# Supplementary material for: Zooplankton as a potential vector for white band disease transmission in the endangered coral, Acropora cervicornis
Source: PeerJ. 2017 Jul 7;5:e3502. doi: 10.7717/peerj.3502 (PMC5502091; doi:10.7717/peerj.3502)
Supplement: Supplemental Information 1 [file peerj-05-3502-s001.zip]

Archive with 6 entries (5 files):
- Certner_Supplementary_PeerJ/
- Certner_Supplementary_PeerJ/WBD_Pool_A.fasta
- Certner_Supplementary_PeerJ/WBD_Pool_B.fasta
- Certner_Supplementary_PeerJ/WBD_Pool_D.fasta
- Certner_Supplementary_PeerJ/WBD_Pool_E.fasta
- Certner_Supplementary_PeerJ/WBD_Pool_F.fasta
