# Supplementary material for: Zooplankton as a potential vector for white band disease transmission in the endangered coral, Acropora cervicornis
Source: PeerJ. 2017 Jul 7;5:e3502. doi: 10.7717/peerj.3502 (PMC5502091; doi:10.7717/peerj.3502)
Supplement: Supplemental Information 1 [file peerj-05-3502-s001.zip › Certner_Supplementary_PeerJ/WBD_Pool_A.fasta]

>ZSR.A_1:D00780:73:HLVCNBCXX:1:1105:3518:2158 2:N:0:ATCTCG
GGAATATTGAACAATGGGCGAAAGCCTGATCCAGCAATACCGCGTGTGTGAAGAAGGCCT
GCGGGTTGTAAAGCACTTTCAATTGTGAAGAAATGCTTGAGGTTAATACCTTCAAGTTTT
GACGTTAACTTTAGAAGAAGCA
>ZSR.A_2:D00780:73:HLVCNBCXX:1:1105:6327:2182 2:N:0:ATCTCG
GGAATATTGGACAATGGGGGCAACCCTGATCCAGCCATGCCGCGTGTGTGAAGAAGGCCT
TCGGGTTGTAAAGCACTTTCAGTGAGGAAGAAGGCCTGCGGGTTAATAGCCGGC
>ZSR.A_3:D00780:73:HLVCNBCXX:1:1105:15339:2193 2:N:0:ATCTCG
GGAATATTGCACAATGGGCGCAAGCCTGATGCAGCCATGCCGCGTGTATGAAGAAGGCCT
TCGGGTTGTAAAGTACTTTCAGCAGTGAGGAAGGGATGTACGTTAATAGCGTGCATTTTT
GAC
>ZSR.A_4:D00780:73:HLVCNBCXX:1:1105:17784:2242 2:N:0:ATCTCG
GGAATATTGCACAATGGGGGAAACCCTGATGCAGCCATGCCGCGTGTGTGAAGAAGGCTC
TAGGGTCGTAAAGCACTTTCAGTAGGGAGGAAAGGGTTGTAGTTAATACCTGCGATCTGT
G
>ZSR.A_5:D00780:73:HLVCNBCXX:1:1105:19403:2249 2:N:0:ATCTCG
GGAATATTGCACAATGGGCGCAAGCCTGATGCAGCCATGCCGCGTGTGTGAAGAAGGCTC
TAGGGTTGTAAAGCACTTTCAGAAGGGAGGAAAGGTTGTAAGTTAATACCTTACAACTGT
GACGTTACC
>ZSR.A_6:D00780:73:HLVCNBCXX:1:1105:5505:2397 2:N:0:ATCTCG
GGAATATTGCACAATGGAGGAAACTCTGATGCAGCAACGCCGCGTGGAGGATGACACTTT
TCGGAGCGTAAACTCCTTTTATATAGGAAGATAATGACGGTACTATATGAATAAGCACCG
GCTAAC
>ZSR.A_7:D00780:73:HLVCNBCXX:1:1105:6946:2368 2:N:0:ATCTCG
GGAATATTGCACAATGGGCGCAAGCCTGATGCAGCCATGCCGCGTGTATGAAGAAGGCCT
TCGGGTTGTAAAGTACTTTCAGCAGTGAGGAAGGGATGTACGTTAATAGCGTGCATTTTT
GACGTT
>ZSR.A_8:D00780:73:HLVCNBCXX:1:1105:7711:2262 2:N:0:ATCTCG
GGAATATTGCACAATGGGCGCAAGCCTGATGCAGCCATGCCGCGTGTGTGAAGAAGGCCT
TCGGGTTGTAAAGCACTTTCAGCGAGGAGGAAGGGTTAGTAGTT
>ZSR.A_9:D00780:73:HLVCNBCXX:1:1105:13989:2319 2:N:0:ATCTCG
GGAATATTGGACAATGGGGGCAACCCTGATCCAGCCATGCCGCGTGTGTGAAGAAGGCCT
TCGGGTTGTAAAGCACTTTCAGTGAGGAAGAAGGCCTGCGGGTTAATAGCCGGCAGGAAG
GACATCACTCACAG
>ZSR.A_10:D00780:73:HLVCNBCXX:1:1105:15012:2394 2:N:0:ATCTCG
GGAATATTGCACAATGGGCGCAAGCCTGATGCAGCCATGCCGCGTGTATGAAGAAGGCCT
TCGGGTTGTAAAGTACTTTCAGCAGTGAGGAAGGGATGTACGTTAATAGCGTGCATTTTT
GAC
>ZSR.A_11:D00780:73:HLVCNBCXX:1:1105:17435:2397 2:N:0:ATCTCG
GGAATATTGCACAATGGGCGCAAGCCTGATGCAGCCATGCCGCGTGTGTGAAGAAGGCTC
TAGGGTTGTAAAGCACTTTCAGCAGTGAGGAAAGCTTGTTGGTTAATACCCATCAAGTGT
GACGTTAACTGCAGAAGAAGCACCG
>ZSR.A_12:D00780:73:HLVCNBCXX:1:1105:17342:2421 2:N:0:ATCTCG
GGAATATTGCACAATGGGCGCAAGCCTGATGCAGCCATGCCGCGTGTGTGAAGAAGGCTC
TAGGGTTGTAAAGCACTTTCAGCAGTGAGGAAAGGTTAGTAGTTAATACCTGCTAGCTGT
GACGTTAAC
>ZSR.A_13:D00780:73:HLVCNBCXX:1:1105:17835:2406 2:N:0:ATCTCG
GGAATATTGGACAATGGGCGAAAGCCTGATCCAGCAATGCCATGTGTGTGAAGAAGGCTC
TAGGGTTGTAAAGCACTTTAGTTGGGGAGGAAAGCTTATGAGTTAATAGCTCATGAGAAG
GACGTTAC
>ZSR.A_14:D00780:73:HLVCNBCXX:1:1105:18231:2287 2:N:0:ATCTCG
GGAATATTGCACAATGGGCGCAAGCCTGATGCAGCCATGCCGCGTGTGTGAAGAAGGCTC
TAGGGTTGTAAAGCACTTTCAGCAGTGAGGAAAGCTTGTTGGTTAATACCCATCAAGTGT
GACGTTAA
>ZSR.A_15:D00780:73:HLVCNBCXX:1:1105:19494:2432 2:N:0:ATCTCG
GGAATATTGCACAATGGAGGAAACTCTGATGCAGCAACGCCGCGTGGAGGATGACACTTT
TCGGAGCGTAAACTCCTTTTATATAGGAAGATAATGACGGTACTATATGAATAAGCACCG
GCTAACTCCGTGCCAGC
>ZSR.A_16:D00780:73:HLVCNBCXX:1:1105:1699:2609 2:N:0:ATCTCG
GGAATATTGCACAATGGGCGCAAGCCTGATGCAGCCATGCCGCGTGTGTGAAGAAGGCTC
TAGGGTTGTAAAGCACTTTCAGCAGTGAGGAAAGCTTGTTGGTTAATAGCCATCAAGTGT
GACGTTAACTGCAGAAGA
>ZSR.A_17:D00780:73:HLVCNBCXX:1:1105:2461:2576 2:N:0:ATCTCG
GGAATATTGGGCAATGGAGGCAACTCTGACCCAGCCATGCCGCGTGCAGGAAGACGGTCC
TATGGATTGTAAACTGCTTTTATTTGGGAATAAACCTAGGTACGTGTACCTAGCTGAATG
TACCAAACGAATAAGCACCGGCTAACTCCG
>ZSR.A_18:D00780:73:HLVCNBCXX:1:1105:2538:2595 2:N:0:ATCTCG
GGAATATTGCACAATGGGCGCAAGCCTGATGCAGCCATGCCGCGTGTGTGAAGAAGGCTC
TAGGGTTGTAAAGCACTTTCAGCAGTGAGGAAAGCTTGTTGGTTAATACCCATCA
>ZSR.A_19:D00780:73:HLVCNBCXX:1:1105:2573:2721 2:N:0:ATCTCG
GGAATATTGCACAATGGGCGCAAGCCTGATGCAGCCATGCCGCGTGTGTGAAGAAGGCCT
TCGGGTTGTAAAGCACTTTCAGCGAGGAGGAAGGGTTAGTAGTTAATACCTGCT
>ZSR.A_20:D00780:73:HLVCNBCXX:1:1105:4358:2587 2:N:0:ATCTCG
GGAATATTGCACAATGGGGGAAACCCTGATGCAGCAACGCCGCGTGGAGGATGACACATT
TCGGTGCGTAAACTCCTTTTATATAGGAAGATAATGACGGTACTATATGAATAAGCGCCG
GCTAACTCCGTGCCAGCAGCCGCGG
>ZSR.A_21:D00780:73:HLVCNBCXX:1:1105:4728:2749 2:N:0:ATCTCG
GGAATATTGCACAATGGGCGAAAGCCTGATGCAGCCATGCCGCGTGTGTGAAGAAGGCTC
TAGGGTTGTAAAGCACTTTCAGTAGGGAGGAAAGGTTGAAGGTTAATACCCTTTGGCTGT
GACGTTACCTACAGAAGA
>ZSR.A_22:D00780:73:HLVCNBCXX:1:1105:6112:2598 2:N:0:ATCTCG
GGAATATTGCACAATGGGCGAAAGCCTGATGCAGCCATGCCGCGTGTGTGAAGAAGGCTC
TAGGGTTGTAAAGCACTTTCAGTAGGGAGGAAAGGTTGAAGGTTAATACCCTTTG
>ZSR.A_23:D00780:73:HLVCNBCXX:1:1105:6494:2659 2:N:0:ATCTCG
GGAATATTGCACAATGGGCGCAAGCCTGATGCAGCCATGCCGCGTGTGTGAAGAAGGCTC
TAGGGTTGTAAAGCACTTTCAGCAGTGAGGAAAGCTTGTTGGTTAATAGCCATCAAGTGT
GACGTT
>ZSR.A_24:D00780:73:HLVCNBCXX:1:1105:7574:2688 2:N:0:ATCTCG
GGAATATTGGACAATGGGCGAAAGCCTGATCCAGCAATGCCGCGTGTGTGAAGAAGGCCT
GAGGGTTGTAAAGCACTTTCAGCAAGGAAGATGGATAAAGTGGCTAATACCCACAGTATC
TGACGTTA
>ZSR.A_25:D00780:73:HLVCNBCXX:1:1105:9667:2748 2:N:0:ATCTCG
GGAATATTGCACAATGGGGGAAACCCTGATGCAGCCATGCCGCGTGTGTGAAGAAGGCTC
TAGGGTCGTAAAGCACTTTCAGTAGGGAGGAAAGGGTTGTAGTTAATACCTGCGATCTGT
GACGTTACCTACAG
>ZSR.A_26:D00780:73:HLVCNBCXX:1:1105:16098:2584 2:N:0:ATCTCG
GGAATATTGCACAATGGGCGCAAGCCTGATGCAGCCATGCCGCGTGTGTGAAGAAGGCCT
TAGGGTTGTAAAGCACTTTCAGTAAGGAGGAAAGGTTAGTAGTTAATACCTGCTAGCTGT
GACGTT
>ZSR.A_27:D00780:73:HLVCNBCXX:1:1105:18455:2668 2:N:0:ATCTCG
GGAATATTGCACAATGGGCGCAAGCCTGATGCAGCCATGCCGCGTGTATGAAGAAGGCCT
TCGGGTTGTAAAGTACTTTCAGCAGTGAGGAAGGGATGTACGTTAATAGCGTGCATTTTT
GACGTTAGCTGCAGAAG
>ZSR.A_28:D00780:73:HLVCNBCXX:1:1105:20803:2708 2:N:0:ATCTCG
GGAATATTGCACAATGGGCGCAAGCCTGATGCAGCCATGCCGCGTGTGTGAAGAAGGCTC
TAGGGTTGTAAAGCACTTTCAGCAGTGAGGAAAGCTTGTTGGTTAATACCCATCAAGTGT
GACGTTAAC
>ZSR.A_29:D00780:73:HLVCNBCXX:1:1105:21129:2690 2:N:0:ATCTCG
GGAATATTGCACAATGGGCGCAAGCCTGATGCAGCCATGCCGCGTGTATGAAGAAGGCCT
TCGGGTTGTAAAGTACTTTCAGCAGTGAGGAAGGGATGTACGTTAATAGCGTGCATTTTT
GACGTT
>ZSR.A_30:D00780:73:HLVCNBCXX:1:1105:3198:2878 2:N:0:ATCTCG
GGAATATTGCACAATGGGCGCAAGCCTGATGCAGCCATGCCGCGTGTATGAAGAAGGCCT
TCGGGTTGTAAAGTACTTTCAGCAGTGAGGAAGGGATGTACGTTAATAGCGTGCATTTTT
GACGTT
>ZSR.A_31:D00780:73:HLVCNBCXX:1:1105:6716:2765 2:N:0:ATCTCG
GGAATATTGCACAATGGGCGCAAGCCTGATGCAGCCATGCCGCGTGTATGAAGAAGGCCT
TCGGGTTGTAAAGTACTTTCAGCAGTGAGGAAGGGATGTACGTTAATAGCGTGCATTTTT
GACGTT
>ZSR.A_32:D00780:73:HLVCNBCXX:1:1105:8942:2839 2:N:0:ATCTCG
GGAATATTGCACAATGGGCGCAAGCCTGATGCAGCCATGCCGCGTGTATGAAGAAGGCCT
TCGGGTTGTAAAGTACTTTCAGCAGTGAGGGAGGGATGTACGTTAATAGCGTGCATTTTT
GACGT
>ZSR.A_33:D00780:73:HLVCNBCXX:1:1105:14339:2964 2:N:0:ATCTCG
GGAATATTGCACAATGGGGGAAACCCTGATGCAGCCATGCCGCGTGTGTGAAGAAGGCCT
TCGGGTTGTAAAGCACTTTCAGCGAGGAGGAAAGGGTGTAAGTTAATACCTTACATCTGT
GACGTTACTCGCA
>ZSR.A_34:D00780:73:HLVCNBCXX:1:1105:16371:2785 2:N:0:ATCTCG
GGAATATTGCACAATGGGCGCAAGCCTGATGCAGCCATGCCGCGTGTATGAAGAAGGCCT
TCGGGTTGTAAAGTACTTTCAGCAGTGAGGAAGGGATGTACGTTAATAGCGTGCATTTTT
GACGTTAG
>ZSR.A_35:D00780:73:HLVCNBCXX:1:1105:16701:2864 2:N:0:ATCTCG
GGAATATTGCACAATGGGCGCAAGCCTGATGCAGCCATGCCGCGTGTATGAAGAAGGCCT
TCGGGTTGTAAAGTACTTTCAGCAGTGAGGAAGGCGGGTGCGTTAATAGCGCATTCGTTT
GACGTT
>ZSR.A_36:D00780:73:HLVCNBCXX:1:1105:19033:2774 2:N:0:ATCTCG
GGAATATTGCACAATGGGCGCAAGCCTGATGCAGCCATGCCGCGTGTATGAAGAAGGCCT
TCGGGTTGTAAAGTACTTTCAGCAGTGAGGAAGGGATGTACGTTAATAGCGTGCATTTTT
G
>ZSR.A_37:D00780:73:HLVCNBCXX:1:1105:20360:2969 2:N:0:ATCTCG
GGAATATTGCACAATGGGCGCAAGCCTGATGCAGCCATGCCGCGTGTATGAAGAAGGCCT
TCGGGTTGTAAAGTACTTTCAGCAGTGAGGAAGGGATGTACGTTAATAGCGTGCATTTTT
G
>ZSR.A_38:D00780:73:HLVCNBCXX:1:1105:20986:2795 2:N:0:ATCTCG
GGAATATTGCACAATGGGCGCAAGCCTGATGCAGCCATGCCGCGTGTGTGAAGAAGGCTC
TAGGGTTGTAAAGCACTTTCAGCAGTGAGGAAAGGTTAGTAGTTAATACCTGCTAGCTGT
G
>ZSR.A_39:D00780:73:HLVCNBCXX:1:1105:5165:3203 2:N:0:ATCTCG
GGAATATTGCACAATGGGGGAAACCCTGATGCAGCAACGCCGCGTGGAGGATGACACATT
TCGGTGCGTAAACTCCTTTTATATAGGAAGATAATGACGGTACTATATGAATAAGCGCCG
GCTAACTCCGTGCCAGCAGCCGCGGTAAT
>ZSR.A_40:D00780:73:HLVCNBCXX:1:1105:10961:3243 2:N:0:ATCTCG
GGAATATTCGGCAATGGGCGCAAGCCTGACCGAGCCATGCCGCGTGAATGATGAAGGCCT
TAGGGTTGTAAAGTTCTTTCAACGGTGAAGATAATGACGGTAA
>ZSR.A_41:D00780:73:HLVCNBCXX:1:1105:15966:3189 2:N:0:ATCTCG
GGAATATTGGACAATGGGCGAGAGCCTGATCCAGCCATGCCGCGTGCAGGAAGACTGCCC
TATGGGTTGTAAACTGCTTTTATACAGGAAGAATAAGGCTCACGTGTGGGTTGATGACGG
TACTGT
>ZSR.A_42:D00780:73:HLVCNBCXX:1:1105:17575:3188 2:N:0:ATCTCG
GGAATATTGCACAATGGGCGCAAGCCTGATGCAGCCATGCCGCGTGTATGAAGAAGGCCT
TCGGGTTGTAAAGTACTTTCAGCAGTGAGGAAGGGATGTACGTTAATAGCGTGCATTTTT
GACGTTAGCTG
>ZSR.A_43:D00780:73:HLVCNBCXX:1:1105:2643:3458 2:N:0:ATCTCG
GGAATATTGCACAATGGGCGAAAGCCTGATGCAGCCATGCCGCGTGTGTGAAGAAGGCTC
TAGGGTTGTAAAGCACTTTCAGTAGGGAGGAAAGGTTGAAGGTTAATACCCTTTGGTTGT
GACGTTACCTACAGAAGAA
>ZSR.A_44:D00780:73:HLVCNBCXX:1:1105:8910:3253 2:N:0:ATCTCG
GGAATCTTAGACAATGGGCGCAAGCCTGATCTAGCCATGCCGCGTGAGCGATGAAGGCCT
TAGGGTCGTAAAACTCTTTCGCCAGGGATGATAATGACAGTACCTGGTAAAGAAACCCCG
GCT
>ZSR.A_45:D00780:73:HLVCNBCXX:1:1105:10733:3358 2:N:0:ATCTCG
AGAATCATTCACAATGGACGAAAGTCTGATGGTGCAACGCCGCGTGGAGGATGAAGGCCC
TAGGGTCGTAAACTCCTGTCATATAAGAGTAAGGCATAAGCGTTAATATCGTTTATGTTT
GATAG
>ZSR.A_46:D00780:73:HLVCNBCXX:1:1105:11016:3337 2:N:0:ATCTCG
AGAATCATTCACAATGGACGAAAGTCTGATGGTGCAACGCCGCGTGGAGGATGAAGGCCC
TAGGGTCGTAAACTCCTGTCATATAAGAGTAAGGCATAAGCGTTAATATCGTTTATGTTT
GATAGTAT
>ZSR.A_47:D00780:73:HLVCNBCXX:1:1105:13623:3347 2:N:0:ATCTCG
GGAATATTGCACAATGGGCGCAAGCCTGATGCAGCCATGCCGCGTGTATGAAGAAGGCCT
TCGGGTTGTAAAGTACTTTCAGCAGTGAGGAAGGGATGTACGTTAATAGCGTGCATTTTT
GACGTT
>ZSR.A_48:D00780:73:HLVCNBCXX:1:1105:14373:3344 2:N:0:ATCTCG
GGAATATTGCACAATGGGCGCAAGCCTGATGCAGCCATGCCGCGTGTGTGAAGAAGGCCT
TCGGGTTGTAAAGCACTTTCAGCGAGGAGGAAGGGTTAGTAGTTAATACCTGCTAGCTTT
GACGTT
>ZSR.A_49:D00780:73:HLVCNBCXX:1:1105:14607:3465 2:N:0:ATCTCG
GGAATATTGCACAATGGGCGCAAGCCTGATGCAGCCATGCCGCGTGTATGAAGAAGGCCT
TCGGGTTGTAAAGTACTTTCAGCAGTGAGGAAGGTTCATGCGTTAATAGCGTATGGATTT
GACGTTAG
>ZSR.A_50:D00780:73:HLVCNBCXX:1:1105:19542:3358 2:N:0:ATCTCG
GGAATATTGCACAATGGGCGAAAGCCTGATGCAGCAATGCCGCGTGGAGGATGACGCATC
TAGGTGTGTAAACTCCTTTTATATGAGAAGATAATGACGGTATCATATGAATAAGCACCG
GCTAACTCCGTGCCAGCAGCCGCGGTAA
>ZSR.A_51:D00780:73:HLVCNBCXX:1:1105:20742:3451 2:N:0:ATCTCG
GGAATATTGCACAATGGGGGGAACCCTGATGCAGCCATGCCGCGTGTGTGAAGAAGGCCT
TCGGGTTGTAAAGCACTTTCAGTGGGGAGGAAAGGGTGATACTTAATACGTATCATCTGT
G
>ZSR.A_52:D00780:73:HLVCNBCXX:1:1105:5579:3522 2:N:0:ATCTCG
GGAATATTGCACAATGGGCGCAAGCCTGATGCAGCCATGCCGCGTGTATGAAGAAGGCCT
TCGGGTTGTAAAGTACTTTCAGCAGTGAGGAAGGGATGTACGTTAATAGCGTGCATTTTT
GACGTTAGCT
>ZSR.A_53:D00780:73:HLVCNBCXX:1:1105:6667:3615 2:N:0:ATCTCG
GGAATATTGCACAATGGGCGAAAGCCTGATGCAGCCATGCCGCGTGTGTGAAGAAGGCTC
TAGGGTTGTAAAGCACTTTCAGTAGGGAGGAAAGGTTGAAGGTTAATACCCTTTGGCTGT
GACGTTACC
>ZSR.A_54:D00780:73:HLVCNBCXX:1:1105:7635:3595 2:N:0:ATCTCG
GGAATATTGCACAATGGGCGCAAGTCTGATGCAGCCATGCCGCGTGTATGAAGAAGGCCT
TCGGGTTGTAAAGTACTTTCAGCAGTGAGGAAGGGATGTACGTTAATAGCGTGCATTTTT
GACGTTAGCTG
>ZSR.A_55:D00780:73:HLVCNBCXX:1:1105:8850:3717 2:N:0:ATCTCG
GGAATATTGGACAATGGGGGAAACCCTGATCCAGCCATGCCGCGTGAATGAAGAAGGCCT
TCGGGTTGTAAAGTTCTTTTACCTGTGATGATTATGACTAGCAGGAGAAAAAGTCCCGGC
TAACTC
>ZSR.A_56:D00780:73:HLVCNBCXX:1:1105:9266:3642 2:N:0:ATCTCG
GGAATATTGCACAATGGGGGAAACCCTGATGCAGCCATGCCGCGTGTGTGAAGAAGGCCT
TCGGGTTGTAAAGCACTTTCAGCGAGGAGGAAAGGGTGTAAGTTAATACCTTACATCTGT
GACGT
>ZSR.A_57:D00780:73:HLVCNBCXX:1:1105:9493:3654 2:N:0:ATCTCG
GGAATCTTGGACAATGGGCGCAAGCCTGATCCAGCCATGCCGCGTGAGTGATGAAGGCCT
TAGGGTCGTAAAGCTCTTTCGCCAGAGATGATAATGACAGTATC
>ZSR.A_58:D00780:73:HLVCNBCXX:1:1105:12304:3678 2:N:0:ATCTCG
GGAATATTGCACAATGGGCGCAAGCCTGATGCAGCCATGCCGCGTGTGTGAAGAAGGCCT
TCGGGTTGTAAAGCACTTTCAGTCGTGAGGAAGGGTTAGTAGTTAATACCTGCTAGCTTT
GACGTT
>ZSR.A_59:D00780:73:HLVCNBCXX:1:1105:14464:3688 2:N:0:ATCTCG
GGAATATTGCACAATGGGGGAAACCCTGATGCAGCCATGCCGCGTGTGTGAAGAAGGCCT
TCGGGTTGTAAAGCACTTTCAGCGAGGAGGAAAGGGTGTAAGTTAATACCTTAC
>ZSR.A_60:D00780:73:HLVCNBCXX:1:1105:19551:3625 2:N:0:ATCTCG
GGAATATTGCACAATGGGCGCAAGCCTGATGCAGCCATGCCGCGTGTGTGAAGAAGGCCT
TCGGGTTGTAAAGCACTTTCAGCGAGGAGGAAGGGTTAGTAGTTAATACCTGCTAGCTTT
GACGTT
>ZSR.A_61:D00780:73:HLVCNBCXX:1:1105:21063:3706 2:N:0:ATCTCG
GGAATATTGGACAATGGGGGCAACCCTGATCCAGCCATGCCGCGTGTGTGAAGAAGGCCT
TCGGGTTGTAAAGCACTTTCAGTGAGGAAGAAGGCCTGCGGGTTAATAGCCGGCAGGAAG
GACAT
>ZSR.A_62:D00780:73:HLVCNBCXX:1:1105:1135:3827 2:N:0:ATCTCG
GGAATATTGCACAATGGGCGCAAGCCTGATGCAGCCATGCCGCGTGTATGAAGAAGGCCT
TCGGGTTGTAAAGTACTTTCAGCAGTGAGGAAGGGATGTACGTTAATAGCGTGCATTTTT
GACGTTAGCTGCAGAAGAA
>ZSR.A_63:D00780:73:HLVCNBCXX:1:1105:1427:3816 2:N:0:ATCTCG
GGAATATTGCACAATGGGCGCAAGCCTGATGCAGCCATGCCGCGTGTATGAAGAAGGCCT
TCGGGTTGTAAAGTACTTTCAGCAGTGAGGAAGGTTCATGCGTTAATAGCGTATGGATTT
GACGTTAGCTGCAGAAGAAGCA
>ZSR.A_64:D00780:73:HLVCNBCXX:1:1105:10656:3939 2:N:0:ATCTCG
AGAATCATTCACAATGGGGGCAACCCTGATGGTGCAACGCCGCGTGGAGGATGAAGGCCC
TAGGGTCGTAAACTCCTGTCATAATAGAGTAAGACTTAGTCGTTAAAAGCTTCTAAGTTT
GATAGTATATTAA
>ZSR.A_65:D00780:73:HLVCNBCXX:1:1105:10559:3962 2:N:0:ATCTCG
GGAATATTGCACAATGGGCGCAAGCCTGATGCAGCCATGCCGCGTGTGTGAAGAAGGCCT
TCGGGTTGTAAAGCACTTTCAGCGAGGAGGAAGGGTTAGTAGTTAATACCTGCTAGCTTT
GACGTTACT
>ZSR.A_66:D00780:73:HLVCNBCXX:1:1105:14384:3831 2:N:0:ATCTCG
GGAATATTGGGCAATGGAGGCAACTCTGACCCAGCCATGCCGCGTGCAGGAATACGGTTC
TATGGATTGTAAACTGCTTTTATACAGGAAGAATAAGGTCTACGTGTAGACTGATGACG
>ZSR.A_67:D00780:73:HLVCNBCXX:1:1105:14780:3930 2:N:0:ATCTCG
GGAATATTGCACAATGGGCGCAAGCCTGATGCAGCCATGCCGCGTGTGTGAAGAAGGCCT
TCGGGTTGTAAAGCACTTTCAGCGAGGAGGAAGGGTTAGTAGTTAATACCTGCTAGCTTT
GACGT
>ZSR.A_68:D00780:73:HLVCNBCXX:1:1105:14908:3942 2:N:0:ATCTCG
GGAATCTTAGACAATGGGCGCAAGCCTGATCTAGCCATGCCGCGTGAGCGATGAAGGCCT
TAGGGTCGTAAAACTCTTTCGCCAGGGATGATAATGACAGTACCTGGTAAAGAAACCCCG
GCTAACTCCGTGCC
>ZSR.A_69:D00780:73:HLVCNBCXX:1:1105:17125:3920 2:N:0:ATCTCG
GGAATATTGCACAATGGGCGCAAGCCTGATGCAGCCATGCCGCGTGTATGAAGAAGGCCT
TCGGGTTGTAAAGTACTTTCAGCAGTGAGGAAGGGATGTACGTTAATAGCGTGCATTTTC
G
>ZSR.A_70:D00780:73:HLVCNBCXX:1:1105:17255:3916 2:N:0:ATCTCG
GGAATCTTAGACAATGGGCGCAAGCCTGATCTAGCCATGCCGCGTGAGCGATGAAGGCCT
TAGGGTCGTAAAACTCTTTCGCCAGGGATGATAATGACAGTACCTGGTAAAGAAACCCCG
G
>ZSR.A_71:D00780:73:HLVCNBCXX:1:1105:18872:3847 2:N:0:ATCTCG
AGAATCATTCACAATGGACGAAAGTCTGATGGTGCAACGCCGCGTGGAGGATGAAGGCCC
TAGGGTCGTAAACTCCTGTCATATAAGAGTAAGGCATAAGCGTTAATATCGTTTATGTTT
GATAGT
>ZSR.A_72:D00780:73:HLVCNBCXX:1:1105:1952:4221 2:N:0:ATCTCG
GGAATATTGCACAATGGGCGCAAGCCTGATGCAGCCATGCCGCGTGTGTGAAGAAGGCTC
TAGGGTTGTAAAGCACTTTCAGCAGTGAGGAAAGGTTAGTAGTTAATACCTGCTAGCTGT
GACGTTAACTGCAGAAGA
>ZSR.A_73:D00780:73:HLVCNBCXX:1:1105:3554:4083 2:N:0:ATCTCG
GGAATATTGCACAATGGGCGCAAGCCTGATGCAGCCATGCCGCGTGTGTGAAGAAGGCTC
TAGGGTTGTAAAGCACTTTCAGCAGTGAGGAAAGCTTGTTGGTTAATAGCCATCAAGTGT
GACGTTAACTGCAGAAGAAGCA
>ZSR.A_74:D00780:73:HLVCNBCXX:1:1105:10801:4185 2:N:0:ATCTCG
GGAATATTGCACAATGGGCGAAAGCCTGATGCAGCCATGCCGCGTGTGTGAAGAAGGCTC
TAGGGTTGTAAAGCACTTTCAGTAGGGAGGAAAGGTTGAAGGTTAATACCCTTTGGCTGT
GACGTT
>ZSR.A_75:D00780:73:HLVCNBCXX:1:1105:12516:4189 2:N:0:ATCTCG
GGAATATTGCACAATGGGCGCAAGCCTGATGCAGCCATGCCGCGTGTGTGAAGAAGGCTC
TAGGGTTGTAAAGCACTTTCAGCAGTGAGGAAAGGTTAGTAGTTAATACCTGCTAGCTGT
GACGTTAACTGCAG
>ZSR.A_76:D00780:73:HLVCNBCXX:1:1105:18093:4156 2:N:0:ATCTCG
GGAATATTGGACAATGGGGGCAACCCTGATCCAGCCATGCCGCGTGTGTGAAGAAGGCCT
TCGGGTTGTAAAGCACTTTCAGTGAGGAAGAAGGCCTGCGGGTTAATAGCCGGCAGGAAG
G
>ZSR.A_77:D00780:73:HLVCNBCXX:1:1105:6687:4293 2:N:0:ATCTCG
AGAATCATTCACAATGGACGAAAGTCTGATGGTGCAACGCCGCGTGGAGGATGAAGGCCC
TAGGGTCGTAAACTCCTGTCATATAAGAGTAAGGCATAAGCGTTAATATCGTTTATGTTT
GATAGT
>ZSR.A_78:D00780:73:HLVCNBCXX:1:1105:7165:4481 2:N:0:ATCTCG
GGAATATTGCACAATGGGCGCAAGCCTGATGCAGCCATGCCGCGTGTGTGAAGAAGGCCT
TCGGGTTGTAAAGCACTTTCAGTCGTGAGGAAGGTGGTAGTGTTAATAGCACTATCATTT
G
>ZSR.A_79:D00780:73:HLVCNBCXX:1:1105:8268:4441 2:N:0:ATCTCG
AGAATCATTCACAATGGACGAAAGTCTGATGGTGCAACGCCGCGTGGAGGATGAAGGCCC
TAGGGTCGTAAACTCCTGTCATATAAGAGTAAGGCATAAGCGTTAATATCGTTTATGTTT
GATAG
>ZSR.A_80:D00780:73:HLVCNBCXX:1:1105:8712:4400 2:N:0:ATCTCG
GGAATATTGGACAATGGGCGAAAGCCTGATCCAGCAATGCCGCGTGTGTGAAGAAGGCCT
GAGGGTTGTAAAGCACTTTCAGCAAGAAAGATGGATAAAGTGGCTA
>ZSR.A_81:D00780:73:HLVCNBCXX:1:1105:9852:4325 2:N:0:ATCTCG
GGAATATTGCACAATGGGCGCAAGCCTGATGCAGCCATGCCGCGTGTATGAAGAAGGCCT
TCGGGTTGTAAAGTACTTTCAGCAGTGAGGAAGGGATGTACGTTAATAGCGTGCATTTTT
GACGTT
>ZSR.A_82:D00780:73:HLVCNBCXX:1:1105:15509:4391 2:N:0:ATCTCG
GGAATATTGCACAATGGGCGCAAGCCTGATGCAGCCATGCCGCGTGTATGAAGAAGGCCT
TCGGGTTGTAAAGTACTTTCAGCAGTGAGGAAGGGATGTACGTTAATAGCGTGCATTTTT
GACGTT
>ZSR.A_83:D00780:73:HLVCNBCXX:1:1105:15975:4313 2:N:0:ATCTCG
GGAATATTGCACAATGGGCGCAAGCCTGATGCAGCCATGCCGCGTGTATGAAGAAGGCCT
TCGGGTTGTAAAGTACTTTCAGCAGTGAGGAAGGGATGTACGTTAATAGCGTGCATTTTT
GACGTTAGCTGCAGAAGAAGCACC
>ZSR.A_84:D00780:73:HLVCNBCXX:1:1105:16184:4331 2:N:0:ATCTCG
GGAATATTGCACAATGGGCGCAAGCCTGATGCAGCCATGCCGCGTGTATGAAGAAGGCCT
TCGGGTTGTAAAGTACTTTCAGCAGTGAGGAAGGGATGTACGTTAATAGCGTGCATTTTT
GACGTT
>ZSR.A_85:D00780:73:HLVCNBCXX:1:1105:1357:4510 2:N:0:ATCTCG
GGAATATTGCACAATGGGGGAAACCCTGATGCAGCCATGCCGCGTGTGTGAAGAAGGCCT
TCGGGTTGTAAAGCACTTTCAGTAGGGAGGAAAGGTGTGTAGTTAATACCTGCATACTGT
GACGTTACCTACAGAAGAAGG
>ZSR.A_86:D00780:73:HLVCNBCXX:1:1105:4223:4571 2:N:0:ATCTCG
GGAATATTGCACAATGGGCGAAAGCCTGATGCAGCAATGCCGCGTGGAGGATGACGCATC
TAGGTGTGTAAACTCCTTTTATATGAGAAGATAATGACGGTATCATATGAATAAGCACCG
GCTAACTCCGTGC
>ZSR.A_87:D00780:73:HLVCNBCXX:1:1105:5109:4656 2:N:0:ATCTCG
AGAATCATTCACAATGGACGAAAGTCTGATGGTGCAACGCCGCGTGGAGGATGAAGGCCC
TAGGGTCGTAAACTCCTGTCATATAAGAGTAAGGCATAAGCGTTAATATCGTTTATGTTT
GATAGTATTATAAGAGGAAGGGAC
>ZSR.A_88:D00780:73:HLVCNBCXX:1:1105:6346:4530 2:N:0:ATCTCG
GGAATATTGCACAATGGGCGCAAGCCTGATGCAGCCATGCCGCGTGTATGAAGAAGGCCT
TCGGGTTGTAAAGTACTTTCAGCAGTGAGGAAGGGATGTACGTTAATAGCGTGCATTTTT
GACGTT
>ZSR.A_89:D00780:73:HLVCNBCXX:1:1105:8464:4634 2:N:0:ATCTCG
GGAATATTGCACAATGGGCGCAAGCCTGATGCAGCCATGCCGCGTGTATGAAGAAGGCCT
TCGGGTTGTAAAGTACTTTCAGCAGTGAGGAAGGGATGTACGTTAATAGCGTGCATTTTT
GACGT
>ZSR.A_90:D00780:73:HLVCNBCXX:1:1105:11583:4563 2:N:0:ATCTCG
AGAATCATTCACAATGGACGAAAGTCTGATGGTGCAACGCCGCGTGGAGGATGAAGGCCC
TAGGGTCGTAAACTCCTGTCATATAAGAGTAAGGCATAAGCGTTAATATCGTTT
>ZSR.A_91:D00780:73:HLVCNBCXX:1:1105:11980:4738 2:N:0:ATCTCG
GGAATATTGCACAATGGGCGCAAGCCTGATGCAGCCATGCCGCGTGTGTGAAGAAGGCCT
TCGGGTTGTAAAGCACTTTCAGCGAGGAGGAAGGGTTAGTAGTTAATACCTGCTAGCTTT
GACGTT
>ZSR.A_92:D00780:73:HLVCNBCXX:1:1105:13697:4557 2:N:0:ATCTCG
GGAATATTGCACAATGGGGGAAACCCTGATGCAGCCATGCCGCGTGTGTGAAGAAGGCTC
TAGGGTCGTAAAGCACTTTCAGTAGGGAGGAAAGGGTTGTAGTTAATACCTGCGATCTGT
GACGTTAC
>ZSR.A_93:D00780:73:HLVCNBCXX:1:1105:16340:4646 2:N:0:ATCTCG
GGAATATTGCACAATGGGCGCAAGCCTGATGCAGCCATGCCGCGTGTGTGAAGAAGGCTC
TAGGGTTGTAAAGCACTTTCAGCAGTGAGGAAAGGTTAGTAGTTAATACCTGCTAGCTGT
GACGTTAACTGCAGAAGA
>ZSR.A_94:D00780:73:HLVCNBCXX:1:1105:16336:4699 2:N:0:ATCTCG
GGAATATTGCACAATGGGCGCAAGCCTGATGCAGCCATGCCGCGTGTGTGAAGAAGGCTC
TAGGGTTGTAAAGCACTTTCAGAAGGGAGGAAAGGTTGTAAGTTAATACCTTACAACTGT
GACGTT
>ZSR.A_95:D00780:73:HLVCNBCXX:1:1105:18049:4682 2:N:0:ATCTCG
AGAATCATTCACAATGGACGAAAGTCTGATGGTGCAACGCCGCGTGGAGGATGAAGGCCC
TAGGGTCGTAAACTCCTGTCATATAAGAGTAAGGCATAAGCGTTAATATCGTTTATGTTT
GATAGTAT
>ZSR.A_96:D00780:73:HLVCNBCXX:1:1105:18020:4706 2:N:0:ATCTCG
GGAATATTGCACAATGGGCGCAAGCCTGATGCAGCCATGCCGCGTGTATGAAGAAGGCCT
TCGGGTTGTAAAGTACTTTCAGCAGTGAAGAAGGGATGTACGTTAATAGCGTGCATTTTT
G
>ZSR.A_97:D00780:73:HLVCNBCXX:1:1105:18661:4698 2:N:0:ATCTCG
GAATATTGGGCAATGGAGGCAACTCTGACCCAGCCATGCCGCGTGCAGGAATACGGTTCT
ATGGATTGTAAACTGCTTTTATACAGGAAGAATAAGGTCTACGTGTAGACTGATGACGGT
A
>ZSR.A_98:D00780:73:HLVCNBCXX:1:1105:19047:4694 2:N:0:ATCTCG
AGAATCATTCACAATGGACGAAAGTCTGATGGTGCAACGCCGCGTGGAGGATGAAGGCCC
TAGGGTCGTAAACTCCTGTCATATAAGAGTAAGGCATAAGCGTTAATATCGTTTATGTTT
GATAGTATTATAAGAGG
>ZSR.A_99:D00780:73:HLVCNBCXX:1:1105:8978:4798 2:N:0:ATCTCG
GGAATATTGCACAATGGGCGCAAGCCTGATGCAGCCATGCCGCGTGTGTGAAGAAGGCTC
TAGGGTTGTAAAGCACTTTCAGCAGTGAGGAAAGCTTGTTGGTTAATAGCCATCAAGTGT
G
>ZSR.A_100:D00780:73:HLVCNBCXX:1:1105:10285:4959 2:N:0:ATCTCG
GGAATATTGCACAATGGGCGCAAGCCTGATGCAGCCATGCCGCGTGTGTGAAGAAGGCCT
TCGGGTTGTAAAGCACTTTCAGCGAGGAGGAAGGGTTAGTAGTTAATACCTGCTAGCTTT
GACGTT
>ZSR.A_101:D00780:73:HLVCNBCXX:1:1105:10923:4964 2:N:0:ATCTCG
GGAATATTGCACAATGGGCGCAAGCCTGATGCAGCCATGCCGCGTGTGTGAAGAAGGCCT
TCGGGTTGTAAAGCACTTTCAGCGAGGAGGAAGGGTTAGTAGTTAATACCTGCTAGCTTT
G
>ZSR.A_102:D00780:73:HLVCNBCXX:1:1105:15796:4807 2:N:0:ATCTCG
GGAATATTGGACAATGGGCGAAAGCCTGATCCAGCAATGCCATGTGTGTGAAGAAGGCTC
TAGGGTTGTAAAGCACTTTAGTTGGGGAGGAAAGCTTATGAGTTAATAGCTCATGAGAAG
GACGTTACCCAAA
>ZSR.A_103:D00780:73:HLVCNBCXX:1:1105:16562:4803 2:N:0:ATCTCG
GGAATATTGCACAATGGGCGCAAGCCTGATGCAGCCATGCCGCGTGTGTGAAGAAGGCTC
TAGGGTTGTAAAGCACTTTCAGCAGTGAGGAAAGGTTAGTAGTTAATACCTGCTAGCTGT
GACGTTAACTGCAGAAG
>ZSR.A_104:D00780:73:HLVCNBCXX:1:1105:17483:4919 2:N:0:ATCTCG
GGAATATTGCACAATGGGGGAAACCCTGATGCAGCAACGCCGCGTGGAGGATGACACATT
TCGGTGCGTAAACTCCTTTTATATAGGAAGATAATGACGGTACTATATGAATAAGCGCCG
G
>ZSR.A_105:D00780:73:HLVCNBCXX:1:1105:17522:4790 2:N:0:ATCTCG
GGAATATTGCACAATGGGCGCAAGCCTGATGCAGCCATGCCGCGTGTATGAAGAAGGCCT
TCGGGTTGTAAAGTACTTTCAGCAGTGAGGAAGGGATGTACGTTAATAGCGTGCATTTTT
G
>ZSR.A_106:D00780:73:HLVCNBCXX:1:1105:18503:4823 2:N:0:ATCTCG
GGAATATTGGTCAATGGACGCAAGTCTGAACCAGCCATGCCGCGTGCAGGAAGAATGTCC
TATGGATTGTAAACTGCTTTTATTTGGGAATAAACCTCCTTACGTGTAGGGAGCTGAATG
TACCAAACGAATAAGGACCGGCTAA
>ZSR.A_107:D00780:73:HLVCNBCXX:1:1105:18642:4862 2:N:0:ATCTCG
GGAATATTGCACAATGGGCGCAAGCCTGATGCAGCCATGCCGCGTGTGTGAAGAAGGCTC
TAGGGTTGTAAAGCACTTTCAGCAGTGAGGAAAGCTTGTTGGTTAATACCCATCAAGTGT
GACGTT
>ZSR.A_108:D00780:73:HLVCNBCXX:1:1105:19798:4972 2:N:0:ATCTCG
AGAATCATTCACAATGGGGGCAACCCTGATGGTGCAACGCCGCGTGGAGGATGAAGGCCC
TAGGGTCGTAAACTCCTGTCATCAAGGAGTAAGGCATAATAGTTAATAGCTATTATGTTT
GATAGT
>ZSR.A_109:D00780:73:HLVCNBCXX:1:1105:3240:5118 2:N:0:ATCTCG
GGAATATTGCACAATGGGGGAAACCCTGATGCAGCCATGCCGCGTGTGTGAAGAAGGCCT
TCGGGTTGTAAAGCACTTTCAGTAGGGAGGAAAGGTGTGTAGTTAATACCTGCATACTGT
GACGTT
>ZSR.A_110:D00780:73:HLVCNBCXX:1:1105:4101:5206 2:N:0:ATCTCG
GGAATATTGCACAATGGGCGCAAGCCTGATGCAGCCATGCCGCGTGTGTGAAGAAGGCTC
TAGGGTTGTAAAGCACTTTCAGCAGTGAGGAAAGGTTAGTAGTTAATACCTGCTAGCTGT
GACGTTAAC
>ZSR.A_111:D00780:73:HLVCNBCXX:1:1105:4779:5033 2:N:0:ATCTCG
GGAATATTGGTCAATGGACGCAAGTCTGAACCAGCCATTCCGCGTGCAGGAAGAATGTCC
TATGGATTGTAAACTGCTTTTATTTGGGAATAAACCTCCTTACGTGTAGGGAGCTGAATG
TACCAAACGAATAAGGACCGGC
>ZSR.A_112:D00780:73:HLVCNBCXX:1:1105:6259:5120 2:N:0:ATCTCG
GGAATATTGGACAATGGGGGCAACCCTGATCCAGCCATGCCGCGTGTGTGAAGAAGGCCT
TCGGGTTGTAAAGCACTTTCAGTGATGAAGAAGGCCTGCGGGTCAATAACCGGCAGGAAG
>ZSR.A_113:D00780:73:HLVCNBCXX:1:1105:6821:5119 2:N:0:ATCTCG
GGAATATTGCACAATGGGCGCAAGCCTGATGCAGCCATGCCGCGTGTGTGAAGAAGGCTC
TAGGGTTGTAAAGCACTTTCAGAAGGGAGGAAAGGTTGTAAGTTAATACCTTACAACTGT
GACGTTACCTTCAGAAG
>ZSR.A_114:D00780:73:HLVCNBCXX:1:1105:7816:5189 2:N:0:ATCTCG
GGAATATTGCACAATGGGGGAAACCCTGATGCAGCCATGCCGCGTGTGTGAAGAAGGCCT
TCGGGTTGTAAAGCACTTTCAGCGAGGAGGAAAGGGTGTAAGTTAATACCTTACATCTGT
G
>ZSR.A_115:D00780:73:HLVCNBCXX:1:1105:10096:5052 2:N:0:ATCTCG
GGAATATTGCACAATGGGCGCAAGCCTGATGCAGCCATGCCGCGTGTATGAAGAAGGCCT
TCGGGTTGTAAAGTACTTTCAGCAGTGAGGAAGGGATGTACGTTAATAGCGTGCATTTTT
GAC
>ZSR.A_116:D00780:73:HLVCNBCXX:1:1105:11882:5132 2:N:0:ATCTCG
GGAATATTGCACAATGGGCGCAAGCCTGATGCAGCCATGCCGCGTGTATGAAGAAGGCCT
TCGGGTTGTAAAGTACTTTCAGCAGTGAGGAAGGGATGTACGTTAATAGCGTGCA
>ZSR.A_117:D00780:73:HLVCNBCXX:1:1105:12430:5032 2:N:0:ATCTCG
GGAATATTGCACAATGGGCGCAAGCCTGATGCAGCCATGCCGCGTGTATGAAGAAGGCCT
TCGGGTTGTAAAGTACTTTCAGCAGTGAGGAAGGGATGTACGTTAATAGCGTGCATTTTT
GACGTT
>ZSR.A_118:D00780:73:HLVCNBCXX:1:1105:12728:5081 2:N:0:ATCTCG
GGAATATTGCACAATGGGCGCAAGCCTGATGCAGCCATGCCGCGTGTGTGAAGAAGGCCT
TCGGGTTGTAAAGCACTTTCAGCGAGGAGGAAGGGTTAGTAGTTAATACCTGCTAGCTTT
GACGTT
>ZSR.A_119:D00780:73:HLVCNBCXX:1:1105:13800:5204 2:N:0:ATCTCG
GGAATATTGGTCAATGGGCAAGTCTGAACCAGCCATGCCGCGTGCAGGAAGACGGCCTTA
TGGGTTGTAAACTGCTTTTATATAGGGTGAAAATTATCTACGTGTAGATAACTGACGGTA
CTATAAGAA
>ZSR.A_120:D00780:73:HLVCNBCXX:1:1105:14870:5092 2:N:0:ATCTCG
GGAATATTGCACAATGGGGGAAACCCTGATGCAGCAACGCCGCGTGGAGGATGACACATT
TCGGTGCGTAAACTCCTTTTATATAGGAAGATAATGACGGTACTATATGAATAAGCGCCG
GCTAAC
>ZSR.A_121:D00780:73:HLVCNBCXX:1:1105:15915:5088 2:N:0:ATCTCG
GGAATATTGGACAATGGGGGAAACCCTGATCCAGCAATACCACGTGTGTGAAGAAGGCCT
TAGGGTTGTAAAGCACTTTAGTTAGGGAGGAAGGCAATTAGGTTAAGAGCTAAATTGTTT
GACGTTACCTAAAGAATAAG
>ZSR.A_122:D00780:73:HLVCNBCXX:1:1105:17628:5184 2:N:0:ATCTCG
GGAATATTGCACAATGGGCGCAAGCCTGATGCAGCCATGCCGCGTGTATGAAGAAGGCCT
TCGGGTTGTAAAGTACTTTCAGCAGTGAGGAAGGGATGTACGTTAATAGCGTGCATTTTT
GACGTTAGC
>ZSR.A_123:D00780:73:HLVCNBCXX:1:1105:21073:5247 2:N:0:ATCTCG
GGAATATTGCACAATGGGCGCAAGCCTGATGCAGCCATGCCGCGTGTGTGAAGAAGGCCT
TCGGGTTGTAAAGCACTTTCAGCGAGGAGGAAGGGTTAGTAGTTAATACCTGCTAGCTTT
GACGTT
>ZSR.A_124:D00780:73:HLVCNBCXX:1:1105:4006:5359 2:N:0:ATCTCG
GGAATATTGGTCAATGGGCGAGAGCCTGAACCAGCCATGCCGCGTGCAGGAAGACAGCTT
TCTGAGTTGTAAACTGCTTTTATATGGGAAGAAAAAGGCCTTGCGAGGCAAATTGCCGGT
ACCATA
>ZSR.A_125:D00780:73:HLVCNBCXX:1:1105:7770:5448 2:N:0:ATCTCG
GGAATATTGCACAATGGGCGCAAGCCTGATGCAGCCATGCCGCGTGTATGAAGAAGGCCT
TCGGGTTGTAAAGTACTTTCAGCAGTGAGGAAGGGATGTACGTTAATAGCGTGCATTTTT
GACGTTAG
>ZSR.A_126:D00780:73:HLVCNBCXX:1:1105:8170:5258 2:N:0:ATCTCG
GGAATATTGCACAATGGGCGCAAGCCTGATGCAGCCATGCCGCGTGTGTGAAGAAGGCTC
TAGGGTTGTAAAGCACTTTCAGCAGTGAGGAAAGGTTAGTAGTTAATACCTGCTAG
>ZSR.A_127:D00780:73:HLVCNBCXX:1:1105:8128:5499 2:N:0:ATCTCG
GGAATATTGCACAATGGGCGCAAGCCTGATGCAGCCATGCCGCGTGTGTGAAGAAGGCTC
TAGGGTTGTAAAGCACTTTCAGCAGTGAGGAAAGGTTAGTAGTTAATACCTGCTAGCTGT
GAC
>ZSR.A_128:D00780:73:HLVCNBCXX:1:1105:8454:5460 2:N:0:ATCTCG
GGAATATTGCACAATGGGGGAAACCCTGATGCAGCCATGCCGCGTGTGTGAAGAAGGCTC
TAGGGTCGTAAAGCACTTTCAGTAGGGAGGAAAGGGTTGTAGTTAATACCTGCGATCTGT
GAC
>ZSR.A_129:D00780:73:HLVCNBCXX:1:1105:10591:5269 2:N:0:ATCTCG
GGAATATTGCACAATGGGCGCAAGCCTGATGCAGCCATGCCGCGTGTATGAAGAAGGCCT
TCGGGTTGTAAAGTACTTTCAGCAGTGAGGAAGGGATGTACGTTAATAGCGTGCATTTTT
G
>ZSR.A_130:D00780:73:HLVCNBCXX:1:1105:11595:5443 2:N:0:ATCTCG
GGAATATTGCACAATGGGCGCAAGCCTGATGCAGCCATGCCGCGTGTGTGAAGAAGGCCT
TCGGGTTGTAAAGCACTTTCAGCGAGGAGGAAGGGTTAGTAGTTAATACCTGCTAGCTTT
GACGTT
>ZSR.A_131:D00780:73:HLVCNBCXX:1:1105:13547:5361 2:N:0:ATCTCG
GGAATTTTGGACAATGGGGGAAACCCTGATCCAGCGATGCCGCGTGAACGAATGAAGGCC
TATGGGTTGTAAAGTTCTTTCGTCTGTGAAGATGATGACGGTAACAGAAAAAGAAGCTCC
GGCTAACT
>ZSR.A_132:D00780:73:HLVCNBCXX:1:1105:13776:5274 2:N:0:ATCTCG
GGAATATTGCACAATGGGCGCAAGCCTGATGCAGCCATGCCGCGTGTATGAAGAAGGCCT
TCGGGTTGTAAAGTACTTTCAGCAGTGAGGAAGGGATGTACGTTAATAGCGTGCATTTTT
GACGTTAGCTGCAGAAG
>ZSR.A_133:D00780:73:HLVCNBCXX:1:1105:5360:5531 2:N:0:ATCTCG
GGAATATTGCACAATGGGCGCAAGCCTGATGCAGCCATGCCGCGTGTATGAAGAAGGCCT
TCGGGTTGTAAAGTACTTTCAGCAGTGAGGAAGGGATGTACGTTAATAGCGTGCATTTTT
GACGTTAGCTGCAGAA
>ZSR.A_134:D00780:73:HLVCNBCXX:1:1105:6588:5526 2:N:0:ATCTCG
GGAATATTGGACAATGGGCGAAAGCCTGATCCAGCAATGCCGCGTGTGTGAAGAAGGCCT
GAGGGTTGTAAAGCACTTTCAGCAAGAAAGATGGATAAAGTGGCTAATACCCACAGTATC
>ZSR.A_135:D00780:73:HLVCNBCXX:1:1105:6660:5743 2:N:0:ATCTCG
GGAATATTGGACAATGGGGGCAACCCTGATCCAGCCATGCCGCGTGTGTGAAGAAGGCCT
TCGGGTTGTAAAGCACTTTCAGTGAGGAAGAAGGCCTGCGGGTTAATAGCCGGC
>ZSR.A_136:D00780:73:HLVCNBCXX:1:1105:6764:5645 2:N:0:ATCTCG
GGAATATTGCACAATGGGGGAAACCCTGATGCAGCCATGCCGCGTGTGTGAAGAAGGCCT
TCGGGTTGTAAAGCACTTTCAGCGAGGAGGAAAGGGTGTAAGTTAATACCTTAC
>ZSR.A_137:D00780:73:HLVCNBCXX:1:1105:8765:5720 2:N:0:ATCTCG
GGAATATTGCACAATGGGCGCAAGCCTGATGCAGCCATGCCGCGTGTATGAAGAAGGCCT
TCGGGTTGTAAAGTACTTTCAGCAGTGAGGAAGGGATGTACGTTAATAGCGTGCATTTTT
GACGTTAG
>ZSR.A_138:D00780:73:HLVCNBCXX:1:1105:11611:5687 2:N:0:ATCTCG
GGAATCTTAGACAATGGGCGCAAGCCTGATCTAGCCATGCCGCGTGAGCGATGAAGGCCT
TAGGGTCGTAAAACTCTTTCGCCAGGGATGATAATGACAGTACCTGGTAAAGAAACCCCG
GCTAACTCC
>ZSR.A_139:D00780:73:HLVCNBCXX:1:1105:18375:5718 2:N:0:ATCTCG
GGAATATTGCACAATGGGCGAAAGCCTGATGCAGCCATGCCGCGTGTGTGAAGAAGGCTC
TAGGGTTGTAAAGCACTTTCAGTAGGGAGGAAAGGTTGAAGGTTAATACCCTTTGGCTGT
GACGTTACCTACAGAAGAAGCACCGGCTA
>ZSR.A_140:D00780:73:HLVCNBCXX:1:1105:18940:5599 2:N:0:ATCTCG
GGAATATTGCACAATGGGGGAAACCCTGATGCAGCCATGCCGCGTGTGTGAAGAAGGCCT
TCGGGTTGTAAAGCACTTTCAGCGAGGAGGAAAGGGTGTAAGTTAATACCTTACATCTGT
GACGTTACTCGCAGAAGAAGCACCGG
>ZSR.A_141:D00780:73:HLVCNBCXX:1:1105:3281:5797 2:N:0:ATCTCG
GGAATATTGCACAATGGGCGCAAGCCTGATGCAGCCATGCCGCGTGTGTGAAGAAGGCTC
TAGGGTTGTAAAGCACTTTCAGCAGTGAGGAAAGCTTGTTGGTTAATACCC
>ZSR.A_142:D00780:73:HLVCNBCXX:1:1105:7974:5893 2:N:0:ATCTCG
GGAATATTGGACAATGGACCAAAAGTCTGATCCAGCAATTCTGTGTGCACGATGAAGGTT
TTCGGATCGTAAAGTGCTTTCAACTGGGAAGAAAAAAATGACGGTACCAGTAGAAGAAGC
GACGGC
>ZSR.A_143:D00780:73:HLVCNBCXX:1:1105:13877:5837 2:N:0:ATCTCG
GGAATATTGCACAATGGGCGAAAGCCTGATGCAGCCATGCCGCGTGTGTGAAGAAGGCTC
TAGGGTTGTAAAGCACTTTCAGTAGGGAGGAAAGGTTGAAGGTTAATACCCTTTGGCTGT
GACGTTACCTACA
>ZSR.A_144:D00780:73:HLVCNBCXX:1:1105:15227:5809 2:N:0:ATCTCG
GGAATATTGCACAATGGGGGAAACCCTGATGCAGCAACGCCGCGTGGAGGATGACACATT
TCGGTGCGTAAACTCCTTTTATATAGGAAGATAATGACGGTACTATATGAATAAGCGCCG
GCTAACTCCGTGCCA
>ZSR.A_145:D00780:73:HLVCNBCXX:1:1105:18807:5985 2:N:0:ATCTCG
GGAATATTGCACAATGGGCGCAAGCCTGATGCAGCCATGCCGCGTGTATGAAGAAGGCCT
TCGGGTTGTAAAGTACTTTCAGCAGTGAGGAAGGGATGTACGTTAATAGCGTGCATTTTT
G
>ZSR.A_146:D00780:73:HLVCNBCXX:1:1105:1207:6137 2:N:0:ATCTCG
GGAATATTGCACAATGGGCGCAAGCCTGATGCAGCCATGCCGCGTGTGTGAAGAAGGCTC
TAGGGTTGTAAAGCACTTTCAGAAGGGAGGAAAGGTTGTAAGTTAATACCTTACAACTGT
GACGTTACCTTCAGAAGAAGCACCG
>ZSR.A_147:D00780:73:HLVCNBCXX:1:1105:1808:6228 2:N:0:ATCTCG
GGGAATATTGCACAATGGGCGCAAGCCTGATGCAGCCATGCCGCGTGTATGAAGAAGGCC
TTCGGGTTGTAAAGTACTTTCAGCAGTGAGGAAGGGATGTACGTTAATAGCGTGCATTTT
TGACGT
>ZSR.A_148:D00780:73:HLVCNBCXX:1:1105:5445:6084 2:N:0:ATCTCG
GGAATATTGCACAATGGGGGAAACCCTGATGCAGCCATGCCGCGTGTGTGAAGAAGGCCT
TCGGGTTGTAAAGCACTTTCAGCGAGGAGGAAAGGGTGTAAGTTAATACCTTACATCTGT
GACGTTACTCGCAG
>ZSR.A_149:D00780:73:HLVCNBCXX:1:1105:5880:6081 2:N:0:ATCTCG
GGAATATTGCACAATGGGCGCAAGCCTGATGCAGCCATGCCGCGTGTATGAAGAAGGCCT
TCGGGTTGTAAAGTACTTTCAGCAGTGAGGAAGGTGGTAGTGTTAATAGCACTATCATTT
GACGTTAGCTGCAGAAGAA
>ZSR.A_150:D00780:73:HLVCNBCXX:1:1105:7398:6234 2:N:0:ATCTCG
GGAATATTGCACAATGGGCGAAAGCCTGATGCAGCCATGCCGCGTGTGTGAAGAAGGCCT
TCGGGTTGTAAAGCACTTTCAGTAGGGAGGAAGGTGTAGTAGTTAATACCTGCTACATTT
G
>ZSR.A_151:D00780:73:HLVCNBCXX:1:1105:10463:6228 2:N:0:ATCTCG
GGAATATTGCACAATGGGCGCAAGCCTGATGCAGCCATGCCGCGTGTGTGAAGAAGGCTC
TAGGGTTGTAAAGCACTTTCAGCAGTGAGGAAAGCTTGTTGGTTAATACCCATCAAGTGT
GACGTTAACTGCAGAAGAAGCA
>ZSR.A_152:D00780:73:HLVCNBCXX:1:1105:11218:6105 2:N:0:ATCTCG
AGAATCATTCACAATGGGGGCAACCCTGATGGTGCAACGCCGCGTGGAGGATGAAGGCCC
TAGGGTCGTAAACTCCTGTCATCAAGGAGTAAGGCATAATAGTTAATAGCTATTATGTTT
GATAGT
>ZSR.A_153:D00780:73:HLVCNBCXX:1:1105:12103:6130 2:N:0:ATCTCG
GGAATATTGCACAATGGGGGAAACCCTGATGCAGCAACGCCGCGTGGAGGATGACACATT
TCGGTGCGTAAACTCCTTTTATATAGGAAGATAATGACGGTACTATATGAATAAGCGCCG
GCTAAC
>ZSR.A_154:D00780:73:HLVCNBCXX:1:1105:12703:6103 2:N:0:ATCTCG
GGAATCTTAGACAATGGGCGCAAGCCTGATCTAGCCATGCCGCGTGAGCGATGAAGGCCT
TAGGGTCGTAAAACTCTTTCGCCAGGGATGATAATGACAGTACCTGGTAAAGAAACCCCG
GCTAAC
>ZSR.A_155:D00780:73:HLVCNBCXX:1:1105:14476:6237 2:N:0:ATCTCG
GGAATATTGCACAATGGGCGCAAGCCTGATGCAGCCATGCCGCGTGTATGAAGAAGGCCT
TCGGGTTGTAAAGTACTTTCAGCAGTGAGGAAGGGATGTACGTTAATAGCGTGCATTTTT
GACGTTAGCTGCAGAA
>ZSR.A_156:D00780:73:HLVCNBCXX:1:1105:14727:6091 2:N:0:ATCTCG
GGAATATTGGTCAATGGACGCAAGTCTGAACCAGCCATGCCGCGTGCAGGAAGAATGTCC
TATGGATTGTAAACTGCTTTTATTTGGGAATAAACCTCCTTACGTGTAGGGAGCTGAATG
TACCAA
>ZSR.A_157:D00780:73:HLVCNBCXX:1:1105:19272:6134 2:N:0:ATCTCG
GGAATATTGGACAATGGGGGAAACCCTGATCCAGCAATACCACGTGTGTGAAGAAGGCCT
TAGGGTTGTAAAGCACTTTAGTTAGGGAGGAAGGCAATTAGGTTAAGAGCTAAATTGTTT
G
>ZSR.A_158:D00780:73:HLVCNBCXX:1:1105:19700:6167 2:N:0:ATCTCG
GGAATATTGCACAATGGGCGCAAGCCTGATGCAGCCATGCCGCGTGTGTGAAGAAGGCTC
TAGGGTTGTAAAGCACTTTCAGCAGTGAGGAAAGCTTGTTGGTTAATACCCATCAAGTGT
GACGTTAAC
>ZSR.A_159:D00780:73:HLVCNBCXX:1:1105:2112:6260 2:N:0:ATCTCG
GGAATATTGCACAATGGGCGCAAGCCTGATGCAGCCATGCCGCGTGTATGAAGAAGGCCT
TCGGGTTGTAAAGTACTTTCAGCAGTGAGGAAGGGATGTACGTTAATAGCGTGCATTTTT
GACGTTAGC
>ZSR.A_160:D00780:73:HLVCNBCXX:1:1105:2640:6394 2:N:0:ATCTCG
GGAATATTGGACAATGGGGGCAACCCTGATCCAGCCATGCCGCGTGTGTGAAGAAGGCCT
TCGGGTTGTAAAGCACTTTCAGTGAGGAAGAAGGCCTGCGGGTTAATAGCCGGCAGGAAG
GACATCACTCACAGAAGAAGCAC
>ZSR.A_161:D00780:73:HLVCNBCXX:1:1105:2783:6466 2:N:0:ATCTCG
GGAATCTTAGACAATGGGCGCAAGCCTGATCTAGCCATGCCGCGTGAGCGATGAAGGCCT
TAGGGTCGTAAAACTCTTTCGCCAGGGATGATAATGACAGTACCTGGTAAAGAAACCCCG
GCTAAC
>ZSR.A_162:D00780:73:HLVCNBCXX:1:1105:3803:6408 2:N:0:ATCTCG
GGAATATTGGACAATGGGGGCAACCCTGATCCAGCCATGCCGCGTGTGTGAAGAAGGCCT
TCGGGTTGTAAAGCACTTTCAGTGAGGAAGAAGGCCTGCGGGTTAATAGCCGGC
>ZSR.A_163:D00780:73:HLVCNBCXX:1:1105:4891:6270 2:N:0:ATCTCG
AGAATCATTCACAATGGACGAAAGTCTGATGGTGCAACGCCGCGTGGAGGATGAAGGCCC
TAGGGTCGTAAACTCCTGTCATATAAGAGTAAGGCATAAGCGTTAATATCGTTTATGTTT
GATAGT
>ZSR.A_164:D00780:73:HLVCNBCXX:1:1105:6349:6411 2:N:0:ATCTCG
GGAATATTGCACAATGGGGGAAACCCTGATGCAGCCATGCCGCGTGTGTGAAGAAGGCCT
TCGGGTTGTAAAGCACTTTCAGTAGGGAGGAAAGGTGTGTAGTTAATACCTGCATACTGT
GACGT
>ZSR.A_165:D00780:73:HLVCNBCXX:1:1105:6949:6466 2:N:0:ATCTCG
GGAATATTGGACAATGGGGGCAACCCTGATCCAGCCATGCCGCGTGTGTGAAGAAGGCCT
TCGGGTTGTAAAGCACTTTCAGTGAGGAAGAAGGCCTGCGGGTTAATAGCCGGCAGGAAG
GACATCACTCACA
>ZSR.A_166:D00780:73:HLVCNBCXX:1:1105:8293:6429 2:N:0:ATCTCG
GGGAATCTTAGACAATGGGCGCAAGCCTGATCTAGCCATGCCGCGTGAGCGATGAAGGCC
TTAGGGTCGTAAAACTCTTTCGCCAGGGATGATAATGACAGTACCTGGTAAAGAAACCCC
GGC
>ZSR.A_167:D00780:73:HLVCNBCXX:1:1105:9222:6361 2:N:0:ATCTCG
GGAATATTGCACAATGGGCGCAAGCCTGATGCAGCCATGCCGCGTGTGTGAAGAAGGCCT
TCGGGTTGTAAAGCACTTTCAGCGAGGAGGAAGGGTTAGTAGTTAATACCTGCTAGCTTT
>ZSR.A_168:D00780:73:HLVCNBCXX:1:1105:9277:6264 2:N:0:ATCTCG
GGAATATTGCACAATGGGCGAAAGCCTGATGCAGCAATGCCGCGTGGAGGATGACGCATC
TAGGTGTGTAAACTCCTTTTATATGAGAAGATAATGACGGTATCATATGAATAAGCACCG
GCTAAC
>ZSR.A_169:D00780:73:HLVCNBCXX:1:1105:9551:6427 2:N:0:ATCTCG
GGAATATTGCACAATGGGGGAAACCCTGATGCAGCAACGCCGCGTGGAGGATGACACATT
TCGGTGCGTAAACTCCTTTTATATAGGAAGATAATGACGGTACTATATGAATAAGCGCCG
G
>ZSR.A_170:D00780:73:HLVCNBCXX:1:1105:11695:6488 2:N:0:ATCTCG
GGAATATTGCACAATGGGCGCAAGCCTGATGCAGCCATGCCGCGTGTATGAAGAAGGCCT
TCGGGTTGTAAAGTACTTTCAGCAGTGAGGAAGGGGTGTACGTTAATAGCGTGCATCTTT
GACGTT
>ZSR.A_171:D00780:73:HLVCNBCXX:1:1105:13385:6463 2:N:0:ATCTCG
GGAATATTGCACAATGGGCGCAAGCCTGATGCAGCCATGCCGCGTGTATGAAGAAGGCCT
TCGGGTTGTAAAGTACTTTCAGCAGTGAGGAAGGGATGTACGTTAATAGCGTGCATTTTT
GACGTT
>ZSR.A_172:D00780:73:HLVCNBCXX:1:1105:14532:6333 2:N:0:ATCTCG
GGAATATTGCACAATGGGCGAAAGCCTGATGCAGCCATGCCGCGTGTGTGAAGAAGGCTC
TAGGGTTGTAAAGCACTTTCAGTAGGGAGGAAAGGTTGAAGGTTAATACCCTTTGGTTGT
GACGT
>ZSR.A_173:D00780:73:HLVCNBCXX:1:1105:15538:6285 2:N:0:ATCTCG
GGAATATTGCACAATGGGTGCAAGCCTGATGCAGCCATGCCGCGTGTATGAAGAAGGCCT
TCGGGTTGTAAAGTACTTTCAGCAGTGAGGAAGGGATGTACGTTAATAGCGTGCATTTTT
GAC
>ZSR.A_174:D00780:73:HLVCNBCXX:1:1105:18457:6400 2:N:0:ATCTCG
GGAATATTGCACAATGGGCGCAAGCCTGATGCAGCCATGCCGCGTGTGTGAAGAAGGCCT
TCGGGTTGTAAAGCACTTTCAGCGAGGAGGAAGGGTTAGTAGTTAATACCTGCTAGCTTT
GACGTT
>ZSR.A_175:D00780:73:HLVCNBCXX:1:1105:1376:6592 2:N:0:ATCTCG
GGAATATTGCACAATGGGCGCAAGCCTGATGCAGCCATGCCGCGTGTATGAAGAAGGCCT
TCGGGTTGTAAAGTACTTTCAGCAGTGAGGAAGGGATGTACGTTAATAGCGTGC
>ZSR.A_176:D00780:73:HLVCNBCXX:1:1105:1583:6632 2:N:0:ATCTCG
AGAATCATTCACAATGGACGAAAGTCTGATGGTGCAACGCCGCGTGGAGGATGAAGGCCC
TAGGGTCGTAAACTCCTGTCATATAAGAGTAAGGCATAAGCGTTAATATCGTTTATGTTT
GATAGTATTATAAGAGG
>ZSR.A_177:D00780:73:HLVCNBCXX:1:1105:2937:6672 2:N:0:ATCTCG
GGAATATTGCACAATGGGCGCAAGCCTGATGCAGCCATGCCGCGTGTGTGAAGAAGGCTC
TAGGGTTGTAAAGCACTTTCAGCAGTGAGGAAAGCTTGTTGGTTAATACCCATCAAGTGT
GACGTTAACTGCAGAAGAA
>ZSR.A_178:D00780:73:HLVCNBCXX:1:1105:3853:6699 2:N:0:ATCTCG
GGAATATTGCACAATGGGCGAAAGCCTGATGCAGCCATGCCGCGTGTGTGAAGAAGGCTT
TAGGGTTGTAAAGCACTTTCAGTAGGGAGGAAAGGTTGAAGGTTAATACCCTTTGGCTGT
GACGTTACCTACAGAAGAAGCACCGGCTAACTCCG
>ZSR.A_179:D00780:73:HLVCNBCXX:1:1105:5685:6510 2:N:0:ATCTCG
GGAATATTGCACAATGGGGGAAACCCTGATGCAGCAACGCCGCGTGGAGGATGACACATT
TCGGTGCGTAAACTCCTTTTATATAGGAAGATAATGACGGTACTATATGAATAAGCGCCG
GCTAACTC
>ZSR.A_180:D00780:73:HLVCNBCXX:1:1105:12757:6614 2:N:0:ATCTCG
GGAATATTGCACAATGGGGGAAACCCTGATGCAGCAACGCCGCGTGGAGGATGACACATT
TCGGTGCGTAAACTCCTTTTATATAGGAAGATAATGACGGTACTATATGAATAAGCGCCG
GCTAACTCCGTGCCAGC
>ZSR.A_181:D00780:73:HLVCNBCXX:1:1105:13715:6742 2:N:0:ATCTCG
GGAATATTGGACAATGGGCGAAAGCCTGATCCAGCAATGCCGCGTGTGTGAAGAAGGCCT
GAGGGTTGTAAAGCACTTTCAGCAAGGAAGATGGATAAAGTGGCTAATACCCACAGTATC
TGACGT
>ZSR.A_182:D00780:73:HLVCNBCXX:1:1105:6261:6986 2:N:0:ATCTCG
GGAATATTGCACAATGGGGGAAACCCTGATGCAGCCATGCCGCGTGTGTGAAGAAGGCTC
TAGGGTCGTAAAGCACTTTCAGTAGGGAGGAAAGGGTTGTAGTTAATACCTGCGATCTGT
GACGTTACCTACAG
>ZSR.A_183:D00780:73:HLVCNBCXX:1:1105:7103:6855 2:N:0:ATCTCG
GGAATATTGCACAATGGGCGCAAGCCTGATGCAGCCATGCCGCGTGTATGAAGAAGGCCT
TCGGGTTGTAAAGTACTTTCAGCAGTGAGGAAGGTTCATGCGTTAATAGCGTATGGATTT
G
>ZSR.A_184:D00780:73:HLVCNBCXX:1:1105:11977:6848 2:N:0:ATCTCG
GGAATATTGCACAATGGGGGAAACCCTGATGCAGCCATGCCGCGTGTGTGAAGAAGGCCC
TAGGGTTGTAAAGCACTTTCAGCGAGGAGGAAAGGGTGTCGGTTAATACCCGGC
>ZSR.A_185:D00780:73:HLVCNBCXX:1:1105:15637:6944 2:N:0:ATCTCG
GGAATATTGCACAATGGGCGCAAGCCTGATGCAGCCATGCCGCGTGTATGAAGAAGGCCT
TCGGGTTGTAAAGTACTTTCAGCAGTGAGGAAGGGATGTACGTTAATAGCGTGCATTTTT
GACGTT
>ZSR.A_186:D00780:73:HLVCNBCXX:1:1105:17235:6776 2:N:0:ATCTCG
GGAATATTGGACAATGGGGGCAACCCTGATCCAGCCATGCCGCGTGTGTGAAGAAGGCCT
TCGGGTTGTAAAGCACTTTCAGTGAGGAAGAAGGCCTGCGGGTTAATAGCCGGCAGGAAG
G
>ZSR.A_187:D00780:73:HLVCNBCXX:1:1105:18105:6760 2:N:0:ATCTCG
GGAATATTGCACAATGGGCGCAAGCCTGATGCAGCCATGCCGCGTGTGTGAAGAAGGCCT
TCGGGTTGTAAAGCACTTTCAGCGAGGAGGAAGGGTTAGTAGTTAATACCTGCTAGCTTT
GACGTTACT
>ZSR.A_188:D00780:73:HLVCNBCXX:1:1105:19363:6992 2:N:0:ATCTCG
GGAATATTGCACAATGGGCGCAAGCCTGATGCAGCCATGCCGCGTGTATGAAGAAGGCCT
TCGGGTTGTAAAGTACTTTCAGCAGTGAGGAAGGGATGTACGTTAATAGCGTGCATTTTT
GACGTTAGCTGCAGAA
>ZSR.A_189:D00780:73:HLVCNBCXX:1:1105:2260:7062 2:N:0:ATCTCG
GGAATCTTAGACAATGGGCGCAAGCCTGATCTAGCCATGCCGCGTGAGCGATGAAGGCCT
TAGGGTCGTAAAACTCTTTCGCCAGGGATGATAATGACAGTACCTGGTAAAGAAACCCCG
GCTAACTCCGTGCC
>ZSR.A_190:D00780:73:HLVCNBCXX:1:1105:8410:7213 2:N:0:ATCTCG
GGAATATTGCACAATGGGCGCAAGCCTGATGCAGCCATGCCGCGTGTGTGAAGAAGGCTC
TAGGGTTGTAAAGCACTTTCAGCAGTGAGGAAAGCTTGTTGGTTAATAGCCATCAAGTGT
G
>ZSR.A_191:D00780:73:HLVCNBCXX:1:1105:8516:7137 2:N:0:ATCTCG
GGAATATTGCACAATGGGGGAAACCCTGATGCAGCAACGCCGCGTGGAGGATGACACATT
TCGGTGCGTAAACTCCTTTTATATAGGAAGATAATGACGGTACTATATGAATAAGCGCCG
GCTAA
>ZSR.A_192:D00780:73:HLVCNBCXX:1:1105:13238:7234 2:N:0:ATCTCG
GGAATATTGCACAATGGGCGCAAGCCTGATGCAGCCATGCCGCGTGTGTGAAGAAGGCTC
TAGGGTTGTAAAGCACTTTCAGCAGTGAGGAAAGCTTGTTGGTTAATACCCATCAAGTGT
GACGTT
>ZSR.A_193:D00780:73:HLVCNBCXX:1:1105:15953:7119 2:N:0:ATCTCG
GGAATATTGCACAATGGGCGCAAGCCTGATGCAGCCATGCCGCGTGTGTGAAGAAGGCTC
TAGGGTTGTAAAGCACTTTCAGAAGGGAGGAAAGGTTGTAAGTTAATACCTTGCAACTGT
GACGTT
>ZSR.A_194:D00780:73:HLVCNBCXX:1:1105:17400:7248 2:N:0:ATCTCG
GGAATATTGCACAATGGGGGAAACCCTGATGCAGCAACGCCGCGTGGAGGATGACACATT
TCGGTGCGTAAACTCCTTTTATATAGGAAGATAATGACGGTACTATATGAATAAGCGCCG
GCTAACTCCGTGCC
>ZSR.A_195:D00780:73:HLVCNBCXX:1:1105:20148:7118 2:N:0:ATCTCG
GGAATATTGCACAATGGGCGCAAGCCTGATGCAGCCATGCCGCGTGTGTGAAGAAGGCCT
TCGGGTTGTAAAGCACTTTCAGTCGTGAGGAAGGGTTAGTAGTTAATACCTGCTAGCTTT
GACGTT
>ZSR.A_196:D00780:73:HLVCNBCXX:1:1105:5174:7366 2:N:0:ATCTCG
GGAATATTGCACAATGGGGGAAACCCTGATGCAGCAACGCCGCGTGGAGGATGACACATT
TCGGTGCGTAAACTCCTTTTATATAGGAAGATAATGACGGTACTATATGAATAAGCGCCG
GCTAACTCCGTGCCAGCAGCCGC
>ZSR.A_197:D00780:73:HLVCNBCXX:1:1105:8605:7325 2:N:0:ATCTCG
GGAATATTGCACAATGGGCGCAAGCCTGATGCAGCCATGCCGCGTGTGTGAAGAAGGCTC
TAGGGTTGTAAAGCACTTTCAGCAGTGAGGAAAGCTTGTTGGTTAATACCCATCAAGTGT
GACGTTAA
>ZSR.A_198:D00780:73:HLVCNBCXX:1:1105:9445:7337 2:N:0:ATCTCG
GGAATATTGCACAATGGGCGAAAGCCTGATGCAGCAATGCCGCGTGGAGGATGACGCATC
TAGGTGTGTAAACTCCTTTTATATGAGAAGATAATGACGGTATCATATGAATAAGCACCG
GCTAAC
>ZSR.A_199:D00780:73:HLVCNBCXX:1:1105:9273:7410 2:N:0:ATCTCG
GGAATATTGGACAATGGGCGAAAGCCTGATCCAGCAATGCCATGTGTGTGAAGAAGGCTC
TAGGGTTGTAAAGCACTTTAGTTGGGGAGGAAAGCTTATGAGTTAATAGCTCATGAGAA
>ZSR.A_200:D00780:73:HLVCNBCXX:1:1105:11021:7326 2:N:0:ATCTCG
GGAATATTGCACAATGGGCGCAAGCCTGATGCAGCCATGCCGCGTGTATGAAGAAGGCCT
TCGGGTTGTAAAGTACTTTCAGCAGTGAGGAAGGGATGTACGTTAATAGCGTGCATTTTT
GACGT
>ZSR.A_201:D00780:73:HLVCNBCXX:1:1105:15884:7456 2:N:0:ATCTCG
GGAATATTGCACAATGGGCGCAAGCCTGATGCAGCCATGCCGCGTGTGTGAAGAAGGCCT
TCGGGTTGTAAAGCACTTTCAGTCGTGAGGAAGGGTTAGTAGTTAATACCTACT
>ZSR.A_202:D00780:73:HLVCNBCXX:1:1105:16559:7255 2:N:0:ATCTCG
GGAATATTGCACAATGGGGGAAACCCTGATGCAGCAACGCCGCGTGGAGGATGACACATT
TCGGTGCGTAAACTCCTTTTATATAGGAAGATAATGACGGTACTATATGAATAAGCGCCG
G
>ZSR.A_203:D00780:73:HLVCNBCXX:1:1105:18730:7416 2:N:0:ATCTCG
GGAATATTGGACAATGGGCGCAAGCCTGATCCAGCCATGCCGCGTGCAGGAAGACTGCCC
TATGGGTTGTAAACTGCTTTTATATAGGAAGAACCACTCTCACGTGTGAGAGCTTGACGG
TACTAT
>ZSR.A_204:D00780:73:HLVCNBCXX:1:1105:19712:7345 2:N:0:ATCTCG
GGAATATTGCACAATGGGCGCAAGCCTGATGCAGCCATGCCGCGTGTGTGAAGAAGGCTC
TAGGGTTGTAAAGCACTTTCAGCAGTGAGGAAAGCTTGTTGGTTAATAGCCATCAAGTGT
GACGTT
>ZSR.A_205:D00780:73:HLVCNBCXX:1:1105:19536:7446 2:N:0:ATCTCG
GGAATATTGCACAATGGGCGCAAGCCTGATGCAGCCATGCCGCGTGTATGAAGAAGGCCT
TCGGGTTGTAAAGTACTTTCAGCAGTGAGGAAGGGATGTACGTTAATAGCGTGCATTTTT
G
>ZSR.A_206:D00780:73:HLVCNBCXX:1:1105:20812:7364 2:N:0:ATCTCG
GGAATATTGCACAATGGGCGCAAGCCTGATGCAGCCATGCCGCGTGTATGAAGAAGGCCT
TCGGGTTGTAAAGTACTTTCAGCAGTGAGGAAGGGATGTACGTTAATAGCGTGCATTTTT
GACGTT
>ZSR.A_207:D00780:73:HLVCNBCXX:1:1105:2800:7605 2:N:0:ATCTCG
AGAATCATTCACAATGGACGAAAGTCTGATGGTGCAACGCCGCGTGGAGGATGAAGGCCC
TAGGGTCGTAAACTCCTGTCATATAAGAGTAAGGCATAAGCGTTAATATCGTTTATGTTT
GATAGTATTATAAGAGGAAGGGACG
>ZSR.A_208:D00780:73:HLVCNBCXX:1:1105:5740:7675 2:N:0:ATCTCG
GGAATATTGCACAATGGGGGAAACCCTGATGCAGCCATTCCGCGTGAAGGACTACGGTTC
TATGGATTGTAAACTTCTTTTCTACAGGAAGAATAAGAGTATCGTGATGCTCGATGACTG
TACTGTAGGAATAA
>ZSR.A_209:D00780:73:HLVCNBCXX:1:1105:8619:7679 2:N:0:ATCTCG
GGAATATTGCACAATGGGGGAAACCCTGATGCAGCCATGCCGCGTGTGTGAAGAAGGCCT
TCGGGTTGTAAAGCACTTTCAGCGAGGAGGAAGGGTTAGTAGTTAATACCTGCTAGCTTT
GACGT
>ZSR.A_210:D00780:73:HLVCNBCXX:1:1105:13398:7516 2:N:0:ATCTCG
GGAATATTGCACAATGGGCGCAAGCCTGATGCAGCCATGCCGCGTGTGTGAAGAAGGCCT
TCGGGTTGTAAAGCACTTTCAGCGAGGAGGAAGGGTTAGTAGTTAATACCTGCT
>ZSR.A_211:D00780:73:HLVCNBCXX:1:1105:13284:7693 2:N:0:ATCTCG
GGAATATTGGACAATGGGGGAAACCCTGATCCAGCAATACCACGTGTGTGAAGAAGGCCT
TAGGGTTGTAAAGCACTTTAGTTAGGGAGGAAGGCAATTAGGTTAAGAGCTAAATTGTTT
GACGTTACCTAAAG
>ZSR.A_212:D00780:73:HLVCNBCXX:1:1105:14108:7611 2:N:0:ATCTCG
GGAATATTGCACAATGGGCGCAAGCCTGATGCAGCCATGCCGCGTGTATGAAGAAGGCCT
TCGGGTTGTAAAGTACTTTCAGCAGTGAGGAAGGTTCATGCGTTAATAGCGTATGGATTT
GACGTT
>ZSR.A_213:D00780:73:HLVCNBCXX:1:1105:16676:7564 2:N:0:ATCTCG
GGAATATTGCACAATGGGCGCAAGCCTGATGCAGCCATGCCGCGTGTGTGAAGAAGGCCT
TCGGGTTGTAAAGCACTTTCAGCGAGGAGGAAGGGTTAGTAGTTAATACCTGCTAGCTTT
GACGTT
>ZSR.A_214:D00780:73:HLVCNBCXX:1:1105:17440:7674 2:N:0:ATCTCG
GGAATATTGCACAATGGGGGAAACCCTGATGCAGCCATGCCGCGTGTGTGAAGAAGGCCT
TCGGGTTGTAAAGCACTTTCAGTAGGGAGGAAAGGTGTGTAGTTAATACCTGCATACTGT
GACGTT
>ZSR.A_215:D00780:73:HLVCNBCXX:1:1105:18752:7574 2:N:0:ATCTCG
AGAATCATTCACAATGGACGAAAGTCTGATGGTGCAACGCCGCGTGGAGGATGAAGGCCC
TAGGGTCGTAAACTCCTGTCATATAAGAGTAAGGCATAAGCGTTAATATCGTTTATGTTT
G
>ZSR.A_216:D00780:73:HLVCNBCXX:1:1105:20264:7648 2:N:0:ATCTCG
GGAATATTGCACAATGGGCGCAAGCCTGATGCAGCCATGCCGCGTGTATGAAGAAGGCCT
TCGGGTTGTAAAGTACTTTCAGCAGTGAGGAAGGGATGTACGTTAATAGCGTGCATTTTT
G
>ZSR.A_217:D00780:73:HLVCNBCXX:1:1105:10366:7945 2:N:0:ATCTCG
GGAATATTGCACAATGGGCGCAAGCCTGATGCAGCCATGCCGCGTGTGTGAAGAAGGCTC
TAGGGTTGTAAAGCACTTTCAGCAGTGAGGAAAGCTTGTTGGTTAATACCCATCAAGTGT
GACGTT
>ZSR.A_218:D00780:73:HLVCNBCXX:1:1105:16245:7859 2:N:0:ATCTCG
GGAATATTGCACAATGGGCGCAAGCCTGATGCAGCCATGCCGCGTGTATGAAGAAGGCCT
TCGGGTTGTAAAGTACTTTCAGCAGTGAGGAAGGGATGTACGTTAATAGCGTGCATTTTT
GACGT
>ZSR.A_219:D00780:73:HLVCNBCXX:1:1105:18557:7764 2:N:0:ATCTCG
GGAATATTGCACAATGGGCGCAAGCCTGATGCAGCCATGCCGCGTGTATGAAGAAGGCCT
TCGGGTTGTAAAGTACTTTCAGCAGTGAGGAAGGGATGTACGTTAATAGCGTGCATTTTT
GACGTTAGC
>ZSR.A_220:D00780:73:HLVCNBCXX:1:1105:3529:8228 2:N:0:ATCTCG
GGAATATTGCACAATGGGCGCAAGCCTGATGCAGCCATGCCGCGTGTGTGAAGAAGGCCT
TCGGGTTGTAAAGCACTTTCAGCGAGGAGGAAGGGTTAGTAGTTAATACCTGCTAGCTTT
GACGTTACTCGCAGAAGAA
>ZSR.A_221:D00780:73:HLVCNBCXX:1:1105:8234:8246 2:N:0:ATCTCG
GGAATATTGCACAATGGGCGCAAGCCTGATGCAGCCATGCCGCGTGTATGAAGAAGGCCT
TCGGGTTGTAAAGTACTTTCAGCAGTGAGGAAGGGATGTACGTTAATAGCGTGCATTTTT
GACGTTAG
>ZSR.A_222:D00780:73:HLVCNBCXX:1:1105:9734:8106 2:N:0:ATCTCG
GGAATATTGCACAATGGGCGCAAGCCTGATGCAGCCATGCCGCGTGTATGAAGAAGGCCT
TCGGGTTGTAAAGTACTTTCAGCAGTGAGGAAGGGATGTACGTTAATAGCGTGCATTTTT
G
>ZSR.A_223:D00780:73:HLVCNBCXX:1:1105:10390:8185 2:N:0:ATCTCG
GGAATATTGCACAATGGGGGAAACCCTGATGCAGCCATGCCGCGTGTGTGAAGAAGGCTC
TAGGGTCGTAAAGCACTTTCAGTAGGGAGGAAAGGGTTGTAGTTAATACCTGCGATCTGT
GACGT
>ZSR.A_224:D00780:73:HLVCNBCXX:1:1105:13429:8133 2:N:0:ATCTCG
GGAATATTGCACAATGGGCGCAAGCCTGATGCAGCCATGCCGCGTGTGTGAAGAAGGCTC
TAGGGTTGTAAAGCACTTTCAGCAGTGAGGAAAGCTTGTTGGTTAATACCCATCAAGTG
>ZSR.A_225:D00780:73:HLVCNBCXX:1:1105:14216:8176 2:N:0:ATCTCG
GGAATATTGCACAATGGGCGCAAGCCTGATGCAGCCATGCCGCGTGTGTGAAGAAGGCCT
TCGGGTTGTAAAGCACTTTCAGTCGTGAGGAAGGTGGTAGTGTTAATAGCACTATCATTT
GACGTTAGCGACAGAAGAAG
>ZSR.A_226:D00780:73:HLVCNBCXX:1:1105:14479:8176 2:N:0:ATCTCG
GGAATATTGGACAATGGGGGCAACCCTGATCCAGCCATGCCGCGTGTGTGAAGAAGGCCT
TCGGGTTGTAAAGCACTTTCAGTGAGGAAGAAGGCCTGCGGGTTAATAGCCGGCAGGAA
>ZSR.A_227:D00780:73:HLVCNBCXX:1:1105:14920:8146 2:N:0:ATCTCG
GGAATATTGCACAATGGGCGCAAGCCTGATGCAGCCATGCCGCGTGTGTGAAGAAGGCTC
TAGGGTTGTAAAGCACTTTCAGAAGGGAGGAAAGGTTGTAAGTTAATACCTTACAACTGT
GACGTT
>ZSR.A_228:D00780:73:HLVCNBCXX:1:1105:17561:8238 2:N:0:ATCTCG
GGAATCTTGCACAATGGGCGAAAGCCTGATGCAGCCATGCCGCGTGCGTGATGAAGGCCT
TCGGGTTGTAAAGCGCTTTTAGGTGCGACGATGATGACGGTA
>ZSR.A_229:D00780:73:HLVCNBCXX:1:1105:20288:8173 2:N:0:ATCTCG
GGAATATTGCACAATGGGGGAAACCCTGATGCAGCCATGCCGCGTGTGTGAAGAAGGCCT
TCGGGTTGTAAAGCACTTTCAGTCGTGAGGAAGGCATATGCGTTAATAGCGTATGTGTTT
G
>ZSR.A_230:D00780:73:HLVCNBCXX:1:1105:1288:8415 2:N:0:ATCTCG
GGAATATTGGACAATGGGGGCAACCCTGATCCAGCCATGCCGCGTGTGTGAAGAAGGCCT
TCGGGTTGTAAAGCACTTTCAGTGAGGAAGAAGGCCTGCGGGTTAATAGCCGGCAGGAAG
GACATCACTCACAGAAGAAGCACCG
>ZSR.A_231:D00780:73:HLVCNBCXX:1:1105:3597:8356 2:N:0:ATCTCG
GGAATATTGCACAATGGGGGAAACCCTGATGCAGCAACGCCGCGTGGAGGATGACACATT
TCGGTGCGTAAACTCCTTTTATATAGGAAGATAATGACGGTACTATATGAATAAGCGCCG
GCTAACTCCGTGCCAGCAGCCGCG
>ZSR.A_232:D00780:73:HLVCNBCXX:1:1105:4492:8462 2:N:0:ATCTCG
GGAATATTGCACAATGGGCGCAAGCCTGATGCAGCCATGCCGCGTGTGTGAAGAAGGCCT
TCGGGTTGTAAAGCACTTTCAGTAGGGAGGAAGGTTTAGTAGTTAATACCTGCT
>ZSR.A_233:D00780:73:HLVCNBCXX:1:1105:8746:8287 2:N:0:ATCTCG
GGAATATTGGACAATGGGAGGGATCCTGATCCAGCAATACCGCGTGTGTGAATAAGGCCT
GAGGGTTGTAAAGCACTTTTAGTATTGAGAAAGGTTAGGTAGGTTAATATCCTAACTAAT
TGATGTTA
>ZSR.A_234:D00780:73:HLVCNBCXX:1:1105:9484:8346 2:N:0:ATCTCG
GGAATATTGCACAATGGGCGCAAGCCTGATGCAGCCATGCCGCGTGTATGAAGAAGGCCT
TCGGGTTGTAAAGTACTTTCAGCAGTGAGGAAGGGATGTACGTTAATAGCGTGCATTTTT
GACGT
>ZSR.A_235:D00780:73:HLVCNBCXX:1:1105:15918:8395 2:N:0:ATCTCG
AGAATCATTCACAATGGACGAAAGTCTGATGGTGCAACGCCGCGTGGAGGATGAAGGCCC
TAGGGTCGTAAACTCCTGTCATATAAGAGTAAGGCATAAGCGTTAATATCGTTTATGTTT
GATAGT
>ZSR.A_236:D00780:73:HLVCNBCXX:1:1105:20560:8255 2:N:0:ATCTCG
GGAATATTGCACAATGGGCGCAAGCCTGATGCAGCCATGCCGCGTGTGTGAAGAAGGCCT
TCGGGTTGTAAAGCACTTTCAGTCGTGAGGAAGGGTTAGTAGTTAATACCTGCTAGCTTT
G
>ZSR.A_237:D00780:73:HLVCNBCXX:1:1105:2143:8611 2:N:0:ATCTCG
GGAATATTGCACAATGGGCGCAAGCCTGATGCAGCCATGCCGCGTGTGTGAAGAAGGCCT
TCGGGTTGTAAAGCACTTTCAGTCGTGAGGAAGGGTTAGTAGTTAATACCTGCTAGCTTT
GACGTTAG
>ZSR.A_238:D00780:73:HLVCNBCXX:1:1105:3017:8598 2:N:0:ATCTCG
GGAATATTGCACAATGGGCGAAAGCCTGATGCAGCAATGCCGCGTGGAGGATGACGCATC
TAGGTGTGTAAACTCCTTTTATATGAGAAGATAATGACGGTATCATATGAATAAGCACCG
GCTAACTCCGTGCCAGC
>ZSR.A_239:D00780:73:HLVCNBCXX:1:1105:4314:8510 2:N:0:ATCTCG
GGAATATTGCACAATGGGGGAAACCCTGATGCAGCCATGCCGCGTGTGTGAAGAAGGCTC
TAGGGTCGTAAAGCACTTTCAGTAGGGAGGAAAGGGTTGTAGTTAATACCTGCGATCTGT
GACGTTACCTACAGAAGAAGCA
>ZSR.A_240:D00780:73:HLVCNBCXX:1:1105:4852:8517 2:N:0:ATCTCG
GGAATATTGCACAATGGGCGCAAGCCTGATGCAGCCATGCCGCGTGTATGAAGAAGGCCT
TCGGGTTGTAAAGTACTTTCAGCAGTGAGGAAGGGATGTACGTTAATAGCGTGCATTTTT
GACGTTAGCTGCAGAAGAAGCAC
>ZSR.A_241:D00780:73:HLVCNBCXX:1:1105:6422:8547 2:N:0:ATCTCG
GGAATATTGCACAATGGGCGCAAGCCTGATGCAGCCATGCCGCGTGTGTGAAGAAGGCCT
TCGGGTTGTAAAGCACTTTCAGTCGTGAGGAAGGTGGTAGTGTTAATAGCACTATCATTT
GACGTT
>ZSR.A_242:D00780:73:HLVCNBCXX:1:1105:8648:8721 2:N:0:ATCTCG
GGAATATTGCACAATGGGGGAAACCCTGATGCAGCAACGCCGCGTGGAGGATGACACATT
TCGGTGCGTAAACTCCTTTTATATAGGAAGATAATGACGGTACTATATGAATAAGCGCCG
GCT
>ZSR.A_243:D00780:73:HLVCNBCXX:1:1105:9195:8614 2:N:0:ATCTCG
GGAATATTGCACAATGGGCGCAAGCCTGATGCAGCCATGCCGCGTGTGTGAAGAAGGCCT
TCGGGTTGTAAAGCACTTTCAGCGAGGAGGAAGGGTTAGTAGTTAATACCTGCTAGCTTT
GACGT
>ZSR.A_244:D00780:73:HLVCNBCXX:1:1105:11026:8557 2:N:0:ATCTCG
GGAATATTGCACAATGGGCGCAAGCCTGATGCAGCCATGCCGCGTGTGTGAAGAAGGCCT
TCGGGTTGTAAAGCACTTTCAGCGAGGAGGAAGGGTTAGTAGTTAATACCTGCTAGCTTT
G
>ZSR.A_245:D00780:73:HLVCNBCXX:1:1105:13814:8503 2:N:0:ATCTCG
GGAATATTGCACAATGGGCGCAAGCCTGATGCAGCCATGCCGCGTGTGTGAAGAAGGCTC
TAGGGTTGTAAAGCACTTTCAGCAGTGAGGAAAGGTTAGTAGTTAATACCTGCTAGCTGT
GACGTT
>ZSR.A_246:D00780:73:HLVCNBCXX:1:1105:14243:8502 2:N:0:ATCTCG
GGAATATTGCACAATGGGCGCAAGCCTGATGCAGCCATGCCGCGTGTGTGAAGAAGGCCT
TCGGGTTGTAAAGCACTTTCAGCGAGGAGGAAGGGTTAGTAGTTAATACCTGCTAGCTTT
GACGTTACT
>ZSR.A_247:D00780:73:HLVCNBCXX:1:1105:14013:8623 2:N:0:ATCTCG
GGAATATTGGTCAATGGACGCAAGTCTGAACCAGCCATGCCGCGTGCAGGAAGAATGTCC
TATGGATTGTAAACTGCTTTTATTTGGGAATAAACCTCCTTACGTGTAGGGAGCTGAATG
TACCAA
>ZSR.A_248:D00780:73:HLVCNBCXX:1:1105:16266:8701 2:N:0:ATCTCG
GGAATATTGCACAATGGGCGCAAGCCTGATGCAGCCATGCCGCGTGTATGAAGAAGGCCT
TCGGGTTGTAAAGTACTTTCAGCAGTGAGGAAGGGATGTACGTTAATAGCGTGC
>ZSR.A_249:D00780:73:HLVCNBCXX:1:1105:17857:8620 2:N:0:ATCTCG
GGAATATTGCACAATGGGCGCAAGCCTGATGCAGCCATGCCGCGTGTGTGAAGAAGGCTC
TAGGGTTGTAAAGCACTTTCAGAAGGGAGGAAAGGTTGTAAGTTAATACCTTACAACTGT
GACGTTACCTTCAGAA
>ZSR.A_250:D00780:73:HLVCNBCXX:1:1105:18449:8623 2:N:0:ATCTCG
GGAATATTGCACAATGGGGGAAACCCTGATGCAGCCATGCCGCGTGTGTGAAGAAGGCCT
TCGGGTTGTAAAGCACTTTCAGTTGTGAGGAAGGCATATGCGTTAATAGCGTATGTGTTT
GACGTTA
>ZSR.A_251:D00780:73:HLVCNBCXX:1:1105:18260:8686 2:N:0:ATCTCG
GGAATATTGCACAATGGGCGCAAGCCTGATGCAGCCATGCCGCGTGTGTGAAGAAGGCCT
TCGGGTTGTAAAGCACTTTCAGCGAGGAGGAAGGGTTAGTAGTTAATACCTGCTAGCTTT
G
>ZSR.A_252:D00780:73:HLVCNBCXX:1:1105:19075:8625 2:N:0:ATCTCG
GGAATATTGCACAATGGGCGCAAGCCTGATGCAGCCATGCCGCGTGTATGAAGAAGGCCT
TCGGGTTGTAAAGTACTTTCAGCAGTGAGGAAGGGATGTACGTTAATAGCGTGCATTTTT
GACGTT
>ZSR.A_253:D00780:73:HLVCNBCXX:1:1105:2331:8863 2:N:0:ATCTCG
GGAATATTGCACAATGGGCGAAAGCCTGATGCAGCAATGCCGCGTGGAGGATGACGCATC
TAGGTGTGTAAACTCCTTTTATATGAGAAGATAATGACGGTATCATATGAATAAGCACCG
GCTAACTC
>ZSR.A_254:D00780:73:HLVCNBCXX:1:1105:2576:8925 2:N:0:ATCTCG
GGAATATTGCACAATGGGCGCAAGCCTGATGCAGCCATGCCGCGTGTGTGAAGAAGGCTC
TAGGGTTGTAAAGCACTTTCAGCAGTGAGGAAAGGTTAGTAGTTAATACCTGCTAGCTGT
GACGTTAACTGCAGAAGAAGCACCGGCT
>ZSR.A_255:D00780:73:HLVCNBCXX:1:1105:3663:8997 2:N:0:ATCTCG
GGAATCTTAGACAATGGGCGCAAGCCTGATCTAGCCATGCCGCGTGAGCGATGAAGGCCT
TAGGGTCGTAAAACTCTTTCGCCAGGGATGATAATGACAGTACCTGGTAAAGAAACCCCG
GCTAACTCCGTGCCAGC
>ZSR.A_256:D00780:73:HLVCNBCXX:1:1105:9134:8827 2:N:0:ATCTCG
GGAATATTGGACAATGGGGGCAACCCTGATCCAGCCATGCCGCGTGTGTGAAGAAGGCCT
TCGGGTTGTAAAGCACTTTCAGTGAGGAAGAAGGCCTGCGGGTTAATAGCCGGCAGGAAG
GACAT
>ZSR.A_257:D00780:73:HLVCNBCXX:1:1105:11339:8977 2:N:0:ATCTCG
GGAATATTGCACAATGGGCGCAAGCCTGATGCAGCCATGCCGCGTGTATGAAGAAGGCCT
TCGGGTTGTAAAGTACTTTCAGCAGTGAGGAAGGGATGTACG
>ZSR.A_258:D00780:73:HLVCNBCXX:1:1105:14024:8763 2:N:0:ATCTCG
GGAATCTTAGACAATGGGCGCAAGCCTGATCTAGCCATGCCGCGTGAGCGATGAAGGCCT
TAGGGTCGTAAAACTCTTTCGCCAGGGATGATAATGACAGTACCTGGTAAAGAAACCCCG
GCT
>ZSR.A_259:D00780:73:HLVCNBCXX:1:1105:15738:8799 2:N:0:ATCTCG
GGAATATTGCACAATGGGCGCAAGCCTGATGCAGCCATGCCGCGTGTATGAAGAAGGCCT
TCGGGTTGTAAAGTACTTTCAGCAGTGAGGAAGGGATGTACGTTAATAGCGTGCATTTTT
GACGTT
>ZSR.A_260:D00780:73:HLVCNBCXX:1:1105:16146:8793 2:N:0:ATCTCG
GGAATTTTGCGCAATGGAGGCAACTCTGACGCAGCAACGCCATGTGAGGGATGACGCATT
TAGGTGTGTAAACCTCTGTCGACAGGGAATAATAATGAATGTACCTGTAAAGGA
>ZSR.A_261:D00780:73:HLVCNBCXX:1:1105:20048:8783 2:N:0:ATCTCG
GGAATATTGCACAATGGGCGCAAGCCTGATGCAGCCATGCCGCGTGTGTGAAGAAGGCCT
TCGGGTTGTAAAGCACTTTCAGTCGTGAGGAAGGGTTAGTAGTTAATACCTGCTAGCTTT
GACGTT
>ZSR.A_262:D00780:73:HLVCNBCXX:1:1105:2305:9088 2:N:0:ATCTCG
GGAATATTGGTCAATGGACGCAAGTCTGAACCAGCCATGCCGCGTGCAGGAAGAATGTCC
TATGGATTGTAAACTGCTTTTATTTGGGAATAAACCTCCTTACGTGTAGGGAGCTGAATG
TACCAAAC
>ZSR.A_263:D00780:73:HLVCNBCXX:1:1105:15254:9007 2:N:0:ATCTCG
GGAATATTGCACAATGGGCGCAAGCCTGATGCAGCCATGCCGCGTGTATGAAGAAGGCCT
TCGGGTTGTAAAGTACTTTCAGCAGTGAGGAAGGGATGTACGTTAATAGCGTGC
>ZSR.A_264:D00780:73:HLVCNBCXX:1:1105:17844:9097 2:N:0:ATCTCG
GGAATCTTAGACAATGGGCGCAAGCCTGATCTAGCCATGCCGCGTGAGCGATGAAGGCCT
TAGGGTCGTAAAACTCTTTCGCCAGGGATGATAATGACAGTACCTGG
>ZSR.A_265:D00780:73:HLVCNBCXX:1:1105:18724:9050 2:N:0:ATCTCG
GGAATATTGCACAATGGGGGAAACCCTGATGCTGCAACGCCGCGTGGAGGATGACACATT
TCGGTGCGTAAACTCCTTTTATATAGGAAGATAATGACGGTACTATATGAATAAGCGCCG
GCTAAC
>ZSR.A_266:D00780:73:HLVCNBCXX:1:1105:2084:9460 2:N:0:ATCTCG
GGAATATTGCACAATGGGCGCAAGCCTGATGCAGCCATGCCGCGTGTATGAAGAAGGCCT
TCGGGTTGTAAAGTACTTTCAGCAGTGAGGAAGGGATGTACGTTAATAGCGTGCATTTTT
GACGTTAGCTGCA
>ZSR.A_267:D00780:73:HLVCNBCXX:1:1105:3272:9429 2:N:0:ATCTCG
GGAATATTGCACAATGGGGGAAACCCTGATGCAGCCATGCCGCGTGTGTGAAGAAGGCCT
TCGGGTTGTAAAGCACTTTCAGCGAGGAGGAAAGGGTGTAAGTTAATACCTTACATCTGT
GACGTTACTCGCAGAAGAAGCACCG
>ZSR.A_268:D00780:73:HLVCNBCXX:1:1105:3591:9357 2:N:0:ATCTCG
GGAATCTTAGACAATGGGCGCAAGCCTGATCTAGCCATGCCGCGTGAGCGATGAAGGCCT
TAGGGTCGTAAAACTCTTTCGCCAGGGATGATAATGACAGTACCTGGTAAAGAAACCCCG
GCTAACTCCGTGCCAGCAGCCGCGG
>ZSR.A_269:D00780:73:HLVCNBCXX:1:1105:5278:9490 2:N:0:ATCTCG
GGAATATTGCACAATGGGGGAAACCCTGATGCAGCCATGCCGCGTGTGTGAAGAAGGCCC
TAGGGTTGTAAAGCACTTTCAGCGAGGAGGAAAGGGTGTCGGTTAATACCCGGCATCTGT
GACGTTACTCGCAGAAGA
>ZSR.A_270:D00780:73:HLVCNBCXX:1:1105:12226:9480 2:N:0:ATCTCG
GGAATATTGCACAATGGGCGCAAGCCTGATGCAGCCATGCCGCGTGTATGAAGAAGGCCT
TCGGGTTGTAAAGTACTTTCAGCAGTGAGGAAGGGATGTACGTTAATAGCGTGCATTTTT
GACGTTA
>ZSR.A_271:D00780:73:HLVCNBCXX:1:1105:12423:9355 2:N:0:ATCTCG
GGAATATTGCACAATGGGCGCAAGCCTGATGCAGCCATGTCGCGTGTATGAAGAAGGCCT
TCGGGTTGTAAAGTACTTTCAGCAGTGAGGAAGGGATGTACGTTAATAGCGTGCATTTTT
GACGTTAGCTGCAGAAGA
>ZSR.A_272:D00780:73:HLVCNBCXX:1:1105:13986:9391 2:N:0:ATCTCG
GGAATATTGCACAATGGGCGAAAGCCTGATGCAGCCATGCCGCGTGTGTGAAGAAGGCTC
TAGGGTTGTAAAGCACTTTCAGTAGGGAGGAAAGGTTGATGGTTAATACCCATTAGCTGT
GACGTTACCTACAGAAG
>ZSR.A_273:D00780:73:HLVCNBCXX:1:1105:16362:9475 2:N:0:ATCTCG
GGAATATTGCACAATGGGGGAAACCCTGATGCAGCAACGCCGCGTGGAGGATGACACATT
TCGGTGCGTAAACTCCTTTTATATAGGAAGATAATGACGGTACTATATGAATAAGCGCCG
GCTAAC
>ZSR.A_274:D00780:73:HLVCNBCXX:1:1105:18008:9322 2:N:0:ATCTCG
GGAATATTGCACAATGGGCGCAAGCCTGATGCAGCCATGCCGCGTGTATGAAGAAGGCCT
TCGGGTTGTAAAGTACTTTCAGCAGTGAGGAAGGGATGTACGTTAATAGCGTGCATTTTT
GACGTTAGCTGCAGAAGA
>ZSR.A_275:D00780:73:HLVCNBCXX:1:1105:18136:9346 2:N:0:ATCTCG
GGAATATTGGACAATGGGGGCAACCCTGATCCAGCAATGCCGCGTGAGTGAAGAAGGCCT
TCGGGTTGTAAAGCTCTTTCACTGGAGAAGATGATGACGGTATCC
>ZSR.A_276:D00780:73:HLVCNBCXX:1:1105:18938:9384 2:N:0:ATCTCG
GGAATATTGCACAATGGGGGAAACCCTGATGCAGCAACGCCGCGTGGAGGATGACACATT
TCGGTGCGTAAACTCCTTTTATATAGGAAGATAATGACGGTACTATATGAATAAGCGCCG
GCTAACTCCGTGCCAGC
>ZSR.A_277:D00780:73:HLVCNBCXX:1:1105:19903:9426 2:N:0:ATCTCG
GGAATATTGCACAATGGGGGAAACCCTGATGCAGCAACGCCGCGTGGAGGATGACACATT
TCGGTGCGTAAACTCCTTTTATATAGGAAGATAATGACGGTACTATATGAATAAGCGCCG
GCTAAC
>ZSR.A_278:D00780:73:HLVCNBCXX:1:1105:2618:9566 2:N:0:ATCTCG
AGAATCATTCACAATGGACGAAAGTCTGATGGTGCAACGCCGCGTGGAGGATGAAGGCCC
TAGGGTCGTAAACTCCTGTCATATAAGAGTAAGGCATAAGCGTTAATATCGTTTATGTTT
GATAGT
>ZSR.A_279:D00780:73:HLVCNBCXX:1:1105:5806:9621 2:N:0:ATCTCG
GGAATATTGGACAATGGGGGCAACCCTGATCCAGCCATGCCGCGTGTGTGAAGAAGGCCT
TCGGGTTGTAAAGCACTTTCAGTGAGGAAGAAGGCCTGCGGGTTAATAGCCGGCAGGAAG
GACATCACTCACAG
>ZSR.A_280:D00780:73:HLVCNBCXX:1:1105:6210:9521 2:N:0:ATCTCG
GGAATATTGCACAATGGGCGCAAGCCTGATGCAGCCATGCCGCGTGTATGAAGAAGGCCT
TCGGGTTGTAAAGTACTTTCAGCAGTGAGGAAGGGATGTACGTTAATAGCGTGCATTTTT
GAC
>ZSR.A_281:D00780:73:HLVCNBCXX:1:1105:6776:9619 2:N:0:ATCTCG
GGAATTTTGGACAATGGGGGAAACCCTGATCCAGCCATCCCGCGTGAGTGAAGAAGGCCT
TCGGGTTGTAAAGCTCTTTCGAAAGTGAAGAAAACTTATTTCGTAATATGTTATAAGTAT
GACGG
>ZSR.A_282:D00780:73:HLVCNBCXX:1:1105:6896:9696 2:N:0:ATCTCG
GGAATATTGCACAATGGGCGAAAGCCTGATGCAGCCATGCCGCGTGTGTGAAGAAGGCTC
TAGGGTTGTAAAGCACTTTCAGTAGGGAGGAAAGGTTGAAGGTTAATACCCTTTGGTTGT
GACGTTACCTACAGAAGAAGCACCGGCTA
>ZSR.A_283:D00780:73:HLVCNBCXX:1:1105:7729:9723 2:N:0:ATCTCG
GGAATATTGCACAATGGGCGCAAGCCTGATGCAGCCATGCCGCGTGTGTGAAGAAGGCTC
TAGGGTTGTAAAGCACTTTCAGCAGTGAGGAAAGCTTGTTGGTTAATACCCATCAAGTGT
GACGTTAACTGC
>ZSR.A_284:D00780:73:HLVCNBCXX:1:1105:8638:9550 2:N:0:ATCTCG
GGAATATTGCACAATGGGCGAAAGCCTGATGCAGCCATGCCGCGTGTGTGAAGAAGGCTC
TAGGGTTGTAAAGCACTTTCAGTAGGGAGGATAGGTTGAAGGTTAATACCCTTTGGCTGT
GACGTTACCTACAGAA
>ZSR.A_285:D00780:73:HLVCNBCXX:1:1105:11193:9500 2:N:0:ATCTCG
GGAATATTGCACAATGGGCGCAAGCCTGATGCAGCCATGCCGCGTGTATGAAGAAGGCCT
TCGGGTTGTAAAGTACTTTCAGCAGTGAGGAAGGGATGTACGTTAATAGCGTGCATTTTT
>ZSR.A_286:D00780:73:HLVCNBCXX:1:1105:12714:9631 2:N:0:ATCTCG
GGAATATTGCACAATGGGCGCAAGCCTGATGCAGCCATGCCGCGTGTATGAAGAAGGCCT
TCGGGTTGTAAAGTACTTTCAGCAGTGAGGAAGGGATGTACGTTAATAGCGTGCATTTTT
GACGT
>ZSR.A_287:D00780:73:HLVCNBCXX:1:1105:17293:9634 2:N:0:ATCTCG
GGAATATTGGACAATGGGGGCAACCCTGATCCAGCCATGCCGCGTGTGTGAAGAAGGCCT
TCGGGTTGTAAAGCACTTTCAGTGAGGAAGAAGGCCTGCGGGTTAATAGCCGGCAGGAAG
GACATCACTAACAGAAG
>ZSR.A_288:D00780:73:HLVCNBCXX:1:1105:19854:9608 2:N:0:ATCTCG
GGAATATTGCACAATGGGCGAAAGCCTGATGCAGCAATGCCGCGTGGAGGATGACGCATC
TAGGTGTGTAAACTCCTTTTATATGAGAAGATAATGACGGTATCATATGAATAAGCACCG
GCTAACTC
>ZSR.A_289:D00780:73:HLVCNBCXX:1:1105:20637:9696 2:N:0:ATCTCG
GGAATATTGCACAATGGGCGCAAGCCTGATGCAGCCATGCCGCGTGTGTGAAGAAGGCTC
TAGGGTTGTAAAGCACTTTCAGCAGTGAGGAAAGCTTGTTGGTTAATAGCCATCAAGTGT
GACGTTAA
>ZSR.A_290:D00780:73:HLVCNBCXX:1:1105:3722:9844 2:N:0:ATCTCG
AGAATCATTCACAATGGACGAAAGTCTGATGGTGCAACGCCGCGTGGAGGATGAAGGCCC
TAGGGTCGTAAACTCCTGTCATATAAGAGTAAGGCATAAGCGTTAATATCGTTTATGTTT
GATAGTATTATAAGAGGAA
>ZSR.A_291:D00780:73:HLVCNBCXX:1:1105:4086:9863 2:N:0:ATCTCG
GGAATATTGCACAATGGGCGCAAGCCTGATGCAGCCATGCCGCGTGTGTGAAGAAGGCCT
TCGGGTTGTAAAGCACTTTCAGCGAGGAGGAAGGGTTAGTAGTTAATACCTGCTAGCTTT
GACGTTACTCGCAGAAGAAGCACC
>ZSR.A_292:D00780:73:HLVCNBCXX:1:1105:6276:9773 2:N:0:ATCTCG
GGAATATTGCACAATGGGGGAAACCCTGATGCAGCCATGCCGCGTGTGTGAAGAAGGCCT
TCGGGTTGTAAAGCACTTTCAGCGAGGAGGAAAGGGTGTAAGTTAATACCTTACATCTG
>ZSR.A_293:D00780:73:HLVCNBCXX:1:1105:11232:9769 2:N:0:ATCTCG
GGAATATTGCACAATGGGCGCAAGCCTGATGCAGCCATGCCGCGTGTGTGAAGAAGGCTC
TAGGGTTGTAAAGCACTTTCAGCAGTGAGGAAAGCTTGTTGGTTAATAGCCATCAAGTGT
G
>ZSR.A_294:D00780:73:HLVCNBCXX:1:1105:11813:9765 2:N:0:ATCTCG
GGAATATTGCACAATGGGCGCAAGCCTGATGCAGCCATGCCGCGTGTATGAAGAAGGCCT
TCGGGTTGTAAAGTACTTTCAGCAGTGAGGAAGGGATGTACGTTAATAGCGTGCATTTTT
GACGTTAGC
>ZSR.A_295:D00780:73:HLVCNBCXX:1:1105:12453:9858 2:N:0:ATCTCG
GGAATATTGCACAATGGGCGCAAGCCTGATGCAGCCATGCCGCGTGTATGAAGAAGGCCT
TCGGGTTGTAAAGTACTTTCAGCAGTGAGGAAGGGATGTACGTTAATAGCGTGCATTTTT
GACGTTAG
>ZSR.A_296:D00780:73:HLVCNBCXX:1:1105:16240:9863 2:N:0:ATCTCG
AGAATCATTCACAATGGACGAAAGTCTGATGGTGCAACGCCGCGTGGAGGATGAAGGCCC
TAGGGTCGTAAACTCCTGTCATATAAGAGTAAGGCATAAGCGTTAATATCGTTTATGTTT
GATAGTATTATA
>ZSR.A_297:D00780:73:HLVCNBCXX:1:1105:18571:9804 2:N:0:ATCTCG
GGAATATTGCACAATGGGCGCAAGCCTGATGCAGCCATGCCGCGTGTATGAAGAAGGCCT
TCGGGTTGTAAAGTACTTTCAGCAGTGAGGAAGGGATGTACGTTAATAGCGTGCATTTTT
G
>ZSR.A_298:D00780:73:HLVCNBCXX:1:1105:20708:9857 2:N:0:ATCTCG
GGAATATTGCACAATGGGCGCAAGCCTGATGCAGCCATGCCGCGTGTGTGAAGAAGGCCT
TCGGGTTGTAAAGCACTTTCAGCGAGGAGGAAGGGTTAGTAGTTAATACCTGCTAGCTTT
GACGTTACTCGCAGAAGAA
>ZSR.A_299:D00780:73:HLVCNBCXX:1:1105:3959:10150 2:N:0:ATCTCG
GGAATATTGCACAATGGGGGAAACCCTGATGCAGCAACGCCGCGTGGAGGATGACACATT
TCGGTGCGTAAACTCCTTTTATATAGGAAGATAATGACGGTACTATATGAATAA
>ZSR.A_300:D00780:73:HLVCNBCXX:1:1105:5489:10234 2:N:0:ATCTCG
GGAATATTGCACAATGGGCGAAAGCCTGATGCAGCAATGCCGCGTGGAGGATGACGCATC
TAGGTGTGTAAACTCCTTTTATATGAGAAGATAATGACGGTATCATATGAATAAGCACCG
GCTAACTCCGTGCCAGCAGCCGCG
>ZSR.A_301:D00780:73:HLVCNBCXX:1:1105:5612:10209 2:N:0:ATCTCG
GGAATATTGCACAATGGGCGAAAGCCTGATGCAGCAATGCCGCGTGGAGGATGACGCATC
TAGGTGTGTAAACTCCTTTTATATGAGAAGATAATGACGGTATCATATGAATAAGCACCG
GCTAACTC
>ZSR.A_302:D00780:73:HLVCNBCXX:1:1105:9805:10006 2:N:0:ATCTCG
GGAATATTGCACAATGGGCGCAAGCCTGATGCAGCCATGCCGCGTGTGTGAAGAAGGCTC
TAGGGTTGTAAAGCACTTTCAGCAGTGAGGAAAGCTTGTTGGTTAATACCCATCAAGTGT
GACGTTAACTGC
>ZSR.A_303:D00780:73:HLVCNBCXX:1:1105:11372:10057 2:N:0:ATCTCG
GGAATATTGCACAATGGGCGCAAGCCTGATGCAGCCATGCCGCGTGTATGAAGAAGGCCT
TCGGGTTGTAAAGTACTTTCAGCAGTGAGGAAGGGATGTACGTTAATAGCGTGCATTTTT
GACGTTAGCTGCAG
>ZSR.A_304:D00780:73:HLVCNBCXX:1:1105:11967:10115 2:N:0:ATCTCG
GGAATATTGCACAATGGGCGCAAGCCTGATGCAGCCATGCCGCGTGTGTGAAGAAGGCTC
TAGGGTTGTAAAGCACTTTCAGAAGGGAGGAAAGGTTGTAAGTTAATACCTTACAACTGT
GACGTTACCTTCAGAAGAA
>ZSR.A_305:D00780:73:HLVCNBCXX:1:1105:13804:10052 2:N:0:ATCTCG
GGAATATTGCACAATGGAGGAAACTCTGATGCAGCAACGCCGCGTGGAGGATGACACTTT
TCGGAGCGTAAACTCCTTTTATATAGGAAGATAATGACGGTACTATATGAATAAGCACCG
GCTAAC
>ZSR.A_306:D00780:73:HLVCNBCXX:1:1105:14237:10091 2:N:0:ATCTCG
GGAATATTGCACAATGGGGGAAACCCTGATGCAGCAACGCCGCGTGGAGGATGACACATT
TCGGTGCGTAAACTCCTTTTATATAGGAAGATAATGACGGTACTATATGAATAAGCGCCG
GCTAACTCCGTGCCAGCA
>ZSR.A_307:D00780:73:HLVCNBCXX:1:1105:14172:10234 2:N:0:ATCTCG
GGAATATTGCACAATGGGCGCAAGCCTGATGCAGCCATGCCGCGTGTATGAAGAAGGCCT
TCGGGTTGTAAAGTACTTTCAGCAGTGAGGAAGGGATGTACGTTAATAGCGTGCATTTTT
GACGTTAGCTGCA
>ZSR.A_308:D00780:73:HLVCNBCXX:1:1105:15984:10249 2:N:0:ATCTCG
GGAATATTGCACAATGGGCGCAAGCCTGATGCAGCCATGCCGCGTGTATGAAGAAGGCCT
TCGGGTTGTAAAGTACTTTCAGCAGTGAGGAAGGGATGTACGTTAATAGCGTGCATTTT
>ZSR.A_309:D00780:73:HLVCNBCXX:1:1105:17294:10004 2:N:0:ATCTCG
AGAATCATTCACAATGGACGAAAGTCTGATGGTGCAACGCCGCGTGGAGGATGAAGGCCC
TAGGGTCGTAAACTCCTGTCATATAAGAGTAAGGCATAAGCGTTAATATCGTT
>ZSR.A_310:D00780:73:HLVCNBCXX:1:1105:17773:10097 2:N:0:ATCTCG
GGAATATTGGACAATGGGGGCAACCCTGATCCAGCCATGCCGCGTGTGTGAAGAAGGCCT
TCGGGTTGTAAAGCACTTTCAGTGAGGAAGAAGGCCTGCGGGTCAATAACCGGCAGGAAG
GACATCACTAAAAGAAGA
>ZSR.A_311:D00780:73:HLVCNBCXX:1:1105:7648:10453 2:N:0:ATCTCG
GGAATATTGGACAATGGGGGCAACCCTGATCCAGCCATGCCGCGTGTGTGAAGAAGGCCT
TCGGGTTGTAAAGCACTTTCAGTGAGGAAGAAGGCCTGCGGGTTAATAGCCGGCAGGAAG
GACATCACTCACA
>ZSR.A_312:D00780:73:HLVCNBCXX:1:1105:7878:10258 2:N:0:ATCTCG
GGAATATTGGACAATGGGGGCAACCCTGATCCAGCCATGCCGCGTGTGTGAAGAAGGCCT
TCGGGTTGTAAAGCACTTTCAGTGAGGAAGAAGGCCTGCGGGTCAATAACCGGC
>ZSR.A_313:D00780:73:HLVCNBCXX:1:1105:8593:10306 2:N:0:ATCTCG
GGAATATTGCACAATGGGGGAAACCCTGATGCAGCCATGCCGCGTGTGTGAAGAAGGCCC
TAGGGTTGTAAAGCACTTTCAGCGAGGAGGAAAGGGTGTCGGTTAATACCCGGC
>ZSR.A_314:D00780:73:HLVCNBCXX:1:1105:12481:10347 2:N:0:ATCTCG
GGAATATTGCACAATGGGCGCAAGCCTGATGCAGCCATGCCGCGTGTATGAAGAAGGCCT
TCGGGTTGTAAAGTACTTTCAGCAGTGAGGAAGGTTCATGCGTTAATAGCGT
>ZSR.A_315:D00780:73:HLVCNBCXX:1:1105:17187:10294 2:N:0:ATCTCG
GGAATATTGGACAATGGGGGCAACCCTGATCCAGCCATGCCGCGTGTGTGAAGAAGGCCT
TCGGGTTGTAAAGCACTTTCAGTGAGGAAGAAGGCCTGCGGGTTAATAGCCGGCAGGAAG
GACATCACTCACAGAAG
>ZSR.A_316:D00780:73:HLVCNBCXX:1:1105:17724:10299 2:N:0:ATCTCG
GGAATATTGGTCAATGGACGCAAGTCTGAACCAGCCATGCCGCGTGCAGGAAGAATGTCC
TATGGATTGTAAACTGCTTTTATTTGGGAATAAACCTCCTTACGTGTAGGGAGCTGAATG
T
>ZSR.A_317:D00780:73:HLVCNBCXX:1:1105:17727:10466 2:N:0:ATCTCG
GGAATATTGCACAATGGGGGAAACCCTGATGCAGCAACGCCGCGTGGAGGATGACACATT
TCGGTGCGTAAACTCCTTTTATATAGGAAGATAATGACGGTACTATATGAATAAGCGCCG
GCTAACTCCGTGCCAGC
>ZSR.A_318:D00780:73:HLVCNBCXX:1:1105:19629:10264 2:N:0:ATCTCG
GGAATATTGCACAATGGGGGAAACCCTGATGCAGCCATGCCGCGTGTGTGAAGAAGGCCC
TAGGGTTGTAAAGCACTTTCAGCGAGGAGGAAAGGGTGTCGGTTAATACCCGGCATCTGT
GACGTTACTCGCAGAAGAA
>ZSR.A_319:D00780:73:HLVCNBCXX:1:1105:6761:10665 2:N:0:ATCTCG
GGAATATTGCACAATGGGCGAAAGCCTGATGCAGCCATGCCGCGTGTGTGAAGAAGGCTC
TAGGGTTGTAAAGCACTTTCAGTAGGGAGGAAAGGTTGAAGGTTAATACCCTTTGGTTGT
GACGTT
>ZSR.A_320:D00780:73:HLVCNBCXX:1:1105:9102:10701 2:N:0:ATCTCG
GGAATATTGCACAATGGGCGAAAGCCTGATGCAGCCATGCCGCGTGTGTGAAGAAGGCTC
TAGGGTTGTAAAGCACTTTCAGTAGGGAGGAAAGGTTGAAGGTTAATACCCTTTGGCTGT
GACGTTACC
>ZSR.A_321:D00780:73:HLVCNBCXX:1:1105:11153:10519 2:N:0:ATCTCG
GGAATATTGCACAATGGGCGCAAGCCTGATGCAGCCATGCCGCGTGTATGAAGAAGGCCT
TCGGGTTGTAAAGTACTTTCAGCAGTGAGGAAGGGATGTACGTTAATAGCGTGCATTTTT
GACGTTAGCTGCAGAA
>ZSR.A_322:D00780:73:HLVCNBCXX:1:1105:11734:10550 2:N:0:ATCTCG
GGAATATTGCACAATGGGCGCAAGCCTGATGCAGCCATGCCGCGTGTGTGAAGAAGGCCT
TCGGGTTGTAAAGCACTTTCAGCGAGGAGGAAGGGTTAGTAGTTAATACCTGCTAGCTTT
GACGTT
>ZSR.A_323:D00780:73:HLVCNBCXX:1:1105:14796:10586 2:N:0:ATCTCG
GGAATCTTAGACAATGGGCGCAAGCCTGATCTAGCCATGCCGCGTGAGCGATGAAGGCCT
TAGGGTCGTAAAACTCTTTCGCCAGGGATGATAATGACAGTACCTGGTAAAGAA
>ZSR.A_324:D00780:73:HLVCNBCXX:1:1105:16934:10590 2:N:0:ATCTCG
GGAATATTGCACAATGGAGGAAACTCTGATGCAGCAACGCCGCGTGGAGGATGACACTTT
TCGGAGCGTAAACTCCTTTTATATAGGAAGATAATGACGGTACTATATGAATAAGCACCG
GCTAAC
>ZSR.A_325:D00780:73:HLVCNBCXX:1:1105:17072:10596 2:N:0:ATCTCG
GGAATATTGCACAATGGGGGAAACCCTGATGCAGCCATGCCGCGTGTGTGAAGAAGGCCT
TCGGGTTGTAAAGCACTTTCAGTTGTGAGGAAGGCATATGCGTTAATAGCGTATGTGTTT
GACGTT
>ZSR.A_326:D00780:73:HLVCNBCXX:1:1105:18023:10684 2:N:0:ATCTCG
GGAATATTGGTCAATGGAGGCAACTCTGAACCAGCCATGCCGCGTGTGCGAAGAAGGCGT
TCTGCGTCGTAAAGCACTTTTAAATAGGAAGAAACGCTCTTTGCGAAGAGCTATGACGGT
A
>ZSR.A_327:D00780:73:HLVCNBCXX:1:1105:4320:10758 2:N:0:ATCTCG
GGAATATTGCACAATGGGGGAAACCCTGATGCAGCCATGCCGCGTGTGTGAAGAAGGCTC
TAGGGTCGTAAAGCACTTTCAGTAGGGAGGAAAGGGTTGTAGTTAATACCTGCGATCTGT
GACGTTACCTACAGAAGAAGCACC
>ZSR.A_328:D00780:73:HLVCNBCXX:1:1105:5468:10917 2:N:0:ATCTCG
GGAATATTGCACAATGGGCGCAAGCCTGATGCAGCCATGCCGCGTGTGTGAAGAAGGCCT
TCGGGTTGTAAAGCACTTTCAGCGAGGAGGAAGGGTTAGTAGTTAATACCTGCT
>ZSR.A_329:D00780:73:HLVCNBCXX:1:1105:5379:10955 2:N:0:ATCTCG
GGAATATTGCACAATGGGCGCAAGCCTGATGCAGCCATGCCGCGTGTATGAAGAAGGCCT
TCGGGTTGTAAAGTACTTTCAGCAGTGAGGAAGGGATGTACGTTAATAGCGTGCATTTTT
GACGTTAGCTGCAG
>ZSR.A_330:D00780:73:HLVCNBCXX:1:1105:8652:10790 2:N:0:ATCTCG
GGAATATTGCACAATGGGCGCAAGCCTGATGCAGCCATGCCGCGTGTGTGAAGAAGGCTC
TAGGGTTGTAAAGCACTTTCAGCAGTGAGGAAAGGTTAGTAGTTAATACCTGCTAGCTGT
GACGTT
>ZSR.A_331:D00780:73:HLVCNBCXX:1:1105:8795:10884 2:N:0:ATCTCG
GGAATATTGCACAATGGGCGCAAGCCTGATGCAGCCATGCCGCGTGTGTGAAGAAGGCCT
TCGGGTTGTAAAGCACTTTCAGCGAGGAGGAAGGGTTAGTAGTTAATACCTGCTAGCTTT
GAC
>ZSR.A_332:D00780:73:HLVCNBCXX:1:1105:11165:10764 2:N:0:ATCTCG
GGAATATTGGGCAATGGAGGCAACTCTGACCCAGCCATGCCGCGTGCAGGAATAATGCCC
TATGGGTAGTAAACTGCTTTTGTATAGGAAGAATAAGAGTCACGTGTGGCTTGATGACGG
TACTA
>ZSR.A_333:D00780:73:HLVCNBCXX:1:1105:11831:10921 2:N:0:ATCTCG
GGAATATTGCACAATGGGCGCAAGCCTGATGCAGCCATGCCGCGTGTATGAAGAAGGCCT
TCGGGTTGTAAAGTACTTTCAGCAGTGAGGAAGGGATGTACGTTAATAGCGTGCATTTTT
GACGTT
>ZSR.A_334:D00780:73:HLVCNBCXX:1:1105:12448:10766 2:N:0:ATCTCG
GGAATATTGGACAATGGGCGCAAGCCTGATCCAGCCATGCCGCGTGTGTGAAGAAGGCTT
TCGGGTTGTAAAGCACTTTCAGTCGGGAGGAAGGCTGCCTAGTTAATACCTAGGTAGATT
GACGTT
>ZSR.A_335:D00780:73:HLVCNBCXX:1:1105:12313:10912 2:N:0:ATCTCG
GGAATATTGCACAATGGGGGAAACCCTGATGCAGCAACGCCGCGTGGAGGATGACACATT
TCGGTGCGTAAACTCCTTTTATATAGGAAGATAATGACGGTACTATATGAATAAGCGCCG
GCTAACTCCGTGC
>ZSR.A_336:D00780:73:HLVCNBCXX:1:1105:12913:10857 2:N:0:ATCTCG
GGAATATTGCACAATGGGCGCAAGCCTGATGCAGCCATGCCGCGTGTGTGAAGAAGGCTC
TAGGGTTGTAAAGCACTTTCAGAAGGGAGGAAAGGTTGTAAGTTAATACCTTACAACTGT
GACGTTACCTTCAG
>ZSR.A_337:D00780:73:HLVCNBCXX:1:1105:13097:10811 2:N:0:ATCTCG
GGAATATTGCACAATGGGCGCAAGCCTGATGCAGCCATGCCGCGTGTGTGAAGAAGGCTC
TAGGGTTGTAAAGCACTTTCAGAAGGGAGGAAAGGTTGTA
>ZSR.A_338:D00780:73:HLVCNBCXX:1:1105:16536:10858 2:N:0:ATCTCG
GGAATATTGCACAATGGGCGCAAGCCTGATGCAGCCATGCCGCGTGTATGAAGAAGGCCT
TCGGGTTGTAAAGTACTTTCAGCAGTGAGGAAGGGATGTACGTTAATAGCGTGCATTTTT
GACGTTAGCTGCAGAAG
>ZSR.A_339:D00780:73:HLVCNBCXX:1:1105:16789:10753 2:N:0:ATCTCG
GGAATATTGCACAATGGGCGAAAGCCTGATGCAGCCATGCCGCGTGTGTGAAGAAGGCTC
TAGGGTTGTAAAGCACTTTCAGTAGGGAGGAAAGGTTGAAGGTTAATACCCTTTGGCTGT
GACGTT
>ZSR.A_340:D00780:73:HLVCNBCXX:1:1105:16893:10868 2:N:0:ATCTCG
GGAATATTGCACAATGGGCGCAAGCCTGATGCAGCCATGCCGCGTGTGTGAAGAAGGCCT
TCGGGTTGTAAAGCACTTTCAGCAGTGAGGAAGGGTGTGTATTTAATAGATGCACATTTT
GACGTT
>ZSR.A_341:D00780:73:HLVCNBCXX:1:1105:1906:11246 2:N:0:ATCTCG
GGAATATTGCACAATGGGCGCAAGCCTGATGCAGCCATGCCGCGTGTGTGAAGAAGGCCT
TCGGGTTGTAAAGCACTTTCAGCGAGGAGGAAGGGTTAGTAGTTAATACCTGCTAGCTTT
GACGTTACTCGCAGAAGAAGCA
>ZSR.A_342:D00780:73:HLVCNBCXX:1:1105:2939:11099 2:N:0:ATCTCG
GGAATATTGCACAATGGGCGCAAGCCTGATGCAGCCATGCCGCGTGTATGAAGAAGGCCT
TCGGGTTGTAAAGTACTTTCAGCAGTGAGGAAGGGATGTACGTTAATAGCGTGCATTTTT
GACGTT
>ZSR.A_343:D00780:73:HLVCNBCXX:1:1105:3270:11103 2:N:0:ATCTCG
GGAATATTGCACAATGGGGGAAACCCTGATGCAGCAACGCCGCGTGGAGGATGACACATT
TCGGTGCGTAAACTCCTTTTATATAGGAAGATAATGACGGTACTATATGAATAAGCGCCG
GCT
>ZSR.A_344:D00780:73:HLVCNBCXX:1:1105:4476:11011 2:N:0:ATCTCG
GGAATATTGCACAATGGGGGAAACCCTGATGCAGCAACGCCGCGTGGAGGATGACACATT
TCGGTGCGTAAACTCCTTTTATATAGGAAGATAATGACGGTACTATATGAATAA
>ZSR.A_345:D00780:73:HLVCNBCXX:1:1105:5944:11072 2:N:0:ATCTCG
GGAATATTGCACAATGGGCGCAAGCCTGATGCAGCCATGCCGCGTGTATGAAGAAGGCCT
TCGGGTTGTAAAGTACTTTCAGCAGTGAGGAAGGGATGTACGTTAATAGCGTGCATTTTT
GACGTTAGCTGCAGAAGAAGCAC
>ZSR.A_346:D00780:73:HLVCNBCXX:1:1105:8399:11063 2:N:0:ATCTCG
GGAATATTGGACAATGGGCGAAAGCCTGATCCAGCAATGCCATGTGTGTGAAGAAGGCTC
TAGGGTTGTAAAGCACTTTAGTTGGGGAGGAAAGCTTATGAGTTAATAGCTCATGAGAAG
G
>ZSR.A_347:D00780:73:HLVCNBCXX:1:1105:9420:11239 2:N:0:ATCTCG
GGAATATTGGACAATGGGCGAAAGCCTGATCCAGCAATGCCGCGTGTGTGAAGAAGGCCT
GAGGGTTGTAAAGCACTTTCAGCAAGAAAGATGGATAAAGTG
>ZSR.A_348:D00780:73:HLVCNBCXX:1:1105:9559:11142 2:N:0:ATCTCG
GGAATATTGCACAATGGGCGCAAGCCTGATGCAGCCATGCCGCGTGTGTGAAGAAGGCTC
TAGGGTTGTAAAGCACTTTCAGAAGGGAGGAAAGGTTGTAAGTTAATACCTTACAACTGT
GACGTTACCTTCAGAAG
>ZSR.A_349:D00780:73:HLVCNBCXX:1:1105:10077:11096 2:N:0:ATCTCG
GGAATATTGCACAATGGGCGAAAGCCTGATGCAGCAATGCCGCGTGGAGGATGACGCATC
TAGGTGTGTAAACTCCTTTTATATGAGAAGATAATGACGGTATCATATGAATAAGCACCG
G
>ZSR.A_350:D00780:73:HLVCNBCXX:1:1105:10545:11224 2:N:0:ATCTCG
GGAATATTGCACAATGGGCGAAAGCCTGATGCAGCAATGCCGCGTGGAGGATGACGCATC
TAGGTGTGTAAACTCCTTTTATATGAGAAGATAATGACGGTATCATATGAATAAGCACCG
G
>ZSR.A_351:D00780:73:HLVCNBCXX:1:1105:16452:11179 2:N:0:ATCTCG
GGAATTTTCCGCAATGGGCGAAAGCCTGACGGAGCAACGCCGCGTGAGGGATGAAGGCCT
CTGGGCTGTAAACCTCTTTTATCAAGGAAGAAGATCTGACGGTACTTGATGAATAAGCCA
CGGCTA
>ZSR.A_352:D00780:73:HLVCNBCXX:1:1105:17127:11128 2:N:0:ATCTCG
GGAATATTGCACAATGGGGGAAACCCTGATGCAGCAACGCCGCGTGGAGGATGACACATT
TCGGTGCGTAAACTCCTTTTATATAGGAAGATAATGACGGTACTATATGAATAAGCGCCG
G
>ZSR.A_353:D00780:73:HLVCNBCXX:1:1105:21151:11190 2:N:0:ATCTCG
GGAATATTGCACAATGGGGGAAACCCTGATGCAGCCATGCCGCGTGTGTGAAGAAGGCCT
TCGGGTTGTAAAGCACTTTCAGTAGGGAGGAAAGGTTAGTAGTTAATACCTGCTAGCTGT
G
>ZSR.A_354:D00780:73:HLVCNBCXX:1:1105:2683:11431 2:N:0:ATCTCG
GGAATATTGCACAATGGGGGGAACCCTGATGCAGCCATGCCGCGTGTGTGAAGAAGGCCT
TCGGGTTGTAAAGCACTTTCAGTGGGGAGGAAAGGGTGATGCTTAATACGTATCATCTGT
GACGTTAC
>ZSR.A_355:D00780:73:HLVCNBCXX:1:1105:2776:11433 2:N:0:ATCTCG
GGAATATTGGTCAATGGACGCAAGTCTGAACCAGCCATGCCGCGTGCAGGAAGACGGCCT
TATGGGTTGTAAACTGCTTTTATATAGGGTGAAAATTATCTACGTGTAGATAACTGACGG
TACTATAA
>ZSR.A_356:D00780:73:HLVCNBCXX:1:1105:4128:11418 2:N:0:ATCTCG
GGAATATTGCACAATGGGCGCAAGCCTGATGCAGCCATGCCGCGTGTATGAAGAAGGCCT
TCGGGTTGTAAAGTACTTTCAGCAGTGAGGAAGGGATGTACGTTAGTAGCGCGCATTTTT
GACGTT
>ZSR.A_357:D00780:73:HLVCNBCXX:1:1105:6427:11390 2:N:0:ATCTCG
GGAATATTGCACAATGGGCGAAAGCCTGATGCAGCAATGCCGCGTGGAGGATGACGCATC
TAGGTGTGTAAACTCCTTTTATATGAGAAGATAATGACGGTATCATATGAATAAGCACCG
GCTAACTCCGTGCCAG
>ZSR.A_358:D00780:73:HLVCNBCXX:1:1105:6255:11423 2:N:0:ATCTCG
GGAATATTGCACAATGGGCGCAAGCCTGATGCAGCCATGCCGCGTGTATGAAGAAGGCCT
TCGGGTTGTAAAGTACTTTCAGCAGTGAGGAAGGGATGTACGTTAATAGCGTGCATTTTT
G
>ZSR.A_359:D00780:73:HLVCNBCXX:1:1105:11055:11352 2:N:0:ATCTCG
GAAATATTGCACAATGGGCGCAAGCCTGATGCAGCCATGCCGCGTGTATGAAGAAGGCCT
TCGGGTTGTAAAGTACTTTCAGCAGTGAGGAAGGGATGTACGTTAATAGCGTGCATTTTT
GACGTT
>ZSR.A_360:D00780:73:HLVCNBCXX:1:1105:11332:11255 2:N:0:ATCTCG
GGAATATTGCACAATGGGCGCAAGCCTGATGCAGCCATGCCGCGTGTATGAAGAAGGCCT
TCGGGTTGTAAAGTACTTTCAGCAGTGAGGAAGGGATGTACGTTAATAGCGTGCATTTTT
GACGTTAGCTGCAGAAGAAGCACCGGCT
>ZSR.A_361:D00780:73:HLVCNBCXX:1:1105:12470:11335 2:N:0:ATCTCG
GGAATATTGCACAATGGGCGCAAGTCTGATGCAGCCATGCCGCGTGTATGAAGAAGGCCT
TCGGATTGTAAAGTACTTTCAGCAGTGAGGAAGGGATGTACGTTAATAGCGTGCATTTTT
GACGTTAGCT
>ZSR.A_362:D00780:73:HLVCNBCXX:1:1105:17283:11493 2:N:0:ATCTCG
GGAATATTGCACAATGGGCGCAAGCCTGATGCAGCCATGCCGCGTGTATGAAGAAGGCCT
TCGGGTTGTAAAGTACTTTCAGCAGTGAGGAAGGGATGTACGTTAATAGCGTGCATTTTT
G
>ZSR.A_363:D00780:73:HLVCNBCXX:1:1105:18450:11271 2:N:0:ATCTCG
GGAATATTGCACAATGGGCGCAAGCCTGATGCAGCCATGCCGCGTGTATGAAGAAGGCCT
TCGGGTTGTAAAGTACTTTCAGCAGTGAGGAAGGGATGTACGTTAATAGCGTGCATTTTT
G
>ZSR.A_364:D00780:73:HLVCNBCXX:1:1105:19041:11294 2:N:0:ATCTCG
GGAATATTGCACAATGGGCGCAAGCCTGATGCAGCCATGCCGCGTGTATGAAGAAGGCCT
TCGGGTTGTAAAGTACTTTCAGCAGTGAGGAAGGGATGTACGTTAATAGCGTGCATTTTT
GACGTT
>ZSR.A_365:D00780:73:HLVCNBCXX:1:1105:19942:11365 2:N:0:ATCTCG
GGAATATTGCACAATGGGCGCAAGCCTGATGCAGCCATGCCGCGTGTATGAAGAAGGCCT
TCGGGTTGTAAAGTACTTTCAGCAGTGAGGAAGGGATGTACGTTAATAGCGTGCATTTTT
GACGTT
>ZSR.A_366:D00780:73:HLVCNBCXX:1:1105:7208:11734 2:N:0:ATCTCG
GGAATATTGGACAATGGGCGAAAGCCTGATCCAGCAATGCCGCGTGTGTGAAGAAGGCCT
GAGGGTTGTAAAGCACTTTCAGCAAGAAAGATGGATAAAGTGGCTAATACCCACAGTATC
TGACGTTACTTGCAG
>ZSR.A_367:D00780:73:HLVCNBCXX:1:1105:10412:11578 2:N:0:ATCTCG
GGAATATTGCACAATGGGGGAAACCCTGATGCAGCCATGCCGCGTGTGTGAAGAAGGCCT
TCGGGTTGTAAAGCACTTTCAGTCGTGAGGAAGGCATATGCGTTAATAGCGTA
>ZSR.A_368:D00780:73:HLVCNBCXX:1:1105:16583:11651 2:N:0:ATCTCG
GGAATATTGCACAATGGGGGAAACCCTGATGCAGCCATGCCGCGTGTGTGAAGAAGGCCT
TCGGGTTGTAAAGCACTTTCAGCGAGGAGGAAAGGGTGTAAGTTAATACCTTACATCTGT
GGCGTTACTAGCA
>ZSR.A_369:D00780:73:HLVCNBCXX:1:1105:17452:11702 2:N:0:ATCTCG
GGAATATTGCACAATGGAGGAAACTCTGATGCAGCAACGCCGCGTGGAGGATGACACTTT
TCGGAGCGTAAACTCCTTTTATATAGGAAGATAATGACGGTACTATATGAATAAGCACCG
GCTAACTCC
>ZSR.A_370:D00780:73:HLVCNBCXX:1:1105:20849:11602 2:N:0:ATCTCG
GGAATATTGCACAATGGGCGCAAGCCTGATGCAGCCATGCCGCGTGTATGAAGAAGGCCT
TCGGGTTGTAAAGTACTTTCAGCAGTGAGGAAGGGATGTACGTTAATAGCGTGCATTTTT
GACGTT
>ZSR.A_371:D00780:73:HLVCNBCXX:1:1105:3286:11962 2:N:0:ATCTCG
GGAATATTGCACAATGGGCGCAAGCCTGATGCAGCCATGCCGCGTGTGTGAAGAAGGCTC
TAGGGTTGTAAAGCACTTTCAGCAGTGAGGAAAGCTTGTTGGTTAATAGCCATCAAGTGT
GACGTTAA
>ZSR.A_372:D00780:73:HLVCNBCXX:1:1105:6417:11948 2:N:0:ATCTCG
GGAATATTGCACAATGGGCGCAAGCCTGATGCAGCCATGCCGCGTGTGTGAAGAAGGCTC
TAGGGTTGTAAAGCACTTTCAGCAGTGAGGAAAGCTTGTTGGTTAATACCCATCAAGTGT
GACGTT
>ZSR.A_373:D00780:73:HLVCNBCXX:1:1105:13899:11770 2:N:0:ATCTCG
GGAATATTGCACAATGGGCGCAAGCCTGATGCAGCCATGCCGCGTGTATGAAGAAGGCCT
TCGGGTTGTAAAGTACTTTCAGCAGTGAGGAAGGGATGTACGTTAATAGCGTGCATTTTT
GACGTT
>ZSR.A_374:D00780:73:HLVCNBCXX:1:1105:14413:11759 2:N:0:ATCTCG
AGAATCATTCACAATGGACGAAAGTCTGATGGTGCAACGCCGCGTGGAGGATGAAGGCCC
TAGGGTCGTAAACTCCTGTCATATAAGAGTAAGGCATAAGCGTTAATATCGTTTATGTTT
GATAGTAT
>ZSR.A_375:D00780:73:HLVCNBCXX:1:1105:14632:11800 2:N:0:ATCTCG
GGAATATTGCACAATGGGCGCAAGCCTGATGCAGCCATGCCGCGTGTGTGAAGAAGGCTC
TAGGGTTGTAAAGCACTTTCAGCAGTGAGGAAAGGTTAGTAGTTAATACCTGCTAGCTGT
GACGTT
>ZSR.A_376:D00780:73:HLVCNBCXX:1:1105:14672:11950 2:N:0:ATCTCG
GGAATATTGCACAATGGGCGCAAGCCTGATGCAGCCATGCCGCGTGTGTGAAGAAGGCCT
TCGGGTTGTAAAGCACTTTCAGTCGTGAGGAAGGGTTAGTAGTTAATACCTGCTAGCTTT
GACGTT
>ZSR.A_377:D00780:73:HLVCNBCXX:1:1105:17892:11877 2:N:0:ATCTCG
GGAATATTGCACAATGGGCGCAAGCCTGATGCAGCCATACCGCGTGTATGAAGAAGGCCT
TCGGGTTGTAAAGTACTTTCAGCAGTGAGGAAGGGATGTACGTTAATAGCGTGCATTTTT
G
>ZSR.A_378:D00780:73:HLVCNBCXX:1:1105:1259:12000 2:N:0:ATCTCG
GGAATATTGCACAATGGGCGCAAGCCTGATGCAGCCATGCCGCGTGTATGAAGAAGGCCT
TCGGGTTGTAAAGTACTTTCAGCAGTGAGGAAGGGATGTACGTTAATAGCGTGCATTTTT
GACGTTAGCTGCAG
>ZSR.A_379:D00780:73:HLVCNBCXX:1:1105:2751:12050 2:N:0:ATCTCG
GGAATCTTCCACAATGGACGAAAGTCTGATGGAGCGACACCGCGTGAAGGATGAAGGCCT
AACGGTTGTAAACTTCTTTTCTGAAGGAGCATAATGAGAGTACTTCAGGAATAAG
>ZSR.A_380:D00780:73:HLVCNBCXX:1:1105:6768:12044 2:N:0:ATCTCG
AGAATCATTCACAATGGACGAAAGTCTGATGGTGCAACGCCGCGTGGAGGATGAAGGCCC
TAGGGTCGTAAACTCCTGTCATATAAGAGTAAGGCATAAGCGTTAATATCGTTTATGTTT
G
>ZSR.A_381:D00780:73:HLVCNBCXX:1:1105:7258:12201 2:N:0:ATCTCG
GGAATATTGCACAATGGGCGAAAGCCTGATGCAGCAATGCCGCGTGGAGGATGACGCATC
TAGGTGTGTAAACTCCTTTTATATGAGAAGATAATGACGGTATCATATGAATAAGCACCG
GCTAACTCCGTGCCAGC
>ZSR.A_382:D00780:73:HLVCNBCXX:1:1105:9827:12077 2:N:0:ATCTCG
GGAATATTGCACAATGGGCGCAAGCCTGATGCAGCCATGCCGCGTGTATGAAGAAGGCCT
TCGGGTTGTAAAGTACTTTCAGCAGTGAGGAAGGGATGTACGTTAATAGCGTGCATTTTT
GACGTTAGCTGCAGAAGAAGCA
>ZSR.A_383:D00780:73:HLVCNBCXX:1:1105:13887:12178 2:N:0:ATCTCG
GGAATATTGCACAATGGGGGAAACCCTGATGCAGCCATTCCGCGTGAAGGACTACGGTTC
TATGGATTGTAAACTTCTTTTCTACAGGAAGAATAAGAGTATCGTGATGCTCGATGACTG
TACTG
>ZSR.A_384:D00780:73:HLVCNBCXX:1:1105:15182:12130 2:N:0:ATCTCG
AGAATCATTCACAATGGGGGCAACCCTGATGGTGCAACGCCGCGTGGAGGATGAAGGCCC
TAGGGTCGTAAACTCCTGTCATAATAGAGTAAGACTTAGTCGTTAAAAGC
>ZSR.A_385:D00780:73:HLVCNBCXX:1:1105:15556:12042 2:N:0:ATCTCG
GGAATATTGCACAATGGGCGCAAGCCTGATGCAGCCATGCCGCGTGTGTGAAGAAGGCTC
TAGGGTTGTAAAGCACTTTCAGAAGGGAGGAAAGGTTGTAAGTTAATACCTTACAACTGT
GAC
>ZSR.A_386:D00780:73:HLVCNBCXX:1:1105:17843:12124 2:N:0:ATCTCG
GGAATATTGCACAATGGGCGCAAGCCTGATGCAGCCATGCCGCGTGTATGAAGAAGGCCT
TCGGGTTGTAAAGTACTTTCAGCAGTGAGGAAGGGATGTACGTTAATAGCGTGCATTTTT
GACGTTAGCTGCAGAAGAAGCA
>ZSR.A_387:D00780:73:HLVCNBCXX:1:1105:4045:12344 2:N:0:ATCTCG
GGAATATTGCACAATGGGGGAAACCCTGATGCAGCCATGCCGCGTGTGTGAAGAAGGCCC
TAGGGTTGTAAAGCACTTTCAGCGAGGAGGAAAGGGTGTCGGTTAATACCCGGCATCTGT
GACGTTACTCGCAG
>ZSR.A_388:D00780:73:HLVCNBCXX:1:1105:4703:12356 2:N:0:ATCTCG
GGAATATTGCACAATGGGCGCAAGCCTGATGCAGCCATGCCGCGTGTATGAAGAAGGCCT
TCGGGTTGTAAAGTACTTTCAGCAGTGAGGAAGGGATGTACGTTAATAGCGTGCATTTTT
GACGTTAGCTGCAGAAGAAGCACCG
>ZSR.A_389:D00780:73:HLVCNBCXX:1:1105:7065:12320 2:N:0:ATCTCG
GGAATATTGCACAATGGGCGCAAGCCTGATGCAGCCATGCCGCGTGTATGAAGAAGGCCT
TCGGGTTGTAAAGTACTTTCAGCAGTGAGGAAGGGATGTACGTTAATAGCGTGCATTTTT
G
>ZSR.A_390:D00780:73:HLVCNBCXX:1:1105:9231:12338 2:N:0:ATCTCG
GGAATATTGGACAATGGGCGAAAGCCTGATCCAGCAATGCCGCGTGTGTGAAGAAGGCCT
GAGGGTTGTAAAGCACTTTCAGCAAGAAAGATGGATAAAGTGGCTAATACCCACAGTATC
TGACGTTACTT
>ZSR.A_391:D00780:73:HLVCNBCXX:1:1105:12847:12407 2:N:0:ATCTCG
GGAATCTTCCACAATGGACGAAAGTCTGATGGAGCGACACCGCGTGAAGGATGAAGGCCT
AACGGTTGTAAACTTCTTTTCTGAAGGAGCATAATGAGAGTACTTCAGGAATAAGGGACG
GCTAAA
>ZSR.A_392:D00780:73:HLVCNBCXX:1:1105:19182:12474 2:N:0:ATCTCG
GGAATATTGCACAATGGGGGAAACCCTGATGCAGCAACGCCGCGTGGAGGATGACACATT
TCGGTGCGTAAACTCCTTTTATATAGGAAGATAATGACGGTACTATATGAATAAGCGCCG
GCTAACTCCGTGCCAGC
>ZSR.A_393:D00780:73:HLVCNBCXX:1:1105:19318:12370 2:N:0:ATCTCG
GGAATCTTAGACAATGGGCGCAAGCCTGATCTAGCCATGCCGCGTGAGCGATGAAGGCCT
TAGGGTCGTAAAACTCTTTCGCCAGGGATGATAATGACAGTACCTGGTAAAGAAACCCCG
GCTAAC
>ZSR.A_394:D00780:73:HLVCNBCXX:1:1105:2892:12721 2:N:0:ATCTCG
GGAATATTGCACAATGGGCGAAAGCCTGATGCAGCCATGCCGCGTGTGTGAAGAAGGCTC
TAGGGTTGTAAAGCACTTTCAGTAGGGAGGAAAGGTTGAAGGTTAATACCCTTTGGCTGT
GACGTTACCTACAGAAGAAGCACCG
>ZSR.A_395:D00780:73:HLVCNBCXX:1:1105:4506:12628 2:N:0:ATCTCG
GGAATATTGGACAATGGGGGCAACCCTGATCCAGCCATGCCGCGTGTGTGAAGAAGGCCT
TCGGGTTGTAAAGCACTTTCAGTGAGGAAGAAGGCCTGCGGGTTAATAGCCGGCAGGAAG
GACATCAC
>ZSR.A_396:D00780:73:HLVCNBCXX:1:1105:11315:12631 2:N:0:ATCTCG
GGAATATTGCACAATGGGGGAAACCCTGATGCAGCCATGCCGCGTGTGTGAAGAAGGCCT
TCGGGTTGTAAAGCACTTTCAGCGAGGAGGAAAGGGTGTAAGTTAATACCTTACATCTGT
GACGTTACTCGCAGAAGAAGCAC
>ZSR.A_397:D00780:73:HLVCNBCXX:1:1105:19546:12734 2:N:0:ATCTCG
GGAATATTGCACAATGGGGGAAACCCTGATGCAGCCATGCCGCGTGTGTGAAGAAGGCCT
TCGGGTTGTAAAGCACTTTCAGCGAGGAGGAAAGGGTGTAAGTTAATACCTTACATCTGT
GACGTTACTC
>ZSR.A_398:D00780:73:HLVCNBCXX:1:1105:3086:12755 2:N:0:ATCTCG
GGAATATTGCACAATGGGCGCAAGCCTGATGCAGCCATGCCGCGTGTGTGAAGAAGGCCT
TCGGGTTGTAAAGCACTTTCAGCGAGGAGGAAGGGTTAGTAGTTAATACCTGCTAGCTTT
GACGTTACTCGCAGAAGAA
>ZSR.A_399:D00780:73:HLVCNBCXX:1:1105:7356:12945 2:N:0:ATCTCG
GGAATATTGCACAATGGGCGCAAGCCTGATGCAGCCATGCCGCGTGTGTGAAGAAGGCCT
TCGGGTTGTAAAGCACTTTCAGTCGTGAGGAAGGGTTAGTAGTTAATACCTGCTAGCTTT
GACGTTAGCGACAGAAGAAGCACC
>ZSR.A_400:D00780:73:HLVCNBCXX:1:1105:8178:12799 2:N:0:ATCTCG
GGAATATTGCACAATGGGCGAAAGCCTGATGCAGCCATGCCGCGTGTGTGAAGAAGGCTC
TAGGGTTGTAAAGCACTTTCAGTAGGGAGGAAAGGTTGAAGGTTAATACCCTTTGGCTGT
GACGTT
>ZSR.A_401:D00780:73:HLVCNBCXX:1:1105:10586:12777 2:N:0:ATCTCG
GGAATATTGCACAATGGGCGCAAGCCTGATGCAGCCATGCCGCGTGTATGAAGAAGGCCT
TCGGGTTGTAAAGTACTTTCAGCAGTGAGGAAGGGATGTACGTTAATAGCGTGCATTTTT
GACGT
>ZSR.A_402:D00780:73:HLVCNBCXX:1:1105:12814:12833 2:N:0:ATCTCG
GGAATATTGGACAATGGGGGCAACCCTGATCCAGCCATGCCGCGTGTGTGAAGAAGGCCT
TCGGGTTGTAAAGCACTTTCAGTGAGGAAGAAGGCCTGCGGGTTAATAGCCGGCAGGAAG
GACATC
>ZSR.A_403:D00780:73:HLVCNBCXX:1:1105:13692:12827 2:N:0:ATCTCG
GGAATATTGCACAATGGGGGAAACCCTGATGCAGCCATGCCGCGTGTGTGAAGAAGGCCT
TCGGGTTGTAAAGCACTTTCAGCGAGGAGGAAAGGGTGTAAGTTAATACCTTACATCTGT
GACGT
>ZSR.A_404:D00780:73:HLVCNBCXX:1:1105:15730:12810 2:N:0:ATCTCG
GGAATATTGGACAATGGGCGAAAGCCTGATCCAGCAATGCCGCGTGTGTGAAGAAGGCCT
GAGGGTTGTAAAGCACTTTCAGCAAGGAAGATGGATAAAGTGGCTAATACCCACAGTATC
TGACGT
>ZSR.A_405:D00780:73:HLVCNBCXX:1:1105:15553:12859 2:N:0:ATCTCG
GGAATATTGGTCAATGGACGCAAGTCTGAACCAGCCATGCCGCGTGCAGGAAGAATGTCC
TATGGATTGTAAACTGCTTTTATTTGGGAATAAACCTCCTTACGTGTAGGGAGCTGAATG
TACCAA
>ZSR.A_406:D00780:73:HLVCNBCXX:1:1105:17923:12758 2:N:0:ATCTCG
GGAATATTGCACAATGGGGGAAACCCTGATGCAGCAACGCCGCGTGGAGGATGACACATT
TCGGTGCGTAAACTCCTTTTATATAGGAAGATAATGACGGTACTATATGAATAAGCGCCG
G
>ZSR.A_407:D00780:73:HLVCNBCXX:1:1105:20221:12933 2:N:0:ATCTCG
GGAATATTGCACAATGGGCGCAAGCCTGATGCAGCCATGCCGCGTGTGTGAAGAAGGCTC
TAGGGTTGTAAAGCACTTTCAGCAGTGAGGAAAGCTTGTTGGTTAATACCCATCAAGTGT
G
>ZSR.A_408:D00780:73:HLVCNBCXX:1:1105:20797:12946 2:N:0:ATCTCG
GGAATATTGCACAATGGGGGGAACCCTGATGCAGCCATGCCGCGTGTGTGAAGAAGGCCT
TCGGGTTGTAAAGCACTTTCAGTGGGGAGGAAAGGGTGATGCTTAATACGTATCATCTGT
G
>ZSR.A_409:D00780:73:HLVCNBCXX:1:1105:2448:13012 2:N:0:ATCTCG
GGAATATTGCACAATGGGCGCAAGCCTGATGCAGCCATGCCGCGTGTGTGAAGAAGGCCT
TCGGGTTGTAAAGCACTTTCAGTCGTGAGGAAGGTGGTAGTGTTAATAGCACTATCATTT
GACGTTAGCGACAGAAGAA
>ZSR.A_410:D00780:73:HLVCNBCXX:1:1105:9613:13163 2:N:0:ATCTCG
GGAATATTGCGCAATGGGGGCAACCCTGACGCAGCCATGCCGCGTGTGTGAAGAAGGCCT
TAGGGTTGTAAAGCACTTTCAATTGGGAAGAAAAGCTGCAGATTAATACTCTGTAGCCCT
GACATTACCTTTAGAA
>ZSR.A_411:D00780:73:HLVCNBCXX:1:1105:12606:13042 2:N:0:ATCTCG
GGAATATTGCACAATGGGGGAAACCCTGATGCAGCCATGCCGCGTGTGTGAAGAAGGCCT
TCGGGTTGTAAAGCACTTTCAGCGAGGAGGAAAGGGTGTAAGTTAATACCTTACATCTGT
GACGTT
>ZSR.A_412:D00780:73:HLVCNBCXX:1:1105:12974:13021 2:N:0:ATCTCG
GGAATATTGCACAATGGGCGAAAGCCTGATGCAGCCATGCCGCGTGTGTGAAGAAGGCTC
TAGGGTTGTAAAGCACTTTCAGTAGGGAGGAAAGGTTGAAGGTTAATACCCTTT
>ZSR.A_413:D00780:73:HLVCNBCXX:1:1105:17435:13247 2:N:0:ATCTCG
GGAATATTGCACAATGGGCGCAAGCCTGATGCAGCCATGCCGCGTGTATGAAGAAGGCCT
TCGGGTTGTAAAGTACTTTCAGCAGTGAGGAAGGGATGTACGTTAATAGCGTGCATTTTT
GACGTTAG
>ZSR.A_414:D00780:73:HLVCNBCXX:1:1105:19428:13200 2:N:0:ATCTCG
GGAATATTGCACAATGGGGGAAACCCTGATGCAGCAACGCCGCGTGGAGGATGACACATT
TCGGTGCGTAAACTCCTTTTATATAGGAAGATAATGACGGTACTATATGAATAAGCGCCG
GCTAACTCCGTGCCAGCAGCCG
>ZSR.A_415:D00780:73:HLVCNBCXX:1:1105:2173:13377 2:N:0:ATCTCG
AGAATCATTCACAATGGACGAAAGTCTGATGGTGCAACGCCGCGTGGAGGATGAAGGCCC
TAGGGTCGTAAACTCCTGTCATATAAGAGTAAGGCATAAGCGTTAATAT
>ZSR.A_416:D00780:73:HLVCNBCXX:1:1105:3717:13464 2:N:0:ATCTCG
GGAATATTGCACAATGGGCGCAAGCCTGATGCAGCCATGCCGCGTGTATGAAGAAGGCCT
TCGGGTTGTAAAGTACTTTCAGCAGTGAGGAAGGGATGTACGTTAATAGCGTGCATTTTT
GACGTTAGCTGCAGAAGAAGCA
>ZSR.A_417:D00780:73:HLVCNBCXX:1:1105:6549:13422 2:N:0:ATCTCG
GGAATATTGCACAATGGGCGCAAGCCTGATGCAGCCATGCCGCGTGTATGAAGAAGGCCT
TCGGGTTGTAAAGTACTTTCAGCAGTGAGGAAGGGATGTACGTTAATAGCGTGCATTTTT
GACGTT
>ZSR.A_418:D00780:73:HLVCNBCXX:1:1105:9617:13336 2:N:0:ATCTCG
GGAATATTGCACAATGGGCGCAAGCCTGATGCAGCCATGCCGCGTGTATGAAGAAGGCCT
TCGGGTTGTAAAGTACTTTCAGCAGTGAGGAAGGTTCATGCGTTAATAGCGTATGGATTT
G
>ZSR.A_419:D00780:73:HLVCNBCXX:1:1105:12053:13385 2:N:0:ATCTCG
GGAATATTGCACAATGGGCGCAAGCCTGATGCAGCCATGCCGCGTGTATGAAGAAGGCCT
TCGGGTTGTAAAGTACTTTCAGCAGTGAGGAAGGGATGTACGTTAATAGCGTGCATTTTT
G
>ZSR.A_420:D00780:73:HLVCNBCXX:1:1105:13753:13413 2:N:0:ATCTCG
GGAATATTGCACAATGGGCGCAAGCCTGATGCAGCCATGCCGCGTGTGTGAAGAAGGCCT
TCGGGTTGTAAAGCTCTTTCAGTCGTGAGGAAGGGTTAGTAGTTAATACCTGCCAGCTTT
GACGTTAGCGACAGAAGAAGCAC
>ZSR.A_421:D00780:73:HLVCNBCXX:1:1105:15630:13482 2:N:0:ATCTCG
GGAATATTGCACAATGGGCGCAAGCCTGATGCAGCCATGCCGCGTGTATGAAGAAGGCCT
TCGGGTTGTAAAGTACTTTCAGCAGTGAGGAAGGGATGTACGTTAATAGCGTGCATTTTT
GACGTTAG
>ZSR.A_422:D00780:73:HLVCNBCXX:1:1105:17417:13381 2:N:0:ATCTCG
GGAATATTGCACAATGGGCGCAAGCCTGATGCAGCCATGCCGCGTGTGTGAAGAAGGCTC
TAGGGTTGTAAAGCACTTTCAGCAGTGAGGAAAGGTTAGTAGTTAATACCTGCTAGCTGT
GACGTTAACTGCAGAAGAAGCACCG
>ZSR.A_423:D00780:73:HLVCNBCXX:1:1105:18768:13481 2:N:0:ATCTCG
GGAATATTGCACAATGGGCGCAAGCCTGATGCAGCCATGCCGCGTGTATGAAGAAGGCCT
TCGGGTTGTAAAGTACTTTCAGCAGTGAGGAAGGGATGTACGTTAATAGCGTGCATTTTT
GACGT
>ZSR.A_424:D00780:73:HLVCNBCXX:1:1105:20527:13279 2:N:0:ATCTCG
GGAATATTGCACAATGGGCGCAAGCCTGATGCAGCCATGCCGCGTGTATGAAGAAGGCCT
TCGGGTTGTAAAGTACTTTCAGCAGTGAGGAAGGGATGTACGTTAATAGCGTGCATTTTT
GACGTTAGCTGCAGAAGAAGCACCG
>ZSR.A_425:D00780:73:HLVCNBCXX:1:1105:1150:13732 2:N:0:ATCTCG
GGAATATTGGACAATGGGGGCAACCCTGATCCAGCCATGCCGCGTGTGTGAAGAAGGCCT
TCGGGTTGTAAAGCACTTTCAGTGAGGAAGAAGGCCTGCGGGTTAATAGCCGGCAGGAAG
GACATCACTCACAGAAGAAGCAC
>ZSR.A_426:D00780:73:HLVCNBCXX:1:1105:2061:13514 2:N:0:ATCTCG
AGAATCATTCACAATGGACGAAAGTCTGATGGTGCAACGCCGCGTGGAGGATGAAGGCCC
TAGGGTCGTAAACTCCTGTCATATAAGAGTAAGGCATAAGCGTTAATATCGTTTATGTTT
GATAGTATTATAAGAGG
>ZSR.A_427:D00780:73:HLVCNBCXX:1:1105:6038:13735 2:N:0:ATCTCG
GGAATATTGCACAATGGGCGCAAGCCTGATGCAGCCATGCCGCGTGTATGAAGAAGGCCT
TCGGGTTGTAAAGTACTTTCAGCAGTGAGGAAGGTTCATGCGTTAATAGCGCATGGATTT
GACGTTAGCTGCAGAAGAA
>ZSR.A_428:D00780:73:HLVCNBCXX:1:1105:7116:13508 2:N:0:ATCTCG
GGAATATTGCACAATGGGGGAAACCCTGATGCAGCAACGCCGCGTGGAGGATGACACATT
TCGGTGCGTAAACTCCTTTTATATAGGAAGATAATGACGGTACTATATGAATAAGCGCCG
GCTAA
>ZSR.A_429:D00780:73:HLVCNBCXX:1:1105:9420:13611 2:N:0:ATCTCG
GGAATATTGCACAATGGGCGCAAGCCTGATGCAGCCATGCCGCGTGTATGAAGAAGGCCT
TCGGGTTGTAAAGTACTTTCAGCAGTGAGGAAGGGATGTACGTTAATAGCGTGCATTTTT
GACGTTAGCTGCAGAAG
>ZSR.A_430:D00780:73:HLVCNBCXX:1:1105:10699:13522 2:N:0:ATCTCG
GGAATATTGCACAATGGGCGCAAGCCTGATGCAGCCATGCCGCGTGTATGAAGAAGGCCT
TCGGGTTGTAAAGTACTTTCAGCAGTGAGGAAGGGATGTACGTTAATAGCGTGCATTTTT
GACGT
>ZSR.A_431:D00780:73:HLVCNBCXX:1:1105:12032:13637 2:N:0:ATCTCG
AGAATCATTCACAATGGACGAAAGTCTGATGGTGCAACGCCGCGTGGAGGATGAAGGCCC
TAGGGTCGTAAACTCCTGTCATATAAGAGTAAGGCATAAGCGTTAATATCGTTTATGTTT
GATAGT
>ZSR.A_432:D00780:73:HLVCNBCXX:1:1105:15283:13564 2:N:0:ATCTCG
GGAATATTGCACAATGGGCGCAAGCCTGATGCAGCCATGCCGCGTGTATGAAGAAGGCCT
TCGGGTTGTAAAGTACTTTCAGCAGTGAGGAAGGGATGTACGTTAATAGCGTGCATTTTT
GACGTTAG
>ZSR.A_433:D00780:73:HLVCNBCXX:1:1105:20051:13527 2:N:0:ATCTCG
GGAATATTGGACAATGGGGGCAACCCTGATCCAGCCATGCCGCGTGTGTGAAGAAGGCCT
TCGGGTTGTAAAGCACTTTCAGTGAGGAAGAAGGCCTGCGGGTTAATAGCCGGCAGGAAG
GACATCACTCACAGAAGAAGCACCGGCTA
>ZSR.A_434:D00780:73:HLVCNBCXX:1:1105:3317:13899 2:N:0:ATCTCG
AGAATCATTCACAATGGACGAAAGTCTGATGGTGCAACGCCGCGTGGAGGATGAAGGCCC
TAGGGTCGTAAACTCCTGTCATATAAGAGTAAGGCATAAGCGTTAATATCGTTTATG
>ZSR.A_435:D00780:73:HLVCNBCXX:1:1105:4062:13942 2:N:0:ATCTCG
GGAATATTGCACAATGGGCGCAAGCCTGATGCAGCCATGCCGCGTGTATGAAGAAGGCCT
TCGGGTTGTAAAGTACTTTCAGCAGTGAGGAAGGGATGTACGTTAATAGCGTGCATTTTT
GACGTTAGCTGCAG
>ZSR.A_436:D00780:73:HLVCNBCXX:1:1105:6249:13763 2:N:0:ATCTCG
GGAATATTGCACAATGGGCGCAAGCCTGATGCAGCCATGCCGCGTGTATGAAGAAGGCCT
TCGGGTTGTAAAGCACTTTCAGCGAGGAGGAAGGGTTAGTAGTTAATACCTGCTAGCTTT
GACGTT
>ZSR.A_437:D00780:73:HLVCNBCXX:1:1105:6456:13953 2:N:0:ATCTCG
GGAATATTGCACAATGGGGGAAACCCTGATGCAGCCATGCCGCGTGTGTGAAGAAGGCCT
TCGGGTTGTAAAGCACTTTCAGCGAGGAGGAAAGGGTGTAAGTTAATACCTTACATCTGT
GACGT
>ZSR.A_438:D00780:73:HLVCNBCXX:1:1105:11514:13853 2:N:0:ATCTCG
GGAATATTGCACAATGGGGGAAACCCTGATGCAGCCATGCCGCGTGTGTGAAGAAGGCCT
TCGGGTTGTAAAGCACTTTCAGCGAGGAGGAAAGGGTGTAAGTTAATACCTTAC
>ZSR.A_439:D00780:73:HLVCNBCXX:1:1105:12794:13781 2:N:0:ATCTCG
GGAATATTGCACAATGGGCGCAAGCCTGATGCAGCCATGCCGCGTGTGTGAAGAAGGCCT
TCGGGTTGTAAAGCACTTTCAGTCGTGAGGAAGGGTTAGTAGTTAATACCTGCTAGCTTT
GACGTT
>ZSR.A_440:D00780:73:HLVCNBCXX:1:1105:14763:13878 2:N:0:ATCTCG
GGAATATTGCACAATGGGCGCAAGCCTGATGCAGCCATGCCGCGTGTATGAAGAAGGCCT
TCGGGTTGTAAAGTACTTTCAGCAGTGAGGAAGGGATGTACGTTAATAGCGTGCATTTTT
GACGT
>ZSR.A_441:D00780:73:HLVCNBCXX:1:1105:17254:13770 2:N:0:ATCTCG
GGAATATTGCACAATGGGCGCAAGCCTGATGCAGCCATGCCGCGTGTATGAAGAAGGCCT
TCGGGTTGTAAAGTACTTTCAGCAGTGAGGAAGGGATGTACGTTAATAGCGTGCATTTTT
GACGTTAGC
>ZSR.A_442:D00780:73:HLVCNBCXX:1:1105:18334:13769 2:N:0:ATCTCG
GGAATATTGCACAATGGGCGAAAGCCTGATGCAGCCATGCCGCGTGTGTGAAGAAGGCTC
TAGGGTTGTAAAGCACTTTCAGTAGGGAGGAAAGGTTGAAGGTTAATACCCTTTGGCTGT
GACGTTACC
>ZSR.A_443:D00780:73:HLVCNBCXX:1:1105:19813:13814 2:N:0:ATCTCG
GGAATATTGCACAATGGGCGCAAGCCTGATGCAGCCATGCCGCGTGTGTGAAGAAGGCCT
TCGGGTTGTAAAGCACTTTCAGCGAGGAGGAAGGGTTAGTAGTTAATACCTGCTAGCTTT
GACGTTACT
>ZSR.A_444:D00780:73:HLVCNBCXX:1:1105:3334:14223 2:N:0:ATCTCG
GGAATATTGCACAATGGAGGAAACTCTGATGCAGCAACGCCGCGTGGAGGATGACACTTT
TCGGAGCGTAAACTCCTTTTATATAGGAAGATAATGACGGTACTATATGAATAAGCACCG
GCTAACTCCGTGCCAGCAGCCGCGGTAA
>ZSR.A_445:D00780:73:HLVCNBCXX:1:1105:4205:14072 2:N:0:ATCTCG
GGAATATTGCACAATGGGCGCAAGCCTGATGCAGCCATGCCGCGTGTATGAAGAAGGCCT
TCGGGTTGTAAAGTACTTTCAGCAGTGAGGAAGGGATGTACGTTAATAGCGTGCATTTTT
GACGTTAGCTGCAGAAGAAGCACC
>ZSR.A_446:D00780:73:HLVCNBCXX:1:1105:7137:14221 2:N:0:ATCTCG
GGAATATTGCACAATGGGCGCAAGCCTGATGCAGCCATGCCGCGTGTGTGAAGAAGGCTC
TAGGGTTGTAAAGCACTTTCAGCAGTGAGGAAAGGTTAGTAGTTAATACCTGCTAGCTGT
GACGTT
>ZSR.A_447:D00780:73:HLVCNBCXX:1:1105:7482:14112 2:N:0:ATCTCG
AGAATCATTCACAATGGACGAAAGTCTGATGGTGCAACGCCGCGTGGAGGATGAAGGCCC
TAGGGTCGTAAACTCCTGTCATATAAGAGTAAGGCATAAGCGTTAATATCGTTTATGTTT
GA
>ZSR.A_448:D00780:73:HLVCNBCXX:1:1105:9837:14039 2:N:0:ATCTCG
GGAATATTGCACAATGGGGGAAACCCTGATGCAGCAACGCCGCGTGGAGGATGACACATT
TCGGTGCGTAAACTCCTTTTATATAGGAAGATAATGACGGTACTATATGAATAAGCGCCG
GCTAACTC
>ZSR.A_449:D00780:73:HLVCNBCXX:1:1105:12472:14177 2:N:0:ATCTCG
GAATATTGCACAATGGGCGCAAGCCTGATGCAGCCATGCCGCGTGTATGAAGAAGGCCTT
CGGGTTGTAAAGTACTTTCAGCAGTGAGGAAGGGATGTACGTTAATAGCGTGCATTTTTG
ACGTTAGC
>ZSR.A_450:D00780:73:HLVCNBCXX:1:1105:12812:14040 2:N:0:ATCTCG
GGAATATTGCACAATGGGCGCAAGCCTGATGCAGCCATGCCGCGTGTGTGAAGAAGGCTC
TAGGGTTGTAAAGCACTTTCAGCAGTGAGGAAAGCTTGTTGGTTAATACCCATCAAGTGT
GACGTT
>ZSR.A_451:D00780:73:HLVCNBCXX:1:1105:13777:14133 2:N:0:ATCTCG
GGAATATTGCACAATGGGCGCAAGCCTGATGCAGCCATGCCGCGTGTATGAAGAAGGCCT
TCGGGTTGTAAAGTACTTTCAGCAGTGAGGAAGGGGTGTATGTTAATAGCATGCATCTTT
GACGTT
>ZSR.A_452:D00780:73:HLVCNBCXX:1:1105:14862:14097 2:N:0:ATCTCG
GGAATATTGGACAATGGGCGAAAGCCTGATCCAGCAATGCCATGTGTGTGAAGAAGGCTC
TAGGGTTGTAAAGCACTTTAGTTGGGGAGGAAAGCTTATGAGTTAATAGCTCATGAGAAG
GACGTTACCCAAA
>ZSR.A_453:D00780:73:HLVCNBCXX:1:1105:15286:14151 2:N:0:ATCTCG
GGAATTTTGCGCAATGGAGGCAACTCTGACGCAGCAACGCCATGTGAGGGATGACGCATT
TAGGTGTGTAAACCTCTGTCGACAGGGAATAATAATGAATGTACCTGTAAAGGAAGCCCC
GGCTAACT
>ZSR.A_454:D00780:73:HLVCNBCXX:1:1105:16878:14109 2:N:0:ATCTCG
GGAATATTGCACAATGGGCGAAAGCCTGATGCAGCCATGCCGCGTGTGTGAAGAAGGCTC
TAGGGTTGTAAAGCACTTTCAGTAGGGAGGAAAGGTTGAAGGTTAATACCCTTTGGTTGT
GACGTTACCTACAGAAG
>ZSR.A_455:D00780:73:HLVCNBCXX:1:1105:18572:14230 2:N:0:ATCTCG
GGAATATTGCACAATGGGGGAAACCCTGATGCAGCAACGCCGCGTGGAGGATGACACATT
TCGGTGCGTAAACTCCTTTTATATAGGAAGATAATGACGGTACTATATGAATAAGCGCCG
GCTAA
>ZSR.A_456:D00780:73:HLVCNBCXX:1:1105:20556:14206 2:N:0:ATCTCG
GGAATATTGCACAATGGGCGCAAGCCTGATGCAGCCATGCCGCGTGTATGAAGAAGGCCT
TCGGGTTGTAAAGTACTTTCAGCAGTGAGGAAGGGATGTACGTTAATAGCGTGCATTTTT
G
>ZSR.A_457:D00780:73:HLVCNBCXX:1:1105:2362:14297 2:N:0:ATCTCG
GGAATATTGCACAATGGGCGCAAGCCTGATGCAGCCATGCCGCGTGTGTGAAGAAGGCTC
TAGGGTTGTAAAGCACTTTCAGCAGTGAGGAAAGCTTGTTGGTTAATACCCATCAAGTGT
GACGTTAACTGCAGAAGAAGCAC
>ZSR.A_458:D00780:73:HLVCNBCXX:1:1105:8894:14319 2:N:0:ATCTCG
GGAATATTGGACAATGGGCGAAAGCCTGATCCAGCAATGCCATGTGTGTGAAGAAGGCTC
TAGGGTTGTAAAGCACTTTAGTTGGGGAGGAAAGCTTATGAGTTAATAGCTCATGAGAAG
GACGTTA
>ZSR.A_459:D00780:73:HLVCNBCXX:1:1105:12147:14393 2:N:0:ATCTCG
GGAATATTGCACAATGGGCGCAAGCCTGATGCAGCCATGCCGCGTGTATGAAGAAGGCCT
TCGGGTTGTAAAGTACTTTCAGCAGTGAGGAAGGGATGTACGTTAATAGCGTGC
>ZSR.A_460:D00780:73:HLVCNBCXX:1:1105:18494:14355 2:N:0:ATCTCG
GGAATATTGCACAATGGGCGCAAGCCTGATGCAGCCATGCCGCGTGTGTGAAGAAGGCCT
TCGGGTTGTAAAGCACTTTCAGCGAGGAGGAAGGGTTAGTAGTTAATACCTGCTAGCTTT
G
>ZSR.A_461:D00780:73:HLVCNBCXX:1:1105:10527:14674 2:N:0:ATCTCG
GGAATATTGCACAATGGGCGCAAGCCTGATGCAGCCATGCCGCGTGTGTGAAGAAGGCCT
TCGGGTTGTAAAGCACTTTCAGCAGTGAGGAAGGCGGGTACGTT
>ZSR.A_462:D00780:73:HLVCNBCXX:1:1105:14110:14605 2:N:0:ATCTCG
GGAATATTGGGCAATGGAGGCAACTCTGACCCAGCCATGCCGCGTGCAGGAATACGGTTC
TATGGATTGTAAACTGCTTTTATACAGGAAGAATAAGGTCTACGTGTAGACTGATGACG
>ZSR.A_463:D00780:73:HLVCNBCXX:1:1105:14504:14603 2:N:0:ATCTCG
GGAATATTGCACAATGGGCGCAAGCCTGATGCAGCCATGCCGCGTGTGTGAAGAAGGCTC
TAGGGTTGTAAAGCACTTTCAGAAGGGAGGAAAGGTTGTAAGTTAATACCTTACAACTGT
GACGTTACCTT
>ZSR.A_464:D00780:73:HLVCNBCXX:1:1105:17204:14729 2:N:0:ATCTCG
GGAATATTGCACAATGGGGGAAACCCTGATGCAGCAACGCCGCGTGGAGGATGACACATT
TCGGTGCGTAAACTCCTTTTATATAGGAAGATAATGACGGTACTATATGAATAAGCGCCG
GCTAAC
>ZSR.A_465:D00780:73:HLVCNBCXX:1:1105:19151:14659 2:N:0:ATCTCG
GGAATATTGCACAATGGAGGAAACTCTGATGCAGCAACGCCGCGTGGAGGATGACACTTT
TCGGAGCGTAAACTCCTTTTATATAGGAAGATAATGACGGTACTATATGAATAAGCACCG
G
>ZSR.A_466:D00780:73:HLVCNBCXX:1:1105:2190:14869 2:N:0:ATCTCG
GGAATATTGCACAATGGGCGCAAGCCTGATGCAGCCATGCCGCGTGTATGAAGAAGGCCT
TCGGGTTGTAAAGTACTTTCAGCAGTGAGGAAGGGATGTACGTTAATAGCGTGCATTTT
>ZSR.A_467:D00780:73:HLVCNBCXX:1:1105:3838:14991 2:N:0:ATCTCG
GGAATATTGGTCAATGGGCGAGAGCCTGAACCAGCCATGCCGCGTGCAGGATGACGGCCT
TCTGGGTTGTAAACTGCTTTTATATGGGAAGAAAAAGCTCATGCGTGAGCAATT
>ZSR.A_468:D00780:73:HLVCNBCXX:1:1105:4633:15020 2:N:0:ATCTCG
GGAATATTGCACAATGGGGGAAACCCTGATGCAGCAACGCCGCGTGGAGGATGACACATT
TCGGTGCGTAAACTCCTTTTATATAGGAAGATAATGACGGTACTAT
>ZSR.A_469:D00780:73:HLVCNBCXX:1:1105:7350:15162 2:N:0:ATCTCG
AGAATCATTCACAATGGACGAAAGTCTGATGGTGCAACGCCGCGTGGAGGATGAAGGCCC
TAGGGTCGTAAACTCCTGTCATATAAGAGTAAGGCATAAGCGTTAATATCGTTTATGTTT
GA
>ZSR.A_470:D00780:73:HLVCNBCXX:1:1105:11224:15208 2:N:0:ATCTCG
GGAATATTGCACAATGGGCGCAAGCCTGATGCAGCCATGCCGCGTGTGTGAAGAAGGCTC
TAGGGTTGTAAAGCACTTTCAGAAGGGAGGAAAGGTTGTAAGTTAATACCTTACAACTGT
>ZSR.A_471:D00780:73:HLVCNBCXX:1:1105:13612:15181 2:N:0:ATCTCG
GGAATATTGCACAATGGGCGCAAGCCTGATGCAGCCATGCCGCGTGTATGAAGAAGGCCT
TCGGGTTGTAAAGTACTTTCAGCAGTGAGGAAGGGATGTACGTTAATAGCGTGCATTTTT
GACGTT
>ZSR.A_472:D00780:73:HLVCNBCXX:1:1105:19897:15138 2:N:0:ATCTCG
GGAATATTGCACAATGGGCGAAAGCCTGATGCAGCAATGCCGCGTGGAGGATGACGCATC
TAGGTGTGTAAACTCCTTTTATATGAGAAGATAATGACGGTATCATATGAATAAGCACCG
GCTAAC
>ZSR.A_473:D00780:73:HLVCNBCXX:1:1105:20442:15033 2:N:0:ATCTCG
GGAATATTGCACAATGGGCGCAAGCCTGATGCAGCCATGCCGCGTGTGTGAAGAAGGCTC
TAGGGTTGTAAAGCACTTTCAGCAGTGAGGAAAGGTTAGTAGTTAATACCTGCTAGCTGT
GACGTT
>ZSR.A_474:D00780:73:HLVCNBCXX:1:1105:3467:15467 2:N:0:ATCTCG
GGAATATTGCACAATGGGGGAAACCCTGATGCAGCAACGCCGCGTGGAGGATGACACATT
TCGGTGCGTAAACTCCTTTTATATAGGAAGATAATGACGGTACTATATGAATAAGCGCCG
GCTAACTCCGTGC
>ZSR.A_475:D00780:73:HLVCNBCXX:1:1105:8449:15458 2:N:0:ATCTCG
GGAACATTGCACAATGGGCGCAAGCCTGATGCAGCCATGCCGCGTGTATGAAGAAGGCCT
TCGGGTTGTAAAGTACTTTCAGCAGTGAGGAAGGGATGTACGTTAATAGCGTGCATTTTT
GACGT
>ZSR.A_476:D00780:73:HLVCNBCXX:1:1105:10870:15370 2:N:0:ATCTCG
GGAATATTGCACAATGGGCGCAAGCCTGATGCAGCCATGCCGCGTGTATGAAGAAGGCCT
TCGGGTTGTAAAGTACTTTCAGCAGTGAGGAAGGGATGTACGTTAATAGCGTGCATTTTT
GACGTTAGCTGCAGAAGAA
>ZSR.A_477:D00780:73:HLVCNBCXX:1:1105:17170:15358 2:N:0:ATCTCG
GGAATATTGCACAATGGGCGCAAGCCTGATGCAGCCATGCCGCGTGTATGAAGAAGGCCT
TCGGGTTGTAAAGTACTTTCAGCAGTGAGGAAGGGATGTACGTTAATAGCGTGCATTTTT
GACGTT
>ZSR.A_478:D00780:73:HLVCNBCXX:1:1105:2144:15618 2:N:0:ATCTCG
GGAATATTGCACAATGGGCGAAAGCCTGATGCAGCAATGCCGCGTGGAGGATGACGCATC
TAGGTGTGTAAACTCCTTTTATATGAGAAGATAATGACGGTATCATATGAATAAGCACCG
GCTAACTCCGTGCC
>ZSR.A_479:D00780:73:HLVCNBCXX:1:1105:7459:15685 2:N:0:ATCTCG
GGAATATTGCACAATGGGGGAAACCCTGATGCAGCCATGCCGCGTGTGTGAAGAAGGCTC
TAGGGTCGTAAAGCACTTTCAGTAGGGAGGAAAGGGTTGTAGTTAATACCTGCGATCTGT
GAC
>ZSR.A_480:D00780:73:HLVCNBCXX:1:1105:9207:15634 2:N:0:ATCTCG
GGAATATTGCACAATGGGCGCAAGCCTGATGCAGCCATGCCGCGTGTGTGAAGAAGGCCT
TCGGGTTGTAAAGCACTTTCAGCGAGGAGGAAGGGTTAGTAGTTAATACCTGCTAGCTTT
GACGTT
>ZSR.A_481:D00780:73:HLVCNBCXX:1:1105:9804:15648 2:N:0:ATCTCG
GGAATATTGCACAATGGGCGCAAGCCTGATGCAGCCATGCCGCGTGTGTGAAGAAGGCCT
TCGGGTTGTAAAGCACTTTCAGCGAGGAGGAAAGGTTAATCGTTAATACCGATTAGCTGT
GACGTTACTCGCAGAAGAAGCACCGGCT
>ZSR.A_482:D00780:73:HLVCNBCXX:1:1105:11727:15531 2:N:0:ATCTCG
GGAATATTGCACAATGGGGGAAACCCTGATGCAGCCATGCCGCGTGTGTGAAGAAGGCCT
TCGGGTTGTAAAGCACTTTCAGCGAGGAGGAAAGGGTGTAAGTTAATACCTTACATCTGT
GACGTT
>ZSR.A_483:D00780:73:HLVCNBCXX:1:1105:14504:15693 2:N:0:ATCTCG
GGAATATTGCACAATGGGCGCAAGCCTGATGCAGCCATGCCGCGTGTGTGAAGAAGGCTC
TAGGGTTGTAAAGCACTTTCAGCAGTGAGGAAAGCTTGTTGGTTAATAGCCATCAAGTGT
GACGTTAA
>ZSR.A_484:D00780:73:HLVCNBCXX:1:1105:17688:15644 2:N:0:ATCTCG
GGAATATTGCACAATGGGCGAAAGCCTGATGCAGCAATGCCGCGTGGAGGATGACGCATC
TAGGTGTGTAAACTCCTTTTATATGAGAAGATAATGACGGTATCATATGAATAAGCACCG
G
>ZSR.A_485:D00780:73:HLVCNBCXX:1:1105:18588:15595 2:N:0:ATCTCG
GGAATTTTGGACAATGGGGGAAACCCTGATCCAGCGATGCCGCGTGAACGAATGAAGGCC
TATGGGTTGTAAAGTTCTTTCGTCTGTGAAGATGATGACGGTAACAGAAAAAGAAGCTCC
GGCTAA
>ZSR.A_486:D00780:73:HLVCNBCXX:1:1105:2958:15980 2:N:0:ATCTCG
GGAATATTGCACAATGGGCGCAAGCCTGATGCAGCCATGCCGCGTGTGTGAAGAAGGCCT
TCGGGTTGTAAAGCACTTTCAGCGAGGAGGAAGGGTTAGTAGTTAATACCTGCTAGCTTT
GACGTTACTCGCA
>ZSR.A_487:D00780:73:HLVCNBCXX:1:1105:7187:15883 2:N:0:ATCTCG
GGAATATTGCACAATGGGCGCAAGCCTGATGCAGCCATGCCGCGTGTATGAAGAAGGCCT
TCGGGTTGTAAAGTACTTTCAGCAGTGAGGAAGGGATGTACGTTAATAGCGTGCATTTTT
GACGTTAGCTGCAGAAG
>ZSR.A_488:D00780:73:HLVCNBCXX:1:1105:15268:15915 2:N:0:ATCTCG
GGAATATTGGACAATGGGCGAGAGCCTGATCCAGCCATGCCGCGTGCAGGAAGACTGCCC
TATGGGTTGTAAACTGCTTTTATACAGGAAGAATAAGGCTCACGTGTGGGTTGATGACGG
TACTGTATGAATAAGCATCGGC
>ZSR.A_489:D00780:73:HLVCNBCXX:1:1105:15498:15976 2:N:0:ATCTCG
GGAATCTTGGACAATGGGCGCAAGCCTGATCCAGCCATGCCGCGTGAGTGATGAAGGCCT
TAGGGTCGTAAAGCTCTTTCGCCAGAGATGATAATGACAGTATCTGGTAAAGAA
>ZSR.A_490:D00780:73:HLVCNBCXX:1:1105:16243:15788 2:N:0:ATCTCG
GGAATATTGCACAATGGGGGAAACCCTGATGCAGCCATGCCGCGTGTGTGAAGAAGGCCT
TCGGGTTGTAAAGCACTTTCAGCGAGGAGGAAAGGGTGTAAGTTAATACCTTACATCTG
>ZSR.A_491:D00780:73:HLVCNBCXX:1:1105:18383:15883 2:N:0:ATCTCG
GGAATATTGCACAATGGGCGAAAGCCTGATGCAGCAATGCCGCGTGGAGGATGACGCATC
TAGGTGTGTAAACTCCTTTTATATGAGAAGATAATGACGGTATCATATGAATAAGCACCG
GCTAAC
>ZSR.A_492:D00780:73:HLVCNBCXX:1:1105:1278:16198 2:N:0:ATCTCG
GGAATATTGCACAATGGGCGCAAGCCTGATGCAGCCATGCCGCGTGTGTGAAGAAGGCCT
TCGGGTTGTAAAGCACTTTCAGCGAGGAGGAAGGGTTAGTAGTTAATACCTGCTAGCTTT
GACGTTAC
>ZSR.A_493:D00780:73:HLVCNBCXX:1:1105:1548:16085 2:N:0:ATCTCG
GGAATATTGCACAATGGGGGAAACCCTGATGCAGCCATGCCGCGTGTGTGAAGAAGGCCT
TCGGGTTGTAAAGCACTTTCAGCGAGGAGGAAAGGGTGTAAGTTAATACCTTACATCTGT
GACGTTACTCGCAG
>ZSR.A_494:D00780:73:HLVCNBCXX:1:1105:7796:16078 2:N:0:ATCTCG
GGAATATTGCACAATGGGCGCAAGCCTGATGCAGCCATGCCGCGTGTATGAAGAAGGCCT
TCGGGTTGTAAAGTACTTTCAGCAGTGAGGAAGGTGGTAACG
>ZSR.A_495:D00780:73:HLVCNBCXX:1:1105:10018:16080 2:N:0:ATCTCG
GGAATATTGCACAATGGGCGCAAGCCTGATGCAGCCATGCCGCGTGTATGAAGAAGGCCT
TCGGGTTGTAAAGTACTTTCAGCAGTGAGGAAGGGATGTACGTTAATAGCGTGCATTTTT
GACGT
>ZSR.A_496:D00780:73:HLVCNBCXX:1:1105:10524:16063 2:N:0:ATCTCG
GGAATATTGGTCAATGGACGCAAGTCTGAACCAGCCATGCCGCGTGCAGGAAGAATGTCC
TATGGATTGTAAACTGCTTTTATTTGGGAATAAACCTCCTTACGTGTAGGGAGCTGAATG
TA
>ZSR.A_497:D00780:73:HLVCNBCXX:1:1105:10678:16199 2:N:0:ATCTCG
GGAATCTTAGACAATGGGCGCAAGCCTGATCTAGCCATGCCGCGTGAGCGATGAAGGCCT
TAGGGTCGTAAAACTCTTTCGCCAGGGATGATAATGACAGTACC
>ZSR.A_498:D00780:73:HLVCNBCXX:1:1105:12077:16173 2:N:0:ATCTCG
GGAATATTGCACAATGGGCGCAAGCCTGATGCAGCCATGCCGCGTGTATGAAGAAGGCCT
TCGGGTTGTAAAGTACTTTCAGCAGTGAGGAAGGGATGTACGTTAATAGCGTGCATTTTT
GACGTTAGCTGCAGAAGA
>ZSR.A_499:D00780:73:HLVCNBCXX:1:1105:13672:16248 2:N:0:ATCTCG
GGAATATTGCACAATGGGCGCAAGCCTGATGCAGCCATGCCGCGTGTATGAAGAAGGCCT
TCGGGTTGTAAAGTACTTTCAGCAGTGAGGAAGGTGGTAACGTTAATAGCGTTATCATT
>ZSR.A_500:D00780:73:HLVCNBCXX:1:1105:17888:16104 2:N:0:ATCTCG
GGAATATTGCACAATGGGCGCAAGCCTGATGCAGCCATGCCGCGTGTATGAAGAAGGCCT
TCGGGTTGTAAAGTACTTTCAGCAGTGAGGAAGGGATGTACGTTAATAGCGTGCATTTTT
G
>ZSR.A_501:D00780:73:HLVCNBCXX:1:1105:20317:16007 2:N:0:ATCTCG
GGAATATTGCACAATGGGCGCAAGCCTGATGCAGCCATGCCGCGTGTATGAAGAAGGCCT
TCGGGTTGTAAAGTACTTTCAGCAGTGAGGAAGGGATGTACGTTAATAGCGTGCATTTTT
GACGTT
>ZSR.A_502:D00780:73:HLVCNBCXX:1:1105:2162:16351 2:N:0:ATCTCG
GGAATATTGCACAATGGGCGCAAGCCTGATGCAGCCATGCCGCGTGTATGAAGAAGGCCT
TCGGGTTGTAAAGTACTTTCAGCAGTGAGGAAGGGATGTACGTTAATAGCGTGCATTTTT
GACGTTAGCTGCAGAAGAAGCAC
>ZSR.A_503:D00780:73:HLVCNBCXX:1:1105:2476:16443 2:N:0:ATCTCG
GGAATATTGGTCAATGGACGCAAGTCTGAACCAGCCATGCCGCGTGCAGGAAGAATGTCC
TATGGATTGTAAACTGCTTTTATTTGGGAATAAACCTCCTTACGTGTAGGGAGCTGAATG
TACCAAACGAATAAGGACCGGCTAA
>ZSR.A_504:D00780:73:HLVCNBCXX:1:1105:9141:16300 2:N:0:ATCTCG
GGAATATTGCACAATGGGCGCAAGCCTGATGCAGCCATGCCGCGTGTATGAAGAAGGCCT
TCGGGTTGTAAAGTACTTTCAGCAGTGAGGAAGGTTCATGCGTTAATAGCGTATGGATTT
GACGTTAGCTGCAGAA
>ZSR.A_505:D00780:73:HLVCNBCXX:1:1105:11538:16334 2:N:0:ATCTCG
GGAATATTGCACAATGGGCGCAAGCCTGATGCAGCCATGCCGCGTGTGTGAAGAAGGCCT
TCGGGTTGTAAAGCACTTTCAGCAGTGAGGAAGGCGGGTACGTTAATAGCGTATTCGTTT
GACGTT
>ZSR.A_506:D00780:73:HLVCNBCXX:1:1105:11961:16323 2:N:0:ATCTCG
GGAATATTGCACAATGGGGGAAACCCTGATGCAGCAACGCCGCGTGGAGGATGACACATT
TCGGTGCGTAAACTCCTTTTATATAGGAAGATAATGACGGTACTATATGAATAAGCGCCG
GCTAACTCCGTGCCA
>ZSR.A_507:D00780:73:HLVCNBCXX:1:1105:18575:16440 2:N:0:ATCTCG
GGAATATTGCACAATGGGCGCAAGCCTGATGCAGCCATGCCGCGTGTATGAAGAAGGCCT
TCGGGTTGTAAAGTACTTTCAGCAGTGAGGAAGGGATGTACGTTAATAGCGTGCATTTTT
GACGTT
>ZSR.A_508:D00780:73:HLVCNBCXX:1:1105:19321:16484 2:N:0:ATCTCG
GGAATATTGCACAATGGGCGCAAGCCTGATGCAGCCATGCCGCGTGTGTGAAGAAGGCCT
TCGGGTTGTAAAGCACTTTCAGTCGTGAGGAAGGGTTAGTAGTTAATACCTGCTAGCTTT
G
>ZSR.A_509:D00780:73:HLVCNBCXX:1:1105:8996:16609 2:N:0:ATCTCG
GGAATATTGCACAATGGGGGAAACCCTGATGCAGCAACGCCGCGTGGAGGATGACACATT
TCGGTGCGTAAACTCCTTTTATATAGGAAGATAATGACGGTACTATATGAATAAGCGCCG
GCTAAC
>ZSR.A_510:D00780:73:HLVCNBCXX:1:1105:17829:16628 2:N:0:ATCTCG
GGAATATTGGACAATGGGCGAAAGCCTGATCCAGCAATGCCGCGTGTGTGAAGAAGGCCT
GAGGGTTGTAAAGCACTTTCAGCAAGAAAGATGGATAAAGTGCTAATACCCA
>ZSR.A_511:D00780:73:HLVCNBCXX:1:1105:3898:16777 2:N:0:ATCTCG
GGAATATTGCACAATGGGCGAAAGCCTGATGCAGCCATGCCGCGTGTGTGAAGAAGGCTC
TAGGGTTGTAAAGCACTTTCAGTAGGGAGGAAAGGTTGAAGGTTAATACCCTTTGGCTGT
GACGTTACCTACA
>ZSR.A_512:D00780:73:HLVCNBCXX:1:1105:4558:16774 2:N:0:ATCTCG
GGAATATTGGACAATGGGGGCAACCCTGATCCAGCCATGCCGCGTGTGTGAAGAAGGCCT
TCGGGTTGTAAAGCACTTTCAGTGAGGAAGAAGGCCTGCGGGTCAATAACCGGCAGGAAG
GACATCACTCACAGAAGAA
>ZSR.A_513:D00780:73:HLVCNBCXX:1:1105:5465:16951 2:N:0:ATCTCG
GGAATATTGCACAATGGGCGAAAGCCTGATGCAGCAATGCCGCGTGGAGGATGACGCATC
TAGGTGTGTAAACTCCTTTTATATGAGAAGATAATGACGGTATCATATGAATAA
>ZSR.A_514:D00780:73:HLVCNBCXX:1:1105:11531:16938 2:N:0:ATCTCG
GGAATATTGGACAATGGAGGAAACTCTGATCCAGCAATGCCGCGTGTGTGATGAAGGCCC
TAGGGTTGTAAAGCACTTTCAACGGTGAAGATGATGACGGTAGCCGTAGAAGAAGCCCCG
GCTAACTT
>ZSR.A_515:D00780:73:HLVCNBCXX:1:1105:11693:16993 2:N:0:ATCTCG
GGAATCTTAGACAATGGGCGCAAGCCTGATCTAGCCATGCCGCGTGAGCGATGAAGGCCT
TAGGGTCGTAAAACTCTTTCGCCAGGGATGATAATGACAGTACCTGGTAAAGAAACCCCG
GCTAA
>ZSR.A_516:D00780:73:HLVCNBCXX:1:1105:11813:16773 2:N:0:ATCTCG
GGAATATTGGACAATGGGCGCAAGCCTGATCCAGCCATGCCGCGTGTGTGAAGAAGGCTT
TCGGGTTGTAAAGCACTTTCAGTCGGGAGGAAGGCTGCCTGGTTAATACCCAGGTAGATT
GACGTTACCGACAG
>ZSR.A_517:D00780:73:HLVCNBCXX:1:1105:14920:16845 2:N:0:ATCTCG
GGAATATTGCACAATGGGGGAAACCCTGATGCAGCCATGCCGCGTGTGTGAAGAAGGCCT
TCGGGTTGTAAAGCACTTTCAGCGAGGAGGAAAGGGTGTAAGTTAATACCTTACATCTGT
GACGT
>ZSR.A_518:D00780:73:HLVCNBCXX:1:1105:15082:16982 2:N:0:ATCTCG
GGAATATTGCACAATGGGCGAAAGCCTGATGCAGCCATGCCGCGTGTGTGAAGAAGGCTC
TAGGGTTGTAAAGCACTTTCAATGGGGAGGAAAAGTTAGTAGTTAATACCTGCTAGCCC
>ZSR.A_519:D00780:73:HLVCNBCXX:1:1105:17791:16802 2:N:0:ATCTCG
GGAATATTGCACAATGGGCGCAAGCCTGATGCAGCCATGCCGCGTGTATGAAGAAGGCCT
TCGGGTTGTAAAGTACTTTCAGCAGTGAGGAAGGGATGTACGTTAATAGCGTGCATTTTT
GACGT
>ZSR.A_520:D00780:73:HLVCNBCXX:1:1105:17800:16911 2:N:0:ATCTCG
GGAATTTTGGACAATGGGGGAAACCCTGATCCAGCCATCCCGCGTGAGTGAAGAAGGCCT
TCGGGTTGTAAAGCTCTTTCGAAAGTGAAGAAAACTTATTTCGTAATATGTTATAAGTAT
GACGGTAAC
>ZSR.A_521:D00780:73:HLVCNBCXX:1:1105:4760:17136 2:N:0:ATCTCG
GGAATATTGCACAATGGGCGCAAGCCTGATGCAGCCATGCCGCGTGTGTGAAGAAGGCCT
TCGGGTTGTAAAGCACTTTCAGCGAGGAGGAAGGGTTAGTAGTTAATACCTGCTAGCTTT
GACGTTACTCGCAGAAGA
>ZSR.A_522:D00780:73:HLVCNBCXX:1:1105:6052:17158 2:N:0:ATCTCG
GGAATATTGCACAATGGGCGCAAGCCTGATGCAGCCATGCCGCGTGTGTGAAGAAGGCTC
TAGGGTTGTAAAGCACTTTCAGAAGGGAGGAAAGGTTGTAAGTTAATACCTTAC
>ZSR.A_523:D00780:73:HLVCNBCXX:1:1105:9619:17104 2:N:0:ATCTCG
GGAATATTGCACAATGGGCGCAAGCCTGATGCAGCCATGCCGCGTGTGTGAAGAAGGCCT
TCGGGTTGTAAAGCACTTTCAGCGAGGAGGAAGGGTTAGTAGTTAATACCTGCTAGCTTT
GACGTTACTCGCAG
>ZSR.A_524:D00780:73:HLVCNBCXX:1:1105:11620:17022 2:N:0:ATCTCG
GGAATATTGCACAATGGGCGCAAGCCTGATGCAGCCATGCCGCGTGTGTGAAGAAGGCCT
TCGGGTTGTAAAGCACTTTCAGTCGTGAGGAAGGGTTAGTAGTTAATACCTGCTAGCTTT
GACGTTAGCGACAGAAGAAGCA
>ZSR.A_525:D00780:73:HLVCNBCXX:1:1105:15098:17025 2:N:0:ATCTCG
GGAATATTGCACAATGGGCGCAAGCCTGATGCAGCCATGCCGCGTGTATGAAGAAGGCCT
TCGGGTTGTAAAGTACTTTCAGCAGTGAGGAAGGGATGTACGTTAATAGCGTGCATTTTT
GACGTTAGCTGCA
>ZSR.A_526:D00780:73:HLVCNBCXX:1:1105:16302:17131 2:N:0:ATCTCG
GGAATATTGGACAATGGGGGCAACCCTGATCCAGCCATGCCGCGTGTGTGAAGAAGGCCT
TCGGGTTGTAAAGCACTTTCAGTGAGGAAGAAGGCCTGCGGGTTAATAGCCGGCAGGAAG
GACAT
>ZSR.A_527:D00780:73:HLVCNBCXX:1:1105:20277:17084 2:N:0:ATCTCG
GGAATATTGCACAATGGGCGCAAGCCTGATGCAGCCATGCCGCGTGTATGAAGAAGGCCT
TCGGGTTGTAAAGTACTTTCAGCAGTGAGGAAGGGATGTACGTTAATAGCGTGCATTTTT
GACGTT
>ZSR.A_528:D00780:73:HLVCNBCXX:1:1105:1345:17425 2:N:0:ATCTCG
GGAATATTGGACAATGGGCGAAAGCCTGATCCAGCAATGCCGCGTGTGTGAAGAAGGCCT
GAGGGTTGTAAAGCACTTTCAGCAAGGAAGATGGATAAAGTGGCTAATACCCACAGTATC
TGACGTTACTTGCA
>ZSR.A_529:D00780:73:HLVCNBCXX:1:1105:3730:17464 2:N:0:ATCTCG
GGAATATTGCACAATGGGCGCAAGCCTGATGCAGCCATGCCGCGTGTATGAAGAAGGCCT
TCGGGTTGTAAAGTACTTTCAGCAGTGAGGAAGGGATGTACGTTAATAGCGTGCATTTTT
GACGTTAGC
>ZSR.A_530:D00780:73:HLVCNBCXX:1:1105:8231:17406 2:N:0:ATCTCG
GGAATATTGCACAATGGGCGCAAGCCTGATGCAGCCATGCCGCGTGTATGAAGAAGGCCT
TCGGGTTGTAAAGTACTTTCAGCAGTGAGGAAGGGATGTACGTTAATAGCGTGCATTTTT
GACGTTAGCTGCAGAAGAAGCA
>ZSR.A_531:D00780:73:HLVCNBCXX:1:1105:11921:17488 2:N:0:ATCTCG
GGAATATTGCACAATGGGCGCAAGCCTGATGCAGCCATGCCGCGTGTGTGAAGAAGGCCT
TCGGGTTGTAAAGCACTTTCAGCGAGGAGGAAGGGTTAGTAGTTAATACCTGCTAGCTTT
GACGTT
>ZSR.A_532:D00780:73:HLVCNBCXX:1:1105:13004:17308 2:N:0:ATCTCG
GGAATATTTCACAATGGGCGCAAGCCTGATGCAGCCATGCCGCGTGTATGAAGAAGGCCT
TCGGGTTGTAAAGTACTTTCAGCAGTGAGGAAGGGATGTACGTTAATAGCGTGCATTTTT
GACGTTAGCTGCAG
>ZSR.A_533:D00780:73:HLVCNBCXX:1:1105:14095:17472 2:N:0:ATCTCG
AGAATCATTCACAATGGACGAAAGTCTGATGGTGCAACGCCGCGTGGAGGATGAAGGCCC
TAGGGTCGTAAACTCCTGTCATATAAGAGTAAGGCATAAGCGTTAATATCGTTTATGTTT
GATAGTATTATAAGAGG
>ZSR.A_534:D00780:73:HLVCNBCXX:1:1105:15143:17311 2:N:0:ATCTCG
GGAATATTGCACAATGGGGGAAACCCTGATGCAGCAACGCCGCGTGGAGGATGACACATT
TCGGTGCGTAAACTCCTTTTATATAGGAAGATAATGACGGTACTATATGAATAAGCGCCG
GCTAACTCCGTGCC
>ZSR.A_535:D00780:73:HLVCNBCXX:1:1105:17571:17376 2:N:0:ATCTCG
GGAATATTGCACAATGGGCGCAAGCCTGATGCAGCCATGCCGCGTGTATGAAGAAGGCCT
TCGGGTTGTAAAGTACTTTCAGCAGTGAGGAAGGGATGTACGTTAATAGCGTGCATTTTT
GACGTTAGCTGCAGAAGAAGCACC
>ZSR.A_536:D00780:73:HLVCNBCXX:1:1105:19276:17335 2:N:0:ATCTCG
GGAATATTGCACAATGGGCGCAAGCCTGATGCAGCCATGCCGCGTGTGTGAAGAAGGCTC
TAGGGTTGTAAAGCACTTTCAGCAGTGAGGAAAGCTTGTTGGTTAATACCCATCAAGTGT
GACGTTAACTGCA
>ZSR.A_537:D00780:73:HLVCNBCXX:1:1105:3012:17556 2:N:0:ATCTCG
GGAATATTGCACAATGGGCGCAAGCCTGATGCAGCCATGCCGCGTGTATGAAGAAGGCCT
TCGGGTTGTAAAGTACTTTCAGCAGTGAGGAAGGGATGTACGTTAATAGCGTGCATTTTT
GACGTTAGCTGCAGAAGAAGCACCGGC
>ZSR.A_538:D00780:73:HLVCNBCXX:1:1105:4398:17598 2:N:0:ATCTCG
GGAATATTGCACAATGGGCGCAAGCCTGATGCAGCCATGCCGCGTGTATGAAGAAGGCCT
TCGGGTTGTAAAGTACTTTCAGCAGTGAGGAAGGGATGTACGTTAATAGCGTGCATTTTT
GACGTTAGCTGCAGAAGAAGCAC
>ZSR.A_539:D00780:73:HLVCNBCXX:1:1105:9428:17657 2:N:0:ATCTCG
GGAATATTGCACAATGGGCGCAAGCCTGATGCAGCCATGCCGCGTGTATGAAGAAGGCCT
TCGGGTTGTAAAGTACTTTCAGCAGTGAGGAAGGGATGTACGTTAATAGCGTGCATTTTT
GACGTTA
>ZSR.A_540:D00780:73:HLVCNBCXX:1:1105:12333:17728 2:N:0:ATCTCG
GGAATATTGGACAATGGGCGAAAGCCTGATCCAGCAATGCCGCGTGTGTGAAGAAGGCCT
GAGGGTTGTAAAGCACTTTCAGCAAGAAAGATGGATAAAGTGGCTAATACCCACAGTATC
TGACGTTACTTGCA
>ZSR.A_541:D00780:73:HLVCNBCXX:1:1105:14226:17524 2:N:0:ATCTCG
GGAATATTGCACAATGGGCGAAAGCCTGATGCAGCCATGCCGCGTGTGTGAAGAAGGCTC
TAGGGTTGTAAAGCACTTTCAGTAGGGAGGAAAGGTTGATGGTTAATACCCATTAGCTGT
GACGTT
>ZSR.A_542:D00780:73:HLVCNBCXX:1:1105:18093:17600 2:N:0:ATCTCG
GGAATATTGCACAATGGGGGAAACCCTGATGCAGCAACGCCGCGTGGAGGATGACACATT
TCGGTGCGTAAACTCCTTTTATATAGGAAGATAATGACGGTACTATATGAATAAGCGCCG
GCTAAC
>ZSR.A_543:D00780:73:HLVCNBCXX:1:1105:19407:17684 2:N:0:ATCTCG
GGAATATTGCACAATGGGGGGAACCCTGATGCAGCCATGCCGCGTGTGTGAAGAAGGCCT
TCGGGTTGTAAAGCACTTTCAGTGGGGAGGAAAGGGTGATGCTTAATACGTATCATCTGT
GACGTTACCCACAGAAG
>ZSR.A_544:D00780:73:HLVCNBCXX:1:1105:20738:17678 2:N:0:ATCTCG
GGAATATTGGACAATGGGCGCAAGCCTGATCCAGCCATGCCGCGTGTGTGAAGAAGGCTT
TCGGGTTGTAAAGCACTTTCAGTCGGGAGGAAGGCTGCCTAGTTAATACCTAGGTAGATT
GACGTTACCGACAGAAGAAGCACCGGCT
>ZSR.A_545:D00780:73:HLVCNBCXX:1:1105:6861:17800 2:N:0:ATCTCG
GGAATATTGCACAATGGGCGCAAGCCTGATGCAGCCATGCCGCGTGTATGAAGAAGGCCT
TCGGGTTGTAAAGTACTTTCAGCAGTGAGGAAGGGATGTACGTTAATAGCGTGCATTTTT
GACGTT
>ZSR.A_546:D00780:73:HLVCNBCXX:1:1105:10718:17985 2:N:0:ATCTCG
GGAATATTGCACAATGGGCGCAAGCCTGATGCAGCCATGCCGCGTGTGTGAAGAAGGCCT
TCGGGTTGTAAAGCACTTTCAGTCGTGAGGAAGGTAGTGTAGTTAATAGCTGCATTATTT
GACGTT
>ZSR.A_547:D00780:73:HLVCNBCXX:1:1105:11586:17878 2:N:0:ATCTCG
AGAATCATTCACAATGGGGGCAACCCTGATGGTGCAACGCCGCGTGGAGGATGAAGGCCC
TAGGGTCGTAAACTCCTGTCATAATAGAGTAAGGCTTAGTCGTTAATAGCTTCTAAGTTT
GATAGTATATTAAG
>ZSR.A_548:D00780:73:HLVCNBCXX:1:1105:14661:17824 2:N:0:ATCTCG
GGAATATTGCACAATGGGCGCAAGCCTGATGCAGCCATGCCGCGTGTATGAAGAAGGCCT
TCGGGTTGTAAAGTACTTTCAGCAGTGAGGAAGGGATGTACGTTAATAGCGTGCATTTTT
GACGTTAGCTGCAG
>ZSR.A_549:D00780:73:HLVCNBCXX:1:1105:1105:18108 2:N:0:ATCTCG
AGAATCATTCACAATGGACGAAAGTCTGATGGTGCAACGCCGCGTGGAGGATGAAGGCCC
TAGGGTCGTAAACTCCTGTCATATAAGAGTAAGGCATAAGCGTTAATATCGTTTATGTTT
GATAGTAT
>ZSR.A_550:D00780:73:HLVCNBCXX:1:1105:9133:18226 2:N:0:ATCTCG
GGAATATTGCACAATGGGCGCAAGCCTGATGCAGCCATGCCGCGTGTATGAAGAAGGCCT
TCGGGTTGTAAAGTACTTTCAGCAGTGAGGAAGGGATGTACGTTAATAGCGTGCATTTTT
G
>ZSR.A_551:D00780:73:HLVCNBCXX:1:1105:12460:18229 2:N:0:ATCTCG
GGAATATTGCACAATGGGCGAAAGCCTGATGCAGCAATGCCGCGTGGAGGATGACGCATC
TAGGTGTGTAAACTCCTTTTATATGAGAAGATAATGACGGTATCAT
>ZSR.A_552:D00780:73:HLVCNBCXX:1:1105:12840:18238 2:N:0:ATCTCG
GGAATATTGCACAATGGGCGAAAGCCTGATGCAGCAATGCCGCGTGGAGGATGACGCATC
TAGGTGTGTAAACTCCTTTTATATGAGAAGATAATGACGGTATCATATGAATAAGCACCG
GCTAACTCCGTGCCAGC
>ZSR.A_553:D00780:73:HLVCNBCXX:1:1105:15178:18040 2:N:0:ATCTCG
GGGAATATTGCACAATGGGCGCAAGCCTGATGCAGCCATGCCGCGTGTATGAAGAAGGCC
TTCGGGTTGTAAAGTACTTTCAGCAGTGAGGAAGGTTCATGCGTTAATAGCGTATGGATT
TGACGTTA
>ZSR.A_554:D00780:73:HLVCNBCXX:1:1105:15655:18165 2:N:0:ATCTCG
GGAATATTGCACAATGGGCGCAAGCCTGATGCAGCCATGCCGCGTGTGTGAAGAAGGCTC
TAGGGTTGTAAAGCACTTTCAGCAGTGAGGAAAGCTTGTT
>ZSR.A_555:D00780:73:HLVCNBCXX:1:1105:16371:18192 2:N:0:ATCTCG
GGAATATTGCACAATGGGGGAAACCCTGATGCAGCAACGCCGCGTGGAGGATGACACATT
TCGGTGCGTAAACTCCTTTTATATAGGAAGATAATGACGGTACTATATGAATAAGCGCCG
GCTAACTCC
>ZSR.A_556:D00780:73:HLVCNBCXX:1:1105:19823:18036 2:N:0:ATCTCG
GGAATATTGCACAATGGGGGGAACCCTGATGCAGCCATGCCGCGTGTGTGAAGAAGGCCT
TCGGGTTGTAAAGCACTTTCAGTGGGGAGGAAAGGGTGATACTTAATACGTATCATCTGT
GACGTTAC
>ZSR.A_557:D00780:73:HLVCNBCXX:1:1105:1298:18341 2:N:0:ATCTCG
GGAATATTGGGCAATGGAGGCAACTCTGACCCAGCCATGCCGCGTGCAGGAATAATGCCC
TATGGGTAGTAAACTGCTTTTGTATAGGAAGAATAAGAGTCACGTGTGGCTTGATGACGG
TACTATACGAATAAGGATCGGC
>ZSR.A_558:D00780:73:HLVCNBCXX:1:1105:3625:18471 2:N:0:ATCTCG
GGAATATTGCACAATGGGCGAAAGCCTGATGCAGCAATGCCGCGTGGAGGATGACGCATC
TAGGTGTGTAAACTCCTTTTATATGAGAAGATAATGACGGTATCATATGAATAA
>ZSR.A_559:D00780:73:HLVCNBCXX:1:1105:7085:18318 2:N:0:ATCTCG
GGAATATTGCACAATGGGCGCAAGCCTGATGCAGCCATGCCGCGTGTATGAAGAAGGCCT
TCGGGTTGTAAAGTACTTTCAGCAGTGAGGAAGGGATGTACGTTAATAGCGTGCATTTTT
GACGTT
>ZSR.A_560:D00780:73:HLVCNBCXX:1:1105:7565:18427 2:N:0:ATCTCG
GGAATATTGCACAATGGGCGCAAGCCTGATGCAGCCATGCCGCGTGTGTGAAGAAGGCTC
TAGGGTTGTAAAGCACTTTCAGAAGGGAGGAAAGGTTGTAAGTTAATACCTTACAACTGT
GACGTTACC
>ZSR.A_561:D00780:73:HLVCNBCXX:1:1105:14007:18258 2:N:0:ATCTCG
GGAATATTGCACAATGGGCGCAAGCCTGATGCAGCCATGCCGCGTGTATGAAGAAGGCCT
TCGGGTTGTAAAGTACTTTCAGCAGTGAGGAAGGGATGTACGTTAATAGCGTGCATTTTT
GACGTT
>ZSR.A_562:D00780:73:HLVCNBCXX:1:1105:1695:18676 2:N:0:ATCTCG
GGAATATTGCACAATGGGGGAAACCCTGATGCAGCCATTCCGCGTGAAGGACTACGGTTC
TATGGATTGTAAACTTCTTTTCTACAGGAAGAATAAGAGTATCGTGATGCTCGATGACTG
TACTGTAGGAATAA
>ZSR.A_563:D00780:73:HLVCNBCXX:1:1105:8218:18626 2:N:0:ATCTCG
GGAATATTGCACAATGGGCGCAAGCCTGATGCAGCCATGCCGCGTGTATGAAGAAGGCCT
TCGGGTTGTAAAGTACTTTCAGCAGTGAGGAAGGGATGTACGTTAATAGCGTGCATTTTT
GACGTT
>ZSR.A_564:D00780:73:HLVCNBCXX:1:1105:10223:18738 2:N:0:ATCTCG
GGAATATTGGACAATGGGGGAAACCCTGATCCAGCCATGCCGCGTGAATGAAGAAGGCCT
TCGGGTTGTAAAGTTCTTTTACCTGTGATGATTATGACTAGCAGGAGAAAAAGTCCCGGC
T
>ZSR.A_565:D00780:73:HLVCNBCXX:1:1105:12211:18691 2:N:0:ATCTCG
GGAATATTGCACAATGGGGGAAACCCTGATGCAGCAACGCCGCGTGGAGGATGACACATT
TCGGTGCGTAAACTCCTTTTATATAGGAAGATAATGACGGTACTATATGAATAAGCGCCG
GCTAAC
>ZSR.A_566:D00780:73:HLVCNBCXX:1:1105:13166:18636 2:N:0:ATCTCG
GGAATATTGCACAATGGGCGCAAGCCTGATGCAGCCATGCCGCGTGTGTGAAGAAGGCTC
TAGGGTTGTAAAGCACTTTCAGCAGTGAGGAAAGCTTGTTGGTTAATACCCATCAAGTGT
GACGTTAACTGCAGAAGAA
>ZSR.A_567:D00780:73:HLVCNBCXX:1:1105:13599:18737 2:N:0:ATCTCG
GGAATATTGCACAATGGGCGCAAGCCTGATGCAGCCATGCCGCGTGTGTGAAGAAGGCCT
TCGGGTTGTAAAGCACTTTCAGCGAGGAGGAAGGGTTAGTAGTTAATACCTGCTAGCTTT
GACGTTAC
>ZSR.A_568:D00780:73:HLVCNBCXX:1:1105:14776:18589 2:N:0:ATCTCG
GGAATATTGCACAATGGGCGCAAGCCTGATGCAGCCATGCCGCGTGTATGAAGAAGGCCT
TCGGGTTGTAAAGTACTTTCAGCAGTGAGGAAGGGATGTACGTTAATAGCGTGC
>ZSR.A_569:D00780:73:HLVCNBCXX:1:1105:15417:18687 2:N:0:ATCTCG
GGAATATTGCACAATGGGCGCAAGCCTGATGCAGCCATGCCGCGTGTATGAAGAAGGCCT
TCGGGTTGTAAAGTACTTTCAGCAGTGAGGAAGGTTCATGCGTTAATAGCGTATGGATTT
GACGT
>ZSR.A_570:D00780:73:HLVCNBCXX:1:1105:17311:18678 2:N:0:ATCTCG
GGAATATTGCACAATGGGCGAAAGCCTGATGCAGCCATGCCGCGTGTGTGAAGAAGGCCT
TCGGGTTGTAAAGCACTTTCAGTAGGGAGGAAGGTGTAGTAGTTAATACCTGCTACATTT
GACGT
>ZSR.A_571:D00780:73:HLVCNBCXX:1:1105:19456:18554 2:N:0:ATCTCG
GGAATATTGCACAATGGGCGCAAGCCTGATGCAGCCATGCCGCGTGTATGAAGAAGGCCT
TCGGGTTGTAAAGTACTTTCAGCAGTGAGGAAGGGATGTACGTTAATAGCGTGCATTTTT
GACGTT
>ZSR.A_572:D00780:73:HLVCNBCXX:1:1105:9598:18870 2:N:0:ATCTCG
GGAATATTGCACAATGGGCGCAAGCCTGATGCAGCCATGCCGCGTGTGTGAAGAAGGCTC
TAGGGTTGTAAAGCACTTTCAGCAGTGAGGAAAGCTTGTTGGTTAATACCCATCAAGTGT
G
>ZSR.A_573:D00780:73:HLVCNBCXX:1:1105:9741:18994 2:N:0:ATCTCG
GGAATATTGCACAATGGGCGCAAGCCTGATGCAGCCATGCCGCGTGTATGAAGAAGGCCT
TCGGGTTGTAAAGTACTTTCAGCAGTGAGGAAGGTGGTAGTGTTAATAGCACTATCATTT
GAC
>ZSR.A_574:D00780:73:HLVCNBCXX:1:1105:10058:18769 2:N:0:ATCTCG
GGAATATTGCACAATGGGCGCAAGCCTGATGCAGCCATGCCGCGTGTATGAAGAAGGCCT
TCGGGTTGTAAAGTACTTTCAGCAGTGAGGAAGGGATGTACGTTAATAGCGTGCATTTTT
>ZSR.A_575:D00780:73:HLVCNBCXX:1:1105:12236:18853 2:N:0:ATCTCG
GGAATATTGCACAATGGGCGCAAGCCTGATGCAGCCATGCCGCGTGTGTGAAGAAGGCTC
TAGGGTTGTAAAGCACTTTCAGCAGTGAGGAAAGCTTGTTGGTTAATAGCCATC
>ZSR.A_576:D00780:73:HLVCNBCXX:1:1105:12358:18959 2:N:0:ATCTCG
GGAATATTGCACAATGGGCGAAAGCCTGATGCAGCCATGCCGCGTGTGTGAAGAAGGCTC
TAGGGTTGTAAAGCACTTTCAGTAGGGAGGAAAGGTTGAAGGTTAATACCCTTTGGCTGT
GACGTTACCTACAGAAGAAGCACC
>ZSR.A_577:D00780:73:HLVCNBCXX:1:1105:12685:18997 2:N:0:ATCTCG
GGAATATTGCACAATGGGGGAAACCCTGATGCAGCCATGCCGCGTGTGTGAAGAAGGCCT
TCGGGTTGTAAAGCACTTTCAGCGAGGAGGAAAGGGTGTAAGTTAATACCTTACATCTG
>ZSR.A_578:D00780:73:HLVCNBCXX:1:1105:14811:18919 2:N:0:ATCTCG
GGAATATTGCACAATGGGCGCAAGCCTGATGCAGCCATGCCGCGTGTGTGAAGAAGGCCT
TCGGGTTGTAAAGCACTTTCAGCGAGGAGGAAGGGTTAGTAGTTAATACCTGCTAGCTTT
GAC
>ZSR.A_579:D00780:73:HLVCNBCXX:1:1105:18309:18770 2:N:0:ATCTCG
GGAATATTGCACAATGGGCGCAAGCCTGATGCAGCCATGCCGCGTGTATGAAGAAGGCCT
TCGGGTTGTAAAGTACTTTCAGCAGTGAGGAAGGGATGTACGTTAATAGCGTGCATTTTT
G
>ZSR.A_580:D00780:73:HLVCNBCXX:1:1105:1798:19249 2:N:0:ATCTCG
GGAATATTGCACAATGGGGGAAACCCTGATGCAGCAACGCCGCGTGGAGGATGACACATT
TCGGTGCGTAAACTCCTTTTATATAGGAAGATAATGACGGTACTATATGAATAAGCGCCG
GCTAAC
>ZSR.A_581:D00780:73:HLVCNBCXX:1:1105:6207:19016 2:N:0:ATCTCG
GGAATATTGCACAATGGGCGCAAGCCTGATGCAGCCATGCCGCGTGTATGAAGAAGGCCT
TCGGGTTGTAAAGTACTTTCAGCAGTGAGGAAGGGATGTACGTTAATAGCGTGCATTTTT
GACGTTAGCTGCAG
>ZSR.A_582:D00780:73:HLVCNBCXX:1:1105:7111:19007 2:N:0:ATCTCG
GGAATATTGCACAATGGGCGCAAGCCTGATGCAGCCATGCCGCGTGTGTGAAGAAGGCCT
TCGGGTTGTAAAGCACTTTCAGTCGTGAGGAAGGGTTAGTAGTTAATACCTGCTAGCTTT
GACGTT
>ZSR.A_583:D00780:73:HLVCNBCXX:1:1105:14329:19020 2:N:0:ATCTCG
AGAATCATTCACAATGGACGAAAGTCTGATGGTGCAACGCCGCGTGGAGGATGAAGGCCC
TAGGGTCGTAAACTCCTGTCATATAAGAGTAAGGCATAAGCGTTAATATCGTTTATGTTT
GATAGTATTATAAGAGGAAGGGAC
>ZSR.A_584:D00780:73:HLVCNBCXX:1:1105:16743:19167 2:N:0:ATCTCG
GGAATATTGCACAATGGGCGCAAGCCTGATGCAGCCATGCCGCGTGTATGAAGAAGGCCT
TCGGGTTGTAAAGTACTTTCAGCAGTGAGGAAGGGATGTACGTTAATAGCGTGCATTTTT
GACGTT
>ZSR.A_585:D00780:73:HLVCNBCXX:1:1105:19569:19149 2:N:0:ATCTCG
GGAATATTGCACAATGGGCGAAAGCCTGATGCAGCAATGCCGCGTGGAGGATGACGCATC
TAGGTGTGTAAACTCCTTTTATATGAGAAGATAATGACGGTATCATATGAATAAGCACCG
G
>ZSR.A_586:D00780:73:HLVCNBCXX:1:1105:1088:19385 2:N:0:ATCTCG
GGAATATTGCACAATGGGGGAAACCCTGATGCAGCAATGCCACGTGAGTGAGGAATGCCT
TCGGGTTGTAAAGCTCTGTCCTATAGGAAGAATTGCATTATGGTTAATACCCATAGTGTT
TGACGGTACTATAGAAGAAAGCACAGGC
>ZSR.A_587:D00780:73:HLVCNBCXX:1:1105:1486:19481 2:N:0:ATCTCG
GGAATATTGCACAATGGAGGAAACTCTGATGCAGCAACGCCGCGTGGAGGATGACACTTT
TCGGAGCGTAAACTCCTTTTATATAGGAAGATAATGACGGTACTATATGAATAA
>ZSR.A_588:D00780:73:HLVCNBCXX:1:1105:2267:19279 2:N:0:ATCTCG
GGAATATTGCACAATGGGCGCAAGCCTGATGCAGCCATGCCGCGTGTATGAAGAAGGCCT
TCGGGTTGTAAAGTACTTTCAGCAGTGAGGAAGGGATGTACGTTAATAGCGTGC
>ZSR.A_589:D00780:73:HLVCNBCXX:1:1105:3018:19306 2:N:0:ATCTCG
GGAATATTGCACAATGGGCGCAAGCCTGATGCAGCCATGCCGCGTGTATGAAGAAGGCCT
TCGGGTTGTAAAGTACTTTCAGCAGTGAGGAAGGGATGTACGTTAATAGCGTGCATTTTT
GACGTTAGCTGCAG
>ZSR.A_590:D00780:73:HLVCNBCXX:1:1105:5156:19438 2:N:0:ATCTCG
GGAATATTGCACAATGGGCGCAAGCCTGATGCAGCCATGCCGCGTGTATGAAGAAGGCCT
TCGGGTTGTAAAGTACTTTCAGCAGTGAGGAAGGGATGTACGTTAAT
>ZSR.A_591:D00780:73:HLVCNBCXX:1:1105:5066:19488 2:N:0:ATCTCG
AGAATCATTCACAATGGGGGCAACCCTGATGGTGCAACGCCGCGTGGAGGATGAAGGCCC
TAGGGTCGTAAACTCCTGTCATCAAGGAGTAAGGCATAATAGTTAATAGCTATTATGTTT
GATAG
>ZSR.A_592:D00780:73:HLVCNBCXX:1:1105:6037:19328 2:N:0:ATCTCG
GGAATATTGCACAATGGGCGAAAGCCTGATGCAGCCATGCCGCGTGTGTGAAGAAGGCTC
TAGGGTTGTAAAGCACTTTCAGTAGGGAGGAAAGGTTGATGGTTAATACCCATTAGCTGT
GACGTTACCTACAGAAGAAG
>ZSR.A_593:D00780:73:HLVCNBCXX:1:1105:11728:19412 2:N:0:ATCTCG
GGAATATTGGTCAATGGAGGCAACTCTGAACCAGCCATGCCGCGTGAAGGAAGACGGTTC
TATGGATTGTAAACTTCTTTTATACTAGAAGAACTACAGATACGTGTATTTGTTTGACGG
TATAGT
>ZSR.A_594:D00780:73:HLVCNBCXX:1:1105:14068:19306 2:N:0:ATCTCG
GGAATATTGCACAATGGGCGCAAGCCTGATGCAGCCATGCCGCGTGTATGAAGAAGGCCT
TCGGGTTGTAAAGTACTTTCAGCAGTGAGGAAGGGATGTACGTTAATAGCGTGCATTTTT
GACGTTAGCTGCAG
>ZSR.A_595:D00780:73:HLVCNBCXX:1:1105:2238:19629 2:N:0:ATCTCG
GGAATATTGGGCAATGGAGGCAACTCTGACCCAGCCATGCCGCGTGCAGGAATACGGTTC
TATGGATTGTAAACTGCTTTTATACAGGAAGAATAAGGTCTACGT
>ZSR.A_596:D00780:73:HLVCNBCXX:1:1105:3354:19610 2:N:0:ATCTCG
GGAATATTGCACAATGGGCGCAAGCCTGATGCAGCCATGCCGCGTGTGTGAAGAAGGCCT
TCGGGTTGTAAAGCACTTTCAGTCGTGAGGAAGGTGGTGTAGTTAATAGCTGCA
>ZSR.A_597:D00780:73:HLVCNBCXX:1:1105:5857:19517 2:N:0:ATCTCG
GGAATATTGCACAATGGGCGCAAGCCTGATGCAGCCATGCCGCGTGTATGAAGAAGGCCT
TCGGGTTGTAAAGTACTTTCAGCAGTGAGGAAGGGATGTACGTTAATAGCGTGCATTTTT
GACGTTAGCTGCAGAAGAAGCACCGGCTA
>ZSR.A_598:D00780:73:HLVCNBCXX:1:1105:11235:19606 2:N:0:ATCTCG
GGAATATTGCACAATGGGGGAAACCCTGATGCAGCCATGCCGCGTGTGTGAAGAAGGCCT
TCGGGTTGTAAAGCACTTTCAGTAGGGAGGAAAGGTGTGTAGTTAATACCTGCATACTGT
GACGTTACCTACAG
>ZSR.A_599:D00780:73:HLVCNBCXX:1:1105:11659:19572 2:N:0:ATCTCG
GGAATATTGCACAATGGGGGAAACCCTGATGCAGCCATGCCGCGTGTGTGAAGAAGGCCT
TCGGGTTGTAAAGCACTTTCAGCGAGGAGGAAAGGGTGTAAGTTAATACCTTAC
>ZSR.A_600:D00780:73:HLVCNBCXX:1:1105:13612:19514 2:N:0:ATCTCG
GGAATTTTGGACAATGGGGGAAACCCTGATCCAGCCATCCCGCGTGAGTGAAGAAGGCCT
TCGGGTTGTAAAGCTCTTTCGAAAGTGAAGAAAACTTATTTCGTAATATGTTATAAGTAT
GACGGTAACTTTAGAAGAAGC
>ZSR.A_601:D00780:73:HLVCNBCXX:1:1105:19945:19623 2:N:0:ATCTCG
GGAATATTGCACAATGGGCGAAAGCCTGATGCAGCCATGCCGCGTGTGTGAAGAAGGCTC
TAGGGTTGTAAAGCACTTTCAATGGGGAGGAAAAGTTAGTAGTTAATACCTGCTAGCCCT
GACGTTAC
>ZSR.A_602:D00780:73:HLVCNBCXX:1:1105:20858:19628 2:N:0:ATCTCG
GGAATATTGCACAATGGGCGCAAGCCTGATGCAGCCATGCCGCGTGTGTGAAGAAGGCTC
TAGGGTTGTAAAGCACTTTCAGCAGTGAGGAAAGCTTGTTGGTTAATACCCATCAAGTGT
GACGTTAAC
>ZSR.A_603:D00780:73:HLVCNBCXX:1:1105:8545:19902 2:N:0:ATCTCG
GGAATATTGCACAATGGGCGCAAGCCTGATGCAGCCATGCCGCGTGTATGAAGAAGGCCT
TCGGGTTGTAAAGTACTTTCAGCAGTGAGGAAGGGATGTACGTTAATAGCGTGCATTTTT
GACGT
>ZSR.A_604:D00780:73:HLVCNBCXX:1:1105:8782:19802 2:N:0:ATCTCG
GGAATATTGGACAATGGGGGAAACCCTGATCCAGCAATACCACGTGTGTGAAGAAGGCCT
TAGGGTTGTAAAGCACTTTAGTTAGGGAGGAAGGCAATTAGGTTAAGAGCTAAATTGTTT
GACGTTAC
>ZSR.A_605:D00780:73:HLVCNBCXX:1:1105:9199:19942 2:N:0:ATCTCG
GGAATATTGCACAATGGGCGCAAGCCTGATGCAGCCATGCCGCGTGTATGAAGAAGGCCT
TCGGGTTGTAAAGTACTTTCAGCAGTGAGGAAGGGATGTACGTTAATAGCGTGCATTTTT
GGC
>ZSR.A_606:D00780:73:HLVCNBCXX:1:1105:9678:19969 2:N:0:ATCTCG
GGAATATTGCACAATGGGCGCAAGCCTGATGCAGCCATGCCGCGTGTATGAAGAAGGCCT
TCGGGTTGTAAAGTACTTTCAGCAGTGAGGAAGGGATGTACGTTAATAGCGTGCATTTTT
GACGTT
>ZSR.A_607:D00780:73:HLVCNBCXX:1:1105:11344:19836 2:N:0:ATCTCG
AGAATCTTCCGCAATGCGCGAAAGCGTGACGGAGCAATGCCGCGTGAGGGATGAAGGCTT
TCGGGTCGTAAACCTCTGTCACCCGGAACGAAGATCTGACGGTACCGGGAGAGGAAGCCA
CGGCTA
>ZSR.A_608:D00780:73:HLVCNBCXX:1:1105:11267:19890 2:N:0:ATCTCG
GGAATATTGCACAATGGGGGAAACCCTGATGCAGCCATGCCGCGTGTGTGAAGAAGGCCT
TCGGGTTGTAAAGCACTTTCAGCGAGGAGGAAGGGTTAGTAGTTAATACCTGCTAGCTTT
GACGTTACTCGCAGAAG
>ZSR.A_609:D00780:73:HLVCNBCXX:1:1105:16229:19986 2:N:0:ATCTCG
GGAATATTGCACAATGGGCGCAAGCCTGATGCAGCCATGCCGCGTGTGTGAAGAAGGCTC
TAGGGTTGTAAAGCACTTTCAGCAGTGAGGAAAGGTTAGTAGTTAATACCTGCTAGCTGT
GACGTT
>ZSR.A_610:D00780:73:HLVCNBCXX:1:1105:16913:19913 2:N:0:ATCTCG
GGAATATTGCACAATGGGCGCAAGCCTGATGCAGCCATGCCGCGTGTGTGAAGAAGGCTC
TAGGGTTGTAAAGCACTTTCAGCAGTGAGGAAAGCTTGTTGGTTAATAGCCATCAAGTGT
GACGTTAACTGCAGAAGAAGCACCGGCT
>ZSR.A_611:D00780:73:HLVCNBCXX:1:1105:4209:20132 2:N:0:ATCTCG
GGAATATTGCACAATGGGCGCAAGCCTGATGCAGCCATGCCGCGTGTATGAAGAAGGCCT
TCGGGTTGTAAAGTACTTTCAGCAGTGAGGAAGGGATGTACGTTAATAGCGTGCATTTTT
GACGTTAGCTGCAGAAGAAGCACCG
>ZSR.A_612:D00780:73:HLVCNBCXX:1:1105:5554:20058 2:N:0:ATCTCG
GGAATATTGGTCAATGGAGGCAACTCTGAACCAGCCATGCCGCGTGCAGGAAGAATGTCC
TATGGATTGTAAACTGCTTTTATTTGGGAATAAACTCCTCTACGTGTAGAGGCCTGAAGG
TACCAAATGA
>ZSR.A_613:D00780:73:HLVCNBCXX:1:1105:5854:20031 2:N:0:ATCTCG
GGAATATTGCACAATGGGCGCAAGCCTGATGCAGCCATGCCGCGTGTGTGAAGAAGGCCT
TCGGGTTGTAAAGCACTTTCAGCGAGGAGGAAGGGTTAGTAGTTAATACCTGCT
>ZSR.A_614:D00780:73:HLVCNBCXX:1:1105:7053:20137 2:N:0:ATCTCG
GGAATATTGCACAATGGGCGCAAGCCTGATGCAGCCATGCCGCGTGTATGAAGAAGGCCT
TCGGGTTGTAAAGTACTTTCAGCAGTGAGGAAGGTTCATGCGTTAATAGCGTATGGATTT
GACGTTAGCTGCAGAAG
>ZSR.A_615:D00780:73:HLVCNBCXX:1:1105:8775:20237 2:N:0:ATCTCG
GGAATATTGCACAATGGGCGCAAGCCTGATGCAGCCATGCCGCGTGTATGAAGAAGGCCT
TCGGGTTGTAAAGTACTTTCAGCAGTGAGGAAGGGATGTACGTTAATAGCGTGCATTTTT
GACGTTAGCTGCAGAAG
>ZSR.A_616:D00780:73:HLVCNBCXX:1:1105:12255:20081 2:N:0:ATCTCG
GGAATATTGGACAATGGGGGCAACCCTGATCCAGCCATGCCGCGTGTGTGAAGAAGGCCT
TCGGGTTGTAAAGCACTTTCAGTGAGGAAGAAGGCCTGCGGGTTAATAGCCGGC
>ZSR.A_617:D00780:73:HLVCNBCXX:1:1105:15586:20044 2:N:0:ATCTCG
GGAATATTGGTCAATGGACGCAAGTCTGAACCAGCCATGCCGCGTGCAGGAAGAATGTCC
TATGGATTGTAAACTGCTTTTATTTGGGAATAAACCTCCTTACGTGTAGGGAGCTGAATG
TACCAA
>ZSR.A_618:D00780:73:HLVCNBCXX:1:1105:15875:20099 2:N:0:ATCTCG
AGAATCATTCACAATGGACGAAAGTCTGATGGTGCAACGCCGCGTGGAGGATGAAGGCCC
TAGGGTCGTAAACTCCTGTCATATAAGAGTAAGGCATAAGCGTTAATATCGTTTATGTTT
GATAG
>ZSR.A_619:D00780:73:HLVCNBCXX:1:1105:17337:20241 2:N:0:ATCTCG
GGAATATTGCACAATGGGCGAAAGCCTGATGCAGCAATGCCGCGTGGAGGATGACGCATC
TAGGTGTGTAAACTCCTTTTATATGAGAAGATAATGACGGTATCA
>ZSR.A_620:D00780:73:HLVCNBCXX:1:1105:17778:20148 2:N:0:ATCTCG
GGAATATTGGACAATGGGGGCAACCCTGATCCAGCCATGCCGCGTGTGTGAAGAAGGCCT
TCGGGTTGTAAAGCACTTTCAGTGAGGAAGAAGGCCTGCGGGTCAATAACCGGCAGGAAG
GACATCACTCACAGAAG
>ZSR.A_621:D00780:73:HLVCNBCXX:1:1105:18046:20188 2:N:0:ATCTCG
GGAATATTGCACAATGGGCGCAAGCCTGATGCAGCCATGCCGCGTGTATGAAGAAGGCCT
TCGGGTTGTAAAGTACTTTCAGCAGTGAGGAAGGGATGTACGTTAATAGCGTGCATTTTT
GACGTTAGCTGCAGAAGAAGCACC
>ZSR.A_622:D00780:73:HLVCNBCXX:1:1105:2380:20337 2:N:0:ATCTCG
GGAATATTGGACAATGGGGGCAACCCTGATCCAGCCATGCCGCGTGTGTGAAGAAGGCCT
TCGGGTTGTAAAGCACTTTCAGTGAGGAAGAAGGCCTGCGGGTTAATAGCCGGCAGGAAG
GACATC
>ZSR.A_623:D00780:73:HLVCNBCXX:1:1105:5727:20498 2:N:0:ATCTCG
GGAATATTGCACAATGGGCGCAAGCCTGATGCAGCCATGCCGCGTGTATGAAGAAGGCCT
TCGGGTTGTAAAGTACTTTCAGCAGTGAGGAAGGGATGTACGTTAATAGCGTGCATTTTT
GACGTTAGCTGCAGAAGAAGCACCGGCT
>ZSR.A_624:D00780:73:HLVCNBCXX:1:1105:7734:20437 2:N:0:ATCTCG
GGAATATTGCACAATGGGCGCAAGCCTGATGCAGCCATGCCGCGTGTATGAAGAAGGCCT
TCGGGTTGTAAAGTACTTTCAGCAGTGAGGAAGGGATGTACGTTAATAGCGTGCATTTTT
GACGTT
>ZSR.A_625:D00780:73:HLVCNBCXX:1:1105:7677:20474 2:N:0:ATCTCG
GGAATATTGCACAATGGGCGCAAGCCTGATGCAGCCATGCCGCGTGTGTGAAGAAGGCTC
TAGGGTTGTAAAGCACTTTCAGAAGGGAGGAAAGGTTGTAAGTTAATACCTTACAACTGT
GACGTTAC
>ZSR.A_626:D00780:73:HLVCNBCXX:1:1105:12038:20329 2:N:0:ATCTCG
GGAATATTGCACAATGGGGGAAACCCTGATGCAGCCATGCCGCGTGTGTGAAGAAGGCCT
TCGGGTTGTAAAGCACTTTCAGCGAGGAGGAAAGGGTGTAAGTTAATACCTTACATCTGT
GACGTTAC
>ZSR.A_627:D00780:73:HLVCNBCXX:1:1105:12991:20423 2:N:0:ATCTCG
GGAATATTGCACAATGGGCGCAAGCCTGATGCAGCCATGCCGCGTGTGTGAAGAAGGCTC
TAGGGTTGTAAAGCACTTTCAGAAGGGAGGAAAGGTTGTAAGTTAATACCTTACAACTGT
GACGTTACCTTCAGAA
>ZSR.A_628:D00780:73:HLVCNBCXX:1:1105:15276:20412 2:N:0:ATCTCG
GGAATATTGCACAATGGGCGCAAGCCTGATGCAGCCATGCCGCGTGTATGAAGAAGGCCT
TCGGGTTGTAAAGTACTTTCAGCAGTGAGGAAGGGATGTACGTTAATAGCGTGCATTTTT
GACGTT
>ZSR.A_629:D00780:73:HLVCNBCXX:1:1105:16484:20479 2:N:0:ATCTCG
GGAATTTTGGACAATGGGGGAAACCCTGATCCAGCCATCCCGCGTGAGTGAAGAAGGCCT
TCGGGTTGTAAAGCTCTTTCGAAAGTGAAGAAAACTTATTTCGTAATATGTTATAAGTAT
GACGGTAACTTTA
>ZSR.A_630:D00780:73:HLVCNBCXX:1:1105:17311:20380 2:N:0:ATCTCG
GGAATATTGCACAATGGGGGAAACCCTGATGCAGCAACGCCGCGTGGAGGATGACACATT
TCGGTGCGTAAACTCCTTTTATATAGGAAGATAATGACGGTACTATATGAATAAGCGCCG
G
>ZSR.A_631:D00780:73:HLVCNBCXX:1:1105:17615:20471 2:N:0:ATCTCG
GGAATATTGCACAATGGGCGCAAGCCTGATGCAGCCATGCCGCGTGTGTGAAGAAGGCCT
TCGGGTTGTAAAGCACTTTCAGTCGTGAGGAAGGGTTAGTAGTTAATACCTGCTAGCTTT
GACGTTAGCGACAGAAGAA
>ZSR.A_632:D00780:73:HLVCNBCXX:1:1105:17948:20417 2:N:0:ATCTCG
GGAATATTGCACAATGGGCGCAAGCCTGATGCAGCCATGCCGCGTGTATGAAGAAGGCCT
TCGGGTTGTAAAGTACTTTCAGCAGTGAGGAAGGGATGTACGTTAATAGCGTGCATTTTT
GACGTTAGC
>ZSR.A_633:D00780:73:HLVCNBCXX:1:1105:18940:20333 2:N:0:ATCTCG
GGAATATTGCACAATGGGCGCAAGCCTGATGCAGCCATGCCGCGTGTGTGAAGAAGGCCT
TCGGGTTGTAAAGCACTTTCAGCGAGGAGGAAGGGTTAGTAGTTAATACCTGCTAGCTTT
G
>ZSR.A_634:D00780:73:HLVCNBCXX:1:1105:19576:20346 2:N:0:ATCTCG
GGAATATTGCACAATGGGCGCAAGCCTGATGCAGCCATGCCGCGTGTATGAAGAAGGCCT
TCGGGTTGTAAAGTACTTTCAGCAGTGAGGAAGGGATGTACGTTAATAGCGTGCATTTTT
GACGTT
>ZSR.A_635:D00780:73:HLVCNBCXX:1:1105:19542:20468 2:N:0:ATCTCG
GGAATATTGCACAATGGGCGAAAGCCTGATGCAGCCATGCCGCGTGTGTGAAGAAGGCTT
TAGGGTTGTAAAGCACTTTCAGTAGGGAGGAAAGGTTGAAGGTTAATACCCTTTGGCTGT
GACGTTACCTACAGAAGAAGCACCG
>ZSR.A_636:D00780:73:HLVCNBCXX:1:1105:19881:20317 2:N:0:ATCTCG
GGAATATTGCACAATGGGCGCAAGCCTGATGCAGCCATGCCGCGTGTGTGAAGAAGGCCT
TCGGGTTGTAAAGCACTTTCAGCGAGGAGGAAGGGTTAGTAGTTAATACCTGCTAGCTTT
G
>ZSR.A_637:D00780:73:HLVCNBCXX:1:1105:1407:20549 2:N:0:ATCTCG
GGAATATTGCACAATGGGCGCAAGCCTGATGCAGCCATGCCGCGTGTATGAAGAAGGCCT
TCGGGTTGTAAAGTACTTTCAGCAGTGAGGAAGGGATGTACGTTAATAGCGTGCATTTTT
GACGTTAGCTGCAGAAGAA
>ZSR.A_638:D00780:73:HLVCNBCXX:1:1105:1915:20706 2:N:0:ATCTCG
GGAATATTGCACAATGGGCGCAAGCCTGATGCAGCCATGCCGCGTGTGTGAAGAAGGCTC
TAGGGTTGTAAAGCACTTTCAGCAGTGAGGAAAGGTTAGTAGTTAATACCTGCT
>ZSR.A_639:D00780:73:HLVCNBCXX:1:1105:3344:20716 2:N:0:ATCTCG
AGAATCATTCACAATGGACGAAAGTCTGATGGTGCAACGCCGCGTGGAGGATGAAGGCCC
TAGGGTCGTAAACTCCTGTCATATAAGAGTAAGGCATAAGCGTTAATATCGTTTATGTTT
GATAGT
>ZSR.A_640:D00780:73:HLVCNBCXX:1:1105:7088:20703 2:N:0:ATCTCG
GGAATATTGCACAATGGGCGCAAGCCTGATGCAGCCATGCCGCGTGTATGAAGAAGGCCT
TCGGGTTGTAAAGTACTTTCAGCAGTGAGGAAGGGATGTACGTTAATAGCGTGCATTTTT
GA
>ZSR.A_641:D00780:73:HLVCNBCXX:1:1105:9183:20734 2:N:0:ATCTCG
GGAATCTTAGACAATGGGCGCAAGCCTGATCTAGCCATGCCGCGTGAGCGATGAAGGCCT
TAGGGTCGTAAAACTCTTTCGCCAGGGATGATAATGACAGTACCTG
>ZSR.A_642:D00780:73:HLVCNBCXX:1:1105:10637:20596 2:N:0:ATCTCG
GGAATATTGCACAATGGGCGCAAGCCTGATGCAGCCATGCCGCGTGTATGAAGAAGGCCT
TCGGGTTGTAAAGTACTTTCAGCAGTGAGGAAGGGATGTACGTTAATAGCGTGCATTTTT
GACGTTAGCTGCAG
>ZSR.A_643:D00780:73:HLVCNBCXX:1:1105:12506:20697 2:N:0:ATCTCG
GGAATATTGCACAATGGGCGAAAGCCTGATGCAGCCATGCCGCGTGTGTGAAGAAGGCTC
TAGGGTTGTAAAGCACTTTCAGTAGGGAGGAAAGGTTGATGGTTAATACCCATTAGCTGT
GACGTT
>ZSR.A_644:D00780:73:HLVCNBCXX:1:1105:13745:20614 2:N:0:ATCTCG
GGAATATTGCACAATGGGCGCAAGCCTGATGCAGCCATGCCGCGTGTGTGAAGAAGGCCT
TCGGGTTGTAAAGCACTTTCAGTCGTGAGGAAGGGTTAGTAGTTAATACCTGCTAGCTTT
GAC
>ZSR.A_645:D00780:73:HLVCNBCXX:1:1105:17254:20670 2:N:0:ATCTCG
GGAATATTGCACAATGGGCGCAAGCCTGATGCAGCCATGCCGCGTGTATGAAGAAGGCCT
TCGGGTTGTAAAGTACTTTCAGCAGTGAGGAAGGGATGTACGTTAATAGCGTGCATTTTT
G
>ZSR.A_646:D00780:73:HLVCNBCXX:1:1105:17658:20540 2:N:0:ATCTCG
GGAATATTGCACAATGGGCGAAAGCCTGATGCAGCCATGCCGCGTGTGTGAAGAAGGCTT
TAGGGTTGTAAAGCACTTTCAGTAGGGAGGAAAGGTTGAAGGTTAATACCCTTTGGCTGT
GACGTT
>ZSR.A_647:D00780:73:HLVCNBCXX:1:1105:19080:20549 2:N:0:ATCTCG
GAATCATTCACAATGGACGAAAGTCTGATGGTGCAACGCCGCGTGGAGGATGAAGGCCCT
AGGGTCGTAAACTCCTGTCATATAAGAGTAAGGCATAAGCGTTAATATCGTTTATGTTTG
A
>ZSR.A_648:D00780:73:HLVCNBCXX:1:1105:20258:20661 2:N:0:ATCTCG
GGAATATTGCACAATGGGCGCAAGCCTGATGCAGCCATGCCGCGTGTGTGAAGAAGGCCT
TCGGGTTGTAAAGCACTTTCAGCGAGGAGGAAGGGTTAGTAGTTAATACCTGCTAGCTTT
GACGTTACTCGCAGAAGAAGCA
>ZSR.A_649:D00780:73:HLVCNBCXX:1:1105:20833:20750 2:N:0:ATCTCG
GGAATATTGCACAATGGGGGAAACCCTGATGCAGCCATGCCGCGTGTGTGAAGAAGGCCT
TCGGGTTGTAAAGCACTTTCAGCGAGGAGGAAAGGGTGTAAGTTAATACCTTACATCTGT
G
>ZSR.A_650:D00780:73:HLVCNBCXX:1:1105:1474:20971 2:N:0:ATCTCG
GGAATATTGCACAATGGGCGCAAGCCTGATGCAGCCATGCCGCGTGTATGAAGAAGGCCT
TCGGGTTGTAAAGTACTTTCAGCAGTGAGGAAGGGATGTACGTTAATAGCGTGC
>ZSR.A_651:D00780:73:HLVCNBCXX:1:1105:3772:20770 2:N:0:ATCTCG
GGAATATTGCACAATGGGCGCAAGCCTGATGCAGCCATGCCGCGTGTATGAAGAAGGCCT
TCGGGTTGTAAAGTACTTTCAGCAGTGAGGAAGGGATGTACGTTAATAGCGTGCATTTTT
GACGTTAGCTGCAGAAGAA
>ZSR.A_652:D00780:73:HLVCNBCXX:1:1105:4539:20808 2:N:0:ATCTCG
GGAATATTGGACAATGGGGGCAACCCTGATCCAGCCATGCCGCGTGTGTGAAGAAGGCCT
TCGGGTTGTAAAGCACTTTCAGTGAGGAAGAAGGCCTGCGGGTCAATAACCGGCAGGAAG
GACATCACTCACAGAAGAAGCA
>ZSR.A_653:D00780:73:HLVCNBCXX:1:1105:7368:20756 2:N:0:ATCTCG
GGAATATTGCACAATGGGGGAAACCCTGATGCAGCCATGCCGCGTGTGTGAAGAAGGCCC
TAGGGTTGTAAAGCACTTTCAGCGAGGAGGAAAGGGTGTCGGTTAATACCCGGCATCTGT
GACGT
>ZSR.A_654:D00780:73:HLVCNBCXX:1:1105:8186:20958 2:N:0:ATCTCG
GGAATTTTGCGCAATGGAGGCAACTCTGACGCAGCAACGCCATGTGAGGGATGACGCATT
TAGGTGTGTAAACCTCTGTCGACAGGGAATAATAATGAATGTACCTGTAAAGGAAGCCCC
>ZSR.A_655:D00780:73:HLVCNBCXX:1:1105:10027:20981 2:N:0:ATCTCG
GGAATATTGCACAATGGGCGCAAGCCTGATGCAGCCATGCCGCGTGTGTGAAGAAGGCTC
TAGGGTTGTAAAGCACTTTCAGCAGTGAGGAAAGGTTAGTAGTTAATACCTGCTAGCTGT
GACGTT
>ZSR.A_656:D00780:73:HLVCNBCXX:1:1105:10917:20801 2:N:0:ATCTCG
GGAATATTGGACAATGGGCGCAAGCCTGATCCAGCAATGCCGCGTGTGTGAAGAAGGCCT
TAGGGTTGTAAAGCACTTTCAATTGGGAAGAAAAGCACCTGGTTAATACCCGGGTGTCTT
GACGGTAC
>ZSR.A_657:D00780:73:HLVCNBCXX:1:1105:12771:20875 2:N:0:ATCTCG
GGAATATTGCACAATGGGCGCAAGCCTGATGCAGCCATGCCGCGTGTATGAAGAAGGCCT
TCGGGTTGTAAAGTACTTTCAGCAGTGAGGAAGGGATGTACGTTAATAGCGTGCATTTTT
GACGTTAGCTGCAG
>ZSR.A_658:D00780:73:HLVCNBCXX:1:1105:14979:20939 2:N:0:ATCTCG
AGAATCATTCACAATGGACGAAAGTCTGATGGTGCAACGCCGCGTGGAGGATGAAGGCCC
TAGGGTCGTAAACTCCTGTCATATAAGAGTAAGGCATAAGCGTTAATATCGTTTATGTTT
GATAGT
>ZSR.A_659:D00780:73:HLVCNBCXX:1:1105:15886:20863 2:N:0:ATCTCG
GGAATATTGCACAATGGGCGCAAGCCTGATGCAGCCATGCCGCGTGTGTGAAGAAGGCTC
TAGGGTTGTAAAGCACTTTCAGAAGGGAGGAAAGGTTGTAAGTTAATACCTTACAACTGT
GACGTTACCTTCAGAAGA
>ZSR.A_660:D00780:73:HLVCNBCXX:1:1105:19723:20791 2:N:0:ATCTCG
GGAATATTGCACAATGGGGGAAACCCTGATGCAGCCATGCCGCGTGTGTGAATAAGGCCT
TCGGGTTGTAAAGCACTTTCAGCGAGGAGGAAAGGGTGTAAGTTAATACCTTACATCTGT
GACGTTACT
>ZSR.A_661:D00780:73:HLVCNBCXX:1:1105:21024:20827 2:N:0:ATCTCG
GGAATATTGCACAATGGGCGCAAGCCTGATGCAGCCATGCCGCGTGTATGAAGAAGGCCT
TCGGGTTGTAAAGTACTTTCAGCAGTGAGGAAGGGATGTACGTTAATAGCGTGCA
>ZSR.A_662:D00780:73:HLVCNBCXX:1:1105:1754:21053 2:N:0:ATCTCG
GGAATATTGCACAATGGGCGAAAGCCTGATGCAGCAATGCCGCGTGGAGGATGACGCATC
TAGGTGTGTAAACTCCTTTTATATGAGAAGATAATGACGGTATCATATGAATAAG
>ZSR.A_663:D00780:73:HLVCNBCXX:1:1105:2585:21179 2:N:0:ATCTCG
GGAATCTTCCACAATGGACGAAAGTCTGATGGAGCGACACCGCGTGAAGGATGAAGGCCT
AACGGTTGTAAACTTCTTTTCTGAAGGAGCATAATGAGAGTACTTCAGGAATAAGGGACG
GCTAAATACGTGCC
>ZSR.A_664:D00780:73:HLVCNBCXX:1:1105:8777:21102 2:N:0:ATCTCG
GGAATATTGCACAATGGGCGCAAGCCTGATGCAGCCATGCCGCGTGTGTGAAGAAGGCTC
TAGGGTTGTAAAGCACTTTCAGCAGTGAGGAAAGCTTGTTGGTTAATACCCATCAAGTGT
GACGTT
>ZSR.A_665:D00780:73:HLVCNBCXX:1:1105:10424:21219 2:N:0:ATCTCG
GGAATATTGCACAATGGGCGCAAGCCTGATGCAGCCATGCCGCGTGAATGATGAAGGCCT
TAGGGTTGTAAAATTCTTTCGCTAGGGATGATAATGACAGTACCTAG
>ZSR.A_666:D00780:73:HLVCNBCXX:1:1105:12032:21038 2:N:0:ATCTCG
GGAATATTGCACAATGGGCGCAAGCCTGATGCAGCCATGCCGCGTGTGTGAAGAAGGCTC
TAGGGTTGTAAAGCACTTTCAGCAGTGAGGAAAGCTTGTTGGTTAATACCCATCAAGTGT
GACGTTAA
>ZSR.A_667:D00780:73:HLVCNBCXX:1:1105:16372:21240 2:N:0:ATCTCG
GGAATATTGCACAATGGGCGCAAGCCTGATGCAGCCATGCCGCGTGTGTGAAGAAGGCTC
TAGGGTTGTAAAGCACTTTCAGCAGTGAGGAAAGGTTAGTAGTTAATACCTGCTAGCTGT
G
>ZSR.A_668:D00780:73:HLVCNBCXX:1:1105:2106:21284 2:N:0:ATCTCG
GGAATATTGCACAATGGGCGCAAGCCTGATGCAGCCATGCCGCGTGTGTGAAGAAGGCCT
TCGGGTTGTAAAGCACTTTCAGCGAGGAGGAAGGGTTAGTAGTTAATACCTGCTAGCTTT
GACGTTACTCGCA
>ZSR.A_669:D00780:73:HLVCNBCXX:1:1105:4544:21390 2:N:0:ATCTCG
GGAATATTGCACAATGGGCGCAAGCCTGATGCAGCCATGCCGCGTGTATGAAGAAGGCCT
TCGGGTTGTAAAGTACTTTCAGCAGTGAGGAAGGGATGTACGTTAATAGCGTGCATTTTT
GACGTTAGCTGCAGAAGAAGCACC
>ZSR.A_670:D00780:73:HLVCNBCXX:1:1105:8570:21427 2:N:0:ATCTCG
GGAATATTGGACAATGGGCGAAAGCCTGATCCAGCAATGCCGCGTGTGTGAAGAAGGCCT
GAGGGTTGTAAAGCACTTTCAGCAAGAAAGATGGATAAAGTGGCTAATACCCACAGTATC
TGACGT
>ZSR.A_671:D00780:73:HLVCNBCXX:1:1105:12312:21415 2:N:0:ATCTCG
GGAATATTGCACAATGGAGGAAACTCTGATGCAGCAACGCCGCGTGGAGGATGACACTTT
TCGGAGCGTAAACTCCTTTTATATAGGAAGATAATGACGGTACTATATGAATAA
>ZSR.A_672:D00780:73:HLVCNBCXX:1:1105:12624:21490 2:N:0:ATCTCG
GGAATATTGCACAATGGGCGCAAGCCTGATGCAGCCATGCCGCGTGTGTGAAGAAGGCTC
TAGGGTTGTAAAGCACTTTCAGCAGTGAGGAAAGGTTAGTAGTTAATACCTGCTAGCTGT
GACGTT
>ZSR.A_673:D00780:73:HLVCNBCXX:1:1105:17134:21337 2:N:0:ATCTCG
GGAATATTGCACAATGGGCGCAAGCCTGATGCAGCCATGCCGCGTGTGTGAAGAAGGCCT
TCGGGTTGTAAAGCACTTTCAGCGAGGAGGAAGGGTTAGTAGTTAATACCTGCTAGCTTT
GACGTTACTCGCAG
>ZSR.A_674:D00780:73:HLVCNBCXX:1:1105:19633:21266 2:N:0:ATCTCG
GGAATATTGCACAATGGGCGCAAGCCTGATGCAGCCATGCCGCGTGTATGAAGAAGGCCT
TCGGGTTGTAAAGTACTTTCAGCAGTGAGGAAGGGATGTACGTTAATAGCGTGCATTTTT
GACGTT
>ZSR.A_675:D00780:73:HLVCNBCXX:1:1105:20143:21352 2:N:0:ATCTCG
GGAATATTGCACAATGGGCGCAAGCCTGATGCAGCCATGCCGCGTGTGTGAAGAAGGCCT
TCGGGTTGTAAAGCACTTTCAGTCGTGAGGAAGGGTTAGTAGTTAATACCTGCTAGCTTT
GACGTT
>ZSR.A_676:D00780:73:HLVCNBCXX:1:1105:20138:21480 2:N:0:ATCTCG
GGAATATTGGACAATGGGCGAAAGCCTGATCCAGCAATGCCATGTGTGTGAAGAAGGCTC
TAGGGTTGTAAAGCACTTTAGTTGGGGAGGAAAGCTTATGAGTTAATAGCTCATGAGAAG
GACGTTACCCAAA
>ZSR.A_677:D00780:73:HLVCNBCXX:1:1105:5468:21685 2:N:0:ATCTCG
GGAATATTGCACAATGGGCGCAAGCCTGATGCAGCCATGCCGCGTGTATGAAGAAGGCCT
TCGGGTTGTAAAGTACTTTCAGCAGTGAGGAAGGGATGTACGTTAATAGCGTGCATTTTT
GACGTTAGCTGCAGAAGAAGCACC
>ZSR.A_678:D00780:73:HLVCNBCXX:1:1105:6723:21526 2:N:0:ATCTCG
GGAATATTGCACAATGGGCGCAAGCCTGATGCAGCCATGCCGCGTGTGTGAAGAAGGCCT
TCGGGTTGTAAAGCACTTTCAGCGAGGAGGAAGGGTTAGTAGTTAATACCTGCTAGCTTT
>ZSR.A_679:D00780:73:HLVCNBCXX:1:1105:6906:21700 2:N:0:ATCTCG
GGAATATTGCACAATGGGCGCAAGCCTGATGCAGCCATGCCGCGTGTATGAAGAAGGCCT
TCGGGTTGTAAAGTACTTTCAGCAGTGAGGAAGGGATGTACGTTAATAGCGTGCATTTTT
G
>ZSR.A_680:D00780:73:HLVCNBCXX:1:1105:9751:21738 2:N:0:ATCTCG
GGAATATTGCACAATGGGGGAAACCCTGATGCAGCCATGCCGCGTGTGTGAAGAAGGCTC
TAGGGTCGTAAAGCACTTTCAGTAGGGAGGAAAGGGTTGTAGTTAATACCTGCGATCTGT
GACGTTACCTACAG
>ZSR.A_681:D00780:73:HLVCNBCXX:1:1105:14460:21726 2:N:0:ATCTCG
GGAATATTGCACAATGGGCGCAAGCCTGATGCAGCCATGCCGCGTGTATGAAGAAGGCCT
TCGGGTTGTAAAGTACTTTCAGCAGTGAGGAAGGGATGTACGTTAATAGCGTGCATTTTT
GACGT
>ZSR.A_682:D00780:73:HLVCNBCXX:1:1105:15688:21551 2:N:0:ATCTCG
GGAATATTGCACAATGGGCGCAAGCCTGATGCAGCCATGCCGCGTGTGTGAAGAAGGCCT
TCGGGTTGTAAAGCACTTTCAGTCGTGAGGAAGGGTTAGTAGTTAATACCTGCTAGCTTT
GACGTT
>ZSR.A_683:D00780:73:HLVCNBCXX:1:1105:15758:21631 2:N:0:ATCTCG
GGAATATTGCACAATGGGCGCAAGCCTGATGCAGCCATGCCGCGTGTGTGAAGAAGGCTC
TAGGGTTGTAAAGCACTTTCAGAAGGGAGGAAAGGTTGTAAGTTAATACCTTACAACTGT
GACGTT
>ZSR.A_684:D00780:73:HLVCNBCXX:1:1105:16443:21541 2:N:0:ATCTCG
GGAATATTGGACAATGGGGGAAACCCTGATCCAGCAATACCACGTGTGTGAAGAAGGCCT
TAGGGTTGTAAAGCACTTTCAGCGAGGAGGAAGGGTTAGTAGTTAATACCTGCTAGCTTT
GACGTT
>ZSR.A_685:D00780:73:HLVCNBCXX:1:1105:17325:21620 2:N:0:ATCTCG
GGAATATTGCACAATGGGCGCAAGCCTGATGCAGCCATGCCGCGTGTGTGAAGAAGGCCT
TCGGGTTGTAAAGCACTTTCAGTAGGGAGGAAGGTTTAGTAGTTAATACCTGCTAGATTT
GACGTTACC
>ZSR.A_686:D00780:73:HLVCNBCXX:1:1105:17555:21537 2:N:0:ATCTCG
GGAATATTGGACAATGGGGGCAACCCTGATCCAGCCATGCCGCGTGTGTGAAGAAGGCCT
TCGGGTTGTAAAGCACTTTCAGTGAGGAAGAAGGCCTGCGGGTTAATAGCCGGCAGGAAG
GACATCACTCACAGAAGAAGCACCGG
>ZSR.A_687:D00780:73:HLVCNBCXX:1:1105:1320:21956 2:N:0:ATCTCG
GGAATATTGCACAATGGGCGAAAGCCTGATGCAGCAATGCCGCGTGGAGGATGACGCATC
TAGGTGTGTAAACTCCTTTTATATGAGAAGATAATGACGGTATCATATGAATAAGCACCG
GCTAACTCCGTGCCAGCAGCCGCGGTAA
>ZSR.A_688:D00780:73:HLVCNBCXX:1:1105:3429:21979 2:N:0:ATCTCG
GGAATATTGGTCAATGGACGCAAGTCTGAACCAGCCATGCCGCGTGCAGGAAGAATGTCC
TATGGATTGTAAACTGCTTTTATTTGGGAATAAACCTCCTTACGTGTAGGGAGCTGAATG
TACCAAACGAATAAG
>ZSR.A_689:D00780:73:HLVCNBCXX:1:1105:5392:21856 2:N:0:ATCTCG
GGAATATTGCACAATGGGGGAAACCCTGATGCAGCCATGCCGCGTGTGTGAAGAAGGCCT
TCGGGTTGTAAAGCACTTTCAGCGAGGAGGAAAGGGTGTAAGTTAATACCTTACATCTGT
GACGTTACTCGCAGAAG
>ZSR.A_690:D00780:73:HLVCNBCXX:1:1105:5817:21819 2:N:0:ATCTCG
GGAATATTGGTCAATGGGCGAGAGCCTGAACCAGCCATGCCGCGTGCAGGAAGACAGCTT
TCTGAGTTGTAAACTGCTTTTATGTGGGAAGAAAAAGGCCTTGCGAGGCAAATTGCCGGT
ACCATA
>ZSR.A_691:D00780:73:HLVCNBCXX:1:1105:11439:21902 2:N:0:ATCTCG
GGAATATTCACAATGGGCGCAAGCCTGATGCAGCCATGCCGCGTGTATGAAGAAGGCCTT
CGGGTTGTAAAGTACTTTCAGCAGTGAGGAAGGGATGTACGTTAATAGCGTGCATTTTT
>ZSR.A_692:D00780:73:HLVCNBCXX:1:1105:4845:22181 2:N:0:ATCTCG
GGAATATTGCACAATGGGCGCAAGCCTGATGCAGCCATGCCGCGTGTATGAAGAAGGCCT
TCGGGTTGTAAAGTACTTTCAGCAGTGAGGAAGGGATGTACGTTAATAGCGTGCATTTTT
GACGTTAGCTGCAG
>ZSR.A_693:D00780:73:HLVCNBCXX:1:1105:5897:22148 2:N:0:ATCTCG
GGAATATTGGACAATGGGGGCAACCCTGATCCAGCCATGCCGCGTGTGTGAAGAAGGCCT
TCGGGTTGTAAAGCACTTTCAGTGAGGAAGAAGGCCTGCGGGTTAATAGCCGGCAGGAAG
GACATCACTCACA
>ZSR.A_694:D00780:73:HLVCNBCXX:1:1105:6259:22019 2:N:0:ATCTCG
GGAATATTGCACAATGGGCGCAAGCCTGATGCAGCCATGCCGCGTGTATGAAGAAGGCCT
TCGGGTTGTAAAGTACTTTCAGCAGTGAGGAAGGGATGTACGTTAATAGCGTGCATTTTT
>ZSR.A_695:D00780:73:HLVCNBCXX:1:1105:14619:22153 2:N:0:ATCTCG
GGAATATTGCACAATGGGCGCAAGCCTGATGCAGCCATGCCGCGTGTGTGAAGAAGGCCT
TCGGGTTGTAAAGCACTTTCAGTCGTGAGGAAGGGTTAGTAGTTAATACCTGCTAGCTTT
GACGTTAG
>ZSR.A_696:D00780:73:HLVCNBCXX:1:1105:17211:22162 2:N:0:ATCTCG
GGAATATTGCACAATGGGCGCAAGCCTGATGCAGCCATGCCGCGTGTGTGAAGAAGGCTC
TAGGGTTGTAAAGCACTTTCAGCAGTGAGGAAAGGTTAGTAGTTAATACCTGCTAGCTGT
G
>ZSR.A_697:D00780:73:HLVCNBCXX:1:1105:17150:22241 2:N:0:ATCTCG
GGAATATTGGACAATGGGGGCAACCCTGATCCAGCCATGCCGCGTGTGTGAAGAAGGCCT
TCGGGTTGTAAAGCACTTTCAGTGAGGAAGAAGGCCTGCGGGTTAATAGCCGGCAGGAAG
GACATC
>ZSR.A_698:D00780:73:HLVCNBCXX:1:1105:19993:22031 2:N:0:ATCTCG
GGAATATTGCACAATGGGCGCAAGCCTGATGCAGCCATGCCGCGTGTATGAAGAAGGCCT
TCGGGTTGTAAAGTACTTTCAGCAGTGAGGAAGGGATGTACGTTAATAGCGTGCATTTTT
GACGTT
>ZSR.A_699:D00780:73:HLVCNBCXX:1:1105:1353:22292 2:N:0:ATCTCG
GGAATATTGCACAATGGGCGCAAGCCTGATGCAGCCATGCCGCGTGTATGAAGAAGGCCT
TCGGGTTGTAAAGTACTTTCAGCAGTGAGGAAGGGATGTACGTTAATAGCGTGC
>ZSR.A_700:D00780:73:HLVCNBCXX:1:1105:4466:22281 2:N:0:ATCTCG
GGAATATTGCACAATGGGCGCAAGCCTGATGCAGCCATGCCGCGTGTATGAAGAAGGCCT
TCGGGTTGTAAAGTACTTTCAGCAGTGAGGAAGGGATGTACGTTAATAGCGTGCATTTTT
GACGTTAGCTG
>ZSR.A_701:D00780:73:HLVCNBCXX:1:1105:6895:22452 2:N:0:ATCTCG
GGAATATTGCACAATGGGCGCAAGCCTGATGCAGCCATGCCGCGTGTATGAAGAAGGCCT
TCGGGTTGTAAAGTACTTTCAGCAGTGAGGAAGGGATGTACGTTAATAGCGTGCATTTTT
>ZSR.A_702:D00780:73:HLVCNBCXX:1:1105:9329:22255 2:N:0:ATCTCG
GGAATATTGCACAATGGGCGCAAGCCTGATGCAGCCATGCCACGTGTATGAAGAAGGCCT
TCGGGTTGTAAAGTACTTTCAGCAGTGAGGAAGGGGTGTACGTTAATAGCGTGCATCTTT
GACGTTAGCTGCA
>ZSR.A_703:D00780:73:HLVCNBCXX:1:1105:15121:22266 2:N:0:ATCTCG
AGAATCATTCACAATGGACGAAAGTCTGATGGTGCAACGCCGCGTGGAGGATGAAGGCCC
TAGGGTCGTAAACTCCTGTCATATAAGAGTAAGGCATAAGCGTTAATATCGTTTATGTTT
GATAG
>ZSR.A_704:D00780:73:HLVCNBCXX:1:1105:17641:22313 2:N:0:ATCTCG
GGAATATTGCACAATGGGGGAAACCCTGATGCAGCAACGCCGCGTGGAGGATGACACATT
TCGGTGCGTAAACTCCTTTTATATAGGAAGATAATGACGGTACTATATGAATAAGCGCCG
GCTAACTCCGTGCCAGC
>ZSR.A_705:D00780:73:HLVCNBCXX:1:1105:18506:22306 2:N:0:ATCTCG
GGAATATTGGACAATGGGGGCAACCCTGATCCAGCCATGCCGCGTGTGTGAAGAAGGCCT
TCGGGTTGTAAAGCACTTTCAGTGAGGAAGAAGGCCTGCGGGTTAATAGCCGGCAGGAAG
GACATCACTCACAGAAG
>ZSR.A_706:D00780:73:HLVCNBCXX:1:1105:18890:22349 2:N:0:ATCTCG
AGAATCATTCACAATGGGGGCAACCCTGATGGTGCAACGCCGCGTGGAGGATGAAGGCCC
TAGGGTCGTAAACTCCTGTCATAATAGAGTAAGGCTTAGTCGTTAATAGCTTCTAAGTTT
GATAGTATA
>ZSR.A_707:D00780:73:HLVCNBCXX:1:1105:3562:22517 2:N:0:ATCTCG
GGAATATTGGTCAATGGACGCAAGTCTGAACCAGCCATGCCGCGTGCAGGAAGAATGTCC
TATGGATTGTAAACTGCTTTTATTTGGGAATAAACCTCCTTACGTGTAGGGAGCTGAATG
TACCAAACGAATAAGGACCGGCTAA
>ZSR.A_708:D00780:73:HLVCNBCXX:1:1105:4031:22551 2:N:0:ATCTCG
AGAATCATTCACAATGGACGAAAGTCTGATGGTGCAACGCCGCGTGGAGGATGAAGGCCC
TAGGGTCGTAAACTCCTGTCATATAAGAGTAAGGCATAAGCGTTAATATCGTTTATGTTT
GATAGTATTATAAGAG
>ZSR.A_709:D00780:73:HLVCNBCXX:1:1105:7825:22691 2:N:0:ATCTCG
AGAATCATTCACAATGGGGGCAACCCTGATGGTGCAACGCCGCGTGGAGGATGAAGGCCC
TAGGGTCGTAAACTCCTGTCATCAAGGAGTAAAGCATAATAGTTAATAGCTATTATGTTT
>ZSR.A_710:D00780:73:HLVCNBCXX:1:1105:11833:22534 2:N:0:ATCTCG
GGAATATTGCACAATGGGCGCAAGCCTGATGCAGCCATGCCGCGTGTATGAAGAAGGCCT
TCGGGTTGTAAAGTACTTTCAGCAGTGAGGAAGGGATGTACGTTAATAGCGTGCATTTTT
GACGTT
>ZSR.A_711:D00780:73:HLVCNBCXX:1:1105:13746:22581 2:N:0:ATCTCG
GGAATATTGCACAATGGGCGCAAGCCTGATGCAGCCATGCCGCGTGTGTGAAGAAGGCTC
TAGGGTTGTAAAGCACTTTCAGAAGGGAGGAAAGGTTGTAAGTTAATACCTTACAACTGT
GACGTTACCTTCAGAA
>ZSR.A_712:D00780:73:HLVCNBCXX:1:1105:13894:22607 2:N:0:ATCTCG
GGAATATTGCACAATGGGGGAAACCCTGATGCAGCCATGCCGCGTGTGTGAAGAAGGCTC
TAGGGTCGTAAAGCACTTTCAGTAGGGAGGAAAGGGTTGTAGTTAATACCTGCGATCTGT
GACGTT
>ZSR.A_713:D00780:73:HLVCNBCXX:1:1105:17321:22534 2:N:0:ATCTCG
GGAATATTGCACAATGGGCGCAAGCCTGATGCAGCCATGCCGCGTGTGTGAAGAAGGCTC
TAGGGTTGTAAAGCACTTTCAGCAGTGAGGAAAGCTTGTTGGTTAATACCCATCAAGTGT
GACGTT
>ZSR.A_714:D00780:73:HLVCNBCXX:1:1105:2887:22980 2:N:0:ATCTCG
GGAATATTGCACAATGGGCGCAAGCCTGATGCAGCCATGCCGCGTGTATGAAGAAGGCCT
TCGGGTTGTAAAGTACTTTCAGCAGTGAGGAAGGGATGTACGTTAATAGCGTGCATTTTT
GACGTTAGCTGCAGAA
>ZSR.A_715:D00780:73:HLVCNBCXX:1:1105:4013:22991 2:N:0:ATCTCG
GGAATATTGCACAATGGGGGAAACCCTGATGCAGCAACGCCGCGTGGAGGATGACACATT
TCGGTGCGTAAACTCCTTTTATATAGGAAGATAATGACGGTACTATATGAATAAGCGCCG
GCTAACTCCGTGCCAGCAG
>ZSR.A_716:D00780:73:HLVCNBCXX:1:1105:6466:22881 2:N:0:ATCTCG
GGAATATTGCACAATGGGCGCAAGCCTGATGCAGCCATGCCGCGTGTATGAAGAAGGCCT
TCGGGTTGTAAAGTACTTTCAGCAGTGAGGAAGGGATGTACGTTAATAGCGTGCATTTTT
GACGT
>ZSR.A_717:D00780:73:HLVCNBCXX:1:1105:7951:22897 2:N:0:ATCTCG
GGAATATTGCACAATGGGCGAAAGCCTGATGCAGCCATGCCGCGTGTGTGAAGAAGGCTC
TAGGGTTGTAAAGCACTTTCAGTAGGGAGGATAGGTTGAAGGTTAATACCCTTTGGCTGT
GACGTTAC
>ZSR.A_718:D00780:73:HLVCNBCXX:1:1105:9306:22766 2:N:0:ATCTCG
GGAATATTGCACAATGGGGGAAACCCTGATGCAGCAACGCCGCGTGGAGGATGACACATT
TCGGTGCGTAAACTCCTTTTATATAGGAAGATAATGACGGTACTATATGAATAA
>ZSR.A_719:D00780:73:HLVCNBCXX:1:1105:13349:22803 2:N:0:ATCTCG
GGAATATTGCACAATGGGCGCAAGCCTGATGCAGCCATGCCGCGTGTGTGAAGAAGGCTC
TAGGGTTGTAAAGCACTTTCAGCAGTGAGGAAAGGTTAGTAGTTAATACCTGCTAGCTGT
GACGTT
>ZSR.A_720:D00780:73:HLVCNBCXX:1:1105:13446:22895 2:N:0:ATCTCG
GGAATATTGCACAATGGGCGCAAGCCTGATGCAGCCATGCCGCGTGTATGAAGAAGGCCT
TCGGGTTGTAAAGTACTTTCAGCAGTGAGGAAGGGATGTACGTTAATAGCGTGCATTTTT
GACGTT
>ZSR.A_721:D00780:73:HLVCNBCXX:1:1105:16390:22927 2:N:0:ATCTCG
AGAATCATTCACAATGGACGAAAGTCTGATGGTGCAACGCCGCGTGGAGGATGAAGGCCC
TAGGGTCGTAAACTCCTGTCATATAAGAGTAAGGCATAAGCGTTAATATCGTTTATGTTT
GATAG
>ZSR.A_722:D00780:73:HLVCNBCXX:1:1105:17580:22829 2:N:0:ATCTCG
GGAATATTGGGCAATGGAGGCAACTCTGACCCAGCCATGCCGCGTGCAGGAATACGGTTC
TATGGATTGTAAACTGCTTTTATACAGGAAGAATAAGGTCTACGTGTAGACTGATGACGG
TACTGTAAGAATAAGGATC
>ZSR.A_723:D00780:73:HLVCNBCXX:1:1105:18999:22982 2:N:0:ATCTCG
GGAATCTTAGACAATGGGCGCAAGCCTGATCTAGCCATGCCGCGTGAGCGATGAAGGCCT
TAGGGTCGTAAAACTCTTTCGCCAGGGATGATAATGACAGTACCTGGTAAAGAAACCCCG
G
>ZSR.A_724:D00780:73:HLVCNBCXX:1:1105:20896:22833 2:N:0:ATCTCG
GGAATATTGCACAATGGGGGAAACCCTGATGCAGCAACGCCGCGTGGAGGATGACACATT
TCGGTGCGTAAACTCCTTTTATATAGGAAGATAATGACGGTACTATATGAATAAGCGCCG
GCTAAC
>ZSR.A_725:D00780:73:HLVCNBCXX:1:1105:1092:23002 2:N:0:ATCTCG
GGAATATTGCACAATGGGCGCAGGCCTGATGCAGCCATGCCGCGTGTGTGAAGAAGGCCT
TCGGGTTGTAAAGCACTTTCAGCGAGGAGGAAGGGTTAGTAGTTAATACCTGCTAGCTTT
GACGTTACTCGCAGAA
>ZSR.A_726:D00780:73:HLVCNBCXX:1:1105:6649:23168 2:N:0:ATCTCG
GGAATATTGCACAATGGGCGCAAGCCTGATGCAGCCATGCCGCGTGTATGAAGAAGGCCT
TCGGGTTGTAAAGTACTTTCAGCAGTGAGGAAGGGATGTACGTTAATAGCGTGCATTTTT
GACGTTAG
>ZSR.A_727:D00780:73:HLVCNBCXX:1:1105:7019:23164 2:N:0:ATCTCG
GGAATATTGGACAATGGGCGAAAGCCTGATCCAGCAATGCCATGTGTGTGAAGAAGGCTC
TAGGGTTGTAAAGCACTTTAGTTGGGGAGGAAAGCTTATGAGTTAATAGCTCATGAGAAG
GACGTTACCCAAA
>ZSR.A_728:D00780:73:HLVCNBCXX:1:1105:14117:23069 2:N:0:ATCTCG
GGAATATTGCACAATGGGGGAAACCCTGATGCAGCAATGCCACGTGAGTGAGGAATGCCT
TCGGGTTGTAAAGCTCTGTCCTATAGGAAGAATTGCATTATGGTTAATACCCATAGTGTT
TGACGGTACTATAG
>ZSR.A_729:D00780:73:HLVCNBCXX:1:1105:18552:23247 2:N:0:ATCTCG
GGAATATTGGTCAATGGACGCAAGTCTGAACCAGCCATGCCGCGTGCAGGAAGAATGTCC
TATGGATTGTAAACTGCTTTTATTTGGGAATAAACCTCCTTACGTGTAGGGAGCTGAATG
TACCAA
>ZSR.A_730:D00780:73:HLVCNBCXX:1:1105:19025:23043 2:N:0:ATCTCG
GGAATATTGGACAATGGGGGCAACCCTGATCCAGCCATGCCGCGTGTGTGAAGAAGGCCT
TCGGGTTGTAAAGCACTTTCAGTGAGGAAGAAGGCCTGCGGATCAATAACCGGCAGGAAG
GACATCACTCACAGAAG
>ZSR.A_731:D00780:73:HLVCNBCXX:1:1105:3778:23314 2:N:0:ATCTCG
GGAATATTGCACAATGGGCGCAAGCCTGATGCAGCCATGCCGCGTGTATGAAGAAGGCCT
TCGGGTTGTAAAGTACTTTCAGCAGTGAGGAAGGGATGTACGTTAATAGCGTGC
>ZSR.A_732:D00780:73:HLVCNBCXX:1:1105:5624:23268 2:N:0:ATCTCG
GGAATATTGGACAATGGGCGAAAGCCTGATCCAGCAATGCCATGTGTGTGAAGAAGGCTC
TAGGGTTCTAAAGCACTTTAGTTGGGGAGGAAAGCTTATGAGTTAATAGCTCATGAGAAG
GACGTTACCCAAAGAA
>ZSR.A_733:D00780:73:HLVCNBCXX:1:1105:8636:23438 2:N:0:ATCTCG
AGAATCATTCACAATGGACGAAAGTCTGATGGTGCAACGCCGCGTGGAGGATGAAGGCCC
TAGGGTCGTAAACTCCTGTCATATAAGAGTAAGGCATAAGCGTTAATATCGTTTATGTTT
GATAG
>ZSR.A_734:D00780:73:HLVCNBCXX:1:1105:9937:23394 2:N:0:ATCTCG
AGAATCATTCACAATGGACGAAAGTCTGATGGTGCAACGCCGCGTGGAGGATGAAGGCCC
TAGGGTCGTAAACTCCTGTCATATAAGAGTAAGGCATAAGCGTTAATATCGTTTATGTTT
GATAG
>ZSR.A_735:D00780:73:HLVCNBCXX:1:1105:11415:23301 2:N:0:ATCTCG
GGAATATTGCACAATGGGCGCAAGCCTGATGCAGCCATGCCGCGTGTATGAAGAAGGCCT
TCGGGTTGTAAAGTACTTTCAGCAGTGAGGAAGGGATGTACGTTAATAGCGTGC
>ZSR.A_736:D00780:73:HLVCNBCXX:1:1105:13579:23458 2:N:0:ATCTCG
GGAATCTTAGACAATGGGCGCAAGCCTGATCTAGCCATGCCGCGTGAGCGATGAAGGCCT
TAGGGTCGTAAAACTCTTTCGCCAGGGATGATAATGACAGTACCTGGTAAAGAAACCCCG
GCTAAC
>ZSR.A_737:D00780:73:HLVCNBCXX:1:1105:3438:23723 2:N:0:ATCTCG
GGAATATTGCACAATGGGCGCAAGCCTGATGCAGCCATGCCGCGTGTATGAAGAAGGCCT
TCGGGTTGTAAAGTACTTTCAGCAGTGAGGAAGGCGGGTGTGTTAATAGCACATTCGTTT
GACGTTAGCTGCAGAAGAAGCACC
>ZSR.A_738:D00780:73:HLVCNBCXX:1:1105:11060:23730 2:N:0:ATCTCG
GGAATATTGCACAATGGGCGCAAGCCTGATGCGGCCATGCCGCGTGTATGAAGAAGGCCT
TCGGGTTGTAAAGTACTTTCAGCAGTGAGGAAGGGATGTACGTTAATAGCGTGCATTTTT
GACGTTAG
>ZSR.A_739:D00780:73:HLVCNBCXX:1:1105:11426:23611 2:N:0:ATCTCG
AGAATCATTCACAATGGACGAAAGTCTGATGGTGCAACGCCGCGTGGAGGATGAAGGCCC
TAGGGTCGTAAACTCCTGTCATATAAGAGTAAGGCATAAGCGTTAATATCGTTTATGTTT
GATAGTATTATAA
>ZSR.A_740:D00780:73:HLVCNBCXX:1:1105:11930:23515 2:N:0:ATCTCG
GGAATATTGCACAATGGGGGAAACCCTGATGCAGCAACGCCGCGTGGAGGATGACACATT
TCGGTGCGTAAACTCCTTTTATATAGGAAGATAATGACGGTACTATATGAATAAGCGCCG
GCTAAC
>ZSR.A_741:D00780:73:HLVCNBCXX:1:1105:12977:23549 2:N:0:ATCTCG
GGAATATTGCACAATGGGCGCAAGCCTGATGCAGCCATGCCGCGTGTATGAAGAAGGCCT
TCGGGTTGTAAAGTACTTTCAGCAGTGAGGAAGGGATGTACGTTAATAGCGTGCATTTTT
GACGTT
>ZSR.A_742:D00780:73:HLVCNBCXX:1:1105:13047:23700 2:N:0:ATCTCG
AGAATCATTCACAATGGACGAAAGTCTGATGGTGCAACGCCGCGTGGAGGATGAAGGCCC
TAGGGTCGTAAACTCCTGTCATATAAGAGTAAGGCATAAGCGTTAATATCGTTTATGTTT
GATAGT
>ZSR.A_743:D00780:73:HLVCNBCXX:1:1105:17915:23601 2:N:0:ATCTCG
GGAATATTGCACAATGGGGGAAACCCTGATGCAGCCATGCCGCGTGTGTGAAGAAGGCTC
TAGGGTCGTAAAGCACTTTCAGTAGGGAGGAAAGGGTTGTAGTTAATACCTGCGATCTGT
GACGTTACCTAC
>ZSR.A_744:D00780:73:HLVCNBCXX:1:1105:18585:23599 2:N:0:ATCTCG
GGAATTTTCCGCAATGGGCGAAAGCCTGACGGAGCAACGCCGCGTGAGGGATGAAGGCCT
CTGGGCTGTAAACCTCTTTTATCAAGGAAGAAGATCTGACGGTACTTGATGAATAAGCCA
CGGCTAATTCCGT
>ZSR.A_745:D00780:73:HLVCNBCXX:1:1105:19012:23595 2:N:0:ATCTCG
GGAATATTGCACAATGGGCGCAAGCCTGATGCAGCCATGCCGCGTGTATGAAGAAGGCCT
TCGGGTTGTAAAGTACTTTCAGCAGTGAGGAAGGGATGTACGTTAATAGCGTGCATTTTT
GACGTTAG
>ZSR.A_746:D00780:73:HLVCNBCXX:1:1105:1119:23879 2:N:0:ATCTCG
GGAATATTGCACAATGGGCGAAAGCCTGATGCAGCCATGCCGCGTGTGTGAAGAAGGCTC
TAGGGTTGTAAAGCACTTTCAGTAGGGAGGAAAGGTTGAAGGTTAATACCCTTTGGCTGT
GACGTTACCTACAGAAGAA
>ZSR.A_747:D00780:73:HLVCNBCXX:1:1105:5513:23809 2:N:0:ATCTCG
GGAATATTGCACAATGGGCGCAAGCCTGATGCAGCCATGCCGCGTGTGTGAAGAAGGCTC
TAGGGTTGTAAAGCACTTTCAGCAGTGAGGAAAGGTTAGTAGTTAATACCTGCTAGCTGT
GACGTTAACTGCAGAA
>ZSR.A_748:D00780:73:HLVCNBCXX:1:1105:7197:23949 2:N:0:ATCTCG
GGAATATTGCACAATGGGCGCAAGCCTGATGCAGCCATGCCGCGTGTATGAAGAAGGCCT
TCGGGTTGTAAAGTACTTTCAGCAGTGAGGAAGGTTCATGCGTTAATAGCGTATGGATTT
GACGT
>ZSR.A_749:D00780:73:HLVCNBCXX:1:1105:8528:23884 2:N:0:ATCTCG
GGAATATTGCACAATGGGCGCAAGCCTGATGCAGCCATGCCGCGTGTGTGAAGAAGGCTC
TAGGGTTGTAAAGCACTTTCAGCAGTGAGGAAAGCTTGTTGGTTAATAGCCATCAAGTGT
G
>ZSR.A_750:D00780:73:HLVCNBCXX:1:1105:9178:23800 2:N:0:ATCTCG
GGAATATTGGACAATGGGCGAAAGCCTGATCCAGCAATGCCGCGTGTGTGAAGAAGGCCT
GAGGGTTGTAAAGCACTTTCAGCAAGAAAGATGGATAAAGTGGCTAATACCCACAGTATC
TGACGT
>ZSR.A_751:D00780:73:HLVCNBCXX:1:1105:10786:23829 2:N:0:ATCTCG
GGAATATTGGGCAATGGAGGCAACTCTGACCCAGCCATGCCGCGTGCAGGAATACGGTTC
TATGGATTGTAAACTGCTTTTATACAGGAAGAATAAGGTCTACGTGTAGACTGATGACGG
TACTGT
>ZSR.A_752:D00780:73:HLVCNBCXX:1:1105:11391:23962 2:N:0:ATCTCG
AGAATCATTCACAATGGACGAAAGTCTGATGGTGCAACGCCGCGTGGAGGATGAAGGCCC
TAGGGTCGTAAACTCCTGTCATATAAGAGTAAGGCATAAGCGTTAATATCGTTTATGTTT
GA
>ZSR.A_753:D00780:73:HLVCNBCXX:1:1105:15209:23810 2:N:0:ATCTCG
GGAATATTGCACAATGGGGGAAACCCTGATGCAGCCATGCCGCGTGTGTGAAGAAGGCCT
TCGGGTTGTAAAGCACTTTCAGCGAGGAGGAAAGGGTGTAAGTTAATACCTTACATCTGT
GACGTT
>ZSR.A_754:D00780:73:HLVCNBCXX:1:1105:3621:24218 2:N:0:ATCTCG
AGAATCATTCACAATGGACGAAAGTCTGATGGTGCAACGCCGCGTGGAGGATGAAGGCCC
TAGGGTCGTAAACTCCTGTCATATAAGAGTAAGGCATAAGCGTTAATATCGTTTATGTTT
GATAGTATTATAAG
>ZSR.A_755:D00780:73:HLVCNBCXX:1:1105:6735:24170 2:N:0:ATCTCG
GGAATATTGCACAATGGGCGCAAGCCTGATGCAGCCATGCCGCGTGTATGAAGAAGGCCT
TCGGGTTGTAAAGTACTTTCAGCAGTGAGGAAGGTTCATGCGTTAATAGCGTATGGATTT
GACGTT
>ZSR.A_756:D00780:73:HLVCNBCXX:1:1105:7350:24173 2:N:0:ATCTCG
GGAATATTGCACAATGGGCGAAAGCCTGATGCAGCCATGCCGCGTGTGTGAAGAAGGCTC
TAGGGTTGTAAAGCACTTTCAGTAGGGAGGAAAGGTTGAAGGTTAATACCCTTTGGTTGT
GACGTT
>ZSR.A_757:D00780:73:HLVCNBCXX:1:1105:8525:24066 2:N:0:ATCTCG
GGAATATTGCACAATGGGCGCAAGCCTGATGCAGCCATGCCGCGTGTGTGAAGAAGGCTC
TAGGGTTGTAAAGCACTTTCAGCAGTGAGGAAAGCTTGTTGGTTAATAGCCATCAAGTGT
GACGT
>ZSR.A_758:D00780:73:HLVCNBCXX:1:1105:9445:24103 2:N:0:ATCTCG
AGAATCTTCGGCAATGGACGAAAGTCTGACCGAGCGACGCCGCGTGCGGGATGAAGGCCC
TTGGGTTGTAAACCGCTGTCAGAGGGGATGAAATCATGGTTGGCTATCCTTCCATGTTGA
CAGAG
>ZSR.A_759:D00780:73:HLVCNBCXX:1:1105:10511:24245 2:N:0:ATCTCG
GGAATATTGCACAATGGGCGCAAGCCTGATGCAGCCATGCCGCGTGTGTGAAGAAGGCTC
TAGGGTTGTAAAGCACTTTCAGCAGTGAGGAAAGCTTGTTGGTTAATACCCATCAAGTGT
GACGTTAACTGCAGAAG
>ZSR.A_760:D00780:73:HLVCNBCXX:1:1105:11786:24010 2:N:0:ATCTCG
GGAATATTGCACAATGGGCGAAAGCCTGATGCAGCCATGCCGCGTGTGTGAAGAAGGCTC
TAGGGTTGTAAAGCACTTTCAGTAGGGAGGAAAGGTTGAAGGTTAATACCCTTTGGCTGT
GACGTT
>ZSR.A_761:D00780:73:HLVCNBCXX:1:1105:11940:24207 2:N:0:ATCTCG
GGAATATTGCACAATGGGGGAAACCCTGATGCAGCAACGCCGCGTGGAGGATGACACATT
TCGGTGCGTAAACTCCTTTTATATAGGAAGATAATGACGGTACTATATGAATAA
>ZSR.A_762:D00780:73:HLVCNBCXX:1:1105:14711:24250 2:N:0:ATCTCG
GGAATATTGCACAATGGGCGCAAGCCTGATGCAGCCATGCCGCGTGTATGAAGAAGGCCC
TCGGGTTGTAAAGTACTTTCAGCAGTGAGGAAGGGATGTACGTTAATAGCGTGCATTTTT
GACGTTAGCTGCAGAAGAAGCA
>ZSR.A_763:D00780:73:HLVCNBCXX:1:1105:15725:24225 2:N:0:ATCTCG
GGAATATTGCACAATGGGCGCAAGCCTGATGCAGCCATGCCGCGTGTGTGAAGAAGGCTC
TAGGGTTGTAAAGCACTTTCAGCAGTGAGGAAAGCTTGTTGGTTAATAGCCATC
>ZSR.A_764:D00780:73:HLVCNBCXX:1:1105:4897:24358 2:N:0:ATCTCG
GGAATATTGCACAATGGGCGCAAGCCTGATGCAGCCATGCCGCGTGTATGAAGAAGGCCT
TCGGGTTGTAAAGTACTTTCAGCAGTGAGGAAGGGATGTACGTTAATAGCGTGCATTTT
>ZSR.A_765:D00780:73:HLVCNBCXX:1:1105:4778:24370 2:N:0:ATCTCG
GGAATATTGCACAATGGAGGAAACTCTGATGCAGCAACGCCGCGTGGAGGATGACACTTT
TCGGAGCGTAAACTCCTTTTATATAGGAAGATAATGACGGTACTATATGAATAAGCACCG
GCTAACTCCGTGCCAGCAGCCG
>ZSR.A_766:D00780:73:HLVCNBCXX:1:1105:7246:24326 2:N:0:ATCTCG
AGAATCATTCACAATGGACGAAAGTCTGATGGTGCAACGCCGCGTGGAGGATGAAGGCCC
TAGGGTCGTAAACTCCTGTCATATAAGAGTAAGGCATAAGCGTTAATATCGTTTATGTTT
GATAG
>ZSR.A_767:D00780:73:HLVCNBCXX:1:1105:9828:24265 2:N:0:ATCTCG
AGAATCATTCACAATGGACGAAAGTCTGATGGTGCAACGCCGCATGGAGGATGAAGGCCC
TAGGGTCGTAAACTCCTGTCATATAAGAGTAAGGCATAAGCGTTAATATCGTTTATGTTT
GATAGTAT
>ZSR.A_768:D00780:73:HLVCNBCXX:1:1105:12258:24417 2:N:0:ATCTCG
GGAATATTGCACAATGGGCGCAAGCCTGATGCAGCCATGCCGCGTGTGTGAAGAAGGCTC
TAGGGTTGTAAAGCACTTTCAGCAGTGAGGAAAGGTTAGTAGTTAATACCTGCTAGCTGT
GACGTTAACTGCAGAAGA
>ZSR.A_769:D00780:73:HLVCNBCXX:1:1105:19863:24423 2:N:0:ATCTCG
GGAATCTTCCACAATGGACGAAAGTCTGATGGAGCGACACCGCGTGAAGGATGAAGGCCT
AACGGTTGTAAACTTCTTTTCTGAAGGAGCATAATGAGAGTACTTCAGGAATAAGGGACG
G
>ZSR.A_770:D00780:73:HLVCNBCXX:1:1105:3287:24656 2:N:0:ATCTCG
GGAATATTGGACAATGGGGGCAACCCTGATCCAGCCATGCCGCGTGTGTGAAGAAGGCCT
TCGGGTTGTAAAGCACTTTCAGTGAGGAAGAAGGCCTGCGGGTTAATAGCCGGCAGGAAG
GACATCACTCACAGAAGAA
>ZSR.A_771:D00780:73:HLVCNBCXX:1:1105:5563:24587 2:N:0:ATCTCG
GGAATTTTGCGCAATGGAGGCAACTCTGACGCAGCAACGCCATGTGAGGGATGACGCATT
TAGGTGTGTAAACCTCTGTCGACAGGGAATAATAATGAATGTACCTGTAAAGGAAGCCCC
GGCTAACTTCGTGCCAGCA
>ZSR.A_772:D00780:73:HLVCNBCXX:1:1105:6494:24737 2:N:0:ATCTCG
GGAATATTGGACAATGGGGGAAACCCTGATCCAGCCATGCCGCGTGAATGAAGAAGGCCT
TCGGGTTGTAAAGTTCTTTTACCTGTGATGATTATGACTAGCAGGA
>ZSR.A_773:D00780:73:HLVCNBCXX:1:1105:9487:24573 2:N:0:ATCTCG
GGAATATTGCACAATGGGCGCAAGCCTGATGCAGCCATGCCGCGTGTGTGAAGAAGGCCT
TCGGGTTGTAAAGCACTTTCAGTAGGGAGGAAGGTTTAGTAGTTAATACCTGCTAGATTT
GACGT
>ZSR.A_774:D00780:73:HLVCNBCXX:1:1105:13960:24673 2:N:0:ATCTCG
GGAATATTGCACAATGGGCGCAAGCCTGATGCAGCCATGCCGCGTGTATGAAGAAGGCCT
TCGGGTTGTAAAGTACTTTCAGCAGTGAGGAAGGGATGTACGTTAATAGCGTGCATTTTT
GACGTT
>ZSR.A_775:D00780:73:HLVCNBCXX:1:1105:17118:24503 2:N:0:ATCTCG
GGAATATTGCACAATGGGGGAAACCCTGATGCAGCAACGCCGCGTGGAGGATGACACATT
TCGGTGCGTAAACTCCTTTTATATAGGAAGATAATGACGGTACTATATGAATAAGCGCCG
G
>ZSR.A_776:D00780:73:HLVCNBCXX:1:1105:18951:24550 2:N:0:ATCTCG
GGAATATTGCACAATGGGGGAAACCCTGATGCAGCCATGCCGCGTGTGTGAAGAAGGCCT
TCGGGTTGTAAAGCACTTTCAGTTGTGAGGAAGGCATATACGTTAATAGCGTGTGTGTTT
GACGTTAGCAACA
>ZSR.A_777:D00780:73:HLVCNBCXX:1:1105:4708:24887 2:N:0:ATCTCG
GGAATATTGCACAATGGGCGCAAGCCTGATGCAGCCATGCCGCGTGTGTGAAGAAGGCCT
TCGGGTTGTAAAGCACTTTCAGTCGTGAGGAAGGGTTAGTAGTTAATACCTGCTAGCTTT
GACGTTAG
>ZSR.A_778:D00780:73:HLVCNBCXX:1:1105:9491:24888 2:N:0:ATCTCG
GGAATATTGCACAATGGGCGCAAGCCTGATGCAGCCATGCCGCGTGTATGAAGAAGGCCT
TCGGGTTGTAAAGTACTTTCAGCAGTGAGGAAGGGATGTACGTTAATAGCGTGCATTTTT
GACGTTAG
>ZSR.A_779:D00780:73:HLVCNBCXX:1:1105:11562:24832 2:N:0:ATCTCG
AGAATCATTCACAATGGACGAAAGTCTGATGGTGCAACGCCGCGTGGAGGATGAAGGCCC
TAGGGTCGTAAACTCCTGTCATATAAGAGTAAGGCATAAGCGTTAATATCGTTTATGTT
>ZSR.A_780:D00780:73:HLVCNBCXX:1:1105:12191:24971 2:N:0:ATCTCG
GGAATATTGCACAATGGGCGCAAGCCTGATGCAGCCATGCCGCGTGTGTGAAGAAGGCTC
TAGGGTTGTAAAGCACTTTCAGCAGTGAGGAAAGCTTGTTGGTTAATAGCCATCAAGTGT
GACGTT
>ZSR.A_781:D00780:73:HLVCNBCXX:1:1105:13720:24990 2:N:0:ATCTCG
GGAATATTGCACAATGGGCGCAAGCCTGATGCAGCCATGCCGCGTGTGTGAAGAAGGCCT
TCGGGTTGTAAAGCACTTTCAGCGAGGAGGAAGGGTTAGTAGTTAATACCTGCTAGCTTT
GACGTT
>ZSR.A_782:D00780:73:HLVCNBCXX:1:1105:17289:24881 2:N:0:ATCTCG
GGAATATTGCACAATGGGGGAAACCCTGATGCAGCCATGCCGCGTGTGTGAAGAAGGCCT
TCGGGTTGTAAAGCACTTTCAGTTGTGAGGAAGGCATATACGTTAATAGCGTGTGTGTTT
G
>ZSR.A_783:D00780:73:HLVCNBCXX:1:1105:1501:25125 2:N:0:ATCTCG
GGAATATTGGACAATGGGGGCAACCCTGATCCAGCCATGCCGCGTGTGTGAAGAAGGCCT
TCGGGTTGTAAAGCACTTTCAGTGAGGAAGAAGGCCTGCGGGTTAATAGCCGGCAGGAAG
GACATC
>ZSR.A_784:D00780:73:HLVCNBCXX:1:1105:5024:25169 2:N:0:ATCTCG
GGAATATTGCACAATGGGCGCAAGCCTGATGCAGCCATGCCGCGTGTATGAAGAAGGCCT
TCGGGTTGTAAAGTACTTTCAGCAGTGAGGAAGGGATGTACGTTAATAGCGTGC
>ZSR.A_785:D00780:73:HLVCNBCXX:1:1105:8167:25154 2:N:0:ATCTCG
GGAATATTGCACAATGGGGGAAACCCTGATGCAGCCATGCCGCGTGTGTGAAGAAGGCCT
TCGGGTTGTAAAGCACTTTCAGCGAGGAGGAAAGGGTGTAAGTTAATACCTTACATCTGT
GA
>ZSR.A_786:D00780:73:HLVCNBCXX:1:1105:11734:25194 2:N:0:ATCTCG
GGAATATTGCACAATGGGCGCAAGCCTGATGCAGCCATGCCGCGTGTATGAAGAAGGCCT
TCGGGTTGTAAAGTACTTTCAGCAGTGAGGAAGGTTCATGCGTTAATAGCGTATGGATTT
GACGTT
>ZSR.A_787:D00780:73:HLVCNBCXX:1:1105:13323:25034 2:N:0:ATCTCG
GGAATATTGGACAATGGGCGAAAGCCTGATCCAGCAATGCCGCGTGTGTGAAGAAGGCCT
GAGGGTTGTAAAGCACTTTCAGCAAGGAAGATGGATAAAGTGGCTAATACCCACAGTATC
TGACGT
>ZSR.A_788:D00780:73:HLVCNBCXX:1:1105:2431:25268 2:N:0:ATCTCG
GGAATATTGCACAATGGGGGAAACCCTGATGCAGCCATGCCGCGTGTGTGAAGAAGGCTC
TAGGGTCGTAAAGCACTTTCAGTAGGGAGGAAAGGGTTGTAGTTAATACCTGCGATCTGT
GACGTTACCTACAGAAGAA
>ZSR.A_789:D00780:73:HLVCNBCXX:1:1105:3681:25351 2:N:0:ATCTCG
GGAATATTGGTCAATGGACGCAAGTCTGAACCAGCCATGCCGCGTGCAGGAAGACGGCCT
TATGGGTTGTAAACTGCTTTTATATAGGGTGAAAATTATCTACGTGTAGATAACTGACGG
TACTATAA
>ZSR.A_790:D00780:73:HLVCNBCXX:1:1105:4199:25420 2:N:0:ATCTCG
GGAATATTGCACAATGGGCGCAAGCCTGATGCAGCCATGCCGCGTGTGTGAAGAAGGCTC
TAGGGTTGTAAAGCACTTTCAGCAGTGAGGAAAGGTTAGTAGTTAATACCTGCTAGCTGT
GACGTTAACTGCAGAAGAAGCA
>ZSR.A_791:D00780:73:HLVCNBCXX:1:1105:4692:25496 2:N:0:ATCTCG
GGAATATTGCACAATGGGCGCAAGCCTGATGCAGCCATGCCGCGTGTGTGAAGAAGGCTC
TAGGGTTGTAAAGCACTTTCAGCAGTGAGGAAAGCTTGTTGGTTAATACCCATCAAG
>ZSR.A_792:D00780:73:HLVCNBCXX:1:1105:7757:25392 2:N:0:ATCTCG
GGAATATTGCACAATGGGCGCAAGCCTGATGCAGCCATGCCGCGTGTGTGAAGAAGGCCT
TCGGGTTGTAAAGCACTTTCAGCGAGGAGGAAGGGTTAGTAGTAAATACCTGCTAGCTTT
G
>ZSR.A_793:D00780:73:HLVCNBCXX:1:1105:9745:25374 2:N:0:ATCTCG
AGAATCATTCACAATGGGGGCAACCCTGATGGTGCAACGCCGCGTGGAGGATGAAGGCCC
TAGGGTCGTAAACTCCTGTCATAATAGAGTAAGACTTAGTCGTTAA
>ZSR.A_794:D00780:73:HLVCNBCXX:1:1105:9963:25471 2:N:0:ATCTCG
GGAATATTGCACAATGGGCGCAAGCCTGATGCAGCCATGCCGCGTGTGTGAAGAAGGCCT
TCGGGTTGTAAAGCACTTTCAGCGAGGAGGAAGGGTTAGTAGTTAATACCTGCTAGCTTT
GACGT
>ZSR.A_795:D00780:73:HLVCNBCXX:1:1105:11317:25258 2:N:0:ATCTCG
GGAATCTTGGACAATGGGCGCAAGCCTGATCCAGCCATGCCGCGTGAGTGATGAAGGCCT
TAGGGTCGTAAAGCTCTTTCGCCAGAGATGATAATGACAGTATCTGGTAAAGAAACCCCG
GCTAAC
>ZSR.A_796:D00780:73:HLVCNBCXX:1:1105:12371:25266 2:N:0:ATCTCG
GGAATATTGGACAATGGGCGAAAGCCTGATCCAGCAATGCCGCGTGAGTGATGAAGGCCT
TAGGGTTGTAAAGCTCTTTTACCAGGGATGATAATGACAGTACCTGGAGAATAAGCTCCG
GCTAACTCCGTGCC
>ZSR.A_797:D00780:73:HLVCNBCXX:1:1105:14403:25423 2:N:0:ATCTCG
GGAATATTGGACAATGGGCGAAAGCCTGATCCAGCAATGCCGCGTGTGTGAAGAAGGCCT
GAGGGTTGTAAAGCACTTTCAGCAAGGAAGATGGATAAAGTGGCTAATACCCACAGTATC
TGACGT
>ZSR.A_798:D00780:73:HLVCNBCXX:1:1105:15347:25334 2:N:0:ATCTCG
GGAATATTGCACAATGGGGGAAACCCTGATGCAGCAACGCCGCGTGGAGGATGACACATT
TCGGTGCGTAAACTCCTTTTATATAGGAAGATAATGACGGTACTATATGAATAAGCGCCG
GCTAAC
>ZSR.A_799:D00780:73:HLVCNBCXX:1:1105:16589:25374 2:N:0:ATCTCG
GGAATATTGCACAATGGGGGAAACCCTGATGCAGCCATTCCGCGTGAAGGACTACGGTTC
TATGGATTGTAAACTTCTTTTCTACAGGAAGAATAAGAGTATCGTGATGCTCGATGACTG
TACT
>ZSR.A_800:D00780:73:HLVCNBCXX:1:1105:19733:25351 2:N:0:ATCTCG
AGAATCTTCCGCAATGCGCGAAAGCGTGACGGAGCAATGCCGCGTGAGGGATGAAGGCTT
TCGGGTCGTAAACCTCTGTCACCCGGAACGAAGATCTGACGGTACCGGGAGAGGAAGCCA
CGGCTA
>ZSR.A_801:D00780:73:HLVCNBCXX:1:1105:2291:25594 2:N:0:ATCTCG
GGAATATTGCACAATGGGCGCAAGCCTGATGCAGCCATGCCGCGTGTATGAAGAAGGCCT
TCGGGTTGTAAAGTACTTTCAGCAGTGAGGAAGGGATGTACGTTAATAGCGTGCATTTTT
GACGTTAGCTGCAGAAGAAGCACCG
>ZSR.A_802:D00780:73:HLVCNBCXX:1:1105:2490:25746 2:N:0:ATCTCG
GGAATATTGCACAATGGGGGAAACCCTGATGCAGCAACGCCGCGTGGAGGATGACACATT
TCGGTGCGTAAACTCCTTTTATATAGGAAGATAATGACGGTACTATATGAATAAG
>ZSR.A_803:D00780:73:HLVCNBCXX:1:1105:6206:25649 2:N:0:ATCTCG
AGAATCATTCACAATGGACGAAAGTCTGATGGTGCAACGCCGCGTGGAGGATGAAGGCCC
TAGGGTCGTAAACTCCTGTCATATAAGAGTAAGGCATAAGCGTTAATATCGTTTATGTTT
GATAG
>ZSR.A_804:D00780:73:HLVCNBCXX:1:1105:12047:25516 2:N:0:ATCTCG
GGAATATTGCACAATGGGCGCAAGCCTGATGCAGCCATGCCGCGTGTATGAAGAAGGCCT
TCGGGTTGTAAAGTACTTTCAGCAGTGAGGAAGGGATGTACGTTAATAGCGTGCATTTTT
GACGTTAGCTGCAA
>ZSR.A_805:D00780:73:HLVCNBCXX:1:1105:17684:25532 2:N:0:ATCTCG
GGAATTTTGCGCAATGGAGGCAACTCTGACGCAGCAACGCCATGTGAGGGATGACGCATT
TAGGTGTGTAAACCTCTGTCGACAGGGAATAATAATGAATGTACCTGTAAAGGAAGCCCC
GGCTAACTTCGTGCCAGCAGCCGC
>ZSR.A_806:D00780:73:HLVCNBCXX:1:1105:1242:25819 2:N:0:ATCTCG
GGAATATTGCACAATGGGCGAAAGCCTGATGCAGCAATGCCGCGTGGAGGATGACGCATC
TAGGTGTGTAAACTCCTTTTATATGAGAAGATAATGACGGTATCATATGAATAAG
>ZSR.A_807:D00780:73:HLVCNBCXX:1:1105:5256:25764 2:N:0:ATCTCG
GGAATATTGCACAATGGGGGAAACCCTGATGCAGCAACGCCGCGTGGAGGATGACACATT
TCGGTGCGTAAACTCCTTTTATATAGGAAGATAATGACGGTACTATATGAATAAGCGCCG
GCTAACTC
>ZSR.A_808:D00780:73:HLVCNBCXX:1:1105:5388:25852 2:N:0:ATCTCG
GGAATATTGGACAATGGGCGCAAGCCTGATCCAGCCATGCCGCGTGTGTGAAGAAGGCTT
TCGGGTTGTAAAGCACTTTCAGTCGGGAGGAAGGCTGCCTAGTTAATACCTAGGTAGATT
GACGTTACCGACAGAAGAA
>ZSR.A_809:D00780:73:HLVCNBCXX:1:1105:9024:25892 2:N:0:ATCTCG
GGAATATTGCACAATGGGCGCAAGCCTGATGCAGCCATGCCGCGTGTGTGAAGAAGGCTC
TAGGGTTGTAAAGCACTTTCAGCAGTGAGGAAAGCTTGTTGGTTAATACCCATCAAGTGT
GACGT
>ZSR.A_810:D00780:73:HLVCNBCXX:1:1105:9427:25763 2:N:0:ATCTCG
GGAATATTGCACAATGGGCGCAAGCCTGATGCAGCCATGCCGCGTGTATGAAGAAGGCCT
TCGGGTTGTAAAGTACTTTCAGCAGTGAGGAAGGTTCATGCGTTAATAGCGTATGGATTT
GACGT
>ZSR.A_811:D00780:73:HLVCNBCXX:1:1105:9650:25886 2:N:0:ATCTCG
GGAATATTGCACAATGGGCGCAAGCCTGATGCAGCCATGCCGCGTGTGTGAAGAAGGCCT
TCGGGTTGTAAAGCACTTTCAGCGAGGAGGAAGGGTTAGTAGTTAATACCTGCTAGCTTT
G
>ZSR.A_812:D00780:73:HLVCNBCXX:1:1105:11420:25803 2:N:0:ATCTCG
GGAATATTGGACAATGGGGGCAACCCTGATCCAGCCATGCCGCGTGTGTGAAGAAGGCCT
TCGGGTTGTAAAGCACTTTCAGTGAGGAAGAAGGCCTGCGGGTTAATAGCCGGCAGGAAG
GACATC
>ZSR.A_813:D00780:73:HLVCNBCXX:1:1105:15981:25827 2:N:0:ATCTCG
GGAATATTGCACAATGGGCGCAAGCCTGATGCAGCCATGCCGCGTGTGTGAAGAAGGCCT
TCGGGTTGTAAAGCACTTTCAGCGAGGAGGAAGGGTTAGTAGTTAATACCTGCTAGCTTT
GACGTT
>ZSR.A_814:D00780:73:HLVCNBCXX:1:1105:18505:25925 2:N:0:ATCTCG
GGAATATTGCACAATGGGCGCAAGCCTGATGCAGCCATGCCGCGTGTGTGAAGAAGGCTC
TAGGGTTGTAAAGCACTTTCAGCAGTGAGGAAAGGTTAGTAGTTAATACCTGCTAGCTGT
G
>ZSR.A_815:D00780:73:HLVCNBCXX:1:1105:19667:25918 2:N:0:ATCTCG
GGAATATTGGACAATGGGGGCAACCCTGATCCAGCCATGCCGCGTGTGTGAAGAAGGCCT
TCGGGTTGTAAAGCACTTTCAGTGAGGAAGAAGGCCTGCGGGTTAATAGCCGGCAGGAAG
GACATCACTCACAGAAGAA
>ZSR.A_816:D00780:73:HLVCNBCXX:1:1105:2444:26094 2:N:0:ATCTCG
GGAATATTGCACAATGGGCGCAAGCCTGATGCAGCCATGCCGCGTGTATGAAGAAGGCCT
TCGGGTTGTAAAGTACTTTCAGCAGTGAGGAAGGTGGTAGTGTTAATAGCACTATCATTT
GACGTTAGCTGCAGAAGAAGCACCG
>ZSR.A_817:D00780:73:HLVCNBCXX:1:1105:4000:26235 2:N:0:ATCTCG
GGAATATTGCACAATGGGCGCAAGCCTGATGCAGCCATGCCGCGTGTGTGAAGAAGGCCT
TCGGGTTGTAAAGCACTTTCAGTCGTGAGGAAGGTGGTGTAGTTAATAGCTGCATTATTT
GACGTTAGCGACAG
>ZSR.A_818:D00780:73:HLVCNBCXX:1:1105:7984:26049 2:N:0:ATCTCG
GGAATATTGCACAATGGGCGCAAGCCTGATGCAGCCATGCCGCGTGTATGAAGAAGGCCT
TCGGGTTGTAAAGTACTTTCAGCAGTGAGGAAGGTTCATGCGTTAATAGCGTATGGATTT
>ZSR.A_819:D00780:73:HLVCNBCXX:1:1105:10540:26055 2:N:0:ATCTCG
GGAATATTGCACAATGGGCGCAAGCCTGATGCAGCCATGCCGCGTGTGTGAAGAAGGCCT
TCGGGTTGTAAAGCACTTTCAGCGAGGAGGAAGGGTTAGTAGTTAATACCTGCTAGCTTT
GACGTTACTCG
>ZSR.A_820:D00780:73:HLVCNBCXX:1:1105:11054:26243 2:N:0:ATCTCG
GGAATATTGCACAATGGGCGCAAGCCTGATGCAGCCATGCCGCGTGTATGAAGAAGGCCT
TCGGGTTGTAAAGTACTTTCAGCAGTGAGGAAGGGATGTACGTTAATAGCGTGCATTTTT
G
>ZSR.A_821:D00780:73:HLVCNBCXX:1:1105:13600:26197 2:N:0:ATCTCG
GGAATATTGCACAATGGAGGAAACTCTGATGCAGCAACGCCGCGTGGAGGATGACACTTT
TCGGAGCGTAAACTCCTTTTATATAGGAAGATAATGACGGTACTATATGAATAAGCACC
>ZSR.A_822:D00780:73:HLVCNBCXX:1:1105:15155:26087 2:N:0:ATCTCG
GGAATATTGCACAATGGGCGCAAGCCTGATGCAGCCATGCCGCGTGTATGAAGAAGGCCT
TCGGGTTGTAAAGTACTTTCAGCAGTGAGGAAGGGATGTACGTTAATAGCGTGCATTTTT
>ZSR.A_823:D00780:73:HLVCNBCXX:1:1105:15675:26174 2:N:0:ATCTCG
GGAATATTGCACAATGGGCGCAAGCCTGATGCAGCCATGCCGCGTGTGTGAAGAAGGCTC
TAGGGTTGTAAAGCACTTTCAGAAGGGAGGAAAGGTTGTAAGTTAATACCTTACAACTGT
GACGTT
>ZSR.A_824:D00780:73:HLVCNBCXX:1:1105:16229:26034 2:N:0:ATCTCG
GGAATATTGCACAATGGGCGCAAGCCTGATGCAGCCATGCCGCGTGTGTGAAGAAGGCTC
TAGGGTTGTAAAGCACTTTCAGCAGTGAGGAAAGCTTGTTGGTTAATAGCCATCAAGTGT
GACGTTAA
>ZSR.A_825:D00780:73:HLVCNBCXX:1:1105:16889:26225 2:N:0:ATCTCG
GGAATATTGCACAATGGGCGCAAGCCTGATGCAGCCATGCCGCGTGTATGAAGAAGGCCT
TCGGGTTGTAAAGTACTTTCAGCAGTGAGGAAGGGATGTACGTTAATAGCGTGCATTTTT
G
>ZSR.A_826:D00780:73:HLVCNBCXX:1:1105:19623:26182 2:N:0:ATCTCG
GGAATATTGCACAATGGGCGCAAGCCTGATGCAGCCATGCCGCGTGTATGAAGAAGGCCT
TCGGGTTGTAAAGTACTTTCAGCAGTGAGGAAGGGATGTACGTTAATAGCGTGCATTTTT
GACGTTAGCTGCAGAAGAAGCACCGGCT
>ZSR.A_827:D00780:73:HLVCNBCXX:1:1105:2388:26435 2:N:0:ATCTCG
GGAATATTGGACAATGGGCGAAAGCCTGATCCAGCAATGCCATGTGTGTGAAGAAGGCTC
TAGGGTTGTAAAGCACTTTAGTTGGGGAGGAAAGCTTATGAGTTAATAGCTCATGAGAAG
GACGTTAC
>ZSR.A_828:D00780:73:HLVCNBCXX:1:1105:5492:26270 2:N:0:ATCTCG
GGAATATTGCACAATGGGCGCAAGCCTGATGCAGCCATGCCGCGTGTATGAAGAAGGCCT
TCGGGTTGTAAAGTACTTTCAGCAGTGAGGAAGGGATGTACGTTAATAGCGTGCATTTTT
GACGTTAGCTGCAGAA
>ZSR.A_829:D00780:73:HLVCNBCXX:1:1105:9313:26495 2:N:0:ATCTCG
GGAATATTGCACAATGGGCGCAAGCCTGATGCAGCCATGCCGCGTGTATGAAGAAGGCCT
TCGGGTTGTAAAGTACTTTCAGCAGTGAGGAAGGGATGTACGTTAATAGCGTGCATTTTT
GACGT
>ZSR.A_830:D00780:73:HLVCNBCXX:1:1105:11348:26343 2:N:0:ATCTCG
GGAATATTGCACAATGGGCGGAAGCCTGATGCAGCCATGCCGCGTGTATGAAGAAGGCCT
TAGGGTTGTAAAGTACTTTCAGCAGTGAGGAAGTATTGTTTGTTAATAGCGGATGATATT
GACGTT
>ZSR.A_831:D00780:73:HLVCNBCXX:1:1105:13834:26305 2:N:0:ATCTCG
GGAATATTGGACAATGGGCGAAAGCCTGATCCAGCAATGCCGCGTGTGTGAAGAAGGCCT
GAGGGTTGTAAAGCACTTTCAGCAAGGAAGATGGATAAAGTGGCTAATACCCACAGTATC
TGACG
>ZSR.A_832:D00780:73:HLVCNBCXX:1:1105:4415:26626 2:N:0:ATCTCG
GGAATATTGCACAATGGGCGCAAGCCTGATGCAGCCATGCCGCGTGTGTGAAGAAGGCTC
TAGGGTTGTAAAGCACTTTCAGCAGTGAGGAAAGGTTAGTAGTTAATACCTGCTAGCTGT
GACGTTAACTGCAGAAGAAGCACCGGCTA
>ZSR.A_833:D00780:73:HLVCNBCXX:1:1105:6127:26581 2:N:0:ATCTCG
GGAATATTGCACAATGGGCGCAAGCCTGATGCAGCCATGCCGCGTGTATGAAGAAGGCCT
TCGGGTTGTAAAGTACTTTCAGCAGTGAGGAAGGGATGTACGTTAATAGCGTGCATTTTT
GACGTTAGCTGCAGAA
>ZSR.A_834:D00780:73:HLVCNBCXX:1:1105:6236:26739 2:N:0:ATCTCG
GGAATATTGCACAATGGGCGCAAGCCTGATGCAGCCATGCCGCGTGTATGAAGAAGGCCT
TCGGGTTGTAAAGTACTTTCAGCAGTGAGGAAGGGATGTACGTTAATAGCGTGCATTTTT
GACGTTAG
>ZSR.A_835:D00780:73:HLVCNBCXX:1:1105:10790:26640 2:N:0:ATCTCG
GGAATATTGCACAATGGGGGAAACCCTGATGCAGCCATGCCGCGTGTGTGAAGAAGGCCT
TCGGGTTGTAAAGCACTTTCAGCGAGGAGGAAAGGGTGTAAGTTAATACCTTACATCTGT
GACGT
>ZSR.A_836:D00780:73:HLVCNBCXX:1:1105:11630:26552 2:N:0:ATCTCG
GGAATATTGGACAATGGGCGCAAGCCTGATCCAGCCATGCCGCGTGTGTGAAGAAGGCTT
TCGGGTTGTAAAGCACTTTCAGTCGGGAGGAAGGCTGCCTAGTTAATACCTAGG
>ZSR.A_837:D00780:73:HLVCNBCXX:1:1105:13015:26722 2:N:0:ATCTCG
AGAATCATTCACAATGGACGAAAGTCTGATGGTGCAACGCCGCGTGGAGGATGAAGGCCC
TAGGGTCGTAAACTCCTGTCATATAAGAGTAAGGCATAAGCGTTAATATCGTTTATGTTT
GATAGTATTATAAGAG
>ZSR.A_838:D00780:73:HLVCNBCXX:1:1105:14732:26553 2:N:0:ATCTCG
GGAATATTGGTCAATGGACGCAAGTCTGAACCAGCCATGCCGCGTGCAGGAAGAATGTCC
TATGGATTGTAAACTGCTTTTATTTGGGAATAAACCTCCTTACGTGTAGGG
>ZSR.A_839:D00780:73:HLVCNBCXX:1:1105:4745:26803 2:N:0:ATCTCG
GGAATATTGCACAATGGGCGCAAGCCTGATGCAGCCATGCCGCGTGTATGAAGAAGGCCT
TCGGGTTGTAAAGTACTTTCAGCAGTGAGGAAGGTGGTAGTGTTAATAGCACTA
>ZSR.A_840:D00780:73:HLVCNBCXX:1:1105:4751:26757 2:N:0:ATCTCG
GGAATATTGCACAATGGGGGAAACCCTGATGCAGCAACGCCGCGTGGAGGATGACACATT
TCGGTGCGTAAACTCCTTTTATATAGGAAGATAATGACGGTACTATATGAATAAGCGCCG
GCTAACTC
>ZSR.A_841:D00780:73:HLVCNBCXX:1:1105:5342:26822 2:N:0:ATCTCG
GGAATATTGCACAATGGGCGCAAGCCTGATGCAGCCATGCCGCGTGTGTGAAGAAGGCCT
TCGGGTTGTAAAGCACTTTCAGCGAGGAGGAAGGGTTAGTAGTTAATACCTGCT
>ZSR.A_842:D00780:73:HLVCNBCXX:1:1105:5565:26902 2:N:0:ATCTCG
GGAATATTGGACAATGGGCGAAAGCCTGATCCAGCGACGTCACGTGAATGATGAAGGCCT
TAGGGTTGTAAAATTCTTTTAGTGGAGAAGATAATGACGGTATCCACAGAAAAAGTCCCG
GCTAACTT
>ZSR.A_843:D00780:73:HLVCNBCXX:1:1105:7231:26838 2:N:0:ATCTCG
GGAATATTGCACAATGGGCGAAAGCCTGATGCAGCCATGCCGCGTGTGTGAAGAAGGCTC
TAGGGTTGTAAAGCACTTTCAGTAGGGAGGAAAGGTTGATGGTTAATACCCATTAGCTGT
GACGTT
>ZSR.A_844:D00780:73:HLVCNBCXX:1:1105:7306:26892 2:N:0:ATCTCG
GGAATATTGGACAATGGGGGCAACCCTGATCCAGCCATGCCGCGTGTGTGAAGAAGGCCT
TCGGGTTGTAAAGCACTTTCAGTGAGGAAGAAGGCCTGCGGGTCAATAACCGGCAGGAAG
GACATC
>ZSR.A_845:D00780:73:HLVCNBCXX:1:1105:7417:26897 2:N:0:ATCTCG
GGAATATTGGACAATGGGGGAAACCCTGATCCAGCAATACCACGTGTGTGAAGAAGGCCT
TAGGGTTGTAAAGCACTTTAGTTAGGGAGGAAGGCAATTAGGTTAAGAGCTAAATTGTTT
GACGTT
>ZSR.A_846:D00780:73:HLVCNBCXX:1:1105:8620:26848 2:N:0:ATCTCG
GGAATATTGCACAATGGGCGCAAGCCTGATGCAGCCATGCCGCGTGTATGAAGAAGGCCT
TCGGGTTGTAAAGTACTTTCAGCAGTGAGGAAGGGATGTACGTTAATAGCGTGGATTTTT
GACGTT
>ZSR.A_847:D00780:73:HLVCNBCXX:1:1105:10399:26919 2:N:0:ATCTCG
AGAATCATTCACAATGGACGAAAGTCTGATGGTGCAACGCCGCGTGGAGGATGAAGGCCC
TAGGGTCGTAAACTCCTGTCATATAAGAGTAAGGCATAAGCGTTAATATCGTTTATGTTT
GATAGTATTATAA
>ZSR.A_848:D00780:73:HLVCNBCXX:1:1105:14130:26934 2:N:0:ATCTCG
GGAATATTGCACAATGGGGGAAACCCTGATGCAGCAACGCCGCGTGGAGGATGACACATT
TCGGTGCGTAAACTCCTTTTATATAGGAAGATAATGACGGTACTATATGAATAAGCGCCG
GCTAAC
>ZSR.A_849:D00780:73:HLVCNBCXX:1:1105:17807:26823 2:N:0:ATCTCG
GGAATATTGCACAATGGGGGAAACCCTGATGCAGCAACGCCGCGTGGAGGATGACACATT
TCGGTGCGTAAACTCCTTTTATATAGGAAGATAATGACGGTACTATATGAATAAGCGCCG
GCTAACTCCGTGCCAGC
>ZSR.A_850:D00780:73:HLVCNBCXX:1:1105:17838:26941 2:N:0:ATCTCG
GGAATATTGGACAATGGGGGAAACCCTGATCCAGCCATGCCGCGTGAATGAAGAAGGCCT
TCGGGTTGTAAAGTTCTTTTACCTGTGATGATTATGACTAGCAGGAGAAAAAGTCCCGGC
TAACTC
>ZSR.A_851:D00780:73:HLVCNBCXX:1:1105:2229:27143 2:N:0:ATCTCG
GGAATATTGGACAATGGGGGCAACCCTGATCCAGCCATGCCGCGTGTGTGAAGAAGGCTT
TCGGGTTGTAAAGCACTTTCAGTCGGGAGGAAGGCTGGCTAGTTAATACCTAGCTAGATT
GACGTTACCGACAGAAGAAGCA
>ZSR.A_852:D00780:73:HLVCNBCXX:1:1105:2475:27240 2:N:0:ATCTCG
GGAATATTGCACAATGGGCGCAAGCCTGATGCAGCCATGCCGCGTGTATGAAGAAGGCCT
TCGGGTTGTAAAGTACTTTCAGCAGTGAGGAAGGGATGTACGTTAATAGCGTGCATTTTT
GACGTTAGCTGCAGAAG
>ZSR.A_853:D00780:73:HLVCNBCXX:1:1105:3288:27147 2:N:0:ATCTCG
GGAATATTGGACAATGGGGGCAACCCTGATCCAGCCATGCCGCGTGTGTGAAGAAGGCCT
TCGGGTTGTAAAGCACTTTCAGTGAGGAAGAAGGCCTGCGGGTTAATAGCCGGCAGGAAG
GACATCACTCACAGAAGAAGCACC
>ZSR.A_854:D00780:73:HLVCNBCXX:1:1105:8913:27151 2:N:0:ATCTCG
GGAATATTGCACAATGGGCGCAAGCCTGATGCAGCCATGCCGCGTGTATGAAGAAGGCCT
TCGGGTTGTAAAGTACTTTCAGCAGTGAGGAAGGGATGTACGTTAATAGCGTGCATTTTT
GACGT
>ZSR.A_855:D00780:73:HLVCNBCXX:1:1105:8777:27249 2:N:0:ATCTCG
GGAATATTGGGCAATGGAGGCAACTCTGACCCAGCCATGCCGCGTGCAGGAATACGGTTC
TATGGATTGTAAACTGCTTTTATACAGGAAGAATAAGGTCTACGTGTAGACTGATGACGG
TACTGT
>ZSR.A_856:D00780:73:HLVCNBCXX:1:1105:10054:27219 2:N:0:ATCTCG
GGAATATTGCACAATGGGCGCAAGCCTGATGCAGCCATGCCGCGTGTATGAAGAAGGCCT
TCGGGTTGTAAAGTACTTTCAGCAGTGAGGAAGGGATGTACGTTAATAGCGTGCATTTTT
>ZSR.A_857:D00780:73:HLVCNBCXX:1:1105:14498:27183 2:N:0:ATCTCG
GGAATATTGCACAATGGGCGCAAGCCTGATGCAGCCATGCCGCGTGTATGAAGAAGGCCT
TCGGGTTGTAAAGTACTTTCAGCAGTGAGGAAGGGATGTACGTTAATAGCGTGCATTTTT
GACGTTAGCTGCAGA
>ZSR.A_858:D00780:73:HLVCNBCXX:1:1105:15239:27173 2:N:0:ATCTCG
GGAATATTGCACAATGGGCGCAAGCCTGATGCAGCCATGCCGCGTGTATGAAGAAGGCCT
TCGGGTTGTAAAGTACTTTCAGCAGTGAGGAAGGGATGTACGTTAATAGCGTGCATTTTT
GAC
>ZSR.A_859:D00780:73:HLVCNBCXX:1:1105:19933:27042 2:N:0:ATCTCG
GGAATATTGCACAATGGGCGCAAGCCTGATGCAGCCATGCCGCGTGAATGATGAAGGCCT
TAGGGTTGTAAAATTCTTTCGCTAGGGATGATAATGACAGTACCTAGTAAAGAAGCCCCG
GCTAA
>ZSR.A_860:D00780:73:HLVCNBCXX:1:1105:2421:27487 2:N:0:ATCTCG
GGAATATTGCACAATGGGGGAAACCCTGATGCAGCCATGCCGCGTGTGTGAAGAAGGCCT
TCGGGTTGTAAAGCACTTTCAGCGAGGAGGAAAGGGTGTAAGTTAATACCTTACATCTGT
GACGTTACTCGCAGAAGA
>ZSR.A_861:D00780:73:HLVCNBCXX:1:1105:2998:27450 2:N:0:ATCTCG
AGAATCATTCACAATGGGGGCAACCCTGATGGTGCAACGCCGCGTGGAGGATGAAGGCCC
TAGGGTCGTAAACTCCTGTCATCAAGGAGTAAGGCATAATAGTTAATAGCTATTATGTTT
GATAGTACTTGAAGAGGAA
>ZSR.A_862:D00780:73:HLVCNBCXX:1:1105:4289:27465 2:N:0:ATCTCG
GGAATATTGCACAATGGGCGAAAGCCTGATGCAGCCATGCCGCGTGTGTGAAGAAGGCTC
TAGGGTTGTAAAGCACTTTCAGTAGGGAGGAAAGGTTGAAGGTTAATACCCTTT
>ZSR.A_863:D00780:73:HLVCNBCXX:1:1105:11537:27413 2:N:0:ATCTCG
GGAATATTGGTCAATGGAGGCAACTCTGAACCAGCCATGCCGCGTGTAGGATGACTGCCC
TATGGGTTGTAAACTACTTTTATACAGGAAGAAACAGCGATACGTGTATCGCCTTGACGG
TACTGT
>ZSR.A_864:D00780:73:HLVCNBCXX:1:1105:11863:27348 2:N:0:ATCTCG
GGAATATTGGACAATGGGGGCAACCCTGATCCAGCCATGCCGCGTGTGTGAAGAAGGCCT
TCGGGTTGTAAAGCACTTTCAGTGAGGAAGAAGGCCTGCGGGTTAATAGCCGGCAGGAAG
GACATCACTCACAGAA
>ZSR.A_865:D00780:73:HLVCNBCXX:1:1105:12656:27465 2:N:0:ATCTCG
GGAATATTGCACAATGGGCGCAAGCCTGATGCAGCCATGCCGCGTGTGTGAAGAAGGCTC
TAGGGTTGTAAAGCACTTTCAGCAGTGAGGAAAGCTTGTTGGTTAATAGCCATC
>ZSR.A_866:D00780:73:HLVCNBCXX:1:1105:16365:27379 2:N:0:ATCTCG
GGAATATTGGTCAATGGACGCAAGTCTGAACCAGCCATGCCGCGTGCAGGAAGACGGCCT
TATGGGTTGTAAACTGCTTTTATATAGGGTGAAAATTATCTACGTGTAGATAACTGACGG
TACTATAAGA
>ZSR.A_867:D00780:73:HLVCNBCXX:1:1105:19651:27484 2:N:0:ATCTCG
GGAATATTGCACAATGGGCGAAAGCCTGATGCAGCAATGCCGCGTGGAGGATGACGCATC
TAGGTGTGTAAACTCCTTTTATATGAGAAGATAATGACGGTATCATATGAATAAGCACCG
GCTAACTCCGTGCCAGC
>ZSR.A_868:D00780:73:HLVCNBCXX:1:1105:20451:27394 2:N:0:ATCTCG
GGAATATTGCACAATGGGCGCAAGCCTGATGCAGCCATGCCTCGTGTATGAAGAAGGCCT
TCGGGTTGTAAAGTACTTTCAGCAGTGAGGAAGGGATGTACGTTAATAGCGT
>ZSR.A_869:D00780:73:HLVCNBCXX:1:1105:3050:27750 2:N:0:ATCTCG
GGAATATTGCACAATGGGCGCAAGCCTGATGCAGCCATGCCGCGTGTGTGAAGAAGGCTC
TAGGGTTGTAAAGCACTTTCAGCAGTGAGGAAAGCTTGTTGGTTAATACCCATCAAGTGT
GACGTTAACTGCAGAAGAA
>ZSR.A_870:D00780:73:HLVCNBCXX:1:1105:3834:27527 2:N:0:ATCTCG
GGAATATTGCACAATGGGCGCAAGCCTGATGCAGCCATGCCGCGTGTATGAAGAAGGCCT
TCGGGTTGTAAAGTACTTTCAGCAGTGAGGAAGGGATGTACGTTAATAGCGTGCATTTTT
GACGTTAGCTGCAG
>ZSR.A_871:D00780:73:HLVCNBCXX:1:1105:5366:27728 2:N:0:ATCTCG
AGAATCATTCACAATGGACGAAAGTCTGATGGTGCAACGCCGCGTGGAGGATGAAGGCCC
TAGGGTCGTAAACTCCTGTCATATAAGAGTAAGGCATAAGCGTTAATATCGTTTATGTTT
GATAGTA
>ZSR.A_872:D00780:73:HLVCNBCXX:1:1105:9320:27547 2:N:0:ATCTCG
GGAATATTGCACAATGGGCGCAAGCCTGATGCAGCCATGCCGCGTGTATGAAGAAGGCCT
TCGGGTTGTAAAGTACTTTCAGCAGTGAGGAAGGGATGTACGTTAATAGCGTGCATTTTT
GACGTTAG
>ZSR.A_873:D00780:73:HLVCNBCXX:1:1105:10245:27515 2:N:0:ATCTCG
GGAATATTGCACAATGGGCGCAAGCCTGATGCAGCCATGCCGCGTGTATGAAGAAGGCCT
TCGGGTTGTAAAGTACTTTCAGCAGTGAGGAAGGTTCATGCGTTAATAGCGTA
>ZSR.A_874:D00780:73:HLVCNBCXX:1:1105:10901:27682 2:N:0:ATCTCG
GGAATATTGCACAATGGGCGCAAGCCTGATGCAGCCATGCCGCGTGTATGAAGAAGGCCT
TCGGGTTGTAAAGTACTTTCAGCGAGGAGGAAAGGGTGATAGTTAATACCTATCATCTGT
GACGTTACT
>ZSR.A_875:D00780:73:HLVCNBCXX:1:1105:11687:27744 2:N:0:ATCTCG
GGAATATTGCACAATGGGGGAAACCCTGATGCAGCCATGCCGCGTGTGTGAAGAAGGCTC
TAGGGTCGTAAAGCACTTTCAGTAGGGAGGAAAGGGTTGTAGTTAATACCTGCG
>ZSR.A_876:D00780:73:HLVCNBCXX:1:1105:14187:27632 2:N:0:ATCTCG
GGAATATTGCGCAATGGAGGAAACTCTGACGCAGCCATGCCGCGTGTGTGAAGAAGGCTT
TCGGGTTGTAAAGCACTTTCATCAGCGAGGAAAAGTTGTGCG
>ZSR.A_877:D00780:73:HLVCNBCXX:1:1105:14300:27514 2:N:0:ATCTCG
GGAATCTTGGACAATGGGCGCAAGCCTGATCCAGCCATGCCGCGTGAGTGATGAAGGCCT
TAGGGTCGTAAAGCTCTTTCGCCAGAGATGATAATGACAGTATCTGGTAAAGAAACCCCG
GCTAAC
>ZSR.A_878:D00780:73:HLVCNBCXX:1:1105:15496:27599 2:N:0:ATCTCG
GGAATATTGCACAATGGGCGAAAGCCTGATGCAGCCATGCCGCGTGTGTGAAGAAGGCTC
TAGGGTTGTAAAGCACTTTCAGTAGGGAGGAAAGGTTGAAGGTTAATACCCTTTGGCTGT
GACGTTACCTACAG
>ZSR.A_879:D00780:73:HLVCNBCXX:1:1105:17339:27743 2:N:0:ATCTCG
GGAATATTGCACAATGGGCGCAAGCCTGATGCAGCCATGCCGCGTGTATGAAGAAGGCCT
TCGGGTTGTAAAGTACTTTCAGCAGTGAGGAAGGGATGTACGTTAATAGCGTGCATTTTT
G
>ZSR.A_880:D00780:73:HLVCNBCXX:1:1105:2866:27864 2:N:0:ATCTCG
GGAATATTGCACAATGGGCGCAAGCCTGATGCAGCCATGCCGCGTGTGTGAAGAAGGCTC
TAGGGTTGTAAAGCACTTTCAGAAGGGAGGAAAGGTTGTAAGTTAATACCTTACAACTGT
GACGTTACCTTCAGAAGAA
>ZSR.A_881:D00780:73:HLVCNBCXX:1:1105:9043:27907 2:N:0:ATCTCG
GGAATATTGCACAATGGGCGAAAGCCTGATGCAGCAATGCCGCGTGGAGGATGACGCATC
TAGGTGTGTAAACTCCTTTTATATGAGAAGATAATGACGGTATCATATGAATAAGCACCG
>ZSR.A_882:D00780:73:HLVCNBCXX:1:1105:15029:27881 2:N:0:ATCTCG
GGAATATTGCACAATGGGCGCAAGCCTGATGCAGCCATGCCGCGTGTATGAAGAAGGCCT
TCGGGTTGTAAAGTACTTTCAGCAGTGAGGAAGGGATGTACGTTAATAGCGTGCATTTTT
GACGTT
>ZSR.A_883:D00780:73:HLVCNBCXX:1:1105:20829:27875 2:N:0:ATCTCG
GGAATATTGGACAATGGGCGAAAGCCTGATCCAGCAATGCCGCGTGTGTGAAGAAGGCCT
GAGGGTTGTAAAGCACTTTCAGCAAGAAAGATGGATAAAGTGGCTAATACCCACAGTATC
TGACGT
>ZSR.A_884:D00780:73:HLVCNBCXX:1:1105:3164:28025 2:N:0:ATCTCG
GGAATATTGCACAATGGGCGAAAGCCTGATGCAGCCATGCCGCGTGTGTGAAGAAGGCTC
TAGGGTTGTAAAGCACTTTCAGTAGGGAGGAAAGGTTGAAGGTTAATACCCTTTGGTTGT
GACGTTACCTACAGAAGAA
>ZSR.A_885:D00780:73:HLVCNBCXX:1:1105:6949:28056 2:N:0:ATCTCG
GGAATATTGCACAATGGGCGCAAGCCTGATGCAGCCATGCCGCGTGTATGAAGAAGGCCT
TCGGGTTGTAAAGTACTTTCAGCAGTGAGGAAGGTTCATGCGTTAATAGCGTATGGATTT
G
>ZSR.A_886:D00780:73:HLVCNBCXX:1:1105:7583:28165 2:N:0:ATCTCG
GGAATATTGCACAATGGGCGCAAGCCTGATGCAGCCATGCCGCGTGTGTGAAGAAGGCTC
TAGGGTTGTAAAGCACTTTCAGCAGTGAGGAAAGCTTGTTGGTTAATAGCCATCAAGTGT
GACGTTAA
>ZSR.A_887:D00780:73:HLVCNBCXX:1:1105:8895:28140 2:N:0:ATCTCG
GGAATATTGCACAATGGGCGCAAGCCTGATGCAGCCATGCCGCGTGTGTGAAGAAGGCTC
TAGGGTTGTAAAGCACTTTCAGCAGTGAGGAAAGCTTGTTGGTTAATACCCATCAAGTGT
GACGT
>ZSR.A_888:D00780:73:HLVCNBCXX:1:1105:10381:28193 2:N:0:ATCTCG
AGAATCATTCACAATGGACGAAAGTCTGATGGTGCAACGCCGCGTGGAGGATGAAGGCCC
TAGGGTCGTAAACTCCTGTCATATAAGAGTAAGGCATAAGCGTTAATATCGTTTATGTTT
GATAG
>ZSR.A_889:D00780:73:HLVCNBCXX:1:1105:10820:28189 2:N:0:ATCTCG
GGAATATTGCACAATGGGGGAAACCCTGATGCAGCAACGCCGCGTGGAGGATGACACATT
TCGGTGCGTAAACTCCTTTTATATAGGAAGATAATGACGGTACTATATGAATAAGCGCCG
GCTAACTCCGTGCCAGC
>ZSR.A_890:D00780:73:HLVCNBCXX:1:1105:15885:28003 2:N:0:ATCTCG
GGAATATTGCACAATGGGCGCAAGCCTGATGCAGCCATGCCGCGTGTGTGAAGAAGGCCT
TCGGGTTGTAAAGCACTTTCAGCGAGGAGGAAGGGTTAGTAGTTAATACCTGCT
>ZSR.A_891:D00780:73:HLVCNBCXX:1:1105:18784:28078 2:N:0:ATCTCG
GGAATATTGGTCAATGGACGCAAGTCTGAACCAGCCATGCCGCGTGCAGGAAGAATGTCC
TATGGATTGTAAACTGCTTTTATTTGGGAATAAACCTCCTTACGTGTAGGGAGCTGAATG
TACCAAACGAATAAGGACCGGCTAA
>ZSR.A_892:D00780:73:HLVCNBCXX:1:1105:20423:28043 2:N:0:ATCTCG
GGAATATTGCACAATGGGGGAAACCCTGATGCAGCCATGCCGCGTGTGTGAAGAAGGCCT
TCGGGTTGTAAAGCACTTTCAGCGAGGAGGAAAGGGTGTAAGTTAATACCTTACATCTGT
G
>ZSR.A_893:D00780:73:HLVCNBCXX:1:1105:20361:28097 2:N:0:ATCTCG
GGAATATTGCACAATGGGCGCAAGCCTGATGCAGCCATGCCGCGTGTATGAAGAAGGCCT
TCGGGTTGTAAAGTACTTTCAGCAGTGAGGAAGGGATGTACGTTAATAGCGTGCATTTTT
GACGTTAGCTGCAGAAGAAGCA
>ZSR.A_894:D00780:73:HLVCNBCXX:1:1105:20552:28020 2:N:0:ATCTCG
GGAATATTGCACAATGGGCGCAAGCCTGATGCAGCCATGCCGCGTGTGTGAAGAAGGCTC
TAGGGTTGTAAAGCACTTTCAGCAGTGAGGAAAGCTTGTTGGTTAATAGCCATCAAGTGT
G
>ZSR.A_895:D00780:73:HLVCNBCXX:1:1105:1119:28492 2:N:0:ATCTCG
AGAATCATTCACAATGGACGAAAGTCTGATGGTGCAACGCCGCGTGGAGGATGAAGGCCC
TAGGGTCGTAAACTCCTGTCATATAAGAGTAAGGCATAAGCGTTAATATCGTTTATGTTT
GATAGTATTATAAGAG
>ZSR.A_896:D00780:73:HLVCNBCXX:1:1105:4362:28315 2:N:0:ATCTCG
AGAATCATTCACAATGGACGAAAGTCTGATGGTGCAACGCCGCGTGGAGGATGAAGGCCC
TAGGGTCGTAAACTCCTGTCATATAAGAGTAAGGCATAAGCGTTAATATCGTTTATGTTT
GATAGTATTATAAGAGGAAGGGA
>ZSR.A_897:D00780:73:HLVCNBCXX:1:1105:5875:28452 2:N:0:ATCTCG
GGAATATTGCACAATGGGCGCAAGCCTGATGCAGCCATGCCGCGTGTGTGAAGAAGGCTC
TAGGGTTGTAAAGCACTTTCAGCAGTGAGGAAAGCTTGTTGGTTAATAGCCATC
>ZSR.A_898:D00780:73:HLVCNBCXX:1:1105:6226:28387 2:N:0:ATCTCG
GGAATATTGCACAATGGGCGCAAGCCTGATGCAGCCATGCCGCGTGTATGAAGAAGGCCT
TCGGGTTGTAAAGTACTTTCAGCAGTGAGGAAGGGATGTACGTTAATAGCGTGCATTTTT
G
>ZSR.A_899:D00780:73:HLVCNBCXX:1:1105:6733:28291 2:N:0:ATCTCG
GGAATATTGGTCAATGGACGAGAGTCTGAACCAGCCATGCCGCGTGCAGGAAGACGGCCT
TCTGGGTTGTAAACTGCTTTTGACAGGGAAGAAAACGGCTATGCGTAGCTAACTGACGGT
ACC
>ZSR.A_900:D00780:73:HLVCNBCXX:1:1105:7245:28293 2:N:0:ATCTCG
GGAATTTTGGACAATGGGGGCAACCCTGATCCAGCCATCCCGCGTGTGCGATGAAGGCCT
TCGGGTTGTAAAGCACTTTTGGCAGGAAAGAAACGTCGCGGGCTAATACCCCGTGGAACT
G
>ZSR.A_901:D00780:73:HLVCNBCXX:1:1105:9329:28279 2:N:0:ATCTCG
GGAATCTTGGACAATGGGCGCAAGCCTGATCCAGCCATGCCGCGTGAGTGATGAAGGCCT
TAGGGTCGTAAAGCTCTTTCGCCAGAGATGATAATGACAGTATCTGGTAAAGAAACCCCG
GCTAACTCCGT
>ZSR.A_902:D00780:73:HLVCNBCXX:1:1105:11736:28409 2:N:0:ATCTCG
GGAATATTGGTCAATGGACGTAAGTCTGAACCAGCCATGCCGCGTGCAGGAAGACGGCCT
TATGGGTTGTAAACTGCTTTTATATAGGAAGAAACCTAGATACGTGTATCTAGCTGACG
>ZSR.A_903:D00780:73:HLVCNBCXX:1:1105:11909:28310 2:N:0:ATCTCG
GGAATATTGCACAATGGGCGCAAGCCTGATGCAGCCATGCCGCGTGTGTGAAGAAGGCCT
TCGGGTTGTAAAGCACTTTCAGCGAGGAGGAAGGGTTAGTAGTTAATACCTGCTAGCTTT
GACGTTACTCGCAGAAGAAGCA
>ZSR.A_904:D00780:73:HLVCNBCXX:1:1105:13389:28317 2:N:0:ATCTCG
GGAATATTGCACAATGGAGGAAACTCTGATGCAGCAACGCCGCGTGGAGGATGACACTTT
TCGGAGCGTAAACTCCTTTTATATAGGAAGATAATGACGGTACTATATGAATAAGCACCG
GCTAAC
>ZSR.A_905:D00780:73:HLVCNBCXX:1:1105:15634:28460 2:N:0:ATCTCG
GGAATATTGCACAATGGGCGCAAGCCTGATGCAGCCATGCCGCGTGTGTGAAGAAGGCTC
TAGGGTTGTAAAGCACTTTCAGAAGGGAGGAAAGGTTGTAAGTTAATACCTTGCAACTGT
GACGTT
>ZSR.A_906:D00780:73:HLVCNBCXX:1:1105:17810:28438 2:N:0:ATCTCG
GGAATATTGGACAATGGGGGCAACCCTGATCCAGCCATGCCGCGTGTGTGAAGAAGGCCT
TCGGGTTGTAAAGCACTTTCAGTGAGGAAGAAGGCCTGCGGGTTAATAGCCGGCAGGAAG
G
>ZSR.A_907:D00780:73:HLVCNBCXX:1:1105:1679:28572 2:N:0:ATCTCG
GGAATATTGCACAATGGGGGAAACCCTGATGCAGCCATGCCGCGTGTGTGAAGAAGGCCT
TCGGGTTGTAAAGCACTTTCAGCGAGGAGGAAAGGGTGTAAGTTAATACCTTACATCTGT
GACGTTAC
>ZSR.A_908:D00780:73:HLVCNBCXX:1:1105:3374:28639 2:N:0:ATCTCG
GGAATATTGCACAATGGGCGCAAGCCTGATGCAGCCATGCCGCGTGTATGAAGAAGGCCT
TCGGGTTGTAAAGTACTTTCAGCAGTGAGGAAGGGATGTACGTTAATAGCGTGCATTTTT
GACGTTAGCTGCAGAAG
>ZSR.A_909:D00780:73:HLVCNBCXX:1:1105:5169:28726 2:N:0:ATCTCG
GGAATATTGGACAATGGGGGCAACCCTGATCCAGCCATGCCGCGTGTGTGAAGAAGGCCT
TCGGGTTGTAAAGCACTTTCAGTGAGGAAGAAGGCCTGCGGGTTAATAGCCGGC
>ZSR.A_910:D00780:73:HLVCNBCXX:1:1105:8817:28565 2:N:0:ATCTCG
GGAATATTGCACAATGGGCGCAAGCCTGATGCAGCCATGCCGCGTGTATGAAGAAGGCCT
TCGGGTTGTAAAGTACTTTCAGCAGTGAGGAAGGGATGTACGTTAATAGCGTGCATTTTT
GACGTT
>ZSR.A_911:D00780:73:HLVCNBCXX:1:1105:17891:28750 2:N:0:ATCTCG
GGAATATTGCACAATGGGCGCAAGCCTGATGCAGCCATGCCGCGTGTATGAAGAAGGCCT
TCGGGTTGTAAAGTACTTTCAGCAGTGAGGAAGGGATGTACGTTAATAGCGTGCATTTTT
GACGTT
>ZSR.A_912:D00780:73:HLVCNBCXX:1:1105:18396:28509 2:N:0:ATCTCG
GGAATATTGCACAATGGGCGCAAGCCTGATGCAGCCATGCCGCGTGTATGAAGAAGGCCT
TCGGGTTGTAAAGTACTTTCAGCAGTGAGGAAGGGATGTACGTTAATAGCGTGCATTTTT
G
>ZSR.A_913:D00780:73:HLVCNBCXX:1:1105:19448:28711 2:N:0:ATCTCG
GGAATATTGCACAATGGGCGAAAGCCTGATGCAGCAATGCCGCGTGGAGGATGACGCATC
TAGGTGTGTAAACTCCTTTTATATGAGAAGATAATGACGGTATCATATGAATAAGCACCG
GCTAACTCCGTGCCAGCAGCCG
>ZSR.A_914:D00780:73:HLVCNBCXX:1:1105:2115:28796 2:N:0:ATCTCG
GGAATATTGCACAATGGGCGCAAGCCTGATGCAGCCATGCCGCGTGTGTGAAGAAGGCCT
TCGGGTTGTAAAGCACTTTCAGCGAGGAGGAAGGGTTAGTAGTTAATACCTGCTAGCTTT
GACGTTAC
>ZSR.A_915:D00780:73:HLVCNBCXX:1:1105:8090:28961 2:N:0:ATCTCG
GGAATATTGCACAATGGGCGCAAGCCTGATGCAGCCATGCCGCGTGTGTGAAGAAGGCTC
TAGGGTTGTAAAGCACTTTCAGAAGGGAGGAAAGGTTGTAAGTTAATACCTTACAACTGT
GACGTTACC
>ZSR.A_916:D00780:73:HLVCNBCXX:1:1105:8994:28827 2:N:0:ATCTCG
GGAATATTGCACAATGGGCGCAAGCCTGATGCAGCCATGCCGCGTGTATGAAGAAGGCCT
TCGGGTTGTAAAGTACTTTCAGCAGTGAGGAAGGTTCATGCGTTAATAGCGTATGGATTT
GACGT
>ZSR.A_917:D00780:73:HLVCNBCXX:1:1105:17134:28859 2:N:0:ATCTCG
GGAATATTGGACAATGGGGGCAACCCTGATCCAGCCATGCCGCGTGTGTGAAGAAGGCCT
TCGGGTTGTAAAGCACTTTCAGTGAGGAAGAAGGCCTGCGGGTTAATAGCCGGCAGGAAG
GACATC
>ZSR.A_918:D00780:73:HLVCNBCXX:1:1105:1179:29061 2:N:0:ATCTCG
GGAATATTGCACAATGGGCGCAAGCCTGATGCAGCCATGCCGCGTGTATGAAGAAGGCCT
TCGGGTTGTAAAGTACTTTCAGCAGTGAGGAAGGGATGTACGTTAATAGCGTGCATTTTT
GACGTTAGCTGCAGAAGAA
>ZSR.A_919:D00780:73:HLVCNBCXX:1:1105:4375:29241 2:N:0:ATCTCG
GGAATATTGCACAATGGGCGCAAGCCTGATGCAGCCATGCCGCGTGTGTGAAGAAGGCCT
TCGGGTTGTAAAGCACTTTCAGCGAGGAGGAAGGGTTAGTAGTTAATACCTGCT
>ZSR.A_920:D00780:73:HLVCNBCXX:1:1105:5358:29034 2:N:0:ATCTCG
GGAATATTGGACAATGGGCGAAAGCCTGATCCAGCAATGCCGCGTGTGTGAAGAAGGCCT
GAGGGTTGTAAAGCACTTTCAGCAAGAAAGATGGATAAAGTGGCTAATACCCACAGTATC
TGACGTTA
>ZSR.A_921:D00780:73:HLVCNBCXX:1:1105:10876:29049 2:N:0:ATCTCG
GGAATATTGGTCAATGGACGCAAGTCTGAACCAGCCATGCCGCGTGCAGGAAGAATGTCC
TATGGATTGTAAACTGCTTTTATTTGGGAATAAACCTCCTTACGTGTAGGGAGCTGAATG
T
>ZSR.A_922:D00780:73:HLVCNBCXX:1:1105:13016:29180 2:N:0:ATCTCG
GGAATATTGCACAATGGGGGAAACCCTGATGCAGCAACGCCGCGTGGAGGATGACACATT
TCGGTGCGTAAACTCCTTTTATATAGGAAGATAATGACGGTACTATATGAATAAGCGCCG
GCTAACTC
>ZSR.A_923:D00780:73:HLVCNBCXX:1:1105:14969:29198 2:N:0:ATCTCG
GGAATATTGCACAATGGGGGAAACCCTGATGCAGCCATGCCGCGTGTGTGAAGAAGGCCT
TCGGGTTGTAAAGCACTTTCAGCGAGGAGGAAAGGGTGTAAGTTAATACCTTACATCTGT
GACGTT
>ZSR.A_924:D00780:73:HLVCNBCXX:1:1105:1135:29321 2:N:0:ATCTCG
GGAATATTGCACAATGGGCGCAAGCCTGATGCAGCCATGCCGCGTGTATGAAGAAGGCCT
TCGGGTTGTAAAGTACTTTCAGCAGTGAGGAAGGGATGTACGTTAATAGCGTGC
>ZSR.A_925:D00780:73:HLVCNBCXX:1:1105:3648:29450 2:N:0:ATCTCG
GGAATATTGGACAATGGGCGCAAGCCTGATCCAGCCATGCCGCGTGTGTGAAGAAGGCTT
TCGGGTTGTAAAGCACTTTCAGTCGGGAGGAAGGCTGCCTAGTTAATACCTAGG
>ZSR.A_926:D00780:73:HLVCNBCXX:1:1105:6625:29351 2:N:0:ATCTCG
AGAATCATTCACAATGGACGAAAGTCTGATGGTGCAACGCCGCGTGGAGGATGAAGGCCC
TAGGGTCGTAAACTCCTGTCATATAAGAGTAAGGCATAAGCGTTAATATCGTTTATGTTT
G
>ZSR.A_927:D00780:73:HLVCNBCXX:1:1105:7930:29370 2:N:0:ATCTCG
AGAATCATTCACAATGGGGGCAACCCTGATGGTGCAACGCCGCGTGGAGGATGAAGGCCC
TAGGGTCGTAAACTCCTGTCATCAAGGAGTAAGGCATAATAGTTAATAGCTATTATGTTT
GATAGTACTTGAAGAG
>ZSR.A_928:D00780:73:HLVCNBCXX:1:1105:10031:29365 2:N:0:ATCTCG
GGAATATTGCACAATGGGCGCAAGCCTGATGCAGCCATGCCGCGTGTATGAAGAAGGCCT
TCGGGTTGTAAAGTACTTTCAGCAGTGAGGAAGGGATGTACGTTAATAGCGTGCATTTTT
GACGTTAGCTGCAG
>ZSR.A_929:D00780:73:HLVCNBCXX:1:1105:10623:29333 2:N:0:ATCTCG
GGAATATTGCACAATGGGCGCAAGCCTGATGCAGCCATGCCGCGTGTATGAAGAAGGCCT
TCGGGTTGTAAAGTACTTTCAGCGAGGAGGAAAGGGTGATAGTTAATACCTATCATCTGT
GACGTT
>ZSR.A_930:D00780:73:HLVCNBCXX:1:1105:15063:29472 2:N:0:ATCTCG
GGAATATTGCACAATGGGCGCAAGCCTGATGCAGCCATGCCGCGTGTGTGAAGAAGGCTC
TAGGGTTGTAAAGCACTTTCAGCAGTGAGGAAAGGTTAGTAGTTAATACCTGCTAGCTGT
GACGTTAAC
>ZSR.A_931:D00780:73:HLVCNBCXX:1:1105:15507:29268 2:N:0:ATCTCG
GGAATATTGGACAATGGGCGCAAGCCTGATCCAGCCATGCCGCGTGCAGGAAGACTGCCC
TATGGGTTGTAAACTGCTTTTATATAGGAAGAACCACTCTCACGTGTGAGAGCTTGACGG
TACTATAT
>ZSR.A_932:D00780:73:HLVCNBCXX:1:1105:16518:29299 2:N:0:ATCTCG
GGAATATTGCACAATGGGCGCAAGCCTGATGCAGCCATGCCGCGTGTATGAAGAAGGCCT
TCGGGTTGTAAAGTACTTTCAGCAGTGAGGAAGGGATGTACGTTAATAGCGTGCATTTTT
G
>ZSR.A_933:D00780:73:HLVCNBCXX:1:1105:19253:29459 2:N:0:ATCTCG
GGAATATTGCACAATGGGCGCAAGCCTGATGCAGCCATGCCGCGTGTGTGAAGAAGGCTC
TAGGGTTGTAAAGCACTTTCAGCAGTGAGGAAAGGTTAGTAGTTAATACCTGCTAGCTGT
>ZSR.A_934:D00780:73:HLVCNBCXX:1:1105:20299:29485 2:N:0:ATCTCG
GGAATATTGCACAATGGGGGAAACCCTGATGCAGCAACGCCGCGTGGAGGATGACACATT
TCGGTGCGTAAACTCCTTTTATATAGGAAGATAATGACGGTACTATATGAATAAGCGCCG
GCTAACTC
>ZSR.A_935:D00780:73:HLVCNBCXX:1:1105:1813:29749 2:N:0:ATCTCG
GGAATATTGCACAATGGGCGCAAGCCTGATGCAGCCATGCCGCGTGTATGAAGAAGGCCT
TCGGGTTGTAAAGTACTTTCAGCAGTGAGGAAGGGATGTACGTTAATAGCGTGCATTTTT
GACGTTAGCTGCAGAAGAAGCAC
>ZSR.A_936:D00780:73:HLVCNBCXX:1:1105:2720:29563 2:N:0:ATCTCG
GGAATATTGCACAATGGGCGCAAGCCTGATGCAGCCATGCCGCGTGTATGAAGAAGGCCT
TCGGGTTGTAAAGTACTTTCAGCAGTGAGGAAGGGATGTACGTTAATAGCGTGCATTTTT
GACGTTAGCTGCAGAAGAAGCACCGGCTA
>ZSR.A_937:D00780:73:HLVCNBCXX:1:1105:3483:29507 2:N:0:ATCTCG
AGAATCATTCACAATGGACGAAAGTCTGATGGTGCAACGCCGCGTGGAGGATGAAGGCCC
TAGGGTCGTAAACTCCTGTCATATAAGAGTAAGGCATAAGCGTTAATATCGTTTATGTTT
GATAGTATTATAAGAGGAAGGGA
>ZSR.A_938:D00780:73:HLVCNBCXX:1:1105:4664:29681 2:N:0:ATCTCG
GGAATATTGCACAATGGGCGCAAGCCTGATGCAGCCATGCCGCGTGTGTGAAGAAGGCCT
TCGGGTTGTAAAGCACTTTCAGCGAGGAGGAAGGGTTAGTAGTTAATACCTGCT
>ZSR.A_939:D00780:73:HLVCNBCXX:1:1105:6324:29558 2:N:0:ATCTCG
GGAATATTGCACAATGGGCGCAAGCCTGATGCAGCCATGCCGCGTGTATGAAGAAGGCCT
TCGGGTTGTAAAGTACTTTCAGCAGTGAGGAAGGGATGTACGTTAATAGCGTGCATTTTT
GACGT
>ZSR.A_940:D00780:73:HLVCNBCXX:1:1105:6569:29531 2:N:0:ATCTCG
AGAATCATTCACAATGGACGAAAGTCTGATGGTGCAACGCCGCGTGGAGGATGAAGGCCC
TAGGGTCGTAAACTCCTGTCATATAAGAGTAAGGCATAAGCGTTAATATCGTTTATGTTT
GATAGTATTATAA
>ZSR.A_941:D00780:73:HLVCNBCXX:1:1105:18688:29696 2:N:0:ATCTCG
GGAATATTGCACAATGGGCGCAAGCCTGATGCAGCCATGCCGCGTGTGTGAAGAAGGCTC
TAGGGTTGTAAAGCACTTTCAGCAGTGAGGAAAGGTTAGTAGTTAATACCTGCTAGCTGT
GACGT
>ZSR.A_942:D00780:73:HLVCNBCXX:1:1105:18989:29664 2:N:0:ATCTCG
GGAATATTGCACAATGGGCGCAAGCCTGATGCAGCCATGCCGCGTGTATGAAGAAGGCCT
TCGGGTTGTAAAGTACTTTCAGCAGTGAGGAAGGCGGGTGTGTTAATAGCACATTCGTTT
GACGTTAGCTGCAGAAGAAGCACCGGCTAAC
>ZSR.A_943:D00780:73:HLVCNBCXX:1:1105:19482:29665 2:N:0:ATCTCG
GGAATATTGCACAATGGGGGAAACCCTGATGCAGCCATGCCGCGTGTGTGAAGAAGGCCT
TCGGGTTGTAAAGCACTTTCAGCGAGGAGGAAAGGGTGTAAGTTAATACCTTACATCTGT
GACGTTACTCGCAGAAGAAGCACCGG
>ZSR.A_944:D00780:73:HLVCNBCXX:1:1105:3605:29858 2:N:0:ATCTCG
GGAATATTGGTCAATGGACGCAAGTCTGAACCAGCCATGCCGCGTGCAGGAAGACGGCCT
TATGGGTTGTAAACTGCTTTTATATAGGGTGAAAATTATCTACGTGTAGATAACTGACGG
TACTATAAGAATAAGGACCGGCTAA
>ZSR.A_945:D00780:73:HLVCNBCXX:1:1105:14334:29914 2:N:0:ATCTCG
GGAATATTGCACAATGGGCGCAAGCCTGATGCAGCCATGCCGCGTGTATGAAGAAGGCCT
TCGGGTTGTAAAGTACTTTCAGCAGTGAGGAAGGGATGTACGTTAATAGCGTGCATTTTT
GACGTT
>ZSR.A_946:D00780:73:HLVCNBCXX:1:1105:14269:29953 2:N:0:ATCTCG
AGAATCATTCACAATGGACGAAAGTCTGATGGTGCAACGCCGCGTGGAGGATGAAGGCCC
TAGGGTCGTAAACTCCTGTCATATAAGAGTAAGGCATAAGCGTTAATATCGTTTATGTTT
GATAGT
>ZSR.A_947:D00780:73:HLVCNBCXX:1:1105:17026:29792 2:N:0:ATCTCG
GGAATATTGCACAATGGGGGGAACCCTGATGCAGCCATGCCGCGTGTGTGAAGAAGGCCT
TCGGGTTGTAAAGCACTTTCAGTGGGGAGGAAAGGGTGATACTTAATACGTATCATCTGT
GACGTT
>ZSR.A_948:D00780:73:HLVCNBCXX:1:1105:17276:29979 2:N:0:ATCTCG
GGAATATTGGACAATGGGGGCAACCCTGATCCAGCCATGCCGCGTGTGTGAAGAAGGCCT
TCGGGTTGTAAAGCACTTTCAGTGAGGAAGAAGGCCTGCGGGTTAATAGCCGGCAGGAAG
G
>ZSR.A_949:D00780:73:HLVCNBCXX:1:1105:19797:29850 2:N:0:ATCTCG
GGAATATTGCACAATGGGCGCAAGCCTGATGCAGCCATGCCGCGTGTGTGAAGAAGGCTC
TAGGGTTGTAAAGCACTTTCAGCAGTGAGGAAAGGTTAGTAGTTAATACCTGCTAGCTGT
GACGTTAACTGCAGAAG
>ZSR.A_950:D00780:73:HLVCNBCXX:1:1105:1385:30121 2:N:0:ATCTCG
GGAATATTGCACAATGGGCGCAAGCCTGATGCAGCCATGCCGCGTGTATGAAGAAGGCCT
TCGGGTTGTAAAGTACTTTCAGCAGTGAGGAAGGGATGTACGTTAATAGCGTGC
>ZSR.A_951:D00780:73:HLVCNBCXX:1:1105:3251:30087 2:N:0:ATCTCG
GGAATATTGCACAATGGGCGCAAGCCTGATGCAGCCATGCCGCGTGTATGAAGAAGGCCT
TCGGGTTGTAAAGTACTTTCAGCGAGGAGGAAAGGGTGATAGTTAATACCTATCATCTGT
GACGTT
>ZSR.A_952:D00780:73:HLVCNBCXX:1:1105:4635:30006 2:N:0:ATCTCG
GGAATATTGCACAATGGGCGCAAGCCTGATGCAGCCATGCCGCGTGTATGAAGAAGGCCT
TCGGGTTGTAAAGTACTTTCAGCAGTGAGGAAGGGATGTACGTTAATAGCGTGCATTTTT
GACGTTAGCTGCAGAAGA
>ZSR.A_953:D00780:73:HLVCNBCXX:1:1105:8550:30008 2:N:0:ATCTCG
GGAATATTGCACAATGGGCGCAAGCCTGATGCAGCCATGCCGCGTGTATGAAGAAGGCCT
TCGGGTTGTAAAGTACTTTCAGCAGTGAGGAAGGGATGTACGTTAATAGCGTGCATTTTT
GACGTT
>ZSR.A_954:D00780:73:HLVCNBCXX:1:1105:12492:30192 2:N:0:ATCTCG
GGAATATTGGTCAATGGACGCAAGTCTGAACCAGCCATGCCGCGTGCAGGAAGAATGTCC
TATGGATTGTAAACTGCTTTTATTTGGGAATAAACCTCCTTACGTGTAGGGAGCTGAATG
TACCAA
>ZSR.A_955:D00780:73:HLVCNBCXX:1:1105:13986:30036 2:N:0:ATCTCG
GGAATATTGCACAATGGGGGAAACCCTGATGCAGCCATGCCGCGTGTGTGAAGAAGGCTC
TAGGGTCGTAAAGCACTTTCAGTAGGGAGGAAAGGGTTGTAGTTAATACCTGCGATCTGT
GACGTTAC
>ZSR.A_956:D00780:73:HLVCNBCXX:1:1105:16773:30232 2:N:0:ATCTCG
GGAATATTGCACAATGGGCGCAAGCCTGATGCAGCCATGCCGCGTGTATGAAGAAGGCCT
TCGGGTTGTAAAGTACTTTCAGCAGTGAGGAAGGGATGTACGTTAATAGCGTGCATTTTT
G
>ZSR.A_957:D00780:73:HLVCNBCXX:1:1105:17935:30058 2:N:0:ATCTCG
GGAATTTTGCGCAATGGAGGCAACTCTGACGCAGCAACGCCATGTGAGGGATGACGCATT
TAGGTGTGTAAACCTCTGTCGACAGGGAATAATAATGAATGTACCTGTAAAGGAAGCCCC
GGCTAACTTCGTG
>ZSR.A_958:D00780:73:HLVCNBCXX:1:1105:18474:30061 2:N:0:ATCTCG
GGAATATTGGACAATGGGGGAAACCCTGATCCAGCAATACCACGTGTGTGAAGAAGGCCT
TAGGGTTGTAAAGCACTTTAGTTAGGGAGGAAGGCAATTAGGTTAAGAGCTAAATTGTTT
G
>ZSR.A_959:D00780:73:HLVCNBCXX:1:1105:1068:30274 2:N:0:ATCTCG
GGAATATTGCACAATGGGCGCAAGCCTGATGCAGCCATGCCGCGTGTATGAAGAAGGCCT
TCGGGTTGTAAAGTACTTTCAGCAGTGAGGAAGGGATGTACGTTAATAGCGTGCATTTTT
GACGTTAGCTGCAGAAGAA
>ZSR.A_960:D00780:73:HLVCNBCXX:1:1105:1585:30356 2:N:0:ATCTCG
GGAATATTGCACAATGGGCGCAAGCCTGATGCAGCCATGCCGCGTGTGTGAAGAAGGCCT
TCGGGTTGTAAAGCACTTTCAGCGAGGAGGAAGGGTTAGTAGTTAATACCTGCTAGCTTT
GACGTTACTCGCAGAAGAAGCACCGGCT
>ZSR.A_961:D00780:73:HLVCNBCXX:1:1105:5061:30295 2:N:0:ATCTCG
GGAATCTTAGACAATGGGCGCAAGCCTGATCTAGCCATGCCGCGTGAGCGATGAAGGCCT
TAGGGTCGTAAAACTCTTTCGCCAGGGATGATAATGACAGTACCTGGTAAAGAA
>ZSR.A_962:D00780:73:HLVCNBCXX:1:1105:6117:30276 2:N:0:ATCTCG
GGAATATTGCACAATGGGGGAAACCCTGATGCAGCAACGCCGCGTGGAGGATGACACATT
TCGGTGCGTAAACTCCTTTTATATAGGAAGATAATGACGGTACTATATGAATAAGCGCCG
GCTAACTCCGTGCCAGC
>ZSR.A_963:D00780:73:HLVCNBCXX:1:1105:7069:30370 2:N:0:ATCTCG
GGAATTTTGGACAATGGGGGAAACCCTGATCCAGCCATCCCGCGTGAGTGAAGAAGGCCT
TCGGGTTGTAAAGCTCTTTCGAAAGTGAAGAAAACTTATTTCGTAATATGTTATAAGTAT
GACGGTAAC
>ZSR.A_964:D00780:73:HLVCNBCXX:1:1105:7704:30379 2:N:0:ATCTCG
GGAATATTGCACAATGGGCGCAAGCCTGATGCAGCCATGCCGCGTGTGTGAAGAAGGCTC
TAGGGTTGTAAAGCACTTTCAGAAGGGAGGAAAGGTTGTCCGTTAATACCTGGCAACTGT
GACGTTAC
>ZSR.A_965:D00780:73:HLVCNBCXX:1:1105:9357:30413 2:N:0:ATCTCG
GGAATATTGGTCAATGGAGGCAACTCTGAACCAGCCATGCCGCGTGAAGGATGACTGCCC
TATGGGTTGTAAACTTCTTTTATATAGGAAGAAATGTGGGTACGTGTACTCATTTGACGG
TACTAT
>ZSR.A_966:D00780:73:HLVCNBCXX:1:1105:13066:30250 2:N:0:ATCTCG
GGAATATTGCACAATGGGGGAAACCCTGATGCAGCCATGCCGCGTGTGTGAAGAAGGCCT
TCGGGTTGTAAAGCACTTTCAGTAGGGAGGAAAGGTGTGTAGTTAATACCTGCATACTGT
GACGTTACCTACAGA
>ZSR.A_967:D00780:73:HLVCNBCXX:1:1105:13092:30348 2:N:0:ATCTCG
GGAATATTGGGCAATGGAGGCAACTCTGACCCAGCCATGCCGCGTGCAGGAATACGGTTC
TATGGATTGTAAACTGCTTTTATACAGGAAGAATAAGGTCTACGTGTAGACTGATGACGG
TACTGT
>ZSR.A_968:D00780:73:HLVCNBCXX:1:1105:7494:30583 2:N:0:ATCTCG
GGAATATTGCACAATGGGCGAAAGCCTGATGCAGCCATGCCGCGTGTGTGAAGAAGGCTT
TAGGGTTGTAAAGCACTTTCAGTAGGGAGGAAAGGTTGAAGGTTAATACCCTTTGGCTGT
GACGTTAC
>ZSR.A_969:D00780:73:HLVCNBCXX:1:1105:10229:30571 2:N:0:ATCTCG
GGAATATTGGACAATGGGCGCAAGCCTGATCCAGCCATGCCGCGTGTGTGAAGAAGGCTT
TCGGGTTGTAAAGCACTTTCAGTCGGGAGGAAGGCTGCCTAGTTAATACCTAGGTAGATT
GACGTTACCGACAGAAGA
>ZSR.A_970:D00780:73:HLVCNBCXX:1:1105:11898:30708 2:N:0:ATCTCG
GGAATATTGGACAATGGGCGCAAGCCTGATCCAGCCATGCCGCGTGTGTGAAGAAGGCTT
TCGGGTTGTAAAGCACTTTCAGTCGGGAGGAAGGCTGCCTAGTTAATACCTAGGTAGATT
GACGTT
>ZSR.A_971:D00780:73:HLVCNBCXX:1:1105:13167:30610 2:N:0:ATCTCG
GGAATATTGCACAATGGGGGAAACCCTGATGCAGCCATGCCGCGTGTGTGAAGAAGGCCT
TCGGGTTGTAAAGCACTTTCAGCGAGGAGGAAAGGGTGTAAGTTAATACCTTACATCTGT
GACGTTACT
>ZSR.A_972:D00780:73:HLVCNBCXX:1:1105:17875:30523 2:N:0:ATCTCG
GGAATATTGCACAATGGGCGCAAGCCTGATGCAGCCATGCCGCGTGTATGAAGAAGGCCT
TCGGGTTGTAAAGTACTTTCAGCAGTGAGGAAGGGATGTACGTTAATAGCGTGCATTTTT
GACGTT
>ZSR.A_973:D00780:73:HLVCNBCXX:1:1105:20232:30528 2:N:0:ATCTCG
GGAATATTGCACAATGGGCGCAAGCCTGATGCAGCCATGCCGCGTGTATGAAGAAGGCCT
TCGGGTTGTAAAGTACTTTCAGCAGTGAGGAAGGGATGTACGTTAATAGCGTGCATTTTT
GACGTTAGCTGCAGAAGAAGCACCGG
>ZSR.A_974:D00780:73:HLVCNBCXX:1:1105:20390:30616 2:N:0:ATCTCG
AGAATCATTCACAATGGACGAAAGTCTGATGGTGCAACGCCGCGTGGAGGATGAAGGCCC
TAGGGTCGTAAACTCCTGTCATATAAGAGTAAGGCATAAGCGTTAATATCGTTTATGTTT
G
>ZSR.A_975:D00780:73:HLVCNBCXX:1:1105:2759:30845 2:N:0:ATCTCG
GGAATATTGGACAATGGGGGCAACCCTGATCCAGCCATGCCGCGTGTGTGAAGAAGGCCT
TCGGGTTGTAAAGCACTTTCAGTGAGGAAGAAGGCCTGCGGGTTAATAGCCGGCAGGAAG
GACATC
>ZSR.A_976:D00780:73:HLVCNBCXX:1:1105:3172:30793 2:N:0:ATCTCG
GGAATATTGCACAATGGGGGAAACCCTGATGCAGCAACGCCGCGTGGAGGATGACACATT
TCGGTGCGTAAACTCCTTTTATATAGGAAGATAATGACGGTACTATATGAATAAGCGCCG
GCTAACTCCGTGCC
>ZSR.A_977:D00780:73:HLVCNBCXX:1:1105:8936:30815 2:N:0:ATCTCG
GGAATATTGCACAATGGGCGCAAGCCTGATGCAGCCATGCCGCGTGTGTGAAGAAGGCTC
TAGGGTTGTAAAGCACTTTCAGCAGTGAGGAAAGCTTGTTGGTTAATAGCCATCAAGTGT
GACGTTAACTGCAGA
>ZSR.A_978:D00780:73:HLVCNBCXX:1:1105:9172:30905 2:N:0:ATCTCG
AGAATCATTCACAATGGACGAAAGTCTGATGGTGCAACGCCGCGTGGAGGATGAAGGCCC
TAGGGTCGTAAACTCCTGTCATATAAGAGTAAGGCATAAGCGTTAATATCGTTTATGTTT
GATAGT
>ZSR.A_979:D00780:73:HLVCNBCXX:1:1105:11685:30789 2:N:0:ATCTCG
GGAATATTGCACAATGGGCGCAAGCCTGATGCAGCCATGCCGCGTGTATGAAGAAGGCCT
TCGGGTTGTAAAGTACTTTCAGCAGTGAGGAAGGGATGTACGTTAATAGCGTGCATTTTT
GACGTTAGCTGCAG
>ZSR.A_980:D00780:73:HLVCNBCXX:1:1105:13080:30894 2:N:0:ATCTCG
GGAATTTTGGACAATGGGGGAAACCCTGATCCAGCCATCCCGCGTGAGTGAAGAAGGCCT
TCGGGTTGTAAAGCTCTTTCGAAAGTGAAGAAAACTTATTTCGTAATATGTTATAAGTAT
GACGGTAACTT
>ZSR.A_981:D00780:73:HLVCNBCXX:1:1105:14618:30973 2:N:0:ATCTCG
GGAATATTGCACAATGGGCGCAAGCCTGATGCAGCCATGCCGCGTGTGTGAAGAAGGCCT
TCGGGTTGTAAAGCACTTTCAGCGAGGAGGAAGGGTTAGTAGTTAATACCTGCTAGCTTT
GACGTT
>ZSR.A_982:D00780:73:HLVCNBCXX:1:1105:17407:30843 2:N:0:ATCTCG
GGAATATTGCACAATGGGGGAAACCCTGATGCAGCAACGCCGCGTGGAGGATGACACATT
TCGGTGCGTAAACTCCTTTTATATAGGAAGATAATGACGGTACTATATGAATAAGCGCCG
GCTAAC
>ZSR.A_983:D00780:73:HLVCNBCXX:1:1105:17814:30756 2:N:0:ATCTCG
GGAATATTGCACAATGGGCGCAAGCCTGATGCAGCCATGCCGCGTGTATGAAGAAGGCCT
TCGGGTTGTAAAGTACTTTCAGCAGTGAGGAAGGGATGTACGTTAATAGCGTGCATTTTT
G
>ZSR.A_984:D00780:73:HLVCNBCXX:1:1105:18958:30928 2:N:0:ATCTCG
GGAATATTGCACAATGGGCGCAAGCCTGATGCAGCCATGCCGCGTGTATGAAGAAGGCCT
TCGGGTTGTAAAGTACTTTCAGCAGTGAGGAAGGTTCATGCGTTAATAGCGTATGGATTT
G
>ZSR.A_985:D00780:73:HLVCNBCXX:1:1105:20240:30841 2:N:0:ATCTCG
GGAATATTGCACAATGGGCGCAAGCCTGATGCAGCCATGCCGCGTGTATGAAGAAGGCCT
TCGGGTTGTAAAGTACTTTCAGCAGTGAGGAAGGGATGTACGTTAATAGCGTGCATTTTT
G
>ZSR.A_986:D00780:73:HLVCNBCXX:1:1105:7703:31088 2:N:0:ATCTCG
GGAATATTGCACAATGGGCGCAAGCCTGATGCAGCCATGCCGCGTGTGTGAAGAAGGCCT
TCGGGTTGTAAAGCACTTTCAGTCGTGAGGAAGGGTTAGTAGTTAATACCTGCTAGCTT
>ZSR.A_987:D00780:73:HLVCNBCXX:1:1105:12117:31072 2:N:0:ATCTCG
GGAATATTGGACAATGGGCGCAAGCCTGATCCAGCCATGCCGCGTGTGTGAAGAAGGCTT
TCGGGTTGTAAAGCACTTTCAGTCGGGAGGAAGGCTGCCTAGTTAATACCTAGGTAGAT
>ZSR.A_988:D00780:73:HLVCNBCXX:1:1105:19974:31006 2:N:0:ATCTCG
GGAATATTGCACAATGGGGGAAACCCTGATGCAGCAACGCCGCGTGGAGGATGACACATT
TCGGTGCGTAAACTCCTTTTATATAGGAAGATAATGACGGTACTATATGAATAAGCGCCG
GCTAAC
>ZSR.A_989:D00780:73:HLVCNBCXX:1:1105:2832:31488 2:N:0:ATCTCG
GGAATATTGGACAATGGGAGGGATCCTGATCCAGCAATACCGCGTGTGTGAATAAGGCCT
GAGGGTTGTAAAGCACTTTTAGTATTGAGAAAGGTTAGGTAGGTTAATATCCTAACTAAT
TGATGTTAGATACA
>ZSR.A_990:D00780:73:HLVCNBCXX:1:1105:3469:31409 2:N:0:ATCTCG
GGAATATTGCACAATGGGCGCAAGCCTGATGCAGCCATGCCGCGTGTGTGAAGAAGGCTC
TAGGGTTGTAAAGCACTTTCAGCAGTGAGGAAAGGTTAGTAGTTAATACCTGCTAGCTGT
GACGTTAACTGCAGAAGAAGCACC
>ZSR.A_991:D00780:73:HLVCNBCXX:1:1105:5932:31374 2:N:0:ATCTCG
GGAATATTGCACAATGGGCGCAAGCCTGATGCAGCCATGCCGCGTGTATGAAGAAGGCCT
TCGGGTTGTAAAGTACTTTCAGCAGTGAGGAAGGGATGTACGTTAATAGCGTGC
>ZSR.A_992:D00780:73:HLVCNBCXX:1:1105:6302:31267 2:N:0:ATCTCG
GGAATATTGGTCAATGGGGGCAACCCTGAACCAGCCATGCCGCGTGCAGGAAGAAGGCGT
TCTGCGTCGTAAACTGCTTTTATATAAGAAGAAAACCACTCTTGCGAGAGTGTATGACGG
TATTATATGAATAAGCACC
>ZSR.A_993:D00780:73:HLVCNBCXX:1:1105:11828:31335 2:N:0:ATCTCG
GGAATATTGGACAATGGGCGCAAGCCTGATCCAGCCATGCCGCGTGCAGGAAGACTGCCC
TATGGGTTGTAAACTGCTTTTATATAGGAAGAACCACTCTCACGTGTGAGAGCTTGACGG
TACTAT
>ZSR.A_994:D00780:73:HLVCNBCXX:1:1105:12076:31476 2:N:0:ATCTCG
GGAATATTGCACAATGGGGGAAACCCTGATGCAGCCATGCCGCGTGTGTGAAGAAGGCCT
TCGGGTTGTAAAGCACTTTCAGCGAGGAGGAAAGGGTGTAAGTTAATACCTTACATCTG
>ZSR.A_995:D00780:73:HLVCNBCXX:1:1105:12253:31370 2:N:0:ATCTCG
GGAATATTGCACAATGGGCGCAAGCCTGATGCAGCCATGCCGCGTGTGTGAAGAAGGCTC
TAGGGTTGTAAAGCACTTTCAGAAGGGAGGAAAGGTTGTAAGTTAATACCTTACAACTGT
GACGTTACC
>ZSR.A_996:D00780:73:HLVCNBCXX:1:1105:13124:31427 2:N:0:ATCTCG
GGAATATTGCACAATGGGGGAAACCCTGATGCAGCAACGCCGCGTGGAGGATGACACATT
TCGGTGCGTAAACTCCTTTTATATAGGAAGATAATGACGGTACTATATGAATAAGCGCCG
GCT
>ZSR.A_997:D00780:73:HLVCNBCXX:1:1105:13441:31308 2:N:0:ATCTCG
GGAATATTGCACAATGGGCGCAAGCCTGATGCAGCCATGCCGCGTGTATGAAGAAGGCCT
TCGGGTTGTAAAGTACTTTCAGCAGTGAGGAAGGGATGTACGTTAATAGCGTGCATTTTT
GACGTTAGCTGCAGAAGAAGCACCGGCTAAC
>ZSR.A_998:D00780:73:HLVCNBCXX:1:1105:17778:31335 2:N:0:ATCTCG
AGAATCATTCACAATGGGGGCAACCCTGATGGTGCAACGCCGCGTGGAGGATGAAGGCCC
TAGGGTCGTAAACTCCTGTCATCAAGGAGTAAGGCATAATAGTTAATAGCTATTATGTTT
GATAGT
>ZSR.A_999:D00780:73:HLVCNBCXX:1:1105:18256:31393 2:N:0:ATCTCG
GGAATTTTGCGCAATGGAGGCAACTCTGACGCAGCAACGCCATGTGAGGGATGACGCATT
TAGGTGTGTAAACCTCTGTCGACAGGGAATAATAATGAATGTACCTGTAAAGGAAGCCCC
GGCTAA
>ZSR.A_1000:D00780:73:HLVCNBCXX:1:1105:20817:31307 2:N:0:ATCTCG
GGAATATTGCACAATGGGGGAAACCCTGATGCAGCAACGCCGCGTGGAGGATGACACATT
TCGGTGCGTAAACTCCTTTTATATAGGAAGATAATGACGGTACTATATGAATAAGCGCCG
GCTAACTCCGTGCCAGC
>ZSR.A_1001:D00780:73:HLVCNBCXX:1:1105:2050:31676 2:N:0:ATCTCG
GGAATATTGGACAATGGGCGCAAGCCTGATCCAGCCATGCCGCGTGTGTGAAGAAGGCTT
TCGGGTTGTAAAGCACTTTCAGTCGGGAGGAAGGCTGCCTAGTTAATACCTAGGTAGATT
GACGTTACCGACAGAAGA
>ZSR.A_1002:D00780:73:HLVCNBCXX:1:1105:5248:31590 2:N:0:ATCTCG
GGAATATTGCACAATGGGCGCAAGCCTGATGCAGCCATGCCGCGTGTATGAAGAAGGCCT
TCGGGTTGTAAAGTACTTTCAGCAGTGAGGAAGGGATGTACGTTAATAGCGTGCATTTTT
GACGTTAGCTGCAGAAGAAGCACCGGCTA
>ZSR.A_1003:D00780:73:HLVCNBCXX:1:1105:8845:31636 2:N:0:ATCTCG
GGAATATTGCACAATGGGGGAAACCCTGATGCAGCCATGCCGCGTGTGTGAAGAAGGCCT
TCGGGTTGTAAAGCACTTTCAGCGAGGAGGAAAGGGTGTAAGTTAATACCTTACATCTGT
GACGTTACTCGCAGAAG
>ZSR.A_1004:D00780:73:HLVCNBCXX:1:1105:9380:31747 2:N:0:ATCTCG
GGAATATTGCACAATGGGCGCAAGCCTGATGCAGCCATGCCGCGTGTGTGAAGAAGGCTC
TAGGGTTGTAAAGCACTTTCAGCAGTGAGGAAAGGTTAGTAGTTAATACCTGCTAGCTGT
G
>ZSR.A_1005:D00780:73:HLVCNBCXX:1:1105:10357:31739 2:N:0:ATCTCG
GGAATATTGCACAATGGGCGCAAGCCTGATGCAGCCATGCCGCGTGTGTGAAGAAGGCTC
TAGGGTTGTAAAGCACTTTCAGCAGTGAGGAAAGCTTGTTGGTTAATACCCATCAAGTGT
GACGTTAACTGCAGA
>ZSR.A_1006:D00780:73:HLVCNBCXX:1:1105:10968:31515 2:N:0:ATCTCG
GGAATATTGCACAATGGGCGCAAGCCTGATGCAGCCATGCCGCGTGTATGAAGAAGGCCT
TCGGGTTGTAAAGTACTTTCAGCAGTGAGGAAGGGATGTACGTTAATAGCGTGCATTTTT
GACGTT
>ZSR.A_1007:D00780:73:HLVCNBCXX:1:1105:11263:31646 2:N:0:ATCTCG
GGAATATTGCACAATGGGGGAAACCCTGATGCAGCAACGCCGCGTGGAGGATGACACATT
TCGGTGCGTAAACTCCTTTTATATAGGAAGATAATGACGGTACTATATGAATAA
>ZSR.A_1008:D00780:73:HLVCNBCXX:1:1105:14591:31671 2:N:0:ATCTCG
GGAATATTGCACAATGGGCGCAAGCCTGATGCAGCCATGCCGCGTGTATGAAGAAGGCCT
TCGGGTTGTAAAGTACTTTCCGCAGTGAGGAAGGGATGTACGTTAATAGCGTGCATTTTT
GACGTT
>ZSR.A_1009:D00780:73:HLVCNBCXX:1:1105:15554:31728 2:N:0:ATCTCG
GGAATATTGCACAATGGGCGAAAGCCTGATGCAGCCATGCCGCGTGTGTGAAGAAGGCTC
TAGGGTTGTAAAGCACTTTCAGTAGGGAGGAAAGGTTGATGGTTAATACCCATTAGCTGT
>ZSR.A_1010:D00780:73:HLVCNBCXX:1:1105:5318:31777 2:N:0:ATCTCG
GGAATATTGCACAATGGGCGAAAGCCTGATGCAGCCATGCCGCGTGTGTGAAGAAGGCTC
TAGGGTTGTAAAGCACTTTCAGTAGGGAGGAAAGGTTGAAGGTTAATACCCTTTGGCTGT
GACGTTACCTACA
>ZSR.A_1011:D00780:73:HLVCNBCXX:1:1105:5842:31806 2:N:0:ATCTCG
GGAATCTTGGACAATGGGCGCAAGCCTGATCCAGCCATGCCGCGTGAGTGATGAAGGCCT
TAGGGTCGTAAAGCTCTTTCGCCAGAGATGATAATGACAGTATCTGGTAAAGAAACCCCG
GCTAACTCCGTGCC
>ZSR.A_1012:D00780:73:HLVCNBCXX:1:1105:6381:31883 2:N:0:ATCTCG
GGAATATTGCACAATGGGCGCAAGCCTGATGCAGTCATGCCGCGTGTATGAAGAAGGCCT
TCGGGTTGTAAAGTACTTTCAGCAGTGAGGAAGGGATGTACGTTAATAGCGTGCATTTTT
GACGTTAGCTGCAGAA
>ZSR.A_1013:D00780:73:HLVCNBCXX:1:1105:8361:31817 2:N:0:ATCTCG
GGAATCTTAGACAATGGGCGCAAGCCTGATCTAGCCATGCCGCGTGAGCGATGAAGGCCT
TAGGGTCGTAAAACTCTTTCGCCAGGGATGATAATGACAGTACCTGGTAAAGAAACCCCG
>ZSR.A_1014:D00780:73:HLVCNBCXX:1:1105:10851:31919 2:N:0:ATCTCG
GGAATATTGCACAATGGGCGCAAGCCTGATGCAGCCATGCCGCGTGTATGAAGAAGGCCT
TCGGGTTGTAAAGTACTTTCAGCAGTGAGGAAGGGATGTACGTTAATAGCGTGCATTTTT
G
>ZSR.A_1015:D00780:73:HLVCNBCXX:1:1105:11108:31915 2:N:0:ATCTCG
GGAATATTGCACAATGGGCGAAAGCCTGATGCAGCCATGCCGCGTGTGTGAAGAAGGCTC
TAGGGTTGTAAAGCACTTTCAGTAGGGAGGAAAGGTTGAAGGTTAATACCCTTTGGCTGT
GACGTTAC
>ZSR.A_1016:D00780:73:HLVCNBCXX:1:1105:15317:31839 2:N:0:ATCTCG
GGAATCTTAGACAATGGGCGCAAGCCTGATCTAGCCATGCCGCGTGAGCGATGAAGGCCT
TAGGGTCGTAAAACTCTTTCGCCAGGGATGATAATGACAGTACCTGGTAAAGAAACCCCG
GCTAACTCCG
>ZSR.A_1017:D00780:73:HLVCNBCXX:1:1105:16190:31944 2:N:0:ATCTCG
GGAATATTGCACAATGGGCGCAAGCCTGATGCAGCCATGCCGCGTGTGTGAAGAAGGCTC
TAGGGTTGTAAAGCACTTTCAGCAGTGAGGAAAGCTTGTTGGTTAATACCCATC
>ZSR.A_1018:D00780:73:HLVCNBCXX:1:1105:1571:32131 2:N:0:ATCTCG
GGAATATTGCACAATGGGCGCAAGCCTGATGCAGCCATGCCGCGTGTATGAAGAAGGCCT
TCGGGTTGTAAAGTACTTTCAGCAGTGAGGAAGGGATGTACGTTAATAGCGTGCATTTTT
GACGTTAGCTGCAGAAGAA
>ZSR.A_1019:D00780:73:HLVCNBCXX:1:1105:9304:32222 2:N:0:ATCTCG
GGAATATTGGACAATGGGGGAAACCCTGATCCAGCCATGCCGCGTGAATGAAGAAGGCCT
TCGGGTTGTAAAGTTCTTTTACCTGTGATGATTATGACTAGCAGGAGAAAAAGTCCCGGC
TAACTC
>ZSR.A_1020:D00780:73:HLVCNBCXX:1:1105:9989:32105 2:N:0:ATCTCG
GGAATATTGCACAATGGGGGAAACCCTGATGCAGCCATGCCGCGTGTGTGAAGAAGGCTC
TAGGGTCGTAAAGCACTTTCAGTAGGGAGGAAAGGGTTGTAGTTAATACCTGCGATCTGT
GACGTTACCTACA
>ZSR.A_1021:D00780:73:HLVCNBCXX:1:1105:13328:32124 2:N:0:ATCTCG
GGAATATTGCGCAATGAGCGAAAGCTTGACGCAGCGACACCGCGTGTGGGATGACGGATC
TAGGTTTGTAAACCACTTTCAGGAGGGAAGAAAATGACGGTACCTCCACAAGAAGCCCCG
GCCAA
>ZSR.A_1022:D00780:73:HLVCNBCXX:1:1105:16364:32123 2:N:0:ATCTCG
GGAATATTGCACAATGGAGGAAACTCTGATGCAGCAACGCCGCGTGGAGGATGACACTTT
TCGGAGCGTAAACTCCTTTTATATAGGAAGATAATGACGGTACTATATGAATAAGCACCG
GCTAAC
>ZSR.A_1023:D00780:73:HLVCNBCXX:1:1105:18574:32111 2:N:0:ATCTCG
GGAATATTGGACAATGGGCGAAAGCCTGATCCAGCAATGCCGCGTGTGTGAAGAAGGCCT
GAGGGTTGTAAAGCACTTTCAGCAAGGAAGATGGATAAAGTGGCTAATACCCACAGTATC
TGACGT
>ZSR.A_1024:D00780:73:HLVCNBCXX:1:1105:5501:32491 2:N:0:ATCTCG
GGAATATTGCACAATGGGCGCAAGCCTGATGCAGCCATGCCGCGTGTATGAAGAAGGCCT
TCGGGTTGTAAAGTACTTTCAGCAGTGAGGAAGGGATGTACGTTAATAGCGTGCATTTTT
GACGTTAGCTGCAGAAGAAGCACCG
>ZSR.A_1025:D00780:73:HLVCNBCXX:1:1105:6151:32289 2:N:0:ATCTCG
GGAATATTGCACAATGGGCGCAAGCCTGATGCAGCCATGCCGCGTGTATGAAGAAGGCCT
TCGGGTTGTAAAGTACTTTCAGCAGTGAGGAAGGTTCATGCGTTAATAGCGTATGGATTT
GACGTTAG
>ZSR.A_1026:D00780:73:HLVCNBCXX:1:1105:6028:32332 2:N:0:ATCTCG
GGAATATTGCACAATGGGGGAAACCCTGATGCAGCCATGCCGCGTGTGTGAAGAAGGCTC
TAGGGTCGTAAAGCACTTTCAGTAGGGAGGAAAGGGTTGTAGTTAATACCTGCGATCTGT
GACGTTACCTACAGAAGAA
>ZSR.A_1027:D00780:73:HLVCNBCXX:1:1105:6346:32409 2:N:0:ATCTCG
GGAATATTGCACAATGGGGGAAACCCTGATGCAGCCATGCCGCGTGTGTGAAGAAGGCCT
TCGGGTTGTAAAGCACTTTCAGCGAGGAGGAAAGGGTGTAAGTTAATACCTTACATCTGT
>ZSR.A_1028:D00780:73:HLVCNBCXX:1:1105:7577:32468 2:N:0:ATCTCG
GGAATATTGCACAATGGGCGCAAGCCTGATGCAGCCATGCCGCGTGTATGAAGAAGGCCT
TCGGGTTGTAAAGTACTTTCAGCAGTGAGGAAGGTTCATGCGTTAATAGCGTATGGATTT
GACGTTAG
>ZSR.A_1029:D00780:73:HLVCNBCXX:1:1105:9251:32410 2:N:0:ATCTCG
GGAATATTGCACAATGGGCGCAAGCCTGATGCAGCCATGCCGCGTGTATGAAGAAGGCCT
TCGGGTTGTAAAGTACTTTCAGCAGTGAGGAAGGGATGTACGTTAATAGCGTGCATTTTT
GACGTTAG
>ZSR.A_1030:D00780:73:HLVCNBCXX:1:1105:13890:32431 2:N:0:ATCTCG
GGAATATTGCACAATGGGCGCAAGCCTGATGCAGCCATGCCGCGTGTATGAAGAAGGCCT
TCGGGTTGTAAAGTACTTTCAGCAGTGAGGAAGGGATGTACGTTAATAGCGTGCATTTTT
GACGTTAGCTGCAGAAG
>ZSR.A_1031:D00780:73:HLVCNBCXX:1:1105:19182:32492 2:N:0:ATCTCG
GGAATATTGCACAATGGGCGCAAGCCTGATGCAGCCATGCCGCGTGTGTGAAGAAGGCTC
TAGGGTTGTAAAGCACTTTCAGAAGGGAGGAAAGGTTGTAAGTTAATACCTTACAACTGT
GACGTTACCT
>ZSR.A_1032:D00780:73:HLVCNBCXX:1:1105:20955:32420 2:N:0:ATCTCG
GGAATATTGCACAATGGGCGCAAGCCTGATGCAGCCATGCCGCGTGTGTGAAGAAGGCCT
TCGGGTTGTAAAGCACTTTCAGCGAGGAGGAAGGGTTAGTAGTTAATACCTGCTAG
>ZSR.A_1033:D00780:73:HLVCNBCXX:1:1105:5421:32692 2:N:0:ATCTCG
GGAATATTGCACAATGGGCGCAAGCCTGATGCAGCCATGCCGCGTGTGTGAAGAAGGCTC
TAGGGTTGTAAAGCACTTTCAGAAGGGAGGAAAGGTTGTAAGTTAATACCTTACAACTGT
GACGTTACCTTCAGAAGAAGCACCG
>ZSR.A_1034:D00780:73:HLVCNBCXX:1:1105:8058:32577 2:N:0:ATCTCG
GGAATATTGCACAATGGGCGCAAGCCTGATGCAGCCATGCCGCGTGTATGAAGAAGGCCT
TCGGGTTGTAAAGTACTTTCAGCAGTGAGGAAGGGATGTACGTTAATAGCGTGCATTTTT
GACGTT
>ZSR.A_1035:D00780:73:HLVCNBCXX:1:1105:10441:32663 2:N:0:ATCTCG
GGAATATTGCACAATGGGGGAAACCCTGATGCAGCCATGCCGCGTGTGTGAAGAAGGCCT
TCGGGTTGTAAAGCACTTTCAGCGAGGAGGAAAGGGTGTAAGTTAATACCTTACATCTGT
>ZSR.A_1036:D00780:73:HLVCNBCXX:1:1105:11151:32698 2:N:0:ATCTCG
GGAATATTGCACAATGGGGGAAACCCTGATGCAGCAACGCCGCGTGGAGGATGACACATT
TCGGTGCGTAAACTCCTTTTATATAGGAAGATAATGACGGTACTATATGAATAAGCGCCG
GCTAA
>ZSR.A_1037:D00780:73:HLVCNBCXX:1:1105:16696:32626 2:N:0:ATCTCG
GGAATATTGGTCAATGGACGCAAGTCTGAACCAGCCATGCCGCGTGCAGGAAGACGGCCT
TATGGGTTGTAAACTGCTTTTATATAGGGTGAAAATTATCTACGTGTAGATAACTGACGG
TACTATAAGAATAAGGACCGGCTAA
>ZSR.A_1038:D00780:73:HLVCNBCXX:1:1105:17999:32646 2:N:0:ATCTCG
GGAATATTGCACAATGGGCGCAAGCCTGATGCAGCCATGCCGCGTGTATGAAGAAGGCCT
TCGGGTTGTAAAGTACTTTCAGCAGTGAGGAAGGGATGTACGTTAATAGCGTGCATTTTT
GACGTTAGCTGCA
>ZSR.A_1039:D00780:73:HLVCNBCXX:1:1105:4464:32952 2:N:0:ATCTCG
GGAATATTGCACAATGGGCGCAAGCCTGATGCAGCCATGCCGCGTGTATGAAGAAGGCCT
TCGGGTTGTAAAGTACTTTCAGCAGTGAGGAAGGGATGTACGTTAATAGCGTGCATTTTT
GACGTTAGCTGCAGAAGAAGCACC
>ZSR.A_1040:D00780:73:HLVCNBCXX:1:1105:4812:32792 2:N:0:ATCTCG
GGAATATTGCACAATGGGCGCAAGCCTGATGCAGCCATGCCGCGTGTATGAAGAAGGCCT
TCGGGTTGTAAAGTACTTTCAGCAGTGAGGAAGGGATGTACGCTAATAGCGTGC
>ZSR.A_1041:D00780:73:HLVCNBCXX:1:1105:5884:32771 2:N:0:ATCTCG
GGAATATTGCACAATGGGGGAAACCCTGATGCAGCCATGCCGCGTGTGTGAAGAAGGCCT
TCGGGTTGTAAAGCACTTTCAGTAGGGAGGAAAGGTGTGTAGTTAATACCTGCATACTGT
GACGTTACCTACAGAAGAA
>ZSR.A_1042:D00780:73:HLVCNBCXX:1:1105:8085:32946 2:N:0:ATCTCG
GGAATATTGCACAATGGGGGAAACCCTGATGCAGCAACGCCGCGTGGAGGATGACACATT
TCGGTGCGTAAACTCCTTTTATATAGGAAGATAATGACGGTACTATATGAATAAGCGCCG
GCTAACTCCGTGCCAG
>ZSR.A_1043:D00780:73:HLVCNBCXX:1:1105:16859:32880 2:N:0:ATCTCG
GGAATATTGCACAATGGGCGAAAGCCTGATGCAGCAATGCCGCGTGGAGGATGACGCATC
TAGGTGTGTAAACTCCTTTTATATGAGAAGATAATGACGGTATCATATGAATAAGCACCG
G
>ZSR.A_1044:D00780:73:HLVCNBCXX:1:1105:17500:32819 2:N:0:ATCTCG
GGAATATTGCACAATGGGCGCAAGCCTGATGCAGCCATGCCGCGTGAATGATGAAGGCCT
TAGGGTTGTAAAATTCTTTCGCCAAGGATGATAATGACAGTACTTGGTAAAGAAGCCCCG
GCTAAC
>ZSR.A_1045:D00780:73:HLVCNBCXX:1:1105:17265:32901 2:N:0:ATCTCG
GGAATATTGCACAATGGGCGAAAGCCTGATGCAGCAATGCCGCGTGGAGGATGACGCATC
TAGGTGTGTAAACTCCTTTTATATGAGAAGATAATGACGGTATCATATGAATAAGCACCG
G
>ZSR.A_1046:D00780:73:HLVCNBCXX:1:1105:20124:32861 2:N:0:ATCTCG
GGAATATTGCACAATGGGCGCAAGCCTGATGCAGCCATGCCGCGTGTATGAAGAAGGCCT
TCGGGTTGTAAAGTACTTTCAGCGAGGAGGAAAGGGTGATAGTTAATACCTATCATCTGT
G
>ZSR.A_1047:D00780:73:HLVCNBCXX:1:1105:20794:32802 2:N:0:ATCTCG
GGAATATTGCACAATGGGGGAAACCCTGATGCAGCAACGCCGCGTGGAGGATGACACATT
TCGGTGCGTAAACTCCTTTTATATAGGAAGATAATGACGGTACTATATGAATAAGCGCCG
G
>ZSR.A_1048:D00780:73:HLVCNBCXX:1:1105:3235:33204 2:N:0:ATCTCG
GGAATATTGCACAATGGGGGAAACCCTGATGCAGCCATGCCGCGTGTGTGAAGAAGGCCT
TCGGGTTGTAAAGCACTTTCAGCGAGGAGGAAAGGGTGTAAGTTAATACCTTACATCTGT
GACGTTACTCGCAGAAG
>ZSR.A_1049:D00780:73:HLVCNBCXX:1:1105:6463:33047 2:N:0:ATCTCG
GGAATATTGCACAATGGGCGCAAGCCTGATGCAGCCATGCCGCGTGTATGAAGAAGGCCT
TCGGGTTGTAAAGTACTTTCAGCAGTGAGGAAGGGATGTACGTTAATAGCGTGCATTTTT
GACGTTAGCTGCAGAAGAAGCACCGGCTAACTCC
>ZSR.A_1050:D00780:73:HLVCNBCXX:1:1105:6785:33241 2:N:0:ATCTCG
GGAATATTGCACAATGGGCGCAAGCCTGATGCAGCCATGCCGCGTGTATGAAGAAGGCCT
TCGGGTTGTAAAGTACTTTCAGCAGTGAGGAAGGGATGTACGTTAATAGCGTGCATTTTT
GACGTTAGCTGCA
>ZSR.A_1051:D00780:73:HLVCNBCXX:1:1105:9128:33072 2:N:0:ATCTCG
GGAATATTGCACAATGGGCGCAAGCCTGATGCAGCCATGCCGCGTGTATGAAGAAGGCCT
TCGGGTTGTAAAGTACTTTCAGCAGTGAGGAAGGGATGTACGTTAATAGCGTGC
>ZSR.A_1052:D00780:73:HLVCNBCXX:1:1105:9358:33052 2:N:0:ATCTCG
GGAATATTGCACAATGGGGGAAACCCTGATGCAGCCATGCCGCGTGTGTGAAGAAGGCTC
TAGGGTCGTAAAGCACTTTCAGTAGGGAGGAAAGGGTTGTAGTTAATACCTGCG
>ZSR.A_1053:D00780:73:HLVCNBCXX:1:1105:11031:33023 2:N:0:ATCTCG
GGAATATTGGACAATGGGGGCAACCCTGATCCAGCCATGCCGCGTGTGTGAAGAAGGCCT
TCGGGTTGTAAAGCACTTTCAGTGAGGAAGAAGGCCTGCGGGTTAATAGCCGGC
>ZSR.A_1054:D00780:73:HLVCNBCXX:1:1105:12168:33161 2:N:0:ATCTCG
GGAATATTGGACAATGGAGGCAACTCTGATCCAGCCATGCCGCGTGAAGGAAGACTGCCC
TATGGGTTGTAAACTTCTTTTATATAGGAAGAAACACTTCTACGTGTAGGAGCTTGACGG
TACTA
>ZSR.A_1055:D00780:73:HLVCNBCXX:1:1105:12419:33069 2:N:0:ATCTCG
GGAATATTGCACAATGGGCGAAAGCCTGATGCAGCCATGCCGCGTGTGTGAAGAAGGCTC
TAGGGTTGTAAAGCACTTTCAGTAGGGAGGAAAGGTTGAAGGTTAATACCCTTTGGCTGT
GACGTT
>ZSR.A_1056:D00780:73:HLVCNBCXX:1:1105:12432:33149 2:N:0:ATCTCG
GGAATATTGCACAATGGGGGAAACCCTGATGCAGCAACGCCGCGTGGAGGATGACACATT
TCGGTGCGTAAACTCCTTTTATATAGGAAGATAATGACGGTACTATATGAATAAGCGCCG
GCTAACTCCGTGCCAGC
>ZSR.A_1057:D00780:73:HLVCNBCXX:1:1105:15547:33220 2:N:0:ATCTCG
GGAATATTGCACAATGGGCGCAAGCCTGATGCAGCCATGCCGCGTGTATGAAGAAGGCCT
TCGGGTTGTAAAGTACTTTCAGCAGTGAGGAAGGGATGTACGTTAATAGCGTGC
>ZSR.A_1058:D00780:73:HLVCNBCXX:1:1105:16032:33020 2:N:0:ATCTCG
GGAATATTGCACAATGGAGGAAACTCTGATGCAGCAACGCCGCGTGGAGGATGACACTTT
TCGGAGCGTAAACTCCTTTTATATAGGAAGATAATGACGGTACTATATGAATAAGCACCG
GCTAACTCCGTGC
>ZSR.A_1059:D00780:73:HLVCNBCXX:1:1105:4340:33297 2:N:0:ATCTCG
GGAATATTGCACAATGGGGGAAACCCTGATGCAGCAACGCCGCGTGGAGGATGACACATT
TCGGTGCGTAAACTCCTTTTATATAGGAAGATAATGACGGTACTATATGAATAAGCGCCG
GCTAACTCCGTGC
>ZSR.A_1060:D00780:73:HLVCNBCXX:1:1105:4618:33252 2:N:0:ATCTCG
GGAATATTGCACAATGGGCGCAAGCCTGATGCAGCCATGCCGCGTGTATGAAGAAGGCCT
TCGGGTTGTAAAGTACTTTCAGCAGTGAGGAAGGGATGTACGTTAATAGCGTGCATTTTT
GACGTTAGCTGCAGAAGAAGCACC
>ZSR.A_1061:D00780:73:HLVCNBCXX:1:1105:5855:33472 2:N:0:ATCTCG
GGAATATTGCACAATGGGCGCAAGCCTGATGCAGCCATGCCGCGTGTATGAAGAAGGCCT
TCGGGTTGTAAAGTACTTTCAGCAGTGAGGAAGGGATGTACGTTAATAGCGTGCATTTTT
GACGTTAGCTGCAG
>ZSR.A_1062:D00780:73:HLVCNBCXX:1:1105:6946:33343 2:N:0:ATCTCG
GGAATATTGCACAATGGGGGAAACCCTGATGCAGCCATGCCGCGTGTGTGAAGAAGGCTC
TAGGGTCGTAAAGCACTTTCAGTAGGGAGGAAAGGGTTGTAGTTAATACCTGCGATCTGT
GACGTT
>ZSR.A_1063:D00780:73:HLVCNBCXX:1:1105:8623:33364 2:N:0:ATCTCG
GGAATATTGCACAATGGGCGCAAGCCTGATGCAGCCATGCCGCGTGTATGAAGAAGGCCT
TCGGGTTGTAAAGTACTTTCAGCAGTGAGGAAGGGATGTACGTTAATAGCGTGCATTTTT
GACGTTAGCTG
>ZSR.A_1064:D00780:73:HLVCNBCXX:1:1105:8538:33399 2:N:0:ATCTCG
GGAATATTGCACAATGGGCGCAAGCCTGATGCAGCCATGCCGCGTGTATGAAGAAGGCCT
TCGGGTTGTAAAGTACTTTCAGCAGTGAGGAAGGTTCATGCGTTAAT
>ZSR.A_1065:D00780:73:HLVCNBCXX:1:1105:9312:33431 2:N:0:ATCTCG
GGAATATTGCACAATGGGCGCAAGCCTGATGCAGCCATGCCGCGTGTGTGAAGAAGGCTC
TAGGGTTGTAAAGCACTTTCAGCAGTGAGGAAAGCTTGTTGGTTAATAGCCATCAAGTGT
GACGTTAACTGCAGAA
>ZSR.A_1066:D00780:73:HLVCNBCXX:1:1105:15246:33336 2:N:0:ATCTCG
GGAATATTGCACAATGGAGGAAACTCTGATGCAGCAACGCCGCGTGGAGGATGACACTTT
TCGGAGCGTAAACTCCTTTTATATAGGAAGATAATGACGGTACTATATGAATAAGCACCG
GCTAACTC
>ZSR.A_1067:D00780:73:HLVCNBCXX:1:1105:19339:33285 2:N:0:ATCTCG
GGAATATTGCACAATGGGCGCAAGCCTGATGCAGCCATGCCGCGTGTGTGAAGAAGGCTC
TAGGGTTGTAAAGCACTTTCAGCAGTGAGGAAAGCTTGTTGGTTAATACCCATCAAGTGT
GACGTT
>ZSR.A_1068:D00780:73:HLVCNBCXX:1:1105:1466:33676 2:N:0:ATCTCG
GGAATATTGCACAATGGGGGAAACCCTGATGCAGCCATGCCGCGTGTGTGAAGAAGGCTC
TAGGGTCGTAAAGCACTTTCAGTAGGGAGGAAAGGGTTGTAGTTAATACCTGCGATCTGT
GACGTTACCTACAGAAGAAGCACCGGCT
>ZSR.A_1069:D00780:73:HLVCNBCXX:1:1105:2020:33726 2:N:0:ATCTCG
GGAATATTGCACAATGGGCGCAAGCCTGATGCAGCCATGCCGCGTGTATGAAGAAGGCCT
TCGGGTTGTAAAGTACTTTCAGCAGTGAGGAAGGGATGTACGTTAATAGCGTGCATTTTT
GACGTTAGCTGCAGAAGA
>ZSR.A_1070:D00780:73:HLVCNBCXX:1:1105:4661:33658 2:N:0:ATCTCG
GGAATATTGCACAATGGGCGCAAGCCTGATGCAGCCATGCCGCGTGTATGAAGAAGGCCT
TCGGGTTGTAAAGTACTTTCAGCAGTGAGGAAGGGATGTACGTTAATAGCGTGCATTTTT
GACGTTAGCTGCAGAAGAA
>ZSR.A_1071:D00780:73:HLVCNBCXX:1:1105:5168:33722 2:N:0:ATCTCG
AGAATCATTCACAATGGACGAAAGTCTGATGGTGCAACGCCGCGTGGAGGATGAAGGCCC
TAGGGTCGTAAACTCCTGTCATATAAGAGTAAGGCATAAGCGTTAATATCGTTTATGTTT
GATAGTATTATAAGAGGAAGG
>ZSR.A_1072:D00780:73:HLVCNBCXX:1:1105:5267:33737 2:N:0:ATCTCG
GGAATATTGGACAATGGGCGAAAGCCTGATCCAGCAATGCCGCGTGTGTGAAGAAGGCCT
GAGGGTTGTAAAGCACTTTCAGCAAGGAAGATGGATAAAGTGGCTAATACCCACAGTATC
TGACGT
>ZSR.A_1073:D00780:73:HLVCNBCXX:1:1105:7788:33672 2:N:0:ATCTCG
GGAATATTGCACAATGGGCGCAAGCCTGATGCAGCCATGCCGCGTGTGTGAAGAAGGCCT
TCGGGTTGTAAAGCACTTTCAGTCGTGAGGAAGGGTTAGTAGTTAATACCTGCTAGCTTT
GACGTTAGCGACAGAAG
>ZSR.A_1074:D00780:73:HLVCNBCXX:1:1105:8101:33532 2:N:0:ATCTCG
GGAATTTTGCGCAATGGAGGCAACTCTGACGCAGCAACGCCATGTGAGGGATGACGCATT
TAGGTGTGTAAACCTCTGTCGACAGGGAATAATAATGAATGTACCTGTAAAGGAAGCCCC
GG
>ZSR.A_1075:D00780:73:HLVCNBCXX:1:1105:8282:33652 2:N:0:ATCTCG
GGAATATTGCACAATGGGCGCAAGCCTGATGCAGCCATGCCGCGTGTATGAAGAAGGCCT
TCGGGTTGTAAAGTACTTTCAGCAGTGAGGAAGGTTCATGCGTTAATAGCGTATGGATTT
GACGTTGGCTGC
>ZSR.A_1076:D00780:73:HLVCNBCXX:1:1105:16949:33525 2:N:0:ATCTCG
GGAATATTGGACAATGGGGGCAACCCTGATCCAGCAATGCCGCGTGAGTGAAGAAGGCCT
TCGGGTTGTAAAGCTCTTTCACTGGAGAAGATGATGACGGTATCCAGAGAAGAAGCCCCG
G
>ZSR.A_1077:D00780:73:HLVCNBCXX:1:1105:18899:33528 2:N:0:ATCTCG
GGAATATTGCACAATGGGCGAAAGCCTGATGCAGCAATGCCGCGTGGAGGATGACGCATC
TAGGTGTGTAAACTCCTTTTATATGAGAAGATAATGACGGTATCATATGAATAAGCACCG
G
>ZSR.A_1078:D00780:73:HLVCNBCXX:1:1105:2196:33996 2:N:0:ATCTCG
GGAATATTGGGCAATGGAGGCAACTCTGACCCAGCCATGCCGCGTGCAGGAATACGGTTC
TATGGATTGTAAACTGCTTTTATACAGGAAGAATAAGGTCTACGTGTAGACTGATGACGG
TACTGTAA
>ZSR.A_1079:D00780:73:HLVCNBCXX:1:1105:4697:33781 2:N:0:ATCTCG
GGAATATTGCACAATGGGCGCAAGCCTGATGCAGCCATGCCGCGTGTATGAAGAAGGCCT
TCGGGTTGTAAAGTACTTTCAGCAGTGAGGAAGGGATGTACGTTAATAGCGTGCATTTTT
GACGTTAGCTGCAGAAGAAGCAC
>ZSR.A_1080:D00780:73:HLVCNBCXX:1:1105:4728:33866 2:N:0:ATCTCG
GGAATATTGCACAATGGGCGCAAGCCTGATGCAGCCATGCCGCGTGTATGAAGAAGGCCT
TCGGGTTGTAAAGTACTTTCAGCAGTGAGGAAGGGATGTACGTTAATAGCGTGCATTTTT
GACGTTAGCTGCAGAAGA
>ZSR.A_1081:D00780:73:HLVCNBCXX:1:1105:5657:33987 2:N:0:ATCTCG
GGAATATTGCACAATGGGCGAAAGCCTGATGCAGCAATGCCGCGTGGAGGATGACGCATC
TAGGTGTGTAAACTCCTTTTATATGAGAAGATAATGACGGTATCATATGAATAAGCACCG
GCTAAC
>ZSR.A_1082:D00780:73:HLVCNBCXX:1:1105:6241:33882 2:N:0:ATCTCG
GGAATATTGCACAATGGGCGCAAGCCTGATGCAGCCATGCCGCGTGTGTGAAGAAGGCCT
TCGGGTTGTAAAGCACTTTCAGCGAGGAGGAAGGGTTAGTAGTTAATACCTGCTAGCTTT
GACGTT
>ZSR.A_1083:D00780:73:HLVCNBCXX:1:1105:6845:33883 2:N:0:ATCTCG
GGAATATTGCACAATGGGCGCAAGCCTGATGCAGCCATGCCGCGTGTATGAAGAAGGCCT
TCGGGTTGTAAAGTACTTTCAGCAGTGAGGAAGGGATGTACGTTAATAGCGTGCATTTTT
GACGTT
>ZSR.A_1084:D00780:73:HLVCNBCXX:1:1105:10517:33911 2:N:0:ATCTCG
GGAATATTGGACAATGGGGGAAACCCTGATCCAGCAATACCACGTGTGTGAAGAAGGCCT
TAGGGTTGTAAAGCACTTTAGTTAGGGAGGAAGGCAATTAGGTTAAGAGCTAAATTGTTT
GACGTTACCTAAAGAA
>ZSR.A_1085:D00780:73:HLVCNBCXX:1:1105:16888:33840 2:N:0:ATCTCG
GGAATATTGCACAATGGGCGCAAGCCTGATGCAGCCATGCCGCGTGTGTGAAGAAGGCTC
TAGGGTTGTAAAGCACTTTCAGCAGTGAGGAAAGCTTGTTGGTTAATACCCATCAAGTGT
GACGTT
>ZSR.A_1086:D00780:73:HLVCNBCXX:1:1105:17588:33966 2:N:0:ATCTCG
GGAATATTGCACAATGGGCGCAAGCCTGATGCAGCCATGCCGCGTGTATGAAGAAGGCCT
TCGGGTTGTAAAGTACTTTCAGCAGTGAGGAAGGGATGTACGTTAATAGCGTGCATTTTT
G
>ZSR.A_1087:D00780:73:HLVCNBCXX:1:1105:19538:33815 2:N:0:ATCTCG
GGAATATTGCACAATGGGCGCAAGCCTGATGCAGCCATGCCGCGTGTATGAAGAAGGCCT
TCGGGTTGTAAAGTACTTTCAGCAGTGAGGAAGGGATGTACGTTAATAGCGTGCATTTTT
GACGTTAGCTGCAGAAGAAGCACCG
>ZSR.A_1088:D00780:73:HLVCNBCXX:1:1105:9847:34021 2:N:0:ATCTCG
GGAATATTGCACAATGGGCGAAAGCCTGATCCAGCAATGCCGCGTGTGTGAAGAAGGCCT
GAGGGTTGTAAAGCACTTTCAGCAAGAAAGATGGATAAAGTGGCTAATACCCACAGTATC
TGACGT
>ZSR.A_1089:D00780:73:HLVCNBCXX:1:1105:11417:34233 2:N:0:ATCTCG
GGAATTTTGGACAATGGGGGAAACCCTGATCCAGCCATCCCGCGTGAGTGAAGAAGGCCT
TCGGGTTGTAAAGCTCTTTCGAAAGTGAAGAAAACTTATTTCGTAATATGTTATAAGTAT
GACGG
>ZSR.A_1090:D00780:73:HLVCNBCXX:1:1105:12297:34218 2:N:0:ATCTCG
GGAATATTGCACAATGGGCGCAAGCCTGATGCAGCCATGCCGCGTGTGTGAAGAAGGCTC
TAGGGTTGTAAAGCACTTTCAGAAGGGAGGAAAGGTTGTAAGTTAATACCTTACAACTGT
GACGTTACCTTCAGAAGAA
>ZSR.A_1091:D00780:73:HLVCNBCXX:1:1105:13642:34156 2:N:0:ATCTCG
GGAATATTGGACAATGGGGGAAACCCTGATCCAGCAATGCCGCGTGAGTGAAGAAGGCCT
TCGGGTTGTAAAACTCTTTTGTCTATGAAGATGATGACGGTAGTAGACGAATAAGCACCG
GCTAAC
>ZSR.A_1092:D00780:73:HLVCNBCXX:1:1105:16108:34026 2:N:0:ATCTCG
GGAATATTGGTCAATGGAGGCAACTCTGAACCAGCCATGCCGCGTGTGCGAAGAAGGCGT
TCTGCGTCGTAAAGCACTTTTAAATAGGAAGAAACGCTCTTTGCG
>ZSR.A_1093:D00780:73:HLVCNBCXX:1:1105:18696:34031 2:N:0:ATCTCG
GGAATTTTGGACAATGGGGGAAACCCTGATCCAGCCATCCCGCGTGAGTGAAGAAGGCCT
TCGGGTTGTAAAGCTCTTTCGAAAGTGAAGAAAACTTATTTCGTAATATGTTATAAGTAT
G
>ZSR.A_1094:D00780:73:HLVCNBCXX:1:1105:19054:34171 2:N:0:ATCTCG
GGAATATTGCACAATGGGCGCAAGCCTGATGCAGCCATGCCGCGTGTGTGAAGAAGGCCT
TCGGGTTGTAAAGCACTTTCAGCGAGGAGGAAGGGTTAGTAGTTAATACCTGCTAGCT
>ZSR.A_1095:D00780:73:HLVCNBCXX:1:1105:19137:34185 2:N:0:ATCTCG
GGAATATTGCACAATGGGCGCAAGCCTGATGCAGCCATGCCGCGTGTATGAAGAAGGCCT
TCGGGTTGTAAAGTACTTTCAGCAGTGAGGAAGGGATGTACGTTAATAGCGTGCATTTTT
GACGTT
>ZSR.A_1096:D00780:73:HLVCNBCXX:1:1105:1156:34426 2:N:0:ATCTCG
GGAATATTGGACAATGGGCGAAAGCCTGATCCAGCAATGCCATGTGTGTGAAGAAGGCTC
TAGGGTTGTAAAGCACTTTAGTTGGGGAGGAAAGCTTATGAGTTAATAGCTCATGAGAAG
GACGTTACCCAAAGAATAA
>ZSR.A_1097:D00780:73:HLVCNBCXX:1:1105:7221:34327 2:N:0:ATCTCG
GGAATATTGCACAATGGGGGAAACCCTGATGCAGCCATGCCGCGTGTGTGAAGAAGGCCT
TCGGGTTGTAAAGCACTTTCAGCGAGGAGGAAAGGGTGTAAGTTAATACCTTACATCTGT
G
>ZSR.A_1098:D00780:73:HLVCNBCXX:1:1105:9755:34420 2:N:0:ATCTCG
GGAATATTGGACAATGGGCGCAAGCCTGATCCAGCCATGCCGCGTGTGTGAAGAAGGCTT
TCGGGTTGTAAAGCACTTTCAGTCGGGAGGAAGGCTGCCTAGTTAATACCTAGGTAGATT
GACGT
>ZSR.A_1099:D00780:73:HLVCNBCXX:1:1105:13310:34289 2:N:0:ATCTCG
GGAATATTGCACAATGGGCGAAAGCCTGATGCAGCAATGCCGCGTGGAGGATGACGCATC
TAGGTGTGTAAACTCCTTTTATATGAGAAGATAATGACGGTATCATATGAATAAGCACCG
GCTAACTCCGTGCC
>ZSR.A_1100:D00780:73:HLVCNBCXX:1:1105:13833:34297 2:N:0:ATCTCG
GGAATATTGGACAATGGGCGAAAGCCTGATCCAGCAATGCCGCGTGTGTGAAGAAGGCCT
GAGGGTTGTAAAGCACTTTCAGCAAGGAAGATGGATAAAGTGGCTAATACCCACAGTATC
TGACGT
>ZSR.A_1101:D00780:73:HLVCNBCXX:1:1105:14462:34386 2:N:0:ATCTCG
GGAATATTGCACAATGGGCGAAAGCCTGATGCAGCCATGCCGCGTGTGTGAAGAAGGCTC
TAGGGTTGTAAAGCACTTTCAGTAGGGAGGAAAGGTTGAAGGTTAATACCCTTTGGTTG
>ZSR.A_1102:D00780:73:HLVCNBCXX:1:1105:15495:34424 2:N:0:ATCTCG
GGAATATTGCACAATGGGCGCAAGCCTGATGCAGCCATGCCGCGTGTGTGAAGAAGGCTC
TAGGGTTGTAAAGCACTTTCAGCAGTGAGGAAAGGTTAGTAGTTAATACCTGCTAGCTGT
GACGTT
>ZSR.A_1103:D00780:73:HLVCNBCXX:1:1105:17086:34281 2:N:0:ATCTCG
GGAATATTGCACAATGGGCGCAAGCCTGATGCAGCCATGCCGCGTGTATGAAGAAGGCCT
TCGGGTTGTAAAGTACTTTCAGCAGTGAGGAAGGGATGTACGTTAATAGCGTGCATTTTT
GACGTT
>ZSR.A_1104:D00780:73:HLVCNBCXX:1:1105:20431:34329 2:N:0:ATCTCG
GGAATATTGCACAATGGGCGCAAGCCTGATGCAGCCATGCCGCGTGTGTGAAGAAGGCCT
TCGGGTTGTAAAGCACTTTCAGCGAGGAGGAAGGGTTAGTAGTTAATACCTGCTAGCTTT
GACGTTACT
>ZSR.A_1105:D00780:73:HLVCNBCXX:1:1105:2953:34513 2:N:0:ATCTCG
GAATATTGGACAATGGGCGAAAGCCTGATCCAGCCATGCCGCGTGAAGGATGACAGCCCT
ATGGGTTGTAAACTTCTTTTATTAGGGAAGAAACCTCTGCATTTATGTGGAGTTGACGGT
ACCTAA
>ZSR.A_1106:D00780:73:HLVCNBCXX:1:1105:5256:34749 2:N:0:ATCTCG
GGAATATTGCACAATGGGCGCAAGCCTGATGCAGCCATGCCGCGTGTGTGAAGAAGGCTC
TAGGGTTGTAAAGCACTTTCAGAAGGGAGGAAAGGTTGTAAGTTAATACCTTACAACTGT
GACGTTACCTTCAGAAGAAGCACCGGCT
>ZSR.A_1107:D00780:73:HLVCNBCXX:1:1105:5933:34538 2:N:0:ATCTCG
GGAATATTGCACAATGGGCGCAAGCCTGATGCAGCCATGCCGCGTGTGTGAAGAAGGCTC
TAGGGTTGTAAAGCACTTTCAGCAGTGAGGAAAGCTTGTTGGTTAATACCCATCAAGTGT
GACGTTAACTG
>ZSR.A_1108:D00780:73:HLVCNBCXX:1:1105:10241:34651 2:N:0:ATCTCG
GGAATATTGCACAATGGGCGCAAGCCTGATGCAGCCATGCCGCGTGTATGAAGAAGGCCT
TCGGGTTGTAAAGTACTTTCAGCAGTGAGGAAGGGATGTACGTTAATAGCGTGCATTTTT
GACGTT
>ZSR.A_1109:D00780:73:HLVCNBCXX:1:1105:12680:34607 2:N:0:ATCTCG
GGAATATTGCACAATGGGCGCAAGCCTGATGCAGCCATGCCGCGTGTGTGAAGAAGGCCT
TCGGGTTGTAAAGCACTTTCAGTCGTGAGGAAGGGTTAGTAG
>ZSR.A_1110:D00780:73:HLVCNBCXX:1:1105:12777:34732 2:N:0:ATCTCG
GGAATATTGGATAATGGGGGCAACCCTGATCCAGCCATGCCGCGTGTGTGAAGAAGGCCT
TCGGGTTGTAAAGCACTTTCAGTGAGGAAGAAGGCCTGCGGGTTAATAGCCGGCAGGAAG
GACATCACTCACAGA
>ZSR.A_1111:D00780:73:HLVCNBCXX:1:1105:13325:34509 2:N:0:ATCTCG
GGAATATTGCACAATGGGCGCAAGCCTGATGCAGCCATGCCGCGTGTGTGAAGAAGGCTC
TAGGGTTGTAAAGCACTTTCAGCAGTGAGGAAAGGTTAGTAGTTAATACCTGCTAGCTGT
GACGTTAACTGCAGAAGAAGCACCGGCT
>ZSR.A_1112:D00780:73:HLVCNBCXX:1:1105:13755:34732 2:N:0:ATCTCG
GGAATATTGGTCAATGGACGCAAGTCTGAACCAGCCATGCCGCGTGCAGGAAGACGGCCT
TATGGGTTGTAAACTGCTTTTATATAGGGTGAAAATTATCTACGTGTAGATAACTGACGG
TACTATAA
>ZSR.A_1113:D00780:73:HLVCNBCXX:1:1105:18883:34665 2:N:0:ATCTCG
GGAATATTGGTCAATGGGCGAGAGCCTGAACCAGCCATGCCGCGTGCAGGAAGACAGCTT
TCTGAGTTGTAAACTGCTTTTATATGGGAAGAAAAAGGCCTTGCGAGGCAAATTGCCGGT
ACCATATGAATAAGCACCGGCTAAC
>ZSR.A_1114:D00780:73:HLVCNBCXX:1:1105:19119:34545 2:N:0:ATCTCG
GGAATATTGCACAATGGGCGAAAGCCTGATGCAGCAATGCCGCGTGGAGGATGACGCATC
TAGGTGTGTAAACTCCTTTTATATGAGAAGATAATGACGGTATCATATGAATAAGCACCG
GCTAACTCCGTGCCAGCAGCCGCGGTAATA
>ZSR.A_1115:D00780:73:HLVCNBCXX:1:1105:19117:34718 2:N:0:ATCTCG
GGAATATTGCACAATGGGCGCAAGCCTGATGCAGCCATGCCGCGTGTATGAAGAAGGCCT
TCGGGTTGTAAAGTACTTTCAGCAGTGAGGAAGGGATGTACGTTAATAGCGTGCATTTTT
GACGTTAGCTGCAGAAGAAGCAC
>ZSR.A_1116:D00780:73:HLVCNBCXX:1:1105:20897:34584 2:N:0:ATCTCG
GGAATATTGCACAATGGGGGAAACCCTGATGCAGCCATGCCGCGTGTGTGAAGAAGGCCT
TCGGGTTGTAAAGCACTTTCAGCGAGGAGGAAAGGGTGTAAGTTAATACCTTACATCTGT
GACGTTAC
>ZSR.A_1117:D00780:73:HLVCNBCXX:1:1105:2308:34846 2:N:0:ATCTCG
GGAATATTGGACAATGGGGGCAACCCTGATCCAGCCATGCCGCGTGTGTGAAGAAGGCCT
TCGGGTTGTAAAGCACTTTCAGTGAGGAAGAAGGCCTGCGGGTTAATAGCCGGCAGGAAG
GACATCA
>ZSR.A_1118:D00780:73:HLVCNBCXX:1:1105:2299:34920 2:N:0:ATCTCG
GGAATATTGGGCAATGGAGGCAACTCTGACCCAGCCATGCCGCGTGCAGGAATAATGCCC
TATGGGTAGTAAACTGCTTTTGTATAGGAAGAATAAGAGTCACGTGTGGCTTGATGACGG
TACTATACGAA
>ZSR.A_1119:D00780:73:HLVCNBCXX:1:1105:6497:34958 2:N:0:ATCTCG
GGAATATTGGACAATGGGGGCAACCCTGATCCAGCCATGCCGCGTGTGTGAAGAAGGCCT
TCGGGTTGTAAAGCACTTTCAGTGAGGAAGAAGGCCTGCGGGTTAATAGCCGGCAGGAAG
GACATC
>ZSR.A_1120:D00780:73:HLVCNBCXX:1:1105:6710:34907 2:N:0:ATCTCG
GGAATATTGGGCAATGGAGGCAACTCTGACCCAGCCATGCCGCGTGCAGGAATACGGTTC
TATGGATTGTAAACTGCTTTTATACAGGAAGAATAAGGTCTACGTGTAGACTGATGACGG
TACTGT
>ZSR.A_1121:D00780:73:HLVCNBCXX:1:1105:6594:34911 2:N:0:ATCTCG
AGAATCATTCACAATGGACGAAAGTCTGATGGTGCAACGCCGCGTGGAGGATGAAGGCCC
TAGGGTCGTAAACTCCTGTCATATAAGAGTAAGGCATAAGCGTTAATATCGTTTATGTTT
GA
>ZSR.A_1122:D00780:73:HLVCNBCXX:1:1105:9628:34984 2:N:0:ATCTCG
GGAATATTGCACAATGGGCGCAAGCCTGATGCAGCCATGCCGCGTGTATGAAGAAGGCCT
TCGGGTTGTAAAGTACTTTCAGCAGTGAGGAAGGTTCATGCGTTAATAGCGTATGGATTT
GACGTTAGCTGCAGAAGAA
>ZSR.A_1123:D00780:73:HLVCNBCXX:1:1105:10795:34800 2:N:0:ATCTCG
GGAATATTGGACAATGGGGGCAACCCTGATCCAGCCATGCCGCGTGAGTGATGAAGGCCC
TAGGGTTGTAAAGCTCTTTTGTGCGGGAAGATAATGACGGTACCGCAAGAATAAGCCCCG
GCTAACTTCGTG
>ZSR.A_1124:D00780:73:HLVCNBCXX:1:1105:11518:34923 2:N:0:ATCTCG
GGAATATTGCACAATGGGCGAAAGCCTGATGCAGCCATGCCGCGTGTGTGAAGAAGGCTC
TAGGGTTGTAAAGCACTTTCAGTAGGGAGGAAAGGTTGATGGTTAATACCCATTAGCTGT
GACGTTAC
>ZSR.A_1125:D00780:73:HLVCNBCXX:1:1105:13300:34932 2:N:0:ATCTCG
AGAATCATTCACAATGGACGAAAGTCTGATGGTGCAACGCCGCGTGGAGGATGAAGGCCC
TAGGGTCGTAAACTCCTGTCATATAAGAGTAAGGCATAAGCGTTAATATCGTTTATGTTT
GATAGTATTATAAG
>ZSR.A_1126:D00780:73:HLVCNBCXX:1:1105:1569:35230 2:N:0:ATCTCG
GGAATATTGGTCAATGGAGGCAACTCTGAACCAGCCATGCCGCGTGAAGGATGACTGCCC
TATGGGTTGTAAACTTCTTTTATATAGGAAGAAATGTGGGTACGTGTACTCATTTGACGG
TACTATACGAATAAGGACCGGC
>ZSR.A_1127:D00780:73:HLVCNBCXX:1:1105:1766:35071 2:N:0:ATCTCG
GGAATATTGGGCAATGGAGGCAACTCTGACCCAGCCATGCCGCGTGCAGGAATAATGCCC
TATGGGTAGTAAACTGCTTTTGTATAGGAAGAATAAGAGTCACGTGTGGCTTGATGACGG
TACTATAC
>ZSR.A_1128:D00780:73:HLVCNBCXX:1:1105:5176:35244 2:N:0:ATCTCG
GGAATATTGCACAATGGGCGCAAGCCTGATGCAGCCATGCCGCGTGTATGAAGAAGGCCT
TCGGGTTGTAAAGTACTTTCAGCAGTGAGGAAGGGATGTACGTTAATAGCGTGCATTTTT
GACGTTAG
>ZSR.A_1129:D00780:73:HLVCNBCXX:1:1105:9652:35159 2:N:0:ATCTCG
GGAATTTTGGACAATGGGGGAAACCCTGATCCAGCCATCCCGCGTGAGTGAAGAAGGCCT
TCGGGTTGTAAAGCTCTTTCGAAAGTGAAGAAAACTTATTTCGTAATATGTTATAAGTAT
GACGGTAAC
>ZSR.A_1130:D00780:73:HLVCNBCXX:1:1105:11152:35069 2:N:0:ATCTCG
GGAATATTGCACAATGGGCGCAAGCCTGATGCAGCCATGCCGCGTGTATGAAGAAGGCCT
TCGGGTTGTAAAGTACTTTCAGCAGTGAGGAAGGGATGTACGTTAATAGCGTGCATTTTT
GACGTTAGCTGCAGAAGAA
>ZSR.A_1131:D00780:73:HLVCNBCXX:1:1105:12004:35153 2:N:0:ATCTCG
GGAATATTGGTCAATGGACGCAAGTCTGAACCAGCCATGCCGCGTGCAGGAAGACGGCCT
TATGGGTTGTAAACTGCTTTTATATAGGGTGAAAATTATCTACGTGTAGATAACTGACGG
TACTATAA
>ZSR.A_1132:D00780:73:HLVCNBCXX:1:1105:12473:35010 2:N:0:ATCTCG
GGAATATTGCACAATGGGCGCAAGCCTGATGCAGCCATGCCGCGTGTGTGAAGAAGGCTC
TAGGGTTGTAAAGCACTTTCAGCAGTGAGGAAAGCTTGTTGGTTAATACCCATCAAGTGT
GACGTTAACTGCAGAAGAAGCACCGGCTAACT
>ZSR.A_1133:D00780:73:HLVCNBCXX:1:1105:14859:35136 2:N:0:ATCTCG
GGAATATTGCACAATGGGCGCAAGCCTGATGCAGCCATGCCGCGTGTATGAAGAAGGCCT
TCGGGTTGTAAAGTACTTTCAGCAGTGAGGAAGGGATGTACGTTAATAGCGTGCATTTTT
GACGTTAGCTGCAGAAGAA
>ZSR.A_1134:D00780:73:HLVCNBCXX:1:1105:17310:35249 2:N:0:ATCTCG
GGAATATTGCACAATGGGCGCAAGCCTGATGCAGCCATGCCGCGTGTATGAAGAAGGCCT
TCGGGTTGTAAAGTACTTTCAGCAGTGAGGAAGGGATGTACGTTAATAGCGTGCATTTTT
GACGTTAGCTGCAGAAGAA
>ZSR.A_1135:D00780:73:HLVCNBCXX:1:1105:18460:35161 2:N:0:ATCTCG
AGAATCATTCACAATGGGGGCAACCCTGATGGTGCAACGCCGCGTGGAGGATGAAGGCCC
TAGGGTCGTAAACTCCTGTCATCAAGGAGTAAGGCATAATAGTTAATAGCTATTATG
>ZSR.A_1136:D00780:73:HLVCNBCXX:1:1105:19373:35200 2:N:0:ATCTCG
AGAATCATTCACAATGGACGAAAGTCTGATGGTGCAACGCCGCGTGGAGGATGAAGGCCC
TAGGGTCGTAAACTCCTGTCATATAAGAGTAAGGCATAAGCGTTAATATCGTTTATGTTT
GATAGTATTATAAGA
>ZSR.A_1137:D00780:73:HLVCNBCXX:1:1105:1625:35345 2:N:0:ATCTCG
AGAATCATTCACAATGGGGGCAACCCTGATGGTGCAACGCCGCGTGGAGGATGAAGGCCC
TAGGGTCGTAAACTCCTGTCATAATAGAGTAAGACTTAGTCGTTAAAAGCTTCTAAGTTT
GATAGT
>ZSR.A_1138:D00780:73:HLVCNBCXX:1:1105:5284:35332 2:N:0:ATCTCG
GGAATATTGCACAATGGGCGCAAGCCTGATGCAGCCATGCCGCGTGTGTGAAGAAGGCCT
TCGGGTTGTAAAGCACTTTCAGTCGTGAGGAAGGTGGTAGTGTTAATAGCACTATCATTT
>ZSR.A_1139:D00780:73:HLVCNBCXX:1:1105:8649:35351 2:N:0:ATCTCG
GGAATATTGCACAATGGGCGCAAGCCTGATGCAGCCATGCCGCGTGTATGAAGAAGGCCT
TCGGGTTGTAAAGTACTTTCAGCAGTGAGGAAGGTGGTAGTGTTAATAGCACTATCATTT
GA
>ZSR.A_1140:D00780:73:HLVCNBCXX:1:1105:12079:35264 2:N:0:ATCTCG
GGAATATTGGACAATGGGCGAAAGCCTGATCCAGCAATGCCGCGTGTGTGAAGAAGGCCT
GAGGGTTGTAAAGCACTTTCAGCAAGAAAGATGGATAAAGTGGCTAATACCCACAGTAT
>ZSR.A_1141:D00780:73:HLVCNBCXX:1:1105:13990:35343 2:N:0:ATCTCG
GGAATATTGCACAATGGGCGAAAGCCTGATGCAGCCATGCCGCGTGTGTGAAGAAGGCTC
TAGGGTTGTAAAGCACTTTCAGTAGGGAGGATAGGTTGAAGGTTAATACCCTTTGGCTG
>ZSR.A_1142:D00780:73:HLVCNBCXX:1:1105:15321:35489 2:N:0:ATCTCG
GGAATATTGCACAATGGGGGAAACCCTGATGCAGCCATGCCGCGTGTGTGAAGAAGGCCT
TCGGGTTGTAAAGCACTTTCAGCGAGGAGGAAAGGGTGTAAGTTAATACCTTACATCTGT
GACGTTACTCGCAGAA
>ZSR.A_1143:D00780:73:HLVCNBCXX:1:1105:16606:35340 2:N:0:ATCTCG
GGAATATTGCACAATGGGCGCAAGCCTGATGCAGCCATGCCGCGTGTATGAAGAAGGCCT
TCGGGTTGTAAAGTACTTTCAGCAGTGAGGAAGGGATGTACGTTAATAGCGTGCATTTTT
GACGTTAGCTGCAGAAG
>ZSR.A_1144:D00780:73:HLVCNBCXX:1:1105:17086:35262 2:N:0:ATCTCG
GGAATATTGCACAATGGGCGCAAGCCTGATGCAGCCATGCCGCGTGTATGAAGAAGGCCT
TCGGGTTGTAAAGTACTTTCAGCAGTGAGGAAGGGATGTACGTTAATAGCGTGCATTTTT
GACGTTAGC
>ZSR.A_1145:D00780:73:HLVCNBCXX:1:1105:1203:35600 2:N:0:ATCTCG
GGAATATTGGTCAATGGACGCAAGTCTGAACCAGCCATGCCGCGTGCAGGAAGAATGTCC
TATGGATTGTAAACTGCTTTTATTTGGGAATAAACCTCCTTACGTGTAGGGAGCTGAATG
T
>ZSR.A_1146:D00780:73:HLVCNBCXX:1:1105:4220:35516 2:N:0:ATCTCG
GGAATATTGGACAATGGGCGAAAGCCTGATCCAGCAATGCCATGTGTGTGAAGAAGGCTC
TAGGGTTGTAAAGCACTTTAGTTGGGGAGGAAAGCTTATGAGTTAATAGCTCATGAGAAG
GACGTTACCCAAA
>ZSR.A_1147:D00780:73:HLVCNBCXX:1:1105:4872:35567 2:N:0:ATCTCG
GGAATATTGCACAATGGGCGCAAGCCTGATGCAGCCATGCCGCGTGTATGAAGAAGGCCT
TCGGGTTGTAAAGTACTTTCAGCAGTGAGGAAGGTTCATGCGTTAATAGCGTATGGATTT
GACGTT
>ZSR.A_1148:D00780:73:HLVCNBCXX:1:1105:5277:35604 2:N:0:ATCTCG
GGAATATTGGTCAATGGACGCAAGTCTGAACCAGCCATGCCGCGTGCAGGAAGAATGTCC
TATGGATTGTAAACTGCTTTTATTTGGGAATAAACCTCCTTACGTGTAGGGAGCTGAATG
TACCAA
>ZSR.A_1149:D00780:73:HLVCNBCXX:1:1105:5625:35540 2:N:0:ATCTCG
GGAATATTGCACAATGGGGGAAACCCTGATGCAGCAACGCCGCGTGGAGGATGACACATT
TCGGTGCGTAAACTCCTTTTATATAGGAAGATAATGACGGTACTATATGAATAAGCGCCG
GCTAACTCCGTGCCAGC
>ZSR.A_1150:D00780:73:HLVCNBCXX:1:1105:8177:35612 2:N:0:ATCTCG
GGAATATTGCACAATGGGCGAAAGCCTGATGCAGCCATGCCGCGTGTGTGAAGAAGGCTC
TAGGGTTGTAAAGCACTTTCAGTAGGGAGGAAAGGTTGAAGGTTAATACCCTTTGGCTGT
GACGTT
>ZSR.A_1151:D00780:73:HLVCNBCXX:1:1105:10988:35593 2:N:0:ATCTCG
GGAATCTTAGACAATGGGCGCAAGCCTGATCTAGCCATGCCGCGTGAGCGATGAAGGCCT
TAGGGTCGTAAAACTCTTTCGCCAGGGATGATAATGACAGTACCTGGTAAAGAAACCCCG
GCTAACTC
>ZSR.A_1152:D00780:73:HLVCNBCXX:1:1105:13641:35542 2:N:0:ATCTCG
GGAATATTGCACAATGGGCGCAAGCCTGATGCAGCCATGCCGCGTGTGTGAAGAAGGCTC
TAGGGTTGTAAAGCACTTTCAGCAGTGAGGAAAGCTTGTTGGTTAATACCCATCAAGTGT
GACGTTAAC
>ZSR.A_1153:D00780:73:HLVCNBCXX:1:1105:14587:35571 2:N:0:ATCTCG
GGAATATTGGACAATGGGGGCAACCCTGATCCAGCCATGCCGCGTGTGTGAAGAAGGCCT
ACGGGTTGTAAAGCACTTTCAGTGAGGAAGAAGGCCTGCGGGTTAATAGCCGGCAGGAA
>ZSR.A_1154:D00780:73:HLVCNBCXX:1:1105:14922:35579 2:N:0:ATCTCG
GGAATATTGGACAATGGGGGCAACCCTGATCCAGCCATGCCGCGTGTGTGAAGAAGGCCT
TCGGGTTGTAAAGCACTTTCAGTGAGGAAGAAGGCCTGCGGGTTAATAGCCGGCAGGAAG
GACATC
>ZSR.A_1155:D00780:73:HLVCNBCXX:1:1105:15449:35534 2:N:0:ATCTCG
AGAATCATTCACAATGGGGGCAACCCTGATGGTGCAACGCCGCGTGGAGGATGAAGGCCC
TAGGGTCGTAAACTCCTGTCATCAAGGAGTAAGGCATAATAGTTAATAGCTATT
>ZSR.A_1156:D00780:73:HLVCNBCXX:1:1105:5638:35780 2:N:0:ATCTCG
GGAATATTGCACAATGGAGGAAACTCTGATGCAGCAACGCCGCGTGGAGGATGACACTTT
TCGGAGCGTAAACTCCTTTTATATAGGAAGATAATGACGGTACTATATGAATAAGCACCG
GCTAAC
>ZSR.A_1157:D00780:73:HLVCNBCXX:1:1105:6076:35876 2:N:0:ATCTCG
GGAATATTGCACAATGGGCGCAAGCCTGATGCAGCCATGCCGCGTGTGTGAAGAAGGCTC
TAGGGTTGTAAAGCACTTTCAGCAGTGAGGAAAGCTTGTTGGTTAATACCCATCAAGTGT
GACGTT
>ZSR.A_1158:D00780:73:HLVCNBCXX:1:1105:10440:35881 2:N:0:ATCTCG
GGAATATTGCACAATGGGGGAAACCCTGATGCAGCAACGCCGCGTGGAGGATGACACATT
TCGGTGCGTAAACTCCTTTTATATAGGAAGATAATGACGGTACTATATGAATAAGCGCCG
GCTAACTCC
>ZSR.A_1159:D00780:73:HLVCNBCXX:1:1105:13224:35821 2:N:0:ATCTCG
GGAATATTGCACAATGGGCGCAAGCCTGATGCAGTCATGCCGCGTGTATGAAGAAGGCCT
TCGGGTTGTAAAGTACTTTCAGCAGTGAGGAAGGTGGTAGTGTTAATAGCACTATCATTT
GACGTTAGCTGCAGAAGAAGCACCGGCTAACTCCGTGCCAGCAG
>ZSR.A_1160:D00780:73:HLVCNBCXX:1:1105:16984:35799 2:N:0:ATCTCG
GGAATCTTAGACAATGGGCGCAAGCCTGATCTAGCCATGCCGCGTGAGCGATGAAGGCCT
TAGGGTCGTAAAACTCTTTCGCCAGGGATGATAATGACAGTACCTGGTAAAGAAACCCCG
GCTAACTCCGT
>ZSR.A_1161:D00780:73:HLVCNBCXX:1:1105:18835:35814 2:N:0:ATCTCG
GGAATATTGGTCAATGGACGCAAGTCTGAACCAGCCATGCCGCGTGCAGGAAGACGGCCT
TATGGGTTGTAAACTGCTTTTATATAGGGTGAAAATTATCTACGTGTAGATAACTGACGG
TACTATAA
>ZSR.A_1162:D00780:73:HLVCNBCXX:1:1105:19998:35875 2:N:0:ATCTCG
GGAATATTGCGCAATGGGGGCAACCCTGACGCAGCGACGCCGCGTGGATGATGAAGGCTT
TCGAGTCGTAAAATCCTGTCAGATGGGAAGAAGTGGTAATCGGTTAATACCCGGTTATTT
TGACGGTACCATCAAAGGAAGCA
>ZSR.A_1163:D00780:73:HLVCNBCXX:1:1105:20497:35814 2:N:0:ATCTCG
GGAATATTGCACAATGGGCGCAAGCCTGATGCAGCCATGCCGCGTGTGTGAAGAAGGCCT
TCGGGTTGTAAAGCACTTTCAGTCGTGAGGAAGGGTTAGTAGTTAATACCTGCTAGCTTT
GACGTTAG
>ZSR.A_1164:D00780:73:HLVCNBCXX:1:1105:2734:36200 2:N:0:ATCTCG
GGAATTTTGCGCAATGGAGGCAACTCTGACGCAGCAACGCCATGTGAGGGATGACGCATT
TAGGTGTGTAAACCTCTGTCGACAGGGAATAATAATGAATGTACCTGTAAAGGA
>ZSR.A_1165:D00780:73:HLVCNBCXX:1:1105:4891:36165 2:N:0:ATCTCG
GGAATATTGCACAATGGGGGAAACCCTGATGCAGCCATGCCGCGTGTGTGAAGAAGGCCT
TCGGGTTGTAAAGCACTTTCAGTGGGGAGGAAAGGGTGATGCTTAATACGTATCATCTGT
GACGTTACCCACAGAAGAA
>ZSR.A_1166:D00780:73:HLVCNBCXX:1:1105:6022:36013 2:N:0:ATCTCG
GGAATATTGCACAATGGGGGAAACCCTGATGCAGCAACGCCGCGTGGAGGATGACACATT
TCGGTGCGTAAACTCCTTTTATATAGGAAGATAATGACGGTACTATATGAATAA
>ZSR.A_1167:D00780:73:HLVCNBCXX:1:1105:6844:36182 2:N:0:ATCTCG
GAATATTGCACAATGGGCGCAAGCCTGATGCAGCCATGCCGCGTGTATGAAGAAGGCCTT
CGGGTTGTAAAGTACTTTCAGCAGTGAGGAAGGGATGTACGTTAATAGCGTGCATTTTTG
ACGTTAGC
>ZSR.A_1168:D00780:73:HLVCNBCXX:1:1105:7240:36004 2:N:0:ATCTCG
GGAATATTGCACAATGGGGGAAACCCTGATGCAGCAACGCCGCGTGGAGGATGACACATT
TCGGTGCGTAAACTCCTTTTATATAGGAAGATAATGACGGTACTATATGAATAA
>ZSR.A_1169:D00780:73:HLVCNBCXX:1:1105:8132:36032 2:N:0:ATCTCG
GGAATATTGGTCAATGGGGGCAACCCTGAACCAGCCATGCCGCGTGCAGGAAGAAGGCGT
TCTGCGTCGTAAACTGCTTTTATATAAGAAGAAAACCACTCTTGCGAGAGTGTATGACGG
TATTATATGAATAAG
>ZSR.A_1170:D00780:73:HLVCNBCXX:1:1105:8941:36105 2:N:0:ATCTCG
GGAATATTGCACAATGGGCGCAAGCCTGATGCAGCCATGCCGCGTGTGTGAAGAAGGCCT
TCGGGTTGTAAAGCACTTTCAGTCGTGAGGAAGGGTTAGTAGTTAATACCTGCTAGCTTT
GACGTT
>ZSR.A_1171:D00780:73:HLVCNBCXX:1:1105:12819:36059 2:N:0:ATCTCG
GGAATATTGCACAATGGGCGCAAGCCTGATGCAGCCATGCCGCGTGTATGAAGAAGGCCT
TCGGGTTGTAAAGTACTTTCAGCAGTGAGGAAGGGATGTACGTTAATAGCGTGCATTTTT
GACGTTAG
>ZSR.A_1172:D00780:73:HLVCNBCXX:1:1105:14957:36112 2:N:0:ATCTCG
GGAATATTGCACAATGGGGGAAACCCTGATGCAGCCATGCCGCGTGTGTGAAGAAGGCCT
TCGGGTTGTAAAGCACTTTCAGCGAGGAGGAAAGGGTGTAAGTTAATACCTTACATCTGT
GACGTTACTCGCAGA
>ZSR.A_1173:D00780:73:HLVCNBCXX:1:1105:18433:36004 2:N:0:ATCTCG
GGAATATTGGACAATGGGAGGGATCCTGATCCAGCAATACCGCGTGTGTGAATAAGGCCT
GAGGGTTGTAAAGCACTTTTAGTATTGAGAAAGGTTAGGTAGGTTAATATCCTAACTAAT
TGATG
>ZSR.A_1174:D00780:73:HLVCNBCXX:1:1105:20763:36159 2:N:0:ATCTCG
GGAATATTGGGCAATGGAGGCAACTCTGACCCAGCCATGCCGCGTGCAGGAATACGGTTC
TATGGATTGTAAACTGCTTTTATACAGGAAGAATAAGGTCTACGTGTAGACTGATGACGG
TACTGTAA
>ZSR.A_1175:D00780:73:HLVCNBCXX:1:1105:1279:36306 2:N:0:ATCTCG
GGAATATTGCACAATGGGCGCAAGCCTGATGCAGCCATGCCGCGTGTATGAAGAAGGCCT
TCGGGTTGTAAAGTACTTTCAGCAGTGAGGAAGGGATGTACGTTAATAGCGTGCATTTTT
GACGTTAGCTGCA
>ZSR.A_1176:D00780:73:HLVCNBCXX:1:1105:3229:36388 2:N:0:ATCTCG
GGAATATTGCACAATGGGCGCAAGCCTGATGCAGCCATGCCGCGTGTATGAAGAAGGCCT
TCGGGTTGTAAAGTACTTTCAGCAGTGAGGAAGGGATGTACGTTAATAGCGTGCATTTTT
GACGTTAGCTGCAGAAG
>ZSR.A_1177:D00780:73:HLVCNBCXX:1:1105:3572:36293 2:N:0:ATCTCG
AGAATCATTCACAATGGACGAAAGTCTGATGGTGCAACGCCGCGTGGAGGATGAAGGCCC
TAGGGTCGTAAACTCCTGTCATATAAGAGTAAGGCATAAGCGTTAATATCGTTTATGTTT
GATAG
>ZSR.A_1178:D00780:73:HLVCNBCXX:1:1105:13379:36436 2:N:0:ATCTCG
GGAATATTGGACAATGGGGGCAACCCTGATCCAGCCATGCCGCGTGTGTGAAGAAGGCCC
TCGGGTTGTAAAGCACTTTCAGTGAGGAAGAAGGCCTGCGGGTTAATAGCCGGCAGGAAG
GACATCACTCACAG
>ZSR.A_1179:D00780:73:HLVCNBCXX:1:1105:14642:36272 2:N:0:ATCTCG
GGAATATTGCACAATGGGCGCAAGCCTGATGCAGCCATGCCGCGTGTGTGAAGAAGGCTC
TAGGGTTGTAAAGCACTTTCAGCAGTGAGGAAAGCTTGTTGGTTAATAGCCATCAAGTGT
GACGTTAACTGCAGAAGAAGCACCG
>ZSR.A_1180:D00780:73:HLVCNBCXX:1:1105:15485:36274 2:N:0:ATCTCG
GGAATATTGCACAATGGGCGCAAGCCTGATGCAGCCATGCCGCGTGTATGAAGAAGGCCT
TCGGGTTGTAAAGTACTTTCAGCAGTGAGGAAGGGATGTACGTTAATAGCGTGC
>ZSR.A_1181:D00780:73:HLVCNBCXX:1:1105:15399:36287 2:N:0:ATCTCG
GGAATATTGCACAATGGGCGCAAGCCTGATGCAGCCATGCCGCGTGTATGAAGAAGGCCT
TCGGGTTGTAAAGTACTTTCAGCAGTGAGGAAGGTTCATGCGTTAATAGCGTATGGATTT
GACGTTAGCTGCAGAAGAAGCA
>ZSR.A_1182:D00780:73:HLVCNBCXX:1:1105:19827:36372 2:N:0:ATCTCG
AGAATCATTCACAATGGACGAAAGTCTGATGGTGCAACGCCGCGTGGAGGATGAAGGCCC
TAGGGTCGTAAACTCCTGTCATATAAGAGTAAGGCATAAGCGTTAATATCGTTTATGTTT
GATAGTATTATAA
>ZSR.A_1183:D00780:73:HLVCNBCXX:1:1105:3035:36743 2:N:0:ATCTCG
GGAATATTGCACAATGGGCGCAAGCCTGATGCAGCCATGCCGCGTGTATGAAGAAGGCCT
TCGGGTTGTAAAGTACTTTCAGCAGTGAGGAAGGGATGTACGTTAATAGCGTGCATTTTT
GACGTTAGCTGCAGAAG
>ZSR.A_1184:D00780:73:HLVCNBCXX:1:1105:4878:36749 2:N:0:ATCTCG
GGAATATTGCACAATGGGCGCAAGCCTGATGCAGCCATGCCGCGTGTATGAAGAAGGCCT
TCGGGTTGTAAAGTACTTTCAGCAGTGAGGAAGGGATGTACGTTAATAGCGTGCATTTTT
GACGTTAGCTGCAGAAGAA
>ZSR.A_1185:D00780:73:HLVCNBCXX:1:1105:7575:36701 2:N:0:ATCTCG
GGAATATTGCACAATGGGCGAAAGCCTGATGCAGCCATGCCGCGTGTGTGAAGAAGGCTC
TAGGGTTGTAAAGCACTTTCAGTAGGGAGGAAAGGTTGAAGGTTAATACCCTTTGGCTGT
GACGTTACCTA
>ZSR.A_1186:D00780:73:HLVCNBCXX:1:1105:9028:36552 2:N:0:ATCTCG
GGAATATTGCACAATGGGCGCAAGCCTGATGCAGCCATGCCGCGTGTATGAAGAAGGCCT
TCGGGTTGTAAAGTACTTTCAGCAGTGAGGAAGGGATGTACGTTAATAGCGTGCATTTTT
GACGTT
>ZSR.A_1187:D00780:73:HLVCNBCXX:1:1105:12138:36587 2:N:0:ATCTCG
GGAATATTGCACAATGGGCGCAAGCCTGATGCAGCCATGCCGCGTGTGTGAAGAAGGCTC
TAGGGTTGTAAAGCACTTTCAGCAGTGAGGAAAGCTTGTTGGTTAATACCCATCAAGTGT
GACGTTAA
>ZSR.A_1188:D00780:73:HLVCNBCXX:1:1105:14843:36677 2:N:0:ATCTCG
GGAATATTGGACAATGGAGGCAACTCTGATCCAGCCATGCCGCGTGAAGGATGACTGCCC
TATGGGTTGTAAACTTCTTTTATATAGGAAGAAACACTTCTACGTGTAGAAGCTTGACGG
TACTATAT
>ZSR.A_1189:D00780:73:HLVCNBCXX:1:1105:16144:36638 2:N:0:ATCTCG
GGAATATTGCACAATGGAGGAAACTCTGATGCAGCAACGCCGCGTGGAGGATGACACTTT
TCGGAGCGTAAACTCCTTTTATATAGGAAGATAATGACGGTACTATATGAATAAGCACCG
GCTAACTCCGTGCCA
>ZSR.A_1190:D00780:73:HLVCNBCXX:1:1105:16273:36539 2:N:0:ATCTCG
GGAATATTGGACAATGGGCGAAAGCCTGATCCAGCAATGCCGCGTGTGTGAAGAAGGCCT
GAGGGTTGTAAAGCACTTTCAGCAAGGAAGATGGATAAAGTGGCTAATACCCACAGTATC
TGACGTTA
>ZSR.A_1191:D00780:73:HLVCNBCXX:1:1105:18303:36547 2:N:0:ATCTCG
AGAATCATTCACAATGGACGAAAGTCTGATGGTGCAACGCCGCGTGGAGGATGAAGGCCC
TAGGGTCGTAAACTCCTGTCATATAAGAGTAAGGCATAAGCGTTAATATCGTTTATGTTT
GATAGTATTATAAGAGGAAGGGA
>ZSR.A_1192:D00780:73:HLVCNBCXX:1:1105:1770:36826 2:N:0:ATCTCG
AGAATCATTCACAATGGACGAAAGTCTGATGGTGCAACGCCGCGTGGAGGATGAAGGCCC
TAGGGTCGTAAACTCCTGTCATATAAGAGTAAGGCATAAGCGTTAATATCGTTTATGTTT
GATAGT
>ZSR.A_1193:D00780:73:HLVCNBCXX:1:1105:2984:36916 2:N:0:ATCTCG
GGAATATTGCACAATGGGCGCAAGCCTGATGCAGCCATGCCGCGTGTGTGAAGAAGGCCT
TCGGGTTGTAAAGCACTTTCAGTAGGGAGGAAGGTTTAGTAGTTAATACCTGCTAGATTT
GACGTTAC
>ZSR.A_1194:D00780:73:HLVCNBCXX:1:1105:4080:36880 2:N:0:ATCTCG
GGAATATTGGACAATGGGGGCAACCCTGATCCAGCCATGCCGCGTGTGTGAAGAAGGCCT
TCGGGTTGTAAAGCACTTTCAGTGAGGAAGAAGGCCTGCGGGTTAATAGCCGGCAGGAAG
GACATCACTCACAGAAGAAGCACCG
>ZSR.A_1195:D00780:73:HLVCNBCXX:1:1105:4916:36967 2:N:0:ATCTCG
GGAATATTGCACAATGGGGGAAACCCTGATGCAGCCATGCCGCGTGTGTGAAGAAGGCCT
TCGGGTTGTAAAGCACTTTCAGCGAGGAGGAAAGGGTGTAAGTTAATACCTTACATCTGT
GACGTT
>ZSR.A_1196:D00780:73:HLVCNBCXX:1:1105:6187:36958 2:N:0:ATCTCG
GGAATATTGCACAATGGGCGCAAGCCTGATGCAGCCATGCCGCGTGTATGAAGAAGGCCT
TCGGGTTGTAAAGTACTTTCAGCAGTGAGGAAGGGATGTACGTTAATAGCGTGCATTTTT
GACGTT
>ZSR.A_1197:D00780:73:HLVCNBCXX:1:1105:9406:36927 2:N:0:ATCTCG
GGAATATTGCACAATGGGGGAAACCCTGATGCAGCAACGCCGCGTGGAGGATGACACATT
TCGGTGCGTAAACTCCTTTTATATAGGAAGATAATGACGGTACTATATGAATAAGCGCCG
GCTAACTCCGTGCCAGC
>ZSR.A_1198:D00780:73:HLVCNBCXX:1:1105:11733:36947 2:N:0:ATCTCG
GGAATATTGCACAATGGGCGCAAGCCTGATGCAGCCATGCCGCGTGTGTGAAGAAGGCTC
TAGGGTTGTAAAGCACTTTCAGCAGTGAGGAAAGCTTGTTGGTTAATACCCATCAAGTGT
GACGTTAACTGCAGAAGAAGCACCGGCTAAC
>ZSR.A_1199:D00780:73:HLVCNBCXX:1:1105:11802:36911 2:N:0:ATCTCG
GGAATATTGCACAATGGGGGAAACCCTGATGCAGCCATGCCGCGTGTGTGAAGAAGGCCT
TCGGGTTGTAAAGCACTTTCAGCGAGGAGGAAAGGGTGTAAGTTAATACCTTACATCTGT
GACGT
>ZSR.A_1200:D00780:73:HLVCNBCXX:1:1105:13078:36928 2:N:0:ATCTCG
GGAATATTGCACAATGGGCGCAAGCCTGATGCAGCCATGCCGCGTGTATGAAGAAGGCCT
TCGGGTTGTAAAGTACTTTCAGCAGTGAGGAAGGGATGTACGTTAATAGCGTGCATTTTT
GACGTTAGCTGCA
>ZSR.A_1201:D00780:73:HLVCNBCXX:1:1105:13681:36837 2:N:0:ATCTCG
GGAATATTGCACAATGGGCGCAAGCCTGATGCAGCCATGCCGCGTGTATGAAGAAGGCCT
TCGGGTTGTAAAGTACTTTCAGCAGTGAGGAAGGGATGTACGTTAATAGCGTGCATTTT
>ZSR.A_1202:D00780:73:HLVCNBCXX:1:1105:15792:36827 2:N:0:ATCTCG
AGAATCATTCACAATGGACGAAAGTCTGATGGTGCAACGCCGCGTGGAGGATGAAGGCCC
TAGGGTCGTAAACTCCTGTCATATAAGAGTAAGGCATAAGCGTTAATATCGTTTATGTTT
GATAGTATTATAAG
>ZSR.A_1203:D00780:73:HLVCNBCXX:1:1105:18203:36750 2:N:0:ATCTCG
AGAATCATTCACAATGGACGAAAGTCTGATGGTGCAACGCCGCGTGGAGGATGAAGGCCC
TAGGGTCGTAAACTCCTGTCATATAAGAGTAAGGCATAAGCGTTAATATCGTTTATGTTT
GATAGTATTATAAGAGG
>ZSR.A_1204:D00780:73:HLVCNBCXX:1:1105:21101:36868 2:N:0:ATCTCG
GGAATATTGCACAATGGGCGCAAGCCTGATGCAGCCATGCCGCGTGTATGAAGAAGGCCT
TCGGGTTGTAAAGTACTTTCAGCAGTGAGGAAGGGATGTACGTTAATAGCGTGCATTTTT
GACGTTAG
>ZSR.A_1205:D00780:73:HLVCNBCXX:1:1105:4432:37077 2:N:0:ATCTCG
GGAATATTGCACAATGGGCGCAAGCCTGATGCAGCCATGCCGCGTGTGTGAAGAAGGCTC
TAGGGTTGTAAAGCACTTTCAGCAGTGAGGAAAGGTTAGTAGTTAATACCTGCTAGCTGT
GACGTTAACTGCAGAAGAAGCAC
>ZSR.A_1206:D00780:73:HLVCNBCXX:1:1105:4956:37057 2:N:0:ATCTCG
GGAATCTTAGACAATGGGCGCAAGCCTGATCTAGCCATGCCGCGTGAGCGATGAAGGCCT
TAGGGTCGTAAAACTCTTTCGCCAGGGATGATAATGACAGTACCTGGTAAAGAA
>ZSR.A_1207:D00780:73:HLVCNBCXX:1:1105:12996:37142 2:N:0:ATCTCG
GGAATATTGCACAATGGGCGCAAGCCTGATGCAGCCATGCCGCGTGTATGAAGAAGGCCT
TCGGGTTGTAAAGTACTTTCAGCAGTGAGGAAGGGATGTACGTTAATAGCGTGCATTTTT
GACGTTAGCTGCAGAA
>ZSR.A_1208:D00780:73:HLVCNBCXX:1:1105:18829:37042 2:N:0:ATCTCG
GGAATATTGCACAATGGGCGCAAGCCTGATGCAGCCATGCCGCGTGTATGAAGAAGGCCT
TCGGGTTGTAAAGTACTTTCAGCAGTGAGGAAGGGATGTACGTTAATAGCGTGCATTTTT
GACGTTAGCTGCAGAAGAAGCACC
>ZSR.A_1209:D00780:73:HLVCNBCXX:1:1105:19414:37158 2:N:0:ATCTCG
GGAATATTGCACAATGGGCGCAAGCCTGATGCAGCCATGCCGCGTGTGTGAAGAAGGCCT
TCGGGTTGTAAAGCACTTTCAGCGAGGAGGAAGGGTTAGTAGTTAATACCTGCTAGCTTT
GACGTTACT
>ZSR.A_1210:D00780:73:HLVCNBCXX:1:1105:2470:37361 2:N:0:ATCTCG
GGAATATTGCACAATGGGGGAAACCCTGATGCAGCCATGCCGCGTGTGTGAAGAAGGCCT
TCGGGTTGTAAAGCACTTTCAGCGAGGAGGAAAGGGTGTAAGTTAATACCTTACATCTGT
GACGTTACTCGCAGAAG
>ZSR.A_1211:D00780:73:HLVCNBCXX:1:1105:2940:37465 2:N:0:ATCTCG
GGAATATTGCACAATGGGCGCAAGCCTGATGCAGCCATGCCGCGTGTGTGAAGAAGGCTC
TAGGGTTGTAAAGCACTTTCAGCAGTGAGGAAAGGTTAGTAGTTAATACCTGCTAGCTGT
GACGTTAACTGCAGAAGA
>ZSR.A_1212:D00780:73:HLVCNBCXX:1:1105:6141:37429 2:N:0:ATCTCG
GGAATATTGCACAATGGGCGCAAGCCTGATGCAGCCATGCCGCGTGTGTGAAGAAGGCTC
TAGGGTTGTAAAGCACTTTCAGCAGTGAGGAAAGCTTGTTGGTTAATACCCATCAAGTGT
GACGTTAACTGCAG
>ZSR.A_1213:D00780:73:HLVCNBCXX:1:1105:8692:37420 2:N:0:ATCTCG
GGAATATTGCACAATGGGCGCAAGCCTGATGCAGCCATGCCGCGTGTATGAAGAAGGCCT
TCGGGTTGTAAAGTACTTTCAGCAGTGAGGAAGGGATGTACGTTAATAGCGTGCATTTTT
GA
>ZSR.A_1214:D00780:73:HLVCNBCXX:1:1105:8800:37297 2:N:0:ATCTCG
GGAATATTGGGCAATGGAGGCAACTCTGACCCAGCCATGCCGCGTGCAGGAATAATGCCC
TATGGGTAGTAAACTGCTTTTGTATAGGAAGAATAAGAGTCACGTGTGGCTTGATGACGG
TACTA
>ZSR.A_1215:D00780:73:HLVCNBCXX:1:1105:10778:37491 2:N:0:ATCTCG
GGAATATTGCACAATGGGCGCAAGCCTGATGCAGCCATGCCGCGTGTATGAAGAAGGCCT
TCGGGTTGTAAAGTACTTTCAGCAGTGAGGAAGGGATGTACGTTAATAGCGTGCATTTTT
GACGTT
>ZSR.A_1216:D00780:73:HLVCNBCXX:1:1105:11178:37406 2:N:0:ATCTCG
GGAATATTGCACAATGGGCGCAAGCCTGATGCAGCCATGCCGCGTGTGTGAAGAAGGCTC
TAGGGTTGTAAAGCACTTTCAGAAGGGAGGAAAGGTTGTAAGTTAATACCTTACAACTGT
GA
>ZSR.A_1217:D00780:73:HLVCNBCXX:1:1105:11635:37307 2:N:0:ATCTCG
GGAATATTGCACAATGGGCGCAAGCCTGATGCAGCCATGCCGCGTGTATGAAGAAGGCCT
TCGGGTTGTAAAGTACTTTCAGCAGTGAGGAAGGGATGTACGTTAATAGCGTGCATTTTT
GACGTTA
>ZSR.A_1218:D00780:73:HLVCNBCXX:1:1105:15269:37403 2:N:0:ATCTCG
GGAATATTGCACAATGGGCGCAAGCCTGATGCAGCCATGCCGCGTGTGTGAAGAAGGCTC
TAGGGTTGTAAAGCACTTTCAGCAGTGAGGAAAGCTTGTTGGTTAATACCCATCAAGTGT
GACGTTAA
>ZSR.A_1219:D00780:73:HLVCNBCXX:1:1105:15902:37429 2:N:0:ATCTCG
GGAATATTGCGCAATGGGGGAAACCCTGACGCAGCAATGCCGCGTGAGTGAGGAAGGCTT
TCGGGTCGTAAAGCTCTGTCAGATAGGAAAAACGGCAATTGGTCTAATAGGCCAGATGTT
TGATGGTA
>ZSR.A_1220:D00780:73:HLVCNBCXX:1:1105:17034:37290 2:N:0:ATCTCG
GGAATATTGGACAATGGGGGCAACCCTGATCCAGCCATGCCGCGTGTGTGAAGAAGGCCT
TCGGGTTGTAAAGCACTTTCAGTGAGGAAGAAGGCCTGCGGGTTAATAGCCGGCAGGAAG
GACATCACTCACAGAAG
>ZSR.A_1221:D00780:73:HLVCNBCXX:1:1105:17276:37414 2:N:0:ATCTCG
GGAATATTGGACAATGGGCGAAAGCCTGATCCAGCAATGCCGCGTGTGTGAAGAAGGCCT
GAGGGTTGTAAAGCACTTTCAGCAAGAAAGATGGATAAAGTGGCTAATACCCACAGTATC
TGACGT
>ZSR.A_1222:D00780:73:HLVCNBCXX:1:1105:19514:37356 2:N:0:ATCTCG
GGAATATTGCACAATGGGCGCAAGCCTGATGCAGCCATGCCGCGTGTATGAAGAAGGCCT
TCGGGTTGTAAAGTACTTTCAGCAGTGAGGAAGGGATGTACGTTAATAGCGTGCATTTTT
GACGTTA
>ZSR.A_1223:D00780:73:HLVCNBCXX:1:1105:20957:37418 2:N:0:ATCTCG
GGAATATTGGACAATGGGGGCAACCCTGATCCAGCAATGCCGCGTGAGTGAAGAAGGCCT
TCGGGTTGTAAAGCTCTTTCACTGGAGAAGATGATGACGGTATCCAGAGAAGAAGCCCCG
GCTAACTT
>ZSR.A_1224:D00780:73:HLVCNBCXX:1:1105:1635:37556 2:N:0:ATCTCG
GGAATATTGGACAATGGGCGCAAGCCTGATCCAGCCATGCCGCGTGTGTGAAGAAGGCTT
TCGGGTTGTAAAGCACTTTCAGTCGGGAGGAAGGCTGCCTGGTTAATACCCAGGTAGATT
>ZSR.A_1225:D00780:73:HLVCNBCXX:1:1105:3787:37529 2:N:0:ATCTCG
GGAATATTGCACAATGGGCGCAAGCCTGATGCAGCCATGCCGCGTGTATGAAGAAGGCCT
TCGGGTTGTAAAGTACTTTCAGCAGTGAGGAAGGGATGTACGTTAATAGCGTGCATTTTT
>ZSR.A_1226:D00780:73:HLVCNBCXX:1:1105:4220:37502 2:N:0:ATCTCG
GGAATATTGCACAATGGGCGCAAGCCTGATGCAGCCATGCCGCGTGTATGAAGAAGGCCT
TCGGGTTGTAAAGTACTTTCAGCAGTGAGGAAGGGATGTACGTTAATAGCGTGCATTTTT
GACGTTAGCTGCAGAAGAA
>ZSR.A_1227:D00780:73:HLVCNBCXX:1:1105:5675:37547 2:N:0:ATCTCG
GGAATATTGCACAATGGGGGGAACCCTGATGCAGCCATGCCGCGTGTGTGAAGAAGGCCC
TAGGGTTGTAAAGCACTTTCAGCAGTGAGGAAAGGTGTGTGGTTAATACCCACATACTGT
GACGTT
>ZSR.A_1228:D00780:73:HLVCNBCXX:1:1105:5859:37667 2:N:0:ATCTCG
GGAATATTGCACAATGGGCGCAAGCCTGATGCAGCCATGCCGCGTGTGTGAAGAAGGCTC
TAGGGTTGTAAAGCACTTTCAGCAGTGAGGAAAGCTTGTTGGTTAATACCCATCAAGTGT
GACGTTAACTGCAGAAGA
>ZSR.A_1229:D00780:73:HLVCNBCXX:1:1105:7672:37708 2:N:0:ATCTCG
GGAATATTGCACAATGGGCGCAAGCCTGATGCAGCCATGCCGCGTGTGTGAAGAAGGCTC
TAGGGTTGTAAAGCACTTTCAGCAGTGAGGAAAGCTTGTTGGTTAATAGCCATCAAGTGT
GACGT
>ZSR.A_1230:D00780:73:HLVCNBCXX:1:1105:9507:37643 2:N:0:ATCTCG
GGAATATTGCACAATGGGCGCAAGCCTGATGCAGCCATGCCGCGTGTATGAAGAAGGCCT
TCGGGTTGTAAAGTACTTTCAGCAGTGAGGAAGGGATGTACGTTAATAGCGTGCATTTTT
GACGTTAGCTGCAGAA
>ZSR.A_1231:D00780:73:HLVCNBCXX:1:1105:9753:37698 2:N:0:ATCTCG
GGAATATTGCACAATGGGCGCAAGCCTGATGCAGCCATGCCGCGTGTATGAAGAAGGCCT
TCGGGTTGTAAAGTACTTTCAGCAGTGAGGAAGGGATGTACGTTAATAGCGTGCATTTTT
GACGTT
>ZSR.A_1232:D00780:73:HLVCNBCXX:1:1105:14293:37750 2:N:0:ATCTCG
GGAATATTGCACAATGGGGGAAACCCTGATGCAGCCATGCCGCGTGTGTGAAGAAGGCCT
TCGGGTTGTAAAGCACTTTCAGTCGTGAGGAAGGCGTTATCGTTAATAGCGGTAGTGTTT
GA
>ZSR.A_1233:D00780:73:HLVCNBCXX:1:1105:1764:37950 2:N:0:ATCTCG
GGAATATTGCACAATGGGCGCAAGCCTGATGCAGCCATGCCGCGTGTATGAAGAAGGCCT
TCGGGTTGTAAAGTACTTTCAGCAGTGAGGAAGGGATGTACGTTAATAGCGTGCATTTTT
GACGTTAGCTGCAGAAG
>ZSR.A_1234:D00780:73:HLVCNBCXX:1:1105:3612:37872 2:N:0:ATCTCG
AGAATCATTCACAATGGACGAAAGTCTGATGGTGCAACGCCGCGTGGAGGATGAAGGCCC
TAGGGTCGTAAACTCCTGTCATATAAGAGTAAGGCATAAGCGTTAATATCGTTTATGTTT
GATAGT
>ZSR.A_1235:D00780:73:HLVCNBCXX:1:1105:6396:37976 2:N:0:ATCTCG
GGAATATTGCACAATGGGCGAAAGCCTGATGCAGCCATGCCGCGTGTGTGAAGAAGGCTC
TAGGGTTGTAAAGCACTTTCAGTAGGGAGGAAAGGTTGAAGGTTAATACCCTTTGGCTGT
GACGTTAC
>ZSR.A_1236:D00780:73:HLVCNBCXX:1:1105:7934:37979 2:N:0:ATCTCG
GGAATATTGCACAATGGGCGCAAGCCTGATGCAGCCATGCCGCGTGTATGAAGAAGGCCT
TCGGGTTGTAAAGTACTTTCAGCAGTGAGGAAGGGATGTACGTTAATAGC
>ZSR.A_1237:D00780:73:HLVCNBCXX:1:1105:8758:37805 2:N:0:ATCTCG
GGAATATTGGACAATGGGGGCAACCCTGATCCAGCCATGCCGCGTGTGTGAAGAAGGCTT
TCGGGTTGTAAAGCACTTTCAGTCGGGAGGAAGGCTGGCTAGTTAATACCTAGCTAGATT
GACGTT
>ZSR.A_1238:D00780:73:HLVCNBCXX:1:1105:13429:37896 2:N:0:ATCTCG
GGAATATTGCACAATGGGCGAAAGCCTGATGCAGCCATGCCGCGTGTGTGAAGAAGGCTC
TAGGGTTGTAAAGCACTTTCAGTAGGGAGGAAAGGTTGAAGGTTAATACCCTTTGGCTGT
GACGTTACCTACAGA
>ZSR.A_1239:D00780:73:HLVCNBCXX:1:1105:13876:37924 2:N:0:ATCTCG
GGAATATTGCACAATGGGCGCAAGCCTGATGCAGCCATGCCGCGTGTATGAAGAAGGCCT
TCGGGTTGTAAAGTACTTTCAGCAGTGAGGAAGGGATGTACGTTAATAGCGTGCATTTTT
GACGTTAGCTGCAGAAGAAG
>ZSR.A_1240:D00780:73:HLVCNBCXX:1:1105:14223:37880 2:N:0:ATCTCG
GGAATATTGCACAATGGGCGCAAGCCTGATGCAGCCATGCCGCGTGTGTGAAGAAGGCCT
TCGGGTTGTAAAGCACTTTCAGCGAGGAGGAAGGGTTAGTAGTTAATACCTGCTAGCTTT
GACGTTACTCGCAGAAG
>ZSR.A_1241:D00780:73:HLVCNBCXX:1:1105:15648:37852 2:N:0:ATCTCG
GGAATATTGCACAATGGGCGCAAGCCTGATGCAGCCATGCCGCGTGTGTGAAGAAGGCTC
TAGGGTTGTAAAGCACTTTCAGCAGTGAGGAAAGGTTAGTAGTTAATACCTGCTAGCTGT
GA
>ZSR.A_1242:D00780:73:HLVCNBCXX:1:1105:16962:37878 2:N:0:ATCTCG
GGAATATTGCACAATGGGCGCAAGCCTGATGCAGCCATGCCGCGTGTATGAAGAAGGCCT
TCGGGTTGTAAAGTACTTTCAGCAGTGAGGAAGGGATGTACGTTAATAGCGTGCATTTTT
GACGTTAGCTGCAGAAGAAGCAC
>ZSR.A_1243:D00780:73:HLVCNBCXX:1:1105:17007:37837 2:N:0:ATCTCG
AGAATCATTCACAATGGACGAAAGTCTGATGGTGCAACGCCGCGTGGAGGATGAAGGCCC
TAGGGTCGTAAACTCCTGTCATATAAGAGTAAGGCATAAGCGTTAATATCGTTTATGTTT
GATAGT
>ZSR.A_1244:D00780:73:HLVCNBCXX:1:1105:19246:37862 2:N:0:ATCTCG
GGAATATTGCACAATGGGCGAAAGCCTGATGCAGCAATGCCGCGTGGAGGATGACGCATC
TAGGTGTGTAAACTCCTTTTATATGAGAAGATAATGACGGTATCATATGAATAAGCACCG
GCTAACTCCGTGCCAGCAGCCGCGG
>ZSR.A_1245:D00780:73:HLVCNBCXX:1:1105:20148:37849 2:N:0:ATCTCG
GGAATATTGCACAATGGGCGAAAGCCTGATGCAGCCATGCCGCGTGTGTGAAGAAGGCTC
TAGGGTTGTAAAGCACTTTCAGTAGGGAGGAAAGGTTGAAGGTTAATACCCTTTGGCTGT
GACGTTACCTACAGAA
>ZSR.A_1246:D00780:73:HLVCNBCXX:1:1105:20498:37804 2:N:0:ATCTCG
GGAATCTTCCACAATGGACGAAAGTCTGATGGAGCGACACCGCGTGAAGGATGAAGGCCT
AACGGTTGTAAACTTCTTTTCTGAAGGAGCATAATGAGAGTACTTCAGGAATAAGGGACG
GCTAAATACGTGCCAGCAGCCGCGG
>ZSR.A_1247:D00780:73:HLVCNBCXX:1:1105:1552:38180 2:N:0:ATCTCG
GGAATATTGGGCAATGGAGGCAACTCTGACCCAGCCATGCCGCGTGCAGGAATAATGCCC
TATGGGTAGTAAACTGCTTTTGTATAGGAAGAATAAGAGTCACGT
>ZSR.A_1248:D00780:73:HLVCNBCXX:1:1105:1909:38205 2:N:0:ATCTCG
GGAATATTGCACAATGGGCGCAAGCCTGATGCAGCCATGCCGCGTGTGTGAAGAAGGCCT
TCGGGTTGTAAAGCACTTTCAGCGAGGAGGAAGGGTTAGTAGTTAATACCTGCTAGCTTT
GACGTTACTCGCAGAAGAAGCACCGGCTA
>ZSR.A_1249:D00780:73:HLVCNBCXX:1:1105:2258:38094 2:N:0:ATCTCG
GGAATATTGCACAATGGGCGCAAGCCTGATGCAGCCATGCCGCGTGTATGAAGAAGGCCT
TCGGGTTGTAAAGTACTTTCAGCAGTGAGGAAGGGATGTACGTTAATAGCGTGCATTTTT
GACGTTAGCTGCAG
>ZSR.A_1250:D00780:73:HLVCNBCXX:1:1105:7103:38215 2:N:0:ATCTCG
GGAATATTGCACAATGGGCGCAAGCCTGATGCAGCCATGCCGCGTGTGTGAAGAAGGCTC
TAGGGTTGTAAAGCACTTTCAGCAGTGAGGAAAGGTTAGTAGTTAATACCTGCTAGCTGT
GACGTTAA
>ZSR.A_1251:D00780:73:HLVCNBCXX:1:1105:8259:38003 2:N:0:ATCTCG
GGAATATTGCACAATGGGGGAAACCCTGATGCAGCAACGCCGCGTGGAGGATGACACATT
TCGGTGCGTAAACTCCTTTTATATAGGAAGATAATGACGGTACTATATGAATAAGCGCCG
GC
>ZSR.A_1252:D00780:73:HLVCNBCXX:1:1105:12418:38138 2:N:0:ATCTCG
AGAATCATTCACAATGGACGAAAGTCTGATGGTGCAACGCCGCGTGGAGGATGAAGGCCC
TAGGGTCGTAAACTCCTGTCATATAAGAGTAAGGCATAAGCGTTAATATCGTTTATGTT
>ZSR.A_1253:D00780:73:HLVCNBCXX:1:1105:15061:38203 2:N:0:ATCTCG
GGAATATTGCACAATGGGCGCAAGCCTGATGCAGCCATGCCGCGTGTGTGAAGAAGGCCT
TCGGGTTGTAAAGCACTTTCAGCGAGGAGGAAGGGTTAGTAGTTAATACCTGCTAGCTTT
GACGTTACTCGCAGAAGA
>ZSR.A_1254:D00780:73:HLVCNBCXX:1:1105:15933:38176 2:N:0:ATCTCG
GGAATATTGCACAATGGGCGCAAGCCTGATGCAGCCATGCCGCGTGTGTGAAGAAGGCTC
TAGGGTTGTAAAGCACTTTCAGCAGTGAGGAAAGCTTGTTGGTTAATACCCATCAAGTGT
GACGT
>ZSR.A_1255:D00780:73:HLVCNBCXX:1:1105:17084:38191 2:N:0:ATCTCG
GGAATATTGCACAATGGGCGGAAGCCTGATGCAGCCATGCCGCGTGTATGAAGAAGGCCT
TAGGGTTGTAAAGTACTTTCAGCAGTGAGGAAGTATTGTTTGTTAATAGCGGATGATATT
GACGTTAA
>ZSR.A_1256:D00780:73:HLVCNBCXX:1:1105:18322:38144 2:N:0:ATCTCG
GGAATATTGCACAATGGGCGCAAGCCTGATGCAGCCATGCCGCGTGTATGAAGAAGGCCT
TCGGGTTGTAAAGTACTTTCAGCGAGGAGGAAAGGGTGATAGTTAATACC
>ZSR.A_1257:D00780:73:HLVCNBCXX:1:1105:20844:38026 2:N:0:ATCTCG
GGAATATTGCACAATGGGCGCAAGCCTGATGCAGCCATGCCGCGTGTGTGAAGAAGGCCT
TCGGGTTGTAAAGCACTTTCAGTCGTGAGGAAGGGTTAGTAGTTAATACCTGCTAGCTTT
GACGTTAGC
>ZSR.A_1258:D00780:73:HLVCNBCXX:1:1105:3551:38336 2:N:0:ATCTCG
GGAATATTGCACAATGGGCGCAAGCCTGATGCAGCCATGCCGCGTGTATGAAGAAGGCCT
TCGGGTTGTAAAGTACTTTCAGCAGTGAGGAAGGGATGTACGTTAATAGCGTGCATTTTT
GACGTTAGCTGCAG
>ZSR.A_1259:D00780:73:HLVCNBCXX:1:1105:3956:38392 2:N:0:ATCTCG
GGAATATTGCACAATGGGCGCAAGCCTGATGCAGCCATGCCGCGTGTGTGAAGAAGGCCT
TCGGGTTGTAAAGCACTTTCAGCGAGGAGGAAGGGTTAGTAGTTAATACCTGCTAGCTTT
GACGTT
>ZSR.A_1260:D00780:73:HLVCNBCXX:1:1105:9663:38427 2:N:0:ATCTCG
GGAATATTGCACAATGGGCGCAAGCCTGATGCAGCCATGCCGCGTGTGTGAAGAAGGCTC
TAGGGTTGTAAAGCACTTTCAGCAGTGAGGAAAGGTTAGTAGTTAATACCTGCTAGCTGT
GACGTTAACTG
>ZSR.A_1261:D00780:73:HLVCNBCXX:1:1105:11377:38439 2:N:0:ATCTCG
GGAATATTGCACAATGGGGGAAACCCTGATGCAGCAACGCCGCGTGGAGGATGACACATT
TCGGTGCGTAAACTCCTTTTATATAGGAAGATAATGACGGTACTATATGAATAAGCGCCG
GCTAACTCCGTGCCAGCA
>ZSR.A_1262:D00780:73:HLVCNBCXX:1:1105:11678:38342 2:N:0:ATCTCG
GGAATATTGCACAATGGGCGCAAGCCTGATGCAGCCATGCCGCGTGTGTGAAGAAGGCTC
TAGGGTTGTAAAGCACTTTCAGCAGTGAGGAAAGCTTGTTGGTTAATAGCCATCAAGTGT
GACGTTAACTGCAGAAGAAGCACC
>ZSR.A_1263:D00780:73:HLVCNBCXX:1:1105:2854:38562 2:N:0:ATCTCG
GGAATATTGCACAATGGGCGCAAGCCTGATGCAGCCATGCCGCGTGTGTGAAGAAGGCTC
TAGGGTTGTAAAGCACTTTCAGCAGTGAGGAAAGCTTGTTGGT
>ZSR.A_1264:D00780:73:HLVCNBCXX:1:1105:5020:38718 2:N:0:ATCTCG
GGAATATTGCACAATGGGCGCAAGCCTGATGCAGCCATGCCGCGTGTGTGAAGAAGGCCT
TCGGGTTGTAAAGCACTTTCAGCGAGGAGGAAGGGTTAGTAGTTAATACCTGCTAGCTTT
GACGTT
>ZSR.A_1265:D00780:73:HLVCNBCXX:1:1105:6591:38562 2:N:0:ATCTCG
GGAATATTGCACAATGGGCGCAAGCCTGATGCAGCCATGCCGCGTGTATGAAGAAGGCCT
TCGGGTTGTAAAGTACTTTCAGCAGTGAGGAAGGGATGTACGTTAATAGCGTGCATTTTT
GACGT
>ZSR.A_1266:D00780:73:HLVCNBCXX:1:1105:7097:38586 2:N:0:ATCTCG
GGAATATTGCACAATGGGCGCAAGCCTGATGCAGCCATGCCGCGTGTGTGAAGAAGGCTC
TAGGGTTGTAAAGCACTTTCAGCAGTGAGGAAAGGTTAGTAGTTAATACCTGCTAGCTGT
GACGTTAA
>ZSR.A_1267:D00780:73:HLVCNBCXX:1:1105:7840:38503 2:N:0:ATCTCG
GGAATATTGCACAATGGGCGCAAGCCTGATGCAGCCATGCCGCGTGTGTGAAGAAGGCCT
TCGGGTTGTAAAGCACTTTCAGCGAGGAGGAAGGGTTAGTAGTTAATACCTGCTAGCTTT
GACGTTACTCGCAGA
>ZSR.A_1268:D00780:73:HLVCNBCXX:1:1105:18356:38711 2:N:0:ATCTCG
GGAATATTGCACAATGGGCGCAAGCCTGATGCAGCCATGCCGCGTGTGTGAAGAAGGCCT
TCGGGTTGTAAAGCACTTTCAGCGAGGAGGAAGGGTTAGTAGTTAATACCTGCTAGCTTT
GACGTTACTCGCAGAAGAAGCACCGGCT
>ZSR.A_1269:D00780:73:HLVCNBCXX:1:1105:19768:38593 2:N:0:ATCTCG
GGAATATTGCACAATGGGCGCAAGCCTGATGCAGCCATGCCGCGTGTGTGAAGAAGGCTC
TAGGGTTGTAAAGCACTTTCAGCAGTGAGGAAAGCTTGTTGGTTAATACCCATCAAGTGT
GACGTTAA
>ZSR.A_1270:D00780:73:HLVCNBCXX:1:1105:5789:38929 2:N:0:ATCTCG
AGAATCATTCACAATGGACGAAAGTCTGATGGTGCAACGCCGCGTGGAGGATGAAGGCCC
TAGGGTCGTAAACTCCTGTCATATAAGAGTAAGGCATAAGCGTTAATATCGTTTATGTTT
GATAGTATTATAAG
>ZSR.A_1271:D00780:73:HLVCNBCXX:1:1105:9544:38772 2:N:0:ATCTCG
GGAATATTGCACAATGGGGGAAACCCTGATGCAGCAACGCCGCGTGGAGGATGACACATT
TCGGTGCGTAAACTCCTTTTATATAGGAAGATAATGACGGTACTATATGAATAAGCGCCG
>ZSR.A_1272:D00780:73:HLVCNBCXX:1:1105:10185:38759 2:N:0:ATCTCG
GGAATATTGCACAATGGGGGAAACCCTGATGCAGCAACGCCGCGTGGAGGATGACACATT
TCGGTGCGTAAACTCCTTTTATATAGGAAGATAATGACGGTACTATATGAATAAGCGCCG
GC
>ZSR.A_1273:D00780:73:HLVCNBCXX:1:1105:11107:38807 2:N:0:ATCTCG
GGAATATTGCACAATGGGGGAAACCCTGATGCAGCCATGCCGCGTGTGTGAAGAAGGCTC
TAGGGTCGTAAAGCACTTTCAGTAGGGAGGAAAGGGTTGTAGTTA
>ZSR.A_1274:D00780:73:HLVCNBCXX:1:1105:12434:38816 2:N:0:ATCTCG
AGAATCATTCACAATGGACGAAAGTCTGATGGTGCAACGCCGCGTGGAGGATGAAGGCCC
TAGGGTCGTAAACTCCTGTCATATAAGAGTAAGGCATAAGCGTTAATATCGTT
>ZSR.A_1275:D00780:73:HLVCNBCXX:1:1105:12754:38805 2:N:0:ATCTCG
GGAATATTGGACAATGGGGGCAACCCTGATCCAGCCATGCCGCGTGTGTGAAGAAGGCCT
TCGGGTTGTAAAGCACTTTCAGTGAGGAAGAAGGCCTGCGGGTTAATAGCCGGCAGGAAG
GACAT
>ZSR.A_1276:D00780:73:HLVCNBCXX:1:1105:12967:38894 2:N:0:ATCTCG
GGAATATTGGACAATGGGGGCAACCCTGATCCAGCCATGCCGCGTGTGTGAAGAAGGCCT
TCGGGTTGTAAAGCACTTTCAGTGAGGAAGAAGGCCTGCGGGTTAATAGCCGGCAGGAAG
GACATC
>ZSR.A_1277:D00780:73:HLVCNBCXX:1:1105:16433:38999 2:N:0:ATCTCG
GGAATATTGCACAATGGGCGCAAGCCTGATGCAGCCATGCCGCGTGTATGAAGAAGGCCT
TCGGGTTGTAAAGTACTTTCAGCAGTGAGGAAGGGATGTACGTTAATAGCGTGCATTTTT
GACGTTAGC
>ZSR.A_1278:D00780:73:HLVCNBCXX:1:1105:16985:38890 2:N:0:ATCTCG
GGAATATTGCACAATGGGGGAAACCCTGATGCAGCAACGCCGCGTGGAGGATGACACATT
TCGGTGCGTAAACTCCTTTTATATAGGAAGATAATGACGGTACTATATGAATAAGCGCCG
GCTAACTCCGTGCCAGCAGCCGCG
>ZSR.A_1279:D00780:73:HLVCNBCXX:1:1105:17018:38756 2:N:0:ATCTCG
GGAATATTGCACAATGGGCGCAAGCCTGATGCAGCCATGCCGCGTGTATGAAGAAGGCCT
TCGGGTTGTAAAGTACTTTCAGCAGTGAGGAAGGGATGTACGTTAATAGCGTGCATTTTT
GACGTTAGC
>ZSR.A_1280:D00780:73:HLVCNBCXX:1:1105:18555:38945 2:N:0:ATCTCG
GGAATATTGCACAATGGGGGAAACCCTGATGCAGCAACGCCGCGTGGAGGATGACACATT
TCGGTGCGTAAACTCCTTTTATATAGGAAGATAATGACGGTACTATATGAATAAGCGCCG
GCTAACTCCGTGCCAGCAGCCGCGGTAATA
>ZSR.A_1281:D00780:73:HLVCNBCXX:1:1105:1434:39081 2:N:0:ATCTCG
GGAATATTGCACAATGGGCGCAAGCCTGATGCAGCCATGCCGCGTGTGTGAAGAAGGCTC
TAGGGTTGTAAAGCACTTTCAGAAGGGAGGAAAGGTTGTAAGTTAATACCTTACAACTGT
GACGTTACCTTCAGAAG
>ZSR.A_1282:D00780:73:HLVCNBCXX:1:1105:2654:39210 2:N:0:ATCTCG
GGAATATTGCACAATGGGGGAAACCCTGATGCAGCCATGCCGCGTGTGTGAAGAAGGCCT
TCGGGTTGTAAAGCACTTTCAGCGAGGAGGAAAGGGTGTAAGTTAATACCTTACATCTGT
GACGTTACTCGCAGAAGAAG
>ZSR.A_1283:D00780:73:HLVCNBCXX:1:1105:5073:39125 2:N:0:ATCTCG
GGAATCTTAGACAATGGGCGCAAGCCTGATCTAGCCATGCCGCGTGAGCGATGAAGGCCT
TAGGGTCGTAAAACTCTTTCGCCAGGGATGATAATGACAGTACCTGGTAAAGAAACCCCG
GCTAACTCCGTGCCAGC
>ZSR.A_1284:D00780:73:HLVCNBCXX:1:1105:6328:39229 2:N:0:ATCTCG
AGAATCATTCACAATGGACGAAAGTCTGATGGTGCAACGCCGCGTGGAGGATGAAGGCCC
TAGGGTCGTAAACTCCTGTCATATAAGAGTAAGGCATAAGCGTTAATATCGTTTATGTTT
GATAG
>ZSR.A_1285:D00780:73:HLVCNBCXX:1:1105:6501:39059 2:N:0:ATCTCG
GGAATATTGCACAATGGGCGAAAGCCTGATGCAGCCATGCCGCGTGTGTGAAGAAGGCTC
TAGGGTTGTAAAGCACTTTCAGTAGGGAGGAAAGGTTGAAGGTTAATACCCTTTGGCTGT
GACGT
>ZSR.A_1286:D00780:73:HLVCNBCXX:1:1105:10677:39040 2:N:0:ATCTCG
GGAATATTGCACAATGGGCGCAAGCCTGATGCAGCCATGCCGCGTGTATGAAGAAGGCCT
TCGGGTTGTAAAGTACTTTCAGCAGTGAGGAAGGGATGTACGTTAATAGCGTGCA
>ZSR.A_1287:D00780:73:HLVCNBCXX:1:1105:13296:39213 2:N:0:ATCTCG
GGAATATTGCACAATGGGCGCAAGCCTGATGCAGCCATGCCGCGTGTGTGAAGAAGGCTC
TAGGGTTGTAAAGCACTTTCAGCAGTGAGGAAAGCTTGTTGGTTAATACCCATCAAGTGT
GACGTTAACTGCAGAAGAAGCACCG
>ZSR.A_1288:D00780:73:HLVCNBCXX:1:1105:19180:39231 2:N:0:ATCTCG
GGAATATTGCACAATGGGCGCAAGCCTGATGCAGCCATGCCGCGTGTATGAAGAAGGCCT
TCGGGTTGTAAAGTACTTTCAGCAGTGAGGAAGGGATGTACGTTAATAGCGTGCATTTTT
GACGTTAGC
>ZSR.A_1289:D00780:73:HLVCNBCXX:1:1105:20878:39108 2:N:0:ATCTCG
GGAATATTGCACAATGGGGGAAACCCTGATGCAGCAACGCCGCGTGGAGGATGACACATT
TCGGTGCGTAAACTCCTTTTATATAGGAAGATAATGACGGTACTATATGAATAAGCGCCG
GC
>ZSR.A_1290:D00780:73:HLVCNBCXX:1:1105:2484:39263 2:N:0:ATCTCG
GGAATCTTAGACAATGGGCGCAAGCCTGATCTAGCCATGCCGCGTGAGCGATGAAGGCCT
TAGGGTCGTAAAACTCTTTCGCCAGGGATGATAATGACAGTACCT
>ZSR.A_1291:D00780:73:HLVCNBCXX:1:1105:4952:39475 2:N:0:ATCTCG
GGAATATTGCACAATGGGCGCAAGCCTGATGCAGCCATGCCGCGTGTATGAAGAAGGCCT
TCGGGTTGTAAAGTACTTTCAGCAGTGAGGAAGGGATGTACGTTAATAGCGTGCATTTTT
GACGTTAGCTG
>ZSR.A_1292:D00780:73:HLVCNBCXX:1:1105:7797:39292 2:N:0:ATCTCG
GGAATATTGCACAATGGGCGCAAGCCTGATGCAGCCATGCCGCGTGTATGAAGAAGGCCT
TCGGGTTGTAAAGTACTTTCAGCAGTGAGGAAGGGATGTACGTTAATAGCGTGCATTTTT
GACGTT
>ZSR.A_1293:D00780:73:HLVCNBCXX:1:1105:8865:39392 2:N:0:ATCTCG
GGAATATTGCACAATGGGCGCAAGCCTGATGCAGCCATGCCGCGTGTATGAAGAAGGCCT
TCGGGTTGTAAAGTACTTTCAGCAGTGAGGAAGGGATGTACGTTAATAGCGTGCATTTTT
GACGTTAGCTGCAGAAG
>ZSR.A_1294:D00780:73:HLVCNBCXX:1:1105:9529:39412 2:N:0:ATCTCG
GGAATATTGGACAATGGTCGGGAGACTGATCCAGCCATGCCGCGTGCAGGATGACTGCCC
TATGGGTTGTAAACTGCTTTTATACGGGAAGAAACCTATCTACGTGTAGATAGCT
>ZSR.A_1295:D00780:73:HLVCNBCXX:1:1105:12690:39364 2:N:0:ATCTCG
GGAATATTGCACAATGGGGGAAACCCTGATGCAGCAACGCCGCGTGGAGGATGACACATT
TCGGTGCGTAAACTCCTTTTATATAGGAAGATAATGACGGTACTATATGAATAAGCGCC
>ZSR.A_1296:D00780:73:HLVCNBCXX:1:1105:16548:39402 2:N:0:ATCTCG
GGAATATTGGGCAATGGAGGCAACTCTGACCCAGCCATGCCGCGTGCAGGAATAATGCCC
TATGGGTAGTAAACTGCTTTTGTATAGGAAGAATAAGAGTCACGTGTGGCTTGATGACGG
TACTATACGAATAAGGA
>ZSR.A_1297:D00780:73:HLVCNBCXX:1:1105:17761:39334 2:N:0:ATCTCG
GGAATATTGGACAATGGGCGAAAGCCTGATCCAGCAATGCCGCGTGTGTGAAGAAGGCCT
GAGGGTTGTAAAGCACTTTCAGCAAGAAAGATGGATAAAGTGGCTAATACCCACAGTATC
TGACGTTACTTGCAGAAGAAGCA
>ZSR.A_1298:D00780:73:HLVCNBCXX:1:1105:20233:39429 2:N:0:ATCTCG
GGAATATTGCACAATGGGCGCAAGCCTGATGCAGCCATGCCGCGTGTATGAAGAAGGCCT
TCGGGTTGTAAAGTACTTTCAGCAGTGAGGAAGGGATGTACGTTAATAGCGTGCATTTTT
GACGTTAGC
>ZSR.A_1299:D00780:73:HLVCNBCXX:1:1105:10630:39742 2:N:0:ATCTCG
GGAATATTGCACAATGGGCGCAAGCCTGATGCAGCCATGCCGCGTGTGTGAAGAAGGCTC
TAGGGTTGTAAAGCACTTTCAGCAGTGAGGAAAGGTTAGTAGTTAATACCTGCTAGCTGT
GACGT
>ZSR.A_1300:D00780:73:HLVCNBCXX:1:1105:16517:39731 2:N:0:ATCTCG
AGAATCATTCACAATGGACGAAAGTCTGATGGTGCAACGCCGCGTGGAGGATGAAGGCCC
TAGGGTCGTAAACTCCTGTCATATAAGAGTAAGGCATAAGCGTTAATATCGTTTATGTTT
GATAGTATTATAAGAGGAAGGGAC
>ZSR.A_1301:D00780:73:HLVCNBCXX:1:1105:17027:39599 2:N:0:ATCTCG
GGAATATTGCACAATGGGCGCAAGCCTGATGCAGCCATGCCGCGTGTATGAAGAAGGCCT
TCGGGTTGTAAAGTACTTTCAGCAGTGAGGAAGGGATGTACGTTAATAGCGTGCATTTTT
GACGTTAGCTGCAGAA
>ZSR.A_1302:D00780:73:HLVCNBCXX:1:1105:18498:39567 2:N:0:ATCTCG
AGAATCATTCACAATGGACGAAAGTCTGATGGTGCAACGCCGCGTGGAGGATGAAGGCCC
TAGGGTCGTAAACTCCTGTCATATAAGAGTAAGGCATAAGCGTTAATATCGTTTATGTTT
GATAG
>ZSR.A_1303:D00780:73:HLVCNBCXX:1:1105:3080:39783 2:N:0:ATCTCG
GGAATATTGCACAATGGGCGAAAGCCTGATGCAGCAATGCCGCGTGGAGGAAGACGCATC
TAGGTGTGTAAACTCCTTTTATATGAGAAGATAATGACGGTATCATATGAATAAGCACCG
GCTAAC
>ZSR.A_1304:D00780:73:HLVCNBCXX:1:1105:4518:39758 2:N:0:ATCTCG
GGAATATTGCACAATGGGCGCAAGCCTGATGCAGCCATGCCGCGTGTATGAAGAAGGCCT
TCGGGTTGTAAAGTACTTTCAGCAGTGAGGAAGGCGGGTGCGTTAATAGCGCATTCGTT
>ZSR.A_1305:D00780:73:HLVCNBCXX:1:1105:4665:39911 2:N:0:ATCTCG
GGAATATTGCACAATGGGCGCAAGCCTGATGCAGCCATGCCGCGTGTATGAAGAAGGCCT
TCGGGTTGTAAAGTACTTTCAGCAGTGAGGAAGGTGGTAGTGTTAATAGCACTATCATTT
GACGTTAGCTGCAGAAGAAGCACCG
>ZSR.A_1306:D00780:73:HLVCNBCXX:1:1105:14696:39873 2:N:0:ATCTCG
AGAATTTTGTGCAATATATGAAGGTAAGACACAGAGAGGGCACCTTGCCTAGTCCGTCAA
ATTAAGTGCCAGCAGACGCGGTGAAACTTAAGGGCTAGTTTTGTGGGCAAAAGCGTAAA
>ZSR.A_1307:D00780:73:HLVCNBCXX:1:1105:19891:39889 2:N:0:ATCTCG
GGAATCTTAGACAATGGGCGCAAGCCTGATCTAGCCATGCCGCGTGAGCGATGAAGGCCT
TAGGGTCGTAAAACTCTTTCGCCAGGGATGATAATGACAGTACCTGGTAAAGAAACCCCG
GCTAACTCC
>ZSR.A_1308:D00780:73:HLVCNBCXX:1:1105:1352:40135 2:N:0:ATCTCG
GGAATATTGCACAATGGGCGCAAGCCTGATGCAGCCATGCCGCGTGTGTGAAGAAGGCTC
TAGGGTTGTAAAGCACTTTCAGCAGTGAGGAAAGCTTGTTGGTTAATACCCATCAAGTGT
GACGTTAACTGCAGAAGAAGCACCGGCT
>ZSR.A_1309:D00780:73:HLVCNBCXX:1:1105:2779:40079 2:N:0:ATCTCG
GGAATATTGCACAATGGGCGCAAGCCTGATGCAGCCATGCCGCGTGTATGAAGAAGGCCT
TCGGGTTGTAAAGTACTTTCAGCAGTGAGGAAGGGATGTACGTTAATAGCGTGCATTTTT
GACGTTAGCTGCAG
>ZSR.A_1310:D00780:73:HLVCNBCXX:1:1105:2882:40235 2:N:0:ATCTCG
GGAATATTGGACAATGGGGGCAACCCTGATCCAGCCATGCCGCGTGAGTGATGAAGGCCC
TAGGGTTGTAAAGCTCTTTTGTGCGGGAAGATAATGACGGTACCGCAAGAATAAGCCCCG
GCTAAC
>ZSR.A_1311:D00780:73:HLVCNBCXX:1:1105:12719:40038 2:N:0:ATCTCG
GGAATATTGGACAATGGGGGCAACCCTGATCCAGCAATGCCGCGTGAGTGAAGAAGGCCT
TCGGGTTGTAAAGCTCTTTCACTGGAGAAGATGATGACGGTATCCAGAGAAGAAGCCCCG
GCTAAC
>ZSR.A_1312:D00780:73:HLVCNBCXX:1:1105:14182:40091 2:N:0:ATCTCG
GGAATTTTGGACAATGGGGGAAACCCTGATCCAGCCATCCCGCGTGAGTGAAGAAGGCCT
TCGGGTTGTAAAGCTCTTTCGAAAGTGAAGAAAACTTATTTCGTAATATGTTATAAGTAT
GA
>ZSR.A_1313:D00780:73:HLVCNBCXX:1:1105:16731:40225 2:N:0:ATCTCG
GGAATATTGCACAATGGGCGCAAGCCTGATGCAGCCATGCCGCGTGTGTGAAGAAGGCTC
TAGGGTTGTAAAGCACTTTCAGCAGTGAGGAAAGCTTGTTGGTTAATACCCATCAAGTGT
GACGTTAACTGCAGAAGAA
>ZSR.A_1314:D00780:73:HLVCNBCXX:1:1105:17465:40225 2:N:0:ATCTCG
AGAATCATTCACAATGGACGAAAGTCTGATGGTGCAACGCCGCGTGGAGGATGAAGGCCC
TAGGGTCGTAAACTCCTGTCATATAAGAGTAAGGCATAAGCGTTAATATCGTTTATGTTT
GATAGTA
>ZSR.A_1315:D00780:73:HLVCNBCXX:1:1105:19107:40211 2:N:0:ATCTCG
GGAATATTGCACAATGGGCGCAAGCCTGATGCAGCCATGCCGCGTGTGTGAAGAAGGCCT
TCGGGTTGTAAAGCACTTTCAGCGAGGAGGAAGGGTTAGTAGTTAATACCTGCTAGCTTT
GACGTTACT
>ZSR.A_1316:D00780:73:HLVCNBCXX:1:1105:19208:40213 2:N:0:ATCTCG
GGAATATTGCACAATGGGGGAAACCCTGATGCAGCCATGCCGCGTGTGTGAAGAAGGCCT
TCGGGTTGTAAAGCACTTTCAGTTGTGAGGAAGGCGTATACGTTAATAGCGTATGTGTTT
GACGTTAG
>ZSR.A_1317:D00780:73:HLVCNBCXX:1:1105:2708:40422 2:N:0:ATCTCG
GGAATATTGCACAATGGGCGCAAGCCTGATGCAGCCATGCCGCGTGTATGAAGAAGGCCT
TCGGGTTGTAAAGTACTTTCAGCAGTGAGGAAGGGATGTACGTTAATAGCGTGCATTTTT
GACGTT
>ZSR.A_1318:D00780:73:HLVCNBCXX:1:1105:4443:40294 2:N:0:ATCTCG
GGAATATTGCACAATGGGCGCAAGCCTGATGCAGCCATGCCGCGTGTATGAAGAAGGCCT
TCGGGTTGTAAAGTACTTTCAGCAGTGAGGAAGGGATGTACGTTAATAGCGTGCATTTTT
GACGTT
>ZSR.A_1319:D00780:73:HLVCNBCXX:1:1105:6883:40404 2:N:0:ATCTCG
GGAATATTGCACAATGGGCGCAAGCCTGATGCAGCCATGCCGCGTGTATGAAGAAGGCCT
TCGGGTTGTAAAGTACTTTCAGCAGTGAGGAAGGGATGTACGTTAATAGC
>ZSR.A_1320:D00780:73:HLVCNBCXX:1:1105:8130:40358 2:N:0:ATCTCG
GGAATATTGCACAATGGGCGCAAGCCTGATGCAGCCATGCCGCGTGTGTGAAGAAGGCTC
TAGGGTTGTAAAGCACTTTCAGCAGTGAGGAAAGCTTGTTGGTTAATACCCATCAAGTGT
GACGTT
>ZSR.A_1321:D00780:73:HLVCNBCXX:1:1105:10005:40445 2:N:0:ATCTCG
GGAATATTGCACAATGGGCGCAAGCCTGATGCAGCCATGCCGCGTGTGTGAAGAAGGCTC
TAGGGTTGTAAAGCACTTTCAGCAGTGAGGAAAGGTTAGTAGTTAATACCTGCTAGCTGT
GACGTTAA
>ZSR.A_1322:D00780:73:HLVCNBCXX:1:1105:10414:40323 2:N:0:ATCTCG
GGAATATTGCACAATGGGCGCAAGCCTGATGCAGCCATGCCGCGTGTATGAAGAAGGCCT
TCGGGTTGTAAAGTACTTTCAGCAGTGAGGAAGGGATGTACGTTAATAGCGTGCATTTTT
GACGTTAGCTGCAGAAGAAGCAC
>ZSR.A_1323:D00780:73:HLVCNBCXX:1:1105:12265:40435 2:N:0:ATCTCG
GGAATATTGGTCAATGGACGCAAGTCTGAACCAGCCATGCCGCGTGCAGGAAGAATGTCC
TATGGATTGTAAACTGCTTTTATTTGGGAATAAACCTCCTTACGTGTAGGGAGCTGAATG
TACCAA
>ZSR.A_1324:D00780:73:HLVCNBCXX:1:1105:12589:40275 2:N:0:ATCTCG
GGAATATTGCACAATGGGGGAAACCCTGATGCAGCAACGCCGCGTGGAGGATGACACATT
TCGGTGCGTAAACTCCTTTTATATAGGAAGATAATGACGGTACTATATGAATAAGCGCCG
GC
>ZSR.A_1325:D00780:73:HLVCNBCXX:1:1105:14466:40493 2:N:0:ATCTCG
AGAATCATTCACAATGGACGAAAGTCTGATGGTGCAACGCCGCGTGGAGGATGAAGGCCC
TAGGGTCGTAAACTCCTGTCATATAAGAGTAAGGCATAAGCGTTAATATCGTTTATGTTT
GATAGT
>ZSR.A_1326:D00780:73:HLVCNBCXX:1:1105:15386:40452 2:N:0:ATCTCG
GGAATATTGCACAATGGGGGGAACCCTGATGCAGCCATGCCGCGTGTGTGAAGAAGGCCT
TCGGGTTGTAAAGCACTTTCAGTGGGGAGGAAAGGGTGATGCTTAATACGTATC
>ZSR.A_1327:D00780:73:HLVCNBCXX:1:1105:18805:40259 2:N:0:ATCTCG
GGAATCTTAGACAATGGGCGCAAGCCTGATCTAGCCATGCCGCGTGAGCGATGAAGGCCT
TAGGGTCGTAAAACTCTTTCGCCAGGGATGATAATGACAGTACCTGGTAAAGAAACCCCG
GCTAACTCCGTGCCAGC
>ZSR.A_1328:D00780:73:HLVCNBCXX:1:1105:1253:40581 2:N:0:ATCTCG
GGAATATTGCACAATGGGCGCAAGCCTGATGCAGCCATGCCGCGTGTGTGAAGAAGGCCT
TCGGGTTGTAAAGCACTTTCAGTCGTGAGGAAGGGTTAGTAGTTAATACCTGCTAGCTTT
GACGTTAGCGACAGAAGAAGCACCG
>ZSR.A_1329:D00780:73:HLVCNBCXX:1:1105:2553:40508 2:N:0:ATCTCG
GGAATATTGCACAATGGGCGAAAGCCTGATGCAGCAATGCCGCGTGGAGGATGACGCATC
TAGGTGTGTAAACTCCTTTTATATGAGAAGATAATGACGGTATCATATGAATAAGCACCG
GCTAAC
>ZSR.A_1330:D00780:73:HLVCNBCXX:1:1105:7207:40652 2:N:0:ATCTCG
GGAATATTGGACAATGGGCGAAAGCCTGATCCAGCAATGCCATGTGTGTGAAGAAGGCTC
TAGGGTTGTAAAGCACTTTAGTTGGGGAGGAAAGCTTATGAGTTAATAGCTCATGAGAAG
GACGTTACCCAAAGAATAAGG
>ZSR.A_1331:D00780:73:HLVCNBCXX:1:1105:9119:40727 2:N:0:ATCTCG
GGAATATTGCACAATGGGGGAAACCCTGATGCAGCCATGCCGCGTGTGTGAAGAAGGCTC
TAGGGTCGTAAAGCACTTTCAGTAGGGAGGAAAGGGTTGTAGTTAATACCTGCGATCTG
>ZSR.A_1332:D00780:73:HLVCNBCXX:1:1105:10344:40510 2:N:0:ATCTCG
GGAATATTGCACAATGGGCGCAAGCCTGATGCAGCCATGCCGCGTGTATGAAGAAGGCCT
TCGGGTTGTAAAGTACTTTCAGCAGTGAGGAAGGGATGTACGTTAATAGCGTGCATTTTT
GACGTTAGCTG
>ZSR.A_1333:D00780:73:HLVCNBCXX:1:1105:14447:40590 2:N:0:ATCTCG
GGAATATTGCACAATGGGCGCAAGCCTGATGCAGCCATGCCGCGTGAATGATGAAGGCCT
TAGGGTTGTAAAATTCTTTCGCTAGGGATGATAATGACAGTACCTAGTAAAGAAGCCCCG
GCTAACTTCGTGC
>ZSR.A_1334:D00780:73:HLVCNBCXX:1:1105:19165:40701 2:N:0:ATCTCG
AGAATCATTCACAATGGACGAAAGTCTGATGGTGCAACGCCGCGTGGAGGATGAAGGCCC
TAGGGTCGTAAACTCCTGTCATATAAGAGTAAGGCATAAGCGTTAATATCGTTTATGTTT
GATAGTATTATAAGAGG
>ZSR.A_1335:D00780:73:HLVCNBCXX:1:1105:3355:40798 2:N:0:ATCTCG
GGAATATTGCACAATGGGGGAAACCCTGATGCAGCAACGCCGCGTGGAGGATGACACATT
TCGGTGCGTAAACTCCTTTTATATAGGAAGATAATGACGGTACTATATGAATAAGCGCCG
GCTAAC
>ZSR.A_1336:D00780:73:HLVCNBCXX:1:1105:3684:40988 2:N:0:ATCTCG
GGAATATTGCACAATGGGCGCAAGCCTGATGCAGCCATGCCGCGTGTATGAAGAAGGCCT
TCGGGTTGTAAAGTACTTTCAGCAGTGAGGAAGGTTCATGCGTTAATAGCGTATGGATTT
GACGTTAGCTGCAGAAGAAGCACCGGCTAACT
>ZSR.A_1337:D00780:73:HLVCNBCXX:1:1105:5637:40927 2:N:0:ATCTCG
GGAATATTGGTCAATGGACGCAAGTCTGAACCAGCCATGCCGCGTGCAGGAAGACGGCCT
TATGGGTTGTAAACTGCTTTTATATAGGGTGAAAATTATCTACGTGTAGATAACTGACGG
TACTATAAGAATAAGGACCGGC
>ZSR.A_1338:D00780:73:HLVCNBCXX:1:1105:10919:40779 2:N:0:ATCTCG
GGAATATTGCACAATGGGCGCAAGCCTGATGCAGCCATGCCGCGTGTATGAAGAAGGCCT
TCGGGTTGTAAAGTACTTTCAGCAGTGAGGAAGGGATGTACGTTAATAGCGTGCATTTTT
GACGT
>ZSR.A_1339:D00780:73:HLVCNBCXX:1:1105:13992:40841 2:N:0:ATCTCG
GGAATATTGCACAATGGGGGAAACCCTGATGCAGCCATGCCGCGTGTGTGAAGAAGGCTC
TAGGGTCGTAAAGCACTTTCAGTAGGGAGGAAAGGGTTGTAGTTAATACCTGCGATCTGT
GACGTT
>ZSR.A_1340:D00780:73:HLVCNBCXX:1:1105:17306:40800 2:N:0:ATCTCG
GGAATATTGCACAATGGGCGCAAGCCTGATGCAGCCATGCCGCGTGTGTGAAGAAGGCCT
TCGGGTTGTAAAGCACTTTCAGTCGTGAGGAAGGGTTAGTAGTTAATACCTGCTAGCTTT
GACGTTAGCGACAGAAGAAGCAC
>ZSR.A_1341:D00780:73:HLVCNBCXX:1:1105:17829:40856 2:N:0:ATCTCG
GGAATATTGGACAATGGGGGCAACCCTGATCCAGCCATGCCGCGTGTGTGAAGAAGGCCT
TCGGGTTGTAAAGCACTTTCAGTGAGGAAGAAGGCCTGCGGGTTAATAGCCGGCAGGAAG
GACATCACTCACAGAAGAAGCAC
>ZSR.A_1342:D00780:73:HLVCNBCXX:1:1105:4284:41045 2:N:0:ATCTCG
GGAATATTGCACAATGGGCGCAAGCCTGATGCAGCCATGCCGCGTGTGTGAAGAAGGCTC
TAGGGTTGTAAAGCACTTTCAGCAGTGAGGAAAGGTTAGTAGTTAATACCTGCT
>ZSR.A_1343:D00780:73:HLVCNBCXX:1:1105:7494:41074 2:N:0:ATCTCG
GGAATATTGCACAATGGGGGAAACCCTGATGCAGCAACGCCGCGTGGAGGATGACACATT
TCGGTGCGTAAACTCCTTTTATATAGGAAGATAATGACGGTACTATATGAATAAGCGCCG
GCTAACTCCGTGCCA
>ZSR.A_1344:D00780:73:HLVCNBCXX:1:1105:8578:41072 2:N:0:ATCTCG
GGAATATTGCACAATGGGCGCAAGCCTGATGCAGCCATGCCGCGTGTGTGAAGAAGGCTC
TAGGGTTGTAAAGCACTTTCAGCAGTGAGGAAAGGTTAGTAGTTAATACCTGCTAGCTGT
GACGTTAACTGCAG
>ZSR.A_1345:D00780:73:HLVCNBCXX:1:1105:11566:41186 2:N:0:ATCTCG
GGAATATTGCACAATGGGCGCAAGCCTGATGCAGCCATGCCGCGTGTGTGAAGAAGGCTC
TAGGGTTGTAAAGCACTTTCAGAAGGGAGGAAAGGTTGTAAGTTAATACCTTACAACTGT
GACGTT
>ZSR.A_1346:D00780:73:HLVCNBCXX:1:1105:12608:41137 2:N:0:ATCTCG
GGAATATTGGGCAATGGAGGCAACTCTGACCCAGCCATGCCGCGTGCAGGAATAATGCCC
TATGGGTAGTAAACTGCTTTTGTATAGGAAGAATAAGAGTCACGTGTGGCTTGATGACGG
TACTA
>ZSR.A_1347:D00780:73:HLVCNBCXX:1:1105:14559:41007 2:N:0:ATCTCG
GGAATATTGCACAATGGAGGAAACTCTGATGCAGCAACGCCGCGTGGAGGATGACACTTT
TCGGAGCGTAAACTCCTTTTATATAGGAAGATAATGACGGTACTATATGAATAAGCACCG
GC
>ZSR.A_1348:D00780:73:HLVCNBCXX:1:1105:15915:41190 2:N:0:ATCTCG
GGAATATTGCACAATGGGGGAAACCCTGATGCAGCAACGCCGCGTGGAGGATGACACATT
TCGGTGCGTAAACTCCTTTTATATAGGAAGATAATGACGGTACTATATGAATAAGCGCCG
GCTAACTCCGTGCCAGCAGCCGCGGTAAT
>ZSR.A_1349:D00780:73:HLVCNBCXX:1:1105:17139:41002 2:N:0:ATCTCG
GGAATATTGCACAATGGGCGCAAGCCTGATGCAGCCATGCCGCGTGTATGAAGAAGGCCT
TCGGGTTGTAAAGTACTTTCAGCAGTGAGGAAGGGATGTACGTTAATAGCGTGCATTTTT
GACGTTA
>ZSR.A_1350:D00780:73:HLVCNBCXX:1:1105:20719:41241 2:N:0:ATCTCG
GGAATATTGCACAATGGGGGAAACCCTGATGCAGCCATGCCGCGTGTGTGAAGAAGGCCC
TAGGGTTGTAAAGCACTTTCAGCGAGGAGGAAAGGGTGTCGGTTAATACCCGGCATCTGT
GACGTTACT
>ZSR.A_1351:D00780:73:HLVCNBCXX:1:1105:20828:41200 2:N:0:ATCTCG
AGAATCATTCACAATGGACGAAAGTCTGATGGTGCAACGCCGCGTGGAGGATGAAGGCCC
TAGGGTCGTAAACTCCTGTCATATAAGAGTAAGGCATAAGCGTTAATATCGTTTATGTTT
GATAGTATTATAAGA
>ZSR.A_1352:D00780:73:HLVCNBCXX:1:1105:1820:41367 2:N:0:ATCTCG
GGAATATTGCACAATGGGCGCAAGCCTGATGCAGCCATGCCGCGTGTATGAAGAAGGCCT
TCGGGTTGTAAAGTACTTTCAGCAGTGAGGAAGGGATGTACGTTAATAGCGTGC
>ZSR.A_1353:D00780:73:HLVCNBCXX:1:1105:3524:41412 2:N:0:ATCTCG
GGAATATTGCACAATGGGCGCAAGCCTGATGCAGCCATGCCGCGTGTGTGAAGAAGGCCT
TCGGGTTGTAAAGCACTTTCAGTCGTGAGGAAGGGTTAGTAGTTAATACCTGCT
>ZSR.A_1354:D00780:73:HLVCNBCXX:1:1105:3887:41259 2:N:0:ATCTCG
GGAATATTGCACAATGGGCGCAAGCCTGATGCAGCCATGCCGCGTGTGTGAAGAAGGCTC
TAGGGTTGTAAAGCACTTTCAGAAGGGAGGAAAGGTTGTAAGTTAATACCTTACAACTGT
GACGCTACCT
>ZSR.A_1355:D00780:73:HLVCNBCXX:1:1105:5066:41369 2:N:0:ATCTCG
AGAATCATTCACAATGGACGAAAGTCTGATGGTGCAACGCCGCGTGGAGGATGAAGGCCC
TAGGGTCGTAAACTCCTGTCATATAAGAGTAAGGCATAAGCGTTAATATCGTTTATGTTT
GATAGT
>ZSR.A_1356:D00780:73:HLVCNBCXX:1:1105:6053:41334 2:N:0:ATCTCG
GGAATATTGGACAATGGGCGAAAGCCTGATCCAGCAATGCCGCGTGTGTGAAGAAGGCCT
GAGGGTTGTAAAGCACTTTCAGCAAGAAAGATGGATAAAGTGGCTAATACCCACAGTATC
TGACGT
>ZSR.A_1357:D00780:73:HLVCNBCXX:1:1105:7180:41422 2:N:0:ATCTCG
GGAATATTGCACAATGGGGGAAACCCTGATGCAGCAACGCCGCGTGGAGGATGACACATT
TCGGTGCGTAAACTCCTTTTATATAGGAAGATAATGACGGTACTATATGAATAAGCGCCG
GCTAACTCCGTGCCA
>ZSR.A_1358:D00780:73:HLVCNBCXX:1:1105:9156:41285 2:N:0:ATCTCG
AGAATCATTCACAATGGACGAAAGTCTGATGGTGCAACGCCGCGTGGAGGATGAAGGCCC
TAGGGTCGTAAACTCCTGTCATATAAGAGTAAGGCATAAGCG
>ZSR.A_1359:D00780:73:HLVCNBCXX:1:1105:9719:41392 2:N:0:ATCTCG
GGAATATTGCACAATGGGCGCAAGCCTGATGCAGCCATGCCGCGTGTGTGAAGAAGGCCT
TCGGGTTGTAAAGCACTTTCAGCGAGGAGGAAGGGTTAGTAGTTAATACCTGCTAGCTTT
G
>ZSR.A_1360:D00780:73:HLVCNBCXX:1:1105:11748:41250 2:N:0:ATCTCG
GGAATATTGCACAATGGGCGAAAGCCTGATGCAGCAATGCCGCGTGGAGGATGACGCATC
TAGGTGTGTAAACTCCTTTTATATGAGAAGATAATGACGGTATCATATGAATAAGCACC
>ZSR.A_1361:D00780:73:HLVCNBCXX:1:1105:17106:41491 2:N:0:ATCTCG
GGAATATTGCACAATGGGCGCAAGCCTGATGCAGCCATGCCGCGTGTGTGAAGAAGGCTC
TAGGGTTGTAAAGCACTTTCAGAAGGGAGGAAAGGTTGTAAGTTAATACCTTACAACTGT
GACGTTACCTTCAGAAGAAGCA
>ZSR.A_1362:D00780:73:HLVCNBCXX:1:1105:19254:41298 2:N:0:ATCTCG
GGAATATTGCACAATGGGCGCAAGCCTGATGCAGCCATGCCGCGTGTATGAAGAAGGCCT
TCGGGTTGTAAAGTACTTTCAGCAGTGAGGAAGGGATGTACGTTAATAGCGTGCATTTTT
GACGTTAGCTGCAGAAGAA
>ZSR.A_1363:D00780:73:HLVCNBCXX:1:1105:1836:41743 2:N:0:ATCTCG
GGAATATTGGACAATGGGCGCAAGCCTGATCCAGCCATGCCGCGTGTGTGAAGAAGGCTT
TCGGGTTGTAAAGCACTTTCAGTCGGGAGGAAGGCTGCCTAGTTAATACCTAGGTAGATT
GACGTTACCG
>ZSR.A_1364:D00780:73:HLVCNBCXX:1:1105:5724:41707 2:N:0:ATCTCG
GGAATATTGCACAATGGAGGAAACTCTGATGCAGCAACGCCGCGTGGAGGATGACACTTT
TCGGAGCGTAAACTCCTTTTATATAGGAAGATAATGACGGTACTATATGAATAAGCACCG
GCTAAC
>ZSR.A_1365:D00780:73:HLVCNBCXX:1:1105:13430:41550 2:N:0:ATCTCG
GGAATATTGCACAATGGGCGCAAGCCTGATGCAGCCATGCCGCGTGTGTGAAGAAGGCCT
TCGGGTTGTAAAGCACTTTCAGCGAGGAGGAAGGGTTAGTAGTTAATACCTGCTAGCTTT
GACGTT
>ZSR.A_1366:D00780:73:HLVCNBCXX:1:1105:14207:41631 2:N:0:ATCTCG
GGAATTTTGGACAATGGGGGAAACCCTGATCCAGCCATCCCGCGTGAGTGAAGAAGGCCT
TCGGGTTGTAAAGCTCTTTCGAAAGTGAAGAAAACTTATTTCGTAATATGTTAT
>ZSR.A_1367:D00780:73:HLVCNBCXX:1:1105:2170:41897 2:N:0:ATCTCG
GGAATATTGCACAATGGGCGAAAGCCTGATGCAGCAATGCCGCGTGGAGGATGACGCATC
TAGGTGTGTAAACTCCTTTTTTATGAGAAGATAATGACGGTATCATATGAATAAGCACCG
GCTAACTCCGTGCCAGC
>ZSR.A_1368:D00780:73:HLVCNBCXX:1:1105:5817:41935 2:N:0:ATCTCG
GGAATATTGCACAATGGGGGAAACCCTGATGCAGCCATGCCGCGTGTGTGAAGAAGGCCT
TCGGGTTGTAAAGCACTTTCAGCGAGGAGGAAAGGTTAGTAGTTAATACCTGCTAGCTG
>ZSR.A_1369:D00780:73:HLVCNBCXX:1:1105:6010:41777 2:N:0:ATCTCG
GGAATATTGCACAATGGGGGAAACCCTGATGCAGCCATGCCGCGTGTGTGAAGAAGGCCT
TCGGGTTGTAAAGCACTTTCAGTAGGGAGGAAAGGTGTGTAGTTAATACCTGCATACTGT
GACGTTACC
>ZSR.A_1370:D00780:73:HLVCNBCXX:1:1105:9380:41905 2:N:0:ATCTCG
GGAATATTGCACAATGGGCGCAAGCCTGATGCAGCCATGCCGCGTGTATGAAGAAGGCCT
TCGGGTTGTAAAGTACTTTCAGCAGTGAGGAAGGGATGTACGTTAATAGCGTGCATTTTT
G
>ZSR.A_1371:D00780:73:HLVCNBCXX:1:1105:16844:41901 2:N:0:ATCTCG
GGAATATTGCACAATGGGGGAAACCCTGATGCAGCAACGCCGCGTGGAGGATGACACATT
TCGGTGCGTAAACTCCTTTTATATAGGAAGATAATGACGGTACTATATGAATAAGCGCCG
GCTAACTC
>ZSR.A_1372:D00780:73:HLVCNBCXX:1:1105:16837:41973 2:N:0:ATCTCG
GGAATATTGCACAATGGGCGAAAGCCTGATGCAGCCATGCCGCGTGTGTGAAGAAGGCTC
TAGGGTTGTAAAGCACTTTCAATGGGGAGGAAAAGTTAGTAGTTAATACCTGCTAGCCCT
GACGTTACCCATAGAAGAAG
>ZSR.A_1373:D00780:73:HLVCNBCXX:1:1105:17676:41804 2:N:0:ATCTCG
GGAATATTGCACAATGGGCGCAAGCCTGATGCAGCCATGCCGCGTGTGTGAAGAAGGCTC
TAGGGTTGTAAAGCACTTTCAGCAGTGAGGAAAGGTTAGTAGTTAATACCTGCTAGCTGT
GACGTTAACTGCAGAAGAA
>ZSR.A_1374:D00780:73:HLVCNBCXX:1:1105:19414:41901 2:N:0:ATCTCG
GGAATATTGCACAATGGGGGGAACCCTGATGCAGCCATGCCGCGTGTGTGAAGAAGGCCT
TCGGGTTGTAAAGCACTTTCAGTCGTGAGGAAGGGTTAGTAGTTAATACCTGCTAGCTTT
GACGTTAGCGACAGAAG
>ZSR.A_1375:D00780:73:HLVCNBCXX:1:1105:1814:42166 2:N:0:ATCTCG
GGAATATTGCACAATGGGCGCAAGCCTGATGCAGCCATGCCGCGTGTATGAAGAAGGCCT
TCGGGTTGTAAAGTACTTTCAGCAGTGAGGAAGGGATGTACGTTAATAGCGTGCATTTTT
>ZSR.A_1376:D00780:73:HLVCNBCXX:1:1105:2928:42121 2:N:0:ATCTCG
GGAATATTGCACAATGGGCGCAAGCCTGATGCAGCCATGCCGCGTGTATGAAGAAGGCCT
TCGGGTTGTAAAGTACTTTCAGCAGTGAGGAAGGGATGTACGTTAATAGCGTGCATTTTT
GACGTT
>ZSR.A_1377:D00780:73:HLVCNBCXX:1:1105:5507:42182 2:N:0:ATCTCG
AGAATCATTCACAATGGGGGCAACCCTGATGGTGCAACGCCGCGTGGAGGATGAAGGCCC
TAGGGTCGTAAACTCCTGTCATAATAGAGTAAGACTTAGTCGTTAAAAGCTTCTAAGTTT
GATAGTATATTAAGAGGA
>ZSR.A_1378:D00780:73:HLVCNBCXX:1:1105:13616:42164 2:N:0:ATCTCG
GGAATATTGCACAATGGGCGAAAGCCTGATGCAGCAATGCCGCGTGGAGGATGACGCATC
TAGGTGTGTAAACTCCTTTTATATGAGAAGATAATGACGGTAT
>ZSR.A_1379:D00780:73:HLVCNBCXX:1:1105:15792:42224 2:N:0:ATCTCG
GGAATATTGCACAATGGGCGAAAGCCTGATGCAGCCATGCCGCGTGTGTGAAGAAGGCTC
TAGGGTTGTAAAGCACTTTCAGTAGGGAGGAAAGGTTGAAGGTTAATACCCTTTGGTTGT
GACGTTACCTACAGAAGAAGCACCG
>ZSR.A_1380:D00780:73:HLVCNBCXX:1:1105:16659:42068 2:N:0:ATCTCG
GGAATATTGCACAATGGGGGAAACCCTGATGCAGCCATGCCGCGTGTGTGAAGAAGGCCT
TCGGGTTGTAAAGCACTTTCAGCGAGGAGGAAAGGGTGTAAGTTAATACCTTACATCTGT
GACGTTACTCGCAGAAG
>ZSR.A_1381:D00780:73:HLVCNBCXX:1:1105:2420:42412 2:N:0:ATCTCG
GGAATATTGCACAATGGGGGAAACCCTGATGCAGCAACGCCGCGTGGAGGATGACACATT
TCGGTGCGTAAACTCCTTTTATATAGGAAGATAATGACGGTACTATATGAATAAGCGCCG
GCTAAC
>ZSR.A_1382:D00780:73:HLVCNBCXX:1:1105:4174:42270 2:N:0:ATCTCG
AGAATCATTCACAATGGGGGCAACCCTGATGGTGCAACGCCGCGTGGAGGATGAAGGCCC
TAGGGTCGTAAACTCCTGTCATCAAGGAGTAAGGCATAATAGTTAATAGCTATTATGTTT
GA
>ZSR.A_1383:D00780:73:HLVCNBCXX:1:1105:9103:42271 2:N:0:ATCTCG
GGAATATTGCACAATGGGGGAAACCCTGATGCAGCAACGCCGCGTGGAGGATGACACATT
TCGGTGCGTAAACTCCTTTTATATAGGAAGATAATGACGGTACTATATGAATAAGCGCCG
G
>ZSR.A_1384:D00780:73:HLVCNBCXX:1:1105:17286:42254 2:N:0:ATCTCG
GGAATATTGCACAATGGGCGCAAGCCTGATGCAGCCATGCCGCGTGTATGAAGAAGGCCT
TCGGGTTGTAAAGTACTTTCAGCAGTGAGGAAGGGATGTACGTTAATAGCGTGCATTTTT
GACGTTAGC
>ZSR.A_1385:D00780:73:HLVCNBCXX:1:1105:18542:42391 2:N:0:ATCTCG
GGAATATTGGACAATGGGGGCAACCCTGATCCAGCCATGCCGCGTGTGTGAAGAAGGCTT
TCGGGTTGTAAAGCACTTTCAGTCGGGAGGAAGGCTGGCTAGTTAATACCTAGCTAGATT
G
>ZSR.A_1386:D00780:73:HLVCNBCXX:1:1105:1748:42605 2:N:0:ATCTCG
GGAATATTGCACAATGGGCGCAAGCCTGATGCAGCCATGCCGCGTGTATGAAGAAGGCCT
TCGGGTTGTAAAGTACTTTCAGCAGTGAGGAAGGGATGTACGTTAATAGCGTGCATTTTT
GACGTTAGCTGCAGAAG
>ZSR.A_1387:D00780:73:HLVCNBCXX:1:1105:2751:42603 2:N:0:ATCTCG
GGAATTTTGGACAATGGGGGAAACCCTGATCCAGCCATCCCGCGTGAGTGAAGAAGGCCT
TCGGGTTGTAAAGCTCTTTCGAAAGTGAAGAAAACTTATTTCGTAATATGTTATAAGTAT
GACGGTGAC
>ZSR.A_1388:D00780:73:HLVCNBCXX:1:1105:3458:42680 2:N:0:ATCTCG
GGAATATTGCACAATGGGCGCAAGCCTGATGCAGCCATGCCGCGTGTATGAAGAAGGCCT
TCGGGTTGTAAAGTACTTTCAGCAGTGAGGAAGGGATGTACGTTAATAGCGTGCATTTTT
GACGTT
>ZSR.A_1389:D00780:73:HLVCNBCXX:1:1105:3848:42670 2:N:0:ATCTCG
GGAATATTGCACAATGGGGGAAACCCTGATGCAGCAACGCCGCGTGGAGGATGACACATT
TCGGTGCGTAAACTCCTTTTATATAGGAAGATAATGACGGTACTATATGAATAAGCGCCG
GCTAACTCCGTGCCAGCA
>ZSR.A_1390:D00780:73:HLVCNBCXX:1:1105:10334:42708 2:N:0:ATCTCG
GGAATATTGGACAATGGGGGCAACCCTGATCCAGCCATGCCGCGTGTGTGAAGAAGGCCT
TCGGGTTGTAAAGCACTTTCAGTGAGGAAGAAGGCCTGCGGGTTAATAGCCGGCAGGAAG
>ZSR.A_1391:D00780:73:HLVCNBCXX:1:1105:11168:42568 2:N:0:ATCTCG
GGAATATTGCACAATGGGCGCAAGCCTGATGCAGCCATGCCGCGTGTGTGAAGAAGGCCT
TCGGGTTGTAAAGCACTTTCAGCGAGGAGGAAGGGTTAGTAGTTAATACCTGCTAGCTTT
GACGT
>ZSR.A_1392:D00780:73:HLVCNBCXX:1:1105:11146:42640 2:N:0:ATCTCG
AGAATCATTCACAATGGACGAAAGTCTGATGGTGCAACGCCGCGTGGAGGATGAAGGCCC
TAGGGTCGTAAACTCCTGTCATATAAGAGTAAGGCATAAGCGTTAATATCGTTTATGTTT
>ZSR.A_1393:D00780:73:HLVCNBCXX:1:1105:15665:42664 2:N:0:ATCTCG
AGAATCATTCACAATGGGGGCAACCCTGATGGTGCAACGCCGCGTGGAGGATGAAGGCCC
TAGGGTCGTAAACTCCTGTCATCAAGGAGTAAGGCATAATAGTTAATAGCTATTATGTTT
GATAGT
>ZSR.A_1394:D00780:73:HLVCNBCXX:1:1105:18208:42547 2:N:0:ATCTCG
GGAATATTGCACAATGGGCGAAAGCCTGATGCAGCAATGCCGCGTGGAGGATGACGCATC
TAGGTGTGTAAACTCCTTTTATATGAGAAGATAATGACGGTATCATATGAATAAGCACCG
GCTAACTCC
>ZSR.A_1395:D00780:73:HLVCNBCXX:1:1105:18993:42748 2:N:0:ATCTCG
GGAATATTGCACAATGGGCGCAAGCCTGATGCAGCCATGCCGCGTGTGTGAAGAAGGCTC
TAGGGTTGTAAAGCACTTTCAGCAGTGAGGAAAGCTTGTTGGTTAATAGCCAT
>ZSR.A_1396:D00780:73:HLVCNBCXX:1:1105:19295:42631 2:N:0:ATCTCG
GGAATATTGCACAATGGGCGCAAGCCTGATGCAGCCATGCCGCGTGTATGAAGAAGGCCT
TCGGGTTGTAAAGTACTTTCAGCAGTGAGGAAGGGATGTACGTTAATAGCGTGCATTTTT
GACGTTAGC
>ZSR.A_1397:D00780:73:HLVCNBCXX:1:1105:20511:42641 2:N:0:ATCTCG
GGAATATTGCACAATGGGCGCAAGCCTGATGCAGCCATGCCGCGTGTATGAAGAAGGCCT
TCGGGTTGTAAAGTACTTTCAGCAGTGAGGAAGGGATGTACGTTAATAGCGTGCATTTTT
GACGTTAG
>ZSR.A_1398:D00780:73:HLVCNBCXX:1:1105:3532:42817 2:N:0:ATCTCG
AGAATCATTCACAATGGACGAAAGTCTGATGGTGCAACGCCGCGTGGAGGATGAAGGCCC
TAGGGTCGTAAACTCCTGTCATATAAGAGTAAGGCATAAGCGTTAATATCGTTT
>ZSR.A_1399:D00780:73:HLVCNBCXX:1:1105:5320:42808 2:N:0:ATCTCG
GGAATATTGGTCAATGGACGCAAGTCTGAACCAGCCATGCCGCGTGCAGGAAGAATGTCC
TATGGATTGTAAACTGCTTTTATTTGGGAATAAACCTCCTTACGTGTAGGGAGCTGAATG
TACCAAACGAATAAGGACCGGC
>ZSR.A_1400:D00780:73:HLVCNBCXX:1:1105:7756:42864 2:N:0:ATCTCG
GGAATATTGCACAATGGGCGCAAGCCTGATGCAGCCATGCCGCGTGTGTGAAGAAGGCCT
TCGGGTTGTAAAGCACTTTCAGTCGTGAGGAAGGTAGTGTAGTTAATAGCTGCATTATTT
GACGTT
>ZSR.A_1401:D00780:73:HLVCNBCXX:1:1105:15781:42753 2:N:0:ATCTCG
GGAATATTGCACAATGGGCGCAAGCCTGATGCAGCCATGCCGCGTGTATGAAGAAGGCCT
TCGGGTTGTAAAGTACTTTCAGCAGTGAGGAAGGGATGTACGTTAATAGCGTGCATTTTT
GACGTTAGCTGCAGA
>ZSR.A_1402:D00780:73:HLVCNBCXX:1:1105:16003:42995 2:N:0:ATCTCG
AGAATCATTCACAATGGACGAAAGTCTGATGGTGCAACGCCGCGTGGAGGATGAAGGCCC
TAGGGTCGTAAACTCCTGTCATATAAGAGTAAGGCATAAGCGTTAATATCGTTTATGTTT
GATAGT
>ZSR.A_1403:D00780:73:HLVCNBCXX:1:1105:18966:42817 2:N:0:ATCTCG
GGAATATTGCACAATGGAGGAAACTCTGATGCAGCAACGCCGCGTGGAGGATGACACTTT
TCGGAGCGTAAACTCCTTTTATATAGGAAGATAATGACGGTACTATATGAATAAGCACCG
GCTAACTCC
>ZSR.A_1404:D00780:73:HLVCNBCXX:1:1105:20097:42995 2:N:0:ATCTCG
GGAATATTGCACAATGGGCGCAAGCCTGATGCAGCCATGCCGCGTGTATGAAGAAGGCCT
TCGGGTTGTAAAGTACTTTCAGCAGTGAGGAAGGGATGTACGTTAATAGCGTGCATTTTT
GACGTT
>ZSR.A_1405:D00780:73:HLVCNBCXX:1:1105:2449:43062 2:N:0:ATCTCG
GGAATATTGCACAATGGGCGAAAGCCTGATGCAGCAATGCCGCGTGGAGGATGACGCATC
TAGGTGTGTAAACTCCTTTTATATGAGAAGATAATGACGGTATCATATGAATAAGCACCG
GCTAACTCCGT
>ZSR.A_1406:D00780:73:HLVCNBCXX:1:1105:7046:43077 2:N:0:ATCTCG
GGAATATTGGACAATGGAGGAAACTCTGATCCAGCAATGCCGCGTGTGTGATGAAGGCCC
TAGGGTTGTAAAGCACTTTCAACGGTGAAGATGATGACGGTAGCCGTAGAAGAAGCCCC
>ZSR.A_1407:D00780:73:HLVCNBCXX:1:1105:8707:43059 2:N:0:ATCTCG
GGAATATTGCACAATGGGCGCAAGCCTGATGCAGCCATGCCGCGTGTATGAAGAAGGCCT
TCGGGTTGTAAAGTACTTTCAGCAGTGAGGAAGGGATGTACGTTAATAGCGTGCATTTTT
GACGTT
>ZSR.A_1408:D00780:73:HLVCNBCXX:1:1105:9863:43048 2:N:0:ATCTCG
GGAATATTGCACAATGGGGGAAACCCTGATGCAGCCATGCCGCGTGTGTGAAGAAGGCCT
TCGGGTTGTAAAGCACTTTCAGCGAGGAGGAAAGGGTGTAAGTTAATACCTTACATCTGT
GACGT
>ZSR.A_1409:D00780:73:HLVCNBCXX:1:1105:10639:43204 2:N:0:ATCTCG
GGAATATTGCACAATGGGCGCAAGCCTGATGCAGCCATGCCGCGTGTGTGAAGAAGGCTC
TAGGGTTGTAAAGCACTTTCAGCAGTGAGGAAAGCTTGTTGGTTAATACCCATCAAGTGT
GACGTT
>ZSR.A_1410:D00780:73:HLVCNBCXX:1:1105:13969:43196 2:N:0:ATCTCG
GGAATATTGCACAATGGGGGAAACCCTGATGCAGCCATGCCGCGTGTGTGAAGAAGGCCT
TCGGGTTGTAAAGCACTTTCAGCGAGGAGGAAAGGGTGTAAGTTAATACCTTACATCTGT
GACGTTACTCGCAGAAGAA
>ZSR.A_1411:D00780:73:HLVCNBCXX:1:1105:17336:43167 2:N:0:ATCTCG
GGAATATTGCACAATGGGCGCAAGCCTGATGCAGCCATGCCGCGTGTATGAAGAAGGCCT
TCGGGTTGTAAAGTACTTTCAGCAGTGAGGAAGGGATGTACGTTAATAGCGTGCATTTTT
GACGTTAGCTGCAGAAGAAGCACCGGCT
>ZSR.A_1412:D00780:73:HLVCNBCXX:1:1105:18038:43121 2:N:0:ATCTCG
AGAATCATTCACAATGGGGGCAACCCTGATGGTGCAACGCCGCGTGGAGGATGAAGGCCC
TAGGGTCGTAAACTCCTGTCATAATAGAGTAAGACTTAGTCGTTAAAAGCTTCTAAGTTT
GATAGTATATTAAGA
>ZSR.A_1413:D00780:73:HLVCNBCXX:1:1105:20361:43100 2:N:0:ATCTCG
GGAATATTGCACAATGGGCGCAAGCCTGATGCAGCCATGCCGCGTGTATGAAGAAGGCCT
TCGGGTTGTAAAGTACTTTCAGCAGTGAGGAAGGGATGTACGTTAATA
>ZSR.A_1414:D00780:73:HLVCNBCXX:1:1105:5775:43388 2:N:0:ATCTCG
GGAATATTGGACAATGGGGGCAACCCTGATCCAGCCATGCCGCGTGTGTGAAGAAGGCCT
TCGGGTTGTAAAGCACTTTCAGTGAGGAAGAAGGCCTGCGGGTTAATAGCCGGCAGGAAG
>ZSR.A_1415:D00780:73:HLVCNBCXX:1:1105:11590:43253 2:N:0:ATCTCG
AGAATCATTCACAATGGGGGAAACCCTGATGGTGCAACGCCGCGTGGAGGATGAAGGCCC
TAGGGTCGTAAACTCCTGTCATATGAGAGTAAGGCATATTAGATTAAGAGTTAA
>ZSR.A_1416:D00780:73:HLVCNBCXX:1:1105:14882:43311 2:N:0:ATCTCG
GGAATCTTGGACAATGGGCGCAAGCCTGATCCAGCCATGCCGCGTGAGTGATGAAGGCCT
TAGGGTCGTAAAGCTCTTTCGCCAGAGATGATAATGACAGTAT
>ZSR.A_1417:D00780:73:HLVCNBCXX:1:1105:17333:43352 2:N:0:ATCTCG
GGAATATTGCACAATGGGGGAAACCCTGATGCAGCCATTCCGCGTGAAGGACTACGGTTC
TATGGATTGTAAACTTCTTTTCTACAGGAAGAATAAGAGTATCGTGATGCTCGATGACTG
TACTGTAG
>ZSR.A_1418:D00780:73:HLVCNBCXX:1:1105:1896:43712 2:N:0:ATCTCG
GGAATATTGCACAATGGGCGCAAGCCTGATGCAGCCATGCCGCGTGTATGAAGAAGGCCT
TCGGGTTGTAAAGTACTTTCAGCAGTGAGGAAGGGATGTACGTTAATAGCGTGCATTTTT
GACGTT
>ZSR.A_1419:D00780:73:HLVCNBCXX:1:1105:4664:43611 2:N:0:ATCTCG
GGAATATTGCACAATGGGCGCAAGCCTGATGCAGCCATGCCGCGTGTATGAAGAAGGCCT
TCGGGTTGTAAAGTACTTTCAGCAGTGAGGAAGGGATGTACGTTAATAGCGTGCATTTTT
GACGTT
>ZSR.A_1420:D00780:73:HLVCNBCXX:1:1105:7612:43528 2:N:0:ATCTCG
GGAATATTGCACAATGGGCGCAAGCCTGATGCAGCCATGCCGCGTGTATGAAGAAGGCCT
TCGGGTTGTAAAGTACTTTCAGCAGTGAGGAAGGGATGTACGTTAATAGCGTGCATTTTT
>ZSR.A_1421:D00780:73:HLVCNBCXX:1:1105:13257:43592 2:N:0:ATCTCG
GGAATATTGCACAATGGGCGAAAGCCTGATGCAGCAATGCCGCGTGGAGGATGACGCATC
TAGGTGTGTAAACTCCTTTTATATGAGAAGATAATGACGGTAT
>ZSR.A_1422:D00780:73:HLVCNBCXX:1:1105:16552:43641 2:N:0:ATCTCG
GGAATATTGCACAATGGGGGAAACCCTGATGCAGCCATGCCGCGTGTGTGAAGAAGGCCT
TCGGGTTGTAAAGCACTTTCAGCGAGGAGGAAAGGGTGTAAGTTAATACCTTACATCTGT
GACGTT
>ZSR.A_1423:D00780:73:HLVCNBCXX:1:1105:19808:43612 2:N:0:ATCTCG
GGAATATTGGACAATGGGGGCAACCCTGATCCAGCCATGCCGCGTGTGTGAAGAAGGCCT
TCGGGTTGTAAAGCACTTTCAGTGAGGAAGAAGGCCTGCGGGTCAATAACCGGCAGGAAG
GACATCACT
>ZSR.A_1424:D00780:73:HLVCNBCXX:1:1105:10399:43871 2:N:0:ATCTCG
GGAATATTGCACAATGGGCGCAAGCCTGATGCAGCCATGCCGCGTGTGTGAAGAAGGCCT
TCGGGTTGTAAAGCACTTTCAGCGAGGAGGAAGGGTTAGTAGTTAATACCTGCTAGCTTT
GACGT
>ZSR.A_1425:D00780:73:HLVCNBCXX:1:1105:12904:43968 2:N:0:ATCTCG
GGAATATTGCACAATGGGCGCAAGCCTGATGCAGCCATGCCGCGTGTATGAAGAAGGCCT
TCGGGTTGTAAAGTACTTTCAGCAGTGAGGAAGGGATGTACGTTAATAGCGTGCATTTT
>ZSR.A_1426:D00780:73:HLVCNBCXX:1:1105:18012:43834 2:N:0:ATCTCG
GGAATATTGCACAATGGGCGCAAGCCTGATGCAGCCATGCCGCGTGTGTGAAGAAGGCCT
TCGGGTTGTAAAGCACTTTCAGCGAGGAGGAAGGGTTAGTAGTTAATACCTGCTAGCTTT
GACGTTACT
>ZSR.A_1427:D00780:73:HLVCNBCXX:1:1105:19059:43870 2:N:0:ATCTCG
GGAATATTGCACAATGGGGGAAACCCTGATGCAGCAACGCCGCGTGGAGGATGACACATT
TCGGTGCGTAAACTCCTTTTATATAGGAAGATAATGACGGTACTATATGAATAAGCGCCG
GCTAACTCCGTGCCAGCAGCCGCG
>ZSR.A_1428:D00780:73:HLVCNBCXX:1:1105:19981:43882 2:N:0:ATCTCG
GGAATATTGCACAATGGGGGAAACCCTGATGCAGCAACGCCGCGTGGAGGATGACACATT
TCGGTGCGTAAACTCCTTTTATATAGGAAGATAATGACGGTACTATATGAATAAGCGCCG
GCTAACTCC
>ZSR.A_1429:D00780:73:HLVCNBCXX:1:1105:12061:44159 2:N:0:ATCTCG
GGAATATTGCACAATGGGCGCAAGCCTGATGCAGCCATGCCGCGTGTATGAAGAAGGCCT
TCGGGTTGTAAAGTACTTTCAGCAGTGAGGAAGGGATGTACGTTAATAGCGTGCATTTTT
GACGTTAGCTGCAGAAGAAGCACC
>ZSR.A_1430:D00780:73:HLVCNBCXX:1:1105:13019:44109 2:N:0:ATCTCG
AGAATCATTCACAATGGACGAAAGTCTGATGGTGCAACGCCGCGTGGAGGATGAAGGCCC
TAGGGTCGTAAACTCCTGTCATATAAGAGTAAGGCATAAGCGTTAATATCGTTTATG
>ZSR.A_1431:D00780:73:HLVCNBCXX:1:1105:14742:44182 2:N:0:ATCTCG
GGAATATTGCACAATGGGCGCAAGCCTGATGCAGCCATGCCGCGTGTGTGAAGAAGGCTC
TAGGGTTGTAAAGCACTTTCAGAAGGGAGGAAAGGTTGTAAGTTAATACCTTACAACTGT
GACGTTACCTTCAG
>ZSR.A_1432:D00780:73:HLVCNBCXX:1:1105:18159:44154 2:N:0:ATCTCG
GGAATATTGCACAATGGGCGCAAGCCTGATGCAGCCATGCCGCGTGTGTGAAGAAGGCTC
TAGGGTTGTAAAGCACTTTCAGCAGTGAGGAAAGCTTGTTGGTTAATACCCATCAAGTGT
GACGTTAACTGCAGAAGAAGCA
>ZSR.A_1433:D00780:73:HLVCNBCXX:1:1105:19223:44076 2:N:0:ATCTCG
GGAATATTGGACAATGGAGGCAACTCTGATCCAGCCATGCCGCGTGCAGGATGACTGCCC
TATGGGTTGTAAACTTCTTTTATATAGGAAGAAACACTTCTACGTGTAGAAGCTTGACGG
TACTATAT
>ZSR.A_1434:D00780:73:HLVCNBCXX:1:1105:2815:44419 2:N:0:ATCTCG
GGAATATTGCACAATGGGCGCAAGCCTGATGCAGCCATGCCGCGTGTATGAAGAAGGCCT
TCGGGTTGTAAAGTACTTTCAGCAGTGAGGAAGGGATGTACGTTAATAGCGTGCATTTTT
GACGTT
>ZSR.A_1435:D00780:73:HLVCNBCXX:1:1105:11835:44336 2:N:0:ATCTCG
GGAATATTGCACAATGGGCGCAAGCCTGATGCAGCCATGCCGCGTGTATGAAGAAGGCCT
TCGGGTTGTAAAGTACTTTCAGCAGTGAGGAAGGGATGTACGTTAATAGCGTGCATTTTT
GACGTTAGCTGCAGAAGAAGCACCGGCTAA
>ZSR.A_1436:D00780:73:HLVCNBCXX:1:1105:15885:44486 2:N:0:ATCTCG
GGAATATTGGACAATGGGGGAAACCCTGATCCAGCAATACCACGTGTGTGAAGAAGGCCT
TAGGGTTGTAAAGCACTTTAGTTAGGGAGGAAGGCAATTAGGTTAAGAGCTAAATTGTTT
GA
>ZSR.A_1437:D00780:73:HLVCNBCXX:1:1105:19178:44407 2:N:0:ATCTCG
AGAATCATTCACAATGGACGAAAGTCTGATGGTGCAACGCCGCGTGGAGGATGAAGGCCC
TAGGGTCGTAAACTCCTGTCATATAAGAGTAAGGCATAAGCGTTAATATCGTTTATGTTT
GATAGTATTATAA
>ZSR.A_1438:D00780:73:HLVCNBCXX:1:1105:19295:44420 2:N:0:ATCTCG
GGAATATTGCACAATGGGCGCAAGCCTGATGCAGCCATGCCGCGTGTGTGAAGAAGGCCT
TCGGGTTGTAAAGCACTTTCAGTCGTGAGGAAGGGTTAGTAGTTAATACCTGCTAGCTTT
GACGTTAGC
>ZSR.A_1439:D00780:73:HLVCNBCXX:1:1105:1736:44581 2:N:0:ATCTCG
GGGAATCTTAGACAATGGGCGCAAGCCTGATCTAGCCATGCCGCGTGAGCGATGAAGGCC
TTAGGGTCGTAAAACTCTTTCGCCAGGGATGATAATGACAGTACCTGGTAAAGA
>ZSR.A_1440:D00780:73:HLVCNBCXX:1:1105:2137:44563 2:N:0:ATCTCG
GGAATATTGCACAATGGGCGCAAGCCTGATGCAGCCATGCCGCGTGTGTGAAGAAGGCTC
TAGGGTTGTAAAGCACTTTCAGAAGGGAGGAAAGGTTGTCCGTTAATACCTGGCAACTGT
GACGTTACCTTCAGAAG
>ZSR.A_1441:D00780:73:HLVCNBCXX:1:1105:8891:44709 2:N:0:ATCTCG
GGAATATTGCACAATGGGCGCAAGCCTGATGCAGCCATGCCGCGTGTATGAAGAAGGCCT
TCGGGTTGTAAAGTACTTTCAGCAGTGAGGAAGGTTCATGCGTTAATAGCGTATGGATTT
GACGTTAGCTGCAGAA
>ZSR.A_1442:D00780:73:HLVCNBCXX:1:1105:14249:44533 2:N:0:ATCTCG
AGAATCATTCACAATGGACGAAAGTCTGATGGTGCAACGCCGCGTGGAGGATGAAGGCCC
TAGGGTCGTAAACTCCTGTCATATAAGAGTAAGGCATAAGCGTTAATATCGTTTATGTTT
GA
>ZSR.A_1443:D00780:73:HLVCNBCXX:1:1105:14943:44720 2:N:0:ATCTCG
GGAATATTGCACAATGGGGGAAACCCTGATGCAGCCATGCCGCGTGTGTGAAGAAGGCCT
TCGGGTTGTAAAGCACTTTCAGCGAGGAGGAAAGGGTGTAAGTTAATACCTTACATCTG
>ZSR.A_1444:D00780:73:HLVCNBCXX:1:1105:19923:44584 2:N:0:ATCTCG
GGAATATTGCACAATGGGCGCAAGCCTGATGCAGCCATGCCGCGTGTATGAAGAAGGCCT
TCGGGTTGTAAAGTACTTTCAGCAGTGAGGAAGGGATGTA
>ZSR.A_1445:D00780:73:HLVCNBCXX:1:1105:21004:44539 2:N:0:ATCTCG
GGAATATTGCACAATGGGCGCAAGCCTGATGCAGCCATGCCGCGTGTATGAAGAAGGCCT
TCGGGTTGTAAAGTACTTTCAGCAGTGAGGAAGGGATGTACGTTAATAGCGTGCATTTT
>ZSR.A_1446:D00780:73:HLVCNBCXX:1:1105:1114:44858 2:N:0:ATCTCG
GGAATATTGCACAATGGGCGCAAGCCTGATGCAGCCATGCCGCGTGTATGAAGAAGGCCT
TCGGGTTGTAAAGTACTTTCAGCAGTGAGGAAGGGATGTACGTTAATAGCGTGCATTTTT
GACGTTAGCTGCAGAAGG
>ZSR.A_1447:D00780:73:HLVCNBCXX:1:1105:16350:44875 2:N:0:ATCTCG
GGAATATTGCACAATGGGCGAAAGCCTGATGCAGCAATGCCGCGTGGAGGATGACGCATC
TAGGTGTGTAAACTCCTTTTATATGAGAAGATAATGACGGTATCATATGAATAAGCACCG
GCTAACTCCGTGCCAGC
>ZSR.A_1448:D00780:73:HLVCNBCXX:1:1105:17027:44830 2:N:0:ATCTCG
GGAATATTGCACAATGGGCGCAAGCCTGATGCAGCCATGCCGCGTGTATGAAGAAGGCCT
TCGGGTTGTAAAGTACTTTCAGCAGTGAGGAAGGGATGTACGTTAATAGCGTGCATTTTT
GACGTTAGCTGCAGAA
>ZSR.A_1449:D00780:73:HLVCNBCXX:1:1105:18243:44939 2:N:0:ATCTCG
GGAATATTGCACAATGGGCGCAAGCCTGATGCAGCCATGCCGCGTGTATGAAGAAGGCCT
TCGGGTTGTAAAGTACTTTCAGCAGTGAGGAAGGTTCATGCGTTAATAGCGTATGGATTT
GACGTTAG
>ZSR.A_1450:D00780:73:HLVCNBCXX:1:1105:18951:44961 2:N:0:ATCTCG
AGAATCTTCGGCAATGGGCGAAAGCCTGACCGAGCGACGCCGCGTGGAGGATGAAGGCCT
TCGGGTTGTAAACTCCTGTTGAGGGGGAGGAATTTTGACCGAACCCTTGAGGAAGCACGG
GCTAAGTTCGTGCCAGCAGCCGC
>ZSR.A_1451:D00780:73:HLVCNBCXX:1:1105:19249:44948 2:N:0:ATCTCG
AGAATCATTCACAATGGACGAAAGTCTGATGGTGCAACGCCGCGTGGAGGATGAAGGCCC
TAGGGTCGTAAACTCCTGTCATATAAGAGTAAGGCATAAGCGTTAATATCGTTTATGTTT
GATAGTATTATAAGAGG
>ZSR.A_1452:D00780:73:HLVCNBCXX:1:1105:1729:45024 2:N:0:ATCTCG
GGAATATTGGTCAATGGACGCAAGTCTGAACCAGCCATGCCGCGTGCAGGAAGAATGTCC
TATGGATTGTAAACTGCTTTTATTTGGGAATAAACCTCCTTACGTGTAGGGAGCTGAATG
TACCAAACGAATAAGGACCGGCTAA
>ZSR.A_1453:D00780:73:HLVCNBCXX:1:1105:2380:45082 2:N:0:ATCTCG
GGAATATTGGTCAATGGGCGAGAGCCTGAACCAGCCATGCCGCGTGCAGGATGACGGCCT
TCTGGGTTGTAAACTGCTTTTATATGGGAAGAAAAAGCTCATGCGTGAGCAATTGCCGGT
ACCATA
>ZSR.A_1454:D00780:73:HLVCNBCXX:1:1105:4034:45105 2:N:0:ATCTCG
GGAATATTGGACAATGGGGGAAACCCTGATCCAGCAATACCACGTGTGTGAAGAAGGCCT
TAGGGTTGTAAAGCACTTTAGTTAGGGAGGAAGGCAATTAGGTTAAGAGCTAAATTGTTT
GACGTTACCTAAA
>ZSR.A_1455:D00780:73:HLVCNBCXX:1:1105:10825:45224 2:N:0:ATCTCG
GGAATCTTAGACAATGGGCGCAAGCCTGATCTAGCCATGCCGCGTGAGCGATGAAGGCCT
TAGGGTCGTAAAACTCTTTCGCCAGGGATGATAATGACAGTACCTGGTAAAGAAACCCCG
GCTAAC
>ZSR.A_1456:D00780:73:HLVCNBCXX:1:1105:1304:45401 2:N:0:ATCTCG
GGAATATTGCACAATGGGCGCAAGCCTGATGCAGCCATGCCGCGTGTGTGAAGAAGGCCT
TCGGGTTGTAAAGCACTTTCAGTCGTGAGGAAGGTAGTGTAGTTAATAGCTGCATTATTT
GACGTT
>ZSR.A_1457:D00780:73:HLVCNBCXX:1:1105:1504:45294 2:N:0:ATCTCG
AGAATCATTCACAATGGACGAAAGTCTGATGGTGCAACGCCGCGTGGAGGATGAAGGCCC
TAGGGTCGTAAACTCCTGTCATATAAGAGTAAGGCATAAGCGTTAATATCGTTTATGTTT
GATAGTA
>ZSR.A_1458:D00780:73:HLVCNBCXX:1:1105:9055:45267 2:N:0:ATCTCG
GGAATATTGCACAATGGGCGCAAGCCTGATGCAGCCATGCCGCGTGTGTGAAGAAGGCTC
TAGGGTTGTAAAGCACTTTCAGCAGTGAGGAAAGCTTGTTGGTTAATACCCATCAAGTGT
GACGTTAA
>ZSR.A_1459:D00780:73:HLVCNBCXX:1:1105:16815:45466 2:N:0:ATCTCG
GGAATATTGCACAATGGGGGAAACCCTGATGCAGCCATGCCGCGTGTGTGAAGAAGGCTC
TAGGGTCGTAAAGCACTTTCAGTAGGGAGGAAAGGGTTGTAGTTAATACC
>ZSR.A_1460:D00780:73:HLVCNBCXX:1:1105:18820:45325 2:N:0:ATCTCG
GGAATATTGCACAATGGGCGCAAGCCTGATGCAGCCATGCCGCGTGTGTGAAGAAGGCTC
TAGGGTTGTAAAGCACTTTCAGCAGTGAGGAAAGCTTGTTGGTTAATACCCATCAAGTGT
GACGTTAACTGCAGAAGAA
>ZSR.A_1461:D00780:73:HLVCNBCXX:1:1105:2262:45507 2:N:0:ATCTCG
AGAATCATTCACAATGGACGAAAGTCTGATGGTGCAACGCCGCGTGGAGGATGAAGGCCC
TAGGGTCGTAAACTCCTGTCATATAAGAGTAAGGCATAAGCGTTAATATCGTTTATGTTT
GATAGTA
>ZSR.A_1462:D00780:73:HLVCNBCXX:1:1105:3596:45518 2:N:0:ATCTCG
GGAATATTGCACAATGGGCGCAAGCCTGATGCAGCCATGCCGCGTGTATGAAGAAGGCCT
TCGGGTTGTAAAGTACTTTCAGCAGTGAGGAAGGGATGTACGTTAATAGCGTGCATTTTT
GACGTTAGCTGCAGAAG
>ZSR.A_1463:D00780:73:HLVCNBCXX:1:1105:5319:45523 2:N:0:ATCTCG
GGAATATTGCACAATGGGCGCAAGCCTGATGCAGCCATGCCGCGTGTATGAAGAAGGCCT
TCGGGTTGTAAAGTACTTTCAGCAGTGAGGAAGGGATGTACGTTAATAGCGTGCATTTTT
GACGTTAGCTGCAGAAG
>ZSR.A_1464:D00780:73:HLVCNBCXX:1:1105:5517:45746 2:N:0:ATCTCG
GGAATATTGCACAATGGGCGAAAGCCTGATGCAGCCATGCCGCGTGTGTGAAGAAGGCTC
TAGGGTTGTAAAGCACTTTCAGTAGGGAGGAAAGGTTGAAGGTTAATACCCTTTGGCTGT
GACGTTACCTACAGAAGA
>ZSR.A_1465:D00780:73:HLVCNBCXX:1:1105:12396:45584 2:N:0:ATCTCG
GGAATATTGCACAATGGGCGCAAGCCTGATGCAGCCATGCCGCGTGTGTGAAGAAGGCCT
TCGGGTTGTAAAGCACTTTCAGCGAGGAGGAAGGGTTAGTAGTTAATACCTGCTAGCTTT
GACGTT
>ZSR.A_1466:D00780:73:HLVCNBCXX:1:1105:18838:45701 2:N:0:ATCTCG
GGAATATTGCACAATGGGCGCAAGCCTGATGCAGCCATGCCGCGTGTGTGAAGAAGGCTC
TAGGGTTGTAAAGCACTTTCAGAAGGGAGGAAAGGTTGTAAGTTAATACCTTACAACTGT
GACGTTACCTTCAGAAG
>ZSR.A_1467:D00780:73:HLVCNBCXX:1:1105:19674:45508 2:N:0:ATCTCG
GGAATATTGCACAATGGGCGCAAGCCTGATGCAGCCATGCCGCGTGTATGAAGAAGGCCT
TCGGGTTGTAAAGTACTTTCAGCAGTGAGGAAGGTTCATGCGTTAATAGCGTATGGATTT
GACGTTAGC
>ZSR.A_1468:D00780:73:HLVCNBCXX:1:1105:12912:45970 2:N:0:ATCTCG
AGAATCATTCACAATGGACGAAAGTCTGATGGTGCAACGCCGCGTGGAGGATGAAGGCCC
TAGGGTCGTAAACTCCTGTCATATAAGAGTAAGGCATAAGCGTTAATATCGTTTATGTTT
GATAGTATTATAAGAGG
>ZSR.A_1469:D00780:73:HLVCNBCXX:1:1105:16976:45878 2:N:0:ATCTCG
GGAATATTGCACAATGGAGGAAACTCTGATGCAGCAACGCCGCGTGGAGGATGACACTTT
TCGGAGCGTAAACTCCTTTTATATAGGAAGATAATGACGGTACTATATGAATAAGCACCG
G
>ZSR.A_1470:D00780:73:HLVCNBCXX:1:1105:17383:45757 2:N:0:ATCTCG
GGAATATTGCACAATGGGCGCAAGCCTGATGCAGCCATGCCGCGTGTGTGAAGAAGGCTC
TAGGGTTGTAAAGCACTTTCAGCAGTGAGGAAAGCTTGTTGGTTAATACCCATCAAGTGT
GACGTTAACTG
>ZSR.A_1471:D00780:73:HLVCNBCXX:1:1105:18822:45822 2:N:0:ATCTCG
GGAATATTGCACAATGGGCGCAAGCCTGATGCAGCCATGCCGCGTGTGTGAAGAAGGCTC
TAGGGTTGTAAAGCACTTTCAGAAGGGAGGAAAGGTTGTAAGTTAATACCTTACAACTGT
GACGTTACC
>ZSR.A_1472:D00780:73:HLVCNBCXX:1:1105:2198:46033 2:N:0:ATCTCG
GGAATATTGCACAATGGGCGCAAGCCTGATGCAGCCATGCCGCGTGTGTGAAGAAGGCCT
TCGGGTTGTAAAGCACTTTCAGCGAGGAGGAAGGGTTAGTAGTTAATACCTGCTAGCTTT
GACGTT
>ZSR.A_1473:D00780:73:HLVCNBCXX:1:1105:2834:46118 2:N:0:ATCTCG
GGAATATTGCACAATGGGCGCAAGCCTGATGCAGCCATGCCGCGTGTGTGAAGAAGGCTC
TAGGGTTGTAAAGCACTTTCAGAAGGGAGGAAAGGTTGTAAGTTAATACCTTGC
>ZSR.A_1474:D00780:73:HLVCNBCXX:1:1105:3035:46195 2:N:0:ATCTCG
GGAATATTGCACAATGGGCGCAAGCCTGATGCAGCCATGCCGCGTGTGTGAAGAAGGCTC
TAGGGTTGTAAAGCACTTTCAGCAGTGAGGAAAGCTTGTTGGTTAATACCCATCAAGTGT
GACGTTAACTGCAGAAGAAG
>ZSR.A_1475:D00780:73:HLVCNBCXX:1:1105:5689:46111 2:N:0:ATCTCG
GGAATTTTGGACAATGGGGGAAACCCTGATCCAGCCATCCCGCGTGAGTGAAGAAGGCCT
TCGGGTTGTAAAGCTCTTTCGAAAGTGAAGAAAACTTATTTCGTAATATGTTATAAGTAT
GACGGTAACTTTAGAA
>ZSR.A_1476:D00780:73:HLVCNBCXX:1:1105:8191:46151 2:N:0:ATCTCG
GGAATATTGCACAATGGGCGCAAGCCTGATGCAGCCATGCCGCGTGTATGAAGAAGGCCT
TCGGGTTGTAAAGTACTTTCAGCAGTGAGGAAGGGATGTACGTTAATAGCGTGCATTTTT
GACGTTAGCTGCAGAA
>ZSR.A_1477:D00780:73:HLVCNBCXX:1:1105:14574:46119 2:N:0:ATCTCG
GGAATATTGCACAATGGGCGCAAGCCTGATGCAGCCATGCCGCGTGTGTGAAGAAGGCCT
TCGGGTTGTAAAGCACTTTCAGCGAGGAGGAAGGGTTAGTAGTTAATACCTGCTAGCTTT
GA
>ZSR.A_1478:D00780:73:HLVCNBCXX:1:1105:14958:46084 2:N:0:ATCTCG
GGAATATTGCACAATGGGCGCAAGCCTGATGCAGCCATGCCGCGTGTATGAAGAAGGCCT
TCGGGTTGTAAAGTACTTTCAGCAGTGAGGAAGGGATGTACGTTAATAGCGTGCATTTTT
GACGTTAGCTGCAGAAGAAGCACCGGCT
>ZSR.A_1479:D00780:73:HLVCNBCXX:1:1105:20703:46141 2:N:0:ATCTCG
GGAATATTGCACAATGGGCGCAAGCCTGATGCAGCCATGCCGCGTGTATGAAGAAGGCCT
TCGGGTTGTAAAGTACTTTCAGCAGTGAGGAAGGGATGTACGTTAATAGCGTGCATTTTT
GACGTTAG
>ZSR.A_1480:D00780:73:HLVCNBCXX:1:1105:2249:46443 2:N:0:ATCTCG
GGAATATTGCACAATGGGCGCAAGCCTGATGCAGCCATGCCGCGTGTATGAAGAAGGCCT
TCGGGTTGTAAAGTACTTTCAGCAGTGAGGAAGGGATGTACGTTAATAGCGTGCATTTTT
GACGTTAGCTGCAGAAGAAGCACCGGCT
>ZSR.A_1481:D00780:73:HLVCNBCXX:1:1105:2934:46263 2:N:0:ATCTCG
GGAATATTGCACAATGGGCGCAAGCCTGATGCAGCCATGCCGCGTGTGTGAAGAAGGCCT
TCGGGTTGTAAAGCACTTTCAGCGAGGAGGAAGGGTTAGTAGTTAATACCTGCTAGCTTT
GACGTTACTCGCAGAAG
>ZSR.A_1482:D00780:73:HLVCNBCXX:1:1105:4941:46384 2:N:0:ATCTCG
GGAATATTGCACAATGGGCGCAAGCCTGATGCAGCCATGCCGCGTGTGTGAAGAAGGCTC
TAGGGTTGTAAAGCACTTTCAGAAGGGAGGAAAGGTTGTAAGTTAATACCTTACAACTGT
GACGTT
>ZSR.A_1483:D00780:73:HLVCNBCXX:1:1105:8579:46369 2:N:0:ATCTCG
GGAATATTGCACAATGGAGGAAACTCTGATGCAGCAACGCCGCGTGGAGGATGACACTTT
TCGGAGCGTAAACTCCTTTTATATAGGAAGATAATGACGGTACTATATGAATAA
>ZSR.A_1484:D00780:73:HLVCNBCXX:1:1105:10512:46275 2:N:0:ATCTCG
GGAATATTGCACAATGGGCGCAAGCCTGATGCAGCCATGCCGCGTGTGTGAAGAAGGCCT
TCGGGTTGTAAAGCACTTTCAGCGAGGAGGAAGGGTTAGTAGTTAATACCTGCTAGCTTT
GACGT
>ZSR.A_1485:D00780:73:HLVCNBCXX:1:1105:11889:46328 2:N:0:ATCTCG
GGAATATTGCACAATGGGGGAAACCCTGATGCAGCAACGCCGCGTGGAGGATGACACATT
TCGGTGCGTAAACTCCTTTTATATAGGAAGATAATGACGGTACTATATGAATAAGCGCCG
GCTAACTCCGTGCCAG
>ZSR.A_1486:D00780:73:HLVCNBCXX:1:1105:14857:46333 2:N:0:ATCTCG
GGAATATTGCACAATGGGGGAAACCCTGATGCAGCAACGCCGCGTGGAGGATGACACATT
TCGGTGCGTAAACTCCTTTTATATAGGAAGATAATGACGGTACTATATGAATAAGCGCCG
GCTAACTCCGTGC
>ZSR.A_1487:D00780:73:HLVCNBCXX:1:1105:14839:46480 2:N:0:ATCTCG
GGAATATTGCACAATGGGCGCAAGCCTGATGCAGCCATGCCGCGTGTATGAAGAAGGCCT
TCGGGTTGTAAAGTACTTTCAGCAGTGAGGAAGGGATGTACGTTAATAGCGTGCATTTTT
GACGTTAGCTGCAGAAGAAGCACC
>ZSR.A_1488:D00780:73:HLVCNBCXX:1:1105:16035:46412 2:N:0:ATCTCG
GGAATATTGGACAATGGGCGAAAGCCTGATCCAGCAATACCGCGTGAATGATGAAGGCCC
TAGGGTTGTAAAGTTCTTTTAATAGGGAAGATAATGACGGTACCTATAGAAAAAGCCCCG
GCTAACTCCGTGCCA
>ZSR.A_1489:D00780:73:HLVCNBCXX:1:1105:16506:46460 2:N:0:ATCTCG
GGAATATTGCACAATGGGCGCAAGCCTGATGCAGCCATGCCGCGTGTGTGAAGAAGGCTC
TAGGGTTGTAAAGCACTTTCAGAAGGGAGGAAAGGTTGTAAGTTAATACCTTACAACTGT
GACGTTACCTTCAGAAGAAGCAC
>ZSR.A_1490:D00780:73:HLVCNBCXX:1:1105:1276:46681 2:N:0:ATCTCG
GGAATATTGCACAATGGGCGCAAGCCTGATGCAGCCATGCCGCGTGTATGAAGAAGGCCT
TCGGGTTGTAAAGTACTTTCAGCAGTGAGGAAGGGATGTACGTTAATAGCGTGCATTTTT
GACGTTAGCTGCAGAAGAA
>ZSR.A_1491:D00780:73:HLVCNBCXX:1:1105:3259:46691 2:N:0:ATCTCG
GGAATATTGCACAATGGGCGCAAGCCTGATGCAGCCATGCCGCGTGTATGAAGAAGGCCT
TCGGGTTGTAAAGTACTTTCAGCAGTGAGGAAGGGATGTACGTTAATAGCGTGCATTTTT
GACGTT
>ZSR.A_1492:D00780:73:HLVCNBCXX:1:1105:4054:46502 2:N:0:ATCTCG
GGAATATTGCACAATGGGCGCAAGCCTGATGCAGCCATGCCGCGTGTGTGAAGAAGGCTC
TAGGGTTGTAAAGCACTTTCAGCAGTGAGGAAAGCTTGTTGGTTAATAGCCATCAAGTGT
GACGTTAA
>ZSR.A_1493:D00780:73:HLVCNBCXX:1:1105:4263:46699 2:N:0:ATCTCG
GGAATATTGCACAATGGGCGCAAGCCTGATGCAGCCATGCCGCGTGTATGAAGAAGGCCT
TCGGGTTGTAAAGTACTTTCAGCAGTGAGGAAGGGATGTACGTTAATAGCGTGCATTTTT
GACGTTAGCTGCAGAA
>ZSR.A_1494:D00780:73:HLVCNBCXX:1:1105:5610:46608 2:N:0:ATCTCG
GGAATATTGCACAATGGGCGCAAGCCTGATGCAGCCATGCCGCGTGTATGAAGAAGGCCT
TCGGGTTGTAAAGTACTTTCAGCAGTGAGGAAGGGATGTACGTTAATAGCGTGCATTTTT
GACGTTAGCTGCAGAAG
>ZSR.A_1495:D00780:73:HLVCNBCXX:1:1105:10806:46649 2:N:0:ATCTCG
GGAATATTGGTCAATGGGCGAAAGCCTGAACCAGCCATGCCGCGTGCAGGATGACAGCCT
TCTGGGTTGTAAACTGCTTTTCTACAAGAAGAAAAAGGTCTTGCGAGACCAATTGACGG
>ZSR.A_1496:D00780:73:HLVCNBCXX:1:1105:13477:46671 2:N:0:ATCTCG
AGAATCATTCACAATGGACGAAAGTCTGATGGTGCAACGCCGCGTGGAGGATGAAGGCCC
TAGGGTCGTAAACTCCTGTCATATAAGAGTAAGGCATAAGCGTTAATATCGTTTATGTT
>ZSR.A_1497:D00780:73:HLVCNBCXX:1:1105:14485:46600 2:N:0:ATCTCG
GGAATATTGCACAATGGGGGAAACCCTGATGCAGCCATGCCGCGTGTGTGAAGAAGGCCT
TCGGGTTGTAAAGCACTTTCAGCGAGGAGGAAAGGGTGTAAGTTAATACCTTACATCTGT
GA
>ZSR.A_1498:D00780:73:HLVCNBCXX:1:1105:18202:46690 2:N:0:ATCTCG
GGAATATTGCACAATGGGCGCAAGCCTGATGCAGCCATGCCGCGTGTGCGAAGAAGGCCT
TCGGGTTGTAAAGCACTTTCAGTCGTGAGGAAGGGTTAGTAGTTAATACCTGCTAGCTTT
GACGTT
>ZSR.A_1499:D00780:73:HLVCNBCXX:1:1105:3297:46893 2:N:0:ATCTCG
GGAATATTGGTCAATGGACGCAAGTCTGAACCAGCCATGCCGCGTGCAGGAAGACGGCCT
TATGGGTTGTAAACTGCTTTTATATAGGGTGAAAATTATCTACGTGTAGAT
>ZSR.A_1500:D00780:73:HLVCNBCXX:1:1105:8165:46950 2:N:0:ATCTCG
GGAATATTGCACAATGGGCGCAAGCCTGATGCAGCCATGCCGCGTGTATGAAGAAGGCCT
TCGGGTTGTAAAGTACTTTCAGCAGTGAGGAAGGGATGTACGTTAATAGCGTGCATTTTT
GACGTT
>ZSR.A_1501:D00780:73:HLVCNBCXX:1:1105:8338:46978 2:N:0:ATCTCG
GGAATATTGCACAATGGGCGCAAGCCTGATGCAGCCATGCCGCGTGTGTGAAGAAGGCTC
TAGGGTTGTAAAGCACTTTCAGCAGTGAGGAAAGCTTGTTGGTTAATAGCCATCAAGTGT
GACGT
>ZSR.A_1502:D00780:73:HLVCNBCXX:1:1105:11447:46770 2:N:0:ATCTCG
GGAATATTGGACAATGGGCGAAAGCCTGATCCAGCAATGCCGCGTGTGTGAAGAAGGCCT
GAGGGTTGTAAAGCACTTTCAGCAAGGAAGATGGATAAAGTGGCTAATACCCAC
>ZSR.A_1503:D00780:73:HLVCNBCXX:1:1105:15184:46820 2:N:0:ATCTCG
GGAATATTGCACAATGGGCGCAAGCCTGATGCAGCCATGCCGCGTGTATGAAGAAGGCCT
TCGGGTTGTAAAGTACTTTCAGCAGTGAGGAAGGGATGTACGTTAATAGCGTGCATTTTT
GACGTTAGCTGCAGAAGAAGCACCGGCT
>ZSR.A_1504:D00780:73:HLVCNBCXX:1:1105:18235:46787 2:N:0:ATCTCG
GGAATATTGCACAATGGGCGCAAGCCTGATGCAGCCATGCCGCGTGTATGAAGAAGGCCT
TCGGGTTGTAAAGTACTTTCAGCAGTGAGGAAGGGATGTACGTTAATAGCGTGCATTTTT
G
>ZSR.A_1505:D00780:73:HLVCNBCXX:1:1105:20497:46984 2:N:0:ATCTCG
GGAATATTGCACAATGGGGGAAACCCTGATGCAGCAACGCCGCGTGGAGGATGACACATT
TCGGTGCGTAAACTCCTTTTATATAGGAAGATAATGACGGTACTATATGAATAAGCGCCG
GCTAACTCCGTGCCAGCAGCCG
>ZSR.A_1506:D00780:73:HLVCNBCXX:1:1105:10992:47123 2:N:0:ATCTCG
GGAATATTGGTCAATGGGCGAGAGCCTGAACCAGCCATGCCGCGTGCAGGAAGACGGCCT
TCTGGGTTGTAAACTGCTTTTATATGGGAAGAAAAGGGTCCTGCG
>ZSR.A_1507:D00780:73:HLVCNBCXX:1:1105:2423:47387 2:N:0:ATCTCG
GGAATATTGCACAATGGGCGCAAGCCTGATGCAGCCATGCCGCGTGTATGAAGAAGGCCT
TCGGGTTGTAAAGTACTTTCAGCAGTGAGGAAGGGATGTACGTTAATAGCGTGC
>ZSR.A_1508:D00780:73:HLVCNBCXX:1:1105:5656:47391 2:N:0:ATCTCG
GGAATATTGCACAATGGGGGAAACCCTGATGCAGCCATGCCGCGTGTGTGAAGAAGGCCT
TCGGGTTGTAAAGCACTTTCAGCGAGGAGGAAAGGGTGTAAGTTAATACCTTACATCTGT
GACGTT
>ZSR.A_1509:D00780:73:HLVCNBCXX:1:1105:14814:47418 2:N:0:ATCTCG
AGAATCATTCACAATGGACGAAAGTCTGATGGTGCAACGCCGCGTGGAGGATGAAGGCCC
TAGGGTCGTAAACTCCTGTCATATAAGAGTAAGGCATAAGCGTTAATATCGTTTATGTTT
GA
>ZSR.A_1510:D00780:73:HLVCNBCXX:1:1105:15048:47380 2:N:0:ATCTCG
GGAATATTGCACAATGGGCGCAAGCCTGATGCAGCCATGCCGCGTGTGTGAAGAAGGCCT
TCGGGTTGTAAAGCACTTTCAGCGAGGAGGAAGGGTTAGTAGTTAATACCTGCTAGCTTT
GACGTTACTCGCAGAAGAAGCACCGGCT
>ZSR.A_1511:D00780:73:HLVCNBCXX:1:1105:15032:47435 2:N:0:ATCTCG
GGAATATTGCACAATGGGCGCAAGCCTGATGCAGCCATGCCGCGTGTATGAAGAAGGCCT
TCGGGTTGTAAAGTACTTTCAGCAGTGAGGAAGGGATGTACGTTAATAGCGTGC
>ZSR.A_1512:D00780:73:HLVCNBCXX:1:1105:19734:47486 2:N:0:ATCTCG
GGAATATTGCACAATGGGCGAAAGCCTGATGCAGCAATGCCGCGTGGAGGATGACGCATC
TAGGTGTGTAAACTCCTTTTATATGAGAAGATAATGACGGTATCATATGAATAAGCACCG
GCTAACTC
>ZSR.A_1513:D00780:73:HLVCNBCXX:1:1105:20055:47425 2:N:0:ATCTCG
GGAATATTGCACAATGGGCGCAAGCCTGATGCAGCCATGCCGCGTGTATGAAGAAGGCCT
TCGGGTTGTAAAGTACTTTCAGCAGTGAGGAAGGGATGTACGTTAATAGCGTGCATTTTT
GACGTTAGCTGCAGAAGAAGCACCG
>ZSR.A_1514:D00780:73:HLVCNBCXX:1:1105:1768:47567 2:N:0:ATCTCG
GGAATATTGGACAATGGGGGCAACCCTGATCCAGCCATGCCGCGTGTGTGAAGAAGGCCT
TCGGGTTGTAAAGCACTTTCGGTGAGGAAGAAGGCCTGCGGGTTAATAGCCGGCAGGAAG
>ZSR.A_1515:D00780:73:HLVCNBCXX:1:1105:5231:47618 2:N:0:ATCTCG
GGAATATTGCACAATGGGCGCAAGCCTGATGCAGCCATGCCGCGTGTGTGAAGAAGGCTC
TAGGGTTGTAAAGCACTTTCAGCAGTGAGGAAAGGTTAGTAGTTAATACCTGCTAGCTGT
>ZSR.A_1516:D00780:73:HLVCNBCXX:1:1105:6477:47523 2:N:0:ATCTCG
GGAATATTGGACAATGGGGGCAACCCTGATCCAGCCATGCCGCGTGTGTGAAGAAGGCCT
TCGGGTTGTAAAGCACTTTCAGTGAGGAAGAAGGCCTGCGGGTTAATAGCCGGCAGGAAG
GACATCAC
>ZSR.A_1517:D00780:73:HLVCNBCXX:1:1105:8592:47712 2:N:0:ATCTCG
GGAATATTGCACAATGGGCGCAAGCCTGATGCAGCCATGCCGCGTGTATGAAGAAGGCCT
TCGGGTTGTAAAGTACTTTCAGCAGTGAGGAAGGGATGTACGTTAATAGCGTGCATTTTT
GACGTT
>ZSR.A_1518:D00780:73:HLVCNBCXX:1:1105:9688:47613 2:N:0:ATCTCG
GGAATATTGCACAATGGGCGAAAGCCTGATGCAGCCATGCCGCGTGTGTGAAGAAGGCTC
TAGGGTTGTAAAGCACTTTCAGTAGGGAGGAAAGGTTGAAGGTTAATACCCTTTGGCTGT
GACGTTAC
>ZSR.A_1519:D00780:73:HLVCNBCXX:1:1105:11840:47576 2:N:0:ATCTCG
GGAATATTGCACAATGGGCGCAAGCCTGATGCAGCCATGCCGCGTGTGTGAAGAAGGCTC
TAGGGTTGTAAAGCACTTTCAGCAGTGAGGAAAGCTTGTTGGTTAATACCCATCAAGTGT
GACGTTAAC
>ZSR.A_1520:D00780:73:HLVCNBCXX:1:1105:12577:47740 2:N:0:ATCTCG
GGAATATTGCACAATGGGCGCAAGCCTGATGCAGCCATGCCGCGTGTATGAAGAAGGCCT
TCGGGTTGTAAAGTACTTTCAGCAGTGAGGAAGGGATGTACGTTAATAGCGTGCATTTTT
GACGTTAGCTGCA
>ZSR.A_1521:D00780:73:HLVCNBCXX:1:1105:1964:47849 2:N:0:ATCTCG
GGAATATTGCACAATGGGCGCAAGCCTGATGCAGCCATGCCGCGTGTGTGAAGAAGGCTC
TAGGGTTGTAAAGCACTTTCAGAAGGGAGGAAAGGTTGTAAGTTAATACC
>ZSR.A_1522:D00780:73:HLVCNBCXX:1:1105:2284:47752 2:N:0:ATCTCG
GGAATATTGCACAATGGGCGCAAGCCTGATGCAGCCATGCCGCGTGTGTGAAGAAGGCTC
TAGGGTTGTAAAGCACTTTCAGAAGGGAGGAAAGGTTGTAAGTTAATACCTTGCAACTGT
GACGTTACCTTCAGAA
>ZSR.A_1523:D00780:73:HLVCNBCXX:1:1105:2279:47904 2:N:0:ATCTCG
GGAATATTGCACAATGGGCGCAAGCCTGATGCAGCCATGCCGCGTGTGTGAAGAAGGCTC
TAGGGTTGTAAAGCACTTTCAGCAGTGAGGAAAGCTTGTTGGTTAATACCCATCAAGTGT
GACGTT
>ZSR.A_1524:D00780:73:HLVCNBCXX:1:1105:2392:47965 2:N:0:ATCTCG
GGAATATTGCACAATGGGCGCAAGCCTGATGCAGCCATGCCGCGTGTGTGAAGAAGGCTC
TAGGGTTGTAAAGCACTTTCAGCAGTGAGGAAAGGTTAGTAGTTAATACCTGCTAGCTGT
GACGTT
>ZSR.A_1525:D00780:73:HLVCNBCXX:1:1105:2960:47919 2:N:0:ATCTCG
GGAATATTGCACAATGGAGGAAACTCTGATGCAGCAACGCCGCGTGGAGGATGACACTTT
TCGGAGCGTAAACTCCTTTTATATAGGAAGATAATGACGGTACT
>ZSR.A_1526:D00780:73:HLVCNBCXX:1:1105:4296:47846 2:N:0:ATCTCG
GGAATATTGCACAATGGGCGCAAGCCTGATGCAGCCATGCCGCGTGTATGAAGAAGGCCT
TCGGGTTGTAAAGTACTTTCAGCAGTGAGGAAGGGATGTACGTTAATAGCGTGCATTTTT
GACGTTAG
>ZSR.A_1527:D00780:73:HLVCNBCXX:1:1105:5603:47768 2:N:0:ATCTCG
GGAATATTGCACAATGGGCGCAAGCCTGATGCAGCCATGCCGCGTGTGTGAAGAAGGCTC
TAGGGTTGTAAAGCACTTTCAGCAGTGAGGAAAGCTTGTTGGTTAATACCCATCAAGTGT
>ZSR.A_1528:D00780:73:HLVCNBCXX:1:1105:6102:47763 2:N:0:ATCTCG
GGAATATTGCACAATGGGGGAAACCCTGATGCAGCCATGCCGCGTGTGTGAAGAAGGCCT
TCGGGTTGTAAAGCACTTTCAGCGAGGAGGAAAGGGTGTAAGTTAATACCTTACATCTGT
GACGTT
>ZSR.A_1529:D00780:73:HLVCNBCXX:1:1105:11328:47999 2:N:0:ATCTCG
GGAATATTGCACAATGGGGGAAACCCTGATGCAGCCATTCCGCGTGAAGGACTACGGTTC
TATGGATTGTAAACTTCTTTTCTACAGGAAGAATAAGAGTATCGTGATGCTCGATGACTG
TACTGTAGGAATAAGCACCGGCTAA
>ZSR.A_1530:D00780:73:HLVCNBCXX:1:1105:15077:47907 2:N:0:ATCTCG
GGAATATTGGTCAATGGACGCAAGTCTGAACCAGCCATGCCGCGTGCAGGAAGAATGTCC
TATGGATTGTAAACCGCTTTTATTTGGGAATAAACCTCCTTACGTGTAGGGAGCTGAA
>ZSR.A_1531:D00780:73:HLVCNBCXX:1:1105:18192:47817 2:N:0:ATCTCG
GGAATATTGCACAATGGGCGCAAGCCTGATGCAGCCATGCCGCGTGTATGAAGAAGGCCT
TCGGGTTGTAAAGTACTTTCAGCAGTGAGGAAGGGATGTACGTTAATAGCGTGCATTTTT
GACGTTAGC
>ZSR.A_1532:D00780:73:HLVCNBCXX:1:1105:4557:48202 2:N:0:ATCTCG
AGAATCATTCACAATGGACGAAAGTCTGATGGTGCAACGCCGCGTGGAGGATGAAGGCCC
TAGGGTCGTAAACTCCTGTCATATAAGAGTAAGGCATAAGCGTTAATATCGTTT
>ZSR.A_1533:D00780:73:HLVCNBCXX:1:1105:6586:48026 2:N:0:ATCTCG
GGAATATTGCACAATGGGCGCAAGCCTGATGCAGCCATGCCGCGTGTGTGAAGAAGGCTC
TAGGGTTGTAAAGCACTTTCAGCAGTGAGGAAAGGTTAGTAGTTAATACCTGCTAGCTGT
GACGTTAAC
>ZSR.A_1534:D00780:73:HLVCNBCXX:1:1105:7215:48044 2:N:0:ATCTCG
GGAATATTGCACAATGGGGGAAACCCTGATGCAGCCATGCCGCGTGTGTGAAGAAGGCTC
TAGGGTCGTAAAGCACTTTCAGTAGGGAGGAAAGGGTTGTAGTTAATACCTGCGATCTGT
GACGTTAC
>ZSR.A_1535:D00780:73:HLVCNBCXX:1:1105:8317:48003 2:N:0:ATCTCG
GGAATATTGGACAATGGGGGCAACCCTGATCCAGCCATGCCGCGTGTGTGAAGAAGGCCT
TCGGGTTGTAAAGCACTTTCAGTGAGGAAGAAGGCCTGCGGGTCAATAACCGGCAGGAAG
GACATCAC
>ZSR.A_1536:D00780:73:HLVCNBCXX:1:1105:13840:48059 2:N:0:ATCTCG
GGAATATTGCACAATGGGGGAAACCCTGATGCAGCCATGCCGCGTGTGTGAAGAAGGCCT
TCGGGTTGTAAAGCACTTTCAGCGAGGAGGAAAGGGTGTAAGTTAATACCTTACATCTGT
GACGTTACTCGCAGAAGAAG
>ZSR.A_1537:D00780:73:HLVCNBCXX:1:1105:20797:48073 2:N:0:ATCTCG
GGAATATTGCACAATGGGCGAAAGCCTGATGCAGCAATGCCGCGTGGAGGATGACGCATC
TAGGTGTGTAAACTCCTTTTATATGAGAAGATAATGACGGTATCATATGAATAAGCACCG
GCTAACTCCATGCCAGC
>ZSR.A_1538:D00780:73:HLVCNBCXX:1:1105:20768:48131 2:N:0:ATCTCG
GGAATATTGCACAATGGGCGCAAGCCTGATGCAGCCATGCCGCGTGTATGAAGAAGGCCT
TCGGGTTGTAAAGTACTTTCAGCAGTGAGGAAGGGATGTACGTTAATAGCGTGCATTTTG
AC
>ZSR.A_1539:D00780:73:HLVCNBCXX:1:1105:2469:48310 2:N:0:ATCTCG
GGAATATTGCACAATGGGGGAAACCCTGATGCAGCCATGCCGCGTGTGTGAAGAAGGCCT
TCGGGTTGTAAAGCACTTTCAGCGAGGAGGAAAGGGTGTAAGTTAATACCTTACATCTGT
GACGTTACT
>ZSR.A_1540:D00780:73:HLVCNBCXX:1:1105:9277:48350 2:N:0:ATCTCG
GGAATATTGCACAATGGGCGCAAGCCTGATGCAGCCATGCCGCGTGTATGAAGAAGGCCT
TCGGGTTGTAAAGTACTTTCAGCAGTGAGGAAGGGATGTACGTTAATAGCGTGCATTTTT
GACGT
>ZSR.A_1541:D00780:73:HLVCNBCXX:1:1105:9488:48401 2:N:0:ATCTCG
GGAATATTGCACAATGGGCGCAAGCCTGATGCAGCCATGCCGCGTGTGTGAAGAAGGCTC
TAGGGTTGTAAAGCACTTTCAGAAGGGAGGAAAGGTTGTAAGTTAATACCTTACAACTGT
GACGTT
>ZSR.A_1542:D00780:73:HLVCNBCXX:1:1105:11114:48470 2:N:0:ATCTCG
GGAATATTGCACAATGGGCGCAAGCCTGATGCAGCCATGCCGCGTGTATGAAGAAGGCCT
TCGGGTTGTAAAGTACTTTCAGCAGTGAGGAAGGGATGTACGTTAATAGCGTGCATTTTT
>ZSR.A_1543:D00780:73:HLVCNBCXX:1:1105:11757:48259 2:N:0:ATCTCG
GGAATATTGCACAATGGGCGCAAGCCTGATGCAGCCATGCCGCGTGTATGAAGAAGGCCT
TCGGGTTGTAAAGTACTTTCAGCAGTGAGGAAGGGATGTACGTTAATAGCGTGCATTTTT
GACGTTAGCTGCAGAAGAAGCA
>ZSR.A_1544:D00780:73:HLVCNBCXX:1:1105:18132:48440 2:N:0:ATCTCG
GGAATATTGGTCAATGGGGGCAACCCTGAACCAGCCATGCCGCGTGCAGGAAGAAGGCGT
TCTGCGTCGTAAACTGCTTTTATATAAGAAGAAAACCACTCTTGCGAGAGTGTATGACGG
T
>ZSR.A_1545:D00780:73:HLVCNBCXX:1:1105:19204:48423 2:N:0:ATCTCG
GGAATATTGCACAATGGGCGAAAGCCTGATGCAGCAATGCCGCGTGGAGGATGACGCATC
TAGGTGTGTAAACTCCTTTTATATGAGAAGATAATGACGGTATCATATGAATAAGCACCG
GCTAACTCCGTGCCAGCAGCCGCGG
>ZSR.A_1546:D00780:73:HLVCNBCXX:1:1105:19155:48448 2:N:0:ATCTCG
GGAATATTGCACAATGGGCGCAAGCCTGATGCAGCCATGCCGCGTGTGTGAAGAAGGCCT
TCGGGTTGTAAAGCACTTTCAGCGAGGAGGAAGGGTTAGTAGTTAATACCTGCTAGCTTT
GACGTTACTCGCAGAAGAA
>ZSR.A_1547:D00780:73:HLVCNBCXX:1:1105:19620:48258 2:N:0:ATCTCG
GGAATATTGCACAATGGGCGCAAGCCTGATGCAGCCATGCCGCGTGTATGAAGAAGGCCT
TCGGGTTGTAAAGTACTTTCAGCAGTGAGGAAGGTTCATGCGTTAATAGCGTATGGATTT
GACGTTAGC
>ZSR.A_1548:D00780:73:HLVCNBCXX:1:1105:19898:48448 2:N:0:ATCTCG
GGAATATTGCACAATGGGCGCAAGCCTGATGCAGCCATGCCGCGTGTATGAAGAAGGCCT
TCGGGTTGTAAAGTACTTTCAGCAGTGAGGAAGGGATGTACGTTAATAGCGTGCATTTTT
GACGTTAG
>ZSR.A_1549:D00780:73:HLVCNBCXX:1:1105:4534:48630 2:N:0:ATCTCG
GGAATATTGGACAATGGGGGCAACCCTGATCCAGCCATGCCGCGTGTGTGAAGAAGGCCT
TCGGGTTGTAAAGCACTTTCAGTGAGGAAGAAGGCCTGCGGGTTAATAGCCGGCAGGAAG
GACATCACT
>ZSR.A_1550:D00780:73:HLVCNBCXX:1:1105:15475:48698 2:N:0:ATCTCG
GGAATATTGCACAATGGGCGCAAGCCTGATGCAGCCATGCCGCGTGTGTGAAGAAGGCCT
TCGGGTTGTAAAGCACTTTCAGTCGTGAGGAAGGTGGTAGTGTTAATAGCACTATCATTT
GACGTTAGCGACAGAAGAA
>ZSR.A_1551:D00780:73:HLVCNBCXX:1:1105:15587:48705 2:N:0:ATCTCG
GGAATATTGCACAATGGGCGCAAGCCTGATGCAGCCATGCCGCGTGTATGAAGAAGGCCT
TCGGGTTGTAAAGTACTTTCAGCAGTGAGGAAGGGATGTACGTTAATAGCGTGC
>ZSR.A_1552:D00780:73:HLVCNBCXX:1:1105:19355:48505 2:N:0:ATCTCG
GGAATATTGCACAATGGGCGCAAGCCTGATGCAGCCATGCCGCGTGTATGAAGAAGGCCT
TCGGGTTGTAAAGTACTTTCAGCAGTGAGGAAGGGATGTACGTTAATAGCGTGCATTTTT
GACGTTAGC
>ZSR.A_1553:D00780:73:HLVCNBCXX:1:1105:5253:48794 2:N:0:ATCTCG
AGAATCATTCACAATGGACGAAAGTCTGATGGTGCAACGCCGCGTGGAGGATGAAGGCCC
TAGGGTCGTAAACTCCTGTCATATAAGAGTAAGGCATAAGCATTAATATCGTTTATGTTT
GATAGTA
>ZSR.A_1554:D00780:73:HLVCNBCXX:1:1105:14727:48884 2:N:0:ATCTCG
GGAATATTGCACAATGGGGGAAACCCTGATGCAGCCATGCCGCGTGTGTGAAGAAGGCCT
TCGGGTTGTAAAGCACTTTCAGCGAGGAGGAAAGGGTGTAAGTTAATACCTTACCTCTG
>ZSR.A_1555:D00780:73:HLVCNBCXX:1:1105:14836:48801 2:N:0:ATCTCG
AGAATCATTCACAATGGACGAAAGTCTGATGGTGCAACGCCGCGTGGAGGATGAAGGCCC
TAGGGTCGTAAACTCCTGTCATATAAGAGTAAGGCATAAGCGTTAATATCGTTTATGTTT
GATAGT
>ZSR.A_1556:D00780:73:HLVCNBCXX:1:1105:16952:48982 2:N:0:ATCTCG
GGAATATTGCACAATGGGCGCAAGCCTGATGCAGCCATGCCGCGTGTATGAAGAAGGCCT
TCGGGTTGTAAAGTACTTTCAGCAGTGAGGAAGGGATGTACGTTAATAGCGTGCATTTTT
GACGTTAGC
>ZSR.A_1557:D00780:73:HLVCNBCXX:1:1105:20130:48755 2:N:0:ATCTCG
GGAATATTGCACAATGGGCGCAAGCCTGATGCAGCCATGCCGCGTGTGTGAAGAAGGCTC
TAGGGTTGTAAAGCACTTTCAGCAGTGAGGAAAGCTTGTTGGTTAATACCCATCAAGTGT
GACGTTAACTGCA
>ZSR.A_1558:D00780:73:HLVCNBCXX:1:1105:1754:49046 2:N:0:ATCTCG
GGAATATTGCACAATGGGCGCAAGCCTGATGCAGCCATGCCGCGTGTATGAAGAAGGCCT
TCGGGTTGTAAAGTACTTTCAGCAGTGAGGAAGGGATGTACGTTAATAGCGTGCATTTTT
GACGTTAGCTGCAGAAG
>ZSR.A_1559:D00780:73:HLVCNBCXX:1:1105:3582:49020 2:N:0:ATCTCG
AGAATCATTCACAATGGACGAAAGTCTGATGGTGCAACGCCGCGTGGAGGATGAAGGCCC
TAGGGTCGTAAACTCCTGTCATATAAGAGTAAGGCATAAGCGTTAATATCGTTTATGTTT
GATAGT
>ZSR.A_1560:D00780:73:HLVCNBCXX:1:1105:6824:49080 2:N:0:ATCTCG
GGAATATTGCGCAATGGGGGCAACCCTGACGCAGCCATGCCGCGTGTGTGAAGAAGGCCT
TAGGGTTGTAAAGCACTTTCAATTGGGAAGAAAAGCTGCAGATTAATACTCTGTAGCCCT
GA
>ZSR.A_1561:D00780:73:HLVCNBCXX:1:1105:9775:49185 2:N:0:ATCTCG
GGAATATTGGACAATGGGGGCAACCCTGATCCAGCCATGCCGCGTGTGTGAAGAAGGCCT
TCGGGTTGTAAAGCACTTTCAGTGAGGAAGAAGGCCTGCGGGTTAATAGCCGGCAGGAAG
GACATC
>ZSR.A_1562:D00780:73:HLVCNBCXX:1:1105:12029:49150 2:N:0:ATCTCG
GGAATATTGCACAATGGGGGAAACCCTGATGCAGCCATGCCGCGTGTGTGAAGAAGGCCT
TCGGGTTGTAAAGCACTTTCAGCGAGGAGGAAAGGGTGTAAGTTAATACCTTACATCTGT
GACGT
>ZSR.A_1563:D00780:73:HLVCNBCXX:1:1105:12757:49097 2:N:0:ATCTCG
GGAATATTGCACAATGGGCGCAAGCCTGATGCAGCCATGCCGCGTGTATGAAGAAGGCCT
TCGGGTTGTAAAGTACTTTCAGCAGTGAGGAAGGGATGTACGTTAATAGCGTGC
>ZSR.A_1564:D00780:73:HLVCNBCXX:1:1105:15083:49159 2:N:0:ATCTCG
GGAATATTGCACAATGGGGGAAACCCTGATGCAGCCATGCCGCGTGTGTGAAGAAGGCTC
TAGGGTCGTAAAGCACTTTCAGTAGGGAGGAAAGGGTTGTAGTTAATACCTGCGATCTGT
GACGTTACCTACAGAAGAAGCAC
>ZSR.A_1565:D00780:73:HLVCNBCXX:1:1105:15308:49024 2:N:0:ATCTCG
GGAATATTGCACAATGGGCGCAAGCCTGATGCAGCCATGCCGCGTGTATGAAGAAGGCCT
TCGGGTTGTAAAGTACTTTCAGCAGTGAGGAAGGGATGTACGTTAATAGCGTGCATTTTT
GACGTTAG
>ZSR.A_1566:D00780:73:HLVCNBCXX:1:1105:15548:49033 2:N:0:ATCTCG
GGAATATTGCACAATGGGCGCAAGCCTGATGCAGCCATGCCGCGTGTGTGAAGAAGGCCT
TCGGGTTGTAAAGCACTTTCAGCGAGGAGGAAGGGTTAGTAGTTAATACCTGCTAGCTTT
GACGTT
>ZSR.A_1567:D00780:73:HLVCNBCXX:1:1105:16165:49088 2:N:0:ATCTCG
GGAATATTGCACAATGGGCGCAAGCCTGATGCAGCCATGCCGCGTGTGTGAAGAAGGCCT
TCGGGTTGTAAAGCACTTTCAGCAGTGAGGAAGGCGGGTACGTTAATAGCGTATTCGTTT
GA
>ZSR.A_1568:D00780:73:HLVCNBCXX:1:1105:16971:49165 2:N:0:ATCTCG
AGAATCATTCACAATGGACGAAAGTCTGATGGTGCAACGCCGCGTGGAGGATGAAGGCCC
TAGGGTCGTAAACTCCTGTCATATAAGAGTAAGGCATAAGCGTTAATATCGTTTATGTTT
GATAGTATTATAAGAGG
>ZSR.A_1569:D00780:73:HLVCNBCXX:1:1105:18659:49246 2:N:0:ATCTCG
GGAATATTGCACAATGGGGGAAACCCTGATGCAGCAACGCGGCGTGGAGGATGACACATT
TCGGTGCGTAAACTCCTTTTATATAGGAAGATAATGACGGTACTATATGAATAAGCGCCG
GCTAACTCCGTGCCAGC
>ZSR.A_1570:D00780:73:HLVCNBCXX:1:1105:19024:49194 2:N:0:ATCTCG
GGAATATTGCACAATGGGCGCAAGCCTGATGCAGCCATGCCGCGTGTATGAAGAAGGCCT
TCGGGTTGTAAAGTACTTTCAGCAGTGAGGAAGGGATGTACGTTAATAGCGTGCATTTTT
GACGTTAGCTGCAGAAG
>ZSR.A_1571:D00780:73:HLVCNBCXX:1:1105:1129:49329 2:N:0:ATCTCG
GGAATATTGCACAATGGGCGCAAGCCTGATGCAGCCATGCCGCGTGTATGAAGAAGGCCT
TCGGGTTGTAAAGTACTTTCAGCAGTGAGGAAGGGATGTACGTTAATAGCGTGCATTTTT
GACGTTAGCTGCAGAAGAAGCACCGGCT
>ZSR.A_1572:D00780:73:HLVCNBCXX:1:1105:4223:49397 2:N:0:ATCTCG
AGAATCATTCACAATGGACGAAAGTCTGATGGTGCAACGCCGCGTGGAGGATGAAGGCCC
TAGGGTCGTAAACTCCTGTCATATAAGAGTAAGGCATAAGCGTTAATATCGTTTATGTTT
GATAGTATTATAAGAGGAAG
>ZSR.A_1573:D00780:73:HLVCNBCXX:1:1105:5924:49424 2:N:0:ATCTCG
GGAATATTGCACAATGGGCGCAAGCCTGATGCAGCCATGCCGCGTGTGTGAAGAAGGCTC
TAGGGTTGTAAAGCACTTTCAGCAGTGAGGAAAGGTTAGTAGTTAATACCTGCTAGCTGT
GACGTTAACTGCAGAAG
>ZSR.A_1574:D00780:73:HLVCNBCXX:1:1105:9033:49260 2:N:0:ATCTCG
GGAATATTGGACAATGGGGGCAACCCTGATCCAGCCATGCCGCGTGTGTGAAGAAGGCCT
TCGGGTTGTAAAGCACTTTCAGTGAGGAAGAAGGCCTGCGGGTTAATAGCCGGCAGGAA
>ZSR.A_1575:D00780:73:HLVCNBCXX:1:1105:10164:49415 2:N:0:ATCTCG
GGAATATTGCACAATGGGCGCAAGCCTGATGCAGCCATGCCGCGTGTATGAAGAAGGCCT
TCGGGTTGTAAAGTACTTTCAGCAGTGAGGAAGGGATGTACGTTAATAGCGTGCATTTTT
GACGTTAGC
>ZSR.A_1576:D00780:73:HLVCNBCXX:1:1105:11756:49297 2:N:0:ATCTCG
GGAATATTGCACAATGGGCGCAAGCCTGATGCAGCCATGCCGCGTGTATGAAGAAGGCCT
TCGGGTTGTAAAGTACTTTCAGCAGTGAGGAAGGGATGTACGTTAATAGCGTGC
>ZSR.A_1577:D00780:73:HLVCNBCXX:1:1105:14156:49348 2:N:0:ATCTCG
GGAATATTGCACAATGGGCGCAAGCCTGATGCAGCCATGCCGCGTGTGTGAAGAAGGCCT
TAGGGTTGTAAAGCACTTTCAGTAAGGAGGAAAGGTTAGTAGTTAATACCTGCT
>ZSR.A_1578:D00780:73:HLVCNBCXX:1:1105:16550:49471 2:N:0:ATCTCG
GGAATATTGGACAATGGGGGAAACCCTGATCCAGCAATACCACGTGTGTGAAGAAGGCCT
TAGGGTTGTAAAGCACTTTAGTTAGGGAGGAAGGCAATTAGGTTAAGAGCTAAATTGTTT
GACGTTACC
>ZSR.A_1579:D00780:73:HLVCNBCXX:1:1105:20127:49367 2:N:0:ATCTCG
GGAATATTGCACAATGGGCGCAAGCCTGATGCAGCCATGCCGCGTGTATGAAGAAGGCCT
TCGGGTTGTAAAGTACTTTCAGCAGTGAGGAAGGGATGTACGTTAATAGCGTGCATTTTT
GACGTTAGCTGCAGAAGAAGCACCG
>ZSR.A_1580:D00780:73:HLVCNBCXX:1:1105:5470:49668 2:N:0:ATCTCG
GGAATATTGCACAATGGGCGCAAGCCTGATGCAGCCATGCCGCGTGTATGAAGAAGGCCT
TCGGGTTGTAAAGTACTTTCAGCAGTGAGGAAGGGATGTACGTTAATAGCGTGCATTTTT
GACGTT
>ZSR.A_1581:D00780:73:HLVCNBCXX:1:1105:14322:49636 2:N:0:ATCTCG
GGAATATTGCACAATGGGCGCAAGCCTGATGCAGCCATGCCGCGTGTATGAAGAAGGCCT
TCGGGTTGTAAAGTACTTTCAGCAGTGAGGAAGGGATGTACGTTAATAGCGTGCATTTTT
GACGTTAGCTGCA
>ZSR.A_1582:D00780:73:HLVCNBCXX:1:1105:16753:49609 2:N:0:ATCTCG
GGAATATTGCACAATGGGCGCAAGCCTGATGCAGCCATGCCGCGTGTATGAAGAAGGCCT
TCGGGTTGTAAAGTACTTTCAGCAGTGAGGAAGGGATGTACGTTAATAGCGTGCATTTTT
GACGTTAGCTG
>ZSR.A_1583:D00780:73:HLVCNBCXX:1:1105:18986:49565 2:N:0:ATCTCG
GGAATATTGGACAATGGGGGCAACCCTGATCCAGCCATGCCGCGTGTGTGAAGAAGGCCT
TCGGGTTGTAAAGCACTTTCAGTGAGGAAGAAGGCCTGCGGGTCAATAACCGGCAGGAAG
GACATCACT
>ZSR.A_1584:D00780:73:HLVCNBCXX:1:1105:19774:49601 2:N:0:ATCTCG
GGAATATTGCACAATGGGCGCAAGCCTGATGCAGCCATGCCGCGTGTATGAAGAAGGCCT
TCGGGTTGTAAAGTACTTTCAGCAGTGAGGAAGGGATGTACGTTAATAGCGTGCATTTTT
GACGTTAGCTGCAGAAGAAGCACCGGCT
>ZSR.A_1585:D00780:73:HLVCNBCXX:1:1105:12739:49943 2:N:0:ATCTCG
GGAATATTGCACAATGGGCGCAAGCCTGATGCAGCCATGCCGCGTGTATGAAGAAGGCCT
TCGGGTTGTAAAGTACTTTCAGCAGTGAGGAAGGGATGTACGTTAATAGCGTGCATTTTT
GACGT
>ZSR.A_1586:D00780:73:HLVCNBCXX:1:1105:14053:49927 2:N:0:ATCTCG
GGAATATTGCACAATGGGCGCAAGCCTGATGCAGCCATGCCGCGTGTATGAAGAAGGCCT
TCTGGTTGTAAAGTACTTTCAGCAGTGAGGAAGGGATGTACGTTAATAGCGTGCATTTTT
GACGT
>ZSR.A_1587:D00780:73:HLVCNBCXX:1:1105:16854:49984 2:N:0:ATCTCG
GGAATATTGGACAATGGGCGAAAGCCTGATCCAGCAATGCCATGTGTGTGAAGAAGGCTC
TAGGGTTGTAAAGCACTTTAGTTGGGGAGGAAAGCTTATGAGTTAATAGCTCATGAGAAG
GACGTTACCCAAAGAATAAGGACC
>ZSR.A_1588:D00780:73:HLVCNBCXX:1:1105:17525:49781 2:N:0:ATCTCG
GGAATATTGGACAATGGGGGCAACCCTGATCCAGCCATGCCGCGTGTGTGAAGAAGGCCT
TCGGGTTGTAAAGCACTTTCAGTGAGGAAGAAGGCCTGCGGGTTAATAGCCGGCAGGAAG
GACATCACTCACAGAAG
>ZSR.A_1589:D00780:73:HLVCNBCXX:1:1105:20953:49854 2:N:0:ATCTCG
GGAATATTGGACAATGGGGGCAACCCTGATCCAGCCATGCCGCGTGTGTGAAGAAGGCCT
TCGGGTTGTAAAGCACTTTCAGTGAGGAAGAAGGCCTGCGGGTTAATAGCCGGCAGGAAG
GACATCACT
>ZSR.A_1590:D00780:73:HLVCNBCXX:1:1105:2858:50070 2:N:0:ATCTCG
GGAATATTGCACAATGGGCGCAAGCCTGATGCAGCCATGCCGCGTGTATGAAGAAGGCCT
TCGGGTTGTAAAGTACTTTCAGCAGTGAGGAAGGGATGTACGTTAATAGCGTGCATTTTT
GACGTTAGCTGCAG
>ZSR.A_1591:D00780:73:HLVCNBCXX:1:1105:2812:50199 2:N:0:ATCTCG
GGAATATTGCACAATGGGCGCAAGCCTGATGCAGCCATGCCGCGTGTGTGAAGAAGGCCT
TCGGGTTGTAAAGCACTTTCAGCGAGGAGGAAGGGTTAGTAGTTAATACCTGCT
>ZSR.A_1592:D00780:73:HLVCNBCXX:1:1105:13143:50118 2:N:0:ATCTCG
AGAATCATTCACAATGGACGAAAGTCTGATGGTGCAACGCCGCGTGGAGGATGAAGGCCC
TAGGGTCGTAAACTCCTGTCATATAAGAGTAAGGCATAAGCGTTAATATCGTTTATGTTT
GATAGTATTATAAG
>ZSR.A_1593:D00780:73:HLVCNBCXX:1:1105:13048:50179 2:N:0:ATCTCG
GGAATATTGCACAATGGAGGAAACTCTGATGCAGCAACGCCGCGTGGAGGATGACACTTT
TCGGAGCGTAAACTCCTTTTATATAGGAAGATAATGACGGTACTATATGAATAAGCACC
>ZSR.A_1594:D00780:73:HLVCNBCXX:1:1105:14252:50004 2:N:0:ATCTCG
GGAATATTGCACAATGGGGGAAACCCTGATGCAGCAACGCCGCGTGGAGGATGACACATT
TCGGTGCGTAAACTCCTTTTATATAGGAAGATAATGACGGTACTATATGAATAAGCGCCG
GCTAA
>ZSR.A_1595:D00780:73:HLVCNBCXX:1:1105:15118:50023 2:N:0:ATCTCG
GGAATATTGCACAATGGGCGCAAGCCTGATGCAGCCATGCCGCGTGTATGAAGAAGGCCT
TCGGGTTGTAAAGTACTTTCAGCAGTGAGGAAGGGATGTACGTTAATAGCGTGC
>ZSR.A_1596:D00780:73:HLVCNBCXX:1:1105:19511:50215 2:N:0:ATCTCG
GGAATATTGGACAATGGGGGAAACCCTGATCCAGCCATGCCGCGTGAATGAAGAAGGCCT
TCGGGTTGTAAAGTTCTTTTACCTGTGATGATTATGACTAGCAGGAGAAAAAGTCCCGGC
TAACTCTGT
>ZSR.A_1597:D00780:73:HLVCNBCXX:1:1105:1058:50303 2:N:0:ATCTCG
GGAATATTGCACAATGGGCGCAAGCCTGATGCAGCCATGCCGCGTGTATGAAGAAGGCCT
TCGGGTTGTAAAGTACTTTCAGCAGTGAGGAAGGGATGTACGTTAATAGCGTGC
>ZSR.A_1598:D00780:73:HLVCNBCXX:1:1105:1089:50378 2:N:0:ATCTCG
AGAATCATTCACAATGGACGAAAGTCTGATGGTGCAACGCCGCGTGGAGGATGAAGGCCC
TAGGGTCGTAAACTCCTGTCATATAAGAGTAAGGCATAAGCGTTAATATCGTTTATGTTT
GATAGT
>ZSR.A_1599:D00780:73:HLVCNBCXX:1:1105:1577:50383 2:N:0:ATCTCG
GGAATATTGCACAATGGGGGAAACCCTGATGCAGCAACGCCGCGTGGAGGATGACACATT
TCGGTGCGTAAACTCCTTTTATACAGGAAGATAATGACGGTACTATATGAATAAGCGCCG
GCTAACTC
>ZSR.A_1600:D00780:73:HLVCNBCXX:1:1105:4714:50428 2:N:0:ATCTCG
GGAATATTGCACAATGGGCGCAAGCCTGATGCAGCCATGCCGCGTGTATGAAGAAGGCCT
TCGGGTTGTAAAGTACTTTCAGCAGTGAGGAAGGTGGTAGTGTTAATAGCACTATCATTT
GACGTTAGCTGCAGAA
>ZSR.A_1601:D00780:73:HLVCNBCXX:1:1105:11699:50393 2:N:0:ATCTCG
GGAATATTGCACAATGGGCGCAAGCCTGATGCAGCCATGCCGCGTGTATGAAGAAGGCCT
TCGGGTTGTAAAGTACTTTCAGCAGTGAGGAAGGTTCATGCGTTAATAGCGTATGGATTT
GACGTTAGCTGCAGAAGAAGCACC
>ZSR.A_1602:D00780:73:HLVCNBCXX:1:1105:13301:50260 2:N:0:ATCTCG
GGAATATTGCACAATGGGGGAAACCCTGATGCAGCAACGCCGCGTGGAGGATGACACATT
TCGGTGCGTAAACTCCTTTTATATAGGAAGATAATGACGGTACTATATGAATAAGCACC
>ZSR.A_1603:D00780:73:HLVCNBCXX:1:1105:13315:50342 2:N:0:ATCTCG
GGAATCTTAGACAATGGGCGCAAGCCTGATCTAGCCATGCCGCGTGAGCGATGAAGGCCT
TAGGGTCGTAAAACTCTTTCGCCAGGGATGATAATGACAGTACCTGGTAAAGAAACCCCG
GCTAACTC
>ZSR.A_1604:D00780:73:HLVCNBCXX:1:1105:14184:50295 2:N:0:ATCTCG
GGAATATTGGACAATGGGGGAAACCCTGATCCAGCAATACCACGTGTGTGAAGAAGGCCT
TAGGGTTGTAAAGCACTTTAGTTAGGGAGGAAGGCAATTAGGTTAAGAGCTAAATTGTTT
GACGTTACCTAAAG
>ZSR.A_1605:D00780:73:HLVCNBCXX:1:1105:14516:50363 2:N:0:ATCTCG
GGAATCTTAGACAATGGGCGCAAGCCTGATCTAGCCATGCCGCGTGAGCGATGAAGGCCT
TAGGGTCGTAAAACTCTTTCGCCAGGGATGATAATGACAGTACCTGGTAAAGAA
>ZSR.A_1606:D00780:73:HLVCNBCXX:1:1105:15174:50347 2:N:0:ATCTCG
GGAATATTGCACAATGGGGGAAACCCTGATGCAGCCATGCCGCGTGTGTGAAGAAGGCTC
TAGGGTTGTAAAGCACTTTCAATGGGGAGGAAAGGGTAGTAGTTAATACCTGCTATCTGT
GACGTTACCCATAGAAGAAGCACCGGCTA
>ZSR.A_1607:D00780:73:HLVCNBCXX:1:1105:17707:50289 2:N:0:ATCTCG
GGAATATTGCACAATGGGCGCAAGCCTGATGCAGCCATGCCGCGTGTGTGAAGAAGGCTC
TAGGGTTGTAAAGCACTTTCAGCAGTGAGGAAAGCTTGTTGGTTAATAGCCATCAAGTGT
GACGTTAACTGCAGAAGAAGC
>ZSR.A_1608:D00780:73:HLVCNBCXX:1:1105:20845:50265 2:N:0:ATCTCG
GGAATATTGCACAATGGGCGCAAGCCTGATGCAGCCATGCCGCGTGTATGAAGAAGGCCT
TCGGGTTGTAAAGTACTTTCAGCAGTGAGGAAGGGATGTACGTTAATAGCGTGCATTTTT
GACGTTAGC
>ZSR.A_1609:D00780:73:HLVCNBCXX:1:1105:2354:50673 2:N:0:ATCTCG
GGAATATTGCACAATGGGCGCAAGCCTGATGCAGCCATGCCGCGTGTGTGAAGAAGGCCT
TCGGGTTGTAAAGCACTTTCAGCGAGGAGGAAGGGTTAGTAGTTAATACCTGCTAGCTTT
GACGTT
>ZSR.A_1610:D00780:73:HLVCNBCXX:1:1105:2886:50627 2:N:0:ATCTCG
AGAATCATTCACAATGGACGAAAGTCTGATGGTGCAACGCCGCGTGGAGGATGAAGGCCC
TAGGGTCGTAAACTCCTGTCATATAAGAGTAAGGCATAAGCGTTAATATCGTTTATGTTT
GATAGT
>ZSR.A_1611:D00780:73:HLVCNBCXX:1:1105:4201:50525 2:N:0:ATCTCG
GGAATATTGCACAATGGGGGAAACCCTGATGCAGCAACGCCGCGTGGAGGATGACACATT
TCGGTGCGTAAACTCCTTTTATATAGGAAGATAATGACGGTACTATATGAATAAGCGCCG
>ZSR.A_1612:D00780:73:HLVCNBCXX:1:1105:4077:50673 2:N:0:ATCTCG
GGAATATTGCACAATGGGCGCAAGCCTGATGCAGCCATGCCGCGTGTATGAAGAAGGCCT
TCGGGTTGTAAAGTACTTTCAGCAGTGAGGAAGGGATGTACGTTAATAGCGTGCATTTTT
GACGTTAGCTGCAGAAGAAGCACCGGCT
>ZSR.A_1613:D00780:73:HLVCNBCXX:1:1105:9665:50667 2:N:0:ATCTCG
GGAATATTGCACAATGGGCGCAAGCCTGATGCAGCCATGCCGCGTGTATGAAGAAGGCCT
TCGGGTTGTAAAGTACTTTCAGCAGTGAGGAAGGGATGTACGTTAATAGCGTGCATTTTT
GA
>ZSR.A_1614:D00780:73:HLVCNBCXX:1:1105:11797:50645 2:N:0:ATCTCG
GGAATATTGCACAATGGGGGAAACCCTGATGCAGCAACGCCGCGTGGAGGATGACACATT
TCGGTGCGTAAACTCCTTTTATATAGGAAGATAATGACGGTACTATATGAATAAGCGCCG
GCTAAC
>ZSR.A_1615:D00780:73:HLVCNBCXX:1:1105:12530:50535 2:N:0:ATCTCG
GGAATATTGCACAATGGGGGAAACCCTGATGCAGCCATGCCGCGTGTGTGAAGAAGGCCT
TCGGGTTGTAAAGCACTTTCAGCGAGGAGGAAAGGGTGTAAGTTAATACCTTACATCTGT
GACGTTACTCG
>ZSR.A_1616:D00780:73:HLVCNBCXX:1:1105:18905:50530 2:N:0:ATCTCG
GGAATATTGGACAATGGGGGCAACCCTGATCCAGCCATGCCGCGTGTGTGAAGAAGGCCT
TCGGGTTGTAAAGCACTTTCAGTGAGGAAGAAGGCCTGCGGGTTAATAGCCGGCAGGAAG
GACATCACTCACAGAAGAAGCACCGGCTA
>ZSR.A_1617:D00780:73:HLVCNBCXX:1:1105:20824:50548 2:N:0:ATCTCG
GGAATATTGCACAATGGGCGCAAGCCTGATGCAGCCATGCCGCGTGTGTGAAGAAGGCCT
TCGGGTTGTAAAGCACTTTCAGCGAGGAGGAAGGGTTAGTAGTTAATACCTGCTAGCTTT
GACGTTACT
>ZSR.A_1618:D00780:73:HLVCNBCXX:1:1105:1930:50914 2:N:0:ATCTCG
GGAATATTGCACAATGGGCGCAAGCCTGATGCAGCCATGCCGCGTGTATGAAGAAGGCCT
TCGGGTTGTAAAGTACTTTCAGCAGTGAGGAAGGGATGTACGTTAATAGCGTGCATTTTT
GACGTTAGCTGCA
>ZSR.A_1619:D00780:73:HLVCNBCXX:1:1105:12192:50814 2:N:0:ATCTCG
GGAATATTGCACAATGGGGGAAACCCTGATGCAGCCATGCCGCGTGTGTGAAGAAGGCTC
TAGGGTCGTAAAGCACTTTCAGTAGGGAGGAAAGGGTTGTAGTTAATACCTGCG
>ZSR.A_1620:D00780:73:HLVCNBCXX:1:1105:12875:50884 2:N:0:ATCTCG
GGAATATTGCACAATGGGGGAAACCCTGATGCAGCAACGCCGCGTGGAGGATGACACATT
TCGGTGCGTAAACTCCTTTTATATAGGAAGATAATGACGGTACTATATGAATAAGCGCC
>ZSR.A_1621:D00780:73:HLVCNBCXX:1:1105:14195:50780 2:N:0:ATCTCG
GGAATATTGGACAATGGGGGCAACCCTGATCCAGCCATGCCGCGTGTGTGAAGAAGGCCT
TCGGGTTGTAAAGCACTTTCAGTGAGGAAGAAGGCCTGCGGGTTAATAGCCGGC
>ZSR.A_1622:D00780:73:HLVCNBCXX:1:1105:14980:50872 2:N:0:ATCTCG
GGAATATTGCACAATGGGCGCAAGCCTGATGCAGCCATGCCGCGTGTGTGAAGAAGGCTC
TAGGGTTGTAAAGCACTTTCAGCAGTGAGGAAAGCTTGTTGGTTAATACCCATCAAGTGT
GACGTTAACTGCAGAA
>ZSR.A_1623:D00780:73:HLVCNBCXX:1:1105:15573:50937 2:N:0:ATCTCG
GGAATATTGCACAATGGGCGCAAGCCTGATGCAGCCATGCCGCGTGTATGAAGAAGGCCT
TCGGGTTGTAAAGTACTTTCAGCAGTGAGGAAGGGATGTACGTTAATAGCGTGCATTTTT
GACGTTAGCTGCAGAAGAAGCACCGGCT
>ZSR.A_1624:D00780:73:HLVCNBCXX:1:1105:15967:50968 2:N:0:ATCTCG
GGAATATTGCACAATGGGCGCAAGCCTGATGCAGCCATGCCGCGTGTATGAAGAAGGCCT
TCGGGTTGTAAAGTACTTTCAGCAGTGAGGAAGGGATGTACGTTAATAGCGTGCATTTTT
GACGTTAGC
>ZSR.A_1625:D00780:73:HLVCNBCXX:1:1105:16556:50973 2:N:0:ATCTCG
GGAATATTGCACAATGGGCGCAAGCCTGATGCAGCCATGCCGCGTGTGTGAAGAAGGCTC
TAGGGTTGTAAAGCACTTTCAGAAGGGAGGAAAGGTTGTAAGTTAATACCTTGCAACTGT
GACGTTACC
>ZSR.A_1626:D00780:73:HLVCNBCXX:1:1105:18485:50997 2:N:0:ATCTCG
AGAATCATTCACAATGGACGAAAGTCTGATGGTGCAACGCCGCGTGGAGGATGAAGGCCC
TAGGGTCGTAAACTCCTGTCATATAAGAGTAAGGCATAAGCGTTAATATCGTTTATGTTT
GATAGTAT
>ZSR.A_1627:D00780:73:HLVCNBCXX:1:1105:18616:50958 2:N:0:ATCTCG
GGAATATTGGACAATGGGGGCAACCCTGATCCAGCCATGCCGCGTGTGTGAAGAAGGCCT
TCGGGTTGTAAAGCACTTTCAGTGAGGAAGAAGGCCTGCGGGTTAATAGCCGGCAGGAAG
G
>ZSR.A_1628:D00780:73:HLVCNBCXX:1:1105:21042:50969 2:N:0:ATCTCG
GGAATATTGCACAATGGGCGCAAGCCTGATGCAGCCATGCCGCGTGTGTGAAGAAGGCCT
TCGGGTTGTAAAGCACTTTCAGCGAGGAGGAAGGGTTAGTAGTTAATACCTGCTAGCTTT
GACGTTACT
>ZSR.A_1629:D00780:73:HLVCNBCXX:1:1105:1778:51074 2:N:0:ATCTCG
GGAATATTGCACAATGGGCGCAAGCCTGATGCAGCCATGCCGCGTGTGTGAAGAAGGCCT
TAGGGTTGTAAAGCACTTTCAGTAAGGAGGAAAGGTTAGTAGTTAATACCTGCTAGCTGT
GACGTTACTTACAGAAG
>ZSR.A_1630:D00780:73:HLVCNBCXX:1:1105:3183:51124 2:N:0:ATCTCG
GGAATATTGCACAATGGGGGAAACCCTGATGCAGCCATTCCGCGTGAAGGACTACGGTTC
TATGGATTGTAAACTTCTTTTCTACAGGAAGAATAAGAGTATCGTGATGCTCGATGACTG
TACTGTAGGAATAAGCACCGGCTAAATCCGT
>ZSR.A_1631:D00780:73:HLVCNBCXX:1:1105:4895:51155 2:N:0:ATCTCG
GGAATATTGCACAATGGGCGCAAGCCTGATGCAGCCATGCCGCGTGTGTGAAGAAGGCTC
TAGGGTTGTAAAGCACTTTCAGCAGTGAGGAAAGGTTAGTAGTTAATACCTGCTAGCTGT
GACGTTAA
>ZSR.A_1632:D00780:73:HLVCNBCXX:1:1105:15297:51247 2:N:0:ATCTCG
GGAATATTGCACAATGGGCGCAAGCCTGATGCAGCCATGCCGCGTGTATGAAGAAGGCCT
TCGGGTTGTAAAGTACTTTCAGCAGTGAGGAAGGGATGTACGTTAATAGCGTGCATTTTT
GACGTTAGCTGCAGAAG
>ZSR.A_1633:D00780:73:HLVCNBCXX:1:1105:19777:51052 2:N:0:ATCTCG
GGAATATTGGACAATGGGGGAAACCCTGATCCAGCCATGCCGCGTGAATGAAGAAGGCCT
TCGGGTTGTAAAGTTCTTTTACCTGTGATGATTATGACTAGCAGGAGAAAAAGTC
>ZSR.A_1634:D00780:73:HLVCNBCXX:1:1105:4811:51334 2:N:0:ATCTCG
GGAATATTGGACAATGGGGGCAACCCTGATCCAGCCATGCCGCGTGTGTGAAGAAGGCCT
TCGGGTTGTAAAGCACTTTCAGTGAGGAAGAAGGCCTGCGGGTTAATAGCCGGCAGGAAG
GACATC
>ZSR.A_1635:D00780:73:HLVCNBCXX:1:1105:6021:51380 2:N:0:ATCTCG
GGAATATTGCACAATGGAGGAAACTCTGATGCAGCAACGCCGCGTGGAGGATGACACTTT
TCGGAGCGTAAACTCCTTTTATATAGGAAGATAATGACGGTACTATATGAATAAGCACCG
GCTAAC
>ZSR.A_1636:D00780:73:HLVCNBCXX:1:1105:10934:51438 2:N:0:ATCTCG
GGAATATTGGTCAATGGACGCAAGTCTGAACCAGCCATGCCGCGTGCAGGAAGACGGCCT
TATGGGTTGTAAACTGCTTTTATATAGGGTGAAAATTATCTACGTGTAGATAACTGACGG
TACTATAA
>ZSR.A_1637:D00780:73:HLVCNBCXX:1:1105:12178:51427 2:N:0:ATCTCG
AGAATCATTCACAATGGACGAAAGTCTGATGGTGCAACGCCGCGTGGAGGATGAAGGCCC
TAGGGTCGTAAACTCCTGTCATATAAGAGTAAGGCATAAGCGTTAATATCGTTTATGTT
>ZSR.A_1638:D00780:73:HLVCNBCXX:1:1105:14928:51350 2:N:0:ATCTCG
GGAATATTGCACAATGGGCGCAAGCCTGATGCAGCCATGCCGCGTGTATGAAGAAGGCCT
TCGGGTTGTAAAGTACTTTCAGCAGTGAGGAAGGGATGTACGTTAATAGCGTGCATTTTT
GACGTTAGCTGCAG
>ZSR.A_1639:D00780:73:HLVCNBCXX:1:1105:18274:51361 2:N:0:ATCTCG
GGAATATTGCACAATGGGCGCAAGCCTGATGCAGCCATGCCGCGTGTATGAAGAAGGCCT
TCGGGTTGTAAAGTACTTTCAGCAGTGAGGAAGGGATGTACGTTAATAGCGTGCATTTTT
GACGTTAGC
>ZSR.A_1640:D00780:73:HLVCNBCXX:1:1105:20248:51255 2:N:0:ATCTCG
GGAATATTGGACAATGGGGGCAACCCTGATCCAGCCATGCCGCGTGTGTGAAGAAGGCCT
TCGGGTTGTAAAGCACTTTCAGTGAGGAAGAAGGCCTGCGGGTTAATAGCCGGCAGGAAG
GACATCACTCACAGA
>ZSR.A_1641:D00780:73:HLVCNBCXX:1:1105:20365:51443 2:N:0:ATCTCG
GGAATATTGCACAATGGGCGCAAGCCTGATGCAGCCATGCCGCGTGTATGAAGAAGGCCT
TCGGGTTGTAAAGTACTTTCAGCAGTGAGGAAGGGATGTACGTTAATAGCGTGCATTTTT
GACGTTAGCTGCAGAAGAAGCAC
>ZSR.A_1642:D00780:73:HLVCNBCXX:1:1105:20602:51448 2:N:0:ATCTCG
GGAATATTGCACAATGGGGGAAACCCTGATGCAGCCATGCCGCGTGTGTGAAGAAGGCCT
TCGGGTTGTAAAGCACTTTCAGCGAGGAGGAAAGGGTGTAAGTTAATACCTTACATCTGT
GACGTTACT
>ZSR.A_1643:D00780:73:HLVCNBCXX:1:1105:5910:51572 2:N:0:ATCTCG
GGAATATTGCACAATGGGCGCAAGCCTGATGCAGCCATGCCGCGTGTGTGAAGAAGGCTC
TAGGGTTGTAAAGCACTTTCAGCAGTGAGGAAAGCTTGTTGGTTAATACCCATC
>ZSR.A_1644:D00780:73:HLVCNBCXX:1:1105:8039:51539 2:N:0:ATCTCG
GGAATATTGCACAATGGGCGAAAGCCTGATGCAGCCATGCCGCGTGTGTGAAGAAGGCTC
TAGGGTTGTAAAGCACTTTCAGTAGGGAGGAAAGGTTGATGGTTAATACCCATTAGCTGT
GACGT
>ZSR.A_1645:D00780:73:HLVCNBCXX:1:1105:9714:51749 2:N:0:ATCTCG
GGAATATTGGGCAATGGAGGCAACTCTGACCCAGCCATGCCGCGTGCAGGAATAATGCCC
TATGGGTAGTAAACTGCTTTTGTATAGGAAGAATAAGAGTCACGTGTGGCTTGATGACGG
TACTAT
>ZSR.A_1646:D00780:73:HLVCNBCXX:1:1105:11745:51543 2:N:0:ATCTCG
GGAATATTGCACAATGGGCGCAAGCCTGATGCAGCCATGCCGCGTGTGTGAAGAAGGCTC
TAGGGTTGTAAAGCACTTTCAGAAGGGAGGAAAGGTTGTAAGTTAATACCTTACAACTG
>ZSR.A_1647:D00780:73:HLVCNBCXX:1:1105:11971:51706 2:N:0:ATCTCG
GGAATATTGCACAATGGGCGCAAGCCTGATGCAGCCATGCCGCGTGTATGAAGAAGGCCT
TCGGGTTGTAAAGTACTTTCAGCAGTGAGGAAGGGATGTACGTTAATAGCGTGCATTTTT
GACGTT
>ZSR.A_1648:D00780:73:HLVCNBCXX:1:1105:14474:51647 2:N:0:ATCTCG
GGAATATTGCACAATGGGCGCAAGCCTGATGCAGCCATGCCGCGTGTATGAAGAAGGCCT
TCGGGTTGTAAAGTACTTTCAGCAGTGAGGAAGGGATGTACGTTAATAGCGTGCATTTTT
GACGTTAG
>ZSR.A_1649:D00780:73:HLVCNBCXX:1:1105:15949:51644 2:N:0:ATCTCG
GGAATATTGCACAATGGGCGCAAGCCTGATGCAGCCATGCCGCGTGTGTGAAGAAGGCTC
TAGGGTTGTAAAGCACTTTCAGAAGGGAGGAAAGGTTGTAAGTTAATACCTTACAACTGT
GACGTTACCTTCAG
>ZSR.A_1650:D00780:73:HLVCNBCXX:1:1105:17973:51728 2:N:0:ATCTCG
GGAATATTGGGCAATGGAGGCAACTCTGACCCAGCCATGCCGCGTGCAGGAATAATGCCC
TATGGGTAGTAAACTGCTTTTGTATAGGAAGAATAAGAGTCACGTGTGGCTTGATGACGG
TACTATACGAA
>ZSR.A_1651:D00780:73:HLVCNBCXX:1:1105:20521:51633 2:N:0:ATCTCG
GGAATATTGCACAATGGGGGAAACCCTGATGCAGCCATGCCGCGTGTGTGAAGAAGGCCT
TCGGGTTGTAAAGCACTTTCAGCGAGGAGGAAAGGTTAGTAGTTAATACCTGCTAGCTGT
GACGTTACTCGCAGAAGAAGCACC
>ZSR.A_1652:D00780:73:HLVCNBCXX:1:1105:3909:51874 2:N:0:ATCTCG
GGAATATTGCACAATGGGCGAAAGCCTGATGCAGCAATGCCGCGTGGAGGATGACGCATC
TAGGTGTGTAAACTCCTTTTATATGAGAAGATAATGACGGTATCATATGAATAAGCACCG
GCTAACTCC
>ZSR.A_1653:D00780:73:HLVCNBCXX:1:1105:4512:51807 2:N:0:ATCTCG
GGAATATTGCACAATGGGCGAAAGCCTGATGCAGCCATGCCGCGTGTGTGAAGAAGGCTC
TAGGGTTGTAAAGCACTTTCAGTAGGGAGGAAAGGTTGAAGGTTAATACCCTTTGGCTGT
>ZSR.A_1654:D00780:73:HLVCNBCXX:1:1105:4750:51968 2:N:0:ATCTCG
GGAATATTGCACAATGGGCGCAAGCCTGATGCAGCCATGCCGCGTGTGTGAAGAAGGCTC
TAGGGTTGTAAAGCACTTTCAGCAGTGAGGAAAGGTTAGTAGTTAATACCTGCTAGCTGT
GACGTTAACTGCAGAAG
>ZSR.A_1655:D00780:73:HLVCNBCXX:1:1105:5111:51876 2:N:0:ATCTCG
GGAATATTGCACAATGGGCGCAAGCCTGATGCAGCCATGCCGCGTGTATGAAGAAGGCCT
TCGGGTTGTAAAGTACTTTCAGCAGTGAGGAAGGTGGTAGTGTTAATAGCACTA
>ZSR.A_1656:D00780:73:HLVCNBCXX:1:1105:5756:51898 2:N:0:ATCTCG
GGAATATTGCACAATGGGCGCAAGCCTGATGCAGCCATGCCGCGTGTATGAAGAAGGCCT
TCGGGTTGTAAAGTACTTTCAGCAGTGAGGAAGGGATGTACGTTAATAGCGTGCATTTTT
GACGTT
>ZSR.A_1657:D00780:73:HLVCNBCXX:1:1105:7174:51830 2:N:0:ATCTCG
GGAATATTGGTCAATGGACGCAAGTCTGAACCAGCCATGCCGCGTGCAGGAAGAATGTCC
TATGGATTGTAAACTGCTTTTATTTGGGAATAAACCTCCTTACGTGTAGGGAGCT
>ZSR.A_1658:D00780:73:HLVCNBCXX:1:1105:8137:51978 2:N:0:ATCTCG
GGAATATTGGACAATGGGGGAAACCCTGATCCAGCCATGCCGCGTGAATGAAGAAGGCCT
TCGGGTTGTAAAGTTCTTTTACCTGTGATGATTATGACTAGCAGGAGAAAAAGTCCCGGC
TAACTC
>ZSR.A_1659:D00780:73:HLVCNBCXX:1:1105:9144:51972 2:N:0:ATCTCG
GGAATATTGCACAATGGGCGCAAGCCTGATGCAGCCATGCCGCGTGTGTGAAGAAGGCTC
TAGGGTTGTAAAGCACTTTCAGAAGGGAGGAAAGGTTGTAAGTTAATACCTTACAACTGT
GACGTTACC
>ZSR.A_1660:D00780:73:HLVCNBCXX:1:1105:10229:51913 2:N:0:ATCTCG
GGAATATTGGACAATGGGCGCAAGCCTGATCCAGCCATGCCGCGTGTGTGAAGAAGGCTT
TCGGGTTGTAAAGCACTTTCAGTCGGGAGGAAGGCTGCCTAGTTAATACCTAGGTAGATT
G
>ZSR.A_1661:D00780:73:HLVCNBCXX:1:1105:10631:51812 2:N:0:ATCTCG
GGAATATTGCACAATGGGCGCAAGCCTGATGCAGCCATGCCGCGTGTATGAAGAAGGCCT
TCGGGTTGTAAAGTACTTTCAGCAGTGAGGAAGGGATGTACGTTAATAGCGTGCATTTTT
GACGTTAGC
>ZSR.A_1662:D00780:73:HLVCNBCXX:1:1105:10565:51876 2:N:0:ATCTCG
GGAATATTGGTCAATGGACGCAAGTCTGAACCAGCCATGCCGCGTGCAGGAAGACGGCCT
TATGGGTTGTAAACTGCTTTTATATAGGGTGAAAATTATCTACGTGTAGATAACTGACG
>ZSR.A_1663:D00780:73:HLVCNBCXX:1:1105:11809:51952 2:N:0:ATCTCG
GGAATATTGCACAATGGGGGAAACCCTGATGCAGCCATGCCGCGTGTGTGAAGAAGGCCT
TCGGGTTGTAAAGCACTTTCAGTAGGGAGGAAAGGTGTGTAGTTAATACCTGCATACTGT
GACGTTACCTACAG
>ZSR.A_1664:D00780:73:HLVCNBCXX:1:1105:13142:51894 2:N:0:ATCTCG
AGAATCATTCACAATGGACGAAAGTCTGATGGTGCAACGCCGCGTGGAGGATGAAGGCCC
TAGGGTCGTAAACTCCTGTCATATAAGAGTAAGGCATAAGCGTTAATATCGTTTATGTTT
GATAGTATTATAAGA
>ZSR.A_1665:D00780:73:HLVCNBCXX:1:1105:13034:51916 2:N:0:ATCTCG
GGAATATTGCACAATGGGCGCAAGCCTGATGCAGCCATGCCGCGTGTATGAAGAAGGCCT
TCGGGTTGTAAAGTACTTTCAGCAGTGAGGAAGGGATGTACGTTAATAGCGTGCATTTTT
GACGTTAGCTGCA
>ZSR.A_1666:D00780:73:HLVCNBCXX:1:1105:14697:51849 2:N:0:ATCTCG
GGAATATTGCACAATGGGCGCAAGCCTGATGCAGCCATGCCGCGTGTATGAAGAAGGCCT
TCGGGTTGTAAAGTACTTTCAGCAGTGAGGAAGGGATGTACGTTAATAGCGTGC
>ZSR.A_1667:D00780:73:HLVCNBCXX:1:1105:18658:51848 2:N:0:ATCTCG
GGAATATTGCACAATGGGGGAAACCCTGATGCAGCAACGCCGCGTGGAGGATGACACATT
TCGGTGCGTAAACTCCTTTTATATAGGAAGATAATGACGGTACTATATGAATAAGCGCCG
GCTAACTCCGTGC
>ZSR.A_1668:D00780:73:HLVCNBCXX:1:1105:19083:51925 2:N:0:ATCTCG
GGAATCTTAGACAATGGGCGCAAGCCTGATCTAGCCATGCCGCGTGAGCGATGAAGGCCT
TAGGGTCGTAAAACTCTTTCGCCAGGGATGATAATGACAGTACCTGGTAAAGAAACCCCG
GCTAACTCCGTGCCAGCAGCCGCGG
>ZSR.A_1669:D00780:73:HLVCNBCXX:1:1105:19485:51926 2:N:0:ATCTCG
GGAATATTGCACAATGGGGGAAACCCTGATGCAGCCATGCCGCGTGTGTGAAGAAGGCCT
TCGGGTTGTAAAGCACTTTCAGCGAGGAGGAAAGGTTAGTAGTTAATACCTGCTAGCTGT
GACGTTACT
>ZSR.A_1670:D00780:73:HLVCNBCXX:1:1105:2152:52136 2:N:0:ATCTCG
GGAATATTGCACAATGGGCGCAAGCCTGATGCAGCCATGCCGCGTGTATGAAGAAGGCCT
TCGGGTTGTAAAGTACTTTCAGCAGTGAGGAAGGTTCATGCGTTAATAGCGTATGGATTT
GACGTTAGCTGCAGAAG
>ZSR.A_1671:D00780:73:HLVCNBCXX:1:1105:5814:52191 2:N:0:ATCTCG
GGAATATTGGACAATGGGGGAAACCCTGATCCAGCAATACCACGTGTGTGAAGAAGGCCT
TAGGGTTGTAAAGCACTTTAGTTAGGGAGGAAGGCAATTAGGTTAAGAGCTAAATTGTTT
GACGTTACC
>ZSR.A_1672:D00780:73:HLVCNBCXX:1:1105:10397:52075 2:N:0:ATCTCG
GGAATATTGCACAATGGGCGCAAGCCTGATGCAGCCATGCCGCGTGTGTGAAGAAGGCTC
TAGGGTTGTAAAGCACTTTCAGCAGTGAGGAAAGCTTGTTGGTTAATACCCATCAAGTGT
>ZSR.A_1673:D00780:73:HLVCNBCXX:1:1105:10487:52111 2:N:0:ATCTCG
GGAATATTGCACAATGGGCGCAAGCCTGATGCAGCCATGCCGCGTGTATGAAGAAGGCCT
TCGGGTTGTAAAGTACTTTCAGCAGTGAGGAAGGGATGTACGTTAATAGCGTGCATTTTT
GACGT
>ZSR.A_1674:D00780:73:HLVCNBCXX:1:1105:13128:52117 2:N:0:ATCTCG
AGAATCATTCACAATGGACGAAAGTCTGATGGTGCAACGCCGCGTGGAGGATGAAGGCCC
TAGGGTCGTAAACTCCTGTCATATAAGAGTAAGGCATAAGCGTTAATATCGTTTATGTTT
GA
>ZSR.A_1675:D00780:73:HLVCNBCXX:1:1105:16485:52035 2:N:0:ATCTCG
GGAATATTGCACAATGGGGGAAACCCTGATGCAGCCATGCCGCGTGTGTGAAGAAGGCCT
TCGGGTTGTAAAGCACTTTCAGCGAGGAGGAAAGGGTGTAAGTTAATACCTTACATCTGT
GA
>ZSR.A_1676:D00780:73:HLVCNBCXX:1:1105:17411:52130 2:N:0:ATCTCG
GGAATATTGCACAATGGGCGCAAGCCTGATGCAGCCATGCCGCGTGTGTGAAGAAGGCCT
TCGGGTTGTAAAGCACTTTCAGTCGTGAGGAAGGGTTAGTAGTTAATACCTGCTAGCTTT
GACGTTAGC
>ZSR.A_1677:D00780:73:HLVCNBCXX:1:1105:17969:52176 2:N:0:ATCTCG
GGAATATTGCACAATGGGGGAAACCCTGATGCAGCCATGCCGCGTGTGTGAAGAAGGCCC
TAGGGTTGTAAAGCACTTTCAGCGAGGAGGAAAGGGTGTCGGTTAATACCCGGCATCTGT
GACGTTACA
>ZSR.A_1678:D00780:73:HLVCNBCXX:1:1105:20249:52236 2:N:0:ATCTCG
GGAATTTTGCGCAATGGAGGCAACTCTGACGCAGCAACGCCATGTGAGGGATGACGCATT
TAGGTGTGTAAACCTCTGTCGACAGGGAATAATAATGAATGTACCTGTAAAGGAAGCCCC
GGCTAACTTCGTGCCAGCAGCC
>ZSR.A_1679:D00780:73:HLVCNBCXX:1:1105:2095:52315 2:N:0:ATCTCG
AGAATCATTCACAATGGGGGCAACCCTGATGGTGCAACGCCGCGTGGAGGATGAAGGCCC
TAGGGTCGTAAACTCCTGTCATCAAGGAGTAAGGCATAATAGTTAATAGCTATTATGTTT
GATAGTACTTGAAGAGGAAG
>ZSR.A_1680:D00780:73:HLVCNBCXX:1:1105:2201:52438 2:N:0:ATCTCG
GGAATATTGCACAATGGGCGCAAGCCTGATGCAGCCATGCCGCGTGTATGAAGAAGGCCT
TCGGGTTGTAAAGTACTTTCAGCAGTGAGGAAGGGGGTGTCGTTAATAGCGGCATCTTTT
>ZSR.A_1681:D00780:73:HLVCNBCXX:1:1105:3899:52381 2:N:0:ATCTCG
GGAATATTGCACAATGGGCGCAAGCCTGATGCAGCCATGCCGCGTGTGTGAAGAAGGCCT
TAGGGTTGTAAAGCACTTTCAGTAAGGAGGAAAGGTTAGTAGTTAATACCTGCTAGCTG
>ZSR.A_1682:D00780:73:HLVCNBCXX:1:1105:4214:52396 2:N:0:ATCTCG
GGAATATTGCACAATGGGCGCAAGCCTGATGCAGCCATGCCGCGTGTATGAAGAAGGCCT
TCGGGTTGTAAAGTACTTTCAGCAGTGAGGAAGGGATGTACGTTAATAGCGTGCATTTTT
GACGTTAGCTGCAGAAGAAGCA
>ZSR.A_1683:D00780:73:HLVCNBCXX:1:1105:9191:52423 2:N:0:ATCTCG
GGAATATTGGACAATGGGGGCAACCCTGATCCAGCAATGCCGCGTGAGTGAAGAAGGCCT
TCGGGTTGTAAAGCTCTTTCAATGGAGAAGATGATGACGGTATCCAGAGAAGAAGCCCCG
GCTAAC
>ZSR.A_1684:D00780:73:HLVCNBCXX:1:1105:9689:52257 2:N:0:ATCTCG
GGAATATTGCACAATGGGCGCAAGCCTGATGCAGCCATGCCGCGTGTATGAAGAAGGCCT
TCGGGTTGTAAAGTACTTTCAGCAGTGAGGAAGGGATGTACGTTAATAGCGTGCATTTTT
GA
>ZSR.A_1685:D00780:73:HLVCNBCXX:1:1105:10400:52254 2:N:0:ATCTCG
GGAATATTGCACAATGGGCGCAAGCCTGATGCAGCCATGCCGCGTGTATGAAGAAGGCCT
TCGGGTTGTAAAGTACTTTCAGCAGTGAGGAAGGGATGTACGTTAATAGCGTGCATTTTT
GACGTTAGCTGCAGAAG
>ZSR.A_1686:D00780:73:HLVCNBCXX:1:1105:11569:52301 2:N:0:ATCTCG
GGAATATTGCACAATGGGGGAAACCCTGATGCAGCAACGCCGCGTGGAGGATGACACATT
TCGGTGCGTAAACTCCTTTTATATAGGAAGATAATGACGGTACTATATGAATAAGCGCCG
GCTAA
>ZSR.A_1687:D00780:73:HLVCNBCXX:1:1105:12428:52256 2:N:0:ATCTCG
GGAATATTGCACAATGGGCGCAAGCCTGATGCAGCCATGCCGCGTGTATGAAGAAGGCCT
TCGGGTTGTAAAGTACTTTCAGCAGTGAGGAAGGGATGTACGTTAATAG
>ZSR.A_1688:D00780:73:HLVCNBCXX:1:1105:13240:52288 2:N:0:ATCTCG
GGAATATTGCACAATGGGCGCAAGCCTGATGCAGCCATGCCGCGTGTATGAAGAAGGCCT
TCGGGTTGTAAAGTACTTTCAGCAGTGAGGAAGGGATGTACGTTAATAGCGTGCATTTT
>ZSR.A_1689:D00780:73:HLVCNBCXX:1:1105:15112:52274 2:N:0:ATCTCG
GGAATTTTGGACAATGGGGGAAACCCTGATCCAGCGATGCCGCGTGAACGAATGAAGGCC
TATGGGTTGTAAAGTTCTTTCGTCTGTGAAGATGATGACGGTAACAGAAAAAGAAGCTCC
GGCTAACTCCGTGCCAGC
>ZSR.A_1690:D00780:73:HLVCNBCXX:1:1105:16640:52376 2:N:0:ATCTCG
GGAATATTGCACAATGGGCGCAAGCCTGATGCAGCCATGCCGCGTGTGTGAAGAAGGCTC
TAGGGTTGTAAAGCACTTTCAGCAGTGAGGAAAGGTTAGTAGTTAATACCTGCTAGCTGT
GACGTTAAC
>ZSR.A_1691:D00780:73:HLVCNBCXX:1:1105:11371:52689 2:N:0:ATCTCG
GGAATATTGGACAATGGGGGCAACCCTGATCCAGCCATGCCGCGTGTGTGAAGAAGGCCT
TCGGGTTGTAAAGCACTTTCAGTGAGGAAGAAGGCCTGCGGGTCAATAACCGGCAGGAA
>ZSR.A_1692:D00780:73:HLVCNBCXX:1:1105:12967:52563 2:N:0:ATCTCG
GGAATATTGCACAATGGGCGCAAGCCTGATGCAGCCATGCCGCGTGTGTGAAGAAGGCTC
TAGGGTTGTAAAGCACTTTCAGCAGTGAGGAAAGGTTAGTAGTTAATACCTGCT
>ZSR.A_1693:D00780:73:HLVCNBCXX:1:1105:15087:52508 2:N:0:ATCTCG
GGAATATTGGACAATGGGCGAAAGCCTGATCCAGCAATGCCGCGTGTGTGAAGAAGGCCT
GAGGGTTGTAAAGCACTTTCAGCAAGAAAGATGGATAAAGTGGCTAATACCCACAGTAT
>ZSR.A_1694:D00780:73:HLVCNBCXX:1:1105:15744:52647 2:N:0:ATCTCG
GGAATATTGCACAATGGGCGCAAGCCTGATGCAGCCATGCCGCGTGTATGAAGAAGGCCT
TCGGGTTGTAAAGTACTTTCAGCAGTGAGGAAGGGATGTACGTTAATAGCGTGCATTTT
>ZSR.A_1695:D00780:73:HLVCNBCXX:1:1105:16867:52570 2:N:0:ATCTCG
GGAATATTGCACAATGGGCGCAAGCCTGATGCAGCCATGCCGCGTGTATGAAGAAGGCCT
TCGGGTTGTAAAGTACTTTCAGCAGTGAGGAAGGGATGTACGTTAATAGCGTGCATTTTT
GACGTTAGC
>ZSR.A_1696:D00780:73:HLVCNBCXX:1:1105:17142:52504 2:N:0:ATCTCG
GGAATATTGCACAATGGGCGAAAGCCTGATGCAGCAATGCCGCGTGGAGGATGACGCATC
TAGGTGTGTAAACTCCTTTTATATGAGAAGATAATGACGGTATCATATGAATAAGCACCG
GCTAACTCC
>ZSR.A_1697:D00780:73:HLVCNBCXX:1:1105:19234:52719 2:N:0:ATCTCG
GGAATATTGCACAATGGGGGAAACCCTGATGCAGCAACGCCGCGTGGAGGATGACACATT
TCGGTGCGTAAACTCCTTTTATATAGGAAGATAATGACGGTACTATATGAATAAGCGCCG
GCTAACTCCGTGCCAGCAGCCGC
>ZSR.A_1698:D00780:73:HLVCNBCXX:1:1105:1813:52827 2:N:0:ATCTCG
AGAATCATTCACAATGGACGAAAGTCTGATGGTGCAACGCCGCGTGGAGGATGAAGGCCC
TAGGGTCGTAAACTCCTGTCATATAAGAGTAAGGCATAAGCGTTAATATCGTTTATGTTT
GATAGT
>ZSR.A_1699:D00780:73:HLVCNBCXX:1:1105:1985:52997 2:N:0:ATCTCG
GGAATATTGCACAATGGGGGAAACCCTGATGCAGCAACGCCGCGTGGAGGATGACACATT
TCGGTGCGTAAACTCCTTTTATATAGGAAGATAATGACGGTACTATATGAATAAGCGCCG
GCTAAC
>ZSR.A_1700:D00780:73:HLVCNBCXX:1:1105:2235:52869 2:N:0:ATCTCG
GGAATATTGCACAATGGGCGCAAGCCTGATGCAGCCATGCCGCGTGTATGAAGAAGGCCT
TCGGGTTGTAAAGTACTTTCAGCAGTGAGGAAGGGATGTACGTTAATAGCGTGCATTTTT
GACGTTAGCTGCAGAAG
>ZSR.A_1701:D00780:73:HLVCNBCXX:1:1105:2979:52882 2:N:0:ATCTCG
GGAATATTGCACAATGGGCGCAAGCCTGATGCAGCCATGCCGCGTGTGTGAAGAAGGCTC
TAGGGTTGTAAAGCACTTTCAGCAGTGAGGAAAGCTTGTTGGTTAATACCCATCAAGTGT
>ZSR.A_1702:D00780:73:HLVCNBCXX:1:1105:5336:52868 2:N:0:ATCTCG
GGAATATTGGACAATGGGGGAAACCCTGATCCAGCAATACCACGTGCGTGAAGAAGGCCT
TAGGGTTGTAAAGCACTTTAGTTAGGGAGGAAGGCAATTAGGTTAAGAGCTAAATTGTTT
GACGTT
>ZSR.A_1703:D00780:73:HLVCNBCXX:1:1105:11731:52906 2:N:0:ATCTCG
GGAATATTGCACAATGGGCGAAAGCCTGATGCAGCAATGCCGCGTGGAGGATGACGCATC
TAGGTGTGTAAACTCCTTTTATATGAGAAGATAATGACGGTATCATATGAATAAGCACC
>ZSR.A_1704:D00780:73:HLVCNBCXX:1:1105:13342:52840 2:N:0:ATCTCG
GGAATATTGGACAATGGGGGCAACCCTGATCCAGCCATGCCGCGTGTGTGAAGAAGGCCT
TCGGGTTGTAAAGCACTTTCAGTGAGGAAGAAGGCCTGCGGGTTAATAGCCGGCAGGAAG
GACATC
>ZSR.A_1705:D00780:73:HLVCNBCXX:1:1105:15086:52959 2:N:0:ATCTCG
GGAATATTGCACAATGGGGGAAACCCTGATGCAGCCATGCCGCGTGTGTGAAGAAGGCCT
TCGGGTTGTAAAGCACTTTCAGTTGTGAGGAAGGCATATACGTTAATAGCGTGTGTGTTT
GACGTT
>ZSR.A_1706:D00780:73:HLVCNBCXX:1:1105:17073:52754 2:N:0:ATCTCG
GGAATATTGCACAATGGGCGCAAGCCTGATGCAGCCATGCCGCGTGTGTGAAGAAGGCCT
TCGGGTTGTAAAGCACTTTCAGCGAGGAGGAAGGGTTAGTAGTTAATACCTGCTAGCTTT
GACGTTAC
>ZSR.A_1707:D00780:73:HLVCNBCXX:1:1105:17141:52901 2:N:0:ATCTCG
GGAATATTGCACAATGGGCGCAAGCCTGATGCAGCCATGCCGCGTGTGTGAAGAAGGCCT
TCGGGTTGTAAAGCACTTTCAGCGAGGAGGAAGGGTTAGTAGTTAATACCTGCTAGCTTT
GACGTTACT
>ZSR.A_1708:D00780:73:HLVCNBCXX:1:1105:20982:53000 2:N:0:ATCTCG
GGAATATTGCACAATGGGCGCAAGCCTGATGCAGCCATGCCGCGTGTATGAAGAAGGCCT
TCGGGTTGTAAAGTACTTTCAGCAGTGAGGAAGGGATGTACGTTAATAGCGTGCATTTTT
GACGTTAG
>ZSR.A_1709:D00780:73:HLVCNBCXX:1:1105:1082:53183 2:N:0:ATCTCG
GGAATATTGGACAATGGGGGAAACCCTGATCCAGCAATACCACGTGTGTGAAGAAGGCCT
TAGGGTTGTAAAGCACTTTAGTTAGGGAGGAAGGCAATTAGGTTAAGAGCTAAATTGTTT
GACGTT
>ZSR.A_1710:D00780:73:HLVCNBCXX:1:1105:1873:53066 2:N:0:ATCTCG
GGAATATTGCACAATGGGCGCAAGCCTGATGCAGCCATGCCGCGTGTGTGAAGAAGGCTC
TAGGGTTGTAAAGCACTTTCAGCAGTGAGGAAAGCTTGTTGGTTAATACCCATCAAGTGT
GACGTTAACTGCAGAAGAAGCACCGGCTA
>ZSR.A_1711:D00780:73:HLVCNBCXX:1:1105:1969:53246 2:N:0:ATCTCG
GGAATATTGCACAATGGGCGCAAGCCTGATGCGGCCATGCCGCGTGTATGAAGAAGGCCT
TCGGGTTGTAAAGTACTTTCAGCAGTGAGGAAGGGATGTACGTTAATAGCGTGCATTTTT
GACGTTAGCTGCAGAAGAAGCACCGGCT
>ZSR.A_1712:D00780:73:HLVCNBCXX:1:1105:3721:53102 2:N:0:ATCTCG
GGAATATTGCACAATGGGCGCAAGCCTGATGCAGCCATGCCGCGTGTATGAAGAAGGCCT
TCGGGTTGTAAAGTACTTTCAGCAGTGAGGAAGGGATGTACGTTAATAGCGTGCATTTTT
GACGTT
>ZSR.A_1713:D00780:73:HLVCNBCXX:1:1105:14699:53059 2:N:0:ATCTCG
GGAATATTGCACAATGGGCGCAAGCCTGATGCAGCCATGCCGCGTGTATGAAGAAGGCCT
TCGGGTTGTAAAGTACTTTCAGCAGTGAGGAAGGTTCATGCGTTAATAGCGTATGGATTT
GACGTTAGCTGCAGAAGAA
>ZSR.A_1714:D00780:73:HLVCNBCXX:1:1105:20329:53191 2:N:0:ATCTCG
GGAATATTGCACAATGGGGGAAACCCTGATGCAGCCATGCCGCGTGTGTGAAGAAGGCTC
TAGGGTCGTAAAGCACTTTCAGTAGGGAGGAAAGGGTTGTAGTTAATACCTGCGATCTGT
GACGTTACCTACAGAAGAAGCACCG
>ZSR.A_1715:D00780:73:HLVCNBCXX:1:1105:20579:53231 2:N:0:ATCTCG
GGAATATTGGACAATGGGCGAAAGCCTGATCCAGCAATGCCGCGTGTGTGAAGAAGGCCT
GAGGGTTGTAAAGCACTTTCAGCAAGAAAGATGGATAAAGTGGCTAATACCCACAGTATC
TGACGTTAC
>ZSR.A_1716:D00780:73:HLVCNBCXX:1:1105:2052:53308 2:N:0:ATCTCG
GGAATCTTGGACAATGGGCGCAAGCCTGATCCAGCCATGCCGCGTGAGTGATGAAGGCCT
TAGGGTCGTAAAGCTCTTTCGCCAGAGATGATAATGACAGTATCTGGTAAAGAAACCCCG
GCTAACTCCGTGCCAG
>ZSR.A_1717:D00780:73:HLVCNBCXX:1:1105:13700:53280 2:N:0:ATCTCG
GGAATATTGCACAATGGGCGCAAGCCTGATGCAGCCATGCCGCGTGTATGAAGAAGGCCT
TCGGGTTGTAAAGTACTTTCAGCAGTGAGGAAGGGATGTACGTTAATAGCGTGCATTTT
>ZSR.A_1718:D00780:73:HLVCNBCXX:1:1105:15914:53261 2:N:0:ATCTCG
GGAATATTGGACAATGGGCGAAAGCCTGATCCAGCAATACCGCGTGAATGATGAAGGCCC
TAGGGTTGTAAAGTTCTTTTAATAGGGAAGATAATGACGGTACCTATAGAAAAAGCCCCG
GCTAACTCCGTGCC
>ZSR.A_1719:D00780:73:HLVCNBCXX:1:1105:15811:53309 2:N:0:ATCTCG
GGAATATTGCACAATGGGCGCAAGCCTGATGCAGCCATGCCGCGTGTATGAAGAAGGCCT
TCGGGTTGTAAAGTACTTTCAGCAGTGAGGAAGGGATGTACGTTAATAGCGTGCATTTTT
GACGTTAGCTGCAG
>ZSR.A_1720:D00780:73:HLVCNBCXX:1:1105:19854:53373 2:N:0:ATCTCG
GGAATATTGGACAATGGGGGCAACCCTGATCCAGCCATGCCGCGTGTGTGAAGAAGGCCT
TCGGGTTGTAAAGCACTTTCAGTGAGGAAGAAGGCCTGCGGGTTAATAGCCGGCAGGAAG
GACATCACTCACAGAAGAAGCA
>ZSR.A_1721:D00780:73:HLVCNBCXX:1:1105:20114:53270 2:N:0:ATCTCG
GGAATATTGGGCAATGGAGGCAACTCTGACCCAGCCATGCCGCGTGCAGGAATACGGTTC
TATGGATTGTAAACTGCTTTTATACAGGAAGAATAAGGTCTACGTGTAGACTGATGACGG
TACTGTAAGAATAAGGATCG
>ZSR.A_1722:D00780:73:HLVCNBCXX:1:1105:20084:53453 2:N:0:ATCTCG
GGAATATTGCACAATGGGCGCAAGCCTGATGCAGCCATGCCGCGTGTGTGAAGAAGGCCT
TCGGGTTGTAAAGCACTTTCAGCAGTGAGGAAGGCGGGTACGTTAATAGCGTGCTCGTTT
GACGTTAGCTGCAGAAGAAGCACCGGCT
>ZSR.A_1723:D00780:73:HLVCNBCXX:1:1105:20848:53430 2:N:0:ATCTCG
GGAATATTGCACAATGGGCGCAAGCCTGATGCAGCCATGCCGCGTGTATGAAGAAGGCCT
TCGGGTTGTAAAGTACTTTCAGCAGTGAGGAAGGGATGTACGTTAATAGCGTGCATTTTT
GACGTTAGC
>ZSR.A_1724:D00780:73:HLVCNBCXX:1:1105:1357:53672 2:N:0:ATCTCG
GGAATATTGCACAATGGGCGCAAGCCTGATGCAGCCATGCCGCGTGTGTGAAGAAGGCTC
TAGGGTTGTAAAGCACTTTCAGCAGTGAGGAAAGGTTAGTAGTTAATACCTGCTAGCTGT
GACGTTAACTGCAGAAG
>ZSR.A_1725:D00780:73:HLVCNBCXX:1:1105:2064:53632 2:N:0:ATCTCG
GGAATATTGCACAATGGGCGCAAGCCTGATGCAGCCATGCCGCGTGTGTGAAGAAGGCCT
TCGGGTTGTAAAGCACTTTCAGTCGTGAGGAAGGGTTAGTAGTTAATACCTGCTAGCTTT
GACGTTAGCGACAGAAGAAG
>ZSR.A_1726:D00780:73:HLVCNBCXX:1:1105:3398:53605 2:N:0:ATCTCG
GGAATATTGCACAATGGGCGCAAGCCTGATGCAGCCATGCCGCGTGTGTGAAGAAGGCTC
TAGGGTTGTAAAGCACTTTCAGCAGTGAGGAAAGCTTGTTGGTTAATAGCCATCAAGTGT
GACGTTAA
>ZSR.A_1727:D00780:73:HLVCNBCXX:1:1105:4386:53625 2:N:0:ATCTCG
GGAATATTGGACAATGGGGGCAACCCTGATCCAGCCATGCCGCGTGTGTGAAGAAGGCCT
TCGGGTTGTAAAGCACTTTCAGTGAGGAAGAAGGCCTGCGGGTTAATAGCCGGCAGGAAG
GACATCACTCACAGAAGAAGCACCGGCTA
>ZSR.A_1728:D00780:73:HLVCNBCXX:1:1105:5928:53692 2:N:0:ATCTCG
AGAATCATTCACAATGGACGAAAGTCTGATGGTGCAACGCCGCGTGGAGGATGAAGGCCC
TAGGGTCGTAAACTCCTGTCATATAAGAGTAAGGCATAAGCGTTAATATCGTTTATGTTT
GATAGTAT
>ZSR.A_1729:D00780:73:HLVCNBCXX:1:1105:7797:53583 2:N:0:ATCTCG
GGAATATTGGACAATGGAGGAAACTCTGATCCAGCAATGCCGCGTGTGTGATGAAGGCCC
TAGGGTTGTAAAGCACTTTCAACGGTGAAGATGATGACGGTAGCCGTAGAAGAAGCCCCG
GCTAA
>ZSR.A_1730:D00780:73:HLVCNBCXX:1:1105:8394:53519 2:N:0:ATCTCG
GGAATATTGCACAATGGGGGAAACCCTGATGCAGCCATGCCGGGTGTGTGAAGAAGGCCT
TCGGGTTGTAAAGCACTTTCAGCGAGGAGGAAAGGGTGTAAGTTAATACCTTACATCTGT
GACGT
>ZSR.A_1731:D00780:73:HLVCNBCXX:1:1105:17417:53631 2:N:0:ATCTCG
GGAATATTGGACAATGGGCGAAAGCCTGATCCAGCAACGCCGCGTGAATGATGAAGGCCT
TAGGGTTGTAAAATTCTTTCGCTAGGGAAGATAATGACTGTACCTAGTAAAGAAGCCCCG
GCTAACTCCGTGCCAGC
>ZSR.A_1732:D00780:73:HLVCNBCXX:1:1105:17601:53673 2:N:0:ATCTCG
GGAATATTGGGCAATGGAGGCAACTCTGACCCAGCCATGCCGCGTGCAGGAATACGGTTC
TATGGATTGTAAACTGCTTTTATACAGGAAGAATAAGGTCTACGTGTAGACTGATGACGG
TACTGTAAGAATAAGGA
>ZSR.A_1733:D00780:73:HLVCNBCXX:1:1105:19221:53547 2:N:0:ATCTCG
GGAATATTGCACAATGGGGGAAACCCTGATGCAGCAACGCCGCGTGGAGGATGACACATT
TCGGTGCGTAAACTCCTTTTATATAGGAAGATAATGACGGTACTATATGAATAAGCGCCG
GCTAACTCC
>ZSR.A_1734:D00780:73:HLVCNBCXX:1:1105:19182:53550 2:N:0:ATCTCG
GGAATATTGCACAATGGGCGCAAGCCTGATGCAGCCATGCCGCGTGTATGAAGAAGGCCT
TCGGGTTGTAAAGTACTTTCAGCAGTGAGGAAGGGATGTACGTTAATAGCGTGCATTTTT
GACGTTAGCTGCAGAAG
>ZSR.A_1735:D00780:73:HLVCNBCXX:1:1105:19728:53532 2:N:0:ATCTCG
GGAATATTGCACAATGGGCGCAAGCCTGATGCAGCCATGCCGCGTGTATGAAGAAGGCCT
TCGGGTTGTAAAGTACTTTCAGCAGTGAGGAAGGGATGTACGTTAATAGCGTGCATTTTT
GACGTTAGCTGCAGAAGAAGCACCGGCTA
>ZSR.A_1736:D00780:73:HLVCNBCXX:1:1105:1301:53855 2:N:0:ATCTCG
GGAATATTGCACAATGGGCGCAAGCCTGATGCAGCCATGCCGCGTGTATGAAGAAGGCCT
TCGGGTTGTAAAGTACTTTCAGCAGTGAGGAAGGGATGTACGTTAATAGCGTGCATTTTT
GACGTTAGCTGCAGAAG
>ZSR.A_1737:D00780:73:HLVCNBCXX:1:1105:1578:53759 2:N:0:ATCTCG
GGAATATTGCACAATGGGCGCAAGCCTGATGCAGCCATGCCGCGTGTATGAAGAAGGCCT
TCGGGTTGTAAAGTACTTTCAGCAGTGAGGAAGGGATGTACGTTAATAGCGTGCATTTTT
GACGTT
>ZSR.A_1738:D00780:73:HLVCNBCXX:1:1105:1784:53768 2:N:0:ATCTCG
GGAATATTGCACAATGGGCGCAAGCCTGATGCAGCCATGCCGCGTGTGTGAAGAAGGCTC
TAGGGTTGTAAAGCACTTTCAGCAGTGAGGAAAGCTTGTTGGTTAATACCCATCAAGTGT
GACGTTAA
>ZSR.A_1739:D00780:73:HLVCNBCXX:1:1105:2986:53821 2:N:0:ATCTCG
GGAATATTGCACAATGGGCGAAAGCCTGATGCAGCAATGCCGCGTGGAGGATGACGCATC
TAGGTGTGTAAACTCCTTTTATATGAGAAGATAATGACGGTATCATATGAATAAGCACCG
>ZSR.A_1740:D00780:73:HLVCNBCXX:1:1105:6752:53991 2:N:0:ATCTCG
GGAATATTGCACAATGGGCGCAAGCCTGATGCAGCCATGCCGCGTGTATGAAGAAGGCCT
TCGGGTTGTAAAGTACTTTCAGCAGTGAGGAAGGGATGTACGTTAATAGCGTGCATTTTT
GACGTTAG
>ZSR.A_1741:D00780:73:HLVCNBCXX:1:1105:9711:53961 2:N:0:ATCTCG
GGAATATTGCACAATGGGGGAAACCCTGATGCAGCAACGCCGCGTGGAGGATGACACATT
TCGGTGCGTAAACTCCTTTTATATAGGAAGATAATGACGGTACTATATGAATAAGCGCCG
G
>ZSR.A_1742:D00780:73:HLVCNBCXX:1:1105:13564:53814 2:N:0:ATCTCG
GGAATATTGGACAATGGGGGAAACCCTGATCCAGCAATACCACGTGTGTGAAGAAGGCCT
TAGGGTTGTAAAGCACTTTAGTTAGGGAGGAAGGCAATTAGGTTAAGAGCTAAATTGTTT
GACGTTACCTAAAGAATAAGCAC
>ZSR.A_1743:D00780:73:HLVCNBCXX:1:1105:16576:53935 2:N:0:ATCTCG
GGAATATTGCACAATGGGCGCAAGCCTGATGCAGCCATGCCGCGTGTGTGAAGAAGGCTC
TAGGGTTGTAAAGCACTTTCAGCAGTGAGGAAAGCTTGTTGGTTAATACCCATCAAGTGT
GACGTTAAC
>ZSR.A_1744:D00780:73:HLVCNBCXX:1:1105:18534:53837 2:N:0:ATCTCG
GGAATATTGCACAATGGGCGCAAGCCTGATGCAGCCATGCCGCGTGTGTGAAGAAGGCTC
TAGGGTTGTAAAGCACTTTCAGAAGGGAGGAAAGGTTGTAAGTTAATACCTTACAACTGT
GACGTTACCTTCAGAAGAAGCAC
>ZSR.A_1745:D00780:73:HLVCNBCXX:1:1105:4357:54031 2:N:0:ATCTCG
GGAATATTGCACAATGGGGGAAACCCTGATGCAGCCATGCCGCGTGTATGAAGAAGGCCT
TCGGGTTGTAAAGTACTTTCAGTTGTGAGGAAGGCTTGTTAGTTAATAGCTAGCAGGTTT
GACGTTAGCA
>ZSR.A_1746:D00780:73:HLVCNBCXX:1:1105:5742:54057 2:N:0:ATCTCG
GGAATATTGCACAATGGGCGCAAGCCTGATGCAGCCATGCCGCGTGTATGAAGAAGGCCT
TCGGGTTGTAAAGTACTTTCAGCAGTGAGGAAGGGATGTACGTTAATAGCGTGCATTTTT
GACGTTAGCTGCAGAAGAAGCACCG
>ZSR.A_1747:D00780:73:HLVCNBCXX:1:1105:11797:54129 2:N:0:ATCTCG
GGAATATTGGACAATGGGCGAAAGCCTGATCCAGCAATGCCGCGTGTGTGAAGAAGGCCT
GAGGGTTGTAAAGCACTTTCAGCAAGAAAGATGGATAAAGTGGCTAATACCCAC
>ZSR.A_1748:D00780:73:HLVCNBCXX:1:1105:13654:54120 2:N:0:ATCTCG
GGAATATTGCACAATGGGCGCAAGCCTGATGCAGCCATGCCGCGTGTGTGAAGAAGGCTC
TAGGGTTGTAAAGCACTTTCAGCAGTGAGGAAAGCTTGTTGGTTAATACCCATCAAGTGT
GACGT
>ZSR.A_1749:D00780:73:HLVCNBCXX:1:1105:15018:54084 2:N:0:ATCTCG
GGAATATTGCACAATGGGCGCAAGCCTGATGCAGCCATGCCGCGTGTATGAAGAAGGCCT
TCGGGTTGTAAAGTACTTTCAGCAGTGAGGAAGGGATGTACGTTAATAGCGTGCATTTTT
GACGTTAGCTGCAGAAGAAGCACCGGCT
>ZSR.A_1750:D00780:73:HLVCNBCXX:1:1105:16878:54040 2:N:0:ATCTCG
GGAATATTGCACAATGGGGGAAACCCTGATGCAGCCATTCCGCGTGAAGGACTACGGTTC
TATGGATTGTAAACTTCTTTTCTACAGGAAGAATAAGAGTATCGTGATGCTCGATGACTG
TACTGTAGGAATAAGCA
>ZSR.A_1751:D00780:73:HLVCNBCXX:1:1105:17688:54093 2:N:0:ATCTCG
GGAATATTGCACAATGGGCGCAAGCCTGATGCAGCCATGCCGCGTGTGTGAAGAAGGCTC
TAGGGTTGTAAAGCACTTTCAGCAGTGAGGAAAGCTTGTTGGTTAATACCCATCAAGTGT
GACGTTAA
>ZSR.A_1752:D00780:73:HLVCNBCXX:1:1105:18231:54051 2:N:0:ATCTCG
GGAATATTGCACAATGGGCGCAAGCCTGATGCAGCCATGCCGCGTGTATGAAGAAGGCCT
TCGGGTTGTAAAGTACTTTCAGCAGTGAGGAAGGGATGTACGTTAATAGCGTG
>ZSR.A_1753:D00780:73:HLVCNBCXX:1:1105:19871:54042 2:N:0:ATCTCG
GGAATATTGCACAATGGGCGAAAGCCTGATGCAGCCATGCCGCGTGTGTGAAGAAGGCTC
TAGGGTTGTAAAGCACTTTCAGTAGGGAGGAAAGGTTGAAGGTTAATACCCTTTGGCTGT
GACGTTACC
>ZSR.A_1754:D00780:73:HLVCNBCXX:1:1105:20088:54139 2:N:0:ATCTCG
AGAATCATTCACAATGGACGAAAGTCTGATGGTGCAACGCCGCGTGGAGGATGAAGGCCC
TAGGGTCGTAAACTCCTGTCATATAAGAGTAAGGCATAAGCGTTAATATCGTTTATGTTT
GA
>ZSR.A_1755:D00780:73:HLVCNBCXX:1:1105:20928:54066 2:N:0:ATCTCG
GGAATATTGCACAATGGGCGCAAGCCTGATGCAGCCATGCCGCGTGTATGAAGAAGGCCT
TCGGGTTGTAAAGTACTTTCAGCAGTGAGGAAGGGATGTACGTTAATAGCGTGCAT
>ZSR.A_1756:D00780:73:HLVCNBCXX:1:1105:1868:54313 2:N:0:ATCTCG
GGAATATTGCACAATGGGCGCAAGCCTGATGCAGCCATGCCGCGTGTGTGAAGAAGGCCT
TCGGGTTGTAAAGCACTTTCAGCGAGGAGGAAGGGTTAGTAGTTAATACCTGCTAGCTTT
>ZSR.A_1757:D00780:73:HLVCNBCXX:1:1105:2676:54275 2:N:0:ATCTCG
GGAATATTGCACAATGGGGGAAACCCTGATGCAGCAACGCCGCGTGGAAGATGACACATT
TCGGTGCGTAAACTCCTTTTATATAGGAAGATAATGACGGTACTATATGAATAAGCGCCG
GCTAAC
>ZSR.A_1758:D00780:73:HLVCNBCXX:1:1105:5898:54473 2:N:0:ATCTCG
GGAATATTGCACAATGGGCGCAAGCCTGATGCAGCCATGCCGCGTGTATGAAGAAGGCCT
TCGGGTTGTAAAGTACTTTCAGCAGTGAGGAAGGGATGTACGTTAATAGCGTGCATTTTT
GACGTTAGCTGCAGAAGAAG
>ZSR.A_1759:D00780:73:HLVCNBCXX:1:1105:6149:54353 2:N:0:ATCTCG
AGAATCATTCACAATGGACGAAAGTCTGATGGTGCAACGCCGCGTGGAGGATGAAGGCCC
TAGGGTCGTAAACTCCTGTCATATAAGAGTAAGGCATAAGCGTTAATATCGTTTATGTTT
GATAG
>ZSR.A_1760:D00780:73:HLVCNBCXX:1:1105:6390:54489 2:N:0:ATCTCG
GGAATATTGGACAATGGGCGCAAGCCTGATCCAGCAATGCCGCGTGTGTGAAGAAGGCCT
TAGGGTTGTAAAGCACTTTCAATTGGGAAGAAAAGCACCTGGTTAATACCCGGGTGTCTT
GACGGTACCTTTACAAGA
>ZSR.A_1761:D00780:73:HLVCNBCXX:1:1105:8292:54352 2:N:0:ATCTCG
GGAATATTGGGCAATGGAGGCAACTCTGACCCAGCCATGCCGCGTGCAGGAATACGGTTC
TATGGATTGTAAACTGCTTTTATACAGGAAGAATAAGGTCTACGTGTAGACTGATGACGG
TACTGT
>ZSR.A_1762:D00780:73:HLVCNBCXX:1:1105:12601:54280 2:N:0:ATCTCG
AGAATCATTCACAATGGACGAAAGTCTGATGGTGCAACGCCGCGTGGAGGATGAAGGCCC
TAGGGTCGTAAACTCCTGTCATATAAGAGTAAGGCATAAGCGTTAATATCGTTTATGTT
>ZSR.A_1763:D00780:73:HLVCNBCXX:1:1105:13181:54392 2:N:0:ATCTCG
AGAATCATTCACAATGGGGGCAACCCTGATGGTGCGACGCCGCGTGGAGGATGAAGGCCC
TAGGGTCGTAAACTCCTGTCATCAAGGAGTAAGGCATAATAGTTAATAGCTATT
>ZSR.A_1764:D00780:73:HLVCNBCXX:1:1105:13337:54442 2:N:0:ATCTCG
GGAATATTGCACAATGGGCGCAAGCCTGATGCAGCCATGCCGCGTGTGTGAAGAAGGCCT
TCGGGTTGTAAAGCACTTTCAGCGAGGAGGAAAGGTTAATCGTTAATACCGATTAGCTGT
GACGTTAC
>ZSR.A_1765:D00780:73:HLVCNBCXX:1:1105:15439:54399 2:N:0:ATCTCG
GGAATATTGCACAATGGGCGCAAGCCTGATGCAGCCATGCCGCGTGTATGAAGAAGGCCT
TCGGGTTGTAAAGTACTTTCAGCAGTGAGGAAGGGATGTACGTTAATAGCGTGCATTTTT
GACGTTAG
>ZSR.A_1766:D00780:73:HLVCNBCXX:1:1105:16549:54274 2:N:0:ATCTCG
GGAATATTGCACAATGGGCGCAAGCCTGATGCAGCCATGCCGCGTGTATGAAGAAGGCCT
TCGGGTTGTAAAGTACTTTCAGCAGTGAGGAAGGGATGTACGTTAATAGCGTGCATTTTT
GACGTTAG
>ZSR.A_1767:D00780:73:HLVCNBCXX:1:1105:18650:54349 2:N:0:ATCTCG
GGAATATTGCACAATGGGGGAAACCCTGATGCAGCAACGCCGCGTGGAGGATGACACATT
TCGGTGCGTAAACTCCTTTTATATAGGAAGATAATGACGGTACTATATGAATAAGCGCCG
GCTAACTCC
>ZSR.A_1768:D00780:73:HLVCNBCXX:1:1105:18922:54262 2:N:0:ATCTCG
AGAATCATTCACAATGGACGAAAGTCTGATGGTGCAACGCCGCGTGGAGGATGAAGGCCC
TAGGGTCGTAAACTCCTGTCATATAAGAGTAAGGCATAAGCGTTAATATCGTTTATGTTT
GATAGTATTATAAGAGG
>ZSR.A_1769:D00780:73:HLVCNBCXX:1:1105:2566:54582 2:N:0:ATCTCG
GGAATATTGCACAATGGGGGAAACCCTGATGCAGCCATGCCGCGTGTGTGAAGAAGGCTC
TAGGGTCGTAAAGCACTTTCAGTAGGGAGGAAAGGGTTGTAGTTAATACCTGCGATCTGT
GACGTTAC
>ZSR.A_1770:D00780:73:HLVCNBCXX:1:1105:5871:54684 2:N:0:ATCTCG
GGAATATTGCACAATGGGGGAAACCCTGATGCAGCAACGCCGCGTGGAGGATGACACATT
TCGGTGCGTAAACTCCTTTTATATAGGAAGATAATGACGGTACTATATGAATAAGCGCCG
GCTAACTCCGTGCCAGC
>ZSR.A_1771:D00780:73:HLVCNBCXX:1:1105:6865:54609 2:N:0:ATCTCG
GGAATATTGCACAATGGGCGCAAGCCTGATGCAGCCATGCCGCGTGTGTGAAGAAGGCTC
TAGGGTTGTAAAGCACTTTCAGCAGTGAGGAAAGCTTGTTGGTTAATAGCCATCAAGTGT
GACGTTAAC
>ZSR.A_1772:D00780:73:HLVCNBCXX:1:1105:6871:54665 2:N:0:ATCTCG
GGAATATTGCACAATGGGGGAAACCCTGATGCAGCAACGCCGCGTGGAGGATGACACATT
TCGGTGCGTAAACTCCTTTTATATAGGAAGATAATGACGGTACTA
>ZSR.A_1773:D00780:73:HLVCNBCXX:1:1105:10373:54616 2:N:0:ATCTCG
GGAATATTGGACAATGGGGGCAACCCTGATCCAGCCATGCCGCGTGTGTGAAGAAGGCCT
TCGGGTTGTAAAGCACTTTCAGTGAGGAAGAAGGCCTGCGGGTTAATAGCCGGCAGGAAG
GACAT
>ZSR.A_1774:D00780:73:HLVCNBCXX:1:1105:12898:54677 2:N:0:ATCTCG
GGAATATTGCACAATGGGCGCAAGCCTGATGCAGCCATGCCGCGTGTGTGAAGAAGGCTC
TAGGGTTGTAAAGCACTTTCAGCAGTGAGGAAAGGTTAGTAGTTAATACCTGCTAGCTGT
GACGT
>ZSR.A_1775:D00780:73:HLVCNBCXX:1:1105:14770:54549 2:N:0:ATCTCG
GGAATATTGCACAATGGGCGCAAGCCTGATGCAGCCATGCCGCGTGTATGAAGAAGGCCT
TCGGGTTGTAAAGTACTTTCAGCAGTGAGGAAGGGATGTACGTTAATAGCGTGCATTTTT
GACGTTAG
>ZSR.A_1776:D00780:73:HLVCNBCXX:1:1105:16220:54586 2:N:0:ATCTCG
GGAATATTGCACAATGGGCGCAAGCCTGATGCAGCCATGCCGCGTGTATGAAGAAGGCCT
TCGGGTTGTAAAGTACTTTCAGCAGTGAGGAAGGGATGTACGTTAATAGCGTGCAT
>ZSR.A_1777:D00780:73:HLVCNBCXX:1:1105:18549:54637 2:N:0:ATCTCG
GGAATATTGCACAATGGGCGCAAGCCTGATGCAGCCATGCCGCGTGTGTGAAGAAGGCTC
TAGGGTTGTAAAGCACTTTCAGAAGGGAGGAAAGGTTGTAAGTTAATACCTTACAACTGT
GACGTTACC
>ZSR.A_1778:D00780:73:HLVCNBCXX:1:1105:19023:54712 2:N:0:ATCTCG
GGAATATTGGACAATGGGCGAAAGCCTGATCCAGCAATGCCGCGTGTGTGAAGAAGGCCT
GAGGGTTGTAAAGCACTTTCAGCAAGAAAGATGGATAAAGTGGCTAATACCCACAGTATC
TGACGTTACTTGCAGAAGAA
>ZSR.A_1779:D00780:73:HLVCNBCXX:1:1105:20425:54528 2:N:0:ATCTCG
GGAATATTGCACAATGGGGGAAACCCTGATGCAGCAACGCCGCGTGGAGGATGACACATT
TCGGTGCGTAAACTCCTTTTATATAGGAAGATAATGACGGTACTATATGAATAAGCGCCG
GCTAACTCC
>ZSR.A_1780:D00780:73:HLVCNBCXX:1:1105:20447:54711 2:N:0:ATCTCG
GGAATATTGCACAATGGAGGAAACTCTGATGCAGCAACGCCGCGTGGAGGATGACACTTT
TCGGAGCGTAAACTCCTTTTATATAGGAAGATAATGACGGTACTATATGAATAAGCACCG
GCTAAC
>ZSR.A_1781:D00780:73:HLVCNBCXX:1:1105:4800:54887 2:N:0:ATCTCG
GGAATATTGCACAATGGGCGCAAGCCTGATGCAGCCATGCCGCGTGTATGAAGAAGGCCT
TCGGGTTGTAAAGTACTTTCAGCAGTGAGGAAGGGATGTACGTTAATAGCGTGCATTTTT
GACGTT
>ZSR.A_1782:D00780:73:HLVCNBCXX:1:1105:11798:54772 2:N:0:ATCTCG
GGAATATTGGTCAATGGACGCAAGTCTGAACCAGCCATGCCGCGTGCAGGAAGACGGCCT
TATGGGTTGTAAACTGCTTTTATATAGGGTGAAAATTATCTACGTGTAGATAACTGACGG
TACTA
>ZSR.A_1783:D00780:73:HLVCNBCXX:1:1105:14429:54878 2:N:0:ATCTCG
GGAATATTGCACAATGGGCGCAAGCCTGATGCAGCCATGCCGCGTGTGTGAAGAAGGCTC
TAGGGTTGTAAAGCACTTTCAGCAGTGAGGAAAGGTTAGTAGTTAATACCTGCTAGCTG
>ZSR.A_1784:D00780:73:HLVCNBCXX:1:1105:16037:54991 2:N:0:ATCTCG
GGAATATTGCACAATGGGCGCAAGCCTGATGCAGCCATGCCGCGTGTGTGAAGAAGGCTC
TAGGGTTGTAAAGCACTTTCAGAAGGGAGGAAAGGTTGTAAGTTAATACCTTACAACTGT
GACGTTACCTTCAGAAGAAGCAC
>ZSR.A_1785:D00780:73:HLVCNBCXX:1:1105:18006:54844 2:N:0:ATCTCG
GGAATATTGCACAATGGGCGCAAGCCTGATGCAGCCATGCCGCGTGTGTGAAGAAGGCCT
TCGGGTTGTAAAGCACTTTCAGTCGTGAGGAAGGGTTAGTAGTTAATACCTGCTAGCTTT
GACGTTAGCGACAGAAGAA
>ZSR.A_1786:D00780:73:HLVCNBCXX:1:1105:18418:54990 2:N:0:ATCTCG
GGAATATTGCACAATGGGCGCAAGCCTGATGCAGCCATGCCGCGTGTGTGAAGAAGGCTC
TAGGGTTGTAAAGCACTTTCAGAAGGGAGGAAAGGTTGTAAGTTAATACCTTACAACTGT
GACGTTACC
>ZSR.A_1787:D00780:73:HLVCNBCXX:1:1105:2013:55024 2:N:0:ATCTCG
GGAATATTGCACAATGGGCGCAAGCCTGATGCAGCCATGCCGCGTGTATGAAGAAGGCCT
TCGGGTTGTAAAGTACTTTCAGCAGTGAGGAAGGGATGTACGTTAATAGCGTGCATTTTT
GACGTTAGCTGCAGAAGAAGCACCGGCT
>ZSR.A_1788:D00780:73:HLVCNBCXX:1:1105:2084:55112 2:N:0:ATCTCG
GGAATATTGCACAATGGGCGCAAGCCTGATGCAGCCATGCCGCGTGTATGAAGAAGGCCT
TCGGGTTGTAAAGTACTTTCAGCAGTGAGGAAGGGATGTACGTTAATAGCGTGCATTTTT
GACGTTAGCTGCAGAA
>ZSR.A_1789:D00780:73:HLVCNBCXX:1:1105:2647:55013 2:N:0:ATCTCG
GGAATATTGCACAATGGGCGCAAGCCTGATGCAGCCATGCCGCGTGTGTGAAGAAGGCCT
TCGGGTTGTAAAGCACTTTCAGCGAGGAGGAAGGGTTAGTAGTTAATACCTGCTAGCTTT
GA
>ZSR.A_1790:D00780:73:HLVCNBCXX:1:1105:4318:55054 2:N:0:ATCTCG
CATCTCGATACCCCTGTAGTCAATTGCGTACCTAGATGGGAAGAGCGTCGTGTAGGGAAA
GAGTGTAGATCTCGGTGGTCGCCGTATCATTAAAAAAAAAAA
>ZSR.A_1791:D00780:73:HLVCNBCXX:1:1105:5624:55165 2:N:0:ATCTCG
GGAATATTGGACAATGGGGGCAACCCTGATCCAGCCATGCCGCGTGTGTGAAGAAGGCCT
TCGGGTTGTAAAGCACTTTCAGTGAGGAAGAAGGCCTGCGGGTTAATAGCCGGCAGGAA
>ZSR.A_1792:D00780:73:HLVCNBCXX:1:1105:13819:55079 2:N:0:ATCTCG
GGAATATTGGTCAATGGACGCAAGTCTGAACCAGCCATGCCGCGTGCAGGAAGAATGTCC
TATGGATTGTAAACTGCTTTTATTTGGGAATAAACCTCCTTACGTGTAGGGAGCTGAATG
TACCAAAC
>ZSR.A_1793:D00780:73:HLVCNBCXX:1:1105:3063:55267 2:N:0:ATCTCG
GGAATATTGCACAATGGGGGAAACCCTGATGCAGCAACGCCGCGTGGAGGATGACACATT
TCGGTGCGTAAACTCCTTTTATATAGGAAGATAATGACGGTACTATATGAATAAGCGCCG
GCTAACTC
>ZSR.A_1794:D00780:73:HLVCNBCXX:1:1105:3444:55350 2:N:0:ATCTCG
GGAATATTGCACAATGGGGGAAACCCTGATGCAGCAACGCCGCGTGGAGGATGACACATT
TCGGTGCGTAAACTCCTTTTATATAGGAAGATAATGACGGTACTATATGAATAAGCGCCG
GCTAACTCCGTGCCAGC
>ZSR.A_1795:D00780:73:HLVCNBCXX:1:1105:6279:55465 2:N:0:ATCTCG
GGAATATTGCACAATGGGCGCAAGCCTGATGCAGCCATGCCGCGTGTATGAAGAAGGCCT
TCGGGTTGTAAAGTACTTTCAGCAGTGAGGAAGGGATGTACGTTAATAGCGTGCATTTT
>ZSR.A_1796:D00780:73:HLVCNBCXX:1:1105:7128:55399 2:N:0:ATCTCG
GGAATATTGCACAATGGGCGCAAGCCTGATGCAGCCATGCCGCGTGTGTGAAGAAGGCCT
TCGGGTTGTAAAGCACTTTCAGCGAGGAGGAAGGGTTAGTAGTTAATACCTGCTAGCTTT
GACGTT
>ZSR.A_1797:D00780:73:HLVCNBCXX:1:1105:7215:55450 2:N:0:ATCTCG
GGAATATTGGTCAATGGAGGCAACTCTGAACCAGCCATGCCGCGTGAAGGAAGACGGTTC
TATGGATTGTAAACTTCTTTTATATACGAAGAACTACGGGTACGTGTACTCGTTTGACGG
T
>ZSR.A_1798:D00780:73:HLVCNBCXX:1:1105:17758:55290 2:N:0:ATCTCG
GGAATATTGCACAATGGGCGCAAGCCTGATGCAGCCATGCCGCGTGTATGAAGAAGGCCT
TCGGGTTGTAAAGTACTTTCAGCAGTGAGGAAGGGATGTACGTTAATAGCGTGCATTTTT
GACGTTAGCTGCAGAAG
>ZSR.A_1799:D00780:73:HLVCNBCXX:1:1105:18410:55301 2:N:0:ATCTCG
GGAATATTGGTCAATGGACGCAAGTCTGAACCAGCCATGCCGCGTGCAGGAAGACGGCCT
TATGGGTTGTAAACTGCTTTTATATAGGGTGAAAATTATCTACGTGTAGATAACTGACGG
TACTATAAGAATAAG
>ZSR.A_1800:D00780:73:HLVCNBCXX:1:1105:20284:55259 2:N:0:ATCTCG
GGAATATTGCACAATGGGCGCAAGCCTGATGCAGCCATGCCGCGTGTGTGAAGAAGGCTC
TAGGGTTGTAAAGCACTTTCAGAAGGGAGGAAAGGTTGTAAGTTAATACCTTACAACTGT
GACGTTACC
>ZSR.A_1801:D00780:73:HLVCNBCXX:1:1105:1841:55621 2:N:0:ATCTCG
GGAATATTGGACAATGGGGGCAACCCTGATCCAGCCATGCCGCGTGTGTGAAGAAGGCCT
TCGGGTTGTAAAGCACTTTCAGTGAGGAAGAAGGCCTGCGGGTTAATAGCCGGCAGGAAG
>ZSR.A_1802:D00780:73:HLVCNBCXX:1:1105:3449:55561 2:N:0:ATCTCG
GGAATATTGCACAATGGGCGCAAGCCTGATGCAGCCATGCCGCGTGTATGAAGAAGGCCT
TCGGGTTGTAAAGTACTTTCAGCAGTGAGGAAGGGATGTACGTTAATAGCGTGCATTTT
>ZSR.A_1803:D00780:73:HLVCNBCXX:1:1105:7883:55664 2:N:0:ATCTCG
GGAATATTGCACAATGGGCGCAAGCCTGATGCAGCCATGCCGCGTGTATGAAGAAGGCCT
TCGGGTTGTAAAGTACTTTCAGCAGTGAGGAAGGGATGTACGTTAATAGCGTGCATTTTT
GACGTTAGCTGCAGAAGA
>ZSR.A_1804:D00780:73:HLVCNBCXX:1:1105:13829:55615 2:N:0:ATCTCG
GGAATATTGCACAATGGGCGCAAGCCTGATGCAGCCATGCCGCGTGTATGAAGAAGGCCT
TCGGGTTGTAAAGTACTTTCAGCAGTGAGGAAGGGATGTACGTTAATAGCGTGCATTTTT
GACGTT
>ZSR.A_1805:D00780:73:HLVCNBCXX:1:1105:14515:55571 2:N:0:ATCTCG
GGAATATTGCACAATGGGCGCAAGCCTGATGCAGCCATGCCGCGTGTGTGAAGAAGGCCT
TCGGGTTGTAAAGCACTTTCAGCGAGGAGGAAGGGTTAGTAGTTAATACCTGCTAGCTT
>ZSR.A_1806:D00780:73:HLVCNBCXX:1:1105:17394:55506 2:N:0:ATCTCG
GGAATATTGCACAATGGGCGCAAGCCTGATGCAGCCATGCCGCGTGTATGAAGAAGGCCT
TCGGGTTGTAAAGTACTTTCAGCAGTGAGGAAGGGATGTACGTTAATAGCGTGCATTTTT
GACGTTAGCTGCAGAAGAAGCAC
>ZSR.A_1807:D00780:73:HLVCNBCXX:1:1105:2997:55859 2:N:0:ATCTCG
GGAATATTGCACAATGGGGGAAACCCTGATGCAGCAACGCCGCGTGGAGGATGACACATT
TCGGTGCGTAAACTCCTTTTATATAGGAAGATAATGACGGTACTATATGAATAAGCGCCG
GCTAAC
>ZSR.A_1808:D00780:73:HLVCNBCXX:1:1105:2969:55909 2:N:0:ATCTCG
GGAATATTGCACAATGGGCGCAAGCCTGATGCAGCCATGCCGCGTGTATGAAGAAGGCCT
TCGGGTTGTAAAGTACTTTCAGCAGTGAGGAAGGGATGTACGTTAATAGCGTGCATTTTT
GACGTTAGCTGCAGAAGAA
>ZSR.A_1809:D00780:73:HLVCNBCXX:1:1105:4709:55844 2:N:0:ATCTCG
GGAATATTGCACAATGGGCGCAAGCCTGATGCAGCCATGCCGCGTGTATGAAGAAGGCCT
TCGGGTTGTAAAGTACTTTCAGCAGTGAGGAAGGGATGTACGTTAATAGCGTGCATTTTT
GACGTTAGCTGCAGAAG
>ZSR.A_1810:D00780:73:HLVCNBCXX:1:1105:7137:55788 2:N:0:ATCTCG
GGAATATTGCACAATGGGCGCAAGCCTGATGCAGCCATGCCGCGTGTGTGAAGAAGGCCT
TCGGGTTGTAAAGCACTTTCAGTCGTGAGGAAGGGTTAGTAGTTAATACCTGCTAGCTTT
GA
>ZSR.A_1811:D00780:73:HLVCNBCXX:1:1105:13246:55833 2:N:0:ATCTCG
AGAATCATTCACAATGGACGAAAGTCTGATGGTGCAACGCCGCGTGGAGGATGAAGGCCC
TAGGGTCGTAAACTCCTGTCATATAAGAGTAAGGCATAAGCGTTAATATCGTTTATGTTT
GATAGTAT
>ZSR.A_1812:D00780:73:HLVCNBCXX:1:1105:13550:55965 2:N:0:ATCTCG
GGAATATTGCACAATGGGCGCAAGCCTGATGCAGCCATGCCGCGTGTATGAAGAAGGCCT
TCGGGTTGTAAAGTACTTTCAGCAGTGAGGAAGGGATGTACGTTAATAGCGTGCATTTTT
GACGTTAGCTGCAGAA
>ZSR.A_1813:D00780:73:HLVCNBCXX:1:1105:15597:55919 2:N:0:ATCTCG
GGAATATTGCACAATGGGCGCAAGCCTGATGCAGCCATGCCGCGTGTATGAAGAAGGCCT
TCGGGTTGTAAAGTACTTTCAGCAGTGAGGAAGGGATGTACGTTAATAGCGTGCATTTTT
GACGTTAGCTGCAGAAG
>ZSR.A_1814:D00780:73:HLVCNBCXX:1:1105:19241:55894 2:N:0:ATCTCG
GGAATATTGCACAATGGGGGAAACCCTGATGCAGCCATGCCGCGTGTGTGAAGAAGGCCT
TCGGGTTGTAAAGCACTTTCAGCGAGGAGGAAAGGGTGTAAGTTAATACCTTACATCTGT
GACGTTACT
>ZSR.A_1815:D00780:73:HLVCNBCXX:1:1105:19985:55835 2:N:0:ATCTCG
AGAATCATTCACAATGGACGAAAGTCTGATGGTGCAACGCCGCGTGGAGGATGAAGGCCC
TAGGGTCGTAAACTCCTGTCATATAAGAGTAAGGCATAAGCGTTAATATCGTTTATGTTT
GATAGTATTATAAGAG
>ZSR.A_1816:D00780:73:HLVCNBCXX:1:1105:6662:56017 2:N:0:ATCTCG
GGAATATTGCACAATGGGCGAAAGCCTGATGCAGCAATGCCGCGTGGAGGATGACGCATC
TAGGTGTGTAAACTCCTTTTATATGAGAAGATAATGACGGTATCATATGAATAAGCACCG
GCTAA
>ZSR.A_1817:D00780:73:HLVCNBCXX:1:1105:12863:56206 2:N:0:ATCTCG
GGAATCTTAGACAATGGGGGAAACCCTGATGCAGCAACGCCGCGTGGAGGATGACACATT
TCGGTGCGTAAACTCCTTTTATATAGGAAGATAATGACGGTACTATATGAATAAGCGCC
>ZSR.A_1818:D00780:73:HLVCNBCXX:1:1105:13809:56213 2:N:0:ATCTCG
GGAATATTGCACAATGGGCGAAAGCCTGATGCAGCAACGCCGCGTGAGCGAAGAAGGCCT
TCGGGTCGTAAAGCTCTGTCCTAAGGGAAGAAAAATGACGGTACCTTAGGAGGAAGCCC
>ZSR.A_1819:D00780:73:HLVCNBCXX:1:1105:15102:56043 2:N:0:ATCTCG
GGAATATTGCACAATGGGCGCAAGCCTGATGCAGCCATGCCGCGTGTATGAAGAAGGCCT
TCGGGTTGTAAAGTACTTTCAGCAGTGAGGAAGGTGGTAGTGTTAATAGCACTATCATTT
GACGTTAGCTGCAG
>ZSR.A_1820:D00780:73:HLVCNBCXX:1:1105:15196:56215 2:N:0:ATCTCG
GGAATATTGCACAATGGAGGAAACTCTGATGCAGCAACGCCGCGTGGAGGATGACACTTT
TCGGAGCGTAAACTCCTTTTATATAGGAAGATAATGACGGTACTATATGAATAAGCACC
>ZSR.A_1821:D00780:73:HLVCNBCXX:1:1105:16456:56241 2:N:0:ATCTCG
GGAATATTGCACAATGGGCGCAAGCCTGATGCAGCCATGCCGCGTGTGTGAAGAAGGCTC
TAGGGTTGTAAAGCACTTTCAGAAGGGAGGAAAGGTTGTAAGTTAATACCTTACAACTGT
GACGTTACC
>ZSR.A_1822:D00780:73:HLVCNBCXX:1:1105:17331:56069 2:N:0:ATCTCG
GGAATATTGCACAATGGGCGCAAGCCTGATGCAGCCATGCCGCGTGTGTGAAGAAGGCTC
TAGGGTTGTAAAGCACTTTCAGCAGTGAGGAAAGCTTGTTGG
>ZSR.A_1823:D00780:73:HLVCNBCXX:1:1105:20005:56018 2:N:0:ATCTCG
AGAATCATTCACAATGGACGAAAGTCTGATGGTGCAACGCCGCGTGGAGGATGAAGGCCC
TAGGGTCGTAAACTCCTGTCATATAAGAGTAAGGCATAAGCGTTAATATCGTTTATGTTT
GATAGTATTATAAGAGG
>ZSR.A_1824:D00780:73:HLVCNBCXX:1:1105:20153:56047 2:N:0:ATCTCG
GGAATCTTAGACAATGGGCGCAAGCCTGATCTAGCCATGCCGCGTGAGCGATGAAGGCCT
TAGGGTCGTAAAACTCTTTCGCCAGGGATGATAATGACAGTACCTGGTAAAGAAACCCCG
GCTAACTCC
>ZSR.A_1825:D00780:73:HLVCNBCXX:1:1105:20231:56158 2:N:0:ATCTCG
GGAATATTGCACAATGGGCGCAAGCCTGATGCAGCCATGCCGCGTGTATGAAGAAGGCCT
TCGGGTTGTAAAGTACTTTCAGCAGTGAGGAAGGGATGTACGTTAATAGCGTGCATTTTT
GACGTTAGC
>ZSR.A_1826:D00780:73:HLVCNBCXX:1:1105:20664:56055 2:N:0:ATCTCG
GGAATATTGCACAATGGGCGCAAGCCTGATGCAGCCATGCCGCGTGTATGAAGAAGGCCT
TCGGGTTGTAAAGTACTTTCAGCAGTGAGGAAGGGATGTACGTTAATAGCGTGCATTTTT
GACGTTAGC
>ZSR.A_1827:D00780:73:HLVCNBCXX:1:1105:5879:56259 2:N:0:ATCTCG
GGAATATTGCACAATGGGCGCAAGCCTGATGCAGCCATGCCGCGTGTATGAAGAAGGCCT
TCGGGTTGTAAAGTACTTTCAGCAGTGAGGAAGGGATGTACGTTAATAGCGTGCATTTTT
GACGTT
>ZSR.A_1828:D00780:73:HLVCNBCXX:1:1105:6988:56278 2:N:0:ATCTCG
GGAATATTGCACAATGGGCGAAAGCCTGATGCAGCAATGCCGCGTGGAGGATGACGCATC
TAGGTGTGTAAACTCCTTTTATATGAGAAGATAATGACGGTATCATATGAATAAGCACCG
GCTAACTC
>ZSR.A_1829:D00780:73:HLVCNBCXX:1:1105:12859:56371 2:N:0:ATCTCG
GGAATATTGCACAATGGGCGCAAGCCTGATGCAGCCATGCCGCGTGTATGAAGAAGGCCT
TCGGGTTGTAAAGTACTTTCAGCAGTGAGGAAGGGATGTACGTTAATAGCGTGCATTTTT
GACGTTAGCTGCAGAAGA
>ZSR.A_1830:D00780:73:HLVCNBCXX:1:1105:13322:56268 2:N:0:ATCTCG
AGAATCATTCACAATGGACGAAAGTCTGATGGTGCAACGCCGCGTGGAGGATGAAGGCCC
TAGGGTCGTAAACTCCTGTCATATAAGAGTAAGGCATAAGCGTTAATATCGTTTATGTTT
GA
>ZSR.A_1831:D00780:73:HLVCNBCXX:1:1105:20359:56393 2:N:0:ATCTCG
GGAATATTGGACAATGGGGGCAACCCTGATCCAGCCATGCCGCGTGTGTGAAGAAGGCCT
TCGGGTTGTAAAGCACTTTCAGTGAGGAAGAAGGCCTGCGGGTTAATAGCCGGCAGGAAG
GACATCACTCACAGAAGAA
>ZSR.A_1832:D00780:73:HLVCNBCXX:1:1105:4765:56646 2:N:0:ATCTCG
GGAATCTTGCACAATGGGCGAAAGCCTGATGCAGCCATGCCGCGTGCGTGATGAAGGCCT
TCGGGTTGTAAAGCGCTTTTAGGTGCGACGATGATGACGGTAACACCAGAAAAAGCCCCG
GCTAAC
>ZSR.A_1833:D00780:73:HLVCNBCXX:1:1105:6129:56600 2:N:0:ATCTCG
GGAATATTGCACAATGGGCGCAAGCCTGATGCAGCCATGCCGCGTGTGTGAAGAAGGCTC
TAGGGTTGTAAAGCACTTTCAGCAGTGAGGAAAGCTTGTTGGTTAATAGCCATCAAGTGT
GACGTTAACTGCAGAAGA
>ZSR.A_1834:D00780:73:HLVCNBCXX:1:1105:11369:56699 2:N:0:ATCTCG
GGAATATTGCACAATGGGGGAAACCCTGATGCAGCCATGCCGCGTGTGTGAAGAAGGCCC
TAGGGTTGTAAAGCACTTTCAGCGAGGAGGAAAGGGTGTCGGTTAATACCCGGCATCTGT
GACGT
>ZSR.A_1835:D00780:73:HLVCNBCXX:1:1105:13190:56696 2:N:0:ATCTCG
GGAATATTGCACAATGGGCGCAAGCCTGATGCAGCCATGCCGCGTGTATGAAGAAGGCCT
TCGGGTTGTAAAGTACTTTCAGCAGTGAGGAAGGGATGTACGTTAATAGCGTGCATTTTT
GACGTTAGCTGCAGAA
>ZSR.A_1836:D00780:73:HLVCNBCXX:1:1105:13974:56656 2:N:0:ATCTCG
GGAATATTGCACAATGGGGGAAACCCTGATGCAGCAACGCCGCGTGGAGGATGACACATT
TCGGTGCGTAAACTCCTTTTATATAGGAAGATAATGACGGTACTATATGAATAAGCGCC
>ZSR.A_1837:D00780:73:HLVCNBCXX:1:1105:16426:56538 2:N:0:ATCTCG
GGAATATTGCACAATGGGCGCAAGCCTGATGCAGCCATGCCGCGTGTGTGAAGAAGGCTC
TAGGGTTGTAAAGCACTTTCAGCAGTGAGGAAAGCTTGTTGGTTAATACCCATCAAGTGT
GACGTTAACTGCA
>ZSR.A_1838:D00780:73:HLVCNBCXX:1:1105:16723:56723 2:N:0:ATCTCG
GGAATATTGCACAATGGGCGCAAGCCTGATGCAGCCATGCCGCGTGTGTGAAGAAGGCCT
TCGGGTTGTAAAGCACTTTCAGCGAGGAGGAAGGGTTAGTAGTTAATACCTGCTAGCTTT
GACGTTACT
>ZSR.A_1839:D00780:73:HLVCNBCXX:1:1105:16771:56674 2:N:0:ATCTCG
GGAATATTGGGCAATGGAGGCAACTCTGACCCAGCCATGCCGCGTGCAGGAATACGGTTC
TATGGATTGTAAACTGCTTTTATACAGGAAGAATAAGGTCTACGTGTAGACTGATGACGG
TACTGTAAGAATAAG
>ZSR.A_1840:D00780:73:HLVCNBCXX:1:1105:17943:56668 2:N:0:ATCTCG
GGAATATTGCACAATGGGCGCAAGCCTGATGCAGCCATGCCGCGTGTGTGAAGAAGGCCT
TCGGGTTGTAAAGCACTTTCAGCGAGGAGGAAGGGTTAGTAGTTAATACC
>ZSR.A_1841:D00780:73:HLVCNBCXX:1:1105:19625:56696 2:N:0:ATCTCG
GGAATATTGCACAATGGGCGCAAGCCTGATGCAGCCATGCCGCGTGTATGAAGAAGGCCT
TCGGGTTGTAAAGTACTTTCAGCAGTGAGGAAGGGATGTACGTTAATAGCGTGCATTTTT
GACGTTAGCTGCAGAAGAAGCAC
>ZSR.A_1842:D00780:73:HLVCNBCXX:1:1105:2996:56976 2:N:0:ATCTCG
AGAATCATTCACAATGGGGGCAACCCTGATGGTGCAACGCCGCGTGGAGGATGAAGGCCC
TAGGGTCGTAAACTCCTGTCATATGAGAGTAAGGCATATTAGTTAAAAGCTATTATGTTT
>ZSR.A_1843:D00780:73:HLVCNBCXX:1:1105:3329:56872 2:N:0:ATCTCG
GGAATATTGCACAATGGGGGAAACCCTGATGCAGCAACGCCGCGTGGAGGATGACACATT
TCGGTGCGTAAACTCCTTTTATATAGGAAGATAATGACGGTACTATATGAATAAGCGCCG
GCTAACTCCGTGCCAGC
>ZSR.A_1844:D00780:73:HLVCNBCXX:1:1105:12160:56926 2:N:0:ATCTCG
GGAATATTGCACAATGGGCGCAAGCCTGATGCAGCCATGCCGCGTGTGTGAAGAAGGCTC
TAGGGTTGTAAAGCACTTTCAGCAGTGAGGAAAGCTTGTTGGTTAATACCCATCAAGTGT
GACGTTAACTGCAGAAGA
>ZSR.A_1845:D00780:73:HLVCNBCXX:1:1105:16924:56934 2:N:0:ATCTCG
GGAATATTGCACAATGGGCGCAAGCCTGATGCAGCCATGCCGCGTGTATGAAGAAGGCCT
TCGGGTTGTAAAGTACTTTCAGCAGTGAGGAAGGGATGTACGTTAATAGCGTGCATTTTT
GACGTTAGCTGCAGAAGAA
>ZSR.A_1846:D00780:73:HLVCNBCXX:1:1105:5397:57223 2:N:0:ATCTCG
GGAATATTGCACAATGGGCGCAAGCCTGATGCAGCCATGCCGCGTGTATGAAGAAGGCCT
TCGGGTTGTAAAGTACTTTCAGCAGTGAGGAAGGGATGTACGTTAATAGCGTGCATTTTT
GACGTTAG
>ZSR.A_1847:D00780:73:HLVCNBCXX:1:1105:7558:57044 2:N:0:ATCTCG
GGAATATTGCACAATGGGGGAAACCCTGATGCAGCCATGCCGCGTGTGTGAAGAAGGCTC
TAGGGTCGTAAAGCACTTTCAGTAGGGAGGAAAGGGTTGTAGTTAATACCTGCGATCTGT
GACGT
>ZSR.A_1848:D00780:73:HLVCNBCXX:1:1105:8438:57054 2:N:0:ATCTCG
GGAATATTGGTCAATGGGCGCAAGCCTGAACCAGCCATCCCGCGTGAAGGATGACGGCTC
TACGAGTTGTAAACTTCTTTTATATACCAAGAAAAGTAGTCACGTGTGATTATCTGACGG
TAGTA
>ZSR.A_1849:D00780:73:HLVCNBCXX:1:1105:11678:57068 2:N:0:ATCTCG
GGAATATTGCACAATGGGGGAAACCCTGATGCAGCAACGCCGCGTGGAGGATGACACATT
TCGGTGCGTAAACTCCTTTTATATAGGAAGATAATGACGGTACTATATGAATAAGCGCCG
GCTAACTCCGTGCCAGCAGCCGC
>ZSR.A_1850:D00780:73:HLVCNBCXX:1:1105:14444:57139 2:N:0:ATCTCG
GGAATATTGCACAATGGGGGAAACCCTGATGCAGCAACGCCGCGTGGAGGATGACACATT
TCGGTGCGTAAACTCCTTTTATATAGGAAGATAATGACGGTACTATATGAATAAGCGCC
>ZSR.A_1851:D00780:73:HLVCNBCXX:1:1105:17128:57051 2:N:0:ATCTCG
GGAATATTGCACAATGGGCGCAAGCCTGATGCAGCCATGCCGCGTGTGTGAAGAAGGCCT
TCGGGTTGTAAAGCACTTTCAGCGAGGAGGAAGGGTTAGTAGTTAATACCTGCTAGCTTT
GACGTTACTCGCAGAAG
>ZSR.A_1852:D00780:73:HLVCNBCXX:1:1105:18518:57232 2:N:0:ATCTCG
GGAATATTGGACAATGGGGGCAACCCTGATCCAGCCATGCCGCGTGTGTGAAGAAGGCCT
TCGGGTTGTAAAGCACTTTCAGTGAGGAAGAAGGCCTGCGGGTTAATAGCCGGCAGGAAG
GACATCACT
>ZSR.A_1853:D00780:73:HLVCNBCXX:1:1105:20444:57058 2:N:0:ATCTCG
GGAATATTGCACAATGGGCGAAAGCCTGATGCAGCCATGCCGCGTGTGTGAAGAAGGCTC
TAGGGTTGTAAAGCACTTTCAGTAGGGAGGAAAGGTTGAAGGTTAATACCCTTTGGCTGT
GACGTTACC
>ZSR.A_1854:D00780:73:HLVCNBCXX:1:1105:3515:57257 2:N:0:ATCTCG
GGAATATTGGTCAATGGGCGAGAGCCTGAACCAGCCATGCCGCGTGCAGGATGACGGCCT
TCTGGGTTGTAAACTGCTTTTATATGGGAAGAAAAAGCTCATGCGTGAGCAATTGCCGGT
ACCATATGAATAAGCACCGGCTAAC
>ZSR.A_1855:D00780:73:HLVCNBCXX:1:1105:8341:57439 2:N:0:ATCTCG
GGAATATTCGGCAATGGGCGCAAGCCTGACCGAGCCATGCCGCGTGAATGATGAAGGCCT
TAGGGTTGTAAAGTTCTTTCAACGGTGAAGATAATGACGGTAACCGTAGAAGAAGCCCCG
G
>ZSR.A_1856:D00780:73:HLVCNBCXX:1:1105:8886:57356 2:N:0:ATCTCG
GGAATATTGCACAATGGGCGCAAGCCTGATGCAGCCATGCCGCGTGTATGAAGAAGGCCT
TCGGGTTGTAAAGTACTTTCAGCAGTGAGGAAGGGATGTACGTTAATAGCGTGCATTTTT
GACGT
>ZSR.A_1857:D00780:73:HLVCNBCXX:1:1105:14250:57405 2:N:0:ATCTCG
GGAATATTGCACAATGGGCGAAAGCCTGATGCAGCAATGCCGCGTGGAGGATGACGCATC
TAGGTGTGTAAACTCCTTTTATATGAGAAGATAATGACGGTATCATATGAATAAGCACC
>ZSR.A_1858:D00780:73:HLVCNBCXX:1:1105:14601:57418 2:N:0:ATCTCG
GGAATATTGCACAATGGGGGAAACCCTGATGCAGCCATGCCGCGTGTGTGAAGAAGGCCT
TCGGGTTGTAAAGCACTTTCAGCGAGGAGGAAAGGGTGTAAGTTAATACCTTACATCTGT
GACGTT
>ZSR.A_1859:D00780:73:HLVCNBCXX:1:1105:16797:57355 2:N:0:ATCTCG
GGAATATTGCACAATGGGCGCAAGCCTGATGCAGCCATGCCGCGTGTATGAAGAAGGCCT
TCGGGTTGTAAAGTACTTTCAGCAGTGAGGAAGGGATGTACGTTAATAGCGTGCATTTTT
GACGTTAG
>ZSR.A_1860:D00780:73:HLVCNBCXX:1:1105:19264:57259 2:N:0:ATCTCG
GGAATATTGCACAATGGGCGCAAGCCTGATGCAGCCATGCCGCGTGTGTGAAGAAGGCCT
TCGGGTTGTAAAGCACTTTCAGCGAGGAGGAAGGGTTAGTAGTTAATACCTGCTAGCTTT
GA
>ZSR.A_1861:D00780:73:HLVCNBCXX:1:1105:5135:57516 2:N:0:ATCTCG
GGAATATTGCACAATGGGCGCAAGCCTGATGCAGCCATGCCGCGTGTGTGAAGAAGGCCT
TCGGGTTGTAAAGCACTTTCAGTCGTGAGGAAGGTGGTGTAGTTAATAGCTGCATTATTT
GACGTTAGCGACAGAAGAAGCACCGGCTAACTCCGTGCCAG
>ZSR.A_1862:D00780:73:HLVCNBCXX:1:1105:7898:57642 2:N:0:ATCTCG
GGAATATTGGACAATGGGGGCAACCCTGATCCAGCCATGCCGCGTGTGTGAAGAAGGCCT
TCGGGTTGTAAAGCACTTTCAGTGAGGAAGAAGGCCTGCGGGTTAATAGCCGG
>ZSR.A_1863:D00780:73:HLVCNBCXX:1:1105:9945:57653 2:N:0:ATCTCG
GGAATTTTGGACAATGGGGGAAACCCTGATCCAGCGATGCCGCGTGAACGAATGAAGGCC
TATGGGTTGTAAAGTTCTTTCGTCTGTGAAGATGATGACGGTAACAGAAAAAGAAGCTCC
GGCTAACTCCGT
>ZSR.A_1864:D00780:73:HLVCNBCXX:1:1105:11305:57619 2:N:0:ATCTCG
GGAATATTGCACAATGGGCGCAAGCCTGATGCAGCCATGCCGCGTGTATGAAGAAGGCCT
TCGGGTTGTAAAGTACTTTCAGCAGTGAGGAAGGGATGTACGTTAATAGCGTGCATTTTT
GACGTTAG
>ZSR.A_1865:D00780:73:HLVCNBCXX:1:1105:11897:57500 2:N:0:ATCTCG
GGAATATTGCACAATGGAGGAAACTCTGATGCAGCAACGCCGCGTGGAGGATGACACTTT
TCGGAGCGTAAACTCCTTTTATATAGGAAGATAATGACGGTACTATATGAATAAGCACCG
GCTAA
>ZSR.A_1866:D00780:73:HLVCNBCXX:1:1105:13047:57570 2:N:0:ATCTCG
GGAATATTGCACAATGGGCGCAAGCCTGATGCAGCCATGCCGCGTGTGTGAAGAAGGCTC
TAGGGTTGTAAAGCACTTTCAGCAGTGAGGAAAGCTTGTTGGTTAATACCCATCAAGTGT
GACGTT
>ZSR.A_1867:D00780:73:HLVCNBCXX:1:1105:15670:57578 2:N:0:ATCTCG
GGAATATTGCACAATGGGCGCAAGCCTGATGCAGCAATGCCGCGTGTGTGAAGAAGGCCT
TCGGGTTGTAAAGCACTTTCAGCGAGGAGGAAGGGTTAGTAGTTAATACCTGCT
>ZSR.A_1868:D00780:73:HLVCNBCXX:1:1105:16990:57592 2:N:0:ATCTCG
GGAATATTGCACAATGGGGGAAACCCTGATGCAGCCATGCCGCGTGTGTGAAGAAGGCCT
TCGGGTTGTAAAGCACTTTCAGCGAGGAGGAAAGGGTGTAAGTTAATACCTTACATCTGT
GACGTTACTCGCAGAAGAAGC
>ZSR.A_1869:D00780:73:HLVCNBCXX:1:1105:18236:57713 2:N:0:ATCTCG
GGAATATTGGTCAATGGACGCAAGTCTGAACCAGCCATGCCGCGTGCAGGAAGACGGCCT
TATGGGTTGTAAACTGCTTTTATATAGGGTGAAAATTATCTACGTGTAGATAACTGACGG
TACTATAAGAATAAGGACCGGCTAACTCCGTGCCAGCA
>ZSR.A_1870:D00780:73:HLVCNBCXX:1:1105:20208:57628 2:N:0:ATCTCG
GGAATATTGCACAATGGGCGCAAGCCTGATGCAGCCATGCCGCGTGTGTGAAGAAGGCCT
TCGGGTTGTAAAGCACTTTCAGCGAGGAGGAAGGGTTAGTAGTTAATACCTGCTAGCTTT
GACGTTACTCGCAGAAGAAGCACCG
>ZSR.A_1871:D00780:73:HLVCNBCXX:1:1105:1233:57960 2:N:0:ATCTCG
GGAATATTGCACAATGGGCGCAAGCCTGATGCAGCCATGCCGCGTGTATGAAGAAGGCCT
TCGGGTTGTAAAGTACTTTCAGCAGTGAGGAAGGGATGTACGTTAATAGCGTGCATTTTT
GACGTTAGC
>ZSR.A_1872:D00780:73:HLVCNBCXX:1:1105:1934:57861 2:N:0:ATCTCG
GGAATATTGGTCAATGGACGCAAGTCTGAACCAGCCATGCCGCGTGCAGGAAGACGGCCT
TATGGGTTGTAAACTGCTTTTATATAGGGTGAAAATTATCTACGTGTAGATAACTGACGG
TACTAT
>ZSR.A_1873:D00780:73:HLVCNBCXX:1:1105:1852:57933 2:N:0:ATCTCG
GGAATATTGCACAATGGGCGCAAGCCTGATGCAGCCATGCCGCGTGTATGAAGAAGGCCT
TCGGGTGGTAAAGTACTTTCAGCAGTGAGGAAGGGATGTACGTTAATAGCGTGCATTTTT
GACGTT
>ZSR.A_1874:D00780:73:HLVCNBCXX:1:1105:5860:57873 2:N:0:ATCTCG
GGAATTTTGCGCAATGGAGGCAACTCTGACGCAGCAACGCCATGTGAGGGATGACGCATT
TAGGTGTGTAAACCTCTGTCGACAGGGAATAATAATGAATGTACCT
>ZSR.A_1875:D00780:73:HLVCNBCXX:1:1105:10599:57881 2:N:0:ATCTCG
GGAATATTGCACAATGGGGGAAACCCTGATGCAGCAACGCCGCGTGGAGGATGACACATT
TCGGTGCGTAAACTCCTTTTATATAGGAAGATAATGACGGTACTATATGAATAAGCGCCG
GCTAACTCCGTGCCAGCA
>ZSR.A_1876:D00780:73:HLVCNBCXX:1:1105:11659:57962 2:N:0:ATCTCG
GGAATATTGCACAATGGGCGCAAGCCTGATGCAGCCATGCCGCGTGTATGAAGAAGGCCT
TCGGGTTGTAAAGTACTTTCAGCAGTGAGGAAGGGATGTACGTTAATAGCGTGCATTTTT
GACGTTAGCTGCAGAAGAAGCACC
>ZSR.A_1877:D00780:73:HLVCNBCXX:1:1105:13461:57929 2:N:0:ATCTCG
GGAATATTGCACAATGGGCGCAAGCCTGATGCAGCCATGCCGCGTGTGTGAAGAAGGCCT
TCGGGTTGTAAAGCACTTTCAGCGAGGAGGAAGGGTTAGTAGTTAATACCTGCTAGCTTT
GACGTT
>ZSR.A_1878:D00780:73:HLVCNBCXX:1:1105:13728:57830 2:N:0:ATCTCG
GGAATATTGCACAATGGGCGCAAGCCTGATGCAGCCATGCCGCGTGTGTGAAGAAGGCTC
TAGGGTTGTAAAGCACTTTCAGAAGGGAGGAAAGGTTGTAAGTTAATACCTTACAACTGT
GACGTT
>ZSR.A_1879:D00780:73:HLVCNBCXX:1:1105:14428:57798 2:N:0:ATCTCG
AGAATCATTCACAATGGACGAAAGTCTGATGGTGCAACGCCGCGTGGAGGATGAAGGCCC
TAGGGTCGTAAACTCCTGTCATATAAGAGTAAGGCATAAGCGTTAATATCGTTTATGTTT
GATAGTATTATAAG
>ZSR.A_1880:D00780:73:HLVCNBCXX:1:1105:18175:57797 2:N:0:ATCTCG
GGAATATTGGACAATGGGCGAAAGCCTGATCCAGCAATGCCATGTGTGTGAAGAAGGCTC
TAGGGTTGTAAAGCACTTTAGTTGGGGAGGAAAGCTTATGAGTTAATAGCTCATGAGAAG
GACGTTACCCAA
>ZSR.A_1881:D00780:73:HLVCNBCXX:1:1105:18605:57862 2:N:0:ATCTCG
GGAATATTGCACAATGGGGGAAACCCTGATGCAGCCATGCCGCGTGTGTGAAGAAGGCCT
TCGGGTTGTAAAGCACTTTCAGCGAGGAGGAAAGGGTGTAAGTTAATACC
>ZSR.A_1882:D00780:73:HLVCNBCXX:1:1105:18974:57788 2:N:0:ATCTCG
GGAATATTGGACAATGGGGGCAACCCTGATCCAGCCATGCCGCGTGTGTGAAGAAGGCCT
TCGGGTTGTAAAGCACTTTCAGTGAGGAAGAAGGCCTGCGGGTTAATAGCCGGCAGGAAG
GACATCACTCACAGAAG
>ZSR.A_1883:D00780:73:HLVCNBCXX:1:1105:20629:57898 2:N:0:ATCTCG
GGAATATTGCACAATGGGCGCAAGCCTGATGCAGCCATGCCGCGTGTATGAAGAAGGCCT
TCGGGTTGTAAAGTACTTTCAGCGGGGAGGAAGGTGTTGTGGTTAATAACCACAGCAATT
GACGTTACCAGCAGAAGAAGCACCGGCT
>ZSR.A_1884:D00780:73:HLVCNBCXX:1:1105:3527:58132 2:N:0:ATCTCG
GGAATATTGCACAATGGGGGAAACCCTGATGCAGCAACGCCGCGTGGAGGATGACACATT
TCGGTGCGTAAACTCCTTTTATATAGGAAGATAATGACGGTACTATATGAATAAGCGCCG
GCTAACTC
>ZSR.A_1885:D00780:73:HLVCNBCXX:1:1105:3934:58117 2:N:0:ATCTCG
GGAATATTGGACAATGGGGGCAACCCTGATCCAGCAATGCCGCGTGAGTGAAGAAGGCCT
TCGGGTTGTAAAGCTCTTTCACTGGAGAAGATGATGACGGTATCCAGAGAAGAAGCCCCG
GCTAACTTCGTGCCAGCAGCCGCGGTAA
>ZSR.A_1886:D00780:73:HLVCNBCXX:1:1105:4252:58039 2:N:0:ATCTCG
GGAATATTGCACAATGGGCGAAAGCCTGATGCAGCCATGCCGCGTGTGTGAAGAAGGCTC
TAGGGTTGTAAAGCACTTTCAGTAGGGAGGAAAGGTTGAAGGTTAATACCCTTTGGCTG
>ZSR.A_1887:D00780:73:HLVCNBCXX:1:1105:7144:58083 2:N:0:ATCTCG
GGAATCTTGGACAATGGGCGCAAGCCTGATCCAGCCATGCCGCGTGAGTGATGAAGGCCC
TAGGGTCGTAAAGCTCTTTCGCCTGTGAAGATAATGACGGTAGCAGGT
>ZSR.A_1888:D00780:73:HLVCNBCXX:1:1105:9169:58120 2:N:0:ATCTCG
GGAATATTGCACAATGGGCGAAAGCCTGATGCAGCCATGCCGCGTGTGTGAAGAAGGCTC
TAGGGTTGTAAAGCACTTTCAGTAGGCAGGAAAGGTTGAAGGTTAATACCCTTTGGTTGT
GACGT
>ZSR.A_1889:D00780:73:HLVCNBCXX:1:1105:9451:58234 2:N:0:ATCTCG
GGAATATTGGACAATGGGGGCAACCCTGATCCAGCCATGCCGCGTGTGTGAAGAAGGCCT
TCGGGTTGTAAAGCACTTTCAGTGAGGAAGAAGGCCTGCGGGTTAATAGCCGGCAGGAAG
GACAT
>ZSR.A_1890:D00780:73:HLVCNBCXX:1:1105:9640:58218 2:N:0:ATCTCG
GGAATATTGGACAATGGGCGAAAGCCTGATCCAGCAATGCCGCGTGTGTGAAGAAGGCTT
GAGGGTTGTAAAGCACTTTCAGCAAGGAAGATGGATAAAGTGGCTAATACCCACAGTATC
TGACG
>ZSR.A_1891:D00780:73:HLVCNBCXX:1:1105:12389:58221 2:N:0:ATCTCG
GGAATATTGCACAATGGGCGCAAGCCTGATGCAGCCATGCCGCGTGTATGAAGAAGGCCT
TCGGGTTGTAAAGTACTTTCAGCAGTGAGGAAGGGATGTACGTTAATAGCGTGCATTTT
>ZSR.A_1892:D00780:73:HLVCNBCXX:1:1105:14254:58126 2:N:0:ATCTCG
GGAATATTGCACAATGGGCGCAAGCCTGATGCAGCCATGCCGCGTGTATGAAGAAGGCCT
TCGGGTTGTAAAGTACTTTCAGCAGTGAGGAAGGGATGTACGTTAATAGCGTGCATTTTT
GACGTT
>ZSR.A_1893:D00780:73:HLVCNBCXX:1:1105:17465:58015 2:N:0:ATCTCG
GGAATATTGCACAATGGGCGCAAGCCTGATGCAGCCATGCCGCGTGTGTGAAGAAGGCTC
TAGGGTTGTAAAGCACTTTCAGCAGTGAGGAAAGCTTGTTGGTTAATACCCATCAAGTGT
GACGTTAACTG
>ZSR.A_1894:D00780:73:HLVCNBCXX:1:1105:18740:58007 2:N:0:ATCTCG
GGAATATTGCACAATGGGCGCAAGCCTGATGCAGCCATGCCGCGTGTATGAAGAAGGCCT
TCGGGTTGTAAAGTACTTTCAGCAGTGAGGAAGGGATGTACGTTAATAGCGTGCATTTTT
GACGTTAGC
>ZSR.A_1895:D00780:73:HLVCNBCXX:1:1105:19099:58076 2:N:0:ATCTCG
GGAATATTGCACAATGGGCGAAAGCCTGATGCAGCAATGCCGCGTGGAGGATGACGCATC
TAGGTGTGTAAACTCCTTTTATATGAGAAGATAATGACGGTATCATATGAATAAGCACCG
GCTAACTCC
>ZSR.A_1896:D00780:73:HLVCNBCXX:1:1105:2443:58477 2:N:0:ATCTCG
AGAATCATTCACAATGGACGAAAGTCTGATGGTGCAACGCCGCGTGGAGGATGAAGGCCC
TAGGGTCGTAAACTCCTGTCATATAAGAGTAAGGCATAAGCGTTAATATCGTTTATGTTT
GATAGTAT
>ZSR.A_1897:D00780:73:HLVCNBCXX:1:1105:3720:58294 2:N:0:ATCTCG
GGAATATTGCACAATGGGCGCAAGCCTGATGCAGCCATGCCGCGTGTGTGAAGAAGGCCT
TCGGGTTGTAAAGCACTTTCAGCGAGGAGGAAGGGTTAGTAGTTAATACCTGCTAGCTTT
GACGTTACTCGCAGAAGAAG
>ZSR.A_1898:D00780:73:HLVCNBCXX:1:1105:5268:58319 2:N:0:ATCTCG
AGAATCATTCACAATGGGGGCAACCCTGATGGTGCAACGCCGCGTGGAGGATGAAGGCCC
TAGGGTCGTAAACTCCTGTCATAATAGAGTAAGACTTAGTCGTTAAAAGCTTCTAAGTTT
GATAGT
>ZSR.A_1899:D00780:73:HLVCNBCXX:1:1105:9659:58498 2:N:0:ATCTCG
GGAATATTGCACAATGGGCGCAAGCCTGATGCAGCCATGCCGCGTGTGTGAAGAAGGCTC
TAGGGTTGTAAAGCACTTTCAGCAGTGAGGAAAGCTTGTTGGTTAATACCCATCAAGTGT
GA
>ZSR.A_1900:D00780:73:HLVCNBCXX:1:1105:13812:58311 2:N:0:ATCTCG
GGAATATTGCACAATGGGGGAAACCCTGATGCAGCCATGCCGCGTGTGTGAAGAAGGCTC
TAGGGTCGTAAAGCACTTTCAGTAGGGAGGAAAGGGTTGTAGTTAATACCTGCGATCTGT
GACGT
>ZSR.A_1901:D00780:73:HLVCNBCXX:1:1105:15541:58315 2:N:0:ATCTCG
GGAATATTGCACAATGGGGGAAACCCTGATGCAGCAACGCCGCGTGGAGGATGACACATT
TCGGTGCGTAAACTCCTTTTATATAGGAAGATAATGACGGTACTATATGAATAAGCGCCG
GCTAACTCCGTGCCAGCAGCCGCGGTAA
>ZSR.A_1902:D00780:73:HLVCNBCXX:1:1105:16073:58350 2:N:0:ATCTCG
GGAATATTGCACAATGGGCGCAAGCCTGATGCAGCCATGCCGCGTGTGTGAAGAAGGCCT
TCGGGTTGTAAAGCACTTTCAGCGAGGAGGAAGGGTTAGTAGTTAATA
>ZSR.A_1903:D00780:73:HLVCNBCXX:1:1105:4483:58502 2:N:0:ATCTCG
GGAATATTGGACAATGGGCGAAAGCCTGATCCAGCAATGCCGCGTGTGTGAAGAAGGCCT
GAGGGTTGTAAAGCACTTTCAGCAAGGAAGATGGATAAAGTGGCTAATACCCACAGTATC
TGACGT
>ZSR.A_1904:D00780:73:HLVCNBCXX:1:1105:14115:58698 2:N:0:ATCTCG
GGAATATTGCACAATGGGCGAAAGCCTGATGCAGCCATGCCGCGTGTGTGAAGAAGGCTC
TAGGGTTGTAAAGCACTTTCAGTAGGGAGGAAAGGTTGAAGGTTAATACCCTTTGGCTGT
GA
>ZSR.A_1905:D00780:73:HLVCNBCXX:1:1105:15905:58614 2:N:0:ATCTCG
GGAATATTGCACAATGGGCGCAAGCCTGATGCAGCCATGCCGCGTGTATGAAGAAGGCCT
TCGGGTTGTAAAGTACTTTCAGCAGTGAGGAAGGGATGTACGTTAATAGCGTGCATTTTT
GACGTTAG
>ZSR.A_1906:D00780:73:HLVCNBCXX:1:1105:19111:58728 2:N:0:ATCTCG
GGAATATTGCACAATGGGCGCAAGCCTGATGCAGCCATGCCGCGTGTATGAAGAAGGCCT
TCGGGTTGTAAAGTACTTTCAGCAGTGAGGAAGGTTCATGCGTTAATAGCATATGGATTT
GACGTT
>ZSR.A_1907:D00780:73:HLVCNBCXX:1:1105:21043:58670 2:N:0:ATCTCG
GGAATATTGCACAATGGGCGCAAGCCTGATGCAGCCATGCCGCGTGTATGAAGAAGGCCT
TCGGGTTGTAAAGTACTTTCAGCAGTGAGGAAGGGATGTACGTTAATAGCGTGCATTTTT
GACGTTAG
>ZSR.A_1908:D00780:73:HLVCNBCXX:1:1105:1709:58818 2:N:0:ATCTCG
GGAATATTGGACAATGGGCGAAAGCCTGATCCAGCAATACCGCGTGTGTGAAGAAGGCCT
GCGGGTTGTAAAGCACTTTCAATTGTGAAGAAATGCTTGAGGTTAATACCTTCAAGTTTT
GACGTTAACTTTAGAAGAAGCACCGGCTAACTCCGT
>ZSR.A_1909:D00780:73:HLVCNBCXX:1:1105:1853:58765 2:N:0:ATCTCG
GGAATATTGGTCAATGGACGCAAGTCTGAACCAGCCATGCCGCGTGCAGGAAGAATGTCC
TATGGATTGTAAACTGCTTTTATTTGGGAATAAACCTCCTTACGTGTAGGGAGCTGAATG
>ZSR.A_1910:D00780:73:HLVCNBCXX:1:1105:11121:58936 2:N:0:ATCTCG
GGAATATTGCACAATGGGCGAAAGCCTGATGCAGCAATGCCGCGTGGAGGATGACGCATC
TAGGTGTGTAAACTCCTTTTATATGAGAAGATAATGACGGTATCAT
>ZSR.A_1911:D00780:73:HLVCNBCXX:1:1105:13907:58765 2:N:0:ATCTCG
GGAATATTGCACAATGGGGGAAACCCTGATGCAGCCATGCCGCGTGTGTGAAGAAGGCTC
TAGGGTCGTAAAGCACTTTCAGTAGGGAGGAAAGGGTTGTAGTTAATACCTGCGATCTGT
GACGTTACCTACAGAAGAAGCAC
>ZSR.A_1912:D00780:73:HLVCNBCXX:1:1105:19180:58946 2:N:0:ATCTCG
GGAATATTGCACAATGGGCGCAAGCCTGATGCAGCCATGCCGCGTGTATGAAGAAGGCCT
TCGGGTTGTAAAGTACTTTCAGCAGTGAGGAAGGTTCATGCGTTAATAGCGTATGGATTT
GACGTT
>ZSR.A_1913:D00780:73:HLVCNBCXX:1:1105:20319:58949 2:N:0:ATCTCG
GGAATATTGCACAATGGGCGCAAGCCTGATGCAGCCATGCCGCGTGTATGAAGAAGGCCT
TCGGGTTGTAAAGTACTTTCAGCAGTGAGGAAGGGATGTACGTTAATAGAGTGCATTTTT
GACGTTAGC
>ZSR.A_1914:D00780:73:HLVCNBCXX:1:1105:13238:59018 2:N:0:ATCTCG
GGAATATTGCACAATGGGCGCAAGCCTGATGCAGCCATGCCGCGTGTATGAAGAAGGCCT
TCGGGTTGTAAAGTACTTTCAGCAGTGAGGAAGGGATGTACGTTAATAGCGTGC
>ZSR.A_1915:D00780:73:HLVCNBCXX:1:1105:16136:59061 2:N:0:ATCTCG
GGAATATTGGACAATGGGGGCAACCCTGATCCAGCCATGCCGCGTGTGTGAAGAAGGCCT
TCGGGTTGTAAAGCACTTTCAGTGAGGAAGAAGGCCTGCGGGTTAATAGCCGGCAGGAAG
GACAT
>ZSR.A_1916:D00780:73:HLVCNBCXX:1:1105:16377:59024 2:N:0:ATCTCG
GGAATATTGGACAATGGGCGAAAGCCTGATCCAGCGACGTCACGTGAATGATGAAGGCCT
TAGGGTTGTAAAATTCTTTTAGTGGAGAAGATAATGACGGTATCCACAGAAAAAGTCCCG
GCTAACTT
>ZSR.A_1917:D00780:73:HLVCNBCXX:1:1105:18110:59214 2:N:0:ATCTCG
GGAATTTTCCGCAATGGGCGAAAGCCTGACGGAGCAACGCCGCGTGAGGGATGAAGGCCT
CTGGGCTGTAAACCTCTTTTATCAAGGAAGAAGATCTGACGGTACTTGATGAATAAGCCA
CGGCTAATTCCGTGCCAGCAGCC
>ZSR.A_1918:D00780:73:HLVCNBCXX:1:1105:19988:59024 2:N:0:ATCTCG
AGAATCATTCACAATGGACGAAAGTCTGATGGTGCAACGCCGCGTGGAGGATGAAGGCCC
TAGGGTCGTAAACTCCTGTCATATAAGAGTAAGGCATAAGCGTTAATATCGTTTATGTTT
GATAGTATTATAAGAG
>ZSR.A_1919:D00780:73:HLVCNBCXX:1:1105:20557:59017 2:N:0:ATCTCG
AGAATCATTCACAATGGGGGCAACCCTGATGGTGCAACGCCGCGTGGAGGATGAAGGCCC
TAGGGTCGTAAACTCCTGTCATAATAGAGTAAGACTTAGTCGTTAAAAGCTTCTAAGTTT
GATAGTATATTAAGAGG
>ZSR.A_1920:D00780:73:HLVCNBCXX:1:1105:1266:59352 2:N:0:ATCTCG
GGAATATTGGACAATGGGCGAAAGCCTGATCCAGCCATGCCGCGTGAGTGATGAAGGCCC
TAGGGTTGTAAAGCTCTTTCACCGGTGAAGATAATGACGGTAACCGGAGAAGAAGCCCCG
GCTAACTTCGTGCC
>ZSR.A_1921:D00780:73:HLVCNBCXX:1:1105:2334:59399 2:N:0:ATCTCG
GGAATATTGCACAATGGGCGCAAGCCTGATGCAGCCATGCCGCGTGTATGAAGAAGGCCT
TCGGGTTGTAAAGTACTTTCAGCAGTGAGGAAGGGATGTACGTTAATAGCGTGC
>ZSR.A_1922:D00780:73:HLVCNBCXX:1:1105:4151:59330 2:N:0:ATCTCG
GGAATATTGCACAATGGGCGCAAGCCTGATGCAGCCATGCCGCGTGTATGAAGAAGGCCT
TCGGGTTGTAAAGTACTTTCAGCAGTGAGGAAGGGATGTACGTTAATAGCGTGC
>ZSR.A_1923:D00780:73:HLVCNBCXX:1:1105:4551:59340 2:N:0:ATCTCG
GGAATATTGCACAATGGGGGAAACCCTGATGCAGCCATGCCGCGTGTGTGAAGAAGGCCT
TCGGGTTGTAAAGCACTTTCAGCGAGGAGGAAAGGGTGTAAGTTAATACCTTACATCTGT
>ZSR.A_1924:D00780:73:HLVCNBCXX:1:1105:7715:59399 2:N:0:ATCTCG
AGAATCTTCCGCAATGCGCGAAAGCGTGACGGAGCAATGCCGCGTGAGGGATGAAGGCTT
TCGGGTCGTAAACCTCTGTCACCCGGAACGAAGATCTGACGGTACCGGGAGAGGAAGCCA
CG
>ZSR.A_1925:D00780:73:HLVCNBCXX:1:1105:7879:59458 2:N:0:ATCTCG
GGAATATTGGGCAATGGAGGCAACTCTGACCCAGCCATGCCGCGTGCAGGAATAATGCCC
TATGGGTAGTAAACTGCTTTTGTATAGGAAGAATAAGAGTCACGTGTGGCTTGATGACGG
T
>ZSR.A_1926:D00780:73:HLVCNBCXX:1:1105:9496:59330 2:N:0:ATCTCG
GGAATATTGGTCAATGGACGCAAGTCTGAACCAGCCATGCCGCGTGCAGGAAGACGGCCT
TATGGGTTGTAAACTGCTTTTATATAGGGTGAAAATTATCTACGTGTAGATAACTGACGG
TACTAT
>ZSR.A_1927:D00780:73:HLVCNBCXX:1:1105:11737:59340 2:N:0:ATCTCG
GGAATATTGCACAATGGGGGAAACCCTGATGCAGCCATGCCGCGTGTGTGAAGAAGGCCT
TCGGGTTGTAAAGCACTTTCAGCGAGGAGGAAGGGTTAGTAGTTAATACCTGCTAGCTTT
GA
>ZSR.A_1928:D00780:73:HLVCNBCXX:1:1105:11881:59437 2:N:0:ATCTCG
GGAATATTGCACAATGGGCGCAAGCCTGATGCAGCCATGCCGCGTGTGTGAAGAAGGCCT
TCGGGTTGTAAAGCACTTTCAGTCGTGAGGAAGGGTTAGTAGTTAATACCTGCTAGCTTT
GACGTTAGCGACAG
>ZSR.A_1929:D00780:73:HLVCNBCXX:1:1105:18452:59297 2:N:0:ATCTCG
GGAATATTGCACAATGGGCGAAAGCCTGATGCAGCCATGCCGCGTGTGTGAAGAAGGCTC
TAGGGTTGTAAAGCACTTTCAGTAGGGAGGAAAGGTTGAAGGTTAATACCCTTTGGCTGT
GACGTTACCTACAGAAGAAGCACCGGCT
>ZSR.A_1930:D00780:73:HLVCNBCXX:1:1105:18356:59470 2:N:0:ATCTCG
GGAATCTTAGACAATGGGCGCAAGCCTGATCTAGCCATGCCGCGTGAGCGATGAAGGCCT
TAGGGTCGTAAAACTCTTTCGCCAGGGATGATAATGACAGTACCTGGTAAAGAAACCCCG
GCTAACTCCGTGCCAGC
>ZSR.A_1931:D00780:73:HLVCNBCXX:1:1105:19610:59407 2:N:0:ATCTCG
GGAATATTGCACAATGGAGGAAACTCTGATGCAGCAACGCCGCGTGGAGGATGACACTTT
TCGGAGCGTAAACTCCTTTTATATAGGAAGATAATGACGGTACTATATGAATAAGCACCG
GCTAACTCCGTGCCAGCAGCCGCGG
>ZSR.A_1932:D00780:73:HLVCNBCXX:1:1105:20864:59258 2:N:0:ATCTCG
GGAATATTGCACAATGGGCGCAAGCCTGATGCAGCCATGCCGCGTGTATGAAGAAGGCCT
TCGGGTTGTAAAGTACTTTCAGCAGTGAGGAAGGTGGTAGTGTTAATAGCACTATCATTT
GACGTTAG
>ZSR.A_1933:D00780:73:HLVCNBCXX:1:1105:2418:59644 2:N:0:ATCTCG
GGAATATTGGTCAATGGACGCAAGTCTGAACCAGCCATGCCGCGTGCAGGAAGAATGTCC
TATGGATTGTAAACTGCTTTTATTTGGGAATAAACCTCCTTACGTGTAGGGAGCTGAATG
TACCAAAC
>ZSR.A_1934:D00780:73:HLVCNBCXX:1:1105:4242:59628 2:N:0:ATCTCG
GGAATATTGCACAATGGGGGAAACCCTGATGCAGCAACGCCGCGTGGAGGATGACACATT
TCGGTGCGTAAACTCCTTTTATATAGGAAGATAATGACGGTACTATATGAATAAGCGCCG
GCTAACTCCGTGCC
>ZSR.A_1935:D00780:73:HLVCNBCXX:1:1105:9710:59563 2:N:0:ATCTCG
GGAATATTGGACAATGGGGGCAACCCTGATCCAGCCATGCCGCGTGTGTGAAGAAGGCCT
TCGGGTTGTAAAGCACTTTCAGTGAGGAAGAAGGCCTGCGGGTTAATAGCCGGCAGGAAG
GACAT
>ZSR.A_1936:D00780:73:HLVCNBCXX:1:1105:10460:59561 2:N:0:ATCTCG
GGAATATTGCACAATGGGCGCAAGCCTGATGCAGCCATGCCGCGTGTATGAAGAAGGCCT
TCGGGTTGTAAAGTACTTTCAGCAGTGAGGAAGGGATGTACGTTAATAGCGTGCATTTTT
GACGTT
>ZSR.A_1937:D00780:73:HLVCNBCXX:1:1105:15808:59552 2:N:0:ATCTCG
AGAATCATTCACAATGGACGAAAGTCTGATGGTGCAACGCCGCGTGGAGGATGAAGGCCC
TAGGGTCGTAAACTCCTGTCATATAAGAGTAAGGCATAAGCGT
>ZSR.A_1938:D00780:73:HLVCNBCXX:1:1105:16075:59546 2:N:0:ATCTCG
GGAATATTGCACAATGGGCGCAAGCCTGATGCAGCCATGCCGCGTGTGTGAAGAAGGCTC
TAGGGTTGTAAAGCACTTTCAGCAGTGAGGAAAGCTTGTTGGTTAATAGCCATCAAGTGT
GACGTTAACTGCAG
>ZSR.A_1939:D00780:73:HLVCNBCXX:1:1105:17174:59539 2:N:0:ATCTCG
GGAATATTGCACAATGGGCGCAAGCCTGATGCAGCCATGCCGCGTGTATGAAGAAGGCCT
TCGGGTTGTAAAGTACTTTCAGCAGTGAGGAAGGTGGTAGTGTTAATAGCACTATCATTT
GACGTTAGCTGCAGAAGAAGCACCGGCT
>ZSR.A_1940:D00780:73:HLVCNBCXX:1:1105:19348:59631 2:N:0:ATCTCG
GGAATATTGCACAATGGAGGAAACTCTGATGCAGCAACGCCGCGTGGAGGATGACACTTT
TCGGAGCGTAAACTCCTTTTATATAGGAAGATAATGACGGTACTATATGAATAAGCACCG
GCTAACTC
>ZSR.A_1941:D00780:73:HLVCNBCXX:1:1105:3323:59829 2:N:0:ATCTCG
GGAATATTGCACAATGGGCGCAAGCCTGATGCAGCCATGCCGCGTGTGTGAAGAAGGCTC
TAGGGTTGTAAAGCACTTTCAGCAGTGAGGAAAGCTTGTTGGTTAATACCCATCAAGTGT
GA
>ZSR.A_1942:D00780:73:HLVCNBCXX:1:1105:5428:59951 2:N:0:ATCTCG
GGAATCTTAGACAATGGGCGCAAGCCTGATCTAGCCATGCCGCGTGAGCGATGAAGGCCT
TAGGGTCGTAAAACTCTTTCGCCAGGGATGATAATGACAGTACCTGGTAAAGAAACCCCG
GCTAAC
>ZSR.A_1943:D00780:73:HLVCNBCXX:1:1105:8606:59896 2:N:0:ATCTCG
GGAATATTGCACAATGGGCGCAAGCCTGATGCAGCCATGCCGCGTGTGTGAAGAAGGCTC
TAGGGTTGTAAAGCACTTTCAGCAGTGAGGAAAGCTTGTTGGTTAATACCCATCAAGTGT
>ZSR.A_1944:D00780:73:HLVCNBCXX:1:1105:3953:60185 2:N:0:ATCTCG
GGAATATTGGACAATGGGGGCAACCCTGATCCAGCCATGCCGCGTGTGTGAAGAAGGCCT
TCGGGTTGTAAAGCACTTTCAGTGAGGAAGAAGGCCTGCGGGTTAATAGCCGGC
>ZSR.A_1945:D00780:73:HLVCNBCXX:1:1105:4098:60130 2:N:0:ATCTCG
GGAATATTGCACAATGGGGGAAACCCTGATGCAGCAACGCCGCGTGGAGGATGACACATT
TCGGTGCGTAAACTCCTTTTATATAGGAAGATAATGACGGTACTATATGAATAA
>ZSR.A_1946:D00780:73:HLVCNBCXX:1:1105:5573:60058 2:N:0:ATCTCG
GGAATATTGGACAATGGGGGCAACCCTGATCCAGCCATGCCGCGTGTGTGAAGAAGGCCT
TCGGGTTGTAAAGCACTTTCAGTGAGGAAGAAGGCCTGCGGGTTAATAGCCGGC
>ZSR.A_1947:D00780:73:HLVCNBCXX:1:1105:6531:60062 2:N:0:ATCTCG
GGAATATTGCACAATGGGCGCAAGCCTGATGCAGCCATGCCGCGTGTATGAAGAAGGCCT
TCGGGTTGTAAAGTACTTTCAGCAGTGAGGAAGGGATGTACGTTAATAGCGTGCATTTTT
GACGT
>ZSR.A_1948:D00780:73:HLVCNBCXX:1:1105:15136:60074 2:N:0:ATCTCG
GGAATATTGCACAATGGGGGAAACCCTGATGCAGCAACGCCGCGTGGAGGATGACACATT
TCGGTGCGTAAACTCCTTTTATATAGGAAGATAATGACGGTACTATATGAATAAGCGCCG
GCTAACTCCGTGCCAGCAGCCGCGGTAAT
>ZSR.A_1949:D00780:73:HLVCNBCXX:1:1105:18339:60074 2:N:0:ATCTCG
GGAATATTGGACAATGGGCGCAAGCCTGATCCAGCCATGCCGCGTGTGTGAAGAAGGCTT
TCGGGTTGTAAAGCACTTTCAGTCGGGAGGAAGGCTGCCTAGTTAATACCTAGGTAGATT
GACGTTACC
>ZSR.A_1950:D00780:73:HLVCNBCXX:1:1105:18953:60229 2:N:0:ATCTCG
GGAATATTGCACAATGGGCGAAAGCCTGATGCAGCCATGCCGCGTGTGTGAAGAAGGCTC
TAGGGTTGTAAAGCACTTTCAGTAGGGAGGAAAGGTTGAAGGTTAATACCCTTTGGCTGT
GA
>ZSR.A_1951:D00780:73:HLVCNBCXX:1:1105:19219:60112 2:N:0:ATCTCG
GGAATATTGCACAATGGGCGAAAGCCTGATGCAGCAATGCCGCGTGGAGGATGACGCATC
TAGGTGTGTAAACTCCTTTTATATGAGAAGATAATGACGGTATCATATGAATAAGCACCG
G
>ZSR.A_1952:D00780:73:HLVCNBCXX:1:1105:4872:60456 2:N:0:ATCTCG
GGAATATTGGTCAATGGACGCAAGTCTGAACCAGCCATGCCGCGTGCAGGAAGACGGCCT
TATGGGTTGTAAACTGCTTTTATATAGGGTGAAAATTATCTACGTGTAGATAACTGACGG
>ZSR.A_1953:D00780:73:HLVCNBCXX:1:1105:13138:60271 2:N:0:ATCTCG
GGAATATTGCACAATGGGCGCAAGCCTGATGCAGCCATGCCGCGTGTATGAAGAAGGCCT
TCGGGTTGTAAAGTACTTTCAGCAGTGAGGAAGGGATGTACGTTAATAGCGTGC
>ZSR.A_1954:D00780:73:HLVCNBCXX:1:1105:14038:60301 2:N:0:ATCTCG
GGAATATTGCACAATGGGGGAAACCCTGATGCAGCCATGCCGCGTGTGTGAAGAAGGCTC
TAGGGTCGTAAAGCACTTTCAGTAGGGAGGAAAGGGTTGTAGTTAATACCTGCGATCTGT
GACGT
>ZSR.A_1955:D00780:73:HLVCNBCXX:1:1105:14071:60493 2:N:0:ATCTCG
GGAATATTGCACAATGGGCGCAAGCCTGATGCAGCCATGCCGCGTGTATGAAGAAGGCCT
TCGGGTTGTAAAGTACTTTCAGCAGTGAGGAAGGGATGTACGTTAATAGCGTGC
>ZSR.A_1956:D00780:73:HLVCNBCXX:1:1105:14263:60298 2:N:0:ATCTCG
GGAATATTGCACAATGGGCGCAAGCCTGATGCAGCCATGCCGCGTGTGTGAAGAAGGCTC
TAGGGTTGTAAAGCACTTTCAGCAGTGAGGAAAGCTTGTTGGTTAATAGCCATCAAGTGT
GA
>ZSR.A_1957:D00780:73:HLVCNBCXX:1:1105:16805:60268 2:N:0:ATCTCG
GGAATATTGCACAATGGGCGAAAGCCTGATGCAGCCATGCCGCGTGTGTGAAGAAGGCTC
TAGGGTTGTAAAGCACTTTCAGTAGGGAGGAAAGGTTGAAGGTTAATACCCTTTGGCTGT
GACGTTACC
>ZSR.A_1958:D00780:73:HLVCNBCXX:1:1105:20177:60402 2:N:0:ATCTCG
GGAATATTGCACAATGGGGGAAACCCTGATGCAGCCATGCCGCGTGTGTGAAGAAGGCTC
TAGGGTCGTAAAGCACTTTCAGTAGGGAGGAAAGGGTTGTAGTTAATACCTGCGATCTGT
GACGTTACCTACAGAAG
>ZSR.A_1959:D00780:73:HLVCNBCXX:1:1105:20296:60406 2:N:0:ATCTCG
GGAATATTGGACAATGGGCGAAAGCCTGATCCAGCAATACCGCGTGTGTGAAGAAGGCCT
GCGGGTTGTAAAGCACTTTCAATTGTGAAGAAATGCTTGAGGTTAATACCTTCAAGTTTT
GACGTTAACTTTAGAAG
>ZSR.A_1960:D00780:73:HLVCNBCXX:1:1105:13792:60500 2:N:0:ATCTCG
GGAATATTGGACAATGGGGGCAACCCTGATCCAGCCATGCCGCGTGTGTGAAGAAGGCCT
TCGGGTTGTAAAGCACTTTCAGTGAGGAAGAAGGCCTGCGGGTCAATAACCGGCAGGAAG
GACAT
>ZSR.A_1961:D00780:73:HLVCNBCXX:1:1105:18026:60548 2:N:0:ATCTCG
GGAATATTGCACAATGGGCGCAAGCCTGATGCAGCCATGCCGCGTGTGTGAAGAAGGCCT
TCGGGTTGTAAAGCACTTTCAGCGAGGAGGAAGGGTTAGTAGTTAATACCTGCTAGCTTT
GACGTTACTCGCAGAAGAAGCAC
>ZSR.A_1962:D00780:73:HLVCNBCXX:1:1105:18458:60548 2:N:0:ATCTCG
GGAATATTGCACAATGGGCGAAAGCCTTATGCAGCCATGCCGCGTGTGTGAAGAAGGCTC
TAGGGTTGTAAAGCACTTTCAGTAGGGAGGAAAGGTTGATGGTTAATACCCAT
>ZSR.A_1963:D00780:73:HLVCNBCXX:1:1105:18567:60561 2:N:0:ATCTCG
GGAATATTGGGCAATGGAGGCAACTCTGACCCAGCCATGCCGCGTGCAGGAATACGGTTC
TATGGATTGTAAACTGCTTTTATACAGGAAGAATAAGGTCTACGTGTAGACTGATGACGG
TACTGTAAGAATAAGGATCGGCTAACTCCGT
>ZSR.A_1964:D00780:73:HLVCNBCXX:1:1105:18865:60635 2:N:0:ATCTCG
GGAATATTGCACAATGGGCGCAAGCCTGATGCAGCCATGCCGCGTGTATGAAGAAGGCCT
TCGGGTTGTAAAGTACTTTCAGCAGTGAGGAAGGGATGTACGTTAATAGCGTGCATTTTT
GACGTTAG
>ZSR.A_1965:D00780:73:HLVCNBCXX:1:1105:5901:60933 2:N:0:ATCTCG
GGAATATTGCACAATGGGCGCAAGCCTGATGCAGCCATGCCGCGTGTATGAAGAAGGCCT
TCGGGTTGTAAAGTACTTTCAGCAGTGAGGAAGGGATGTACGTTAATAGCGTGC
>ZSR.A_1966:D00780:73:HLVCNBCXX:1:1105:6514:60862 2:N:0:ATCTCG
GGAATATTGCACAATGGGCGCAAGCCTGATGCAGCCATGCCGCGTGTGTGAAGAAGGCTC
TAGGGTTGTAAAGCACTTTCAGCAGTGAGGAAAGCTTGTTGGTTAATACCCATCAAGTGT
GACGT
>ZSR.A_1967:D00780:73:HLVCNBCXX:1:1105:10312:60938 2:N:0:ATCTCG
GGAATATTGGACAATGGGCGCAAGCCTGATCCAGCCATGCCGCGTGTGTGAAGAAGGCTT
TCGGGTTGTAAAGCACTTTCAGTCGGGAGGAAGGCTGCCTAGTTAATACCTAGGTAGATT
GACGTT
>ZSR.A_1968:D00780:73:HLVCNBCXX:1:1105:14481:60843 2:N:0:ATCTCG
GGAATATTGGACAATGGGGGCAACCCTGATCCAGCCATGCCGCGTGTGTGAAGAAGGCCT
TCGGGTTGTAAAGCACTTTCAGTGAGGAAGAAGGCCTGCGGGTTAATAGCCGGCAGGAA
>ZSR.A_1969:D00780:73:HLVCNBCXX:1:1105:16159:60813 2:N:0:ATCTCG
GGAATATTGCACAATGGGGGAAACCCTGATGCAGCCATGCCGCGTGTGTGAAGAAGGCTC
TAGGGTCGTAAAGCACTTTCAGTAGGGAGGAAAGGGTTGTAGTTAATACCTGCGATCTGT
GACGTTACCTACAG
>ZSR.A_1970:D00780:73:HLVCNBCXX:1:1105:19478:60811 2:N:0:ATCTCG
GGAATATTGCACAATGGGCGCAAGCCTGATGCAGCCATGCCGCGTGTATGAAGAAGGCCT
TCGGGTTGTAAAGTACTTTCAGCAGTGAGGAAGGGATGTACGTTAATAGCGTGCATTTTT
GACGTTAG
>ZSR.A_1971:D00780:73:HLVCNBCXX:1:1105:4725:61187 2:N:0:ATCTCG
GGAATATTGCACAATGGGCGCAAGCCTGATGCAGCCATGCCGCGTGTATGAAGAAGGCCT
TCGGGTTGTAAAGTACTTTCAGCAGTGAGGAAGGGATGTACGTTAATAGCGTGCATTTTT
GACGTT
>ZSR.A_1972:D00780:73:HLVCNBCXX:1:1105:5083:61064 2:N:0:ATCTCG
GGAATATTGCACAATGGGCGCAAGCCAGATGCAGCCATGCCGCGTGTGTGAAGAAGGCTC
TAGGGTTGTAAAGCACTTTCAGCAGTGAGGAAAGCTTGTTGGTTAATACCCATC
>ZSR.A_1973:D00780:73:HLVCNBCXX:1:1105:5889:61210 2:N:0:ATCTCG
GGAATATTGCACAATGGGCGCAAGCCTGATGCAGCCATGCCGCGTGTATGAAGAAGGCCT
TCGGGTTGTAAAGTACTTTCAGCAGTGAGGAAGGGATGTACGTTAATAGCGTGCATTTTT
>ZSR.A_1974:D00780:73:HLVCNBCXX:1:1105:7566:61001 2:N:0:ATCTCG
GGAATATTGCACAATGGGCGCAAGCCTGATGCAGCCATGCCGCGTGTATGAAGAAGGCCT
TCGGGTTGTAAAGTACTTTCAGCAGTGAGGAAGGGATGTACGTTAATAGCGTGCATTTTT
GA
>ZSR.A_1975:D00780:73:HLVCNBCXX:1:1105:11846:61207 2:N:0:ATCTCG
GGAATATTGCACAATGGGCGAAAGCCTGATGCAGCAATGCCGCGTGGAGGATGACGCATC
TAGGTGTGTAAACTCCTTTTATATGAGAAGATAATGACGGTAT
>ZSR.A_1976:D00780:73:HLVCNBCXX:1:1105:11972:61228 2:N:0:ATCTCG
GGAATATTGCACAATGGGCGCAAGCCTGATGCAGCCATGCCGCGTGTATGAAGAAGGCCT
TCGGGTTGTAAAGTACTTTCAGCAGTGAGGAAGGTTCATGCGTTAATAGCGTATGGATTT
GA
>ZSR.A_1977:D00780:73:HLVCNBCXX:1:1105:15444:61020 2:N:0:ATCTCG
GGAATATTGCACAATGGGCGCAAGCCTGATGCAGCCATGCCGCGTGTGTGAAGAAGGCTC
TAGGGTTGTAAAGCACTTTCAGAAGGGAGGAAAGGTTGTAAGTTAATACCTTACAACTGT
GACGTTACC
>ZSR.A_1978:D00780:73:HLVCNBCXX:1:1105:18161:61226 2:N:0:ATCTCG
GGAATCTTAGACAATGGGCGCAAGCCTGATCTAGCCATGCCGCGTGAGCGATGAAGGCCT
TAGGGTCGTAAAACTCTTTCGCCAGGGATGATAATGACAGTACCTGGTAAAGAAACCCCG
GCTAACTCCGTGCCAGC
>ZSR.A_1979:D00780:73:HLVCNBCXX:1:1105:18970:61247 2:N:0:ATCTCG
GGAATATTGCACAATGGGCGCAAGCCTGATGCAGCCATGCCGCGTGTGTGAAGAAGGCTC
TAGGGTTGTAAAGCACTTTCAGCAGTGAGGAAAGGTTAGTAGTTAATACCTGCTAGCTGT
GACGTTAAC
>ZSR.A_1980:D00780:73:HLVCNBCXX:1:1105:19606:61154 2:N:0:ATCTCG
GGAATATTGGACAATGGGCGAAAGCCTGATCCAGCAATGCCGCGTGTGTGAAGAAGGCCT
GAGGGTTGTAAAGCACTTTCAGCAAGAAAGATGGATAAAGTGGCTAATACCCACAGTATC
TGACGTTA
>ZSR.A_1981:D00780:73:HLVCNBCXX:1:1105:1097:61329 2:N:0:ATCTCG
AGAATCATTCACAATGGACGAAAGTCTGATGGTGCAACGCCGCGTGGAGGATGAAGGCCC
TAGGGTCGTAAACTCCTGTCATATAAGAGTAAGGCATAAGCGTTAATATCGTTTATGTTT
GATAGT
>ZSR.A_1982:D00780:73:HLVCNBCXX:1:1105:2278:61460 2:N:0:ATCTCG
GGAATATTGGACAATGGGGGCAACCCTGATCCAGCCATGCCGCGTGTGTGAAGAAGGCCT
TCGGGTTGTAAAGCACTTTCAGTGAGGAAGAAGGCCTGCGGGTCAATAACCGGCAGGAAG
GACATCACT
>ZSR.A_1983:D00780:73:HLVCNBCXX:1:1105:2590:61373 2:N:0:ATCTCG
GGAATATTGCACAATGGGGGAAACCCTGATGCAGCCATGCCGCGTGTATGAAGAAGGCCT
TCGGGTTGTAAAGTACTTTCAGCAGTGAGGAAGGTGGTGTCGTTAATAGCGGCATTGCTT
GACGTTAGCTGCAGAAGAA
>ZSR.A_1984:D00780:73:HLVCNBCXX:1:1105:6714:61391 2:N:0:ATCTCG
GGAATATTGCACAATGGGGGAAACCCTGATGCAGCAACGCCGCGTGGAGGATGACACATT
TCGGTGCGTAAACTCCTTTTATATAGGAAGATAATGACGGTACTATATGAATAAGCGCCG
GCTAACTCC
>ZSR.A_1985:D00780:73:HLVCNBCXX:1:1105:10286:61293 2:N:0:ATCTCG
GGAATATTGCACAATGGGCGCAAGCCTGATGCAGCCATGCCGCGTGTGTGAAGAAGGCCT
TCGGGTTGTAAAGCACTTTCAGTCGTGAGGAAGGGTTAGTAGTTAATACCTGCTAGCTTT
GACGTT
>ZSR.A_1986:D00780:73:HLVCNBCXX:1:1105:14390:61447 2:N:0:ATCTCG
GGAATATTGCACAATGGGCGCAAGCCTGATGCAGCCATGCCGCGTGTATGAAGAAGGCCT
TCGGGTTGTAAAGTACTTTCAGCAGTGAGGAAGGGATGTACGTTAATAGCGTGCATTTTT
GACGTTAG
>ZSR.A_1987:D00780:73:HLVCNBCXX:1:1105:14739:61474 2:N:0:ATCTCG
GGAATATTGCACAATGGAGGAAACTCTGATGCAGCAACGCCGCGTGGAGGATGACACTTT
TCGGAGCGTAAACTCCTTTTATATAGGAAGATAATGACGGTACTATATGAATAAGCACCG
GCTAACTC
>ZSR.A_1988:D00780:73:HLVCNBCXX:1:1105:15709:61328 2:N:0:ATCTCG
GGAATATTGCACAATGGGCGCAAGCCTGATGCAGCCATGCCGCGTGTGTGAAGAAGGCTC
TAGGGTTGTAAAGCACTTTCAGAAGGGAGGAAAGGTTGTAAGTTAATACCTTACAACTGT
GACGTTAC
>ZSR.A_1989:D00780:73:HLVCNBCXX:1:1105:16371:61266 2:N:0:ATCTCG
GGAATATTGGACAATGGGGGCAACCCTGATCCAGCCATGCCGCGTGTGTGAAGAAGGCCT
TCGGGTTGTAAAGCACTTTCAGTGAGGAAGAAGGCCTGCGGGTTAATAGCCGGCAGGAAG
GACATCACT
>ZSR.A_1990:D00780:73:HLVCNBCXX:1:1105:16990:61285 2:N:0:ATCTCG
GGAATATTGCACAATGGGGGAAACCCTGATGCAGCAACGCCGCGTGGAGGATGACACATT
TCGGTGCGTAAACTCCTTTTATATAGGAAGATAATGACGGTACTATATGAATAAGCGCCG
GCTAACTCCGTGCC
>ZSR.A_1991:D00780:73:HLVCNBCXX:1:1105:17143:61362 2:N:0:ATCTCG
GGAATATTGGACAATGGGCGAAAGCCTGATCCAGCAATGCCGCGTGTGTGAAGAAGGCCT
GAGGGTTGTAAAGCACTTTCAGCAAGGAAGATGGATAAAGTGGCTAATACCCACAGTATC
T
>ZSR.A_1992:D00780:73:HLVCNBCXX:1:1105:18903:61426 2:N:0:ATCTCG
GGAATCTTGCGCAATGGGCGAAAGCCTGACGCAGCCACGCCGCGTGCTGGAAGAAGGTCC
TATGGATTGTAAACAGCTTTTGTTAGGGAAGAATCCCCGGGTTTCGATCTGGGTTGACGG
TACCTAACGAATAAGCACCGGC
>ZSR.A_1993:D00780:73:HLVCNBCXX:1:1105:7864:61632 2:N:0:ATCTCG
GGAATATTGGACAATGGGGGCAACCCTGATCCAGCCATGCCGCGTGTGTGAAGAAGGCCT
TCGGGTTGTAAAGCACTTTCAGTGAGGAAGAAGGCCTGCGGGTTAATAGCCGGCAGGAAG
GACATCAC
>ZSR.A_1994:D00780:73:HLVCNBCXX:1:1105:8954:61592 2:N:0:ATCTCG
GGAATATTGCACAATGGGCGCAAGCCTGATGCAGCCATGCCGCGTGTATGAAGAAGGCCT
TCGGGTTGTAAAGTACTTTCAGCAGTGAGGAAGGGATGTACGTTAATAGCGTGCATTTTT
GACGTT
>ZSR.A_1995:D00780:73:HLVCNBCXX:1:1105:11721:61693 2:N:0:ATCTCG
GGAATTTTGGACAATGGGGGAAACCCTGATCCAGCCATCCCGCGTGAGTGAAGAAGGCCT
TCGGGTTGTAAAGCTCTTTCGAAAGTGAAGAAAACTTATTTCGTAATATGTTATAAGTAT
GACGGT
>ZSR.A_1996:D00780:73:HLVCNBCXX:1:1105:12158:61518 2:N:0:ATCTCG
GGAATATTGCACAATGGGCGCAAGCCTGATGCAGCCATGCCGCGTGTGTGAAGAAGGCCT
TCGGGTTGTAAAGCACTTTCAGCGAGGAGGAAGGGTTAGTAGTTAATACCTGCTAGCTTT
GACGTTACTCGCAGAAG
>ZSR.A_1997:D00780:73:HLVCNBCXX:1:1105:5343:61995 2:N:0:ATCTCG
GGAATATTGCACAATGGGCGCAAGCCTGATGCAGCCATGCCGCGTGTGTGAAGAAGGCCT
TCGGGTTGTAAAGCACTTTCAGTCGTGAGGAAGGGTTAGTAGTTAATACCTGCTAGCTTT
GACGTTAGCGACAGAAGAA
>ZSR.A_1998:D00780:73:HLVCNBCXX:1:1105:7171:61992 2:N:0:ATCTCG
GGAATATTGCACAATGGGCGCAAGCCTGATGCAGCCATGCCGCGTGTATGAAGAAGGCCT
TCGGGTTGTAAAGTACTTTCAGCAGTGAGGAAGGGATGTACGTTAATAGCGTGCATTTTT
GACGT
>ZSR.A_1999:D00780:73:HLVCNBCXX:1:1105:12823:61919 2:N:0:ATCTCG
GGAATATTGGACAATGGGCGAAAGCCTGATCCAGCCATGCCGCGTGTGTGAAGAAGGCCT
TTTGGTTGTAAAGCACTTTAAGCGAGGAGGAGGCTACTTAGATTAATACTCTAGGATAGT
GGACGT
>ZSR.A_2000:D00780:73:HLVCNBCXX:1:1105:13526:61894 2:N:0:ATCTCG
GGAATATTGCACAATGGGCGCAAGCCTGATGCAGCCATGCCGCGTGTGTGAAGAAGGCTC
TAGGGTTGTAAAGCACTTTCAGCAGTGAGGAAAGCTTGTTGGTTAATACCCATCAAGTGT
GACGT
>ZSR.A_2001:D00780:73:HLVCNBCXX:1:1105:14007:61818 2:N:0:ATCTCG
GGAATATTGCACAATGGGGGAAACCCTGATGCAGCCATGCCGCGTGTGTGAAGAAGGCTC
TAGGGTCGTAAAGCACTTTCAGTAGGGAGGAAAGGGTTGTAGTTAATACCTGCGATCTG
>ZSR.A_2002:D00780:73:HLVCNBCXX:1:1105:15976:61903 2:N:0:ATCTCG
GGAATATTGCACAATGGGCGCAAGCCTGATGCAGCCATGCCGCGTGTATGAAGAAGGCCT
TCGGGTTGTAAAGTACTTTCAGCAGTGAGGAAGGGATGTACGTTAATAGCGTGCATTTTT
GACGTTAGCTGCAGAAGAAG
>ZSR.A_2003:D00780:73:HLVCNBCXX:1:1105:16033:61897 2:N:0:ATCTCG
GGAATATTGCACAATGGGCGCAAGCCTGATGCAGCCATGCCGCGTGTATGAAGAAGGCCT
TCGGGTTGTAAAGTACTTTCAGCAGTGAGGAAGGTTCATGCGTTAATAGCGTATGGATTT
GA
>ZSR.A_2004:D00780:73:HLVCNBCXX:1:1105:16459:61886 2:N:0:ATCTCG
GGAATATTGGACAATGGGGGCAACCCTGATCCAGCCATGCCGCGTGTGTGAAGAAGGCCT
TCGGGTTGTAAAGCACTTTCAGTGAGGAAGAAGGCCTGCGGGTTAATAGCCGGCAGGAAG
GACATCACTCACAGAAGAAGCACCGGCTAAC
>ZSR.A_2005:D00780:73:HLVCNBCXX:1:1105:16997:61875 2:N:0:ATCTCG
AGAATCATTCACAATGGACGAAAGTCTGATGGTGCAACGCCGCGTGGAGGATGAAGGCCC
TAGGGTCGTAAACTCCTGTCATATAAGAGTAAGGCATAAGCGTTAATATCGTTTATGTTT
GATAGTAT
>ZSR.A_2006:D00780:73:HLVCNBCXX:1:1105:20548:61875 2:N:0:ATCTCG
GGAATATTGGACAATGGGGGCAACCCTGATCCAGCCATGCCGCGTGTGTGAAGAAGGCCT
TCGGGTTGTAAAGCACTTTCAGTGAGGAAGAAGGCCTGCGGGTTAATAGCCGGCAGGAAG
GACATC
>ZSR.A_2007:D00780:73:HLVCNBCXX:1:1105:1107:62048 2:N:0:ATCTCG
GGAATATTGGACAATGGGCGAAAGCCTGATCCAGCAATGCCGCGTGTGTGAAGAAGGCCT
GAGGGTTGTAAAGCACTTTCAGCAAGGAAGATGGATAAAGTGGCTAATACCCACAGTATC
TGACGTTACTTGCAGAAG
>ZSR.A_2008:D00780:73:HLVCNBCXX:1:1105:1672:62091 2:N:0:ATCTCG
GGAATATTGCACAATGGGCGCAAGCCTGATGCAGCCATGCCGCGTGTATGAAGAAGGCCT
TCGGGTTGTAAAGTACTTTCAGCAGTGAGGAAGGTTCATGCGTTAATAGCGTATGGATTT
GACGTTAGCTGCAGAAGAAG
>ZSR.A_2009:D00780:73:HLVCNBCXX:1:1105:1999:62123 2:N:0:ATCTCG
GGAATATTGCACAATGGGCGCAAGCCTGATGCAGCCATGCCGCGTGTGTGAAGAAGGCTC
TAGGGTTGTAAAGCACTTTCAGAAGGGAGGAAAGGTTGTAAGTTAATACCTTACAACTGT
GACGTTACCTTCAG
>ZSR.A_2010:D00780:73:HLVCNBCXX:1:1105:2240:62079 2:N:0:ATCTCG
GGAATATTGGACAATGGGCGCAAGCCTGATCCAGCCATGCCGCGTGTGTGAAGAAGGCTT
TCGGGTTGTAAAGCACTTTCAGTCGGGAGGAAGGCTGCCTGGTTAATACCCAGGTAGATT
GACGTTACCGACAGAAGAAGC
>ZSR.A_2011:D00780:73:HLVCNBCXX:1:1105:2539:62208 2:N:0:ATCTCG
GGAATATTGGACAATGGGGGCAACCCTGATCCAGCCATGCCGCGTGTGTGAAGAAGGCCT
TCGGGTTGTAAAGCACTTTCAGTGAGGAAGAAGGCCTGCGGGTTAATAGCCGGCAGGAAG
GACATC
>ZSR.A_2012:D00780:73:HLVCNBCXX:1:1105:3891:62048 2:N:0:ATCTCG
GGAATATTGCACAATGGGCGCAAGCCTGATGCAGCCATGCCGCGTGTATGAAGAAGGCCT
TCGGGTTGTAAAGTACTTTCAGCAGTGAGGAAGGGATGTACGTTAATAGCGTGCATTTTT
GACGTTAGCTGCAGAAGAAGCACCG
>ZSR.A_2013:D00780:73:HLVCNBCXX:1:1105:4058:62218 2:N:0:ATCTCG
AGAATCATTCACAATGGACGAAAGTCTGATGGTGCAACGCCGCGTGGAGGATGAAGGCCC
TAGGGTCGTAAACTCCTGTCATATAAGAGTAAGGCATAAGCGTTAATATCGTTTATGTTT
GATAGTAT
>ZSR.A_2014:D00780:73:HLVCNBCXX:1:1105:5817:62195 2:N:0:ATCTCG
AGAATCATTCACAATGGACGAAAGTCCGATGGTGCAACGCCGCGTGGAGGATGAAGGCCC
TAGGGTCGTAAACTCCTGTCATATAAGAGTAAGGCATAAGCGTTAATATCGTTTATGTTT
GATAGT
>ZSR.A_2015:D00780:73:HLVCNBCXX:1:1105:10733:62039 2:N:0:ATCTCG
GGAATATTGCACAATGGGGGAAACCCTGATGCAGCCATGCCGCGTGTGTGAAGAAGGCCT
TCGGGTTGTAAAGCACTTTCAGCGAGGAGGAAAGGGTGTAAGTTAATACCTTACATCTGT
GACGT
>ZSR.A_2016:D00780:73:HLVCNBCXX:1:1105:13194:62113 2:N:0:ATCTCG
GGAATATTGCACAATGGGCGCAAGCCTGATGCAGCCATGCCGCGTGTATGAAGAAGGCCT
TCGGGTTGTAAAGTACTTTCAGCAGTGAGGAAGGTTCATGCGTTAATAGCGTATGGATTT
GA
>ZSR.A_2017:D00780:73:HLVCNBCXX:1:1105:16180:62101 2:N:0:ATCTCG
GGAATATTGCACAATGGGCGCAAGCCTGATGCAGCCATGCCGCGTGTATGAAGAAGGCCT
TCGGGTTGTAAAGTACTTTCAGCAGTGAGGAAGGGATGTACGTTAATAGCGTGCATTTTT
GACGTTAG
>ZSR.A_2018:D00780:73:HLVCNBCXX:1:1105:17761:62113 2:N:0:ATCTCG
GGAATATTGCACAATGGGCGCAAGCCTGATGCAGCCATGCCGCGTGTATGAAGAAGGCCT
TCGGGTTGTAAAGTACTTTCAGCAGTGAGGAAGGGATGTACGTTAATAGCGTGCATTTTT
GACGTTAGCTGCAGAAG
>ZSR.A_2019:D00780:73:HLVCNBCXX:1:1105:19524:62243 2:N:0:ATCTCG
GGAATATTGCACAATGGGCGCAAGCCTGATGCAGCCATGCCGCGTGTATGAAGAAGGCCT
TCGGGTTGTAAAGTACTTTCAGCAGTGAGGAAGGGATGTACGTTAATAGCGTGCATTTTT
GACGTTAGCTGCAGAAGAAGCACCGGCTAACTCC
>ZSR.A_2020:D00780:73:HLVCNBCXX:1:1105:5419:62357 2:N:0:ATCTCG
GGAATATTGGACAATGGGGGCAACCCTGATCCAGCCATGCCGCGTGTGTGAAGAAGGCCT
TCGGGTTGTAAAGCACTTTCAGTGAGGAAGAAGGCCTGCGGGTTAATAGCCGGCAGGAAG
GACATCACTCACAGAAG
>ZSR.A_2021:D00780:73:HLVCNBCXX:1:1105:5774:62424 2:N:0:ATCTCG
GGAATATTGCACAATGGGCGCAAGCCTGATGCAGCCATGCCGCGTGTATGAAGAAGGCCT
TCGGGTTGTAAAGTACTTTCAGCAGTGAGGAAGGGATGTACGTTAATAGCGTGC
>ZSR.A_2022:D00780:73:HLVCNBCXX:1:1105:9740:62274 2:N:0:ATCTCG
GGAATATTGCACAATGGAGGAAACTCTGATGCAGCAACGCCGCGTGGAGGATGACACTTT
TCGGAGCGTAAACTCCTTTTATATAGGAAGATAATGACGGTACTATATGAATAAGCACC
>ZSR.A_2023:D00780:73:HLVCNBCXX:1:1105:11907:62345 2:N:0:ATCTCG
GGAATATTGGTCAATGGACGCAAGTCTGAACCAGCCATGCCGCGTGCAGGAAGAATGTCC
TATGGATTGTAAACTGCTTTTATTTGGGAATAAACCTCCTTACGTGTAGGGAGCTGAAT
>ZSR.A_2024:D00780:73:HLVCNBCXX:1:1105:12412:62267 2:N:0:ATCTCG
GGAATATTGCACAATGGGCGCAAGCCTGATGCAGCCATGCCGCGTGTATGAAGAAGGCCT
TCGGGTTGTAAAGTACTTTCAGCAGTGAGGAAGGGATGTACGTTAATAGC
>ZSR.A_2025:D00780:73:HLVCNBCXX:1:1105:13814:62290 2:N:0:ATCTCG
GGAATATTGCACAATGGGCGCAAGCCTGATGCAGCCATGCCGCGTGTGTGAAGAAGGCTC
TAGGGTTGTAAAGCACTTTCAGCAGTGAGGAAAGCTTGTTGGTTAATACCCATCAAGTGT
GACGTTAACTGCAGA
>ZSR.A_2026:D00780:73:HLVCNBCXX:1:1105:14143:62342 2:N:0:ATCTCG
GGAATATTGCACAATGGGCGCAAGCCTGATGCAGCCATGCCGCGTGTATGAAGAAGGCCT
TCGGGTTGTAAAGTACTTTCAGCAGTGAGGAAGGTTCATGCGTTAATAGCGTATGGATTT
GA
>ZSR.A_2027:D00780:73:HLVCNBCXX:1:1105:16421:62363 2:N:0:ATCTCG
GGAATATTGCACAATGGGCGCAAGCCTGATGCAGCCATGCCGCGTGTGTGAAGAAGGCCT
TCGGGTTGTAAAGCACTTTCAGCGAGGAGGAAGGGTTAGTAGTTAATACCT
>ZSR.A_2028:D00780:73:HLVCNBCXX:1:1105:19450:62475 2:N:0:ATCTCG
GGAATATTGCACAATGGGCGCAAGCCTGATGCAGCCATGCCGCGTGTATGAAGAAGGCCT
TCGGGTTGTAAAGTACTTTCAGCAGTGAGGAAGGGATGTACGTTAATAGCGTGCATTTTT
GACGTTAGCTGCAGAAGAA
>ZSR.A_2029:D00780:73:HLVCNBCXX:1:1105:1748:62586 2:N:0:ATCTCG
GGAATATTGGACAATGGGGGCAACCCTGATCCAGCCATGCCGCGTGTGTGAAGAAGGCCT
TCGGGTTGTAAAGCACTTTCAGTGAGGAAGAAGGCCTGCGGGTTAATAGCCGGCAGGAAG
GACATCACTCACAGAAGAAGCAC
>ZSR.A_2030:D00780:73:HLVCNBCXX:1:1105:5071:62690 2:N:0:ATCTCG
GGAATATTGCACAATGGGCGCAAGCCTGATGCAGCCATGCCGCGTGTATGAAGAAGGCCT
TCGGGTTGTAAAGTACTTTCAGCAGTGAGGAAGGGATGTACGTTAATAGCGTGCATTTTT
GA
>ZSR.A_2031:D00780:73:HLVCNBCXX:1:1105:5464:62718 2:N:0:ATCTCG
GGAATATTGGACAATGGGCGAAAGCCTGATCCAGCAATGCCGCGTGTGTGAAGAAGGCCT
GAGGGTTGTAAAGCACTTTCAGCAAGAAAGATGGATAAAGTGGCTAATACCCACAGTATC
>ZSR.A_2032:D00780:73:HLVCNBCXX:1:1105:9661:62643 2:N:0:ATCTCG
GGAATATTGCACAATGGGGGAAACCCTGATGCAGCAACGCCGCGTGGAGGATGACACATT
TCGGTGCGTAAACTCCTTTTATATAGGAAGATAATGACGGTACTATATGAATAAGCGCCG
GCTAA
>ZSR.A_2033:D00780:73:HLVCNBCXX:1:1105:11113:62656 2:N:0:ATCTCG
GGAATATTGCACAATGGGCGCAAGCCTGATGCAGCCATGCCGCGTGTATGAAGAAGGCCT
TCGGGTTGTAAAGTACTTTCAGCAGTGAGGAAGGGATGTACGTTAATAGCGTGCATTTTT
GACGT
>ZSR.A_2034:D00780:73:HLVCNBCXX:1:1105:11538:62688 2:N:0:ATCTCG
GGAATATTGGACAATGGGCGAAAGCCTGATCCAGCAATGCCATGTGTGTGAAGAAGGCTC
TAGGGTTGTAAAGCACTTTAGTTGGGGAGGAAAGCTTATGAGTTAATAGCTCATGAGAAG
GACGTTACCCAAAGA
>ZSR.A_2035:D00780:73:HLVCNBCXX:1:1105:11937:62663 2:N:0:ATCTCG
GGAATATTGCACAATGGGGGAAACCCTGATGCAGCCATGCCGCGTGTGTGAAGAAGGCCT
TCGGGTTGTAAAGCACTTTCAGCGAGGAGGAAAGGGTGTAAGTTAATACCTTACATCTGT
GACGTTACTCGCAGAAGAAGCACC
>ZSR.A_2036:D00780:73:HLVCNBCXX:1:1105:12245:62736 2:N:0:ATCTCG
GGAATATTGCACAATGGGCGCAAGCCTGATGCAGCCATGCCGCGTGTATGAAGAAGGCCT
TCGGGTTGTAAAGTACTTTCAGCAGTGAGGAAGGGATGTACGTTAATAGCGTGCATTTTT
GA
>ZSR.A_2037:D00780:73:HLVCNBCXX:1:1105:12008:62745 2:N:0:ATCTCG
AGAATCATTCACAATGGGGGCAACCCTGATGGTGCAACGCCGCGTGGAGGATGAAGGCCC
TAGGGTCGTAAACTCCTGTCATCAAGGAGTAAGGCATAATAGTTAATAGCTATTATGTTT
GATAGT
>ZSR.A_2038:D00780:73:HLVCNBCXX:1:1105:16787:62597 2:N:0:ATCTCG
GGAATATTGCACAATGGGCGCAAGCCTGATGCAGCCATGCCGCGTGTATGAAGAAGGCCT
TCGGGTTGTAAAGTACTTTCAGCAGTGAGGAAGGGATGTACGTTAATAGCGTGCATTTTT
GACGTTAGCTGCAGAAGAAGCACCGGCT
>ZSR.A_2039:D00780:73:HLVCNBCXX:1:1105:17415:62551 2:N:0:ATCTCG
GGAATATTGGACAATGGGGGCAACCCTGATCCAGCCATGCCGCGTGTGTGAAGAAGGCCT
TCGGGTTGTAAAGCACTTTCAGTGAGGAAGAAGGCCTGCGGGTTAATAGCCGGCAGGAAG
GACATCACT
>ZSR.A_2040:D00780:73:HLVCNBCXX:1:1105:17351:62556 2:N:0:ATCTCG
GGAATATTGGACAATGGGGGCAACCCTGATCCAGCCATGCCGCGTGTGTGAAGAAGGCCT
TCGGGTTGTAAAGCACTTTCAGTGAGGAAGAAGGCCTGCGGGTTAATAGCCGGCAGGAAG
GACATCACTCACAGAAG
>ZSR.A_2041:D00780:73:HLVCNBCXX:1:1105:17252:62723 2:N:0:ATCTCG
GGAATATTGCACAATGGGCGCAAGCCTGATGCAGCCATGCCGCGTGTATGAAGAAGGCCT
TCGGGTTGTAAAGTACTTTCAGCAGTGAGGAAGGGATGTACGTTAATAGCGTGCATTTTT
GACGTTAGCTGCAGAAGAAGCACCGGCTAACTCCG
>ZSR.A_2042:D00780:73:HLVCNBCXX:1:1105:17647:62539 2:N:0:ATCTCG
GGAATATTGCACAATGGGCGCAAGCCTGATGCAGCCATGCCGCGTGTATGAAGAAGGCCT
TCGGGTTGTAAAGTACTTTCAGCAGTGAGGAAGGGATGTACGTTAATAGCGTGCATTTTT
G
>ZSR.A_2043:D00780:73:HLVCNBCXX:1:1105:18917:62745 2:N:0:ATCTCG
GGAATATTGCACAATGGGCGCAAGCCTGATGCAGCCATGCCGCGTGTATGAAGAAGGCCT
TCGGGTTGTAAAGTACTTTCAGCAGTGAGGAAGGGATGTACGTTAATAGCGTGCATTTTT
GACGTTAGCTG
>ZSR.A_2044:D00780:73:HLVCNBCXX:1:1105:20178:62520 2:N:0:ATCTCG
GGAATCTTGGACAATGGGCGCAAGCCTGATCCAGCCATGCCGCGTGAGTGATGAAGGCCT
TAGGGTCGTAAAGCTCTTTCGCCAGAGATGATAATGACAGTATCTGGTAAAGAAACCCCG
GCTAACTCCGTGCCAGCAGCCGCG
>ZSR.A_2045:D00780:73:HLVCNBCXX:1:1105:20732:62549 2:N:0:ATCTCG
GGAATATTGCACAATGGGCGCAAGTCTGATGCAGCCATGCCGCGTGTATGAAGAAGGCCT
TCGGGTTGTAAAGTACTTTCAGCAGTGAGGAAGGGATGTACGTTAATAGCGTGCATTTTT
GACGTTAGC
>ZSR.A_2046:D00780:73:HLVCNBCXX:1:1105:2568:62883 2:N:0:ATCTCG
GGAATATTGCACAATGGGCGCAAGCCTGATGCAGCCATGCCGCGTGTATGAAGAAGGCCT
TCGGGTTGTAAAGTACTTTCAGCAGTGAGGAAGGGATGTACGTTAATAGCGTGCATTTTT
GACGTTAG
>ZSR.A_2047:D00780:73:HLVCNBCXX:1:1105:3263:62875 2:N:0:ATCTCG
GGAATATTGCACAATGGGCGCAAGCCTGATGCAGCCATGCCGCGTGTGTGAAGAAGGCTC
TAGGGTTGTAAAGCACTTTCAGCAGTGAGGAAAGCTTGTTGGTTAATACCCATCAAGTGT
GACGTTAA
>ZSR.A_2048:D00780:73:HLVCNBCXX:1:1105:12805:62772 2:N:0:ATCTCG
GGAATATTGCACAATGGGCGCAAGCCTGATGCAGCCATGCCGCGTGTATGAAGAAGGCCT
TCGGGTTGTAAAGTACTTTCAGCAGTGAGGAAGGGATGTACGTTAATAGCGTGCATTTT
>ZSR.A_2049:D00780:73:HLVCNBCXX:1:1105:14506:62812 2:N:0:ATCTCG
GGAATATTGCACAATGGGCGCAAGCCTGATGCAGCCATGCCGCGTGTGTGAAGAAGGCTC
TAGGGTTGTAAAGCACTTTCAGCAGTGAGGAAAGCTTGTTGGTTAATACCCATC
>ZSR.A_2050:D00780:73:HLVCNBCXX:1:1105:14774:62816 2:N:0:ATCTCG
GGAATATTGCACAATGGGCGCAAGCCTGATGCAGCCATGCCGCGTGTGTGAAGAAGGCTC
TAGGGTTGTAAAGCACTTTCAGCAGTGAGGAAAGCTTGTTGGTTAATACCCATCAAGTGT
GACGTTAACTGCAG
>ZSR.A_2051:D00780:73:HLVCNBCXX:1:1105:17156:62772 2:N:0:ATCTCG
AGAATCATTCACAATGGACGAAAGTCTGATGGTGCAACGCCGCGTGGAGGATGAAGGCCC
TAGGGTCGTAAACTCCTGTCATATAAGAGTAAGGCATAAGCGTTAATATCGTTTATGTTT
GATAGTATTATAAGAGG
>ZSR.A_2052:D00780:73:HLVCNBCXX:1:1105:17629:62882 2:N:0:ATCTCG
AGAATCATTCACAATGGGGGCAACCCTGATGGTGCAACGCCGCGTGGAGGATGAAGGCCC
TAGGGTCGTAAACTCCTGTCATAATAGAGTAAGGCTTAGTCGTTAATAGCTTCTAAGTTT
G
>ZSR.A_2053:D00780:73:HLVCNBCXX:1:1105:5286:63206 2:N:0:ATCTCG
GGAATATTGCACAATGGGGGAAACCCTGATGCAGCAACGCCGCGTGGAGGATGACACATT
TCGGTGCGTAAACTCCTTTTATATAGGAAGATAATGACGGTACTATATGAATAAGCGCCG
GCTAACTC
>ZSR.A_2054:D00780:73:HLVCNBCXX:1:1105:6291:63032 2:N:0:ATCTCG
GGAATATTGCACAATGGGCGCAAGCCTGATGCAGCCATGCCGCGTGTGTGAAGAAGGCTC
TAGGGTTGTAAAGCACTTTCAGAAGGGAGGAAAGGTTGTAAGTTAATACCTTACAACTGT
GACGT
>ZSR.A_2055:D00780:73:HLVCNBCXX:1:1105:12431:63162 2:N:0:ATCTCG
GGAATATTGCACAATGGGCGCAAGCCTGATGCAGCCATGCCGCGTGTGTGAAGAAGGCCT
TCGGGTTGTAAAGCACTTTCAGCGAGGAGGAAGGGTTAGTAG
>ZSR.A_2056:D00780:73:HLVCNBCXX:1:1105:14687:63189 2:N:0:ATCTCG
GGAATATTGGACAATGGGGGCAACCCTGATCCAGCCATGCCGCGTGTGTGAAGAAGGCCT
TCGGGTTGTAAAGCACTTTCAGTGAGGAAGAAGGCCTGCGGGTTAATAGCCGGCAGGAA
>ZSR.A_2057:D00780:73:HLVCNBCXX:1:1105:2046:63318 2:N:0:ATCTCG
GGAATATTGCACAATGGGCGCAAGCCTGATGCAGCCATGCCGCGTGTGTGAAGAAGGCCT
TCGGGTTGTAAAGCACTTTCAGCGAGGAGGAAGGGTTAGTAGTTAATACCTGCTAGCTTT
GACGTTACTCGCAGAA
>ZSR.A_2058:D00780:73:HLVCNBCXX:1:1105:4166:63409 2:N:0:ATCTCG
GGAATATTGCACAATGGGCGCAAGCCTGATGCAGCCATGCCGCGTGTGTGAAGAAGGCTC
TAGGGTTGTAAAGCACTTTCAGCAGTGAGGAAAGCTTGTTGGTTAATACCCATCAAGTGT
GACGTTAACTGCA
>ZSR.A_2059:D00780:73:HLVCNBCXX:1:1105:6022:63382 2:N:0:ATCTCG
GGAATATTGGGCAATGGAGGCAACTCTGACCCAGCCATGCCGCGTGCAGGAATAATGCCC
TATGGGTAGTAAACTGCTTTTGTATAGGAAGAATAAGAGTCACGTGTGGCTTGATGACGG
TACTATACGAA
>ZSR.A_2060:D00780:73:HLVCNBCXX:1:1105:16218:63404 2:N:0:ATCTCG
GGAATATTGCACAATGGGCGCAAGCCTGATGCAGCCATGCCGCGTGTATGAAGAAGGCCT
TCGGGTTGTAAAGTACTTTCAGCAGTGAGGAAGGGATGTACGTTAATAGCGTGCATTTTT
GACGTT
[truncated: 44,640,413 more chars]
