# Supplementary material for: Zooplankton as a potential vector for white band disease transmission in the endangered coral, Acropora cervicornis
Source: PeerJ. 2017 Jul 7;5:e3502. doi: 10.7717/peerj.3502 (PMC5502091; doi:10.7717/peerj.3502)
Supplement: Supplemental Information 1 [file peerj-05-3502-s001.zip › Certner_Supplementary_PeerJ/WBD_Pool_B.fasta]

>ZSR.C_1:D00780:73:HLVCNBCXX:1:1105:5813:2176 2:N:0:ATCTCG
GGAATATTGCACAATGGGGGAAACCCTGATGCAGCCATGCCGCGTGTGTGAAGAAGGCCT
TCGGGTTGTAAAGCACTTTCAGTTGTGAGGAAAAGTTAGTAGTTAATACCTGCTAGCCGT
GACGTTAA
>ZSR.C_2:D00780:73:HLVCNBCXX:1:1105:7891:2224 2:N:0:ATCTCG
GGAATATTGCACAATGGGGGCAACCCTGATGCAGCAATGCCGCGTGTGTGAAGAAGGCCT
GCGGGTTGTAAAGCACTTTCAGTAAGGAGGAAAAGTTGTAGATTAATACTCTGCAACCTT
GACGT
>ZSR.C_3:D00780:73:HLVCNBCXX:1:1105:19079:2181 2:N:0:ATCTCG
GGAATTTTGGACAATGGGGGAAACCCTGATCCAGCCATCCCGCGTGAGTGAAGAAGGCCT
TCGGGTTGTAAAGCTCTTTCGAAAGTGAAGAAAACTTATTTCGTAATATGTTATAAGTAT
GACGGTAACTTTAGAAG
>ZSR.C_4:D00780:73:HLVCNBCXX:1:1105:20529:2180 2:N:0:ATCTCG
GGAATATTGCACAATGGGCGCAAGCCTGATGCAGCCATGCCGCGTGTATGAAGAAGGCCT
TCGGGTTGTAAAGTACTTTCAGCAGTGAGGAAGGGATGTACGTTAATAGCGTGCATTTTT
G
>ZSR.C_5:D00780:73:HLVCNBCXX:1:1105:1291:2449 2:N:0:ATCTCG
GGAATTTTGGACAATGGGGGAAACCCTGATCCAGCCATCCCGCGTGAGTGAAGAAGGCCT
TCGGGTTGTAAAGCTCTTTCGAAAGTGAAGAAAACTTATTTCGTAATATGTTATAAGTAT
GACGGTAACTTTAGAAGAAGCACCGGC
>ZSR.C_6:D00780:73:HLVCNBCXX:1:1105:8402:2349 2:N:0:ATCTCG
GGAATATTGGACAATGGGCGCAAGCCTGATCCAGCCATGCCGCGTGTGTGAAGAAGGCTT
TCGGGTTGTAAAGCACTTTCAGTCGGGAGGAAGGCTGCCTAGTTAATACCTAGGTAGATT
GACGTTACCGACAGAA
>ZSR.C_7:D00780:73:HLVCNBCXX:1:1105:10221:2354 2:N:0:ATCTCG
GGAATATTGCACAATGGGCGCAAGCCTGATGCAGCCATGCCGCGTGTGTGAAGAAGGCCT
TCGGGTTGTAAAGCACTTTCAGTCGTGAGGAAGGTAGTGTAGTTAATAGCTGCATTATTT
>ZSR.C_8:D00780:73:HLVCNBCXX:1:1105:11044:2491 2:N:0:ATCTCG
GGAATATTGCACAATGGGCGCAAGCCTGATGCAGCCATGCCGCGTGTATGAAGAAGGCCT
TCGGGTTGTAAAGTACTTTCAGCAGTGAGGAAGGGATGTACGTTAATAGCGTGCATTTTT
GACGTT
>ZSR.C_9:D00780:73:HLVCNBCXX:1:1105:11773:2443 2:N:0:ATCTCG
GGAATATTGGACAATGGGGGCAACCCTGATCCAGCCATGCCGCGTGTGTGAAGAAGGCCT
TCGGGTTGTAAAGCACTTTCAGTGAGGAAGAAGGCCTGCGGGTTAATAGCCGGCAGGAAG
GACAT
>ZSR.C_10:D00780:73:HLVCNBCXX:1:1105:14516:2365 2:N:0:ATCTCG
GGAATATTGCACAATGGGGGAAACCCTGATGCAGCCATGCCGCGTGTGTGAAGAAGGCCT
TCGGGTTGTAAAGCACTTTCAGCGAGGAGGAAAGGGTGTAAGTTAATACCTTACATCTGT
GAC
>ZSR.C_11:D00780:73:HLVCNBCXX:1:1105:14965:2361 2:N:0:ATCTCG
GGAATATTGCACAATGGGCGCAAGCCTGATGCAGCCATGCCGCGTGTGTGAAGAAGGCCT
TCGGGTTGTAAAGCACTTTCAGTCGTGAGGAAGGTGGTGTAGTTAATAGCTGCA
>ZSR.C_12:D00780:73:HLVCNBCXX:1:1105:16694:2272 2:N:0:ATCTCG
GGAATATTGCACAATGGGGGAAACCCTGATGCAGCAACGCCGCGTGGAGGATGACACATT
TCGGTGCGTAAACTCCTTTTATATAGGAAGATAATGACGGTACTATATGAATAAGCGCCG
GCTAACT
>ZSR.C_13:D00780:73:HLVCNBCXX:1:1105:16574:2424 2:N:0:ATCTCG
GGAATATTGCACAATGGGGGAAACCCTGATGCAGCAACGCCGCGTGGAGGATGACACATT
TCGGTGCGTAAACTCCTTTTATATAGGAAGATAATGACGGTACTATATGAATAAGCGCCG
G
>ZSR.C_14:D00780:73:HLVCNBCXX:1:1105:18133:2443 2:N:0:ATCTCG
GGAATATTGCACAATGGGCGCAAGCCTGATGCAGCCATGCCGCGTGTGTGAAGAAGGCTC
TAGGGTTGTAAAGCACTTTCAGCAGTGAGGAAAGCTTGTTGGTTAATACCCATCAAGTGT
G
>ZSR.C_15:D00780:73:HLVCNBCXX:1:1105:18489:2386 2:N:0:ATCTCG
GGAATATTGCACAATGGGCGCAAGCCTGATGCAGCCATGCCGCGTGTGTGAAGAAGGCTC
TAGGGTTGTAAAGCACTTTCAGCAGTGAGGAAAGCTTGTTGGTTAATACCCATCAAGTGT
GACGTTAACTGCAGAAGAA
>ZSR.C_16:D00780:73:HLVCNBCXX:1:1105:18853:2309 2:N:0:ATCTCG
GGAATATTGCACAATGGGGGAAACCCTGATGCAGCAACGCCGCGTGGAGGATGACACATT
TCGGTGCGTAAACTCCTTTTATATAGGAAGATAATGACGGTACTATATGAAT
>ZSR.C_17:D00780:73:HLVCNBCXX:1:1105:19690:2306 2:N:0:ATCTCG
GGAATATTGCACAATGGGGGAAACCCTGATGCAGCCATGCCGCGTGTGTGAAGAAGGCCT
TCGGGTTGTAAAGCACTTTCAGCGAGGAGGAAAGGGTGTAAGTTAATACCTTACATCTGT
GACGTTACTCGCAGAAGAAGCACCGGCTAAC
>ZSR.C_18:D00780:73:HLVCNBCXX:1:1105:1340:2627 2:N:0:ATCTCG
GGAATATTGCACAATGGGCGCAAGCCTGATGCAGCCATGCCGCGTGTGTGAAGAAGGCCT
TCGGGTTGTAAAGCACTTTCAGTCGTGAGGAAGGTAGTGTAGTTAATAGCTGCATTACTT
GACGTT
>ZSR.C_19:D00780:73:HLVCNBCXX:1:1105:4713:2520 2:N:0:ATCTCG
GGAATATTGCACAATGGGGGAAACCCTGATGCAGCCATGCCGCGTGTGTGAAGAAGGCTC
TAGGGTCGTAAAGCACTTTCAGTAGGGAGGAAAGGGTTGTAGTTAATACCTGCG
>ZSR.C_20:D00780:73:HLVCNBCXX:1:1105:4593:2676 2:N:0:ATCTCG
GGAATATTGCACAATGGGCGCAAGCCTGATGCAGCCATGCCGCGTGTGTGAAGAAGGCCT
TCGGGTTGTAAAGCACTTTCAGTCGTGAGGAAGGTGGTAGTGTTAATAGCACTA
>ZSR.C_21:D00780:73:HLVCNBCXX:1:1105:4807:2583 2:N:0:ATCTCG
GGAATATTGCACAATGGGGGAAACCCTGATGCAGCAACGCCGCGTGGAGGATGACACATT
TCGGTGCGTAAACTCCTTTTATATAGGAAGATAATGACGGTACTATATGAATAAGCGCCG
GCTAACTCCGTGCCAGCAG
>ZSR.C_22:D00780:73:HLVCNBCXX:1:1105:5348:2691 2:N:0:ATCTCG
GGAATATTGCACAATGGGCGCAAGCCTGATGCAGCCATGCCGCGTGTGTGAAGAAGGCTC
TAGGGTTGTAAAGCACTTTCAGCAGTGAGGAAAGCTTGTTGGTTAATACCCATCAAGTGT
GACGTTAACTGCAGAAGA
>ZSR.C_23:D00780:73:HLVCNBCXX:1:1105:7087:2625 2:N:0:ATCTCG
GGAATATTGCACAATGGGCGCAAGCCTGATGCAGCCATGCCGCGTGTGTGAAGAAGGCTC
TAGGGTTGTAAAGCACTTTCAGCAGTGAGGAAAGGTTAGTAGTTAATACCTGCTAGCTGT
GACGTTAACTGCAGAA
>ZSR.C_24:D00780:73:HLVCNBCXX:1:1105:20700:2609 2:N:0:ATCTCG
GGAATATTGCACAATGGGCGCAAGCCTGATGCAGCCATGCCGCGTGTGTGAAGAAGGCTC
TAGGGTTGTAAAGCACTTTCAGCAGTGAGGAAAGCTTGTTGGTTAATAGCCATCAAGTGT
GACGTTAAC
>ZSR.C_25:D00780:73:HLVCNBCXX:1:1105:1617:2942 2:N:0:ATCTCG
GGAATATTGCACAATGGGGGAAACCCTGATGCAGCAACGCCGCGTGGAGGATGACACATT
TCGGTGCGTAAACTCCTTTTATATAGGAAGATAATGACGGTACTATATGAATAAGCGCCA
GCTAACTCCGTGC
>ZSR.C_26:D00780:73:HLVCNBCXX:1:1105:12775:2868 2:N:0:ATCTCG
GGAATTTTGGACAATGGGGGAAACCCTGATCCAGCCATCCCGCGTGAGTGAAGAAGGCCT
TCGGGTTGTAAAGCTCTTTCGAAAGTGAAGAAAACTTATTTCGTAATATGTTATAAGTAT
GACGGTAACTTTAG
>ZSR.C_27:D00780:73:HLVCNBCXX:1:1105:14621:2995 2:N:0:ATCTCG
GGAATATTGCACAATGGGCGCAAGCCTGATGCAGCCATGCCGCGTGTATGAAGAAGGCCT
TCGGGTTGTAAAGTACTTTCAGCAGTGAGGAAGGGATGTACGTTAATAGCGTGCATTTTT
GACGTT
>ZSR.C_28:D00780:73:HLVCNBCXX:1:1105:8695:3026 2:N:0:ATCTCG
GGAATATTGGACAATGGGGGCAACCCTGATCCAGCCATGCCGCGTGTGTGAAGAAGGCCT
TCGGGTTGTAAAGCACTTTCAGTGAGGAAGAAGGCCTGCGGGTTAATAGCCGGCAGGAAG
GACATC
>ZSR.C_29:D00780:73:HLVCNBCXX:1:1105:13954:3125 2:N:0:ATCTCG
GGAATATTGGACAATAGGCGAAAGCCTGATCCAGCGACGTCACGTGAATGATGAAGGCCT
TAGGGTTGTAAAATTCTTTTAGTGGAGAAGATAATGACGGTATCCACAGAAAAAGTCCCG
GCT
>ZSR.C_30:D00780:73:HLVCNBCXX:1:1105:16749:3153 2:N:0:ATCTCG
GGAATATTGCACAATGGGCGCAAGCCTGATGCAGCCATGCCGCGTGTATGAAGAAGGCCT
TCGGGTTGTAAAGTACTTTCAGCAGTGAGGAAGGGATGTACGTTAATAGCGTGCATTTTT
G
>ZSR.C_31:D00780:73:HLVCNBCXX:1:1105:20856:3001 2:N:0:ATCTCG
GGAATATTGCACAATGGGCGCAAGCCTGATGCAGCCATGCCGCGTGTGTGAAGAAGGCCT
TCGGGTTGTAAAGCACTTTCAGTCGTGAGGAAGGTGGTAGTGTTAATAGCACTATCATTT
GACGTTAG
>ZSR.C_32:D00780:73:HLVCNBCXX:1:1105:1798:3407 2:N:0:ATCTCG
GGAATATTGCACAATGGGCGCAAGCCTGATGCAGCCATGCCGCGTGTATGAAGAAGGCCT
TCGGGTTGTAAAGTACTTTCAGCAGTGAGGAAGGGATGTACGTTAATAGCGTGCATTTTT
GACGTTAGCTGCAG
>ZSR.C_33:D00780:73:HLVCNBCXX:1:1105:6325:3403 2:N:0:ATCTCG
GGAATATTGGACAATAGGCGAAAGCCTGATCCAGCGACGTCACGTGAATGATTAAGGCCT
TAGGGTTGTAAAATTCTTTTAGTGGAGAAGATAATGACGGTATCCACAGAAAAAGTCCCG
GCT
>ZSR.C_34:D00780:73:HLVCNBCXX:1:1105:6566:3386 2:N:0:ATCTCG
GGAATATTGCACAATGGGGGAAACCCTGATGCAGCAACGCCGCGTGGAGGATGACACATT
TCGGTGCGTAAACTCCTTTTATATAGGAAGATAATGACGGTACTATATGAATAAGCGCCG
GCTAAC
>ZSR.C_35:D00780:73:HLVCNBCXX:1:1105:7693:3295 2:N:0:ATCTCG
GGAATATTGGACAATGGGCGCAAGCCTGATCCAGCCATGCCGCGTGTGTGAAGAAGGCTT
TCGGGTTGTAAAGCACTTTCAGTCGGGAGGAAGGCTGCCTAGTTAATACCTAGGTAGATT
G
>ZSR.C_36:D00780:73:HLVCNBCXX:1:1105:7546:3450 2:N:0:ATCTCG
GGAATATTGCACAATGGGCGCAAGCCTGATGCAGCCATGCCGCGTGTGTGAAGAAGGCCT
TCGGGTTGTAAAGCACTTTCAGTCGTGAGGAAGGTGGTAGTGTTAATAGCACTATCATTT
GACGTT
>ZSR.C_37:D00780:73:HLVCNBCXX:1:1105:15147:3469 2:N:0:ATCTCG
GGAATATTGCACAATGGGGGAAACCCTGATGCAGCAACGCCGCGTGGAGGATGACACATT
TCGGTGCGTAAACTCCTTTTATATAGGAAGATAATGACGGTACTATATGAATAAGCGCCG
GCTAAC
>ZSR.C_38:D00780:73:HLVCNBCXX:1:1105:15667:3397 2:N:0:ATCTCG
GGAATATTGGACAATGGGGGCAACCCTGATCCAGCAATGCCGCGTGTGTGAAGAAGGCCT
GCGGGTTGTAAAGCACTTTCAGCAGTGAAGAAAAGCTGACGGTTAATACCCGTCAGTCTT
GAC
>ZSR.C_39:D00780:73:HLVCNBCXX:1:1105:16391:3289 2:N:0:ATCTCG
GGAATATTGCACAATGGGCGCAAGCCTGATGCAGCCATGCCGCGTGTGTGAAGAAGGCCT
TCGGGTTGTAAAGCACTTTCAGTCGTGAGGAAGGTAGTGTAGTTAATAGCTGCATTATTT
GACGTT
>ZSR.C_40:D00780:73:HLVCNBCXX:1:1105:1312:3744 2:N:0:ATCTCG
GGAATATTGCACAATGGGCGCAAGCCTGATGCAGCCATGCCGCGTGTGTGAAGAAGGCCT
TCGGGTTGTAAAGCACTTTCAGTCGTGAGGAAGGTAGTGTAGTTAATAGCTGCATTACTT
GACGTTAGCGACAGAAGAAGCACCGGC
>ZSR.C_41:D00780:73:HLVCNBCXX:1:1105:4810:3685 2:N:0:ATCTCG
GGAATATTGCACAATGGGGGAAACCCTGATGCAGCCATGCCGCGTGTGTGAAGAAGGCTC
TAGGGTCGTAAAGCACTTTCAGTAGGGAGGAAAGGGTTGTAGTTAATACCTGCGATCTGT
GACGTTACCTACAGAAGAA
>ZSR.C_42:D00780:73:HLVCNBCXX:1:1105:10651:3709 2:N:0:ATCTCG
GGAATATTGCACAATGGGGGAAACCCTGATGCAGCAACGCCGCGTGGAGGATGACACATT
TCGGTGCGTAAACTCCTTTTATATAGGAAGATAATGACGGTACTATATGAATAAGCGCCG
GCTAACTCCGTGCCAGC
>ZSR.C_43:D00780:73:HLVCNBCXX:1:1105:10847:3603 2:N:0:ATCTCG
GGAATATTGCACAATGGGCGCAAGCCTGATGCAGCCATGCCGCGTGTGTGAAGAAGGCTC
TAGGGTTGTAAAGCACTTTCAGCAGTGAGGAAAGCTTGTTGGTTAATACCCATCAAGTGT
GACGT
>ZSR.C_44:D00780:73:HLVCNBCXX:1:1105:13347:3585 2:N:0:ATCTCG
GGAATATTGCACAATGGGCGCAAGCCTGATGCAGCCATGCCGCGTGTGTGAAGAAGGCTC
TAGGGTTGTAAAGCACTTTCAGCAGTGAGGAAAGGTTAGTAGTTAATACCTG
>ZSR.C_45:D00780:73:HLVCNBCXX:1:1105:13402:3708 2:N:0:ATCTCG
GGAATATTGCACAATGGGCGAAAGCCTGATGCAGCCATGCCGCGTGTGTGAAGAAGGCTC
TAGGGTTGTAAAGCACTTTCAGTAGGGAGGAAAGGTTGAAGGTTAATACCCTTTGGCTGT
GACGTT
>ZSR.C_46:D00780:73:HLVCNBCXX:1:1105:17668:3550 2:N:0:ATCTCG
GGAATATTGGACAATGGGCGCAAGCCTGATCCAGCAATACCGCGTGTGTGAAGAAGGGTT
TCGGCTCGTAAAGCACTTTCAGTAGGGAGGAAGGCTAGTAAGTTAATACCTTGCTAGATT
GACGTTACCTACAGAAG
>ZSR.C_47:D00780:73:HLVCNBCXX:1:1105:18285:3725 2:N:0:ATCTCG
GGAATATTGCACAATGGGGGAAACCCTGATGCAGCAACGCCGCGTGGAGGATGACACATT
TCGGTGCGTAAACTCCTTTTATATAGGAAGATAATGACGGTACTATATGAATAAGCGCCG
G
>ZSR.C_48:D00780:73:HLVCNBCXX:1:1105:4386:3858 2:N:0:ATCTCG
GGAATATTGCACAATGGGCGAAAGCCTGATGCAGCAATGCCGCGTGGAGGATGACGCATC
TAGGTGTGTAAACTCCTTTTATATGAGAAGATAATGACGGTATCATATGAATAAGCACCG
GCTAACTCCGTGCCAGCAGCCGCGGTAA
>ZSR.C_49:D00780:73:HLVCNBCXX:1:1105:4955:3762 2:N:0:ATCTCG
GGAATATTGCACAATGGGCGCAAGCCTGATGCAGCCATGCCGCGTGTGTGAAGAAGGCTC
TAGGGTTGTAAAGCACTTTCAGCAGTGAGGAAAGGTTAGTAGTTAATACCTGCTAGCTGT
GACGTTAACTGCAGAAGAAGCACCGGCT
>ZSR.C_50:D00780:73:HLVCNBCXX:1:1105:6470:3936 2:N:0:ATCTCG
GGAATATTGGACAATAGGCGAAAGCCTGATCCAGCGACGTCACGTGAATGATGAAGGCCT
TAGGGTTGTAAAATTCTTTTAGTGGAGAAGATAATGACGGTATCCACAGAAAAAGTCCCG
GCTAACTTCGTGCC
>ZSR.C_51:D00780:73:HLVCNBCXX:1:1105:8662:3777 2:N:0:ATCTCG
GGAATATTGCACAATGGGCGCAAGCCTGATGCAGCCATGCCGCGTGTGTGAAGAAGGCTC
TAGGGTTGTAAAGCACTTTCAGCAGTGAGGAAAGCTTGTTGGTTAATACCCATCAAGTGT
GACGTTAACTGCAGAAG
>ZSR.C_52:D00780:73:HLVCNBCXX:1:1105:13015:3993 2:N:0:ATCTCG
GGAATATTGCACAATGGGGGAAACCCTGATGCAGCCATGCCGCGTGTGTGAAGAAGGCCT
TCGGGTTGTAAAGCACTTTCAGCGAGGAGGAAAGGGTGTAAGTTAATACCTTACATCTGT
GACGTTACTCGCAGA
>ZSR.C_53:D00780:73:HLVCNBCXX:1:1105:19775:3922 2:N:0:ATCTCG
GGAATATTGCACAATGGGCGCAAGCCTGATGCAGCCATGCCGCGTGTGTGAAGAAGGCTC
TAGGGTTGTAAAGCACTTTCAGCAGTGAGGAAAGCTTGTTGGTTAATACCCATCAAGTGT
GACGTT
>ZSR.C_54:D00780:73:HLVCNBCXX:1:1105:20983:3807 2:N:0:ATCTCG
GGAATATTGGACAATAGGCGAAAGCCTGATCCAGCGACGTCACGTGAATGATGAAGGCCT
TAGGGTTGTAAAATTCTTTTAGTGGAGAAGATAATGACGGTATCCACAGAAAAAGTCCCG
GCTAAC
>ZSR.C_55:D00780:73:HLVCNBCXX:1:1105:3001:4159 2:N:0:ATCTCG
GGAATATTGCACAATGGGCGCAAGCCTGATGCAGCCATGCCGCGTGTGTGAAGAAGGCTC
TAGGGTTGTAAAGCACTTTCAGCAGTGAGGAAAGGTTAGTAGTTAATACCTGCTAGCTGT
GACGTT
>ZSR.C_56:D00780:73:HLVCNBCXX:1:1105:3175:4206 2:N:0:ATCTCG
GGAATATTGCACAATGGGGGAAACCCTGATGCAGCAACGCCGCGTGGAGGATGACACATT
TCGGTGCGTAAACTCCTTTTATATAGGAAGATAATGACGGTACTATATGAATAAGCGCCG
GCTAACTCCGTGCC
>ZSR.C_57:D00780:73:HLVCNBCXX:1:1105:4959:4064 2:N:0:ATCTCG
GGAATCTTAGACAATGGGCGCAAGCCTGATCTAGCCATGCCGCGTGAGCGATGAAGGCCT
TAGGGTCGTAAAACTCTTTCGCCAGGGATGATAATGACAGTACCTGGTAAAGAAACCCCG
GCTAACTCCGTGCCAGC
>ZSR.C_58:D00780:73:HLVCNBCXX:1:1105:6918:4037 2:N:0:ATCTCG
GGAATATTGGACAATGGGGGCAACCCTGATCCAGCCATGCCGCGTGTGTGAAGAAGGCCT
TCGGGTTGTAAAGCACTTTCAGTGAGGAAGAAGGCCTGCGGGTTAATAGCCGGCAGGAAG
GACATC
>ZSR.C_59:D00780:73:HLVCNBCXX:1:1105:13029:4184 2:N:0:ATCTCG
GGAATATTGGACAATGGGCGCAAGCCTGATCCAGCCATGCCGCGTGTGTGAAGAAGGCTT
TCGGGTTGTAAAGCACTTTCAGTCGGGAGGAAGGCTGCCTAGTTAATACCTAGGTAGATT
GACGTT
>ZSR.C_60:D00780:73:HLVCNBCXX:1:1105:17435:4010 2:N:0:ATCTCG
GGAATATTGGACAATAGGCGAAAGCCTGATCCAGCGACGTCACGTGAATGATGAAGGCCT
TAGGGTTGTAAAATTCTTTTAGTGGAGAAGATAATGACGGTATCCACAGAAAAAGTCCCG
GCTAAC
>ZSR.C_61:D00780:73:HLVCNBCXX:1:1105:18566:4173 2:N:0:ATCTCG
GGAATATTGCACAATGGGGGAAACCCTGATGCAGCAACGCCGCGTGGAGGATGACACATT
TCGGTGCGTAAACTCCTTTTATATAGGAAGATAATGACGGTACTATATGAATAAGCGCCG
GCTAACTCCGTGCCAGCAGCCGCGGT
>ZSR.C_62:D00780:73:HLVCNBCXX:1:1105:19332:4140 2:N:0:ATCTCG
GGAATATTGCACAATGGGGGAAACCCTGATGCAGCCATGCCGCGTGTGTGAAGAAGGCCT
TCGGGTTGTAAAGCACTTTCAGCGAGGAGGAAAGGGTGTAAGTTAATACCTTACATCTGT
GACGTTACTCGCAGAAG
>ZSR.C_63:D00780:73:HLVCNBCXX:1:1105:19257:4145 2:N:0:ATCTCG
GGAATATTGCACAATGGGCGCAAGCCTGATGCAGCCATGCCGCGTGTGTGAAGAAGGCTC
TAGGGTTGTAAAGCACTTTCAGCAGTGAGGAAAGGTTAGTAGTTAATACCTGCTAGCTGT
G
>ZSR.C_64:D00780:73:HLVCNBCXX:1:1105:19884:4165 2:N:0:ATCTCG
GGAATATTGCACAATGGGGGAAACCCTGATGCAGCAACGCCGCGTGGAGGATGACACATT
TCGGTGCGTAAACTCCTTTTATATAGGAAGATAATGACGGTACTATATGAATAAGCGCCG
G
>ZSR.C_65:D00780:73:HLVCNBCXX:1:1105:5799:4433 2:N:0:ATCTCG
GGAATATTGCACAATGGGCGCAAGCCTGATGCAGCCATGCCGCGTGTATGAAGAAGGCCT
TCGGGTTGTAAAGTACTTTCAGCAGTGAGGAAGGGATGTACGTTAATAGCGTGCATTTTT
GACGTTAGCTGCAGAAGAAGCACCGGC
>ZSR.C_66:D00780:73:HLVCNBCXX:1:1105:9094:4397 2:N:0:ATCTCG
GGAATATTGCACAATGGGGGAAACCCTGATGCAGCAACGCCGCGTGGAGGATGACACATT
TCGGTGCGTAAACTCCTTTTATATAGGAAGATAATGACGGTACTATATGAATAA
>ZSR.C_67:D00780:73:HLVCNBCXX:1:1105:9417:4476 2:N:0:ATCTCG
GGAATATTGCACAATGGGCGCAAGCCTGATGCAGCCATGCCGCGTGTATGAAGAAGGCCT
TCGGGTTGTAAAGTACTTTCAGCAGTGAGGAAGGGATGTACGTTAATAGCGTGCATTTTT
G
>ZSR.C_68:D00780:73:HLVCNBCXX:1:1105:11423:4417 2:N:0:ATCTCG
GGAATATTGCACAATGGGCGCAAGCCTGATGCAGCCATGCCGCGTGTATGAAGAAGGCCT
TCGGGTTGTAAAGTACTTTCAGCAGTGAGGAAGGGATGTACGTTAATAGCGTGCATTTTT
GACGTT
>ZSR.C_69:D00780:73:HLVCNBCXX:1:1105:14980:4303 2:N:0:ATCTCG
GGAATATTGCACAATGGGGGAAACCCTGATGCAGCCATGCCGCGTGTGTGAAGAAGGCCT
TCGGGTTGTAAAGCACTTTCAGCGAGGAGGAAAGGGAGTAAGTTAATACCTTACATCTG
>ZSR.C_70:D00780:73:HLVCNBCXX:1:1105:18273:4343 2:N:0:ATCTCG
GGAATATTGCACAATGGGGGAAACCCTGATGCAGCCATGCCGCGTGTGTGAAGAAGGCCT
TCGGGTTGTAAAGCACTTTCAGCGAGGAGGAAAGGGTGTAAGTTAATACCTTACATCTGT
G
>ZSR.C_71:D00780:73:HLVCNBCXX:1:1105:19874:4324 2:N:0:ATCTCG
GGAATCTTGCGCAATGGGCGAAAGCCTGACGCAGCCACGCCGCGTGCCGGAAGACGGCCC
TATGGGTTGTAAACGGCTTTTGCCAGGGAAGAACGACCGGATTTCGATCTGGTGTGACGG
TACCTGGT
>ZSR.C_72:D00780:73:HLVCNBCXX:1:1105:2483:4629 2:N:0:ATCTCG
GGAATATTGGACAATAGGCGAAAGCCTGATCCAGCGACGTCACGTGAATGATGAAGGCCT
TAGGGTTGTAAAATTCTTTTAGTGGAGAAGATAATGACGGTATCCACAGAAAAAGTCCCG
GCTAACTTCGTGCC
>ZSR.C_73:D00780:73:HLVCNBCXX:1:1105:3062:4681 2:N:0:ATCTCG
GGAATATTGCACAATGGGGGAAACCCTGATGCAGCCATGCCGCGTGTGTGAAGAAGGCCT
TCGGGTTGTAAAGCACTTTCAGCGAGGAGGAAAGGTTAGTAGTTAATACCTGCTAGCTGT
GACGTTACT
>ZSR.C_74:D00780:73:HLVCNBCXX:1:1105:5192:4722 2:N:0:ATCTCG
GGAATATTGCACAATGGGGGAAACCCTGATGCAGCAACGCCGCGTGGAGGATGACACATT
TCGGTGCGTAAACTCCTTTTATATAGGAAGATAATGACGGTACTATATGAATAAGCGCCG
GCTAACTCCGTGCCAGC
>ZSR.C_75:D00780:73:HLVCNBCXX:1:1105:7554:4712 2:N:0:ATCTCG
GGAATATTGCACAATGGGCGCAAGCCTGATGCAGCCATGCCGCGTGTGTGAAGAAGGCTC
TAGGGTTGTAAAGCACTTTCAGCAGTGAGGAAAGGTTAGTAGTTAATACCTGCTAGCTGT
>ZSR.C_76:D00780:73:HLVCNBCXX:1:1105:7952:4545 2:N:0:ATCTCG
GGAATATTGCACAATGGGCGCAAGCCTGATGCAGCCATGCCGCGTGTATGAAGAAGGCCT
TCGGGTTGTAAAGTACTTTCAGCAGTGAGGAAGGGATGTACGTTAATAGCGTGCATTTTT
G
>ZSR.C_77:D00780:73:HLVCNBCXX:1:1105:12473:4671 2:N:0:ATCTCG
GGAATATTGCACAATGGGGGAAACCCTGATGCAGCAACGCCGCGTGGAGGATGACACATT
TCGGTGCGTAAACTCCTTTTATATAGGAAGATAATGACGGTACTATATGAATAAGCGCCG
GCTAAC
>ZSR.C_78:D00780:73:HLVCNBCXX:1:1105:13755:4595 2:N:0:ATCTCG
GGAATATTGCACAATGGGGGAAACCCTGATGCAGCAACGCCGCGTGGAGGATGACACATT
TCGGTGCGTAAACTCCTTTTATATAGGAAGATAATGACGGTACTATATGAATAAGCGCCG
GCTAA
>ZSR.C_79:D00780:73:HLVCNBCXX:1:1105:19726:4558 2:N:0:ATCTCG
GGAATATTGCACAATGGGGGAAACCCTGATGCAGCAACGCCGCGTGGAGGATGACACATT
TCGGTGCGTAAACTCCTTTTATATAGGAAGATAATGACGGTACTATATGAATAAGCGCCG
GCTAAC
>ZSR.C_80:D00780:73:HLVCNBCXX:1:1105:19785:4667 2:N:0:ATCTCG
GGAATATTGGACAATGGGGGCAACCCTGATCCAGCCATGCCGCGTGTGTGAAGAAGGCCT
TCGGGTTGTAAAGCACTTGCAGTGAGGAAGAAGGCCTGCGGGTTAATAGCCGGCAGGAAG
GACATCAC
>ZSR.C_81:D00780:73:HLVCNBCXX:1:1105:10387:4768 2:N:0:ATCTCG
GGAATATTGCACAATGGGCGCAAGCCTGATGCAGCCATGCCGCGTGTATGAAGAAGGCCT
TCGGGTTGTAAAGTACTTTCAGCAGTGAGGAAGGGATGTACGTTAATAGCGTGCATTTTT
GACGTTAG
>ZSR.C_82:D00780:73:HLVCNBCXX:1:1105:10899:4959 2:N:0:ATCTCG
GGAATTTTGGACAATGGGGGAAACCCTGATCCAGCCATCCCGCGTGAGTGAAGAAGGCCT
TCGGGTTGTAAAGCTCTTTCGAAAGTGAAGAAAACTTATTTCGTAATATGTTATAAGTAT
GACGG
>ZSR.C_83:D00780:73:HLVCNBCXX:1:1105:18155:4965 2:N:0:ATCTCG
GGAATATTGGACAATAGGCGAAAGCCTGATCCAGCGACGTCACGTGAATGATGAAGGCCT
TAGGGTTGTAAAATTCTTTTAGTGGAGAAGATAATGACGGTATCCACAGAAAAAGTCCCG
G
>ZSR.C_84:D00780:73:HLVCNBCXX:1:1105:1276:5136 2:N:0:ATCTCG
GGAATATTGCACAATGGGCGCAAGCCTGATGCAGCCATGCCGCGTGTGTGAAGAAGGCTC
TAGGGTTGTAAAGCACTTTCAGCAGTGAGGAAAGCTTGTTGGTTAATACCCATCAAGTGT
GACGTTAA
>ZSR.C_85:D00780:73:HLVCNBCXX:1:1105:1572:5226 2:N:0:ATCTCG
GGAATATTGCACAATGGGCGCAAGCCTGATGCAGCCATGCCGCGTGTGTGAAGAAGGCTC
TAGGGTTGTAAAGCACTTTCAGCAGTGAGGAAAGCTTGTTGGTTAATACCCATCAAGTGT
GACGTTAACTGCAGAA
>ZSR.C_86:D00780:73:HLVCNBCXX:1:1105:1809:5017 2:N:0:ATCTCG
GGAATATTGCACAATGGGCGCAAGCCTGATGCAGCCATGCCGCGTGTGTGAAGAAGGCTC
TAGGGTTGTAAAGCACTTTCAGCAGTGAGGAAAGCTTGTTGGTTAATACCCATCAAGTGT
GACGTTAACTGCAGAAGAAGCACCG
>ZSR.C_87:D00780:73:HLVCNBCXX:1:1105:2223:5107 2:N:0:ATCTCG
GGAATATTGCACAATGGGCGCAAGCCTGATGCAGCCATGCCGCGTGTGTGAAGAAGGCCT
TCGGGTTGTAAAGCACTTTCAGTCGTGAGGAAGGTGGTAGTGTTAATAGCATTATCATTT
GACGTTAGCGACAGAAGAAGCACCGGCT
>ZSR.C_88:D00780:73:HLVCNBCXX:1:1105:3670:5179 2:N:0:ATCTCG
GGAATATTGCACAATGGGCGCAAGCCTGATGCAGCCATGCCGCGTGTGTGAAGAAGGCTC
TAGGGTTGTAAAGCACTTTCAGCAGTGAGGAAAGCTTGTTGGTAAATAGCCATCAAGTGT
GACGTTAACTGCAGAAGAAGCACCGGCT
>ZSR.C_89:D00780:73:HLVCNBCXX:1:1105:11724:5049 2:N:0:ATCTCG
GGAATATTGCACAATGGGCGCAAGCCTGATGCAGCCATGCCGCGTGTATGAAGAAGGCCT
TCGGGTTGTAAAGTACTTTCAGCAGTGAGGAAGGGATGTACGTTAATAGCGT
>ZSR.C_90:D00780:73:HLVCNBCXX:1:1105:12442:5002 2:N:0:ATCTCG
GGAATATTGCACAATGGGCGCAAGCCTGATGCAGCCATGCCGCGTGTGTGAAGAAGGCTC
TAGGGTTGTAAAGCACTTTCAGCAGTGAGGAAAGGTTAGTAGTTAATACCTGCTAGCTGT
GACGTTAACTGCAG
>ZSR.C_91:D00780:73:HLVCNBCXX:1:1105:14727:5167 2:N:0:ATCTCG
GGAATATTGCACAATGGGGGAAACCCTGATGCAGCAACGCCGCGTGGAGGATGACACATT
TCGGTGCGTAAACTCCTTTTATATAGGAAGATAATGACGGTACTATATGAATAA
>ZSR.C_92:D00780:73:HLVCNBCXX:1:1105:16825:5122 2:N:0:ATCTCG
GGAATATTGCACAATGGGCGCAAGCCTGATGCAGCCATGCCGCGTGTGTGAAGAAGGCTC
TAGGGTTGTAAAGCACTTTCAGCAGTGAGGAAAGCTTGTTGGTTAATACCCATCAAGTGT
G
>ZSR.C_93:D00780:73:HLVCNBCXX:1:1105:18934:5029 2:N:0:ATCTCG
GGAATATTGCACAATGGGGGAAACCCTGATGCAGCAACGCCGCGTGGAGGATGACACATT
TCGGTGCGTAAACTCCTTTTATATAGGAAGATAATGACGGTACTATATGAATAAGCGCCG
G
>ZSR.C_94:D00780:73:HLVCNBCXX:1:1105:18784:5241 2:N:0:ATCTCG
GGAATATTGCACAATGGGCGCAAGCCTGATGCAGCCATGCCGCGTGTATGAAGAAGGCCT
TCGGGTTGTAAAGTACTTTCAGCAGTGAGGAAGGGATGTACGTTAATAGCGTGCATTTTT
GACGTTAGCTGCAGAAG
>ZSR.C_95:D00780:73:HLVCNBCXX:1:1105:1850:5342 2:N:0:ATCTCG
GGAATATTGGACAATAGGCGAAAGCCTGATCCAGCGACGTCACGTGAATGATGAAGGCCT
TAGGGTTGTAAAATTCTTTTAGTGGAGAAGATAATGACGGTATCCACAGAAAAAGTCCCG
GCTAACTT
>ZSR.C_96:D00780:73:HLVCNBCXX:1:1105:3836:5414 2:N:0:ATCTCG
GGAATCTTAGACAATGGGCGCAAGCCTGATCTAGCCATGCCGCGTGAGCGATGAAGGCCT
TAGGGTCGTAAAACTCTTTCGCCAGGGATGATAATGACAGTACCTGGTAAAGAAACCCCG
GCTAACTCCGTGCCAGCAGCCGCG
>ZSR.C_97:D00780:73:HLVCNBCXX:1:1105:9898:5388 2:N:0:ATCTCG
GGAATATTGCACAATGGGCGCAAGCCTGATGCAGCCATGCCGCGTGTATGAAGAAGGCCT
TCGGGTTGTAAAGTACTTTCAGCAGTGAGGAAGGTGGTAGTGTTAATAGCACTATCATTT
>ZSR.C_98:D00780:73:HLVCNBCXX:1:1105:10507:5252 2:N:0:ATCTCG
GGAATATTGCACAATGGGCGCAAGCCTGATGCAGCCATGCCGCGTGTGTGAAGAAGGCTC
TAGGGTTGTAAAGCACTTTCAGCAGTGAGGAAAGGTTGTAAGTTAATACCTTACAGCTGT
GAC
>ZSR.C_99:D00780:73:HLVCNBCXX:1:1105:10819:5317 2:N:0:ATCTCG
GGAATATTGCACAATGGGCGCAAGCCTGATGCAGCCATGCCGCGTGTATGAAGAAGGCCT
TCGGGTTGTAAAGTACTTTCAGCAGTGAGGAAGGGATGTACGTTAATAGCGTGCATTTTT
GACGTTAGCTGCAGAAGAAG
>ZSR.C_100:D00780:73:HLVCNBCXX:1:1105:14569:5379 2:N:0:ATCTCG
GGAATATTGCACAATGGGGGAAACCCTGATGCAGCAACGCCGCGTGGAGGATGACACATT
TCGGTGCGTAAACTCCTTTTATATAGGAAGATAATGACGGTACTATATGAATAAGCGCCG
GCTAAC
>ZSR.C_101:D00780:73:HLVCNBCXX:1:1105:17328:5458 2:N:0:ATCTCG
GGAATATTGCACAATGGGGGAAACCCTGATGCAGCCATGCCGCGTGTGTGAAGAAGGCCT
TCGGGTTGTAAAGCACTTTCAGCGAGGAGGAAAGGGTGTAAGTTAATACCTTACATCTGT
GACGTT
>ZSR.C_102:D00780:73:HLVCNBCXX:1:1105:17761:5305 2:N:0:ATCTCG
GGAATATTGCACAATGGGCGCAAGCCTGATGCAGCCATGCCGCGTGTGTGAAGAAGGCTC
TAGGGTTGTAAAGCACTTTCAGCAGTGAGGAAAGGTTAGTAGTTAATACCTGCTAGCTGT
GACGTTAACTGCAGAAGAAGCACCG
>ZSR.C_103:D00780:73:HLVCNBCXX:1:1105:19086:5454 2:N:0:ATCTCG
GGAATATTGCACAATGGGGGAAACCCTGATGCAGCAACGCCGCGTGGAGGATGACACATT
TCGGTGCGTAAACTCCTTTTATATAGGAAGATAATGACGGTAC
>ZSR.C_104:D00780:73:HLVCNBCXX:1:1105:19650:5285 2:N:0:ATCTCG
GGAATATTGCACAATGGGCGCAAGCCTGATGCAGCCATGCCGCGTGTGTGAAGAAGGCTC
TAGGGTTGTAAAGCACTTTCAGCAGTGAGGAAAGCTTGTTGGTTAATACCCATCAAGTGT
GACGTTAACTGCAGAA
>ZSR.C_105:D00780:73:HLVCNBCXX:1:1105:1110:5531 2:N:0:ATCTCG
GGAATATTGCACAATGGGGGAAACCCTGATGCAGCAACGCCGCGTGGAGGATGACACATT
TCGGTGCGTAAACTCCTTTTATATAGGAAGATAATGACGGTA
>ZSR.C_106:D00780:73:HLVCNBCXX:1:1105:1063:5616 2:N:0:ATCTCG
GGAATTTTGGACAATGGGGGAAACCCTGATCCAGCCATCCCGCGTGAGTGAAGAAGGCCT
TCGGGTTGTAAAGCTCTTTCGAAAGTGAAGAAAACTTATTTCGTAATATGTTATAAGTAT
GACGGTAACTTTAG
>ZSR.C_107:D00780:73:HLVCNBCXX:1:1105:1912:5567 2:N:0:ATCTCG
GGAATATTGCACAATGGGCGCAAGCCTGATGCAGCCATGCCGCGTGTGTGAAGAAGGCTC
TAGGGTTGTAAAGCACTTTCAGCAGTGAGGAAAGCTTGTTGGTTAATACCCATCAAGTGT
GACGTTAA
>ZSR.C_108:D00780:73:HLVCNBCXX:1:1105:3880:5529 2:N:0:ATCTCG
GGAATATTGGACAATAGGCGAAAGCCTGATCCAGCGACGTCACGTGAATGATGAAGGCCT
TAGGGTTGTAAAATTCTTTTAGTGGAGAAGATAATGACGGTATCCACAGAAAAA
>ZSR.C_109:D00780:73:HLVCNBCXX:1:1105:8647:5664 2:N:0:ATCTCG
GGAATATTGCACAATGGGCGCAAGCCTGATGCAGCCATGCCGCGTGTGTGAAGAAGGCTC
TAGGGTTGTAAAGCACTTTCAGCAGTGAGGAAAGCTTGTTGGTTAATACCCATCAAGTGT
GACGTTAA
>ZSR.C_110:D00780:73:HLVCNBCXX:1:1105:11167:5645 2:N:0:ATCTCG
GGAATATTGGACAATGGGGGCAACCCTGATCCAGCCATGCCGCGTGTGTGAAGAAGGCCT
TCGGGTTGTAAAGCACTTTCAGTGAGGAAGAAGGCCTGCGGG
>ZSR.C_111:D00780:73:HLVCNBCXX:1:1105:11453:5510 2:N:0:ATCTCG
GGAATATTGCACAATGGGGGAAACCCTGATGCAGCAACGCCGCGTGGAGGATGACACATT
TCGGTGCGTAAACTCCTTTTATATAGGAAGATAATGACGGTACTATATGAATAAGCGCCG
GCTAACTCCGTGCCAGC
>ZSR.C_112:D00780:73:HLVCNBCXX:1:1105:13511:5566 2:N:0:ATCTCG
GGAATATTGCACAATGGGCGCAAGCCTGATGCAGCCATGCCGCGTGTGTGAAGAAGGCTC
TAGGGTTGTAAAGCACTTTCAGCAGTGAGGAAAGGTTAGTAGTTAATACCTGCTAGCTGT
GACGTT
>ZSR.C_113:D00780:73:HLVCNBCXX:1:1105:19111:5595 2:N:0:ATCTCG
GGAATATTGCACAATGGGGGAAACCCTGATGCAGCAACGCCGCGTGGAGGATGACACATT
TCGGTGCGTAAACTCCTTTTATATAGGAAGATAATGACGGTACTATATGAATAAGCGCCG
GCTAACTCCGTGCCAGCAGCCGCGG
>ZSR.C_114:D00780:73:HLVCNBCXX:1:1105:1684:5867 2:N:0:ATCTCG
GGAATATTGCACAATGGGCGCAAGCCTGATGCAGCCATGCCGCGTGTATGAAGAAGGCCT
TCGGGTTGTAAAGTACTTTCAGCAGTGAGGAAGGGATGTACGTTAATAGCGTGCATTTTT
GACGTTAGCTGCAGAAGAAGCACCGGCT
>ZSR.C_115:D00780:73:HLVCNBCXX:1:1105:2169:5859 2:N:0:ATCTCG
GGAATATTGGACAATAGGCGAAAGCCTGATCCAGCGACGTCACGTGAATGATGAAGGCCT
TAGGGTTGTAAAATTCTTTTAGTGGAGAAGATAATGACGGTATCCACAGAAAAAGTCCCG
GCTAACTTCGTGCCAGCAG
>ZSR.C_116:D00780:73:HLVCNBCXX:1:1105:2914:5990 2:N:0:ATCTCG
GGAATATTGCACAATGGGCGCAAGCCTGATGCAGCCATGCCGCGTGTGTGAAGAAGGCTC
TAGGGTTGTAAAGCACTTTCAGCAGTGAGGAAAGCTTGTTGGTTAATAGCCATCAAGTGT
GACGTTAACTGCAGAAGAAGCA
>ZSR.C_117:D00780:73:HLVCNBCXX:1:1105:3593:5940 2:N:0:ATCTCG
GGAATATTGCACAATGGGGGAAACCCTGATGCAGCCATGCCGCGTGTGTGAAGAAGGCCT
TCGGGTTGTAAAGCACTTTCAGCGAGGAGGAAAGGTTAGTAGTTAATACCTGCTAGCTGT
GACGTTACTCGCAGAAGA
>ZSR.C_118:D00780:73:HLVCNBCXX:1:1105:4006:5941 2:N:0:ATCTCG
GGAATATTGCACAATGGGCGCAAGCCTGATGCAGCCATGCCGCGTGTGTGAAGAAGGCCT
TCGGGTTGTAAAGCACTTTCAGTCGTGAGGAAGGTAGTGTAGTTAATAGCTGCATTACTT
GACGTTAGCGACAGAAGAA
>ZSR.C_119:D00780:73:HLVCNBCXX:1:1105:5467:5836 2:N:0:ATCTCG
GGAATATTGGACAATGGGCGCAAGCCTGATCCAGCCATGCCGCGTGTGTGAAGAAGGCTT
TCGGGTTGTAAAGCACTTTCAGTCGGGAGGAAGGCTGCCTAGTTAATACCTAGG
>ZSR.C_120:D00780:73:HLVCNBCXX:1:1105:6913:5830 2:N:0:ATCTCG
GGAATATTGCACAATGGGGGAAACCCTGATGCAGCAACGCCGCGTGGAGGATGACACATT
TCGGTGCGTAAACTCCTTTTATATAGGAAGATAATGACGGTACTATATGAATAAGCGCCG
GCTAA
>ZSR.C_121:D00780:73:HLVCNBCXX:1:1105:6899:5987 2:N:0:ATCTCG
GGAATCTTGCACAATGGAGGAAACTCTGATGCAGCGATGCCGCGTGAGTGAAGAAGGCCT
TTGGGTTGTAAAGCTCTTTCGTCGGGGAAGAAAATGACTGTACCCGAATAAGAAGGTCCG
GCTAA
>ZSR.C_122:D00780:73:HLVCNBCXX:1:1105:7055:5834 2:N:0:ATCTCG
GGAATATTGGACAATGGGCGCAAGCCTGATCCAGCCATGCCGCGTGTGTGAAGAAGGCTT
TCGGGTTGTAAAGCACTTTCAGTCGGGAGGAAGGCTGCCTAGTTAATACCTAGGTAGATT
GACGTT
>ZSR.C_123:D00780:73:HLVCNBCXX:1:1105:7121:5913 2:N:0:ATCTCG
GGAATATTGCACAATGGGGGAAACCCTGATGCAGCCATGCCGCGTGTGTGAAGAAGGCTC
TAGGGTCGTAAAGCACTTTCAGTAGGGAGGAAAGGGTTGTAGTTAATACCTGCGATCTGT
GACGT
>ZSR.C_124:D00780:73:HLVCNBCXX:1:1105:9518:5885 2:N:0:ATCTCG
GGAATATTGGTCAATGGGCGAAAGCCTGAACCAGCCATGCCGCGTGCAGGATGACAGCCT
TCTGGGTTGTAAACTGCTTTTCTACAAGAAGAAAAAGGTCTTGCGAGACCAATTGACGGT
ACTGTAGGAATAAGCA
>ZSR.C_125:D00780:73:HLVCNBCXX:1:1105:10869:5889 2:N:0:ATCTCG
GGAATATTGGACAATGGGCGCAAGCCTGATCCAGCCATGCCGCGTGTGTGAAGAAGGCTT
TCGGGTTGTAAAGCACTTTCAGTCGGGAGGAAGGCTGCCTAGTTAATACCTAGGTAGATT
GACGTT
>ZSR.C_126:D00780:73:HLVCNBCXX:1:1105:17333:5963 2:N:0:ATCTCG
GGAATATTGGACAATAGGCGAAAGCCTGATCCAGCGACGTCACGTGAATGATGAAGGCCT
TAGGGTTGTAAAATTCTTTTAGTGGAGAAGATAATGACGGTATCCACAGAAAAAGTCCCG
G
>ZSR.C_127:D00780:73:HLVCNBCXX:1:1105:18098:5853 2:N:0:ATCTCG
GGAATATTGCACAATGGGCGCAAGCCTGATGCAGCCATGCCGCGTGTGTGAAGAAGGCTC
TAGGGTTGTAAAGCACTTTCAGCAGTGAGGAAAGCTTGTTGGTTAATACCCATCAAGTGT
G
>ZSR.C_128:D00780:73:HLVCNBCXX:1:1105:18407:5897 2:N:0:ATCTCG
GGAATATTGCACAATGGGCGCAAGCCTGATGCAGCCATGCCGCGTGTATGAAGAAGGCCT
TCGGGTTGTAAAGTACTTTCAGCAGTGAGGAAGGGATGTACGTTAATAGCGTGCATTTTT
GACGTTAG
>ZSR.C_129:D00780:73:HLVCNBCXX:1:1105:19400:5850 2:N:0:ATCTCG
GGAATATTGCACAATGGGCGCAAGCCTGATGCAGCCATGCCGCGTGTGTGAAGAAGGCCT
TCGGGTTGTAAAGCACTTTCAGTCGTGAGGAAGGTGGTAGTGTTAATAGCATTATCATTT
G
>ZSR.C_130:D00780:73:HLVCNBCXX:1:1105:20384:5844 2:N:0:ATCTCG
GGAATATTGCACAATGGGCGAAAGCCTGATGCAGCAATGCCGCGTGGAGGATGACGCATC
TAGGTGTGTAAACTCCTTTTATATGAGAAGATAATGACGGTATCATATGAATAAGCACCG
GCTAAC
>ZSR.C_131:D00780:73:HLVCNBCXX:1:1105:2892:6115 2:N:0:ATCTCG
GGAATATTGCACAATGGGGGAAACCCTGATGCAGCAACGCCGCGTGGAGGATGACACATT
TCGGTGCGTAAACTCCTTTTATATAGGAAGATAATGACGGTACTATATGAATAAGCGCCG
GCTAACTCCGTGCC
>ZSR.C_132:D00780:73:HLVCNBCXX:1:1105:2969:6173 2:N:0:ATCTCG
TGAATATTGCACAATGGGGGAAACCCTGATGCAGCCATGCCGCGTGTGTGAAGAAGGCCT
TCGGGTTGTAAAGCACTTTCAGCGAGGAGGAAAGGGTGTAAGTTAATACCTTACA
>ZSR.C_133:D00780:73:HLVCNBCXX:1:1105:5550:6138 2:N:0:ATCTCG
GGAATATTGCACAATGGGCGCAAGCCTGATGCAGCCATGCCGCGTGTGTGAAGAAGGCTC
TAGGGTTGTAAAGCACTTTCAGCAGTGAGGAAAGCTTGTTGGTTAATACCCATCAAGTGT
GACGTTAACTGCAGAAGAAGCACCGGCT
>ZSR.C_134:D00780:73:HLVCNBCXX:1:1105:7443:6118 2:N:0:ATCTCG
GGAATATTGCACAATGGGGGAAACCCTGATGCAGCAACGCCGCGTGGAGGATGACACATT
TCGGTGCGTAAACTCCTTTTATATAGGAAGATAATGACGGTACTATATGAATAAGCGCCG
>ZSR.C_135:D00780:73:HLVCNBCXX:1:1105:7862:6240 2:N:0:ATCTCG
GGAATATTGGACAATGGGCGCAAGCCTGATCCAGCCATGCCGCGTGTGTGAAGAAGGCTT
TCGGGTTGTAAAGCACTTTCAGTCGGGAGGAAGGCTGCCTGGTTAATACCCAGGTAGATT
G
>ZSR.C_136:D00780:73:HLVCNBCXX:1:1105:9862:6017 2:N:0:ATCTCG
GGAATATTGCACAATGGGCGAAAGCCTGATGCAGCCATGCCGCGTGTGTGAAGAAGGCTC
TAGGGTTGTAAAGCACTTTCAGTAGGGAGGAAAGGTTGAAGGTTAATACCCTTTGGTTGT
GACGTT
>ZSR.C_137:D00780:73:HLVCNBCXX:1:1105:10044:6036 2:N:0:ATCTCG
GGAATATTGCACAATGGGGGAAACCCTGATGCAGCAACGCCGCGTGGAGGATGACACATT
TCGGTGCGTAAACTCCTTTTATATAGGAAGATAATGACGGTACTATATGAATAAGCGCCG
GCTAAC
>ZSR.C_138:D00780:73:HLVCNBCXX:1:1105:11493:6223 2:N:0:ATCTCG
GGAATATTGCACAATGGGCGAAAGCCTGATGCAGCCATGCCGCGTGTGTGAAGAAGGCTC
TAGGGTTGTAAAGCACTTTCAGTAGGGAGGAAAGGTTGAAGGTTAATACCCTTTGGCTGT
GACGTT
>ZSR.C_139:D00780:73:HLVCNBCXX:1:1105:11312:6234 2:N:0:ATCTCG
GGAATATTGCACAATGGGCGCAAGCCTGATGCAGCCATGCCGCGTGTATGAAGAAGGCCT
TCGGGTTGTAAAGTACTTTCAGCAGTGAGGAAGGGATGTACGTTAATGGCGTGCATTTTT
GACGTTAGCTGCAGAAG
>ZSR.C_140:D00780:73:HLVCNBCXX:1:1105:17573:6188 2:N:0:ATCTCG
GGAATCTTGCGCAATGGGCGAAAGCCTGACGCAGCCACGCCGCGTGCCGGAAGACGGCCC
TATGGGTTGTAAACGGCTTTTGAATGGGAAGAACGAGAAGGTTTCGATCTTCTGT
>ZSR.C_141:D00780:73:HLVCNBCXX:1:1105:3735:6306 2:N:0:ATCTCG
GGAATATTGCACAATGGGCGAAAGCCTGATGCAGCAATGCCGCGTGGAGGATGACGCATC
TAGGTGTGTAAACTCCTTTTATATGAGAAGATAATGACGGTATCATATGAATAAGCACCG
GCTAACTCCGTGCCAGCAGCCG
>ZSR.C_142:D00780:73:HLVCNBCXX:1:1105:13640:6286 2:N:0:ATCTCG
GGAATATTGCACAATGGGCGCAAGCCTGATGCAGCCATGCCGCGTGTGTGAAGAAGGCTC
TAGGGTTGTAAAGCACTTTCAGCAGTGAGGAAAGCTTGTTGGTTAATACCCATCAAGTG
>ZSR.C_143:D00780:73:HLVCNBCXX:1:1105:16855:6380 2:N:0:ATCTCG
GGAATATTGCACAATGGGCGCAAGCCTGATGCAGCCATGCCGCGTGTGTGAAGAAGGCTC
TAGGGTTGTAAAGCACTTTCAGCAGTGAGGAAAGCTTGTTGGTTAATACCCATCAAGTGT
GACGTT
>ZSR.C_144:D00780:73:HLVCNBCXX:1:1105:17371:6477 2:N:0:ATCTCG
GGAATATTGCACAATGGGCGCAAGCCTGATGCAGCCATGCCGCGTGTATGAAGAAGGCCT
TCGGGTTGTAAAGTACTTTCAGCAGTGAGGAAGGGATGTACGTTAATAGCGTGCATTTTT
G
>ZSR.C_145:D00780:73:HLVCNBCXX:1:1105:17859:6438 2:N:0:ATCTCG
GGAATATTGGACAATGGGCGCAAGCCTGATCCAGCCATGCCGCGTGTGTGAAGAAGGCTT
TCGGGTTGTAAAGCACTTTCAGTCGGGAGGAAGGCTGCCTAGTTAATACCTAGGTAGATT
GACGTTACCGACA
>ZSR.C_146:D00780:73:HLVCNBCXX:1:1105:2816:6516 2:N:0:ATCTCG
GGAATATTGCACAATGGGCGCAAGCCTGATGCAGCCATGCCGCGTGTGTGAAGAAGGCTC
TAGGGTTGTAAAGCACTTTCAGCAGTGAGGAAAGCTTGTTGGTTAATACCCATC
>ZSR.C_147:D00780:73:HLVCNBCXX:1:1105:5769:6589 2:N:0:ATCTCG
GGAATATTGCACAATGGGCGCAAGCCTGATGCAGCCATGCCGCGTGTATGAAGAAGGCCT
TCGGGTTGTAAAGTACTTTCAGCAGTGAGGAAGGGATGTACGTTAATAGCGTGCATTTTT
GACGTTAGCTGCAGAAGAAGCACCGGCTAACTCCGTGCCAGCAGCCGCG
>ZSR.C_148:D00780:73:HLVCNBCXX:1:1105:7252:6734 2:N:0:ATCTCG
GGAATATTGCACAATGGGCGCAAGCCTGATGCAGCCATGCCGCGTGTGTGAAGAAGGCTC
TAGGGTTGTAAAGCACTTTCAGCAGTGAGGAAAGCTTGTTGGTTAATAGCCATCAAGTGT
GACGTTAA
>ZSR.C_149:D00780:73:HLVCNBCXX:1:1105:11910:6621 2:N:0:ATCTCG
GGAATATTGCACAATGGGGGAAACCCTGATGCAGCAACGCCGCGTGGAGGATGACACATT
TCGGTGCGTAAACTCCTTTTATATAGGAAGATAATGACGGTACTATATGAATAAGCGCCG
GCTAAC
>ZSR.C_150:D00780:73:HLVCNBCXX:1:1105:1802:6853 2:N:0:ATCTCG
GGAATATTGCACAATGGGGGAAACCCTGATGCAGCAACGCCGCGTGGAGGATGACACATT
TCGGTGCGTAAACTCCTTTTATATAGGAAGATAATGACGGTACTATATGAATAAGCGCCG
GCTAACTCCGTGCCAG
>ZSR.C_151:D00780:73:HLVCNBCXX:1:1105:3754:6956 2:N:0:ATCTCG
GGAATATTGCACAATGGGGGAAACCCTGATGCAGCAACGCCGCGTGGAGGATGACACATT
TCGGTGCGTAAACTCCTTTTATATAGGAAGATAATGACGGTACTATATGAATAAGCGCCG
GCTAACTCCGTGCCAGC
>ZSR.C_152:D00780:73:HLVCNBCXX:1:1105:4305:6783 2:N:0:ATCTCG
GGAATATTGCACAATGGGGGAAACCCTGATGCAGCAACGCCGCGTGGAGGATGACACATT
TCGGTGCGTAAACTCCTTTTATATAGGAAGATAATGACGGTACTATATGAATAAGCGCCG
GCTAACTCCGTGCCAGC
>ZSR.C_153:D00780:73:HLVCNBCXX:1:1105:4694:6899 2:N:0:ATCTCG
GGAATATTGCACAATGGGGGAAACCCTGATGCAGCAACGCCGCGTGGAGGATGACACATT
TCGGTGCGTAAACTCCTTTTATATAGGAAGATAATGACGGTACTATATGAATAA
>ZSR.C_154:D00780:73:HLVCNBCXX:1:1105:4948:6897 2:N:0:ATCTCG
GGAATATTGCACAATGGGCGCAAGCCTGATGCAGCCATGCCGCGTGTGTGAAGAAGGCTC
TAGGGTTGTAAAGCACTTTCAGCAGTGAGGAAAGCTTGTTGGTTAATACCCATCAAGTGT
GACGTTAACTGCAGAAGAAGCA
>ZSR.C_155:D00780:73:HLVCNBCXX:1:1105:5017:6906 2:N:0:ATCTCG
GGAATATTGCACAATGGGCGCAAGCCTGATGCAGCCATGCCGCGTGTGTGAAGAAGGCCT
TCGGGTTGTAAAGCACTTTCAGTCGTGAGGAAGGTGGTAGTGTTAATAGCACTATCATTT
GACGTTAG
>ZSR.C_156:D00780:73:HLVCNBCXX:1:1105:8473:6923 2:N:0:ATCTCG
GGAATATTGCACAATGGGCGAAAGCCTGATGCAGCAATGCCGCGTGGAGGATGACGCATC
TAGGTGTGTAAACTCCTTTTATATGAGAAGATAATGACGGTATCATATGAATAAGCACCG
GCTAA
>ZSR.C_157:D00780:73:HLVCNBCXX:1:1105:10029:6828 2:N:0:ATCTCG
GGAATATTGCACAATGGGCGCAAGCCTGATGCAGCCATGCCGCGTGTGTGAAGAAGGCTC
TAGGGTTGTAAAGCACTTTCAGCAGTGAGGAAAGCTTGTTGGTTAATAGCCATCAAGTGT
GACGTTAACTGCA
>ZSR.C_158:D00780:73:HLVCNBCXX:1:1105:11741:6842 2:N:0:ATCTCG
GGAATATTGCACAATGGGGGAAACCCTGATGCAGCCATGCCGCGTGTGTGAAGAAGGCTC
TAGGGTCGTAAAGCACTTTCAGTAGGGAGGAAAGGGTTGTAGTTAATACCTGCGATCTG
>ZSR.C_159:D00780:73:HLVCNBCXX:1:1105:15038:6882 2:N:0:ATCTCG
GGAATATTGCACAATGGGCGCAAGCCCGATGCAGCCATGCCGCGTGTGTGAAGAAGGCCT
TCGGGTTGTAAAGCACTTTCAGTCGTGAGGAAGGTAGTGTAGTTAATAGCTGCATTATTT
GACGTT
>ZSR.C_160:D00780:73:HLVCNBCXX:1:1105:18316:6785 2:N:0:ATCTCG
GGAATATTGCACAATGGGGGAAACCCTGATGCAGCAACGCCGCGTGGAGGATGACACATT
TCGGTGCGTAAACTCCTTTTATATAGGAAGATAATGACGGTACTATATGAATAAGCGCCG
G
>ZSR.C_161:D00780:73:HLVCNBCXX:1:1105:18715:6886 2:N:0:ATCTCG
GGAATATTGCACAATGGGCGAAAGCCTGATGCAGCAATGCCGCGTGGAGGATGACGCATC
TAGGTGTGTAAACTCCTTTTATATGAGAAGATAATGACGGTATCATATGAATAAGCACCG
GCTAACTCC
>ZSR.C_162:D00780:73:HLVCNBCXX:1:1105:4125:7037 2:N:0:ATCTCG
GGAATATTGCACAATGGGGGAAACCCTGATGCAGCAACGCCGCGTGGAGGATGACACATT
TCGGTGCGTAAACTCCTTTTATATAGGAAGATAATGACGGTACTATATGAATAA
>ZSR.C_163:D00780:73:HLVCNBCXX:1:1105:5702:7045 2:N:0:ATCTCG
GGAATATTGCACAATGGGCGAAAGCCTGATGCAGCAATGCCGCGTGGAGGATGACGCATC
TAGGTGTGTAAACTCCTTTTATATGAGAAGATAATGACGGTATCATATGAATAAGCACCG
GCTAACTCCGTGCCAGCAGCCGCGGTA
>ZSR.C_164:D00780:73:HLVCNBCXX:1:1105:6595:7102 2:N:0:ATCTCG
GGAATCTTGGACAATGGGCGCAAGCCTGATCCAGCCATGCCGCGTGAGTGATGAAGGCCT
TAGGGTCGTAAAGCTCTTTCGCCAGAGATGATAATGACAGTATCTGGTAAAGAAACCCCG
>ZSR.C_165:D00780:73:HLVCNBCXX:1:1105:7550:7103 2:N:0:ATCTCG
GGAATATTGCACAATGGGGGAAACCCTGATGCAGCAACGCCGCGTGGAGGATGACACATT
TCGGTGCGTAAACTCCTTTTATATAGGAAGATAATGACGGTACTATATGAATAAGCGCCG
GCTAAC
>ZSR.C_166:D00780:73:HLVCNBCXX:1:1105:8238:7105 2:N:0:ATCTCG
GGAATATTGCACAATGGGGGAAACCCTGATGCAGCAACGCCGCGTGGAGGATGACACATT
TCGGTGCGTAAACTCCTTTTATATAGGAAGATAATGACGGTACTATATGAATAAGCGCCG
GCTAAC
>ZSR.C_167:D00780:73:HLVCNBCXX:1:1105:9187:7042 2:N:0:ATCTCG
GGAATATTGCACAATGGGCGCAAGCCTGATGCAGCCATGCCGCGTGTGTGAAGAAGGCTC
TAGGGTTGTAAAGCACTTTCAGCAGTGAGGAAAGCTTGTTGGTTAATACCCATCAAGTGT
GACGTT
>ZSR.C_168:D00780:73:HLVCNBCXX:1:1105:10392:7174 2:N:0:ATCTCG
GGAATATTGCACAATGGGCGCAAGCCTGATGCAGCCATGCCGCGTGTGTGAAGAAGGCTC
TAGGGTTGTAAAGCACTTTCAGCAGTGAGGAAAGCTTGTTGGTTAATAGCCATCAAGTGT
GACGTTAACTGCAGAA
>ZSR.C_169:D00780:73:HLVCNBCXX:1:1105:11519:7078 2:N:0:ATCTCG
GGAATATTGCACAATGGGGGAAACCCTGATGCAGCAACGCCGCGTGGAGGATGACACATT
TCGGTGCGTAAACTCCTTTTATATAGGAAGATAATGACGGTACTATATGAATAAGCGCCG
GCTAACTC
>ZSR.C_170:D00780:73:HLVCNBCXX:1:1105:11563:7117 2:N:0:ATCTCG
GGAATATTGCACAATGGGGGAAACCCTGATGCAGCAACGCCGCGTGGAGGATGACACATT
TCGGTGCGTAAACTCCTTTTATATAGGAAGATAATGACGGTACTATATGAATAAGCGCCG
GCTAA
>ZSR.C_171:D00780:73:HLVCNBCXX:1:1105:14220:7124 2:N:0:ATCTCG
GGAATATTGGACAATGGGCGCAAGCCTGATCCAGCCATGCCGCGTGTGTGAAGAAGGCTT
TCGGGTTGTAAAGCACTTTCAGTCGGGAGGAAGGCTGCCTAGTTAATACCTAGGTAGATT
GACGTTACCG
>ZSR.C_172:D00780:73:HLVCNBCXX:1:1105:14466:7089 2:N:0:ATCTCG
GGAATATTGCACAATGGGCGCAAGCCTGATGCAGCCATGCCGCGTGTGTGAAGAAGGCTC
TAGGGTTGTAAAGCACTTTCAGCAGTGAGGAAAGCTTGTTGGTTAATAGCCATC
>ZSR.C_173:D00780:73:HLVCNBCXX:1:1105:15877:7149 2:N:0:ATCTCG
GGAATATTGCACAATGGGCGAAAGCCTGATGCAGCCATGCCGCGTGTGTGAAGAAGGCTC
TAGGGTTGTAAAGCACTTTCAGTAGGGAGGAAAGGTTGAAGGTTAATACCCTTTGGCTGT
GACGTT
>ZSR.C_174:D00780:73:HLVCNBCXX:1:1105:16889:7214 2:N:0:ATCTCG
GGAATATTGCACAATGGGGGAAACCCTGATGCAGCAACGCCGCGTGGAGGATGACACATT
TCGGTGCGTAAACTCCTTTTATATAGGAAGATAATGACGGTACTATATGAATAAGCGCCG
GCTAAC
>ZSR.C_175:D00780:73:HLVCNBCXX:1:1105:3079:7260 2:N:0:ATCTCG
GGAATATTGCACAATGGGCGCAAGCCTGATGCAGCCATGCCGCGTGTATGAAGAAGGCCT
TCGGGTTGTAAAGTACTTTCAGCAGTGAGGAAGGGATGTACGTTAATAGCGTGCATTTTT
GACGTTAGCTGCAGAAGAAGCACC
>ZSR.C_176:D00780:73:HLVCNBCXX:1:1105:3275:7484 2:N:0:ATCTCG
GGAATATTGCACAATGGGGGAAACCCTGATGCAGCAACGCCGCGTGGAGGATGACACATT
TCGGTGCGTAAACTCCTTTTATATAGGAAGATAATGACGGTACTATATGAATAAGCGCCG
GCTAACTCCGTGCCAGCAG
>ZSR.C_177:D00780:73:HLVCNBCXX:1:1105:3823:7251 2:N:0:ATCTCG
GGAATATTGCACAATGGGCGCAAGCCTGATGCAGCCATGCCGCGTGTGTGAAGAAGGCCT
TCGGGTTGTAAAGCACTTTCAGTCGTGAGGAAGGTAGTGTAGTTAATAGCTGCATTACTT
GACGTTAGCGACAGAAGAAGCA
>ZSR.C_178:D00780:73:HLVCNBCXX:1:1105:7456:7265 2:N:0:ATCTCG
GGAATATTGCACAATGGGGGAAACCCTGATGCAGCAACGCCGCGTGGAGGATGACACATT
TCGGTGCGTAAACTCCTTTTATATAGGAAGATAATGACGGTACTATATGAATAAGCGCCG
GCTAAC
>ZSR.C_179:D00780:73:HLVCNBCXX:1:1105:8824:7360 2:N:0:ATCTCG
GGAATATTGCACAATGGGCGCAAGCCTGATGCAGCCATGCCGCGTGTGTGAAGAAGGCTC
TAGGGTTGTAAAGCACTTTCAGCAGTGAGGAAAGCTTGTTGGTTAATACCCATCAAGTGT
GACGTTAA
>ZSR.C_180:D00780:73:HLVCNBCXX:1:1105:1742:7557 2:N:0:ATCTCG
GGAATATTGCACAATGGGGGAAACCCTGATGCAGCAACGCCGCGTGGAGGATGACACATT
TCGGTGCGTAAACTCCTTTTATATAGGAAGATAATGACGGTACTATATGAATAAG
>ZSR.C_181:D00780:73:HLVCNBCXX:1:1105:4679:7525 2:N:0:ATCTCG
GGAATATTGCACAATGGGGGAAACCCTGATGCAGCCATGCCGCGTGTGTGAAGAAGGCCT
TCGGGTTGTAAAGCACTTTCAGCGAGGAGGAAAGGGTGTAAGTTAATACCTTACATCTGT
GACGTTACTCGCAGAAGAAGCACC
>ZSR.C_182:D00780:73:HLVCNBCXX:1:1105:4576:7625 2:N:0:ATCTCG
GGAATATTGCACAATGGGCGCAAGCCTGATGCAGCCATGCCGCGTGTGTGAAGAAGGCTC
TAGGGTTGTAAAGCACTTTCAGCAGTGAGGAAAGCTTGTTGGTTAATACCCATCAAGTGT
GACGTTAACTGCAG
>ZSR.C_183:D00780:73:HLVCNBCXX:1:1105:9078:7690 2:N:0:ATCTCG
GGAATATTGGACAATGGGCGCAAGCCTGATCCAGCCATGCCGCGTGTGTGAAGAAGGCTT
TCGGGTTGTAAAGCACTTTCAGTCGGGAGGAAGGCTGCCTAGTTAATACCTAGGTAGATT
G
>ZSR.C_184:D00780:73:HLVCNBCXX:1:1105:10548:7684 2:N:0:ATCTCG
TGAATATTGCACAATGGGGGAAACCCTGATGCAGCCATGCCGCGTGTGTGAAGAAGGCCT
TCGGGTTGTAAAGCACTTTCAGCGAGGAGGAAAGGGTGTAAGTTAATACCTTACATCTGT
GACGTTACTCGC
>ZSR.C_185:D00780:73:HLVCNBCXX:1:1105:12405:7589 2:N:0:ATCTCG
GGAATATTGCACAATGGGCGAAAGCCTGATGCAGCCATGCCGCGTGTGTGAAGAAGGCTC
TAGGGTTGTAAAGCACTTTCAGTAGGGAGGAAAGGTTGATGGTTAATACCCATTAGCTGT
GACGTT
>ZSR.C_186:D00780:73:HLVCNBCXX:1:1105:15359:7691 2:N:0:ATCTCG
GGAATATTGCACAATGGGCGCAAGCCTGATGCAGCCATGCCGCGTGTATGAAGAAGGCCT
TCGGGTTGTAAAGTACTTTCAGCAGTGAGGAAGGTGGATGTGTTAATAGCG
>ZSR.C_187:D00780:73:HLVCNBCXX:1:1105:16273:7627 2:N:0:ATCTCG
GGAATATTGCACAATGGGCGCAAGCCTGATGCAGCCATGCCGCGTGTATGAAGAAGGCCT
TCGGGTTGTAAAGTACTTTCAGCAGTGAGGAAGGGATGTACGTTAATAGCGTGC
>ZSR.C_188:D00780:73:HLVCNBCXX:1:1105:17110:7621 2:N:0:ATCTCG
GGAATATTGCACAATGGGCGCAAGCCTGATGCAGCCATGCCGCGTGTGTGAAGAAGGCTC
TAGGGTTGTAAAGCACTTTCAGCAGTGAGGAAAGCTTGTTGGTTAATACCCATCAAGTGT
GACGTTAAC
>ZSR.C_189:D00780:73:HLVCNBCXX:1:1105:19474:7541 2:N:0:ATCTCG
GGAATATTGGACAATAGGCGAAAGCCTGATCCAGCGACGTCACGTGAATGATGAAGGCCT
TAGGGTTGTAAAATTCTTTTAGTGGAGAAGATAATGACGGTATCCACAGAAAAAGTCCCG
G
>ZSR.C_190:D00780:73:HLVCNBCXX:1:1105:8437:7828 2:N:0:ATCTCG
GGAATATTGCACAATGGGGGAAACCCTGATGCAGCCATGCCGCGTGTGTGAAGAAGGCCT
TCGGGTTGTAAAGCACTTTCAGCGAGGAGGAAAGGGTGTAAGTTAATACCTTACATCTGT
GACGTT
>ZSR.C_191:D00780:73:HLVCNBCXX:1:1105:11009:7877 2:N:0:ATCTCG
GGAATATTGCACAATGGGCGCAAGCCTGATGCAGCCATGCCGCGTGTGTGAAGAAGGCTC
TAGGGTTGTAAAGCACTTTCAGCAGTGAGGAAAGGTTAGTAGTTAATACCTGCTAGCTGT
GACGT
>ZSR.C_192:D00780:73:HLVCNBCXX:1:1105:13623:7786 2:N:0:ATCTCG
GGAATATTGCACAATGGGGGAAACCCTGATGCAGCAACGCCGCGTGGAGGATGACACATT
TCGGTGCGTAAACTCCTTTTATATAGGAAGATAATGACGGTACTATATGAATAAGCGCCG
GCT
>ZSR.C_193:D00780:73:HLVCNBCXX:1:1105:15416:7893 2:N:0:ATCTCG
GGAATATTGCACAATGGGGGAAACCCTGATGCAGCAACGCCGCGTGGAGGATGACACATT
TCGGTGCGTAAACTCCTTTTATATAGGAAGATAATGACGGTACTATATGAATAAGCGCCG
GCTAACTCCGTGCC
>ZSR.C_194:D00780:73:HLVCNBCXX:1:1105:18950:7765 2:N:0:ATCTCG
GGAATATTGCACAATGGGCGCAAGCCTGATGCAGCCATGCCGCGTGTGTGAAGAAGGCTC
TAGGGTTGTAAAGCACTTTCAGCAGTGAGGAAAGGTTAGTAGTTAATACCTGCTAGCTGT
GACGTTAACTGCAGAAG
>ZSR.C_195:D00780:73:HLVCNBCXX:1:1105:20216:7881 2:N:0:ATCTCG
GGAATATTGCACAATGGGGGAAACCCTGATGCAGCAACGCCGCGTGGAGGATGACACATT
TCGGTGCGTAAACTCCTTTTATATAGGAAGATAATGACGGTACTATATGAATAAGCGCCG
G
>ZSR.C_196:D00780:73:HLVCNBCXX:1:1105:1568:8144 2:N:0:ATCTCG
GGAATATTGCACAATGGGGGAAACCCTGATGCAGCAACGCCGCGTGGAGGATGACACATT
TCGGTGCGTAAACTCCTTTTATATAGGAAGATAATGACGGTACTATATGAATAAGCGCCG
GCTAACTCCGTGCCAGCA
>ZSR.C_197:D00780:73:HLVCNBCXX:1:1105:2163:8160 2:N:0:ATCTCG
GGAATATTGCACAATGGGGGAAACCCTGATGCAGCAACGCCGCGTGGAGGATGACACATT
TCGGTGCGTAAACTCCTTTTATATAGGAAGATAATGACGGTACTATATGAATAAGCGCCG
GCTAACTC
>ZSR.C_198:D00780:73:HLVCNBCXX:1:1105:5741:8057 2:N:0:ATCTCG
GGAATATTGCACAATGGGGGAAACCCTGATGCAGCAACGCCGCGTGGAGGATGACACATT
TCGGTGCGTAAACTCCTTTTATATAGGAAGATAATGACGGTACTATATGAATAAGCGCCG
GCTAACTCCGTGCCAGCAGCCGCGGTA
>ZSR.C_199:D00780:73:HLVCNBCXX:1:1105:7963:8100 2:N:0:ATCTCG
GGAATATTGCACAATGGGCGAAAGCCTGATGCAGCCATGCCGCGTGTGTGAAGAAGGCTC
TAGGGTTGTAAAGCACTTTCAGTAGGGAGGAAAGGTTGAAGGTTAATACCCTTTGGCTGT
GACGT
>ZSR.C_200:D00780:73:HLVCNBCXX:1:1105:12564:8204 2:N:0:ATCTCG
GGAATATTGCACAATGGGCGCAAGCCTGATGCAGCCATGCCGCGTGTGTGAAGAAGGCTC
TAGGGTTGTAAAGCACTTTCAGCAGTGAGGAAAGGTTAGTAGTTAATACCTGCTAGCTGT
GAC
>ZSR.C_201:D00780:73:HLVCNBCXX:1:1105:13247:8130 2:N:0:ATCTCG
GGAATATTGGTCAATGGAGGCAACTCTGAACCAGCCATGCCGCGTGAAGGAAGACGGTTC
TATGGATTGTAAACTTCTTTTATACTAGAAGAACTACAGATACGTGTATTT
>ZSR.C_202:D00780:73:HLVCNBCXX:1:1105:14459:8028 2:N:0:ATCTCG
GGAATATTGCACAATGGGCGCAAGCCTGATGCAGCCATGCCGCGTGTGTGAAGAAGGCTC
TAGGGTTGTAAAGCACTTTCAGCAGTGAGGAAAGGTTAGTAGTTAATACC
>ZSR.C_203:D00780:73:HLVCNBCXX:1:1105:18997:8205 2:N:0:ATCTCG
GGAATATTGCACAATGGGGGAAACCCTGATGCAGCAACGCCGCGTGGAGGATGACACATT
TCGGTGCGTAAACTCCTTTTATATAGGAAGATAATGACGGTACTATATGAATAAGCGCCG
G
>ZSR.C_204:D00780:73:HLVCNBCXX:1:1105:19221:8020 2:N:0:ATCTCG
GGAATATTGCACAATGGGCGCAAGCCTGATGCAGCCATGCCGCGTGTGTGAAGAAGGCTC
TAGGGTTGTAAAGCACTTTCAGCAGTGAGGAAAGGTTAGTAGTTAATACCTGCTAGCTGT
GACGTTAAC
>ZSR.C_205:D00780:73:HLVCNBCXX:1:1105:2874:8278 2:N:0:ATCTCG
GGAATATTGCACAATGGGCGCAAGCCTGATGCAGCCATGCCGCGTGTGTGAAGAAGGCTC
TAGGGTTGTAAAGCACTTTCAGCAGTGAGGAAAGGTTAGTAGTTAATACCTGCT
>ZSR.C_206:D00780:73:HLVCNBCXX:1:1105:10262:8320 2:N:0:ATCTCG
GGAATATTGGACAATGGGCGCAAGCCTGATCCAGCAATACCGCGTGTGTGAAGAAGGGTT
TCGGCTCGTAAAGCACTTTCAGTAGGGAGGAAGGCTAGTAAGTTAATACCTTGCTAGATT
GACGTTACCTACAGAAGAAGCAC
>ZSR.C_207:D00780:73:HLVCNBCXX:1:1105:10487:8410 2:N:0:ATCTCG
GGAATATTGCACAATGGGCGCAAGCCTGATGCAGCCATGCCGCGTGTGTGAAGAAGGCTC
TAGGGTTGTAAAGCACTTTCAGCAGTGAGGAAAGCTTGTTGGTTAATAGCCATCAAGTGT
G
>ZSR.C_208:D00780:73:HLVCNBCXX:1:1105:11235:8407 2:N:0:ATCTCG
GGAATATTGCACAATGGGCGAAAGCCTGATGCAGCCATGCCGCGTGTGTGAAGAAGGCTC
TAGGGTTGTAAAGCACTTTCAGTAGGGAGGAAAGGTTGAAGGTTAATACCCTTTGGCTGT
GACGTT
>ZSR.C_209:D00780:73:HLVCNBCXX:1:1105:12656:8334 2:N:0:ATCTCG
GGAATATTGGACAATAGGCGAAAGCCTGATCCAGCGACGTCACGTGAATGATGAAGGCCT
TAGGGTTGTAAAATTCTTTTAGTGGAGAAGATAATGACGGTATCCACAGAAAAAGTCCCG
GCTAACTTCGTGCCAGCAG
>ZSR.C_210:D00780:73:HLVCNBCXX:1:1105:12748:8440 2:N:0:ATCTCG
GGAATATTGGTCAATGGGCGAGAGCCTGAACCAGCCATGCCGCGTGCAGGATGACGGCCT
TCTGGGTTGTAAACTGCTTTTCTACAGGAAGAAAAAGCCCTTGCGAGGGAAATTGCCGGT
A
>ZSR.C_211:D00780:73:HLVCNBCXX:1:1105:14681:8421 2:N:0:ATCTCG
GGAATATTGCACAATGGGCGCAAGCCTGATGCAGCCATGCCGCGTGTGTGAAGAAGGCTC
TAGGGTTGTAAAGCACTTTCAGCAGTGAGGAAAGCTTGTTGGTTAATACCCATC
>ZSR.C_212:D00780:73:HLVCNBCXX:1:1105:15474:8421 2:N:0:ATCTCG
GGAATATTGCACAATGGGCGAAAGCCTGATGCAGCAATGCCGCGTGGAGGATGACGCATC
TAGGTGTGTAAACTCCTTTTATATGAGAAGATAATGACGGTATCATATGAATAAGCACCG
GCTAACTCCGTGCC
>ZSR.C_213:D00780:73:HLVCNBCXX:1:1105:15849:8345 2:N:0:ATCTCG
GGAATATTGGACAATGGGGGCAACCCTGATCCAGCTATGCCGCGTGTGTGAAGAAGGCTC
TAGGGTTGTAAAGCACTTTAGGTAAGGACGAAAAGAATATAGTTAATACCTATATTCCGT
GACTTA
>ZSR.C_214:D00780:73:HLVCNBCXX:1:1105:1418:8708 2:N:0:ATCTCG
GGAATATTGCACAATGGGCGCAAGCCTGATGCAGCCATGCCGCGTGTGTGAAGAAGGCTC
TAGGGTTGTAAAGCACTTTCAGCAGTGAGGAAAGGTTAGTAGTTAATACCTGCTAGCTGT
GACGTTAACTGCAGAAGAAGCACCGGCT
>ZSR.C_215:D00780:73:HLVCNBCXX:1:1105:13143:8690 2:N:0:ATCTCG
GGAATATTGCACAATGGGGGAAACCCTGATGCAGCAACGCCGCGTGGAGGATGACACATT
TCGGTGCGTAAACTCCTTTTATATAGGAAGATAATGACGGTACTATATGAATAAGCGCCG
GCTAAC
>ZSR.C_216:D00780:73:HLVCNBCXX:1:1105:15251:8694 2:N:0:ATCTCG
GGAATATTGCACAATGGGCGCAAGCCTGATGCAGCCATGCCGCGTGTATGAAGAAGGCCT
TCGGGTTGTAAAGTACTTTCAGCAGTGAGGAAGGGATGTACGTTAATAGCGTGC
>ZSR.C_217:D00780:73:HLVCNBCXX:1:1105:19198:8692 2:N:0:ATCTCG
GGAATATTGGACAATGGGGGCAACCCTGATCCAGCCATGCCGCGTGTGTGAAGAAGGCCT
TCGGGTTGTAAAGCACTTTCAGTGAGGAAGAAGGCCTGCGGGTCAATAACCGGCAGGAAG
G
>ZSR.C_218:D00780:73:HLVCNBCXX:1:1105:19599:8526 2:N:0:ATCTCG
GGAATATTGGTCAATGGACGAAAGTCTGAACCAGCCATGCCGCGTGCAGGAAGAATGCCC
TATGGGTTGTAAACTGCTTTTATATAGGAAGAAACCCCCCAACGTGTTGGGGGCTGACGG
TACTAT
>ZSR.C_219:D00780:73:HLVCNBCXX:1:1105:5460:8836 2:N:0:ATCTCG
GGAATATTGCACAATGGGGGAAACCCTGATGCAGCAACGCCGCGTGGAGGATGACACATT
TCGGTGCGTAAACTCCTTTTATATAGGAAGATAATGACGGTACTATATGAATAAGCGCCG
GCTAACTCCGTGCCAGCAGCCGCGGTA
>ZSR.C_220:D00780:73:HLVCNBCXX:1:1105:10607:8848 2:N:0:ATCTCG
GGAATATTGGACAATGGGGGCAACCCTGATCCAGCCATGCCGCGTGTGTGAAGAAGGCCT
TCGGGTTGTAAAGCACTTTCAGTGAGGAAGAAGGCCTGCGGGTTAATAGCCGGCAGGAAG
GACATCACTCACAGAAG
>ZSR.C_221:D00780:73:HLVCNBCXX:1:1105:10762:8990 2:N:0:ATCTCG
GGAATATTGCACAATGGGGGAAACCCTGATGCAGCAACGCCGCGTGGAGGATGACACATT
TCGGTGCGTAAACTCCTTTTATATAGGAAGATAATGACGGTACTATATGAATAAGCGCCG
GCTAAC
>ZSR.C_222:D00780:73:HLVCNBCXX:1:1105:12258:8880 2:N:0:ATCTCG
GGAATATTGCACAATGGGCGCAAGCCTGATGCAGCCATGCCGCGTGTGTGAAGAAGGCTC
TAGGGTTGTAAAGCACTTTCAGCAGTGAGGAAAGGTTAGTAGTTAATACCTGCTAGCTGT
GACGTT
>ZSR.C_223:D00780:73:HLVCNBCXX:1:1105:12380:8986 2:N:0:ATCTCG
GGAATATTGCACAATGGGCGCAAGCCTGATGCAGCCATGCCGCGTGTGTGAAGAAGGCCT
TCGGGTTGTAAAGCACTTTCAGTCGTGAGGAAGGTGGTGTAGTTAATAGCTGCATTACTT
GACGTT
>ZSR.C_224:D00780:73:HLVCNBCXX:1:1105:13595:8776 2:N:0:ATCTCG
GGAATATTGCACAATGGGCGCAAGCCTGATGCAGCCATGCCGCGTGTGTGAAGAAGGCTC
TAGGGTTGTAAAGCACTTTCAGCAGTGAGGAAAGGTTAGTAGTTAATACCTGCTAGCTGT
GACGTTAACTGCA
>ZSR.C_225:D00780:73:HLVCNBCXX:1:1105:14288:8762 2:N:0:ATCTCG
GGAATATTGCACAATGGGCGCAAGCCTGATGCAGCCATGCCGCGTGTATGAAGAAGGCCT
TCGGGTTGTAAAGTACTTTCAGCAGTGAGGAAGGGATGTACGTTAATAGCGTGCATTTTT
GACGTT
>ZSR.C_226:D00780:73:HLVCNBCXX:1:1105:19792:8811 2:N:0:ATCTCG
GGAATATTGCACAATGGGGGAAACCCTGATGCAGCAACGCCGCGTGGAGGATGACACATT
TCGATGCGTAAACTCCTTTTATATAGGAAGATAATGACGGTACTATATGAATAAGCGCCG
GCTAAC
>ZSR.C_227:D00780:73:HLVCNBCXX:1:1105:19857:8920 2:N:0:ATCTCG
GGAATCTTGGACAATGGGCGCAAGCCTGATCCAGCCATGCCGCGTGAGTGATGAAGGCCT
TAGGGTCGTAAAGCTCTTTCGCCAGAGATGATAATGACAGTATCTGGTAAAGAAACCCCG
GCTAACTCCGTGCCAGC
>ZSR.C_228:D00780:73:HLVCNBCXX:1:1105:1579:9045 2:N:0:ATCTCG
GGAATATTGCACAATGGGGGAAACCCTGATGCAGCAACGCCGCGTGGAGGATGACACATT
TCGGTGCGTAAACTCCTTTTATATAGGAAGATAATGACGGTACTATATGAATAA
>ZSR.C_229:D00780:73:HLVCNBCXX:1:1105:2866:9024 2:N:0:ATCTCG
GGAATCTTGCGCAATGGGCGAAAGCCTGACGCAGCCACGCCGCGTGCCGGATGAAGGCCC
TATGGGTTGTAAACGGCTTTTGGGTAGGAAGAACGAGAGGGTTTCGATCCTCTGTGACGG
TACTGCCTGAATAAGCACCGGCTAA
>ZSR.C_230:D00780:73:HLVCNBCXX:1:1105:4437:9208 2:N:0:ATCTCG
GGAATATTGCACAATGGGCGTAAGCCTGATGCAGCCATGCCGCGTGTATGAAGAAGGCCT
TCGGGTTGTAAAGTACTTTCAGCAGTGAGGAAGGGATGTACGTTAATAGCGTGCATTTTT
GACGTTAGCTGCAGAAGAAGCACC
>ZSR.C_231:D00780:73:HLVCNBCXX:1:1105:5369:9216 2:N:0:ATCTCG
GGAATATTGGACAATGGGGGCAACCCTGATCCAGCCATGCCGCGTGTGTGAAGAAGGCCT
TCGGGTTGTAAAGCACTTTCAGTGAGGAAGAAGGCCTGCGGGTTAATAGCCGGCAGGAAG
GACATCACTCACAGAAGAAGCACCGGCTA
>ZSR.C_232:D00780:73:HLVCNBCXX:1:1105:6419:9113 2:N:0:ATCTCG
GGAATATTGCACAATGGGCGCAAGCCTGATGCAGCCATGCCGCGTGTATGAAGAAGGCCT
TCGGGTTGTAAAGTACTTTCAGCAGTGAGGAAGGGATGTACGTTAATAGCGTGCATTTTT
GACGTTAGCTGCA
>ZSR.C_233:D00780:73:HLVCNBCXX:1:1105:7181:9215 2:N:0:ATCTCG
GGAATATTGCACAATGGGCGCAAGCCTGATGCAGCCATGCCGCGTGTATGAAGAAGGCCT
TCGGGTTGTAAAGTACTTTCAGCAGTGAGGAAGGGATGTACGTTAATAGCGTGCATTTTT
GACGTTAGCTGCAGAAGAAGCACC
>ZSR.C_234:D00780:73:HLVCNBCXX:1:1105:14158:9241 2:N:0:ATCTCG
GGAATATTGCACAATGGGCGCAAGCCTGATGCAGCCATGCCGCGTGTGTGAAGAAGGCCT
TCGGGTTGTAAAGCACTTTCAGTCGTGAGGAAGGTAGTGTAGTTAATAGCTGCATTATTT
GAC
>ZSR.C_235:D00780:73:HLVCNBCXX:1:1105:14677:9004 2:N:0:ATCTCG
GGAATATTGCACAATGGGCGCAAGCCTGATGCAGCCATGCCGCGTGTGTGAAGAAGGCTC
TAGGGTTGTAAAGCACTTTCAGCAGTGAGGAAAGCTTGTTGGTTAATACCCATCAAGTGT
GACGTTAACTGCA
>ZSR.C_236:D00780:73:HLVCNBCXX:1:1105:15631:9140 2:N:0:ATCTCG
GGAATATTGGACAATAGGCGAAAGCCTGATCCAGCGACGTCACGTGAATGATGAAGGCCT
TAGGGTTGTAAAATTCTTTTAGTGGAGAAGATAATGACGGTATCCACAGAAAAAGTCCCG
GCTAAC
>ZSR.C_237:D00780:73:HLVCNBCXX:1:1105:17025:9029 2:N:0:ATCTCG
GGAATATTGCACAATGGGCGCAAGCCTGATGCAGCCATGCCGCGTGTATGAAGAAGGCCT
TCGGGTTGTAAAGTACTTTCAGCAGTGAGGAAGGGATGTACGTTAATAGCGTGCATTTTT
GACGTTAG
>ZSR.C_238:D00780:73:HLVCNBCXX:1:1105:18851:9202 2:N:0:ATCTCG
GGAATATTGCACAATGGGCGCAAGCCTGATGCAGCCATGCCGCGTGTATGAAGAAGGCCT
TCGGGTTGTAAAGTACTTTCAGCAGTGAGGAAGGGATGTACGTTAATAGCGTGCATTTTT
G
>ZSR.C_239:D00780:73:HLVCNBCXX:1:1105:19453:9016 2:N:0:ATCTCG
GGAATATTGGACAATGGGGGCAACCCTGATCCAGCCATGCCGCGTGTGTGAAGAAGGCCT
TCGGGTTGTAAAGCACTTTCAGTGAGGAAGAAGGCCTGCGGGTTAATAGCCGGCAGGAAG
GACATCACTCACAGAAG
>ZSR.C_240:D00780:73:HLVCNBCXX:1:1105:3116:9491 2:N:0:ATCTCG
GGAATATTGCACAATGGGGGAAACCCTGATGCAGCAACGCCGCGTGGAGGATGACACATT
TCGGTGCGTAAACTCCTTTTATATAGGAAGATAATGACGGTACTATATGAATAAGCGCCG
GCTAACTC
>ZSR.C_241:D00780:73:HLVCNBCXX:1:1105:4265:9442 2:N:0:ATCTCG
GGAATATTGCACAATGGGCGCAAGCCTGATGCAGCCATGCCGCGTGTGTGAAGAAGGCTC
TAGGGTTGTAAAGCACTTTCAGCAGTGAGGAAAGCTTGTTGGTTAATACCCATCAAGTGT
GACGTTAACTGCAGAAGAAGCACCGGCTAACTCCGTGC
>ZSR.C_242:D00780:73:HLVCNBCXX:1:1105:5928:9364 2:N:0:ATCTCG
GGAATATTGGACAATGGGCGCAAGCCTGATCCAGCCATGCCGCGTGTGTGAAGAAGGCTT
TCGGGTTGTAAAGCACTTTCAGTCGGGAGGAAGGCTGCCTGGTTAATACCCAGGTAGATT
GACGTTACCGACAGAAGAAGCACCGGCT
>ZSR.C_243:D00780:73:HLVCNBCXX:1:1105:7563:9340 2:N:0:ATCTCG
GGAATATTGCACAATGGGCGCAAGCCTGATGCAGCCATGCCGCGTGTGTGAAGAAGGCTC
TAGGGTTGTAAAGCACTTTCAGCAGTGAGGAAAGCTTGTTGGTTAATACCCATCAAGTGT
>ZSR.C_244:D00780:73:HLVCNBCXX:1:1105:8902:9332 2:N:0:ATCTCG
GGAATATTGGACAATGGGCGCAAGCCTGATCCAGCCATGCCGCGTGTGTGAAGAAGGCTT
TCGGGTTGTAAAGCACTTTCAGTCGGGAGGAAGGCTGCCTAGTTAATACCTAGGTAGATT
GACGTTACCGACAGAA
>ZSR.C_245:D00780:73:HLVCNBCXX:1:1105:12752:9348 2:N:0:ATCTCG
GGAATATTGGACAATGGGGGCAACCCTGATCCAGCCATGCCGCGTGTGTGAAGAAGGCCT
TCGGGTTGTAAAGCACTTTCAGTGAGGAAGAAGGCCTGCGGGTTAATAGCCGGCAGGAAG
GACATC
>ZSR.C_246:D00780:73:HLVCNBCXX:1:1105:13401:9342 2:N:0:ATCTCG
GGAATATTGCACAATGGGCGCAAGCCTGATGCAGCCATGCCGCGTGTATGAAGAAGGCCT
TCGGGTTGTAAAGTACTTTCAGCAGTGAGGAAGGGATGTACGTTAATAGCGTGCATTTTT
GACGTT
>ZSR.C_247:D00780:73:HLVCNBCXX:1:1105:16664:9440 2:N:0:ATCTCG
GGAATATTGGTCAATGGACGAGAGTCTGAACCAGCCATGCCGCGTGCAGGAAGACGGCCT
TCTGGGTTGTAAACTGCTTTTATATGGGAAGAAAAGGGTCTTGCGAGACCGATTGCCGGT
A
>ZSR.C_248:D00780:73:HLVCNBCXX:1:1105:17290:9402 2:N:0:ATCTCG
GGAATCTTGGACAATGGGCGCAAGCCTGATCCAGCCATGCCGCGTGAGTGATGAAGGCCT
TAGGGTCGTAAAGCTCTTTCGCCAGAGATGATAATGACAGTATCTGGTAAAGAAACCCCG
G
>ZSR.C_249:D00780:73:HLVCNBCXX:1:1105:2431:9635 2:N:0:ATCTCG
GGAATATTGCACAATGGGCGCAAGCCTGATGCAGCCATGCCGCGTGTGTGAAGAAGGCTC
TAGGGTTGTAAAGCACTTTCAGCAGTGAGGAAAGCTTGTTGGTTAATACCCATCAAGTGT
GACGTTAACTGCAGAAGAAGCACC
>ZSR.C_250:D00780:73:HLVCNBCXX:1:1105:3228:9705 2:N:0:ATCTCG
GGAATATTGCACAATGGGGGAAACCCTGATGCAGCAACGCCGCGTGGAGGATGACACATT
TCGGTGCGTAAACTCCTTTTATATAGGAAGATAATGACGGTACTATATGAATAAG
>ZSR.C_251:D00780:73:HLVCNBCXX:1:1105:4912:9588 2:N:0:ATCTCG
GGAATATTGCACAATGGGGGAAACCCTGATGCAGCAACGCCGCGTGGAGGATGACACATT
TCGGTGCGTAAACTCCTTTTATATAGGAAGATAATGACGGTACTATATGAATAAGCGCCG
GCTAACTCCGTGCC
>ZSR.C_252:D00780:73:HLVCNBCXX:1:1105:6755:9547 2:N:0:ATCTCG
GGAATATTGCACAATGGGGGAAACCCTGATGCAGCAACGCCGCGTGGAGGATGACACATT
TCGGTGCGTAAACTCCTTTTATATAGGAAGATAATGACGGTACTATATGAATAAGCGCCG
>ZSR.C_253:D00780:73:HLVCNBCXX:1:1105:11315:9669 2:N:0:ATCTCG
GGAATATTGCACAATGGGCGCAAGCCTGATGCAGCCATGCCGCGTGTGTGAAGAAGGCTC
TAGGGTTGTAAAGCACTTTCAGCAGTGAGGAAAGCTTGTTGGTTAATAGCCATCAAGTG
>ZSR.C_254:D00780:73:HLVCNBCXX:1:1105:12414:9575 2:N:0:ATCTCG
GGAATATTGGACAATGGGGGCAACCCTGATCCAGCCATGCCGCGTGTGTGAAGAAGGCCT
TCGGGTTGTAAAGCACTTTCAGTGAGGAAGAAGGCCTGCGGGTTAATAGCCGGCAGGAAG
GACATCACTCACAGAAGAAGCAC
>ZSR.C_255:D00780:73:HLVCNBCXX:1:1105:12600:9549 2:N:0:ATCTCG
GGAATATTGCACAATGGGGGAAACCCTGATGCAGCAACGCCGCGTGGAGGATGACACATT
TCGGTGCGTAAACTCCTTTTATATAGGAAGATAATGACGGTACTATATGAATAAGCGCCG
GCTAAC
>ZSR.C_256:D00780:73:HLVCNBCXX:1:1105:13661:9516 2:N:0:ATCTCG
GGAATATTGGACAATAGGCGAAAGCCTGATCCAGCGACGTCACGTGAATGATGAAGGCCT
TAGGGTTGTAAAATTCTTTTAGTGGAGAAGATAATGACGGTATCCACAGAAAAAGTCCCG
GCTAAC
>ZSR.C_257:D00780:73:HLVCNBCXX:1:1105:15876:9681 2:N:0:ATCTCG
GGAATATTGGACAATGGGGGCAACCCTGATCCAGCCATGCCGCGTGTGTGAAGAAGGCCT
TCGGGTTGTAAAGCACTTTCAGTGAGGAAGAAGGCCTGCGGGTCAATAACCGGCAGGAA
>ZSR.C_258:D00780:73:HLVCNBCXX:1:1105:19829:9677 2:N:0:ATCTCG
GGAATATTGCACAATGGGCGCAAGCCTGATGCAGCCATGCCGCGTGTGTGAAGAAGGCTC
TAGGGTTGTAAAGCACTTTCAGCAGTGAGGAAAGCTTGTTGGTTAATACCCATCAAGTGT
G
>ZSR.C_259:D00780:73:HLVCNBCXX:1:1105:2869:9923 2:N:0:ATCTCG
GGAATATTGCACAATGGGGGAAACCCTGATGCAGCAACGCCGCGTGGAGGATGACACATT
TCGGTGCGTAAACTCCTTTTATATAGGAAGATAATGACGGTACTATATGAATAAGCGCCG
GCTAACTCCGTGCCAGCAGCCGCGGTAA
>ZSR.C_260:D00780:73:HLVCNBCXX:1:1105:4353:9979 2:N:0:ATCTCG
GGAATATTGCACAATGGGCGCAAGCCTGATGCAGCCATGCCGCGTGTGTGAAGAAGGCTC
TAGGGTTGTAAAGCACTTTCAGCAGTGAGGAAAGCTTGTTGGTTAATACCCATCAAGTGT
GACGTTAACTGCAGAAGAA
>ZSR.C_261:D00780:73:HLVCNBCXX:1:1105:6514:9785 2:N:0:ATCTCG
GGAATATTGCACAATGGGCGCAAGCCTGATGCAGCCATGCCGCGTGTGTGAAGAAGGCTC
TAGGGTTGTAAAGCACTTTCAGCAGTGAGGAAAGCTTGTTGGTTAATAGCCATCAAGTGT
>ZSR.C_262:D00780:73:HLVCNBCXX:1:1105:7522:9760 2:N:0:ATCTCG
GGAATATTGCACAATGGGCGCAAGCCTGATGCAGCCATGCCGCGTGTATGAAGAAGGCCT
TCGGGTTGTAAAGTACTTTCAGCAGTGAGGAAGGGATGTACGTTAATAGCGTGCATTTTT
GACGTT
>ZSR.C_263:D00780:73:HLVCNBCXX:1:1105:10184:9862 2:N:0:ATCTCG
GGAATATTGGACAATAGGCGAAAGCCTGATCCAGCGACGTCACGTGAATGATGAAGGCCT
TAGGGTTGTAAAATTCTTTTAGTGGAGAAGATAATGACGGTATCCACAGAAAAAGTCCCG
GCTAACTTCGTG
>ZSR.C_264:D00780:73:HLVCNBCXX:1:1105:11099:9837 2:N:0:ATCTCG
GGAATATTGCACAATGGGCGCAAGCCTGATGCAGCCATGCCGCGTGTGTGAAGAAGGCTC
TAGGGTTGTAAAGCACTTTCAGCAGTGAGGAAAGGTTAGTAGTTAATACCTGCTAGCTG
>ZSR.C_265:D00780:73:HLVCNBCXX:1:1105:11353:9961 2:N:0:ATCTCG
GGAATATTGGACAATAGGCGAAAGCCTGATCCAGCGACGTCACGTGAATGATGAAGGCCT
TAGGGTTGTAAAATTCTTTTAGTGGAGAAGATAATGACGGTATCCACAGAAAAAGTCCCG
GCTAAC
>ZSR.C_266:D00780:73:HLVCNBCXX:1:1105:12051:9778 2:N:0:ATCTCG
GGAATATTGCACAATGGGGGAAACCCTGATGCAGCAACGCCGCGTGGAGGATGACACATT
TCGGTGCGTAAACTCCTTTTATATAGGAAGATAATGACGGTACTATATGAATAAGCGCCG
GCTAACTCCGTGCC
>ZSR.C_267:D00780:73:HLVCNBCXX:1:1105:12859:9752 2:N:0:ATCTCG
GGAATATTGCACAATGGGCGCAAGCCTGATGCAGCCATGCCGCGTGTGTGAAGAAGGCTC
TAGGGTTGTAAAGCACTTTCAGCAGTGAGGAAAGGTTAGTAGTTAATACCTGCTAGCTGT
GACGTTA
>ZSR.C_268:D00780:73:HLVCNBCXX:1:1105:18550:9866 2:N:0:ATCTCG
GGAATATTGGACAATGGGCGCAAGCCTGATCCAGCCATGCCGCGTGTGTGAAGAAGGCTT
TCGGGTTGTAAAGCACTTTCAGTCGGGAGGAAGGCTGCCTAGTTAATACCTAGGTAGATT
G
>ZSR.C_269:D00780:73:HLVCNBCXX:1:1105:1082:10027 2:N:0:ATCTCG
GGAATATTGCACAATGGGGGGAACCCTGATGCAGCCATGCCGCGTGTGTGAAGAAGGCCT
TCGGGTTGTAAAGCACTTTCAGTGATGAGGAAAGCTTAGTGGTTAATACCCGCTAAGTGT
GACGTTAGTCACAGAAGAAGCACC
>ZSR.C_270:D00780:73:HLVCNBCXX:1:1105:3223:10154 2:N:0:ATCTCG
GGAATATTGCACAATGGGGGAAACCCTGATGCAGCCATGCCGCGTGTGTGAAGAAGGCCT
TCGGGTTGTAAAGCACTTTCAGTGGGGAGGAAAGGGTGATGCCTAATACGTATCA
>ZSR.C_271:D00780:73:HLVCNBCXX:1:1105:4001:10112 2:N:0:ATCTCG
GGAATATTGCACAATGGGCGCAAGCCTGATGCAGCCATGCCGCGTGTGTGAAGAAGGCTC
TAGGGTTGTAAAGCACTTTCAGCAGTGAGGAAAGCTTGTTGGTTAATACCCATCAAGTGT
GACGTTAACTGCAGAAG
>ZSR.C_272:D00780:73:HLVCNBCXX:1:1105:6381:10219 2:N:0:ATCTCG
GGAATATTGGACAATAGGCGAAAGCCTGATCCAGCGACGTCACGTGAATGATGAAGGCCT
TAGGGTTGTAAAATTCTTTTAGTGGAGAAGATAATGACGGTATCCACAGAAAAAGTCCCG
GCTAA
>ZSR.C_273:D00780:73:HLVCNBCXX:1:1105:9372:10188 2:N:0:ATCTCG
GGAATATTGCACAATGGGGGAAACCCTGATGCAGCAACGCCGCGTGGAGGATGACACATT
TCGGTGCGTAAACTCCTTTTATATAGGAAGATAATGACGGTACTATATGAATAAGCGCCG
GCTAA
>ZSR.C_274:D00780:73:HLVCNBCXX:1:1105:10022:10063 2:N:0:ATCTCG
GGAATATTGGACAATAGGCGAAAGCCTGATCCAGCGACGTCACGTGAATGATGAAGGCCT
TAGGGTTGTAAAATTCTTTTAGTGGAGAAGATAATGACGGTATCCACAGAAAAAGTCCCG
GCTAAC
>ZSR.C_275:D00780:73:HLVCNBCXX:1:1105:12844:10096 2:N:0:ATCTCG
GGAATATTGCACAATGGGCGAAAGCCTGATGCAGCCATGCCGCGTGTGTGAAGAAGGCTC
TAGGGTTGTAAAGCACTTTCAGTAGGGAGGAAAGGTTGATGGTTAATACCCATTAGCTGT
GACGTTACCT
>ZSR.C_276:D00780:73:HLVCNBCXX:1:1105:14051:10227 2:N:0:ATCTCG
GGAATATTGGACAATGGGCGCAAGCCTGATCCAGCCATGCCGCGTGTGTGAAGAAGGCTT
TCGGGTTGTAAAGCACTTTCAGTCGGGAGGAAGGCTGCCTAGTTAATACCTAGGTAGATT
>ZSR.C_277:D00780:73:HLVCNBCXX:1:1105:17062:10232 2:N:0:ATCTCG
GGAATATTGCACAATGGGGGAAACCCTGATGCAGCAACGCCGCGTGGAGGATGACACATT
TCGGTGCGTAAACTCCTTTTATATAGGAAGATAATGACGGTACTATATGAATAAGCGCCG
GCTAAC
>ZSR.C_278:D00780:73:HLVCNBCXX:1:1105:19877:10162 2:N:0:ATCTCG
GGAATATTGCACAATGGGCGCAAGCCTGATGCAGCCATGACGCGTGTGTGAAGAAGGCCT
TCGGGTTGTAAAGCACTTTCAGTCGTGAGGAAGGTAGTGTAGTTAATAGCTGCATTACTT
GACGTTAGCGACA
>ZSR.C_279:D00780:73:HLVCNBCXX:1:1105:20268:10195 2:N:0:ATCTCG
GGAATATTGCACAATGGGCGCAAGCCTGATGCAGCCATGCCGCGTGTGTGAAGAAGGCTC
TAGGGTTGTAAAGCACTTTCAGCAGTGAGGAAAGCTTGTTGGTTAATACCCATCAAGTGT
G
>ZSR.C_280:D00780:73:HLVCNBCXX:1:1105:2796:10409 2:N:0:ATCTCG
GGAATATTGCACAATGGGCGCAAGCCTGATGCAGCCATGCCGCGTGTGTGAAGAAGGCTC
TAGGGTTGTAAAGCACTTTCAGCAGTGAGGAAAGGTTAGTAGTTAATACCTGCTAGCTGT
GACGTTAACTGCAGAAGAAGCA
>ZSR.C_281:D00780:73:HLVCNBCXX:1:1105:5550:10484 2:N:0:ATCTCG
GGAATATTGCACAATGGGCGCAAGCCTGATGCAGCCATGCCGCGTGTGTGAAGAAGGCTC
TAGGGTTGTAAAGCACTTTCAGCAGTGAGGAAAGCTTGTTGGTTAATACCCATCAAGTGT
GACGTTAACTGCAGAAGAAGCACCG
>ZSR.C_282:D00780:73:HLVCNBCXX:1:1105:9869:10362 2:N:0:ATCTCG
GGAATATTGGACAATAGGCGAAAGCCTGATCCAGCGACGTCACGTGAATGATGAAGGCCT
TAGGGTTGTAAAATTCTTTTAGTGGAGAAGATAATGACGGTATCCACAGAAAAAGTCCCG
GCT
>ZSR.C_283:D00780:73:HLVCNBCXX:1:1105:10483:10373 2:N:0:ATCTCG
GGAATATTGCACAATGGGCGCAAGCCTGATGCAGCCATGCCGCGTGTGTGAAGAAGGCCT
TCGGGTTGTAAAGCACTTTCAGTCGTGAGGAAGGTGGTGTAGTTAATAGCTGCATTACTT
GACGTT
>ZSR.C_284:D00780:73:HLVCNBCXX:1:1105:15399:10269 2:N:0:ATCTCG
GGAATATTGCACAATGGGGGAAACCCTGATGCAGCAACGCCGCGTGGAGGATGACACATT
TCGGTGCGTAAACTCCTTTTATATAGGAAGATAATGACGGTACTATATGAATAAGCGCCG
GCTAACTCCGTGCCAG
>ZSR.C_285:D00780:73:HLVCNBCXX:1:1105:4530:10560 2:N:0:ATCTCG
GGAATATTGGACAATGGGCGCAAGCCTGATCCAGCCATGCCGCGTGTGTGAAGAAGGCTT
TCGGGTTGTAAAGCACTTTCAGTCGGGAGGAAGGCTGCCTAGTTAATACCTAGGTAGATT
GACGTTACCGACAGAA
>ZSR.C_286:D00780:73:HLVCNBCXX:1:1105:7187:10563 2:N:0:ATCTCG
GGAATATTGCACAATGGGCGCAAGCCTGATGCAGCCATGCCGCGTGTGTGAAGAAGGCTC
TAGGGTTGTAAAGCACTTTCAGCAGTGAGGAAAGCTTGTTGGTTAATACCCATCAAGTGT
G
>ZSR.C_287:D00780:73:HLVCNBCXX:1:1105:7522:10507 2:N:0:ATCTCG
GGAATATTGGACAATGGGGGCAACCCTGATCCAGCCATGCCGCGTGTGTGAAGAAGGCCT
TCGGGTTGTAAAGCACTTTCAGTGAGGAAGAAGGCCTGCGGGTTAATAGCCGGCAGGAAG
G
>ZSR.C_288:D00780:73:HLVCNBCXX:1:1105:8024:10684 2:N:0:ATCTCG
GGAATATTGCACAATGGGGGAAACCCTGATGCAGCAACGCCGCGTGGAGGATGACACATT
TCGGTGCGTAAACTCCTTTTATATAGGAAGATAATGACGGTACTATATGAATAAGCGCCG
G
>ZSR.C_289:D00780:73:HLVCNBCXX:1:1105:11010:10534 2:N:0:ATCTCG
GGAATATTGGACAATGGGGGCAACCCTGATCCAGCCATGCCGCGTGTGTGAAGAAGGCCT
TCGGGTTGTAAAGCACTTTCAGTGAGGAAGAAGGCCTGCGGGTTAATAGCCGGCAGGAAG
GACAT
>ZSR.C_290:D00780:73:HLVCNBCXX:1:1105:12416:10745 2:N:0:ATCTCG
GGAATATTGCACAATGGGCGCAAGCCTGATGCAGCCATGCCGCGTGTGTGAAGAAGGCTC
TAGGGTTGTAAAGCACTTTCAGCAGTGAGGAAAGCTTGTTGGTTAATACCCATC
>ZSR.C_291:D00780:73:HLVCNBCXX:1:1105:13291:10562 2:N:0:ATCTCG
GGAATATTGGACAATGGGGGCAACCCTGATCCAGCCATGCCGCGTGTGTGAAGAAGGCCT
TCGGGTTGTAAAGCACTTTCAGTGAGGAAGAAGGCCTGCGGGTTAATAGCCGGCAGGAA
>ZSR.C_292:D00780:73:HLVCNBCXX:1:1105:13699:10510 2:N:0:ATCTCG
GGAATATTGCACAATGGGCGCAAGCCTGATGCAGCCATGCCGCGTGTGTGAAGAAGGCTC
TAGGGTTGTAAAGCACTTTCAGCAGTGAGGAAAGGTTAGTAGTTAATACCTGCTAGCTGT
GACGTT
>ZSR.C_293:D00780:73:HLVCNBCXX:1:1105:13896:10743 2:N:0:ATCTCG
GGAATATTGGACAATGGGGGCAACCCTGATCCAGCCATGCCGCGTGTGTGAAGAAGGCCT
TCGGGTTGTAAAGCACTTTCAGTGAGGAAGAAGGCCTGCAGGTTAATAGCCGGCAGGAAG
GACATCACTCACA
>ZSR.C_294:D00780:73:HLVCNBCXX:1:1105:17498:10743 2:N:0:ATCTCG
GGAATATTGCACAATGGGGGAAACCCTGATGCAGCCATGCCGCGTGTGTGAAGAAGGCCT
TCGGGTTGTAAAGCACTTTCAGCGAGGAGGAAAGGGTGTAAGTTAATACCTTACATCTGT
G
>ZSR.C_295:D00780:73:HLVCNBCXX:1:1105:18553:10648 2:N:0:ATCTCG
GGAATATTGCACAATGGGCGCAAGCCTGATGCAGCCATGCCGCGTGTGTGAAGAAGGCTC
TAGGGTTGTAAAGCACTTTCAGCAGTGAGGAAAGCTTGTTGGTTAATACCCATCAAGTGT
G
>ZSR.C_296:D00780:73:HLVCNBCXX:1:1105:20763:10543 2:N:0:ATCTCG
GGAATATTGCACAATGGGCGCAAGCCTGATGCAGCCATGCCGCGTGTATGAAGAAGGCCT
TCGGGTTGTAAAGTACTTTCAGCAGTGAGGAAGGTGGTAGTGTTAATAGCACTATCATTT
GACGTT
>ZSR.C_297:D00780:73:HLVCNBCXX:1:1105:2839:10858 2:N:0:ATCTCG
GGAATATTGCACAATGGGGGAAACCCTGATGCAGCAACGCCGCGTGGAGGATGACACATT
TCGGTGCGTAAACTCCTTTTATATAGGAAGATAATGACGGTACTATATGAATAAG
>ZSR.C_298:D00780:73:HLVCNBCXX:1:1105:5070:10921 2:N:0:ATCTCG
GGAATTTTGGACAATGGGGGAAACCCTGATCCAGCCATCCCGCGTGAGTGAAGAAGGCCT
TCGGGTTGTAAAGCTCATTCGAAAGTGAAGAAAACTTATTTCGTAATATGTTATAAGTAT
GACGGTAACTTTAGAAGAAGCACC
>ZSR.C_299:D00780:73:HLVCNBCXX:1:1105:5484:10964 2:N:0:ATCTCG
GGAATATTGCACAATGGGCGCAAGCCTGATGCAGCCATGCCGCGTGTGTGAAGAAGGCTC
TAGGGTTGTAAAGCACTTTCAGCAGTGAGGAAAGCTTGTTGGTTAATACCCATCAAGTGT
GACGTTAACTGCAGAAGAAGCACCGGCT
>ZSR.C_300:D00780:73:HLVCNBCXX:1:1105:8271:10955 2:N:0:ATCTCG
GGAATATTGCACAATGGGGGAAACCCTGATGCAGCAACGCCGCGTGGAGGATGACACATT
TCGGTGCGTAAACTCCTTTTATATAGGAAGATAATGACGGTACTATATGAATAAGCGCCG
GCTAA
>ZSR.C_301:D00780:73:HLVCNBCXX:1:1105:9152:10811 2:N:0:ATCTCG
GGAATATTGCACAATGGGGGAAACCCTGATGCAGCAACGCCGCGTGGAGGATGACACATT
TCGGTGCGTAAACTCCTTTTATATAGGAAGATAATGACGGTACTATATGAATAAGCGCCG
GCTAACTCCGTGCCAGC
>ZSR.C_302:D00780:73:HLVCNBCXX:1:1105:11341:10944 2:N:0:ATCTCG
GGAATATTGCACAATGGGCGAAAGCCTGATGCAGCCATGCCGCGTGTGTGAAGAAGGCTC
TAGGGTTGTAAAGCACTTTCAGTAGGGAGGAAAGGTTGAAGGTTAATACCCTTT
>ZSR.C_303:D00780:73:HLVCNBCXX:1:1105:12119:10838 2:N:0:ATCTCG
GGAATATTGCACAATGGGCGAAAGCCTGATGCAGCAATGCCGCGTGGAGGATGACGCATC
TAGGTGTGTAAACTCCTTTTATATGAGAAGATAATGACGGTATCATATGAATAAGCACCG
GCTAACTCCGTGC
>ZSR.C_304:D00780:73:HLVCNBCXX:1:1105:17909:10978 2:N:0:ATCTCG
GGAATATTGCACAATGGGCGCAAGCCTGATGCAGCCATGCCGCGTGTATGAAGAAGGCCT
TCGGGTTGTAAAGTACTTTCAGCAGTGAGGAAGGGATGTACGTTAATAGCGTGCATTTTT
GACGTTAG
>ZSR.C_305:D00780:73:HLVCNBCXX:1:1105:19329:10905 2:N:0:ATCTCG
GGAATATTGCACAATGGGGGAAACCCTGATGCAGCCATGCCGCGTGTGTGAAGAAGGCTC
TAGGGTCGTAAAGCACTTTCAGTAGGGAGGAAAGGGTTGTAGTTAATACCTGCGATCTGT
GACGTTACCTACAGAAGAAGCA
>ZSR.C_306:D00780:73:HLVCNBCXX:1:1105:20200:10963 2:N:0:ATCTCG
GGAATATTGCACAATGGGCGCAAGCCTGATGCAGCCATGCCGCGTGTGTGAAGAAGGCCT
TCGGGTTGTAAAGCACTTTCAGTCGTGAGGAAGGTAGTGTAGTTAATAGCTGCATTATTT
GACGTT
>ZSR.C_307:D00780:73:HLVCNBCXX:1:1105:2663:11081 2:N:0:ATCTCG
GGAATATTGCACAATGGGGGAAACCCTGATGCAGCCATGCCGCGTGTGTGAAGAAGGCTC
TAGGGTCGTAAAGCACTTTCAGTAGGGAGGAAAGGGTTGTAGTTAATACCTGCGATCTGT
GACGTTACCTACAGAAGA
>ZSR.C_308:D00780:73:HLVCNBCXX:1:1105:8432:11155 2:N:0:ATCTCG
GGAATATTGCACAATGGGGGAAACCCTGATGCAGCAACGCCGCGTGGAGGATGACACATT
TCGGTGCGTAAACTCCTTTTATATAGGAAGATAATGACGGTACTATATGAATAAGCGCCG
GCTAAC
>ZSR.C_309:D00780:73:HLVCNBCXX:1:1105:8884:11183 2:N:0:ATCTCG
GGAATCTTCCACAATGGGCGAAAGCCTGATGGAGCGACACCGCGTGAAGGATGAAGGCCT
AACGGTTGTAAACTTCTTTTCTGAAGGAGCATAATGAGAGTACTTCAGGAATAAGGGACG
GCTAAATACGTGC
>ZSR.C_310:D00780:73:HLVCNBCXX:1:1105:10308:11114 2:N:0:ATCTCG
GGAATATTGCACAATGGGGGAAACCCTGATGCAGCAACGCCGCGTGGAGGATGACACATT
TCGGTGCGTAAACTCCTTTTATATAGGAAGATAATGACGGTACTATATGAATAAGCGCCG
GCT
>ZSR.C_311:D00780:73:HLVCNBCXX:1:1105:13891:11020 2:N:0:ATCTCG
GGAATATTGGACAATGGGCGCAAGCCTGATCCAGCCATGCCGCGTGTGTGAAGAAGGCTT
TCGGGTTGTAAAGCACTTTCAGTCGGGAGGAAGGCTGCCTGGTTAATACCCAGGTAGATT
GACGTTACCGACA
>ZSR.C_312:D00780:73:HLVCNBCXX:1:1105:16974:11092 2:N:0:ATCTCG
GGAATATTGCACAATGGGCGCAAGCCTGATGCAGCCATGCCGCGTGTGTGAAGAAGGCTC
TAGGGTTGTAAAGCACTTTCAGCAGTGAGGAAAGCTTGTTGGTTAATACCCATCAAGTGT
GACGTTAA
>ZSR.C_313:D00780:73:HLVCNBCXX:1:1105:17803:11065 2:N:0:ATCTCG
GGAATATTGCACAATGGGCGCAAGCCTGATGCAGCCATGCCGCGTGTATGAAGAAGGCCT
TCGGGTTGTAAAGTACTTTCAGCAGTGAGGAAGGGATGTACGTTAATAGCGTGCATTTTT
GACGTTAGC
>ZSR.C_314:D00780:73:HLVCNBCXX:1:1105:19556:11037 2:N:0:ATCTCG
GGAATATTGCACAATGGGGGAAACCCTGATGCAGCAACGCCGCGTGGAGGATGACACATT
TCGGTGCGTAAACTCCTTTTATATAGGAAGATAATGACGGTACTATATGAATAAGCGCCG
GCTAACTCCGTGCCAGC
>ZSR.C_315:D00780:73:HLVCNBCXX:1:1105:19789:11218 2:N:0:ATCTCG
GGAATATTGCACAATGGGCGCAAGCCTGATGCAGCCATGCCGCGTGTGTGAAGAAGGCTC
TAGGGTTGTAAAGCACTTTCAGCAGTGAGGAAAGCTTGTTGGTTAATAGCCATCAAGTGT
GACGTTAACTGCAGAAG
>ZSR.C_316:D00780:73:HLVCNBCXX:1:1105:1199:11285 2:N:0:ATCTCG
GGAATATTGCACAATGGGGGAAACCCTGATGCAGCAACGCCGCGTGGAGGATGACACATT
TCGGTGCGTAAACTCCTTTTATATAGGAAGATAATGACGGTACTATATGAATAAGCGCCG
GCTAAC
>ZSR.C_317:D00780:73:HLVCNBCXX:1:1105:4664:11449 2:N:0:ATCTCG
GGAATATTGCACAATGGGGGAAACCCTGATGCAGCAACGCCGCGTGGAGGATGACACATT
TCGGTGCGTAAACTCCTTTTATATAGGAAGATAATGACGGTACTATATGAATAAGCGCCG
GCTAACTCCGTGCCAGCA
>ZSR.C_318:D00780:73:HLVCNBCXX:1:1105:5968:11255 2:N:0:ATCTCG
GGAATATTGCACAATGGGGGAAACCCTGATGCAGCCATGCCGCGTGTGTGAAGAAGGCCT
TCGGGTTGTAAAGCACTTTCAGCGAGGAGGAAAGGGTGTAAGTTAATACCTTACATCTGT
GACGTTACTCGCAGAAGAAGCACC
>ZSR.C_319:D00780:73:HLVCNBCXX:1:1105:6155:11394 2:N:0:ATCTCG
GGAATATTGGACAATGGGCGCAAGCCTGATCCAGCAATACCGCGTGTGTGAAGAAGGGTT
TCGGCTCGTAAAGCACTTTCAGTAGGGAGGAAGGCTAGTAAGTTAATACCTTGCTAGATT
G
>ZSR.C_320:D00780:73:HLVCNBCXX:1:1105:11530:11316 2:N:0:ATCTCG
GGAATATTGCACAATGGGCGCAAGCCTGATGCAGCCATGCCGCGTGTGTGAAGAAGGCTC
TAGGGTTGTAAAGCACTTTCAGCAGTGAGGAAAGCTTGTTGGTTAATACCCATCAAGTGT
GACGTTAA
>ZSR.C_321:D00780:73:HLVCNBCXX:1:1105:13541:11421 2:N:0:ATCTCG
GGAATATTGCACAATGGGCGCAAGCCTGATGCAGCCATGCCGCGTGTGTGAAGAAGGCTC
TAGGGTTGTAAAGCACTTTCAGCAGTGAGGAAAGCTTGTTGGTTAATAGCCATCAAGTGT
GACGTT
>ZSR.C_322:D00780:73:HLVCNBCXX:1:1105:14744:11336 2:N:0:ATCTCG
GGAATATTGCACAATGGGCGCAAGCCTGATGCAGCCATGCCGCGTGTATGAAGAAGGCCT
TCGGGTTGTAAAGTACTTTCAGCAGTGAGGAAGGGATGTACGTTAATAGCGTGC
>ZSR.C_323:D00780:73:HLVCNBCXX:1:1105:18161:11664 2:N:0:ATCTCG
GGAATATTGGACAATGGGCGCAAGCCTGATCCAGCCATGCCGCGTGTGTGAAGAAGGCTT
TCGGGTTGTAAAGCACTTTCAGTCGGGAGGAAGGCTGCCTAGTTAATACCTAGGTAGATT
GACGTT
>ZSR.C_324:D00780:73:HLVCNBCXX:1:1105:18912:11542 2:N:0:ATCTCG
GGAATATTGCACAATGGGCGCAAGCCTGATGCAGCCATGCCGCGTGTGTGAAGAAGGCTC
TAGGGTTGTAAAGCACTTTCAGCAGTGAGGAAAGCTTGTTGGTTAATACCCATCAAGTGT
GACGTTAACTGCAGAAGAAGCACCG
>ZSR.C_325:D00780:73:HLVCNBCXX:1:1105:19010:11569 2:N:0:ATCTCG
GGAATATTGGTCAATGGACGAAAGTCTGAACCAGCCATGCCGCGTGCAGGATGAATGCCC
TATGGGTTGTAAACTGCTTTTATATAGGAAGAAACCCCTCTACGTGTAGAGGGCTGACGG
TACTATAAGAATAAGGACC
>ZSR.C_326:D00780:73:HLVCNBCXX:1:1105:1449:11901 2:N:0:ATCTCG
GGAATATTGCACAATGGGCGCAAGCCTGATGCAGCCATGCCGCGTGTGTGAAGAAGGCTC
TAGGGTTGTAAAGCACTTTCAGCAGTGAGGAAAGCTTGTTGGTTAATACCCATC
>ZSR.C_327:D00780:73:HLVCNBCXX:1:1105:4563:11835 2:N:0:ATCTCG
GGAATATTGCACAATGGGCGCAAGCCTGATGCAGCCATGCCGCGTGTGTGAAGAAGGCTC
TAGGGTTGTAAAGCACTTTCAGCAGTGAGGAAAGGTTAGTAGTTAATACCTGCTAGCTGT
GACGTTAACTGCAGAAGAAGCACC
>ZSR.C_328:D00780:73:HLVCNBCXX:1:1105:5052:11924 2:N:0:ATCTCG
GGAATATTGGGCAATGGGCGCAAGCCTGACCCAGCCATGCCGCGTGTGTGAAGAAGGCCC
TAGGGTTGTAAAGCACTTTAAGCAGGGAGGAAGGCTGTAAGGTTAATAGCCTTGCAGATT
GACGTTACC
>ZSR.C_329:D00780:73:HLVCNBCXX:1:1105:7872:11851 2:N:0:ATCTCG
GGAATATTGGACAATGGGCGCAAGCCTGATCCAGCCATGCCGCGTGTGTGAAGAAGGCTT
TCGGGTTGTAAAGCACTTTCAGTCGGGAGGAAGGCTGCCTAGTTAATACCTAGGTAGATT
G
>ZSR.C_330:D00780:73:HLVCNBCXX:1:1105:8456:11778 2:N:0:ATCTCG
GGAATATTGGACAATAGGCGAAAGCCTGATCCAGCGACGTCACGTGAATGATGAAGGCCT
TAGGGTTGTAAAATTCTTTTAGTGGAGAAGATAATGACGGTATCCACAGAAAAAGTCCCG
G
>ZSR.C_331:D00780:73:HLVCNBCXX:1:1105:9927:11979 2:N:0:ATCTCG
GGAATATTGCACAATGGGCGCAAGCCTGATGCAGCCATGCCGCGTGTATGAAGAAGGCCT
TCGGGTTGTAAAGTACTTTCAGCAGTGAGGAAGGGATGTACGTTAATAGCGTGCATTTTT
GACGTTAG
>ZSR.C_332:D00780:73:HLVCNBCXX:1:1105:12135:11882 2:N:0:ATCTCG
GGAATATTGCACAATGGGCGCAAGCCTGATGCAGCCATGCCGCGTGTATGAAGAAGGCCT
TCGGGTTGTAAAGTACTTTCAGCAGTGAGGAAGGTGGTAGTGTTAATAGCACTATCATTT
GAC
>ZSR.C_333:D00780:73:HLVCNBCXX:1:1105:17260:11901 2:N:0:ATCTCG
GGAATATTGCACAATGGGCGCAAGCCTGATGCAGCCATGCCGCGTGTGTGAAGAAGGCTC
TAGGGTTGTAAAGCACTTTCAGCAGTGAGGAAAGCTTGTTGGTTAATACCCATCAAGTGT
GACGTTAACTGCAGAAGAAGCAC
>ZSR.C_334:D00780:73:HLVCNBCXX:1:1105:18619:11775 2:N:0:ATCTCG
GGAATATTGCACAATGGGGGAAACCCTGATGCAGCAACGCCGCGTGGAGGATGACACATT
TCGGTGCGTAAACTCCTTTTATATAGGAAGATAATGACGGTACTATATGAATAAGCGCCG
GCTAAC
>ZSR.C_335:D00780:73:HLVCNBCXX:1:1105:19781:11906 2:N:0:ATCTCG
GGAATATTGCACAATGGGGGAAACCCTGATGCAGCAACGCCGCGTGGAGGATGACACATT
TCGGTGCGTAAACTCCTTTTATATAGGAAGATAATGACGGTACTATATGAATAAGCGCCG
GCTAACTCCGTGCCAGC
>ZSR.C_336:D00780:73:HLVCNBCXX:1:1105:3399:12021 2:N:0:ATCTCG
GGAATATTGCACAATGGGGGAAACCCTGATGCAGCAACGCCGCGTGGAGGATGACACATT
TCGGTGCGTAAACTCCTTTTATATAGGAAGATAATGACGGTACTATATGAATAAGCGCCG
GCTAACTCCGTGCC
>ZSR.C_337:D00780:73:HLVCNBCXX:1:1105:7742:12122 2:N:0:ATCTCG
GGAATATTGCACAATGGGGGAAACCCTGATGCAGCCATGCCGCGTGTGTGAAGAAGGCCT
TCGGGTTGTAAAGCACTTTCAGCGAGGAGGAAAGGTTAGTAGTTAATACCTGCTAGCTGT
GACGTTACTCGCAG
>ZSR.C_338:D00780:73:HLVCNBCXX:1:1105:8955:12209 2:N:0:ATCTCG
GGAATATTGCACAATGGGGGAAACCCTGATGCAGCAACGCCGCGTGGAGGATGACACATT
TCGGTGCGTAAACTCCTTTTATATAGGAAGATAATGACGGTACTATATGAATAAGCGCCG
>ZSR.C_339:D00780:73:HLVCNBCXX:1:1105:10426:12110 2:N:0:ATCTCG
GGAATATTGCACAATGGGCGCAAGCCTGATGCAGCCATGCCGCGTGTGTGAAGAAGGCTC
TAGGGTTGTAAAGCACTTTCAGCAGTGAGGAAAGCTTGTTGGTTAATACCCATCAAGTGT
GACGTTAA
>ZSR.C_340:D00780:73:HLVCNBCXX:1:1105:16314:12115 2:N:0:ATCTCG
GGAATATTGCACAATGGGCGCAAGCCTGATGCAGCCATGCCGCGTGTGTGAAGAAGGCTC
TAGGGTTGTAAAGCACTTTCAGCAGTGAGGAAAGCTTGTTGGTTAATAGCCATCAAGTGT
GACGTTAAC
>ZSR.C_341:D00780:73:HLVCNBCXX:1:1105:16658:12200 2:N:0:ATCTCG
GGAATATTGGTCAATGGGCGAGAGCCTGAACCAGCCATGCCGCGTGCAGGAAGACGGCCT
TCTGGGTTGTAAACTGCTTTTATATGGGAAGAAAAAGGTCTTGCGAGACAAATTGCCGGT
A
>ZSR.C_342:D00780:73:HLVCNBCXX:1:1105:18061:12163 2:N:0:ATCTCG
GGAATATTGCACAATGGGCGCAAGCCTGATGCAGCCATGCCGCGTGTGTGAAGAAGGCTC
TAGGGTTGTAAAGCACTTTCAGCAGTGAGGAAAGGTTAGTAGTTAATACCTGCTAGCTGT
GACGTT
>ZSR.C_343:D00780:73:HLVCNBCXX:1:1105:18274:12008 2:N:0:ATCTCG
GGAATATTGGTCAATGGAGGCAACTCTGAACCAGCCATGCCGCGTGAAGGAAGACGGTTC
TATGGATTGTAAACTTCTTTTATACTAGAAGAACTACAGATACGTGTATTTGTTTGACGG
TATAGT
>ZSR.C_344:D00780:73:HLVCNBCXX:1:1105:5695:12477 2:N:0:ATCTCG
GGAATATTGCACAATGGGCGCAAGCCTGATGCAGCCATGCCGCGTGTGTGAAGAAGGCTC
TAGGGTTGTAAAGCACTTTCAGCAGTGAGGAAAGCTTGTTGGTTAATAGCCATCAAGTGT
GACGTTAA
>ZSR.C_345:D00780:73:HLVCNBCXX:1:1105:6083:12256 2:N:0:ATCTCG
GGAATATTGGACAATGGGCGAAAGCCTGATCCAGCAATGCCGCGTGTGTGAAGAAGGCCT
GAGGGTTGTAAAGCACTTTCAGCAAGGAAGATGGATAAAGTGGCTAATACCCACAGTATC
TGACGTTACTTGCAGAAGAAGCA
>ZSR.C_346:D00780:73:HLVCNBCXX:1:1105:7955:12321 2:N:0:ATCTCG
GGAATATTGCACAATGGGCGCAAGCCTGATGCAGCCATGCCGCGTGTGTGAAGAAGGCTC
TAGGGTTGTAAAGCACTTTCAGCAGTGAGGAAAGCTTGTTGGTTAATACCCATCAAGTGT
>ZSR.C_347:D00780:73:HLVCNBCXX:1:1105:8405:12393 2:N:0:ATCTCG
GGAATATTGCACAATGGGGGAAACCCTGATGCAGCAACGCCGCGTGGAGGATGACACATT
TCGGTGCGTAAACTCCTTTTATATAGGAAGATAATGACGGTACTATATGAATAAGCGCCG
GCTAA
>ZSR.C_348:D00780:73:HLVCNBCXX:1:1105:16332:12470 2:N:0:ATCTCG
GGAATATTGCACAATGGGCGCAAGCCTGATGCAGCCATGCCGCGTGTGTGAAGAAGGCTC
TAGGGTTGTAAAGCACTTTCAGCAGTGAGGAAAGGTTAGTAGTTAATACCTGCTAGCTGT
GACGTT
>ZSR.C_349:D00780:73:HLVCNBCXX:1:1105:18312:12398 2:N:0:ATCTCG
GGAATATTGCACAATGGGGGAAACCCTGATGCAGCCATGCCGCGTGTGTGAAGAAGGCCC
TAGGGTTGTAAAGCACTTTAAGCAGTGAGGAAGGCTATACGGTTAATACCCGTGTAGATT
GACGTT
>ZSR.C_350:D00780:73:HLVCNBCXX:1:1105:20712:12422 2:N:0:ATCTCG
GGAATATTGCACAATGGGCGCAAGCCTGATGCAGCCATGCCGCGTGTGTGAAGAAGGCTC
TAGGGTTGTAAAGCACTTTCAGCAGTGAGGAAAGGTTAGTAGTTAATACCTGCTAGCTGT
GACGTTAACTGCAGAAGAAGCACCGGCT
>ZSR.C_351:D00780:73:HLVCNBCXX:1:1105:20998:12498 2:N:0:ATCTCG
GGAATATTGGACAATAGGCGAAAGCCTGATCCAGCGACGTCACGTGAATGATGAAGGCCT
TAGGGTTGTAAAATTCTTTTAGTGGAGAAGATAATGACGGTATCCACAGAAAAAGTCCCG
GCTAAC
>ZSR.C_352:D00780:73:HLVCNBCXX:1:1105:4354:12576 2:N:0:ATCTCG
GGAATATTGCACAATGGGCGCAAGCCTGATGCAGCCATGCCGCGTGTGTGAAGAAGGCTC
TAGGGTTGTAAAGCACTTTCAGCAGTGAGGAAAGCTTGTTGGTTAATACCCATCAAGTGT
GACGTT
>ZSR.C_353:D00780:73:HLVCNBCXX:1:1105:6847:12546 2:N:0:ATCTCG
GGAATATTGCACAATGGGGGAAACCCTGATGCAGCAACGCCGCGTGGAGGATGACACATT
TCGGTGCGTAAACTCCTTTTATATAGGAAGATAATGACGGTACTATATGAATAAGCGCCG
GCTAA
>ZSR.C_354:D00780:73:HLVCNBCXX:1:1105:9117:12592 2:N:0:ATCTCG
GGAATATTGGTCAATGGGCGAGAGCCTGAACCAGCCATGCCGCGTGCAGGATGACGGCCT
TATGGGTTGTAAACTGCTTTTATACAGGAAGAAAAAGTCCTTGCGAGGAAAATTGCCGGT
A
>ZSR.C_355:D00780:73:HLVCNBCXX:1:1105:16867:12651 2:N:0:ATCTCG
GGAATATTGCACAATGGGCGCAAGCCTGATGCAGCCATGCCGCGTGTGTGAAGAAGGCTC
TAGGGTTGTAAAGCACTTTCAGCAGTGAGGAAAGCTTGTTGGTTAATACCCATCAAGTGT
G
>ZSR.C_356:D00780:73:HLVCNBCXX:1:1105:17557:12587 2:N:0:ATCTCG
GGAATATTGCACAATGGGGGAAACCCTGATGCAGCAACGCCGCGTGGAGGATGACACATT
TCGGTGCGTAAACTCCTTTTATATAGGAAGATAATGACGGTACTATATGAATAAGCGCCG
G
>ZSR.C_357:D00780:73:HLVCNBCXX:1:1105:3049:12799 2:N:0:ATCTCG
GGAATATTGCACAATGGGCGCAAGCCTGATGCAGCCATGCCGCGTGTGTGAAGAAGGCTC
TAGGGTTGTAAAGCACTTTCAGCAGTGAGGAAAGCTTGTTGGTTAATACCCATCAAGTGT
GACGTTAACTGCAGAAG
>ZSR.C_358:D00780:73:HLVCNBCXX:1:1105:3321:12835 2:N:0:ATCTCG
GGAATATTGCACAATGGGGGAAACCCTGATGCAGCAACGCCGCGTGGAGGATGACACATT
TCGGTGCGTAAACTCCTTTTATATAGGAAGATAATGACGGTACTATATGAATAAGCGCCG
GCTAACTCCGTGCCAGCAGCCGCG
>ZSR.C_359:D00780:73:HLVCNBCXX:1:1105:6432:12859 2:N:0:ATCTCG
GGAATATTGCACAATGGGGGAAACCCTGATGCAGCCATGCCGCGTGTGTGAAGAAGGCCT
TCGGGTTGTAAAGCACTTTCAGCGAGGAGGAAAGGTTAGTAGTTAATACCTGCTAGCTGT
G
>ZSR.C_360:D00780:73:HLVCNBCXX:1:1105:7335:12946 2:N:0:ATCTCG
GGAATATTGGACAATGGGGGCAACCCTGATCCAGCCATGCCGCGTGTGTGAAGAAGGCCT
TCGGGTTGTAAAGCACTTTCAGTGAGGAAGAAGGCCTGCGGGTTAAT
>ZSR.C_361:D00780:73:HLVCNBCXX:1:1105:9476:12909 2:N:0:ATCTCG
GGAATATTGGTCAATGGGCGAAAGCCTGAACCAGCCATGCCGCGTGCAGGATGACAGCCT
TCTGGGTTGTAAACTGCTTTTCTACAAGAAGAAAAAGGTCTTGCGAGACCAATTGACGGT
ACTGTAGGAATAA
>ZSR.C_362:D00780:73:HLVCNBCXX:1:1105:11802:12917 2:N:0:ATCTCG
GGAATATTGCACAATGGGCGCAAGCCTGATGCAGCCATGCCGCGTGTGTGAAGAAGGCTC
TAGGGTTGTAAAGCACTTTCAGCAGTGAGGAAAGCTTGTTGGTTAATACCCATCAAGTGT
GACGTT
>ZSR.C_363:D00780:73:HLVCNBCXX:1:1105:18954:12949 2:N:0:ATCTCG
GGAATATTGGACAATAGGCGAAAGCCTGATCCAGCGACGTCACGTGAATGATGAAGGCCT
TAGGGTTGTAAAATTCTTTTAGTGGAGAAGATAATGACGGTATCCACAGAAAAAGTCCCG
GCTAACTTCGTGCCAGCAGCCGCGGT
>ZSR.C_364:D00780:73:HLVCNBCXX:1:1105:19582:12943 2:N:0:ATCTCG
GGAATATTGGTCAATGGGCGAAAGCCTGAACCAGCCATGCCGCGTGCAGGATGACAGCCT
TCTGGGTTGTAAACTGCTTTTCTACAAGAAGAAAAAGGTCTTGCGAGACCAATTGACGGT
ACTGTAGGAATAA
>ZSR.C_365:D00780:73:HLVCNBCXX:1:1105:2477:13236 2:N:0:ATCTCG
GGAATATTGCACAATGGGGGAAACCCTGATGCAGCAACGCCGCGTGGAGGATGACACATT
TCGGTGCGTAAACTCCTTTTATATAGGAAGATAATGACGGTACTATATGAATAAGCGCCG
GCTAACTCCGTGCC
>ZSR.C_366:D00780:73:HLVCNBCXX:1:1105:2573:13012 2:N:0:ATCTCG
GGAATATTGCACAATGGGGGAAACCCTGATGCAGCAACGCCGCGTGGAGGATGACACATT
TCGGTGCGTAAACTCCTTTTATATAGGAAGATAATGACGGTACTATATGAATAA
>ZSR.C_367:D00780:73:HLVCNBCXX:1:1105:3645:13008 2:N:0:ATCTCG
GGAATATTGCACAATGGGGGAAACCCTGATGCAGCAACGCCGCGTGGAGGATGACACATT
TCGGTGCGTAAACTCCTTTTATATAGGAAGATAATGACGGTACTATATGAATAAGCGCCG
GCTAACTCCGTGCCAGC
>ZSR.C_368:D00780:73:HLVCNBCXX:1:1105:6689:13047 2:N:0:ATCTCG
GGAATATTGGACAATAGGCGAAAGCCTGATCCAGCGACGTCACGTGAATGATGAAGGCCT
TAGGGTTGTAAAATTCTTTTAGTGGAGAAGATAATGACGGTATCCACAGAAAAAGTCCCG
>ZSR.C_369:D00780:73:HLVCNBCXX:1:1105:8453:13077 2:N:0:ATCTCG
GGAATATTGCACAATGGGGGAAACCCTGATGCAGCCATGCCGCGTGTGTGAAGAAGGCCT
TCGGGTTGTAAAGCACTTTCAGTGGGGAGGAAAGGGTGATGCTTAATACGTATCATCTGT
GACGT
>ZSR.C_370:D00780:73:HLVCNBCXX:1:1105:8772:13123 2:N:0:ATCTCG
GGAATATTGCACAATGGGCGCAAGCCTGATGCAGCCATGCCGCGTGTGTGAAGAAGGCCT
TCGGGTTGTAAAGCACTTTCAGTCGTGAGGAAGGTGGTAGTGTTAATAGCATTATCATTT
GACGT
>ZSR.C_371:D00780:73:HLVCNBCXX:1:1105:9405:13145 2:N:0:ATCTCG
GGAATATTGGACAATAGGCGAAAGCCTGATCCAGCGACGTCACGTGAATGATGAAGGCCT
TAGGGTTGTAAAATTCTTTTAGTGGAGAAGATAATGACGGTATCCACAGAAAAAGTCCCG
GCTAA
>ZSR.C_372:D00780:73:HLVCNBCXX:1:1105:9867:13066 2:N:0:ATCTCG
GGAATATTGCACAATGGGCGCAAGCCTGATGCAGCCATGCCGCGTGTGTGAAGAAGGCCT
TCGGGTTGTAAAGCACTTTCAGTCGTGAGGAAGGTGGTGTAGTTAATAGCTGCATTACTT
GACGTT
>ZSR.C_373:D00780:73:HLVCNBCXX:1:1105:14176:13183 2:N:0:ATCTCG
GGAATATTGCACAATGGGGGAAACCCTGATGCAGCAACGCCGCGTGGAGGATGACACATT
TCGGTGCGTAAACTCCTTTTATATAGGAAGATAATGACGGTACTATATGAATAAGCGCCG
GCTAAC
>ZSR.C_374:D00780:73:HLVCNBCXX:1:1105:14400:13222 2:N:0:ATCTCG
GGAATATTGCACAATGGGGGAAACCCTGATGCAGCCATGCCGCGTGTGTGAAGAAGGCCT
TCGGGTTGTAAAGCACTTTCAGCGAGGAGGAAAGGGTGTAAG
>ZSR.C_375:D00780:73:HLVCNBCXX:1:1105:16135:13223 2:N:0:ATCTCG
GGAATATTGGACAATGGGGGCAACCCTGATCCAGCCATGCCGCGTGTGTGAAGAAGGCCT
TCGGGTTGTAAAGCACTTTCAGTGAGGAAGAAGGCCTGCGGGTTAATAGCCGGCAGGAA
>ZSR.C_376:D00780:73:HLVCNBCXX:1:1105:17283:13089 2:N:0:ATCTCG
GGAATATTGCACAATGGGCGCAAGCCTGATGCAGCCATGCCGCGTGTGTGAAGAAGGCTC
TAGGGTTGTAAAGCACTTTCAGCAGTGAGGAAAGCTTGTTGGTAA
>ZSR.C_377:D00780:73:HLVCNBCXX:1:1105:18661:13093 2:N:0:ATCTCG
GGAATATTGGACAATGGGGGCAACCCTGATCCAGCCATGCCGCGTGTGTGAAGAAGGCCT
TCGGGTTGTAAAGCACTTTCAGTGAGGAAGAAGGCCTGCGGGTTAATAGCCGGCAGGAAG
G
>ZSR.C_378:D00780:73:HLVCNBCXX:1:1105:18933:13129 2:N:0:ATCTCG
GGAATATTGCACAATGGGGGAAACCCTGATGCAGCCATGCCGCGTGTGTGAAGAAGGCTC
TAGGGTTGTAAAGCACTTTCAGCGAGGAGGAAAGGGTGTAACTTAATACGTTGCATCTGT
G
>ZSR.C_379:D00780:73:HLVCNBCXX:1:1105:19326:13117 2:N:0:ATCTCG
GGAATATTGGACAATGGGCGAAAGCCTGATCCAGCAATGCCGCGTGTGTGAAGAAGGCCT
GAGGGTTGTAAAGCACTTTCAGCAAGGAAGATGGATAAAGTGGCTAATACCCACAGTATC
TGACG
>ZSR.C_380:D00780:73:HLVCNBCXX:1:1105:21092:13087 2:N:0:ATCTCG
GGAATATTGCACAATGGGCGCAAGCCTGATGCAGCCATGCCGCGTGTGTGAAGAAGGCTC
TAGGGTTGTAAAGCACTTTCAGCAGTGAGGAAAGGTTAGTAGTTAATACCTGCTAGCTGT
G
>ZSR.C_381:D00780:73:HLVCNBCXX:1:1105:1228:13427 2:N:0:ATCTCG
GGAATATTGCACAATGGGCGCAAGCCTGATGCAGCCATGCCGCGTGTGTGAAGAAGGCTC
TAGGGTTGTAAAGCACTTTCAGCAGTGAGGAAAGCTTGTTGGTTAATACCCATC
>ZSR.C_382:D00780:73:HLVCNBCXX:1:1105:1560:13264 2:N:0:ATCTCG
GGAATATTGCACAATGGGCGAAAGCCTGATGCAGCCATGCCGCGTGTGTGAAGAAGGCTC
TAGGGTTGTAAAGCACTTTCAGTAGGGAGGAAAGGTTGAAGGTTAATACCCTTTGGTTGT
GACGTTACCTACAGAAGAAG
>ZSR.C_383:D00780:73:HLVCNBCXX:1:1105:1559:13316 2:N:0:ATCTCG
GGAATATTGCACAATGGGCGCAAGCCTGATGCAGCCATGCCGCGTGTGTGAAGAAGGCTC
TAGGGTTGTAAAGCACTTTCAGCAGTGAGGAAAGCTTGTTGGTTAATACCCATCAAGTGT
GACGTTAACTGCA
>ZSR.C_384:D00780:73:HLVCNBCXX:1:1105:1608:13475 2:N:0:ATCTCG
GGAATTTTGGACAATGGGGGAAACCCTGATCCAGCCATCCCGCGTGAGTGAAGAAGGCCT
TCGGGTTGTAAAGCTCTTTCGAAAGTGAAGAAAACTTATTTCGTAATATGTTATAAGTAT
GACGGTAACTTTAGAAGAAGCACCG
>ZSR.C_385:D00780:73:HLVCNBCXX:1:1105:2870:13337 2:N:0:ATCTCG
GGAATATTGCACAATGGGCGCAAGCCTGATGCAGCCATGCCGCGTGTGTGAAGAAGGCTC
TAGGGTTGTAAAGCACTTTCAGCAGTGAGGAAAGCTTGTTGGTTAATACCCATCAAGTGT
GACGTTAACTGCAGAAGAAGCACC
>ZSR.C_386:D00780:73:HLVCNBCXX:1:1105:3411:13321 2:N:0:ATCTCG
GGAATATTGCACAATGGGGGAAACCCTGATGCAGCAACGCCGCGTGGAGGATGACACATT
TCGGTGCGTAAACTCCTTTTATATAGGAAGATAATGACGGTACTATATGAATAAGCGCCG
GCTAAC
>ZSR.C_387:D00780:73:HLVCNBCXX:1:1105:4788:13379 2:N:0:ATCTCG
GGAATATTGGACAATAGGCGAAAGCCTGATCCAGCGACGTCACGTGAATGATGAAGGCCT
TAGGGTTGTAAAATTCTTTTAGTGGAGAAGATAATGACGGTATCCACAGAAAAAGTCCCG
GCTAACTT
>ZSR.C_388:D00780:73:HLVCNBCXX:1:1105:7536:13485 2:N:0:ATCTCG
GGAATATTGCACAATGGGGGAAACCCTGATGCAGCAACGCCGCGTGGAGGATGACACATT
TCGGTGCGTAAACTCCTTTTATATAGGAAGATAATGACGGTACTATATGAATAAGCGCCG
GCTAACTCCGTGCCAGC
>ZSR.C_389:D00780:73:HLVCNBCXX:1:1105:15443:13323 2:N:0:ATCTCG
GGAATATTGCACAATGGGCGCAAGCCTGATGCAGCCATGCCGCGTGTATGAAGAAGGCCT
TCGGGTTGTAAAGTACTTTCAGCAGTGAGGAAGGGATGTACGTTAATAGCGTGCATTTTT
GACGTTAGCTGCAG
>ZSR.C_390:D00780:73:HLVCNBCXX:1:1105:15314:13358 2:N:0:ATCTCG
GGAATATTGCACAATGGGGGAAACCCTGATGCAGCAACGCCGCGTGGAGGATGACACATT
TCGGTGCGTAAACTCCTTTTATATAGGAAGATAATGACGGTACTATATGAATAAGCGCCG
GCTAA
>ZSR.C_391:D00780:73:HLVCNBCXX:1:1105:16105:13486 2:N:0:ATCTCG
GGAATATTGCACAATGGGCGCAAGCCTGATGCAGCCATGCCGCGTGTGTGAAGAAGGCTC
TAGGGTTGTAAAGCACTTTCAGCAGTGAGGAAAGGTTAGTAGTTAATACCTGCT
>ZSR.C_392:D00780:73:HLVCNBCXX:1:1105:17415:13275 2:N:0:ATCTCG
GGAATATTGCACAATGGGGGAAACCCTGATGCAGCCATGCCGCGTGTGTGAAGAAGGCCT
TCGGGTTGTAAAGCACTTTCAGTTGTGAGGAAAAGTTAGTAGTTAATACCTGCTAGCCGT
GACGTT
>ZSR.C_393:D00780:73:HLVCNBCXX:1:1105:17379:13370 2:N:0:ATCTCG
GGAATATTGCACAATGGGCGCAAGCCTGATGCAGCCATGCCGCGTGTGTGAAGAAGGCTC
TAGGGTTGTAAAGCACTTTCAGCAGTGAGGAAAGCTTGTTGGTTAATAGCCATCAAGTGT
GACGTT
>ZSR.C_394:D00780:73:HLVCNBCXX:1:1105:1472:13572 2:N:0:ATCTCG
GGAATATTGCACAATGGGGGAAACCCTGATGCAGCCATGCCGCGTGTGTGAAGAAGGCTC
TAGGGTCGTAAAGCACTTTCAGTAGGGAGGAAAGGGTTGTAGTTAATACCTGCGATCTGT
GACGTTACCTACAGAAGAAGCACCGGCT
>ZSR.C_395:D00780:73:HLVCNBCXX:1:1105:4407:13534 2:N:0:ATCTCG
GGAATATTGCACAATGGGCGAAAGCCTGATGCAGCAATGCCGCGTGGAGGATGACGCATC
TAGGTGTGTAAACTCCTTTTATATGAGAAGATAATGACGGTATCATATGAATAAGCACCG
GCTAAC
>ZSR.C_396:D00780:73:HLVCNBCXX:1:1105:9338:13658 2:N:0:ATCTCG
GGAATATTGCACAATGGGCGCAAGCCTGATGCAGCCATGCCGCGTGTGTGAAGAAGGCTC
TAGGGTTGTAAAGCACTTTCAGCAGTGAGGAAAGCTTGTTGGTTAATACCCATCAAGTGT
GACGTTAA
>ZSR.C_397:D00780:73:HLVCNBCXX:1:1105:9578:13648 2:N:0:ATCTCG
GGAATATTGGACAATGGGCGCAAGCCTGATCCAGCCATGCCGCGTGTGTGAAGAAGGCTT
TCGGGTTGTAAAGCACTTTCAGCCGGGAGGAAGGCTGCCTAGTTAATACCTAGGTAGATT
GA
>ZSR.C_398:D00780:73:HLVCNBCXX:1:1105:9949:13512 2:N:0:ATCTCG
GGAATATTGCACAATGGGCGCAAGCCTGATGCAGCCATGCCGCGTGTATGAAGAAGGCCT
TCGGGTTGTAAAGTACTTTCAGCAGTGAGGAAGGGATGTACGTTAATAGCGTGCATTTTT
GACGTT
>ZSR.C_399:D00780:73:HLVCNBCXX:1:1105:10866:13640 2:N:0:ATCTCG
GGAATATTGCACAATGGGCGCAAGCCTGATGCAGCCATGCCGCGTGTGTGAAGAAGGCTC
TAGGGTTGTAAAGCACTTTCAGCAGTGAGGAAAGCTTGTTGGTTAATACCCATCAAGTGT
GACGTTAACTGCAG
>ZSR.C_400:D00780:73:HLVCNBCXX:1:1105:11161:13742 2:N:0:ATCTCG
GGAATATTGGACAATGGGGGCAACCCTGATCCAGCCATGCCGCGTGTGTGAAGAAGGCCT
TCGGGTTGTAAAGCACTTTCAGTGAGGAAGAAGGCCTGCGGGTCAATAACCGGCAGGAAG
GACATC
>ZSR.C_401:D00780:73:HLVCNBCXX:1:1105:14358:13583 2:N:0:ATCTCG
GGAATATTGCACAATGGGCGCAAGCCTGATGCAGCCATGCCGCGTGTGTGAAGAAGGCTC
TAGGGTTGTAAAGCACTTTCAGCAGTGAGGAAAGCTTGTTGGTTAATAGCCATCAAGTGT
GACGTTA
>ZSR.C_402:D00780:73:HLVCNBCXX:1:1105:18278:13641 2:N:0:ATCTCG
GGAATATTGCACAATGGGGGAAACCCTGATGCAGCAACGCCGCGTGGAGGATGACACATT
TCGGTGCGTAAACTCCTTTTATATAGGAAGATAATGACGGTACTATATGAATAAGCGCCG
G
>ZSR.C_403:D00780:73:HLVCNBCXX:1:1105:18594:13528 2:N:0:ATCTCG
GGAATATTGCACAATGGGCGCAAGCCTGATGCAGCCATGCCGCGTGTATGAAGAAGGCCT
TCGGGTTGTAAAGTACTTTCAGCAGTGAGGAAGGGATGTACGTTAATAGCG
>ZSR.C_404:D00780:73:HLVCNBCXX:1:1105:20631:13511 2:N:0:ATCTCG
GGAATATTGCACAATGGGCGCAAGCCTGATGCAGCCATGCCGCGTGTATGAAGAAGGCCT
TCGGGTTGTAAAGTACTTTCAGCAGTGAGGAAGGGATGTACGTTAATAGCGTGCATTTTT
GACGTTAGC
>ZSR.C_405:D00780:73:HLVCNBCXX:1:1105:20829:13686 2:N:0:ATCTCG
GGAATATTGGACAATAGGCGAAAGCCTGATCCAGCGACGTCACGTGAATGATGAAGGCCT
TAGGGTTGTAAAATTCTTTTAGTGGAGAAGATAATGACGGTATCCACAGAAAAAGTCCCG
G
>ZSR.C_406:D00780:73:HLVCNBCXX:1:1105:2599:13802 2:N:0:ATCTCG
GGAATATTGCACAATGGGCGCAAGCCTGATGCAGCCATGCCGCGTGTGTGAAGAAGGCTC
TAGGGTTGTAAAGCACTTTCAGCAGTGAGGAAAGGTTAGTAGTTAATACCTGCT
>ZSR.C_407:D00780:73:HLVCNBCXX:1:1105:3017:13937 2:N:0:ATCTCG
GGAATATTGCACAATGGGCGCAAGCCTGATGCAGCCATGCCGCGTGTATGAAGAAGGCCT
TCGGGTTGTAAAGTACTTTCAGCAGTGAGGAAGGGATGTACGTTAATAGCGTGCATTTTT
GACGTTAGCTGCAGAAGAAGCA
>ZSR.C_408:D00780:73:HLVCNBCXX:1:1105:5866:13761 2:N:0:ATCTCG
GGAATATTGCACAATGGGCGCAAGCCTGATGCAGCCATGCCGCGTGTGTGAAGAAGGCTC
TAGGGTTGTAAAGCACTTTCAGCAGTGAGGAAAGCTTGTTGGTTAATACCCATCAAGTGT
GACGTTAACTGCAGAAGAAGCACCG
>ZSR.C_409:D00780:73:HLVCNBCXX:1:1105:9284:13933 2:N:0:ATCTCG
GGAATATTGCACAATGGGGGAAACCCTGATGCAGCAACGCCGCGTGGAGGATGACACATT
TCGGTGCGTAAACTCCTTTTATATAGGAAGATAATGACGGTACTATATGAATAAGCGCCG
GCTAA
>ZSR.C_410:D00780:73:HLVCNBCXX:1:1105:12348:13836 2:N:0:ATCTCG
GGAATATTGCACAATGGGCGCAAGCCTGATGCAGCCATGCCGCGTGTGTGAAGAAGGCTC
TAGGGTTGTAAAGCACTTTCAGCAGTGAGGAAAGCTTGTTGGTTAATACCCATCAAGTGT
GACGTT
>ZSR.C_411:D00780:73:HLVCNBCXX:1:1105:7108:14063 2:N:0:ATCTCG
GGAATATTGGACAATAGGCGAAAGCCTGATCCAGCGACGTCACGTGAATGATGAAGGCCT
TAGGGTTGTAAAATTCTTTTAGTGGAGAAGATAATGACGGTATCCACAGAAAAAGTCCCG
GCTAACTTCGTGC
>ZSR.C_412:D00780:73:HLVCNBCXX:1:1105:7022:14202 2:N:0:ATCTCG
GGAATATTGTACAATGGGCGCAAGCCTGATGCAGCCATGCCGCGTGTGTGAAGAAGGCCT
TCGGGTTGTAAAGCACTTTCAGTCGTGAGGAAGGTGGTAGTGTTAATAGCACTATCATTT
G
>ZSR.C_413:D00780:73:HLVCNBCXX:1:1105:8088:14041 2:N:0:ATCTCG
GGAATATTGCACAATGGGCGCAAGCCTGATGCAGCCATGCCGCGTGTGTGAAGAAGGCTC
TAGGGTTGTAAAGCACTTTCAGCAGTGAGGAAAGCTTGTTGGTTAATAGCCATCAAGTGT
GACGT
>ZSR.C_414:D00780:73:HLVCNBCXX:1:1105:8059:14191 2:N:0:ATCTCG
GGAATATTGCACAATGGGCGCAAGCCTGATGCAGCCATGCCGCGTGTGTGAAGAAGGCTC
TAGGGTTGTAAAGCACTTTCAGCAGTGAGGAAAGCTTGTTGGTTAATACCCATCAAGTGT
>ZSR.C_415:D00780:73:HLVCNBCXX:1:1105:12976:14064 2:N:0:ATCTCG
GGAATATTGCACAATGGGGGAAACCCTGATGCAGCCATGCCGCGTGTGTGAAGAAGGCTC
TAGGGTCGTAAAGCACTTTCAGTAGGGAGGAAAGGGTTGTAGTTAATACCTGCGATCTGT
GACGTT
>ZSR.C_416:D00780:73:HLVCNBCXX:1:1105:13188:14085 2:N:0:ATCTCG
GGAATATTGCACAATGGGCGCAAGCCTGATGCAGCCATGCCGCGTGTATGAAGAAGGCCT
TCGGGTTGTAAAGTACTTTCAGCAGTGAGGAAGGGATGTACGTTAATAGCGTGCATTTTT
GACGTTAG
>ZSR.C_417:D00780:73:HLVCNBCXX:1:1105:13623:14102 2:N:0:ATCTCG
GGAATATTGCACAATGGGCGCAAGCCTGATGCAGCCATGCCGCGTGTGTGAAGAAGGCTC
TAGGGTTGTAAAGCACTTTCAGCAGTGAGGAAAGCTTGTTGGTTAATACCCATCAAGTGT
GACGTT
>ZSR.C_418:D00780:73:HLVCNBCXX:1:1105:16666:14113 2:N:0:ATCTCG
GGAATATTGCACAATGGGCGCAAGCCTGATGCAGCCATGCCGCGTGTGTGAAGAAGGCCT
TCGGGTTGTAAAGCACTTTCAGTCGTGAGGAAGGTAGTGTAGTTAATAGCTGCATTATTT
GACGTTAGCGACA
>ZSR.C_419:D00780:73:HLVCNBCXX:1:1105:16952:14193 2:N:0:ATCTCG
GGAATTTTGGACAATGGGGGAAACCCTGATCCAGCCATCCCGCGTGAGTGAAGAAGGCCT
TCGGGTTGTAAAGCTCTTTCGAAAGTGAAGAAAACTTATTTCGTAATATGTTATAAGTAT
G
>ZSR.C_420:D00780:73:HLVCNBCXX:1:1105:17122:14123 2:N:0:ATCTCG
GGAATATTGCACAATGGGGGAAACCCTGATGCAGCAACGCCGCGTGGAGGATGACACATT
TCGGTGCGTAAACTCCTTTTATATAGGAAGATAATGACGGTACTATATGAATAAGCGCCG
GCTAAC
>ZSR.C_421:D00780:73:HLVCNBCXX:1:1105:18665:14200 2:N:0:ATCTCG
GGAATATTGCACAATGGGCGCAAGCCTGATGCAGCCATGCCGCGTGTGTGAAGAAGGCCT
TCGGGTTGTAAAGCACTTTCAGTCGTGAGGAAGGTAGTGTAGTTAATAGCTGCATTATTT
GACGTTAG
>ZSR.C_422:D00780:73:HLVCNBCXX:1:1105:18952:14093 2:N:0:ATCTCG
GGAATATTGCACAATGGGCGAAAGCCTGATGCAGCCATGCCGCGTGTGTGAAGAAGGCTC
TAGGGTTGTAAAGCACTTTCAGTAGGGAGGAAAGGTTGAAGGTTAATACCCTTTGGCTGT
GACGTTACC
>ZSR.C_423:D00780:73:HLVCNBCXX:1:1105:20364:14103 2:N:0:ATCTCG
GGAATATTGCACAATGGGGGAAACCCTGATGCAGCAACGCCGCGTGGAGGATGACACATT
TCGGTGCGTAAACTCCTTTTATATAGGAAGATAATGACGGTACTATATGAATAAGCGCCG
GCTAACTCCGTGCCAGC
>ZSR.C_424:D00780:73:HLVCNBCXX:1:1105:6853:14417 2:N:0:ATCTCG
GGAATATTGGACAATGGGGGCAACCCTGATCCAGCCATGCCGCGTGTGTGAAGAAGGCCT
TCGGGTTGTAAAGCACTTTCAGTGAGGAAGAAGGCCTGCGGGTTAATAGCCGGCAGGAAG
GACAT
>ZSR.C_425:D00780:73:HLVCNBCXX:1:1105:12609:14473 2:N:0:ATCTCG
GGAATATTGCACAATGGGCGCAAGCCTGATGCAGCCATGCCGCGTGTGTGAAGAAGGCTC
TAGGGTTGTAAAGCACTTTCAGCAGTGAGGAAAGGTTAGTAGTTAATACCTGCTAGCTGT
GACGTT
>ZSR.C_426:D00780:73:HLVCNBCXX:1:1105:14581:14437 2:N:0:ATCTCG
GGAATATTGGGCAATGGGCGCAAGCCTGACCCAGCCATGCCGCGTGTGTGAAGAAGGCCC
TAGGGTTGTAAAGCACTTTAAGCAGGGAGGAAGGCTGTAAGGTTAATAGCCTTGCAGATT
GACGTT
>ZSR.C_427:D00780:73:HLVCNBCXX:1:1105:16068:14260 2:N:0:ATCTCG
GGAATATTGCACAATGGGCGCAAGCCTGATGCAGCCATGCCGCGTGTGTGAAGAAGGCTC
TAGGGTTGTAAAGCACTTTCAGCAGTGAGGAAAGCTTGTTGGTTAATACCCATCAAGTGT
GACGTTAACTGCAGAAGA
>ZSR.C_428:D00780:73:HLVCNBCXX:1:1105:17731:14484 2:N:0:ATCTCG
GGAATATTGGACAATGGGCGCAAGCCTGATCCAGCAATACCGCGTGTGTGAAGAAGGGTT
TCGGCTCGTAAAGCACTTTCAGTAGGGAGGAAGGCTAGTAAGTTAATACCTTGCTAGATT
GACGTTACC
>ZSR.C_429:D00780:73:HLVCNBCXX:1:1105:19720:14492 2:N:0:ATCTCG
GGAATATTGCACAATGGGCGCAAGCCTGATGCAGCCATGCCGCGTGTGTGAAGAAGGCCT
TCGGGTTGTAAAGCACTTTCAGTCGTGAGGAAGGTGGTAGTGTTAATAGCACTATCATTT
GACGTT
>ZSR.C_430:D00780:73:HLVCNBCXX:1:1105:2795:14502 2:N:0:ATCTCG
GGAATATTGGACAATAGGCGAAAGCCTGATCCAGCGACGTCACGTGAATGATGAAGGCCT
TAGGGTTGTAAAATTCTTTTAGTGGAGAAGATAATGACGGTATCCACAGAAAAAGTCCCG
GCTAAC
>ZSR.C_431:D00780:73:HLVCNBCXX:1:1105:5012:14718 2:N:0:ATCTCG
GGAATATTGCACAATGGGGGAAACCCTGATGCAGCAACGCCGCGTGGAGGATGACACATT
TCGGTGCGTAAACTCCTTTTATATAGGAAGATAATGACGGTACTATATGAATAAGCGCCG
GCTAACTCCGTGCCAGC
>ZSR.C_432:D00780:73:HLVCNBCXX:1:1105:9086:14604 2:N:0:ATCTCG
GGAATATTGGACAATGGGCGCAAGCCTGATCCAGCCATGCCGCGTGTGTGAAGAAGGCTT
TCGGGTTGTAAAGCACTTTCAGTCGGGAGGAAGGCTGCCTGGTTAATACCCAGGTAGATT
GACGTTACC
>ZSR.C_433:D00780:73:HLVCNBCXX:1:1105:9041:14653 2:N:0:ATCTCG
GGAATATTGCACAATGGGCGCAAGCCTGATGCAGCCATGCCGCGTGTGTGAAGAAGGCTC
TAGGGTTGTAAAGCACTTTCAGCAGTGAGGAAAGGTTGTAAGTTAATACCTTACAGCTGT
G
>ZSR.C_434:D00780:73:HLVCNBCXX:1:1105:10779:14619 2:N:0:ATCTCG
GGAATATTGCACAATGGGCGCAAGCCTGATGCAGCCATGCCGCGTGTGTGAAGAAGGCTC
TAGGGTTGTAAAGCACTTTCAGCAGTGAGGAAAGCTTGTTGGTTAATACCCATCAAGTGT
GACGTT
>ZSR.C_435:D00780:73:HLVCNBCXX:1:1105:12419:14648 2:N:0:ATCTCG
GGAATATTGCACAATGGGCGCAAGCCTGATGCAGCCATGCCGCGTGTATGAAGAAGGCCT
TCGGGTTGTAAAGTACTTTCAGCAGTGAGGAAGGGATGTACGTTAATAGCGTGCATTTTT
GACGTTAGC
>ZSR.C_436:D00780:73:HLVCNBCXX:1:1105:17890:14587 2:N:0:ATCTCG
GGAATTTTGGACAATGGGGGAAACCCTGATCCAGCCATCCCGCGTGAGTGAAGAAGGCCT
TCGGGTTGTAAAGCTCTTTCGAAAGTGAAGAAAACTTATTTCGTAATATGTTATAAGTAT
GACGGTAAC
>ZSR.C_437:D00780:73:HLVCNBCXX:1:1105:8855:14839 2:N:0:ATCTCG
GGAATATTGCACAATGGGCGCAAGCCTGATGCAGCCATGCCGCGTGTGTGAAGAAGGCTC
TAGGGTTGTAAAGCACTTTCAGCAGTGAGGAAAGCTTGTTGGTTAATACCCATCAAGTGT
GACGTT
>ZSR.C_438:D00780:73:HLVCNBCXX:1:1105:10780:14919 2:N:0:ATCTCG
GGAATATTGGACAATGGGGGCAACCCTGATCCAGCCATGCCGCGTGTGTGAAGAAGGCCT
TCGGGTTGTAAAGCACTTTCAGTGAGGAAGAAGGCCTGCGGGTTAATAGCCGGCAGGAAG
GACATCACTCACA
>ZSR.C_439:D00780:73:HLVCNBCXX:1:1105:16622:14782 2:N:0:ATCTCG
GGAATATTGCACAATGGGCGCAAGCCTGATGCAGCCATGCCGCGTGTGTGAAGAAGGCTC
TAGGGTTGTAAAGCACTTTCAGCAGTGAGGAAAGCTTGTTGGTTAATACCCATCAAGTGT
GACGTTAACTGCAGAAG
>ZSR.C_440:D00780:73:HLVCNBCXX:1:1105:17708:14977 2:N:0:ATCTCG
GGAATCTTAGACAATGGGCGCAAGCCTGATCTAGCCATGCCGCGTGAGCGATGAAGGCCT
TAGGGTCGTAAAACTCTTTCGCCAGGGATGATAATGACAGTACCTGGTAAAGAAACCCCG
GCTAAC
>ZSR.C_441:D00780:73:HLVCNBCXX:1:1105:18334:14823 2:N:0:ATCTCG
GGAATATTGGTCAATGGACGAGAGTCTGAACCAGCCATGCCGCGTGCAGGAAGACGGCCT
TCTGGGTTGTAAACTGCTTTTGACAGGGAAGAAAACGGCTATGCGTAGCTAACTGACGGT
A
>ZSR.C_442:D00780:73:HLVCNBCXX:1:1105:4653:15022 2:N:0:ATCTCG
GGAATATTGGACAATAGGCGAAAGCCTGATCCAGCGACGTCACGTGAATGATGAAGGCCT
TAGGGTTGTAAAATTCTTTTAGTGGAGAAGATAATGACGGTATCCACAGAAAAAGTCCCG
GCTAACTTCGTGCCAGCAG
>ZSR.C_443:D00780:73:HLVCNBCXX:1:1105:10882:15017 2:N:0:ATCTCG
GGAATATTGCACAATGGGCGCAAGCCTGATGCAGCCATGCCGCGTGTGTGAAGAAGGCTC
TAGGGTTGTAAAGCACTTTCAGCAGTGAGGAAAGCTTGTTGGTTAATACCCATCAAGTGT
GACGTTAA
>ZSR.C_444:D00780:73:HLVCNBCXX:1:1105:12142:15119 2:N:0:ATCTCG
GGAATATTGCACAATGGGGGAAACCCTGATGCAGCAACGCCGCGTGGAGGATGACACATT
TCGGTGCGTAAACTCCTTTTATATAGGAAGATAATGACGGTACTATATGAATAAGCGCCG
GCTAACTCCGTGCCAG
>ZSR.C_445:D00780:73:HLVCNBCXX:1:1105:15186:15152 2:N:0:ATCTCG
GGAATATTGCACAATGGGCGCAAGCCTGATGCAGCCATGCCGCGTGTGTGAAGAAGGCTC
TAGGGTTGTAAAGCACTTTCAGCAGTGAGGAAAGGTTAGTAGTTAATACCTGCTAGCTGT
GACGTT
>ZSR.C_446:D00780:73:HLVCNBCXX:1:1105:18201:15248 2:N:0:ATCTCG
GGAATATTGGACAATGGGGGCAACCCTGATCCAGCCATGCCGCGTGTGTGAAGAAGGCCT
TCGGGTTGTAAAGCACTTTCAGTGAGGAAGAAGGCCTGCGGGTTAATAGCCGGCAGGAAG
G
>ZSR.C_447:D00780:73:HLVCNBCXX:1:1105:18828:15175 2:N:0:ATCTCG
GGAATATTGCACAATGGGGGAAACCCTGATGCAGCAACGCCGCGTGGAGGATGACACATT
TCGGTGCGTAAACTCCTTTTATATAGGAAGATAATGACGGTACTATATGAATAAGCGCCG
GCTAACTCCGTGCCAGC
>ZSR.C_448:D00780:73:HLVCNBCXX:1:1105:19543:15097 2:N:0:ATCTCG
GGAATATTGGACAATAGGCGAAAGCCTGATCCAGCGACGTCACGTGAATGATGAAGGCCT
TAGGGTTGTAAAATTCTTTTAGTGGAGAAGATAATGACGGTATCCACAGAAAAAGTCCCG
GCTAACTTCGTGCCAGC
>ZSR.C_449:D00780:73:HLVCNBCXX:1:1105:20758:15174 2:N:0:ATCTCG
GGAATATTGCACAATGGGGGAAACCCTGATGCAGCAACGCCGCGTGGAGGATGACACATT
TCGGTGCGTAAACTCCTTTTATATAGGAAGATAATGACGGTACTATATGAATAAGCGCCG
GCTAAC
>ZSR.C_450:D00780:73:HLVCNBCXX:1:1105:4400:15351 2:N:0:ATCTCG
GGAATATTGCACAATGGGGGAAACCCTGATGCAGCAACGCCGCGTGGAGGATGACACATT
TCGGTGCGTAAACTCCTTTTATATAGGAAGATAATGACGGTACTATATGAATAAGCGCCG
GCTAACTCCGTGCCAGCAG
>ZSR.C_451:D00780:73:HLVCNBCXX:1:1105:4648:15255 2:N:0:ATCTCG
GGAATATTGCACAATGGGCGCAAGCCTGATGCAGCCATGCCGCGTGTGTGAAGAAGGCTC
TAGGGTTGTAAAGCACTTTCAGCAGTGAGGAAAGCTTGTTGGTTAATACCCATCAAGTGT
GACGTTAACT
>ZSR.C_452:D00780:73:HLVCNBCXX:1:1105:9946:15481 2:N:0:ATCTCG
GGAATATTGCACAATGGGCGCAAGCCTGATGCAGCCATGCCGCGTGTGTGAAGAAGGCTC
TAGGGTTGTAAAGCACTTTCAGCAGTGAGGAAAGCTTGTTGGTTAATAGCCATC
>ZSR.C_453:D00780:73:HLVCNBCXX:1:1105:10806:15273 2:N:0:ATCTCG
GGAATATTGCACAATGGGCGCAAGCCTGATGCAGCCATGCCGCGTGTATGAAGAAGGCCT
TCGGGTTGTAAAGTACTTTCAGCAGTGAGGAAGGGATGTACGTTAATAGCGTGCATTTTT
GACGT
>ZSR.C_454:D00780:73:HLVCNBCXX:1:1105:9191:15612 2:N:0:ATCTCG
GGAATATTGCACAATGGGGGAAACCCTGATGCAGCAACGCCGCGTGGAGGATGACACATT
TCGGTGCGTAAACTCCTTTTATATAGGAAGATAATGACGGTACTATATGAATAAGCGCCG
>ZSR.C_455:D00780:73:HLVCNBCXX:1:1105:9663:15707 2:N:0:ATCTCG
GGAATATTGCACAATGGGCGAAAGCCTGATGCAGCCATGCCGCGTGTGTGAAGAAGGCTC
TAGGGTTGTAAAGCACTTTCAGCAGGGAGGAAAGGTTGAAGGTTAATACCCTTTGGCTGT
G
>ZSR.C_456:D00780:73:HLVCNBCXX:1:1105:11139:15592 2:N:0:ATCTCG
GGAATATTGCACAATGGGCGAAAGCCTGATGCAGCCATGCCGCGTGTGTGAAGAAGGCTC
TAGGGTTGTAAAGCACTTTCAGTAGGGAGGAAAGGTTGAAGGTTAATACCCTTTGGCTGT
GAC
>ZSR.C_457:D00780:73:HLVCNBCXX:1:1105:14196:15581 2:N:0:ATCTCG
GGAATATTGCACAATGGGCGCAAGCCTGATGCAGCCATGCCGCGTGTGTGAAGAAGGCTC
TAGGGTTGTAAAGCACTTTCAGCAGTGAGGAAAGCTTGTTGGTTAATACCCATCAAGTGT
GACGTT
>ZSR.C_458:D00780:73:HLVCNBCXX:1:1105:14730:15723 2:N:0:ATCTCG
GGAATATTGCACAATGGGGGAAACCCTGATGCAGCAACGCCGCGTGGAGGATGACACATT
TCGGTGCGTAAACTCCTTTTATATAGGAAGATAATGACGGTACTATATGAATAAGCGCCG
GCTAAC
>ZSR.C_459:D00780:73:HLVCNBCXX:1:1105:16627:15527 2:N:0:ATCTCG
GGAATATTGCACAATGGGCGCAAGCCTGATGCAGCCATGCCGCGTGTGTGAAGAAGGCTC
TAGGGTTGTAAAGCACTTTCAGCAGTGAGGAAAGCTTGTTGGTTAATACCCATCAAGTGT
G
>ZSR.C_460:D00780:73:HLVCNBCXX:1:1105:16910:15583 2:N:0:ATCTCG
GGAATATTGGACAATGGGCGCAAGCCTGATCCAGCCATGCCGCGTGTGTGAAGAAGGCTT
TCGGGTTGTAAAGCACTTTCAGTCGGGAGGAAGGCTGCCTAGTTAATACCTAGGTAGATT
GACGTT
>ZSR.C_461:D00780:73:HLVCNBCXX:1:1105:18748:15685 2:N:0:ATCTCG
GGAATATTGCACAATGGGCGCAAGCCTGATGCAGCCATGCCGCGTGTGTGAAGAAGGCCT
TCGGGTTGTAAAGCACTTTCAGTCGTGAGGAAGGTGGTAGTGTTAATAGCACTATCATTT
GACGTT
>ZSR.C_462:D00780:73:HLVCNBCXX:1:1105:19477:15601 2:N:0:ATCTCG
GGAATATTGCACAATGGGGGAAACCCTGATGCAGCAACGCCGCGTGGAGGATGACACATT
TCGGTGCGTAAACTCCTTTTATATAGGAAGATAATGACGGTACTATATGAATAAGCGCCG
GCTAACTCCGTGCCAGCAGCCGCG
>ZSR.C_463:D00780:73:HLVCNBCXX:1:1105:4264:15837 2:N:0:ATCTCG
GGAATCTTGGACAATGGGCGCAAGCCTGATCCAGCCATGCCGCGTGAGTGATGAAGGCCT
TAGGGTCGTAAAGCTCTTTCGCCAGAGATGATAATGACAGTATCTGGTAAAGAAACCCCG
GCTAACT
>ZSR.C_464:D00780:73:HLVCNBCXX:1:1105:5848:15903 2:N:0:ATCTCG
GGAATATTGCACAATGGGGGAAACCCTGATGCAGCAACGCCGCGTGGAGGATGACACATT
TCGGTGCGTAAACTCCTTTTATATAGGAAGATAATGACGGTACTATATGAATAAGCGCCG
GCTAACTCCGTGCCAGC
>ZSR.C_465:D00780:73:HLVCNBCXX:1:1105:7473:15977 2:N:0:ATCTCG
GGAATATTGCACAATGGGCGCAAGCCTGATGCAGCCATGCCGCGTGTGTGAAGAAGGCCT
TCGGGTTGTAAAGCACTTTCAGTCGTGAGGAAGGTAGTGTAGTTAATAGCTGCATTATTT
GACGTT
>ZSR.C_466:D00780:73:HLVCNBCXX:1:1105:7681:15768 2:N:0:ATCTCG
GGAATATTGCACAATGGGGGAAACCCTGATGCAGCCATGCCGCGTGTGTGAAGAAGGCCT
TCGGGTTGTAAAGCACTTTCAGCGAGGAGGAAAGGGTGTAAGTTAATACCTTACATCTGT
>ZSR.C_467:D00780:73:HLVCNBCXX:1:1105:9212:15783 2:N:0:ATCTCG
GGAATATTGGACAATAGGCGAAAGCCTGATCCAGCGACGTCACGTGAATGATGAAGGCCT
TAGGGTTGTAAAATTCTTTTAGTGGAGAAGATAATGACGGTATCCACAGAAAAAGTCCCG
GCTAACTTCGTGCCAG
>ZSR.C_468:D00780:73:HLVCNBCXX:1:1105:9061:15953 2:N:0:ATCTCG
GGAATATTGCACAATGGGGGAAACCCTGATGCAGCAACGCCGCGTGGAGGATGACACATT
TCGGTGCGTAAACTCCTTTTATATAGGAAGATAATGACGGTACTATATGAATAAGCGCCG
GCTAACTCCGTG
>ZSR.C_469:D00780:73:HLVCNBCXX:1:1105:11151:15925 2:N:0:ATCTCG
GGAATATTGCACAATGGGCGCAAGCCTGATGCAGCCATGCCGCGTGTGTGAAGAAGGCTC
TAGGGTTGTAAAGCACTTTCAGCAGTGAGGAAAGCTTGTTGGTTAATAGCCATCAAGTGT
G
>ZSR.C_470:D00780:73:HLVCNBCXX:1:1105:11593:15800 2:N:0:ATCTCG
GGAATATTGCACAATGGGCGCAAGCCTGATGCAGCCATGCCGCGTGTGTGAAGAAGGCTC
TAGGGTTGTAAAGCACTTTCAGCAGTGAGGAAAGCTTGTTGGTTAATAGCCATCAAGTGT
GA
>ZSR.C_471:D00780:73:HLVCNBCXX:1:1105:15236:15943 2:N:0:ATCTCG
GGAATATTCGGCAATGGGCGCAAGCCTGACCGAGCCATGCCGCGTGAATGATGAAGGCCT
TAGGGTTGTAAAGTTCTTTCAACGGTGAAGATAATGACGGTAACCGTAGAAGAAGCCCCG
GC
>ZSR.C_472:D00780:73:HLVCNBCXX:1:1105:15443:15773 2:N:0:ATCTCG
GGAATATTGCACAATGGGCGCAAGCCTGATGCAGCCATGCCGCGTGTGTGAAGAAGGCTC
TAGGGTTGTAAAGCACTTTCAGCAGTGAGGAAAGGTTAGTAGTTAATACCTGCTAGCTGT
GACGTT
>ZSR.C_473:D00780:73:HLVCNBCXX:1:1105:5583:16086 2:N:0:ATCTCG
GGAATATTGGTCAATGGGCGAGGGCCTGAACCAGCCATGCCGCGTGCAGGAAGACGGCCT
TCTGGGTTGTAAACTGCTTTTATATGGGAAGAAAAAGGTCTTGCGAGACAAATTGCCGGT
ACCATATGAATAAGCA
>ZSR.C_474:D00780:73:HLVCNBCXX:1:1105:7141:16150 2:N:0:ATCTCG
GGAATATTGCACAATGGGCGCAAGCCTGATGCAGCCATGCCGCGTGTATGAAGAAGGCCT
TCGGGTTGTAAAGTACTTTCAGCAGTGAGGAAGGGATGTACGTTAATAGCGTGCATTTTT
>ZSR.C_475:D00780:73:HLVCNBCXX:1:1105:8657:16091 2:N:0:ATCTCG
GGAATATTGCACAATGGGCGCAAGCCTGATGCAGCCATGCCGCGTGTATGAAGAAGGCCT
TCGGGTTGTAAAGTACTTTCAGCAGTGAGGAAGGGATGTACGTTAATAGCGTGCATTTTT
GACGT
>ZSR.C_476:D00780:73:HLVCNBCXX:1:1105:9310:16192 2:N:0:ATCTCG
GGAATATTGCACAATGGGCGCAAGCCTGATGCAGCCATGCCGCGTGTGTGAAGAAGGCTC
TAGGGTTGTAAAGCACTTTCAGCAGTGAGGAAAGGTTAGTAGTTAATACCTGCTAGCTGT
GACGT
>ZSR.C_477:D00780:73:HLVCNBCXX:1:1105:10259:16072 2:N:0:ATCTCG
GGAATATTGCACAATGGGCGCAAGCCTGATGCAGCCATGCCGCGTGTGTGAAGAAGGCCT
TCGGGTTGTAAAGCACTTTCAGTCGTGAGGAAGGTGGTGTAGTTAATAGCTGCATTACTT
GACGT
>ZSR.C_478:D00780:73:HLVCNBCXX:1:1105:16299:16056 2:N:0:ATCTCG
GGAATTTTGGACAATGGGGGAAACCCTGATCCAGCCATCCCGCGTGAGTGAAGAAGGCCT
TCGGGTTGTAAAGCTCTTTCGAAAGTGAAGAAAACTTATTTCGTAATATGTTATAAGTAT
GACGG
>ZSR.C_479:D00780:73:HLVCNBCXX:1:1105:18655:16125 2:N:0:ATCTCG
GGAATATTGCACAATGGGGGAAACCCTGATGCAGCCATGCCGCGTGTGTGAAGAAGGCTC
TAGGGTCGTAAAGCACTTTCAGTAGGGAGGAAAGGGTTGTAGTTAATACCTGCGATCTGT
GA
>ZSR.C_480:D00780:73:HLVCNBCXX:1:1105:19724:16066 2:N:0:ATCTCG
GGAATATTGCACAATGGGCGCAAGCCTGATGCAGCCATGCCGCGTGTGTGAAGAAGGCTC
TAGGGTTGTAAAGCACTTTCAGCAGTGAGGAAAGCTTGTTGGTTAATACCCATCAAGTGT
GACGTTAACTGCAG
>ZSR.C_481:D00780:73:HLVCNBCXX:1:1105:20128:16019 2:N:0:ATCTCG
GGAATATTGGACAATGGGGGCAACCCTGATCCAGCAATGCCATGTGTGTGAAGAAGGCTT
TCGGGTTGTAAAGCACTTTAGTTGGGGAGGAAGGCCTATGAGTTAATAGCTTGTGGGGG
>ZSR.C_482:D00780:73:HLVCNBCXX:1:1105:21133:16086 2:N:0:ATCTCG
GGAATATTGCACAATGGGCGCAAGCCTGATGCAGCCATGCCGCGTGTATGAAGAAGGCCT
TCGGGTTGTAAAGTACTTTCAGCAGTGAGGAAGGGATGTACGTTAATAGCGTGCATTT
>ZSR.C_483:D00780:73:HLVCNBCXX:1:1105:2085:16416 2:N:0:ATCTCG
GGAATATTGCACAATGGGCGCAAGCCTGATGCAGCCATGCCGCGTGTATGAAGAAGGCCT
TCGGGTTGTAAAGTACTTTCAGCAGTGAGGAAGGGATGTACGTTAATAGCGTGCATTTTT
GACGTTAGCTGCA
>ZSR.C_484:D00780:73:HLVCNBCXX:1:1105:5153:16353 2:N:0:ATCTCG
GGAATATTGGTCAATGGACGAAAGTCTGAACCAGCCATGCCGCGTGCAGGATGACTGCCC
TATGGGTTGTAAACTGCTTTTATATAGGAAGAAAAACTTTCTCGTGAGAAAGCTTGACGG
TACTATAA
>ZSR.C_485:D00780:73:HLVCNBCXX:1:1105:6089:16334 2:N:0:ATCTCG
GGAATATTGCACAATGGGCGCAAGCCTGATGCAGCCATGCCGCGTGTGTGAAGAAGGCTC
TAGGGTTGTAAAGCACTTTCAGCAGTGAGGAAAGGTTAGTAGTTAATACCTGCTAGCTGT
GACGTTAACTGCAGAAGAAGCACCG
>ZSR.C_486:D00780:73:HLVCNBCXX:1:1105:13665:16466 2:N:0:ATCTCG
GGAATATTGCACAATGGGCGCAAGCCTGATGCAGCCATGCCGCGTGTATGAAGAAGGCCT
TCGGGTTGTAAAGTACTTTCAGCAGTGAGGAAGGGATGTACGTTAATAGCGTGCATTTTT
GACGTT
>ZSR.C_487:D00780:73:HLVCNBCXX:1:1105:13971:16362 2:N:0:ATCTCG
GGAATATTGCACAATGGGCGCAAGCCTGATGCAGCCATGCCGCGTGTATGAAGAAGGCCT
TCGGGTTGTAAAGTACTTTCAGCAGTGAGGAAGGGATGTACGTTAATAGCGTGCATTTTT
GACGTTAGCTGCAGAAGA
>ZSR.C_488:D00780:73:HLVCNBCXX:1:1105:17769:16361 2:N:0:ATCTCG
GGAATATTGCACAATGGGCGCAAGCCTGATGCAGCCATGCCGCGTGTGTGAAGAAGGCTC
TAGGGTTGTAAAGCACTTTCAGCAGTGAGGAAAGCTTGTTGGTTAATACCCATCAAGTGT
GACGTT
>ZSR.C_489:D00780:73:HLVCNBCXX:1:1105:18563:16322 2:N:0:ATCTCG
GGAATATTGCACAATGGGGGAAACCCTGATGCAGCAACGCCGCGTGGAGGATGACACATT
TCGGTGCGTAAACTCCTTTTATATAGGAAGATAATGACGGTACTATATGAATAAGCGCCG
G
>ZSR.C_490:D00780:73:HLVCNBCXX:1:1105:19452:16370 2:N:0:ATCTCG
GGAATATTGCACAATGGGCGCAAGCCTGATGCAGCCATGCCGCGTGTGTGAAGAAGGCTC
TAGGGTTGTAAAGCACTTTCAGCAGTGAGGAAAGGTTAGTAGTTAATACCTGCTAGCTGT
GACGTT
>ZSR.C_491:D00780:73:HLVCNBCXX:1:1105:20292:16301 2:N:0:ATCTCG
GGAATATTGCACAATGGGGGAAACCCTGATGCAGCAACGCCGCGTGGAGGATGACACATT
TCGGTGCGTAAACTCCTTTTATATAGGAAGATAATGACGGTACTATATGAATAAGCGCCG
GCTAACTCCGTGCCAGCAGCCGC
>ZSR.C_492:D00780:73:HLVCNBCXX:1:1105:3071:16554 2:N:0:ATCTCG
GGAATATTGCACAATGGGCGCAAGCCTGATGCAGCCATGCCGCGTGTGTGAAGAAGGCTC
TAGGGTTGTAAAGCACTTTCAGCAGTGAGGAAAGCTTGTTGGTTAATACCCATC
>ZSR.C_493:D00780:73:HLVCNBCXX:1:1105:3018:16697 2:N:0:ATCTCG
GGAATATTGGACAATGGGCGCAAGCCTGATCCAGCAATACCGCGTGTGTGAAGAAGGGTT
TCGGCTCGTAAAGCACTTTCAGTAGGGAGGAAGGCTAGTAAGTTAATACCTTGCTAGATT
GACGTTACCTACAGAAGAAGCA
>ZSR.C_494:D00780:73:HLVCNBCXX:1:1105:3675:16527 2:N:0:ATCTCG
GGAATATTGCACAATGGGCGCAAGCCTGATGCAGCCATGCCGCGTGTGTGAAGAAGGCTC
TAGGGTTGTAAAGCACTTTCAGCAGTGAGGAAAGGTTAGTAGTTAATACCTGCTAGCTGT
GACGTTAACTGCAGAAGAAGCA
>ZSR.C_495:D00780:73:HLVCNBCXX:1:1105:11707:16706 2:N:0:ATCTCG
GGAATATTGCACAATGGGCGAAAGCCTGATGCAGCAATGCCGCGTGGAGGATGACGCATC
TAGGTGTGTAAACTCCTTTTATATGAGAAGATAATGACGGTATCATATGAATAAGCACC
>ZSR.C_496:D00780:73:HLVCNBCXX:1:1105:12046:16586 2:N:0:ATCTCG
GGAATCTTAGACAATGGGCGCAAGCCTGATCTAGCCATGCCGCGTGAGCGATGAAGGCCT
TAGGGTCGTAAAACTCTTTCGCCAGGGATGATAATGACAGTACCTGGTAAAGAAACCCCG
GCTAAC
>ZSR.C_497:D00780:73:HLVCNBCXX:1:1105:13686:16543 2:N:0:ATCTCG
GGAATTTTGGACAATGGGGGAAACCCTGATCCAGCCATCCCGCGTGAGTGAAGAAGGCCT
TCGGGTTGTAAAGCTCTTTCGAAAGTGAAGAAAACTTATTTCGTAATATGTTATAAGTAT
GACGGT
>ZSR.C_498:D00780:73:HLVCNBCXX:1:1105:13566:16670 2:N:0:ATCTCG
GGAATATTGCACAATGGGGGAAACCCTGATGCAGCAACGCCGCGTGGAGGATGACACATT
TCGGTGCGTAAACTCCTTTTATATAGGAAGATAATGACGGTACTATATGAATAAG
>ZSR.C_499:D00780:73:HLVCNBCXX:1:1105:3390:16893 2:N:0:ATCTCG
GGAATATTGCACAATGGGCGCAAGCCTGATGCAGCCATGCCGCGTGTGTGAAGAAGGCTC
TAGGGTTGTAAAGCACTTTCAGCAGTGAGGAAAGGTTAGTAGTTAATACCTGCT
>ZSR.C_500:D00780:73:HLVCNBCXX:1:1105:4412:16756 2:N:0:ATCTCG
GGAATATTGCACAATGGGCGCAAGCCTGATGCAGCCATGCCGCGTGTGTGAAGAAGGCTC
TAGGGTTGTAAAGCACTTTCAGCAGTGAGGAAAGGTTAGTAGTTAATACCTGCTAGCTGT
GACGTTAACTGCAG
>ZSR.C_501:D00780:73:HLVCNBCXX:1:1105:4739:16906 2:N:0:ATCTCG
GGAATATTGGTCAATGGGCGAGAGCCTGAACCAGCCATGCCGCGTGCAGGATGACGGCCT
TCTGGGTTGTAAACTGCTTTTCTACAGGAAGAAAAAGCCCTTGCGAGGGAAATTGCCGGT
ATTGTA
>ZSR.C_502:D00780:73:HLVCNBCXX:1:1105:6274:16760 2:N:0:ATCTCG
GGAATATTGCACAATGGGCGAAAGCCTGATGCAGCAATGCCGCGTGGAGGATGACGCATC
TAGGTGTGTAAACTCCTTTTATATGAGAAGATAATGACGGTATCATA
>ZSR.C_503:D00780:73:HLVCNBCXX:1:1105:8924:16970 2:N:0:ATCTCG
GGAATATTGGTCAATGGACGAAAGTCTGAACCAGCCATGCCGCGTGCAGGATGACTGCCC
TATGGGTTGTAAACTGCTTTTATATAGGAAGAAAAACTTTCTCGTGAGAAAGCTTGACGG
>ZSR.C_504:D00780:73:HLVCNBCXX:1:1105:11832:16930 2:N:0:ATCTCG
GGAATATTGGACAATGGGGGCAACCCTGATCCAGCCATGCCGCGTGTGTGAAGAAGGCCT
TCGGGTTGTAAAGCACTTTCAGTGAGGAAGAAGGCCTGCGGGTTAATAGCCGGCAGGAAG
GACATC
>ZSR.C_505:D00780:73:HLVCNBCXX:1:1105:12919:16823 2:N:0:ATCTCG
GGAATATTGCACAATGGGGGAAACCCTGATGCAGCAACGCCGCGTGGAGGATGACACATT
TCGGTGCGTAAACTCCTTTTATATAGGAAGATAATGACGGTACTATATGAATAA
>ZSR.C_506:D00780:73:HLVCNBCXX:1:1105:14121:16893 2:N:0:ATCTCG
GGAATATTGCACAATGGGCGCAAGCCTGATGCAGCCATGCCGCGTGTGTGAAGAAGGCTC
TAGGGTTGTAAAGCACTTTCAGCAGTGAGGAAAGGTTAGTAGTTAATACCTGCTAGCTGT
GACGTTAACTGCAGAA
>ZSR.C_507:D00780:73:HLVCNBCXX:1:1105:16359:16794 2:N:0:ATCTCG
GGAATATTGCACAATGGGGGAAACCCTGATGCAGCAACGCCGCGTGGAGGATGACACATT
TCGGTGCGTAAACTCCTTTTATATAGGAAGATAATGACGGTACTATATGAATAAGCGCCG
GCTAACTCCGTGCC
>ZSR.C_508:D00780:73:HLVCNBCXX:1:1105:18910:16756 2:N:0:ATCTCG
GGAATATTGCACAATGGGGGAAACCCTGATGCAGCAACGCCGCGTGGAGGATGACACATT
TCGGTGCGTAAACTCCTTTTATATAGGAAGATAATGACGGTACTATATGAATAAGCGCCG
GCTAACTCCGTGCCAGCAG
>ZSR.C_509:D00780:73:HLVCNBCXX:1:1105:1352:17101 2:N:0:ATCTCG
GGAATATTGGACAATAGGCGAAAGCCTGATCCAGCGACGTCACGTGAATGATGAAGGCCT
TAGGGTTGTAAAATTCTTTTAGTGGAGAAGATAATGACGGTATCCACAGAAAAAGTCCCG
GCTAACTTCGTGCCAGCAGCCGCGGTAAT
>ZSR.C_510:D00780:73:HLVCNBCXX:1:1105:5513:17052 2:N:0:ATCTCG
GGAATATTGCACAATGGGGGAAACCCTGATGCAGCCATGCCGCGTGTGTGAAGAAGGCTC
TAGGGTTGTAAAGCACTTTCAGCGAGGAGGAAAGGGTGTAACTTAATACGTTGCATCTGT
GACGTTACTCGCAGAAGAAGCACCGGC
>ZSR.C_511:D00780:73:HLVCNBCXX:1:1105:6421:17043 2:N:0:ATCTCG
GGAATATTGCACAATGGGGGAAACCCTGATGCAGCAACGCCGCGTGGAGGATGACACATT
TCGGTGCGTAAACTCCTTTTATATAGGAAGATAATGACGGTACTATATGAATAAGCGCCG
>ZSR.C_512:D00780:73:HLVCNBCXX:1:1105:6667:17094 2:N:0:ATCTCG
GGAATATTGCACAATGGGCGAAAGCCTGATGCAGCCATGCCGCGTGTGTGAAGAAGGCTC
TAGGGTTGTAAAGCACTTTCAGTAGGGAGGAAAGGTTGAAGGTTAATACCCTTTGGCTGT
GACGTTAC
>ZSR.C_513:D00780:73:HLVCNBCXX:1:1105:7623:17168 2:N:0:ATCTCG
GGAATATTGCACAATGGGCGCAAGCCTGATGCAGCCATGCCGCGTGTGTGAAGAAGGCCT
TAGGGTTGTAAAGCACTTTCAGTAAGGAGGAAAGGTTAGTAGGTAATATCTGCTAGCTGT
>ZSR.C_514:D00780:73:HLVCNBCXX:1:1105:12616:17148 2:N:0:ATCTCG
GGAATATTGCACAATGGGCGCAAGCCTGATGCAGCCATGCCGCGTGTGTGAAGAAGGCTC
TAGGGTTGTAAAGCACTTTCAGCAGTGAGGAAAGCTTGTTGGTTAATAGCCATCAAGTGT
GACGTTAACTGCAGAAGAAGCACCGGCT
>ZSR.C_515:D00780:73:HLVCNBCXX:1:1105:12988:17075 2:N:0:ATCTCG
GGAATCTTAGACAATGGGCGCAAGCCTGATCTAGCCATGCCGCGTGAGCGATGAAGGCCT
TAGGGTCGTAAAACTCTTTCGCCAGGGATGATAATGACAGTACCTGGTAAAGAAACCCCG
GCTAACTC
>ZSR.C_516:D00780:73:HLVCNBCXX:1:1105:13807:17139 2:N:0:ATCTCG
GGAATATTGCACAATGGGGGAAACCCTGATGCAGCAACGCCGCGTGGAGGATGACACATT
TCGGTGCGTAAACTCCTTTTATATAGGAAGATAATGACGGTACTATATGAATAAGCGCCG
GCTAACTCCGTGCCAGC
>ZSR.C_517:D00780:73:HLVCNBCXX:1:1105:14963:17243 2:N:0:ATCTCG
GGAATATTGCACAATGGGGGAAACCCTGATGCAGCAACGCCGCGTGGAGGATGACACATT
TCGGTGCGTAAACTCCTTTTATATAGGAAGATAATGACGGTACTATATGAATAAGCGCCG
GCTAACTCC
>ZSR.C_518:D00780:73:HLVCNBCXX:1:1105:18541:17140 2:N:0:ATCTCG
GGAATATTGCACAATGGGCGCAAGCCTGATGCAGCCATGCCGCGTGTATGAAGAAGGCCT
TCGGGTTGTAAAGTACTTTCAGCAGTGAGGAAGGGATGTACGTTAATAGCGTGCATTTTT
GACGTT
>ZSR.C_519:D00780:73:HLVCNBCXX:1:1105:6133:17300 2:N:0:ATCTCG
GGAATATTGCACAATGGGCGCAAGCCTGATGCAGCCATGCCGCGTGTGTGAAGAAGGCTC
TAGGGTTGTAAAGCACTTTCAGCAGTGAGGAAAGCTTGTTGGTTAATACCCATCAAGTG
>ZSR.C_520:D00780:73:HLVCNBCXX:1:1105:7788:17282 2:N:0:ATCTCG
GGAATATTGCACAATGGGGGAAACCCTGATGCAGCAACGCCGCGTGGAGGATGACACATT
TCGGTGCGTAAACTCCTTTTATATAGGAAGATAATGACGGTACTATATGAATAAGCGCCG
GCTAAC
>ZSR.C_521:D00780:73:HLVCNBCXX:1:1105:9119:17421 2:N:0:ATCTCG
GAAATATTGCACAATGGGGGAAACCCTGATGCAGCAACGCCGCGTGGAGGATGACACATT
TCGGTGCGTAAACTCCTTTTATATAGGAAGATAGTGACGGTACTATATGAATAAGCGCCG
GCTAACTCCGTGCCAGC
>ZSR.C_522:D00780:73:HLVCNBCXX:1:1105:9106:17462 2:N:0:ATCTCG
GGAATATTGCACAATGGGGGAAACCCTGATGCAGCCATGCCGCGTGTGTGAAGAAGGCCT
TCGGGTTGTAAAGCACTTTCAGCGAGGAGGAAAGGGTGTAAGTTAATACCTTACATCTGT
GACGTT
>ZSR.C_523:D00780:73:HLVCNBCXX:1:1105:13364:17335 2:N:0:ATCTCG
GGAATTTTGCGCAATGGGGGAAACCCTGACGCAGCAACGCCACGTGGAGGATGAAAGCCT
TAGGGTTGTAAACTCCTTTTATATGAGAAGATTATGACGGTATCATATGAATAA
>ZSR.C_524:D00780:73:HLVCNBCXX:1:1105:14663:17338 2:N:0:ATCTCG
GGAATATTGCACAATGGGCGCAAGCCTGATGCAGCCATGCCGCGTGTGTGAAGAAGGCTC
TAGGGTTGTAAAGCACTTTCAGCAGTGAGGAAAGGTTAGTAGTTAATACCTGCTAGCTGT
GACGTTAACTGCAGAAGAAGCAC
>ZSR.C_525:D00780:73:HLVCNBCXX:1:1105:17440:17412 2:N:0:ATCTCG
GGAATCTTGCACAATGGGCGAAAGCCTGATGCAGCCATGCCGCGTGCGTGATGAAGGCCT
TCGGGTTGTAAAGCGCTTTTAGGTGCGACGATGATGACGGTAACACCAGAAAAAGCCCCG
GCTAAC
>ZSR.C_526:D00780:73:HLVCNBCXX:1:1105:3111:17517 2:N:0:ATCTCG
GGAATATTGCACAATGGGCGCAAGCCTGATGCAGCCATGCCGCGTGTATGAAGAAGGCCT
TCGGGTTGTAAAGTACTTTCAGCAGTGAGGAAGGGATGTACGTTAATAGCGTGCATTTTT
GACGTTAGCTGCAG
>ZSR.C_527:D00780:73:HLVCNBCXX:1:1105:3053:17529 2:N:0:ATCTCG
GGAATATTGCACAATGGGCGCAAGCCTGATGCAGCCATGCCGCGTGTATGAAGAAGGCCT
TCGGGTTGTAAAGTACTTTCAGCAGTGAGGAAGGGATGTACGTTAATAGCGTGCATTTTT
GACGTTAGCTGCAGAA
>ZSR.C_528:D00780:73:HLVCNBCXX:1:1105:5305:17593 2:N:0:ATCTCG
GGAATATTGGACAATGGGGGCAACCCTGATCCAGCCATGCCGCGTGTGTGAAGAAGGCCT
TCGGGTTGTAAAGCACTTTCAGTGAGGAAGAAGGCCTGCGGGTTAATAGCCGGCAGGAAG
GACATCACTCACAGAAGAA
>ZSR.C_529:D00780:73:HLVCNBCXX:1:1105:6936:17566 2:N:0:ATCTCG
GGAATATTGCACAATGGGCGCAAGCCTGATGCAGCCATGCCGCGTGTGTGAAGAAGGCTC
TAGGGTTGTAAAGCACTTTCAGCAGTGAGGAAAGGTTAGTAGTTAATACCTGCTAGCTG
>ZSR.C_530:D00780:73:HLVCNBCXX:1:1105:8082:17542 2:N:0:ATCTCG
GGAATATTGGACAATAGGCGAAAGCCTGATCCAGCGACGTCACGTGAATGATGAAGGCCT
TAGGGTTGTAAAATTCTTTTAGTGGAGAAGATAATGACGGTATCCACAGAAAAAGTCCCG
GCTAAC
>ZSR.C_531:D00780:73:HLVCNBCXX:1:1105:9770:17717 2:N:0:ATCTCG
GGAATATTGCACAATGGGCGCAAGCCTGATGCAGCCATGCCGCGTGTGTGAAAAAGGCCT
TCGGGTTGTAAAGCACTTTCAGTCGTGAGGAAGGTGGTAGTG
>ZSR.C_532:D00780:73:HLVCNBCXX:1:1105:10579:17541 2:N:0:ATCTCG
GGAATATTGCACAATGGGCGCAAGCCTGATGCAGCCATGCCGCGTGTGTGAAGAAGGCTC
TAGGGTTGTAAAGCACTTTCAGCAGTGAGGAAAGGTTAGTAGTTAATACCTGCTAGCTGT
GACGTT
>ZSR.C_533:D00780:73:HLVCNBCXX:1:1105:11873:17735 2:N:0:ATCTCG
GGAATCTTAGACAATGGGCGCAAGCCTGATCTAGCCATGCCGCGTGAGCGATGAAGGCCT
TAGGGTCGTAAAACTCTTTCGCCAGGGATGATAATGACAGTACCTGGTAAAGAAACCCCG
GCTAACTC
>ZSR.C_534:D00780:73:HLVCNBCXX:1:1105:14639:17710 2:N:0:ATCTCG
GGAATATTGCACAATGGGGGAAACCCTGATGCAGCAACGCCGCGTGGAGGATGACACATT
TCGGTGCGTAAACTCCTTTTATATAGGAAGATAATGACGGTACTAT
>ZSR.C_535:D00780:73:HLVCNBCXX:1:1105:15542:17539 2:N:0:ATCTCG
GGAATCTTGGACAATGGGCGCAAGCCTGATCCAGCCATGCCGCGTGAGTGATGAAGGCCT
TAGGGTCGTAAAGCTCTTTCGCCAGAGATGATAATGACAGTATCTGGTAAAGAAACCCCG
GCTAACTCCGTGCCAGC
>ZSR.C_536:D00780:73:HLVCNBCXX:1:1105:16869:17728 2:N:0:ATCTCG
AGAATTTTGTGCAATATATGAAGGTAAGACACAGAGAGGGCACCTTGCCTAGTCCGTCAA
ATTAAGTGCCAGCAGACGCGGTGAAACTTAAGGGCTAGTTTTGTGGGCAAAAGCGTAAAG
GGTGTGATA
>ZSR.C_537:D00780:73:HLVCNBCXX:1:1105:5954:17856 2:N:0:ATCTCG
GGAATATTGCACAATGGGCGCAAGCCTGATGCAGCCATGCCGCGTGTGTGAAGAAGGCTC
TAGGGTTGTAAAGCACTTTCAGCAGTGAGGAAAGCTTGTTGGTTAATACCCATCAAGTGT
GACGTTA
>ZSR.C_538:D00780:73:HLVCNBCXX:1:1105:7253:17929 2:N:0:ATCTCG
GGAATCTTAGACAATGGGCGCAAGCCTGATCTAGCCATGCCGCGTGAGCGATGAAGGCCT
TAGGGTCGTAAAACTCTTTCGCCAGGGATGATAATGACAGTACC
>ZSR.C_539:D00780:73:HLVCNBCXX:1:1105:18550:17900 2:N:0:ATCTCG
GGAATATTGCACAATGGGCGCAAGCCTGATGCAGCCATGCCGCGTGTATGAAGAAGGCCT
TCGGGTTGTAAAGTACTTTCAGCAGTGAGGAAGGTGGTAGTGTTAATAGCACTATCATTT
GACGTT
>ZSR.C_540:D00780:73:HLVCNBCXX:1:1105:19224:17882 2:N:0:ATCTCG
GGAATATTGCACAATGGGCGAAAGCCTGATGCAGCAATGCCGCGTGGAGGATGACGCATC
TAGGTGTGTAAACTCCTTTTATATGAGAAGATAATGACGGTATCATATGAATAAGCACCG
GCTAACTCC
>ZSR.C_541:D00780:73:HLVCNBCXX:1:1105:1269:18095 2:N:0:ATCTCG
GGAATATTGCACAATGGGGGAAACCCTGATGCAGCAACGCCGCGTGGAGGATGACACATT
TCGGTGCGTAAACTCCTTTTATATAGGAAGATAATGACGGTACTATATGAATAAGCGCCG
GCTAAC
>ZSR.C_542:D00780:73:HLVCNBCXX:1:1105:1510:18246 2:N:0:ATCTCG
GGAATATTGCACAATGGGGGAAACCCTGATGCAGCAACGCCGCGTGGAGGATGACACATT
TCGGTGCGTAAACTCCTTTTATATAGGAAGATAATGACGGTACTATATGAATAAGCGCCG
GCTAACTCCGTGCC
>ZSR.C_543:D00780:73:HLVCNBCXX:1:1105:6654:18236 2:N:0:ATCTCG
GGAATATTGCACAATGGGGGAAACCCTGATGCAGCAACGCCGCGTGGAGGATGACACATT
TCGGTGCGTAAACTCCTTTTATATAGGAAGATAATGACGGTACTATATGAATAAGCGCCG
GCTAACTC
>ZSR.C_544:D00780:73:HLVCNBCXX:1:1105:8219:18052 2:N:0:ATCTCG
GGAATATTGGACAATGGGGGCAACCCTGATCCAGCCATGCCGCGTGTGTGAAGAAGGCCT
TCGGGTTGTAAAGCACTTTCAGTGAGGAAGAAGGCCTGCGGGTTAATA
>ZSR.C_545:D00780:73:HLVCNBCXX:1:1105:8617:18182 2:N:0:ATCTCG
GGAATATTGCACAATGGGCGCAAGCCTGATGCAGCCATGCCGCGTGTGTGAAGAAGGCTC
TAGGGTTGTAAAGCACTTTCAGCAGTGAGGAAAGCTTGTTGGTTAATACCCATCAAGTGT
GACGTT
>ZSR.C_546:D00780:73:HLVCNBCXX:1:1105:9627:18158 2:N:0:ATCTCG
GGAATATTGCACAATGGGCGCAAGCCTGATGCAGCCATGCCGCGTGTGTGAAGAAGGCTC
TAGGGTTGTAAAGCACTTTCAGCAGTGAGGAAAGGTTAGTAGTTAATACCTGCTAGCTGT
GACGTTAA
>ZSR.C_547:D00780:73:HLVCNBCXX:1:1105:10165:18075 2:N:0:ATCTCG
GGAATATTGCACAATGGGCGAAAGCCTGATGCAGCCATGCCGCGTGTGTGAAGAAGGCTC
TAGGGTTGTAAAGCACTTTCAGTAGGGAGGAAAGGTTGAAGGTTAATACCCTTTGGCTGT
GACGT
>ZSR.C_548:D00780:73:HLVCNBCXX:1:1105:10586:18151 2:N:0:ATCTCG
GGAATATTGCACAATGGGGGAAACCCTGATGCAGCAACGCCGCGTGGAGGATGACACATT
TCGGTGCGTAAACTCCTTTTATATAGGAAGATAATGACGGTACTATATGAATAAGCGCCG
GCTAA
>ZSR.C_549:D00780:73:HLVCNBCXX:1:1105:13208:18018 2:N:0:ATCTCG
GGAATATTGGACAATGGGGGCAACCCTGATCCAGCCATGCCGCGTGTGTGAAGAAGGCCT
TCGGGTTGTAAAGCACTTTCAGTGAGGAAGAAGGCCTGCGGGTTAATAGCCGGCAGGAAG
GACATC
>ZSR.C_550:D00780:73:HLVCNBCXX:1:1105:13793:18178 2:N:0:ATCTCG
GGAATATTGCACAATGGGCGCAAGCCTGATGCAGCCATGCCGCGTGTATGAAGAAGGCCT
TCGGGTTGTAAAGTACTTTCAGCAGTGAGGAAGGGATGTACGTTAATAGCGTGCATTTTT
GAC
>ZSR.C_551:D00780:73:HLVCNBCXX:1:1105:16257:18061 2:N:0:ATCTCG
GGAATATTGGACAATAGGCGAAAGCCTGATCCAGCGACGTCACGTGAATGATGAAGGCCT
TAGGGTTGTAAAATTCTTTTAGTGGAGAAGATAATGACGGTATCCACAGAAAAAGTCCCG
GCTAAC
>ZSR.C_552:D00780:73:HLVCNBCXX:1:1105:16935:18143 2:N:0:ATCTCG
GGAATATTGCACAATGGGGGAAACCCTGATGCAGCAACGCCGCGTGGAGGATGACACATT
TCGGTGCGTAAACTCCTTTTATATAGGAAGATAATGACGGTACTATATGAATAA
>ZSR.C_553:D00780:73:HLVCNBCXX:1:1105:18618:18017 2:N:0:ATCTCG
GGAATATTGCACAATGGGGGAAACCCTGATGCAGCCATGCCGCGTGTGTGAAGAAGGCCT
TCGGGTTGTAAAGCACTTTCAGCGAGGAGGAAAGGGTGTAAGTTAATACCTTACATCTGT
G
>ZSR.C_554:D00780:73:HLVCNBCXX:1:1105:20124:18026 2:N:0:ATCTCG
GGAATATTGCACAATGGGGGAAACCCTGATGCAGCAACGCCGCGTGGAGGATGACACATT
TCGGTGCGTAAACTCCTTTTATATAGGAAGATAATGACGGTACTATATGAATAAGCGCCG
GCTAACTCCGTGCCAGC
>ZSR.C_555:D00780:73:HLVCNBCXX:1:1105:1077:18496 2:N:0:ATCTCG
GGAATATTGCACAATGGGGGAAACCCTGATGCAGCAACGCCGCGTGGAGGATGACACATT
TCGGTGCGTAAACTCCTTTTATATAGGAAGATAATGACGGTACTATATGAATAAGCGCCG
GCTAACTCCGTGCC
>ZSR.C_556:D00780:73:HLVCNBCXX:1:1105:8789:18397 2:N:0:ATCTCG
GGAATATTGCACAATGGGGGAAACCCTGATGCAGCAACGCCGCGTGGAGGATGACACATT
TCGGTGCGTAAACTCCTTTTATATAGGAAGATAATGACGGTACTATATGAATAAGCGCCG
GCTAACTCCGTG
>ZSR.C_557:D00780:73:HLVCNBCXX:1:1105:17394:18452 2:N:0:ATCTCG
GGAATATTGCACAATGGGCGCAAGCCTGATGCAGCCATGCCGCGTGTGTGAAGAAGGCTC
TAGGGTTGTAAAGCACTTTCAGCAGTGAGGAAAGCTTGTTGGTTAATAGCCATCAAGTGT
GACGTTAACTGCAGAAG
>ZSR.C_558:D00780:73:HLVCNBCXX:1:1105:18644:18267 2:N:0:ATCTCG
GGAATATTGCACAATGGGGGAAACCCTGATGCAGCAACGCCGCGTGGAGGATGACACATT
TCGGTGCGTAAACTCCTTTTATATAGGAAGATAATGACGGTACTATATGAATAAGCGCCG
GC
>ZSR.C_559:D00780:73:HLVCNBCXX:1:1105:19066:18432 2:N:0:ATCTCG
GGAATATTGGACAATAGGCGAAAGCCTGATCCAGCGACGTCACGTGAATGATGAAGGCCT
TAGGGTTGTAAAATTCTTTTAGTGGAGAAGATAATGACGGTATCCACAGAAAAAGTCCCG
GCTAACTTCGTGCCAGC
>ZSR.C_560:D00780:73:HLVCNBCXX:1:1105:1134:18749 2:N:0:ATCTCG
GGAATATTGCACAATGGGGGAAACCCTGATGCAGCAACGCCGCGTGGAGGATGACACATT
TCGGTGCGTAAACTCCTTTTATATAGGAAGATAATGACGGTACTATATGAATAAGCGCCG
GCTAACTCCGTGCCAGCAGCCGCGG
>ZSR.C_561:D00780:73:HLVCNBCXX:1:1105:4217:18638 2:N:0:ATCTCG
GGAATATTGGACAATGGGCGCAAGCCTGATCCAGCCATGCCGCGTGTGTGAAGAAGGCTT
TCGGGTTGTAAAGCACTTTCAGTCGGGAGGAAGGCTGCCTGGTTAATACCCAGGTAGATT
GACGTTAC
>ZSR.C_562:D00780:73:HLVCNBCXX:1:1105:10300:18585 2:N:0:ATCTCG
GGAATATTGCACAATGGGGGAAACCCTGATGCAGCCATGCCGCGTGTGTGAAGAAGGCCT
TCGGGTTGTAAAGCACTTTCAGCGAGGAGGAAAGGGTGTAAGTTAATACCTTACATCTGT
GACGT
>ZSR.C_563:D00780:73:HLVCNBCXX:1:1105:11859:18685 2:N:0:ATCTCG
GGAATATTGCACAATGGGCGCAAGCCTGATGCAGCCATGCCGCGTGTGTGAAGAAGGCCT
TCGGGTTGTAAAGCACTTTCAGTCGTGAGGAAGGTGGTAGTGTTAATAGCACTATCATTT
GACGTTAG
>ZSR.C_564:D00780:73:HLVCNBCXX:1:1105:13087:18717 2:N:0:ATCTCG
GGAATATTGCACAATGGGGGAAACCCTGATGCAGCAACGCCGCGTGGAGGATGACACATT
TCGGTGCGTAAACTCCTTTTATATAGGAAGATAATGACGGTACTATATGAATAAGCGCCG
GCT
>ZSR.C_565:D00780:73:HLVCNBCXX:1:1105:13631:18522 2:N:0:ATCTCG
GGAATATTGCACAATGGGCGAAAGCCTGATGCAGCCATGCCGCGTGTGTGAAGAAGGCTC
TAGGGTTGTAAAGCACTTTCAGTAGGGAGGAAAGGTTGAAGGTTAATACCCTTT
>ZSR.C_566:D00780:73:HLVCNBCXX:1:1105:18063:18713 2:N:0:ATCTCG
GGAATATTGCACAATGGGCGCAAGCCTGATGCAGCCATGCCGCGTGTGTGAAGAAGGCTC
TAGGGTTGTAAAGCACTTTCAGCAGTGAGGAAAGCTTGTTGGTTAATACCCATCAAGTGT
G
>ZSR.C_567:D00780:73:HLVCNBCXX:1:1105:18520:18508 2:N:0:ATCTCG
GGAATATTGCACAATGGGCGCAAGCCTGATGCAGCCATGCCGCGTGTGTGAAGAAGGCTC
TAGGGTTGTAAAGCACTTTCAGCAGTGAGGAAAGGTTAGTAGTTAATACCTGCTAGCTGT
GACGTTAAC
>ZSR.C_568:D00780:73:HLVCNBCXX:1:1105:18904:18697 2:N:0:ATCTCG
GGAATATTGCACAATGGGCGCAAGCCTGATGCAGCCATGCCGCGTGTATGAAGAAGGCCT
TCGGGTTGTAAAGTACTTTCAGCAGTGAGGAAGGGATGTACGTTAATAGCGTGCATTTTT
GACGTTAGC
>ZSR.C_569:D00780:73:HLVCNBCXX:1:1105:19434:18544 2:N:0:ATCTCG
GGAATATTGCACAATGGGCGAAAGCCTGATGCAGCAATGCCGCGTGGAGGATGACGCATC
TAGGTGTGTAAACTCCTTTTATATGAGAAGATAATGACGGTATCATATGAATAAGCACCG
GCTAACTCCGTGCCAGC
>ZSR.C_570:D00780:73:HLVCNBCXX:1:1105:20337:18552 2:N:0:ATCTCG
GGAATATTGCACAATGGGGGAAACCCTGATGCAGCAACGCCGCGTGGAGGATGACACATT
TCGGTGCGTAAACTCCTTTTATATAGGAAGATAATGACGGTACTATATGAATAAGCGCCG
GCTAAC
>ZSR.C_571:D00780:73:HLVCNBCXX:1:1105:20572:18505 2:N:0:ATCTCG
GGAATATTGCACAATGGGCGCAAGCCTGATGCAGCCATGCCGCGTGTATGAAGAAGGCCT
TCGGGTTGTAAAGTACTTTCAGCAGTGAGGAAGGGATGTACGTTAATAGCGTGCATTTTT
GACGTT
>ZSR.C_572:D00780:73:HLVCNBCXX:1:1105:2412:18796 2:N:0:ATCTCG
GGAATATTGCACAATGGGCGCAAGCCTGATGCAGCCATGCCGCGTGTGTGAAGAAGGCCT
TCGGGTTGTAAAGCACTTTCAGTCGTGAGGAAGGTAGTGTAGTTAATAGCTGCA
>ZSR.C_573:D00780:73:HLVCNBCXX:1:1105:3086:18895 2:N:0:ATCTCG
GGAATATTGCACAATGGGCGCAAGCCTGATGCAGCCATGCCGCGTGTATGAAGAAGGCCT
TCGGGTTGTAAAGTACTTTCAGCAGTGAGGAAGGGATGTACGTTAATAGCGTGCATTTTT
GACGTT
>ZSR.C_574:D00780:73:HLVCNBCXX:1:1105:3364:18840 2:N:0:ATCTCG
GGAATATTGCACAATGGGCGCAAGCCTGATGCAGCCATGCCGCGTGTGTGAAGAAGGCTC
TAGGGTTGTAAAGCACTTTCAGCAGTGAGGAAAGGTTAGTAGTTAATACCTGCT
>ZSR.C_575:D00780:73:HLVCNBCXX:1:1105:3302:18941 2:N:0:ATCTCG
GGAATATTGGACAATGGGCGCAAGCCTGATCCAGCCATGCCGCGTGTGTGAAGAAGGCTT
TCGGGTTGTAAAGCACTTTCAGTCGGGAGGAAGGCTGCCTGGTTAATACCCAGGTAGATT
GACGTTAC
>ZSR.C_576:D00780:73:HLVCNBCXX:1:1105:4537:18856 2:N:0:ATCTCG
GGAATATTGCACAATGGGCGCAAGCCTGATGCAGCCATGCCGCGTGTATGAAGAAGGCCT
TCGGGTTGTAAAGTACTTTCAGCAGTGAGGAAGGGATGTACGTTAATAGCGTGCATTTTT
GACGTTAGCTGCAGAAGAA
>ZSR.C_577:D00780:73:HLVCNBCXX:1:1105:6148:18827 2:N:0:ATCTCG
AGAATCATTCACAATGGGGGCAACCCTGATGGTGCAACGCCGCGTGGAGGATGAAGGCCC
TAGGGTCGTAAACTCCTGTCATCAAGGAGTAAGGCATAATAGTTAATAGCTATTATGTTT
G
>ZSR.C_578:D00780:73:HLVCNBCXX:1:1105:11773:18818 2:N:0:ATCTCG
GGAATATTGCACAATGGGCGAAAGCCTGATGCAGCCATGCCGCGTGTGTGAAGAAGGCTC
TAGGGTTGTAAAGCACTTTCAGTAGGGAGGAAAGGTTGAAGGTTAATACCCTTTGGCTGT
GACGTT
>ZSR.C_579:D00780:73:HLVCNBCXX:1:1105:13236:18971 2:N:0:ATCTCG
GGAATATTGGACAATGGGGGCAACCCTGATCCAGCCATGCCGCGTGTGTGAAGAAGGCCT
TCGGGTTGTAAAGCACTTTCAGTGAGGAAGAAGGCCTGCGGGTCAATAA
>ZSR.C_580:D00780:73:HLVCNBCXX:1:1105:13262:18823 2:N:0:ATCTCG
GGAATATTGCACAATGGGGGAAACCCTGATGCAGCAACGCCGCGTGGAGGATGACACATT
TCGGTGCGTAAACTCCTTTTATATAGGAAGATAATGACGGTACTATATGAATAAGCGCCG
GCTAA
>ZSR.C_581:D00780:73:HLVCNBCXX:1:1105:19200:18849 2:N:0:ATCTCG
GGAATATTGCACAATGGGGGAAACCCTGATGCAGCCATGCCGCGTGTGTGAAGAAGGCTC
TAGGGTCGTAAAGCACTTTCAGTAGGGAGGAAAGGGTTGTAGTTAATACCTGCGATCTGT
GACGTTACCTACAGAAG
>ZSR.C_582:D00780:73:HLVCNBCXX:1:1105:2369:19104 2:N:0:ATCTCG
GGAATATTGGACAATGGGCGAAAGCCTGATCCAGCAATACCGCGTGTGTGAAGAAGGCCT
GCGGGTTGTAAAGCACTTTCAATTGTGAAGAAAAGCCTAAGGTTAATAACCTTGGGTCTT
GACGTTAA
>ZSR.C_583:D00780:73:HLVCNBCXX:1:1105:10585:19055 2:N:0:ATCTCG
GAAATATTGCACAATGGGGGAAACCCTGATGCAGCAACGCCGCGTGGAGGATGACACATT
TCGGTGCGTAAACTCCTTTTATATAGGAAGATAATGACGGTACTATATGAATAAGCGCCG
GCTAACTCCGTGCCAGCGGCCGCGGTAA
>ZSR.C_584:D00780:73:HLVCNBCXX:1:1105:10756:19239 2:N:0:ATCTCG
GGAATATTGCACAATGGGCGAAAGCCTGATGCAGCAATGCCGCGTGGAGGATGACGCATC
TAGGTGTGTAAACTCCTTTTATATGAGAAGATAATGACGGTATCATATGAATAAGCACCG
>ZSR.C_585:D00780:73:HLVCNBCXX:1:1105:13260:19040 2:N:0:ATCTCG
GGAATATTGCACAATGGGCGCAAGCCTGATGCAGCCATGCCGCGTGTGTGAAGAAGGCCT
TCGGGTTGTAAAGCACTTTCAGTCGTGAGGAAGGTGGTAGTGTTAATAGCATTATCATTT
GACGTTAGCGACAGAAGAAGCACCGGCTAACT
>ZSR.C_586:D00780:73:HLVCNBCXX:1:1105:16663:19005 2:N:0:ATCTCG
GGAATATTGGACAATGGGGGCAACCCTGATCCAGCCATGCCGCGTGTGTGAAGAAGGCCT
TCGGGTTGTAAAGCACTTTCAGTGAGGAAGAAGGCCTGCGGGTTAATAGCCGGCAGGAAG
GACATCACTAACA
>ZSR.C_587:D00780:73:HLVCNBCXX:1:1105:19210:19176 2:N:0:ATCTCG
GGAATATTGCACAATGGGGGAAACCCTGATGCAGCAACGCCGCGTGGAGGATGACACATT
TCGGTGCGTAAACTCCTTTTATATAGGAAGATAATGACGGTACTATATGAATAAGCGCCG
GCTAAC
>ZSR.C_588:D00780:73:HLVCNBCXX:1:1105:5830:19320 2:N:0:ATCTCG
GGAATATTGCACAATGGGCGCAAGCCTGATGCAGCCATGCCGCGTGTATGAAGAAGGCCT
TCGGGTTGTAAAGTACTTTCAGCAGTGAGGAAGGGATGTACGTTAATAGCGTGCATTTTT
GACGTTAG
>ZSR.C_589:D00780:73:HLVCNBCXX:1:1105:6477:19341 2:N:0:ATCTCG
GGAATATTGCACAATGGGGGAAACCCTGATGCAGCCATGCCGCGTGTGTGAAGAAGGCCT
TCGGGTTGTAAAGCACTTTCAGTTGTGAGGAAAAGTTAGTAGTTAATACCTGCTAGCCGT
G
>ZSR.C_590:D00780:73:HLVCNBCXX:1:1105:13193:19369 2:N:0:ATCTCG
GGAATATTGCACAATGGGCGCAAGCCTGATGCAGCCATGCCGCGTGTGTGAAGAAGGCTC
TAGGGTTGTAAAGCACTTTCAGCAGTGAGGAAAGGTTAGTAGTTAATACCTGCTAGCTGT
GACGTTAACTGCAG
>ZSR.C_591:D00780:73:HLVCNBCXX:1:1105:13644:19344 2:N:0:ATCTCG
GGAATATTGGACAATGGGCGCAAGCCTGATCCAGCCATGCCGCGTGTGTGAAGAAGGCTT
TCGGGTTGTAAAGCACTTTCAGTCGGGAGGAAGGCTGCCTAGTTAATACCTAGGTAGATT
GACGTT
>ZSR.C_592:D00780:73:HLVCNBCXX:1:1105:17906:19317 2:N:0:ATCTCG
GGAATCTTGGACAATGGGCGCAAGCCTGATCCAGCCATGCCGCGTGAGTGATGAAGGCCT
TAGGGTCGTAAAGCTCTTTCGCCAGAGATGATAATGACAGTATCTGGTAAAGAAACCCCG
GCTAAC
>ZSR.C_593:D00780:73:HLVCNBCXX:1:1105:20017:19361 2:N:0:ATCTCG
GGAATATTGCACAATGGGCGCAAGCCTGATGCAGCCATGCCGCGTGTGTGAAGAAGGCTC
TAGGGTTGTAAAGCACTTTCAGCAGTGAGGAAAGCTTGTTGGTTAATACCCATCAAGTGT
GACGTTAACTGCAGAAG
>ZSR.C_594:D00780:73:HLVCNBCXX:1:1105:20619:19299 2:N:0:ATCTCG
GGAATATTGCACAATGGGCGCAAGCCTGATGCAGCCATGCCGCGTGTGTGAAGAAGGCTC
TAGGGTTGTAAAGCACTTTCAGCAGTGAGGAAAGGTTAGTAGTTAATACCTGCTA
>ZSR.C_595:D00780:73:HLVCNBCXX:1:1105:2488:19507 2:N:0:ATCTCG
GGAATATTGCACAATGGGCGCAAGCCTGATGCAGCCATGCCGCGTGTGTGAAGAAGGCTC
TAGGGTTGTAAAGCACTTTCAGCAGTGAGGAAAGCTTGTTGGTTAATACCCATCAAGTGT
GACGTTAA
>ZSR.C_596:D00780:73:HLVCNBCXX:1:1105:9400:19574 2:N:0:ATCTCG
AGAATTTTGTGCAATATATGAAGGTAAGACACAGAGAGGGCACCTTGCCTAGTCCGTCAA
ATTAAGTGCCAGCAGACGCGGTGAAACTTAAGGGCTAGTTTTGTGG
>ZSR.C_597:D00780:73:HLVCNBCXX:1:1105:15030:19647 2:N:0:ATCTCG
GGAATATTGGTCAATGGACGAAAGTCTGAACCAGCCATGCCGCGTGCAGGAAGAATGCCC
TATGGGTTGTAAACTGCTTTTATATAGGAAGAAACCCCCCAACGTGTTGGGGGCTGACGG
TACTATATGAATAAGCACCGG
>ZSR.C_598:D00780:73:HLVCNBCXX:1:1105:15951:19684 2:N:0:ATCTCG
GGAATATTGGACAATGGGCGCAAGCCTGATCCAGCCATGCCGCGTGTGTGAAGAAGGCTT
TCGGGTTGTAAAGCACTTTCAGTCGGGAGGAAGGCTGCCTAGTTAATACCTAGGTAGATT
GACGTT
>ZSR.C_599:D00780:73:HLVCNBCXX:1:1105:19034:19523 2:N:0:ATCTCG
GGAATATTGCACAATGGGCGCAAGCCTGATGCAGCCATGCCGCGTGTGTGAAGAAGGCTC
TAGGGTTGTAAAGCACTTTCAGCAGTGAGGAAAGCTTGTTGGTTAATACCCATCAAGTGT
GACGTTAACTGCAGAAG
>ZSR.C_600:D00780:73:HLVCNBCXX:1:1105:19103:19679 2:N:0:ATCTCG
GGAATATTGGACAATAGGCGAAAGCCTGATCCAGCGACGTCACGTGAATGATGAAGGCCT
TAGGGTTGTAAAATTCTTTTAGTGGAGAAGATAATGACGGTATCCACAGAAAAAGTCCCG
GCTAACTTC
>ZSR.C_601:D00780:73:HLVCNBCXX:1:1105:1250:19985 2:N:0:ATCTCG
GGAATATTGCACAATGGGCGCAAGCCTGATGCAGCCATGCCGCGTGTGTGAAGAAGGCTC
TAGGGTTGTAAAGCACTTTCAGCAGTGAGGAAAGCTTGTTGGTTAATACCCATCAAGTGT
GACGTTAACTGCAGAAGAAGCACCG
>ZSR.C_602:D00780:73:HLVCNBCXX:1:1105:1763:19767 2:N:0:ATCTCG
GGAATATTGCACAATGGGCGCAAGCCTGATGCAGCCATGCCGCGTGTATGAAGAAGGCCT
TCGGGTTGTAAAGTACTTTCAGCAGTGAGGAAGGGATGTACGTTAATAGCGTGCATTTTT
GACGTTAG
>ZSR.C_603:D00780:73:HLVCNBCXX:1:1105:3899:19758 2:N:0:ATCTCG
GGAATATTGCACAATGGGCGCAAGCCTGATGCAGCCATGCCGCGTGTGTGAAGAAGGCTC
TAGGGTTGTAAAGCACTTTCAGCAGTGAGGAAAGCTTGTTGGTTAATACCCATCAAGTGT
GACGTTAACTGCAGAAGAAGCACCG
>ZSR.C_604:D00780:73:HLVCNBCXX:1:1105:4411:19894 2:N:0:ATCTCG
GGAATATTGCACAATGGGCGCAAGCCTGATGCAGCCATGCCGCGTGTGTGAAGAAGGCCT
TCGGGTTGTAAAGCACTTTCAGTCGTGAGGAAGGTAGTGTAGTTAATAGCTGCA
>ZSR.C_605:D00780:73:HLVCNBCXX:1:1105:7968:19924 2:N:0:ATCTCG
GGAATATTGCACAATGGGGGAAACCCTGATGCAGCAACGCCGCGTGGAGGATGACACATT
TCGGTGCGTAAACTCCTTTTATATAGGAAGATAATGACGGTACTATATGAATAAGCGCCG
GCTAACTCCGTGCCAGC
>ZSR.C_606:D00780:73:HLVCNBCXX:1:1105:13617:19956 2:N:0:ATCTCG
GGAATATTGGACAATGGGCGAAAGCCTGATCCAGCAATGCCATGTGTGTGAAGAAGGCTC
TAGGGTTGTAAAGCACTTTAGTTGGGGAGGAAAGCTTATGAGTTAATAGCTCATGAGAAG
GACGTTACCCAAAGAA
>ZSR.C_607:D00780:73:HLVCNBCXX:1:1105:17964:19923 2:N:0:ATCTCG
GGAATATTGGACAATAGGCGAAAGCCTGATCCAGCGACGTCACGTGAATGATGAAGGCCT
TAGGGTTGTAAAATTCTTTTAGTGGAGAAGATAATGACGGTATCCACAGAAAAAGTCCCG
G
>ZSR.C_608:D00780:73:HLVCNBCXX:1:1105:1949:20174 2:N:0:ATCTCG
GGAATATTGCACAATGGGCGCAAGCCTGATGCAGCCATGCCGCGTGTGTGAAGAAGGCTC
TAGGGTTGTAAAGCACTTTCAGCAGTGAGGAAAGGTTAGTAGTTAATACCTGCT
>ZSR.C_609:D00780:73:HLVCNBCXX:1:1105:5725:20151 2:N:0:ATCTCG
GGAATATTGCACAATGGGCGCAAGCCTGATGCAGCCATGCCGCGTGTGTGAAGAAGGCCT
TCGGGTTGTAAAGCACTTTCAGTCGTGAGGAAGGTGGTAGTGTTAATAGCACTATCATTT
GACGTTAGCGACAGAA
>ZSR.C_610:D00780:73:HLVCNBCXX:1:1105:9171:20003 2:N:0:ATCTCG
GGAATATTGCACAATGGGGGAAACCCTGATGCAGCAACGCCGCGTGGAGGATGACACATT
TCGGTGCGTAAACTCCTTTTATATAGGAAGATAATGACGGTACTATATGAATAAGCGCCG
GCTAAC
>ZSR.C_611:D00780:73:HLVCNBCXX:1:1105:9507:20090 2:N:0:ATCTCG
GGAATATTGCACAATGGGCGCAAGCCTGATGCAGCCATGCCGCGTGTATGAAGAAGGCCT
TCGGGTTGTAAAGTACTTTCAGCAGTGAGGAAGGGATGTACGTTAATAGCGTGCATTTTT
GACGTT
>ZSR.C_612:D00780:73:HLVCNBCXX:1:1105:9776:20045 2:N:0:ATCTCG
GGAATATTGCACAATGGGCGAAAGCCTGATGCAGCCATGCCGCGTGTGTGAAGAAGGCTC
TAGGGTTGTAAAGCACTTTCAGTAGGGAGGAAAGGTTGAAGGTTAATACCCTTTGGCTGT
GACGTT
>ZSR.C_613:D00780:73:HLVCNBCXX:1:1105:10319:20068 2:N:0:ATCTCG
GGAATATTGCACAATGGGCGCAAGCCTGATGCAGCCATGCCGCGTGTGTGAAGAAGGCTC
TAGGGTTGTAAAGCACTTTCAGCAGTGAGGAAAGGTTAGTAGTTAATACCTGCTAGCTGT
G
>ZSR.C_614:D00780:73:HLVCNBCXX:1:1105:12013:20009 2:N:0:ATCTCG
GGAATATTGGACAATGGGGGCAACCCTGATCCAGCCATGCCGCGTGTGTGAAGAAGGCCT
TCGGGTTGTAAAGCACTTTCAGTGAGGAAGAAGGCCTGCGGGTCAATAACCGGCAGGAAG
GACATCACTCACAG
>ZSR.C_615:D00780:73:HLVCNBCXX:1:1105:13684:20118 2:N:0:ATCTCG
GGAATATTGCACAATGGGCGCAAGCCTGATGCAGCCATGCCGCGTGTGTGAAGAAGGCTC
TAGGGTTGTAAAGCACTTTCAGCAGTGAGGAAAGCTTGTTGGTTAATAGCCATCAAGTGT
GACGTT
>ZSR.C_616:D00780:73:HLVCNBCXX:1:1105:17050:20190 2:N:0:ATCTCG
GGAATATTGGACAATAGGCGAAAGCCTGATCCAGCGACGTCACGTGAATGATGAAGGCCT
TAGGGTTGTAAAATTCTTTTAGTGGAGAAGATAATGACGGTATCCACAGAAAAAGTCCCG
GCTAACTTC
>ZSR.C_617:D00780:73:HLVCNBCXX:1:1105:1399:20332 2:N:0:ATCTCG
GGAATATTGGACAATGGGGGCAACCCTGATCCAGCCATGCCGCGTGTGTGAAGAAGGCTT
TCGGGTTGTAAAGCACTTTCAGTCGGGAGGAAGGCTGGCTAGTTAATACCTAGCTAGATT
GACGTTACC
>ZSR.C_618:D00780:73:HLVCNBCXX:1:1105:1795:20326 2:N:0:ATCTCG
AGAATTTTGTGCAATATATGAAGGTAAGACACAGAGAGGGCACCTTGCCTAGTCCGTCAA
ATTAAGTGCCAGCAGACGCGGTGAAACTTAAGGGCTAGTTTTGTGGGCAAAAGCGTAAAG
GGTGTGATAGGCCGCTTT
>ZSR.C_619:D00780:73:HLVCNBCXX:1:1105:3390:20286 2:N:0:ATCTCG
GGAATATTGCACAATGGGGGAAACCCTGATGCAGCAACGCCGCGTGGAGGATGACACATT
TCGGTGCGTAAACTCCTTTTATATAGGAAGATAATGACGGTACTATATGAATAAGCGCCG
GCTAACTCCGTGCC
>ZSR.C_620:D00780:73:HLVCNBCXX:1:1105:3785:20357 2:N:0:ATCTCG
GGAATATTGGACAATGGGCGAAAGCCTGATCCAGCAATGCCGCGTGTGTGAAGAAGGCCT
GAGGGTTGTAAAGCACTTTCAATAGAGACGAAAAGCCTAAGATTAATACTCTTGGGTCTT
GACTTAAC
>ZSR.C_621:D00780:73:HLVCNBCXX:1:1105:5639:20279 2:N:0:ATCTCG
GGAATATTGCACAATGGGCGCAAGCCTGATGCAGCCATGCCGCGTGTGTGAAGAAGGCTC
TAGGGTTGTAAAGCACTTTCAGCAGTGAGGAAAGCTTGTTGGTTAATAGCCATCAAGTGT
GACGTTAACTGCAGAAGA
>ZSR.C_622:D00780:73:HLVCNBCXX:1:1105:8128:20462 2:N:0:ATCTCG
GGAATATTGCACAATGGGCGCAAGCCTGATGCAGCCATGCCGCGTGTGTGAAGAAGGCTC
TAGGGTTGTAAAGCACTTTCAGCAGTGAGGAAAGGTTAGTAGTTAATACCTGCTAGCTGT
GACGTT
>ZSR.C_623:D00780:73:HLVCNBCXX:1:1105:8403:20287 2:N:0:ATCTCG
GGAATATTGCACAATGGGCGCAAGCCTGATGCAGCCATGCCGCGTGTATGAAGAAGGCCT
TCGGGTTGTAAAGTACTTTCAGCAGTGAGGAAGGGATGTACGTTAATAGCGTGCATTTTT
GACGT
>ZSR.C_624:D00780:73:HLVCNBCXX:1:1105:11430:20320 2:N:0:ATCTCG
GGAATATTGCACAATGGGCGCAAGCCTGATGCAGCCATGCCGCGTGTGTGAAGAAGGCCT
TCGGGTTGTAAAGCACTTTCAGTCGTGAGGAAGGTGGTAGTGTTAATAGCACTATCATTT
GACGTT
>ZSR.C_625:D00780:73:HLVCNBCXX:1:1105:13446:20328 2:N:0:ATCTCG
GGAATATTGCACAATGGGCGCAAGCCTGATGCAGCCATGCCGCGTGTGTGAAGAAGGCTC
TAGGGTTGTAAAGCACTTTCAGCAGTGAGGAAAGGTTAGTAGTTAATACCTGCTAGCTGT
GACGTT
>ZSR.C_626:D00780:73:HLVCNBCXX:1:1105:15745:20495 2:N:0:ATCTCG
GGAATATTGCACAATGGGCGCAAGCCTGATGCAGCCATGCCGCGTGTGTGAAGAAGGCCT
TCGGGTTGTAAAGCACTTTCAGTCGTGAGGAAGGTAGTGTAGTTAATAGCTGCATTATTT
GACGTT
>ZSR.C_627:D00780:73:HLVCNBCXX:1:1105:15911:20461 2:N:0:ATCTCG
GGAATATTGCACAATGGGCGCAAGCCTGATGCAGCCATGCCGCGTGTGTGAAGAAGGCTC
TAGGGTTGTAAAGCACTTTCAGCAGTGAGGAAAGCTTGTTGGTTAATACCCATCAAGTGT
GACGTTAACTGCAGAAG
>ZSR.C_628:D00780:73:HLVCNBCXX:1:1105:16515:20435 2:N:0:ATCTCG
GGAATTTTCCGCAATGGGCGAAAGCCTGACGGAGCAACGCCGCGTGAGGGATGAAGGCCT
CTGGGCTGTAAACCTCTTTTCTCAAGGAAGAAGATCTGACGGTACTTGAGGAATAAGCCA
CGGCTA
>ZSR.C_629:D00780:73:HLVCNBCXX:1:1105:20197:20266 2:N:0:ATCTCG
GGAATATTGCACAATGGGCGCAAGCCTGATGCAGCCATGCCGCGTGTGTGAAGAAGGCTC
TAGGGTTGTAAAGCACTTTCAGCAGTGAGGAAAGGTTAGTAGTTAATACCTGCTAGCTGT
GACGTTAACTGCAGAAGA
>ZSR.C_630:D00780:73:HLVCNBCXX:1:1105:1428:20598 2:N:0:ATCTCG
GGAATATTGCACAATGGGCGCAAGCCTGATGCAGCCATGCCGCGTGTATGAAGAAGGCCT
TCGGGTTGTAAAGTACTTTCAGCAGTGAGGAAGGGATGTACGTTAATAGCGTGCATTTTT
GACGTT
>ZSR.C_631:D00780:73:HLVCNBCXX:1:1105:2395:20694 2:N:0:ATCTCG
GGAATATTGCACAATGGGCGCAAGCCTGATGCAGCCATGCCGCGTGTGTGAAGAAGGCTC
TAGGGTTGTAAAGCACTTTCAGCAGTGAGGAAAGCTTGTTGGTTAATACCCATCAAGTGT
GACGTTA
>ZSR.C_632:D00780:73:HLVCNBCXX:1:1105:5467:20690 2:N:0:ATCTCG
GGAATATTGCACAATGGGCGCAAGCCTGATGCAGCCATGCCGCGTGTGTGAAGAAGGCTC
TAGGGTTGTAAAGCACTTTCAGCAGTGAGGAAAGCTTGTTGGTTAATAGCCATCAAGTGT
GACGTTAA
>ZSR.C_633:D00780:73:HLVCNBCXX:1:1105:9727:20519 2:N:0:ATCTCG
GGAATATTGCACAATGGGCGCAAGCCTGATGCAGCCATGCCGCGTGTGTGAAGAAGGCTC
TAGGGTTGTAAAGCACTTTCAGCAGTGAGGAAAGCTTGTTGGTTAATAGCCATCAAGTGT
>ZSR.C_634:D00780:73:HLVCNBCXX:1:1105:10183:20561 2:N:0:ATCTCG
GGAATATTGGTCAATGGGCGAAAGCCTGAACCAGCCATGCCGCGTGCAGGATGACGGCCT
TATGGGTTGTAAACTGCTTTTATACAGGAAGAAAAAGTCCTTGCG
>ZSR.C_635:D00780:73:HLVCNBCXX:1:1105:11672:20590 2:N:0:ATCTCG
GGAATATTGCACAATGGGCGCAAGCCTGATGCAGCCATGCCGCGTGTGTGAAGAAGGCCT
TCGGGTTGTAAAGCACTTTCAGTCGTGAGGAAGGTGGTAGTGTTAATAGCATTATCATTT
GACGTT
>ZSR.C_636:D00780:73:HLVCNBCXX:1:1105:11610:20694 2:N:0:ATCTCG
GGAATATTGCACAATGGGGGAAACCCTGATGCAGCAACGCCGCGTGGAGGATGACACATT
TCGGTGCGTAAACTCCTTTTATATAGGAAGATAATGACGGTACTATATGAATAA
>ZSR.C_637:D00780:73:HLVCNBCXX:1:1105:11990:20606 2:N:0:ATCTCG
GGAATATTGCACAATGGGCGCAAGCCTGATGCAGCCATGCCGCGTGTATGAAGAAGGCCT
TCGGGTTGTAAAGTACTTTCAGCAGTGAGGAAGGGATGTACGTTAATAGCGTGCATTTTT
GACGTT
>ZSR.C_638:D00780:73:HLVCNBCXX:1:1105:13674:20559 2:N:0:ATCTCG
GGAATATTGCACAATGGGCGCAAGCCTGATGCAGCCATGCCGCGTGTGTGAAGAAGGCTC
TAGGGTTGTAAAGCACTTTCAGCAGTGAGGAAAGCTTGTTGGTTAATAGCCATCAAGTGT
>ZSR.C_639:D00780:73:HLVCNBCXX:1:1105:14421:20705 2:N:0:ATCTCG
GGAATATTGCACAATGGGCGCAAGCCTGATGCAGCCATGCCGCGTGTATGAAGAAGGCCT
TCGGGTTGTAAAGTACTTTCAGCAGTGAGGAAGGGATGTACGTTAATAGCGTGCATTTTT
GACGTTAGCTGCAGAAGA
>ZSR.C_640:D00780:73:HLVCNBCXX:1:1105:14743:20721 2:N:0:ATCTCG
GGAATATTGCACAATGGGCGCAAGCCTGATGCAGCCATGCCGCGTGTGTGAAGAAGGCTC
TAGGGTTGTAAAGCACTTTCAGCAGTGAGGAAAGGTTAGTAGTTAATACCTGCT
>ZSR.C_641:D00780:73:HLVCNBCXX:1:1105:15285:20524 2:N:0:ATCTCG
GGAATATTGCACAATGGGGGAAACCCTGATGCAGCAACGCCGCGTGGAGGATGACACATT
TCGGTGCGTAAACTCCTTTTATATAGGAAGATAATGACGGTACTATATGAATAAGCGCCG
GCTAACTCCGTGCC
>ZSR.C_642:D00780:73:HLVCNBCXX:1:1105:17608:20675 2:N:0:ATCTCG
GGAATATTGCACAATGGGGGAAACCCTGATGCAGCAACGCCGCGTGGAGGATGACACATT
TCGGTGCGTAAACTCCTTTTATATAGGAAGATAATGACGGTACTATATGAATAAGCGCCG
GCTAACTCC
>ZSR.C_643:D00780:73:HLVCNBCXX:1:1105:18019:20663 2:N:0:ATCTCG
GGAATATTGCACAATGGGGGCAACCCTGATGCAGCAATGCCGCGTGTGTGAAGAAGGCCT
GCGGGTTGTAAAGCACTTTCAGTGAGGAGGAAAAGTTGTAGATTAATACTCTGCAACCTT
GACGTTACT
>ZSR.C_644:D00780:73:HLVCNBCXX:1:1105:3683:20809 2:N:0:ATCTCG
GGAATATTGCACAATGGGCGCAAGCCTGATGCAGCCATGCCGCGTGTGTGAAGAAGGCTC
TAGGGTTGTAAAGCACTTTCAGCAGTGAGGAAAGGTTAGTAGTTAATACCTGCTAGCTGT
GACGTTAACTGCAGAAGAA
>ZSR.C_645:D00780:73:HLVCNBCXX:1:1105:11962:20811 2:N:0:ATCTCG
GGAATATTGCACAATGGGCGCAAGCCTGATGCAGCCATGCCGCGTGTGTGAAGAAGGCTC
TAGGGTTGTAAAGCACTTTCAGCAGTGAGGAAAGGTTAGTAGTTAATACCTGCTAGCTGT
GACGTT
>ZSR.C_646:D00780:73:HLVCNBCXX:1:1105:12734:20878 2:N:0:ATCTCG
GGAATATTGCACAATGGGCGCAAGCCTGATGCAGCCATGCCGCGTGTGTGAAGAAGGCTC
TAGGGTTGTAAAGCACTTTCAGCAGTGAGGAAAGCTTGTTGGTTAATACCCATCAAGTGT
GACGTTAACTGCAGAAGAAGC
>ZSR.C_647:D00780:73:HLVCNBCXX:1:1105:15934:20784 2:N:0:ATCTCG
GGAATATTGCACAATGGGGGAAACCCTGATGCAGCAACGCCGCGTGGAGGATGACACATT
TCGGTGCGTAAACTCCTTTTATATAGGAAGATAATGACGGTACTATATGAATAAGCGCCG
GCT
>ZSR.C_648:D00780:73:HLVCNBCXX:1:1105:1815:21113 2:N:0:ATCTCG
GGAATATTGCACAATGGGGGAAACCCTGATGCAGCCATGCCGCGTGTGTGAAGAAGGCCT
TCGGGTTGTAAAGCACTTTCAGCGAGGAGGAAAGGGTGTAAGTTAATACCTTAC
>ZSR.C_649:D00780:73:HLVCNBCXX:1:1105:1984:21228 2:N:0:ATCTCG
GGAATATTGCACAATGGGGGAAACCCTGATGCAGCAACGCCGCGTGGAGGATGACACATT
TCGGTGCGTAAACTCCTTTTATATAGGAAGATAATGACGGTACTATATGAATAAGCGCCG
GCTAACTCCGTGCCAGC
>ZSR.C_650:D00780:73:HLVCNBCXX:1:1105:6946:21006 2:N:0:ATCTCG
GGAATATTGCACAATGGGCGAAAGCCTGATGCAGCCATGCCGCGTGTGTGAAGAAGGCTC
TAGGGTTGTAAAGCACTTTCAGTAGGGAGGAAAGGTTGAAGGTTAATACCCTTTGGTTGT
GACGTTACCTACAGAA
>ZSR.C_651:D00780:73:HLVCNBCXX:1:1105:6867:21054 2:N:0:ATCTCG
GGAATTTTCCGCAATGGGCGAAAGCCTGACGGAGCAACGCCGCGTGAGGGATGAAGGCCT
CTGGGCTGTAAACCTCTTTTCTCAAGGAAGAAGATCTGACGGTACTTGAGGAATAAGCCA
>ZSR.C_652:D00780:73:HLVCNBCXX:1:1105:7598:21122 2:N:0:ATCTCG
GGAATATTGCACAATGGGGGAAACCCTGATGCAGCAACGCCGCGTGGAGGATGACACATT
TCGGTGCGTAAACTCCTTTTATATAGGAAGATAATGACGGTACTATATGAATAAGCGCC
>ZSR.C_653:D00780:73:HLVCNBCXX:1:1105:10639:21201 2:N:0:ATCTCG
GGAATATTGGTCAATGGAGGCAACTCTGAACCAGCCATGCCGCGTGAAGGAAGACGGTTC
TATGGATTGTAAACTTCTTTTATATACGAAGAACTGTGTGTACGTGTACACATTTGACGG
TAGTATACGAATAAGCACCGGCTAAC
>ZSR.C_654:D00780:73:HLVCNBCXX:1:1105:12808:21161 2:N:0:ATCTCG
GGAATATTGCACAATGGGGGAAACCCTGATGCAGCAACGCCGCGTGGAGGATGACACATT
TCGGTGCGTAAACTCCTTTTATATAGGAAGATAATGACGGTACTATATGAATAAGCGCCG
GCTAACTCCGTG
>ZSR.C_655:D00780:73:HLVCNBCXX:1:1105:15231:21071 2:N:0:ATCTCG
GGAATATTGCACAATGGGGGAAACCCTGATGCAGCAACGCCGCGTGGAGGATGACACATT
TCGGTGCGTAAACTCCTTTTATATAGGAAGATAATGACGGTACTA
>ZSR.C_656:D00780:73:HLVCNBCXX:1:1105:15290:21087 2:N:0:ATCTCG
GGAATATTGCACAATGGGCGCAAGCCTGATGCAGCCATGCCGCGTGTATGAAGAAGGCCT
TCGGGTTGTAAAGTACTTTCAGCAGTGAGGAAGGGATGTACGTTAATAGCGTGCATTTT
>ZSR.C_657:D00780:73:HLVCNBCXX:1:1105:15253:21110 2:N:0:ATCTCG
GGAATATTGCACAATGGGGGAAACCCTGATGCAGCAACGCCGCGTGGAGGATGACACATT
TCGGTGCGTAAACTCCTTTTATATAGGAAGATAATGACGGTACTATATGAATAA
>ZSR.C_658:D00780:73:HLVCNBCXX:1:1105:18147:21094 2:N:0:ATCTCG
GGAATATTGCACAATGGGCGCAAGCCTGATGCAGCCATGCCGCGTGTGTGAAGAAGGCTC
TAGGGTTGTAAAGCACTTTCAGCAGTGAGGAAAGCTTGTTGGTTAATACCCATCAAGTGT
GACGTTAA
>ZSR.C_659:D00780:73:HLVCNBCXX:1:1105:19256:21148 2:N:0:ATCTCG
GGAATATTGCACAATGGGCGCAAGCCTGATGCAGCCATGCCGCGTGTGTGAAGAAGGCTC
TAGGGTTGTAAAGCACTTTCAGCAGTGAGGAAAGCTTGTTGGTTAATAGCCATCAAGTGT
G
>ZSR.C_660:D00780:73:HLVCNBCXX:1:1105:20685:21165 2:N:0:ATCTCG
GGAATATTGCACAATGCGCGCAAGCCTGATGCAGCCATGCCGCGTGTGTGAAGAAGGCCT
TCGGGTTGTAAAGCACTTTCAGTCGTGAGGAAGGTAGTGTAGTTAATAGCTGCATTATTT
G
>ZSR.C_661:D00780:73:HLVCNBCXX:1:1105:20853:21211 2:N:0:ATCTCG
GGAATATTGCACAATGGGCGCAAGCCTGATGCAGCCATGCCGCGTGTGTGAAGAAGGCTC
TAGGGTTGTAAAGCACTTTCAGCAGTGAGGAAAGCTTGTTGGTTAATACCCATCAAGTGT
G
>ZSR.C_662:D00780:73:HLVCNBCXX:1:1105:21004:21215 2:N:0:ATCTCG
GGAATATTGGACAATAGGCGAAAGCCTGATCCAGCGACGTCACGTGAATGATGAAGGCCT
TAGGGTTGTAAAATTCTTTTAGTGGAGAAGATAATGACGGTATCCACAGAAAAAG
>ZSR.C_663:D00780:73:HLVCNBCXX:1:1105:1114:21421 2:N:0:ATCTCG
GGAATATTGCACAATGGGCGCAAGCCTGATGCAGCCATGCCGCGTGTGTGAAGAAGGCCT
TCGGGTTGTAAAGCACTTTCAGTCGTGAGGAAGGTAGTGTAGTTAATAGCTGCATTACTT
GAC
>ZSR.C_664:D00780:73:HLVCNBCXX:1:1105:3594:21435 2:N:0:ATCTCG
GGAATATTGCACAATGGGCGCAAGCCTGATGCAGCCATGCCGCGTGTATGAAGAAGGCCT
TCGGGTTGTAAAGTACTTTCAGCAGTGAGGAAGGGATGTACGTTAATAGCGTGCATTTTT
GACGTTAGCTGCAGAAGAAGCACCGGCT
>ZSR.C_665:D00780:73:HLVCNBCXX:1:1105:10763:21463 2:N:0:ATCTCG
AGAATTTTGTGCAATATATGAAGGTAAGACACAGAGAGGGCACCTTGCCTAGTCCGTCAA
ATTAAGTGCCAGCAGACGCGGTGAAACTTAAGGGCTAGTTTTGTGAGCAAAAGCGTAAAG
GGTGTGATA
>ZSR.C_666:D00780:73:HLVCNBCXX:1:1105:12837:21453 2:N:0:ATCTCG
GGAATATTGCACAATGGGCGCAAGCCTGATGCAGCCATGCCGCGTGTATGAAGAAGGCCT
TCGGGTTGTAAAGTACTTTCAGCAGTGAGGAAGGGATGTACGTTAATAGCGTGC
>ZSR.C_667:D00780:73:HLVCNBCXX:1:1105:17845:21445 2:N:0:ATCTCG
GGAATATTGCACAATGGGCGCAAGCCTGATGCAGCCATGCCGCGTGTGTGAAGAAGGCTC
TAGGGTTGTAAAGCACTTTCAGCAGTGAGGAAAGCTTGTTGGTTAATACCCATCAAGTGT
GACGTTAAC
>ZSR.C_668:D00780:73:HLVCNBCXX:1:1105:18650:21366 2:N:0:ATCTCG
GGAATCTTAGACAATGGGCGCAAGCCTGATCTAGCCATGCCGCGTGAGCGATGAAGGCCT
TAGGGTCGTAAAACTCTTTCGCCAGGGATGATAATGACAGTACCTGGTAAAGAAACCCCG
G
>ZSR.C_669:D00780:73:HLVCNBCXX:1:1105:18609:21412 2:N:0:ATCTCG
GGAATATTGCACAATGGGGGAAACCCTGATGCAGCAACGCCGCGTGGAGGATGACACATT
TCGGTGCGTAAACTCCTTTTATATAGGAAGATAATGACGGTACTATATGAATAAGCGCCG
GCTAACTCC
>ZSR.C_670:D00780:73:HLVCNBCXX:1:1105:20305:21351 2:N:0:ATCTCG
GAATATTGCACAATGGGGGAAACCCTGATGCAGCAACGCCGCGTGGAGGATGACACATTT
CGGTGCGTAAACTCCTTTTATATAGGAAGATAATGACGGTACTATATGAATAAGCGCCGG
CTAACT
>ZSR.C_671:D00780:73:HLVCNBCXX:1:1105:3698:21582 2:N:0:ATCTCG
GGAATATTGCACAATGGGCGCAAGCCTGATGCAGCCATGCCGCGTGTGTGAAGAAGGCCT
TCGGGTTGTAAAGCACTTTCAGTCGTGAGGAAGGTGGTAGTGTTAATAGCACTATCATTT
GACGTT
>ZSR.C_672:D00780:73:HLVCNBCXX:1:1105:8053:21689 2:N:0:ATCTCG
GGAATATTGCACAATGGGGGAAACCCTGATGCAGCAACGCCGCGTGGAGGATGACACATT
TCGGTGCGTAAACTCCTTTTATATAGGAAGATAATGACGGTACTATATGAATAAGCGCCG
GCT
>ZSR.C_673:D00780:73:HLVCNBCXX:1:1105:1154:21937 2:N:0:ATCTCG
GGAATATTGCACAATGGGGGAAACCCTGATGCAGCAACGCCGCGTGGAGGATGACACATT
TCGGTGCGTAAACTCCTTTTATATAGGAAGATAATGACGGTACTATATGAATAAG
>ZSR.C_674:D00780:73:HLVCNBCXX:1:1105:1558:21890 2:N:0:ATCTCG
GGAATATTGCACAATGGGCGCAAGCCTGATGCAGCCATGCCGCGTGTGTGAAGAAGGCTC
TAGGGTTGTAAAGCACTTTCAGCAGTGAGGAAAGCTTGTTGGTTAATACCCATCAAGTGT
GACGTTAACTGCAGAAGAAGCACC
>ZSR.C_675:D00780:73:HLVCNBCXX:1:1105:3646:21985 2:N:0:ATCTCG
GGAATATTGCACAATGGGGGAAACCCTGATGCAGCCATGCCGCGTGTGTGAAGAAGGCCT
TCGGGTTGTAAAGCACTTTCAGCGAGGAGGAAAGGGTGTAAGTTAATACCTTACATCTGT
GACGTTACTCGCAG
>ZSR.C_676:D00780:73:HLVCNBCXX:1:1105:4719:21875 2:N:0:ATCTCG
GGAATATTGCACAATGGGGGAAACCCTGATGCAGCCATGCCGCGTGTGTGAAGAAGGCCT
TCGGGTTGTAAAGCACTTTCAGTGGGGAGGAAAGGGTGATGCCTAATACGTATCATCTGT
GACGTTACCCACAGAAGAAGCACCG
>ZSR.C_677:D00780:73:HLVCNBCXX:1:1105:4754:21758 2:N:0:ATCTCG
GGAATATTGCACAATGGGCGCAAGCCTGATGCAGCCATGCCGCGTGTGTGAAGAAGGCTC
TAGGGTTGTAAAGCACTTTCAGCAGTGAGGAAAGCTTGTTGGTTAATACCCATCAAGTGT
GACGTTAA
>ZSR.C_678:D00780:73:HLVCNBCXX:1:1105:6611:21806 2:N:0:ATCTCG
GGAATATTGCACAATGGGGGAAACCCTGATGCAGCCATGCCGCGTGTGTGAAGAAGGCCT
TCGGGTTGTAAAGCACTTTCAGTGGGGAGGAAAGGGTGATGCTTAATACGTATCATCTGT
GACGTTACCCACAG
>ZSR.C_679:D00780:73:HLVCNBCXX:1:1105:6933:21968 2:N:0:ATCTCG
GGAATATTGCACAATGGGCGCAAGCCTGATGCAGCCATGCCGCGTGTGTGAAGAAGGCTC
TAGGGTTGTAAAGCACTTTCAGCAGTGAGGAAAGGTTAGTAGTTAATACCTGCTAGCTGT
GACGTT
>ZSR.C_680:D00780:73:HLVCNBCXX:1:1105:8185:21980 2:N:0:ATCTCG
GGAATATTGCACAATGGGGGAAACCCTGATGCAGCAACGCCGCGTGGAGGATGACACATT
TCGGTGCGTAAACTCCTTTTATATAGGAAGATAATGACGGTACTATATGAATAAGCGCC
>ZSR.C_681:D00780:73:HLVCNBCXX:1:1105:10782:21963 2:N:0:ATCTCG
GGAATATTGCACAATGGGCGCAAGCCTGATGCAGCCATGCCGCGTGTGTGAAGAAGGCTC
TAGGGTTGTAAAGCACTTTCAGCAGTGAGGAAAGCTTGTTGGTTAATACCCATCAAGTGT
GACGTT
>ZSR.C_682:D00780:73:HLVCNBCXX:1:1105:11578:21771 2:N:0:ATCTCG
GGAATATTGCACAATGGGGGAAACCCTGATGCAGCAACGCCGCGTGGAGGATGACACATT
TCGGTGCGTAAACTCCTTTTATATAGGAAGATAATGACGGTACTATATGAATAAGCGCCG
GCTAACTCCGTGCCAGCA
>ZSR.C_683:D00780:73:HLVCNBCXX:1:1105:13399:21816 2:N:0:ATCTCG
GGAATATTGCACAATGGGCGCAAGCCTGATGCAGCCATGCCGCGTGTGTGAAGAAGGCTC
TAGGGTTGTAAAGCACTTTCAGCAGTGAGGAAAGCTTGTTGGTTAATACCCATCAAGTGT
GACGTTAACTGCAGAAG
>ZSR.C_684:D00780:73:HLVCNBCXX:1:1105:16128:21845 2:N:0:ATCTCG
GGAATATTGCACAATGGGGGAAACCCTGATGCAGCCATGCCGCGTGTGTGAAGAAGGCTC
TAGGGTCGTAAAGCACTTTCAGTAGGGAGGAAAGGGTTGTAGTTAATACCTGCGATCTGT
GACGTTAC
>ZSR.C_685:D00780:73:HLVCNBCXX:1:1105:17752:21865 2:N:0:ATCTCG
GGAATATTGCACAATGGGCGAAAGCCTGATGCAGCCATGCCGCGTGTGTGAAGAAGGCTC
TAGGGTTGTAAAGCACTTTCAGTAGGGAGGAAAGGTTGAAGGTTAATACCCTTTGGCTGT
GACGTTACCTACAGAAG
>ZSR.C_686:D00780:73:HLVCNBCXX:1:1105:17904:21922 2:N:0:ATCTCG
GGAATTTTCCGCAATGGGCGAAAGCCTGACGGAGCAACGCCGCGTGAGGGATGAAGGCCT
CTGGGCTGTAAACCTCTTTTCTCAAGGAAGAAGATCTGACGGTACTTGAGGAATAAGCC
>ZSR.C_687:D00780:73:HLVCNBCXX:1:1105:19147:21867 2:N:0:ATCTCG
GGAATCTTAGACAATGGGCGCAAGCCTGATCTAGCCATGCCGCGTGAGCGATGAAGGCCT
TAGGGTCGTAAAACTCTTTCGCCAGGGATGATAATGACAGTACCTGGTAAAGAAACCCCG
GCTAACTCCGTGCCAGC
>ZSR.C_688:D00780:73:HLVCNBCXX:1:1105:19432:21837 2:N:0:ATCTCG
GGAATATTGCACAATGGGCGCAAGCCTGATGCAGCCATGCCGCGTGTGTGAAGAAGGCTC
TAGGGTTGTAAAGCACTTTCAGCAGTGAGGAAAGGTTAGTAGTTAATACCTGCTAGCTG
>ZSR.C_689:D00780:73:HLVCNBCXX:1:1105:19743:21993 2:N:0:ATCTCG
GGAATATTGCACAATGGGCGCAAGCCTGATGCAGCCATGCCGCGTGTGTGAAGAAGGCTC
TAGGGTTGTAAAGCACTTTCAGCAGTGAGGAAAGGTTAGTAGTTAATACCTGCTAGCTGT
>ZSR.C_690:D00780:73:HLVCNBCXX:1:1105:2486:22234 2:N:0:ATCTCG
GGAATATTGCACAATGGGGGAAACCCTGATGCAGCCATGCCGCGTGTGTGAAGAAGGCCT
TCGGGTTGTAAAGCACTTTCAGCGAGGAGGAAAGGGTGTAAGTTAATACCTTACATCTGT
GACGTTAC
>ZSR.C_691:D00780:73:HLVCNBCXX:1:1105:3490:22027 2:N:0:ATCTCG
GGAATATTGCACAATGGGGGAAACCCTGATGCAGCAACGCCGCGTGGAGGATGACACATT
TCGGTGCGTAAACTCCTTTTATATAGGAAGATAATGACGGTACTATATGAATAAGCGCCG
GCTAACTCCGTGCC
>ZSR.C_692:D00780:73:HLVCNBCXX:1:1105:5083:22003 2:N:0:ATCTCG
GGAATATTGGACAATAGGCGAAAGCCTGATCCAGCGACGTCACGTGAATGATGAAGGCCT
TAGGGTTGTAAAATTCTTTTAGTGGAGAAGATAATGACGGTATCCACAGAAAAAGTCCCG
GCTAACTTCGTGCCAG
>ZSR.C_693:D00780:73:HLVCNBCXX:1:1105:11507:22098 2:N:0:ATCTCG
GGAATATTGGTCAATGGGCGAAAGCCTGAACCAGCCATGCCGCGTGCAGGATGACAGCCT
TCTGGGTTGTAAACTGCTTTTCTACAAGAAGAAAAAGGTCTTGCGAGACCAATTGACGGT
ACTGTAGGAATAAGCA
>ZSR.C_694:D00780:73:HLVCNBCXX:1:1105:14590:22104 2:N:0:ATCTCG
GGAATATTGCACAATGGGGGAAACCCTGATGCAGCAACGCCGCGTGGAGGATGACACATT
TCGGTGCGTAAACTCCTTTTATATAGGAAGATAATGACGGTACTATATGAATAAGCGCCG
GCTAAC
>ZSR.C_695:D00780:73:HLVCNBCXX:1:1105:16964:22209 2:N:0:ATCTCG
GGAATATTGCACAATGGGCGCAAGCCTGATGCAGCCATGCCGCGTGTATGAAGAAGGCCT
TCGGGTTGTAAAGTACTTTCAGCAGTGAGGAAGGGATGTACGTTAATAGCGTGCATTTTT
GACGTTAGC
>ZSR.C_696:D00780:73:HLVCNBCXX:1:1105:4776:22284 2:N:0:ATCTCG
GGAATATTGCACAATGGGCGAAAGCCTGATGCAGCCATGCCGCGTGTGTGAAGAAGGCTC
TAGGGTTGTAAAGCACTTTCAGTAGGGAGGAAAGGTTGAAGGTTAATACCCTTTGGCTGT
GACGTTACCTACAG
>ZSR.C_697:D00780:73:HLVCNBCXX:1:1105:8984:22403 2:N:0:ATCTCG
GGAATATTGCACAATGGGGGAAACCCTGATGCAGCAACGCCGCGTGGAGGATGACACATT
TCGGTGCGTAAACTCCTTTTATATAGGAAGATAATGACGGTACTATATGAATAAGCGCCG
GCTAACTCCGTGCCAGCAG
>ZSR.C_698:D00780:73:HLVCNBCXX:1:1105:9859:22394 2:N:0:ATCTCG
GGAATATTGCACAATGGGCGCAAGCCTGATGCAGCCATGCCGCGTGTGTGAAGAAGGCCT
TCGGGTTGTAAAGCACTTTCAGTCGTGAGGAAGGTGGTAGTGTTAATAGCATTATCATTT
GAC
>ZSR.C_699:D00780:73:HLVCNBCXX:1:1105:12490:22392 2:N:0:ATCTCG
GGAATATTGCACAATGGGCGCAAGCCTGATGCAGCCATGCCGCGTGTATGAAGAAGGCCT
TCGGGTTGTAAAGTACTTTCAGCAGTGAGGAAGGGATGTACGTTAATAGCGTGCATTTTT
GACGTT
>ZSR.C_700:D00780:73:HLVCNBCXX:1:1105:12859:22354 2:N:0:ATCTCG
GGAATATTGCACAATGGGCGCAAGCCTGATGCAGCCATGCCGCGTGTGTGAAGAAGGCTC
TAGGGTTGTAAAGCACTTTCAGCAGTGAGGAAAGCTTGTTGGTTAATACCCATCAAGTGT
GAC
>ZSR.C_701:D00780:73:HLVCNBCXX:1:1105:14276:22391 2:N:0:ATCTCG
GGAATATTGGACAATGGGCGCAAGCCTGATCCAGCCATGCCGCGTGTGTGAAGAAGGCTT
TCGGGTTGTAAAGCACTTTCAGTCGGGAGGAAGGCTGCCTAGTTAATACCTAGGTAGATT
GACGTTACCGACAGAAGAAGCAC
>ZSR.C_702:D00780:73:HLVCNBCXX:1:1105:17805:22478 2:N:0:ATCTCG
GGAATATTGCACAATGGGGGAAACCCTGATGCAGCCATGCCGCGTGTGTGAAGAAGGCCT
TCGGGTTGTAAAGCACTTTCAGCGAGGAGGAAAGGGTGTAAGTTAATACCTTACATCTGT
G
>ZSR.C_703:D00780:73:HLVCNBCXX:1:1105:1226:22667 2:N:0:ATCTCG
GGAATATTGCACAATGGGGGAAACCCTGATGCAGCAACGCCGCGTGGAGGATGACACATT
TCGGTGCGTAAACTCCTTTTATATAGGAAGATAATGACGGTACTATATGAATAAG
>ZSR.C_704:D00780:73:HLVCNBCXX:1:1105:2602:22543 2:N:0:ATCTCG
GGAATATTGCACAATGGGCGCAAGCCTGATGCAGCCATGCCGCGTGTGTGAAGAAGGCTC
TAGGGTTGTAAAGCACTTTCAGCAGTGAGGAAAGCTTGTTGGTTAATACCCATCAAGTGT
GACGTTAACTGCAGAAGAAGCACCGGCT
>ZSR.C_705:D00780:73:HLVCNBCXX:1:1105:7045:22715 2:N:0:ATCTCG
GGAATATTGCACAATGGGCGCAAGCCTGATGCAGCCATGCCGCGTGTGTGAAGAAGGCTC
TAGGGTTGTAAAGCACTTTCAGCAGTGAGGAAAGCTTGTTGGTTAATACCCATCAAGTGT
G
>ZSR.C_706:D00780:73:HLVCNBCXX:1:1105:9922:22680 2:N:0:ATCTCG
GGAATATTGGACAATAGGCGAAAGCCTGATCCAGCGACGTCACGTGAATGATGAAGGCCT
TAGGGTTGTAAAATTCTTTTAGTGGAGAAGATAATGACGGTATCCACAGAAAAAGTCCCG
GCTAA
>ZSR.C_707:D00780:73:HLVCNBCXX:1:1105:13327:22602 2:N:0:ATCTCG
GGAATATTGCACAATGGGCGCAAGCCTGATGCAGCCATGCCGCGTGTATGAAGAAGGCCT
TCGGGTTGTAAAGTACTTTCAGCAGTGAGGAAGGGATGTACGTTAATAGCGTGC
>ZSR.C_708:D00780:73:HLVCNBCXX:1:1105:20714:22613 2:N:0:ATCTCG
GGAATATTGCACAATGGGGGAAACCCTGATGCAGCAACGCCGCGTGGAGGATGACACATT
TCGGTGCGTAAACTCCTTTTATATAGGAAGATAATGACGGTACTATATGAATAAGCGCCG
GCTAAC
>ZSR.C_709:D00780:73:HLVCNBCXX:1:1105:3748:22808 2:N:0:ATCTCG
GGAATATTGCACAATGGGCGCAAGCCTGATGCAGCCATGCCGCGTGTGTGAAGAAGGCTC
TAGGGTTGTAAAGCACTTTCAGCAGTGAGGAAAGGTTAGTAGTTAATACCTGCTAGCTGT
GACGTTAA
>ZSR.C_710:D00780:73:HLVCNBCXX:1:1105:5317:22783 2:N:0:ATCTCG
GGAATATTGCACAATGGGGGAAACCCTGATGCAGCCATGCCGCGTGTGTGAAGAAGGCTC
TAGGGTCGTAAAGCACTTTCAGTAGGGAGGAAAGGGTTGTAGTTAATACCTGCGATCTGT
GACGTTACCTACAGAAGA
>ZSR.C_711:D00780:73:HLVCNBCXX:1:1105:8554:22942 2:N:0:ATCTCG
GGAATATTGCACAATGGGGGAAACCCTGATGCAGCAACGCCGCGTGGAGGATGACACATT
TCGGTGCGTAAACTCCTTTTATATAGGAAGATAATGACGGTACTATATGAATAAGCGCCG
GC
>ZSR.C_712:D00780:73:HLVCNBCXX:1:1105:9703:22964 2:N:0:ATCTCG
GGAATATTGCACAATGGGGGAAACCCTGATGCAGCAACGCCGCGTGGAGGATGACACATT
TCGGTGCGTAAACTCCTTTTATATAGGAAGATAATGACGGTACTATATGAATAAGCGCCG
GCTAA
>ZSR.C_713:D00780:73:HLVCNBCXX:1:1105:14637:22898 2:N:0:ATCTCG
GGAATATTGGACAATGGGGGCAACCCTGATCCAGCCATGCCGCGTGTGTGAAGAAGGCCT
TCGGGTTGTAAAGCACTTTCAGTGAGGAAGAAGGCCTGAGGGTTAATAGCCGGCAGGAAG
GACATCAC
>ZSR.C_714:D00780:73:HLVCNBCXX:1:1105:18068:22885 2:N:0:ATCTCG
GGAATATTGCACAATGGGCGCAAGCCTGATGCAGCCATGCCGCGTGTATGAAGAAGGCCT
TCGGGTTGTAAAGTACTTTCAGCAGTGAGGAAGGGATGTACGTTAATAGC
>ZSR.C_715:D00780:73:HLVCNBCXX:1:1105:19692:22924 2:N:0:ATCTCG
GGAATATTGCACAATGGGCGCAAGCCTGATGCAGCCATGCCGCGTGTGTGAAGAAGGCTC
TAGGGTTGTAAAGCACTTTCAGCAGTGAGGAAAGCTTGTTGGTTAATACCCATCAAGTGT
G
>ZSR.C_716:D00780:73:HLVCNBCXX:1:1105:20199:22996 2:N:0:ATCTCG
GGAATATTGCACAATGGGCGCAAGCCTGATGCAGCCATGCCGCGTGTGTGAAGAAGGCCT
TCGGGTTGTAAAGCACTTTCAGTCGTGAGGAAGGTGGTAGTGTTAATAGCACTA
>ZSR.C_717:D00780:73:HLVCNBCXX:1:1105:7643:23109 2:N:0:ATCTCG
GGAATATTGCGCAATGGGGGAAACCCTGACGCAGCCATGCCGCGTGAGTGACGAAGGCCT
TAGGGTTGTAAAGCTCTTTCGCTAGGGAAGATAATGACGGTACCTAGTAAAGAAGCCCCG
GCTAA
>ZSR.C_718:D00780:73:HLVCNBCXX:1:1105:10122:23088 2:N:0:ATCTCG
GGAATATTGCACAATGGGGGAAACCCTGATGCAGCAACGCCGCGTGGAGGATGACACATT
TCGGTGCGTAAACTCCTTTTATATAGGAAGATAATGACGGTACTATATGAATAAGCGCCG
G
>ZSR.C_719:D00780:73:HLVCNBCXX:1:1105:10358:23191 2:N:0:ATCTCG
GGAATATTGCACAATGGGGGAAACCCTGATGCAGCAACGCCGCGTGGAGGATGACACATT
TCGGTGCGTAAACTCCTTTTATATAGGAAGATAATGACGGTACTATATGAATAAGCGCCG
GCTAA
>ZSR.C_720:D00780:73:HLVCNBCXX:1:1105:10677:23114 2:N:0:ATCTCG
GGAATATTGCACAATGGGCGCAAGCCTGATGCAGCCATGCCGCGTGTGTGAAGAAGGCTC
TAGGGTTGTAAAGCACTTTCAGCAGTGAGGAAAGCTTGTTGGTTAATACCCATCAAGTGT
GACGTTAA
>ZSR.C_721:D00780:73:HLVCNBCXX:1:1105:10576:23189 2:N:0:ATCTCG
GGAATATTGGACAATGGGCGAAAGCCTGATCCAGCAATGCCGCGTGAATGATGAAGGCCC
TAGGGTTGTAAAGTTCTTTTAGCAGGGAAGATAATGACGTTACCTGCAGAAAAAGCTCCG
GCTAACTCCGTGCC
>ZSR.C_722:D00780:73:HLVCNBCXX:1:1105:2212:23399 2:N:0:ATCTCG
GGAATATTGCACAATGGGGGAAACCCTGATGCAGCAACGCCGCGTGGAGGATGACACATT
TCGGTGCGTAAACTCCTTTTATATAGGAAGATAATGACGGTACTATATGAATAAGCGCCG
GCTAACTCCGTGCCAG
>ZSR.C_723:D00780:73:HLVCNBCXX:1:1105:2476:23411 2:N:0:ATCTCG
GGAATATTGCACAATGGGGGAAACCCTGATGCAGCAACGCCGCGTGGAGGATGACACATT
TCGGTGCGTAAACTCCTTTTATATAGGAAGATAATGACGGTACTATATGAATAA
>ZSR.C_724:D00780:73:HLVCNBCXX:1:1105:7109:23482 2:N:0:ATCTCG
GGAATATTGGACAATGGGCGCAAGCCTGATCCAGCCATGCCGCGTGTGTGAAGAAGGCTT
TCGGGTTGTAAAGCACTTTCAGTCGGGAGGAAGGCTGCCTAGTTAATACCTAGGTAGATT
GACGT
>ZSR.C_725:D00780:73:HLVCNBCXX:1:1105:8539:23420 2:N:0:ATCTCG
GGAATATTGCACAATGGGGGAAACCCTGATGCAGCAACGCCGCGTGGAGGATGACACATT
TCGGTGCGTAAACTCCTTTTATATAGGAAGATAATGACGGTACTATATGAATAAGCGCCG
GCT
>ZSR.C_726:D00780:73:HLVCNBCXX:1:1105:10233:23446 2:N:0:ATCTCG
GGAATATTGCACAATGGGGGAAACCCTGATGCAGCAACGCCGCGTGGAGGATGACACATT
TCGGTGCGTAAACTCCTTTTATATAGGAAGATAATGACGGTACTATATGAATAAGCGCCG
GCTAA
>ZSR.C_727:D00780:73:HLVCNBCXX:1:1105:15366:23384 2:N:0:ATCTCG
GGAATATTGGACAATGGGCGCAAGCCTGATCCAGCCATGCCGCGTGTGTGAAGAAGGCTT
TCGGGTTGTAAAGCACTTTCAGTCGGGAGGAAGGCTGCCTAGTTAATACCTAGGTAGATT
GACGTTACCGACAGAA
>ZSR.C_728:D00780:73:HLVCNBCXX:1:1105:17345:23318 2:N:0:ATCTCG
GGAATATTGCACAATGGGCGCAAGCCTGATGCAGCCATGCCGCGTGTGTGAAGAAGGCTC
TAGGGTTGTAAAGCACTTTCAGCAGTGAGGAAAGCTTGTTGGTTAATACCCATCAAGTGT
G
>ZSR.C_729:D00780:73:HLVCNBCXX:1:1105:18501:23284 2:N:0:ATCTCG
GGAATATTGCACAATGGGGGAAACCCTGATGCAGCAACGCCGCGTGGAGGATGACACATT
TCGGTGCGTAAACTCCTTTTATATAGGAAGATAATGACGGTACTATATGAATAAGCGCCG
GCTAAC
>ZSR.C_730:D00780:73:HLVCNBCXX:1:1105:19840:23495 2:N:0:ATCTCG
GGAATATTGCACAATGGGCGCAAGCCTGATGCAGCCATGCCGCGTGTGTGAAGAAGGCTC
TAGGGTTGTAAAGCACTTTCAGCAGTGAGGAAAGGTTAGTAGTTAATACCTGCTAGCTGT
GACGTT
>ZSR.C_731:D00780:73:HLVCNBCXX:1:1105:4033:23603 2:N:0:ATCTCG
GGAATATTGCACAATGGGCGAAAGCCTGATGCAGCCATGCCGCGTGTGTGAAGAAGGCTC
TAGGGTTGTAAAGCACTTTCAGTAGGGAGGAAAGGTTGAAGGTTAATACCCTTTGGTTGT
GACGTTACCTACAGAA
>ZSR.C_732:D00780:73:HLVCNBCXX:1:1105:7145:23652 2:N:0:ATCTCG
GGAATATTGCACAATGGGCGCAAGCCTGATGCAGCCATGCCGCGTGTGTGAAGAAGGCTC
TAGGGTTGTAAAGCACTTTCAGCAGTGAGGAAAGCTTGTTGGTTAATACCCATC
>ZSR.C_733:D00780:73:HLVCNBCXX:1:1105:7555:23648 2:N:0:ATCTCG
GGAATATTGGACAATGGGCGAAAGCCTGATCCAGCAATGCCGCGTGTGTGAAGAAGGCCT
GAGGGTTGTAAAGCACTTTCAGCAAGAAAGATGGATAAAGTGGCTAATACCCACAGTATC
>ZSR.C_734:D00780:73:HLVCNBCXX:1:1105:7906:23739 2:N:0:ATCTCG
GGAATATTGCACAATGGGGGAAACCCTGATGCAGCAACGCCGCGTGGAGGATGACACATT
TCGGTGCGTAAACTCCTTTTATATAGGAAGATAATGACGGTACTATATGAATAAGCGCCG
GCTAACTC
>ZSR.C_735:D00780:73:HLVCNBCXX:1:1105:8278:23538 2:N:0:ATCTCG
GGAATATTGCACAATGGGCGCAAGCCTGATGCAGCCATGCCGCGTGTGTGAAGAAGGCTC
TAGGGTTGTAAAGCACTTTCAGCAGTGAGGAAAGCTTGTTGGTTAATACCCATCAAGTGT
GA
>ZSR.C_736:D00780:73:HLVCNBCXX:1:1105:14897:23549 2:N:0:ATCTCG
GGAATATTGCACAATGGGCGCAAGCCTGATGCAGCCATGCCGCGTGTGTGAAGAAGGCTC
TAGGGTTGTAAAGCACTTTCAGCAGTGAGGAAAGCTTGTTGGTTAATAGCCATCAAGTGT
GACGTTAA
>ZSR.C_737:D00780:73:HLVCNBCXX:1:1105:17415:23559 2:N:0:ATCTCG
GGAATATTGGTCAATGGGCGAGAGCCTGAACCAGCCATGCCGCGTGCAGGATGACGGCCT
TATGGGTTGTAAACTGCTTTTATACAGGAAGAAAAAGTCCTTGCGAGGAAAATTGCCGGT
A
>ZSR.C_738:D00780:73:HLVCNBCXX:1:1105:17740:23515 2:N:0:ATCTCG
GGAATATTGCACAATGGGGGAAACCCTGATGCAGCAACGCCGCGTGGAGGATGACACATT
TCGGTGCGTAAACTCCTTTTATATAGGAAGATAATGACGGTACTATATGAATAAGCGCCG
GCTAACTCC
>ZSR.C_739:D00780:73:HLVCNBCXX:1:1105:18489:23638 2:N:0:ATCTCG
GGAATATTGCACAATGGGGGAAACCCTGATGCAGCAACGCCGCGTGGAGGATGACACATT
TCGGTGCGTAAACTCCTTTTATATAGGAAGATAATGACGGTACTATATGAATAAGCGCCG
GCTAAC
>ZSR.C_740:D00780:73:HLVCNBCXX:1:1105:18801:23715 2:N:0:ATCTCG
GGAATATTGCACAATGGGCGAAAGCCTGATGCAGCCATGCCGCGTGTGTGAAGAAGGCTC
TAGGGTTGTAAAGCACTTTCAGTAGGGAGGAAAGGTTGAAGGTTAATACCCTTTGGCTGT
GACGTT
>ZSR.C_741:D00780:73:HLVCNBCXX:1:1105:1829:23979 2:N:0:ATCTCG
GGAATATTGCACAATGGGCGCAAGCCTGATGCAGCCATGCCGCGTGTGTGAAGAAGGCCT
TCGGGTTGTAAAGCACTTTCAGTCGTGAGGAAGGTGGTGTAGTTAATAGCTGCATTACTT
GACGTTAG
>ZSR.C_742:D00780:73:HLVCNBCXX:1:1105:3192:23862 2:N:0:ATCTCG
GGAATATTGCACAATGGACGCAAGCCTGATGCAGCCATGCCGCGTGTGTGAAGAAGGCTC
TAGGGTTGTAAAGCACTTTCAGCAGTGAGGAAAGCTTGTTGGTTAATACCCATC
>ZSR.C_743:D00780:73:HLVCNBCXX:1:1105:3713:23879 2:N:0:ATCTCG
GGAATATTGCACAATGGGGGAAACCCTGATGCAGCAACGCCGCGTGGAGGATGACACATT
TCGGTGCGTAAACTCCTTTTATATAGGAAGATAATGACGGTACTATATGAATAA
>ZSR.C_744:D00780:73:HLVCNBCXX:1:1105:13856:23887 2:N:0:ATCTCG
GGAATATTGGACAATGGGCGCAAGCCTGATCCAGCCATGCCGCGTGTGTGAAGAAGGCTT
TCGGGTTGTAAAGCACTTTCAGTCGGGAGGAAGGCTGCCTAGTTAATACCTAGGTAGATT
GACGTTACCGACA
>ZSR.C_745:D00780:73:HLVCNBCXX:1:1105:16732:23784 2:N:0:ATCTCG
GGAATATTGCACAATGGGGGAAACCCTGATGCAGCAACGCCGCGTGGAGGATGACACATT
TCGGTGCGTAAACTCCTTTTATATAGGAAGATAATGACGGTACTATATGAATAAGCGCCG
GCTAACTCCGTGCCAGC
>ZSR.C_746:D00780:73:HLVCNBCXX:1:1105:3017:24169 2:N:0:ATCTCG
GGAATATTGCACAATGGGGGAAACCCTGATGCAGCCATGCCGCGTGTGTGAAGAAGGCCT
TCGGGTTGTAAAGCACTTTCAGCGAGGAGGAAAGGGTGTAAGTTAATACCTTACA
>ZSR.C_747:D00780:73:HLVCNBCXX:1:1105:5270:24052 2:N:0:ATCTCG
GGAATATTGGTCAATGGACGAGAGTCTGAACCAGCCATGCCGCGTGCAGGAAGACGGCCT
TCTGGGTTGTAAACTGCTTTTGACAGGGAAGAAAACGGCTATGCGTAGCTAACTGACGGT
ACCTGTAGAATAAGCA
>ZSR.C_748:D00780:73:HLVCNBCXX:1:1105:11322:24001 2:N:0:ATCTCG
GGAATATTGGTCAATGGACGAGAGTCTGAACCAGCCATGCCGCGTGCAGGAAGACGGCCT
TCTGGGTTGTAAACTGCTTTTGACAGGGAAGAAAACGGCTATGCGTAGCTAACTGACGGT
AC
>ZSR.C_749:D00780:73:HLVCNBCXX:1:1105:13061:24128 2:N:0:ATCTCG
GGAATATTGCACAATGGGCGCAAGCCTGATGCAGCCATGCCGCGTGTATGAAGAAGGCCT
TCGGGTTGTAAAGTACTTTCAGCAGTGAGGAAGGGATGTACGTTAATAGCGTGCATTTTT
GACGTTAGCTGCAGAAG
>ZSR.C_750:D00780:73:HLVCNBCXX:1:1105:15175:24069 2:N:0:ATCTCG
GGAATATTGGACAATGGGCGCAAGCCTGATCCAGCCATGCCGCGTGTGTGAAGAAGGCTT
TCGGGTTGTAAAGCACTTTCAGTCGGGAGGAAGGCTGCCTAGTTAATACCTAGGTAGATT
GACGTTACCGACAGAAGA
>ZSR.C_751:D00780:73:HLVCNBCXX:1:1105:18105:24109 2:N:0:ATCTCG
GGAATATTGCACAATGGGCGAAAGCCTGATGCAGCCATGCCGCGTGTGTGAAGAAGGCTC
TAGGGTTGTAAAGCACTTTCAGTAGGGAGGAAAGGTTGAAGGTTAATACCCTTTGGCTGT
G
>ZSR.C_752:D00780:73:HLVCNBCXX:1:1105:20341:24070 2:N:0:ATCTCG
GGAATATTGCACAATGGGCGCAAGCCTGATGCAGCCATGCCGCGTGTGTGAAGAAGGCCT
TCGGGTTGTAAAGCACTTTCAGTCGTGAGGAAGGTGGTAGTGTTAATAGCACTAT
>ZSR.C_753:D00780:73:HLVCNBCXX:1:1105:1504:24262 2:N:0:ATCTCG
GGAATATTGCACAATGGGGGAAACCCTGATGCAGCAACGCCGCGTGGAGGATGACACATT
TCGGTGCGTAAACTCCTTTTATATAGGAAGATAATGACGGTACTATATGAATAAGCGCCG
GCTAACTCCGTGCCAG
>ZSR.C_754:D00780:73:HLVCNBCXX:1:1105:1750:24376 2:N:0:ATCTCG
GGAATATTGCACAATGGGGGAAACCCTGATGCAGCAACGCCGCGTGGAGGATGACACATT
TCGGTGCGTAAACTCCTTTTATATAGGAAGATAATGACGGTACTATATGAATAA
>ZSR.C_755:D00780:73:HLVCNBCXX:1:1105:4090:24449 2:N:0:ATCTCG
GGAATATTGCACAATGGGCGCAAGCCTGATGCAGCCATGCCGCGTGTATGAAGAAGGCCT
TCGGGTTGTAAAGTACTTTCAGCAGTGAGGAAGGGATGTACGTTAATAGCGTGCATTTTT
GACGTTAGCTGCA
>ZSR.C_756:D00780:73:HLVCNBCXX:1:1105:5646:24329 2:N:0:ATCTCG
GGAATATTGGTCAATGGACGAGAGTCTGAACCAGCCATGCCGCGTGCAGGAAGACGGCCT
TCTGGGTTGTAAACTGCTTTTGACAGGGAAGAAAACGGCTATGCGTAGCTAACTGACGGT
ACCTGTAGAATAAGCACC
>ZSR.C_757:D00780:73:HLVCNBCXX:1:1105:5908:24381 2:N:0:ATCTCG
GGAATATTGGACAATGGGGGCAACCCTGATCCAGCCATGCCGCGTGTGTGAAGAAGGCCT
TCGGGTTGTAAAGCACTTTCAGTGAGGAAGAAGGCCTGCGGGTCAATAACCGGCAGGAAG
GACATCACACACAGAA
>ZSR.C_758:D00780:73:HLVCNBCXX:1:1105:7922:24411 2:N:0:ATCTCG
GGAATATTGCACAATGGGCGCAAGCCTGATGCAGCCATGCCGCGTGTGTGAAGAAGGCTC
TAGGGTTGTAAAGCACTTTCAGCAGTGAGGAAAGCTTGTTGGTTAATAGCCATCAAGTGT
GACGT
>ZSR.C_759:D00780:73:HLVCNBCXX:1:1105:10395:24474 2:N:0:ATCTCG
GGAATATTGCACAATGGGGGAAACCCTGATGCAGCAACGCCGCGTGGAGGATGACACATT
TCGGTGCGTAAACTCCTTTTATATAGGAAGATAATGACGGTACTATATGAATAAGCGCCG
G
>ZSR.C_760:D00780:73:HLVCNBCXX:1:1105:11350:24346 2:N:0:ATCTCG
GGAATTTTGGACAATGGGGGAAACCCTGATCCAGCCATCCCGCGTGAGTGAAGAAGGCCT
TCGGGTTGTAAAGCTCTTTCGAAAGTGAAGAAAACTTATTTCGTAATATGTTATAAGTAT
GACGGTAAC
>ZSR.C_761:D00780:73:HLVCNBCXX:1:1105:13124:24450 2:N:0:ATCTCG
GGAATATTGCACAATGGGGGAAACCCTGATGCAGCAACGCCGCGTGGAGGATGACACATT
TCGGTGCGTAAACTCCTTTTATATAGGAAGATAATGACGGTACTATATGAATAAGCGCCG
GCTAA
>ZSR.C_762:D00780:73:HLVCNBCXX:1:1105:16369:24420 2:N:0:ATCTCG
GGAATTTTGGACAATGGGGGAAACCCTGATCCAGCCATCCCGCGTGAGTGAAGAAGGCCT
TCGGGTTGTAAAGCTCTTTCGAAAGTGAAGAAAACTTATTTCGTAATATGTTATAAGTAT
G
>ZSR.C_763:D00780:73:HLVCNBCXX:1:1105:17492:24428 2:N:0:ATCTCG
GGAATATTGCACAATGGGGGAAACCCTGATGCAGCAACGCCGCGTGGAGGATGACACATT
TCGGTGCGTAAACTCCTTTTATATAGGAAGATAATGACGGTACTATATGAATAAGCGCCG
GCTAACTCCGTGCCAGC
>ZSR.C_764:D00780:73:HLVCNBCXX:1:1105:2620:24698 2:N:0:ATCTCG
GGAATATTGCACAATGGGCGCAAGCCTGATGCAGCCATGCCGCGTGTATGAAGAAGGCCT
TCGGGTTGTAAAGTACTTTCAGCAGTGAGGAAGGGATGTACGTTAATAGCGTGCATTTTT
GACGTTAGCTGCAGAAGA
>ZSR.C_765:D00780:73:HLVCNBCXX:1:1105:5695:24562 2:N:0:ATCTCG
GGAATATTGGACAATAGGCGAAAGCCTGATCCAGCGACGTCACGTGAATGATGAAGGCCT
TAGGGTTGTAAAATTCTTTTAGTGGAGAAGATAATGACGGTATCCACAGAAAAAGTCCCG
GCTAACTTCGTGCC
>ZSR.C_766:D00780:73:HLVCNBCXX:1:1105:7049:24731 2:N:0:ATCTCG
GGAATATTGCACAATGGGCGCAAGCCTGATGCAGCCATGCCGCGTGTGTGAAGAAGGCTC
TAGGGTTGTAAAGCACTTTCAGCAGTGAGGAAAGCTTGTTGGTTAATACCCATCAAGTGT
GACGT
>ZSR.C_767:D00780:73:HLVCNBCXX:1:1105:8718:24706 2:N:0:ATCTCG
GGAATATTGCACAATGGGGGAAACCCTGATGCAGCCATGCCGCGTGTGTGAAGAAGGCCT
TCGGGTTGTAAAGCACTTTCAGCGAGGAGGAAAGGGTGTAAGTTAATACCTTA
>ZSR.C_768:D00780:73:HLVCNBCXX:1:1105:17428:24635 2:N:0:ATCTCG
GGAATATTGCACAATGGGCGCAAGCCTGATGCAGCCATGCCGCGTGTGTGAAGAAGGCTC
TAGGGTTGTAAAGCACTTTCAGCAGTGAGGAAAGGTTAGTAGTTAATACCTGCTAGCTGT
GACGTTAAC
>ZSR.C_769:D00780:73:HLVCNBCXX:1:1105:18927:24716 2:N:0:ATCTCG
GGAATATTGCACAATGGGGGAAACCCTGATGCAGCAACGCCGCGTGGAGGATGACACATT
TCGGTGCGTAAACTCCTTTTATATAGGAAGATAATGACGGTACTATATGAATAAGCGCCG
GCTAACTCCGTGCCAGC
>ZSR.C_770:D00780:73:HLVCNBCXX:1:1105:2867:24776 2:N:0:ATCTCG
GGAATATTGCACAATGGGGGAAACCCTGATGCAGCAACGCCGCGTGGAGGATGACACATT
TCGGTGCGTAAACTCCTTTTATATAGGAAGATAATGACGGTACTATATGAATAAGCGCCG
GCTAACTCCGTGCCAG
>ZSR.C_771:D00780:73:HLVCNBCXX:1:1105:2953:24922 2:N:0:ATCTCG
GGAATATTGCACAATGGGGGAAACCCTGATGCAGCAACGCCGCGTGGAGGATGACACATT
TCGGTGCGTAAACTCCTTTTATATAGGAAGATAATGACGGTACTATATGAATAA
>ZSR.C_772:D00780:73:HLVCNBCXX:1:1105:7961:24782 2:N:0:ATCTCG
GGAATATTGCACAATGGGGGAAACCCTGATGCAGCAACGCCGCGTGGAGGATGACACATT
TCGGTGCGTAAACTCCTTTTATATAGGAAGATAATGACGGTACTATATGA
>ZSR.C_773:D00780:73:HLVCNBCXX:1:1105:15173:24823 2:N:0:ATCTCG
GGAATATTGCACAATGGGGGAAACCCTGATGCAGCAACGCCGCGTGGAGGATGACACATT
TCGGTGCGTAAACTCCTTTTATATAGGAAGATAATGACGGTACTATATGAATAAGCGCCG
GCTAAC
>ZSR.C_774:D00780:73:HLVCNBCXX:1:1105:15393:24992 2:N:0:ATCTCG
GGAATATTGGACAATGGGCGCAAGCCTGATCCAGCCATGCCGCGTGTGTGAAGAAGGCTT
TCGGGTTGTAAAGCACTTTCAGTCGGGAGGAAGGCTGCCTAGTTAATACCTAGGTAGATT
GACGTT
>ZSR.C_775:D00780:73:HLVCNBCXX:1:1105:15641:24919 2:N:0:ATCTCG
GGAATATTGCACAATGGGGGAAACCCTGATGCAGCAACGCCGCGTGGAGGATGACACATT
TCGGTGCGTAAACTCCTTTTATATAGGAAGATAATGACGGTACTATATGAATAAGCGCCG
GCTAAC
>ZSR.C_776:D00780:73:HLVCNBCXX:1:1105:17681:24953 2:N:0:ATCTCG
GGAATATTGCACAATGGGCGCAAGCCTGATGCAGCCATGCCGCGTGTGTGAAGAAGGCTC
TAGGGTTGTAAAGCACTTTCAGCAGTGAGGAAAGGTTAGTAGTTAATACCTGCTAGCTGT
GACGTTA
>ZSR.C_777:D00780:73:HLVCNBCXX:1:1105:18455:24958 2:N:0:ATCTCG
GGAATATTGGACAATGGGCGCAAGCCTGATCCAGCCATGCCGCGTGTGTGAAGAAGGCTT
TCGGGTTGTAAAGCACTTTCAGTCGGGAGGAAGGCTGCCTAGTTAATACCTAGGTAGATT
G
>ZSR.C_778:D00780:73:HLVCNBCXX:1:1105:2596:25056 2:N:0:ATCTCG
GGAATATTGCACAATGGGCGCAAGCCTGGTGCAGCCATGCCGCGTGTATGAAGAAGGCCT
TCGGGTTGTAAAGTACTTTCAGCAGTGAGGAAGGGATGTACGTTAATAGCGTGCATTTTT
GACGTTAGCTGCAG
>ZSR.C_779:D00780:73:HLVCNBCXX:1:1105:3889:25143 2:N:0:ATCTCG
GGAATATTGCACAATGGGGGAAACCCTGATGCAGCAACGCCGCGTGGAGGATGACACATT
TCGGTGCGTAAACTCCTTTTATATAGGAAGATAATGACGGTACTATATGAATAAGCGCCG
GCTAACTCCGTGCC
>ZSR.C_780:D00780:73:HLVCNBCXX:1:1105:9696:25175 2:N:0:ATCTCG
GGAATATTGCACAATGGGCGCAAGCCTGATGCAGCCATGCCGCGTGTGTGAAGAAGGCTC
TAGGGTTGTAAAGCACTTTCAGCAGTGAGGAAAGCTTGTTGGATAATACCCATCAAGTGT
GACGTT
>ZSR.C_781:D00780:73:HLVCNBCXX:1:1105:10057:25157 2:N:0:ATCTCG
GGAATATTGCACAATGGGGGAAACCCTGATGCAGCCATGCCGCGTGTGTGAAGAAGGCCT
TCGGGTTGTAAAGCACTTTCAGCGAGGAGGAAAGGGTGTAAGTTAATACC
>ZSR.C_782:D00780:73:HLVCNBCXX:1:1105:11665:25228 2:N:0:ATCTCG
GGAATATTGGACAATAGGCGAAAGCCTGATCCAGCGACGTCACGTGAATGATGAAGGCCT
TAGGGTTGTAAAATTCTTTTAGTGGAGAAGATAATGACGGTATCCACAGAAAAAGTCCCG
GCTAAC
>ZSR.C_783:D00780:73:HLVCNBCXX:1:1105:17394:25125 2:N:0:ATCTCG
GGAATATTGCACAATGGGCGCAAGCCTGATGCAGCCATGCCGCGTGTGTGAAGAAGGCTC
TAGGGTTGTAAAGCACTTTCAGCAGTGAGGAAAGCTTGTTGGTTAATACCCATCAAGTGT
GACGTTAACTGCAGAAG
>ZSR.C_784:D00780:73:HLVCNBCXX:1:1105:19071:25098 2:N:0:ATCTCG
GGAATATTGCACAATGGGCGCAAGCCTGATGCAGCCATGCCGCGTGTATGAAGAAGGCCT
TCGGGTTGTAAAGTACTTTCAGCAGTGAGGAAGGGATGTACGTTAATAGCGTGCATTTTT
GACGTT
>ZSR.C_785:D00780:73:HLVCNBCXX:1:1105:4285:25319 2:N:0:ATCTCG
GGAATATTGGACAATGGGGGCAACCCTGATCCAGCCATGCCGCGTGTGTGAAGAAGGCCT
TCGGGTTGTAAAGCACTTTCAGTGAGGAAGAAGGCCTGCGGGTTAATAGCCGGCAGGAAG
GACATCACTCACAGAAGAAGCACCGGCT
>ZSR.C_786:D00780:73:HLVCNBCXX:1:1105:12374:25348 2:N:0:ATCTCG
GGAATATTGGACAATAGGCGAAAGCCTGATCCAGCGACGTCACGTGAATGATGAAGGCCT
TAGGGTTGTAAAATTCTTTTAGTGGAGAAGATAATGACGGTATCCACAGAAAAAGTCCCG
GCTAACTTCGTGCC
>ZSR.C_787:D00780:73:HLVCNBCXX:1:1105:19445:25415 2:N:0:ATCTCG
GGAATATTGCACAATGGGCGCAAGCCTGATGCAGCCATGCCGCGTGTGTGAAGAAGGCTC
TAGGGTTGTAAAGCACTTTCAGCAGTGAGGAAAGGTTAGTAGTTAATACCTGCTAGCTGT
G
>ZSR.C_788:D00780:73:HLVCNBCXX:1:1105:2331:25534 2:N:0:ATCTCG
GGAATATTGCACAATGGGGGAAACCCTGATGCAGCAACGCCGCGTGGAGGATGACACATT
TCGGTGCGTAAACTCCTTTTATATAGGAAGATAATGACGGTACTATATGAATAAG
>ZSR.C_789:D00780:73:HLVCNBCXX:1:1105:3135:25564 2:N:0:ATCTCG
GGAATATTGCACAATGGGGGAAACCCTGATGCAGCAACGCCGCGTGGAGGATGACACATT
TCGGTGCGTAAACTCCTTTTATATAGGAAGATAATGACGGTACTATATGAATAA
>ZSR.C_790:D00780:73:HLVCNBCXX:1:1105:5325:25625 2:N:0:ATCTCG
GGAATATTGCACAATGGGGGAAACCCTGATGCAGCCATGCCGCGTGTGTGAAGAAGGCTC
TAGGGTTGTAAAGCACTTTCAGCGAGGAGGAAAGGGTGTAACTTAATACGTTGCATCTGT
GACGTTAC
>ZSR.C_791:D00780:73:HLVCNBCXX:1:1105:8298:25726 2:N:0:ATCTCG
GGAATATTGCTCAATGGGCGCAAGCCTGATGCAGCCATGCCGCGTGTATGAAGAAGGCCT
TCGGGTTGTAAAGTACTTTCAGCAGTGAGGAAGGGATGTACGTTAATAGCGTGCATTTTT
GACGTTAGCTGCA
>ZSR.C_792:D00780:73:HLVCNBCXX:1:1105:9918:25690 2:N:0:ATCTCG
GGAATATTGCACAATGGGGGAAACCCTGATGCAGCCATGCCGCGTGTGTGAAGAAGGCCT
TCGGGTTGTAAAGCACTTTCAGCGAGGAGGAAAGGGTGTAAGTTAATACCTTACATCTGT
GACGTT
>ZSR.C_793:D00780:73:HLVCNBCXX:1:1105:12598:25520 2:N:0:ATCTCG
GGAATATTGGACAATAGGCGAAAGCCTGATCCAGCGACGTCACGTGAATGATGAAGGCCT
TAGGGTTGTAAAATTCTTTTAGTGGAGAAGATAATGACGGTATCCACAGAAAAAGTCCCG
GCTAAC
>ZSR.C_794:D00780:73:HLVCNBCXX:1:1105:15851:25616 2:N:0:ATCTCG
GGAATATTGCACAATGGGCGAAAGCCTGATGCAGCAATGCCGCGTGGAGGATGACGCATC
TAGGTGTGTAAACTCCTTTTATATGAGAAGATAATGACGGTATCATATGAATAAGCACCG
GCTAAC
>ZSR.C_795:D00780:73:HLVCNBCXX:1:1105:19308:25552 2:N:0:ATCTCG
GGAATATTGCACAATGGGGGAAACCCTGATGCAGCAACGCCGCGTGGAGGATGACACATT
TCGGTGCGTAAACTCCTTTTATATAGGAAGATAATGACGGTACTATATGAATAAGCGCCG
G
>ZSR.C_796:D00780:73:HLVCNBCXX:1:1105:2387:25806 2:N:0:ATCTCG
GGAATATTGCACAATGGGCGCAAGCCTGATGCAGCCATGCCGCGTGTGTGAAGAAGGCTC
TAGGGTTGTAAAGCACTTTCAGCAGTGAGGAAAGCTTGTTGGTTAATAGCCATCAAGTGT
GACGTTAA
>ZSR.C_797:D00780:73:HLVCNBCXX:1:1105:6247:25780 2:N:0:ATCTCG
GGAATATTGCACAATGGGCGCAAGCCTGATGCAGCCATGCCGCGTGTGTGAAGAAGGCTC
TAGGGTTGTAAAGCACTTTCAGCAGTGAGGAAAGCTTGTTGGTTAATAGCCATCAAGTGT
GACGTT
>ZSR.C_798:D00780:73:HLVCNBCXX:1:1105:6375:25931 2:N:0:ATCTCG
GGAATATTGCACAATGGGGGAAACCCTGATGCAGCCATGCCGCGTGTGTGAAGAAGGCCT
TCGGGTTGTAAAGCACTTTCAGCGAGGAGGAAAGGGTGTAAGTTAATACCTTACATCTGT
G
>ZSR.C_799:D00780:73:HLVCNBCXX:1:1105:7849:25912 2:N:0:ATCTCG
GGAATATTGCACAATGGGCGCAAGCCTGATGCAGCCATGCCGCGTGTGTGAAGAAGGCTC
TAGGGTTGTAAAGCACTTTCAGCAGTGAGGAAAGCTTGTTGGTTAATACCCATCAAGTGT
GACGT
>ZSR.C_800:D00780:73:HLVCNBCXX:1:1105:8122:25787 2:N:0:ATCTCG
GGAATATTGGACAATGGGGGCAACCCTGATCCAGCCATGCCGCGTGTGTGAAGAAGGCTT
TCGGGTTGTAAAGCACTTTCAGTCGGGAGGAAGGCTGGCTAGTTAATACCTAGCTAGATT
GACGTT
>ZSR.C_801:D00780:73:HLVCNBCXX:1:1105:9354:25799 2:N:0:ATCTCG
GGAATATTGCACAATGGGGGAAACCCTGATGCAGCCATGCCGCGTGTGTGAAGAAGGCTC
TAGGGTCGTAAAGCACTTTCAGTAGGGAGGAAAGGGTTGTAGTTAATACCTGCGATCTGT
GACGTT
>ZSR.C_802:D00780:73:HLVCNBCXX:1:1105:10683:25801 2:N:0:ATCTCG
GGAATATTGGACAATGGGCGCAAGCCTGATCCAGCAATACCGCGTGTGTGAAGAAGGGTT
TCGGCTCGTAAAGCACTTTCAGTAGGGAGGAAGGCTAGTAAGTTAATACCTTGCTAGATT
GACGT
>ZSR.C_803:D00780:73:HLVCNBCXX:1:1105:13884:25818 2:N:0:ATCTCG
GGAATATTGCACAATGGGCGCAAGCCTGATGCAGCCATGCCGCGTGTGTGAAGAAGGCTC
TAGGGTTGTAAAGCACTTTCAGCAGTGAGGAAAGCTTGTTGGTTAATACCCATCAAGTGT
GAC
>ZSR.C_804:D00780:73:HLVCNBCXX:1:1105:5604:26167 2:N:0:ATCTCG
GGAATATTGCACAATGGGCGCAAGCCTGATGCAGCCATGCCGCGTGTGTGAAGAAGGCTC
TAGGGTTGTAAAGCACTTTCAGCAGTGAGGAAAGGTTAGTAGTTAATACCTGCTAGCTGT
GACGTTAACTGCAGAAGAAGCACCGGCT
>ZSR.C_805:D00780:73:HLVCNBCXX:1:1105:7504:26005 2:N:0:ATCTCG
GGAATATTGCACAATGGGGGAAACCCTGATGCAGCAACGCCGCGTGGAGGATGACACATT
TCGGTGCGTAAACTCCTTTTATATAGGAAGATAATGACGGTACTATATGAATAAGCGCCG
GCTAAC
>ZSR.C_806:D00780:73:HLVCNBCXX:1:1105:17386:26161 2:N:0:ATCTCG
GGAATATTGCACAATGGGCGCAAGCCTGATGCAGCCATGCCGCGTGTGTGAAGAAGGCCT
TCGGGTTGTAAAGCACTTTCAGTCGTGAGGAAGGTGGTGTAGTTAATAGCTGCATTACTT
GACGTT
>ZSR.C_807:D00780:73:HLVCNBCXX:1:1105:20080:26203 2:N:0:ATCTCG
GGAATATTGCACAATGGGGGAAACCCTGATGCAGCAACGCCGCGTGGAGGATGACACATT
TCGGTGCGTAAACTCCTTTTATATAGGAAGATAATGACGGTACTATATGAATAAGCGCCG
GCTAACTCCGTGCCAGC
>ZSR.C_808:D00780:73:HLVCNBCXX:1:1105:20642:26208 2:N:0:ATCTCG
GGAATATTGCACAATGGGCGCAAGCCTGATGCAGCCATGCCGCGTGTGTGAAGAAGGCTC
TAGGGTTGTAAAGCACTTTCAGCAGTGAGGAAAGCTTGTTGGTTAATACCCATC
>ZSR.C_809:D00780:73:HLVCNBCXX:1:1105:2931:26419 2:N:0:ATCTCG
GGAATATTGCACAATGGGCGCAAGCCTGATGCAGCCATGCCGCGTGTGTGAAGAAGGCTC
TAGGGTTGTAAAGCACTTTCAGCAGTGAGGAAAGCTTGTTGGTTAATACCCATC
>ZSR.C_810:D00780:73:HLVCNBCXX:1:1105:5919:26286 2:N:0:ATCTCG
GGAATATTGCACAATGGGCGCAAGCCTGATGCAGCCATGCCGCGTGTGTGAAGAAGGCTC
TAGGGTTGTAAAGCACTTTCAGCAGTGAGGAAAGCTTGTTGGTTAATACCCATCAAGTGT
GACGTTA
>ZSR.C_811:D00780:73:HLVCNBCXX:1:1105:6320:26341 2:N:0:ATCTCG
GGAATATTGCACAATGGGGGAAACCCTGATGCAGCAACGCCGCGTGGAGGATGACACATT
TCGGTGCGTAAACTCCTTTTATATAGGAAGATAATGACGGTACTATATGAATAAGCGCCG
GCTAAC
>ZSR.C_812:D00780:73:HLVCNBCXX:1:1105:7517:26292 2:N:0:ATCTCG
GGAATATTGCACAATGGGCGCAAGCCTGATGCAGCCATGCCGCGTGTGTGAAGAAGGCTC
TAGGGTTGTAAAGCACTTTCAGCAGTGAGGAAAGCTTGTTGGTTAATACCCATCAAGTGT
GAC
>ZSR.C_813:D00780:73:HLVCNBCXX:1:1105:12471:26295 2:N:0:ATCTCG
GGAATATTGCACAATGGGCGCAAGCCTGATGCAGCCATGCCGCGTGTGTGAAGAAGGCTC
TAGGGTTGTAAAGCACTTTCAGCAGTGAGGAAAGGTTAGTAGTTAATACCTGCTAGCTGT
GACGTT
>ZSR.C_814:D00780:73:HLVCNBCXX:1:1105:12736:26498 2:N:0:ATCTCG
GGAATATTGCACAATGGGCGCAAGCCTGATGCAGCCATGCCGCGTGTGTGAAGAAGGCTC
TAGGGTTGTAAAGCACTTTCAGCAGTGAGGAAAGCTTGTTGGTTAATAGCCATCAAGTGT
>ZSR.C_815:D00780:73:HLVCNBCXX:1:1105:15976:26454 2:N:0:ATCTCG
GGAATATTGCACAATGGGGGAAACCCTGATGCAGCAACGCCGCGTGGAGGATGACACATT
TCGGTGCGTAAACTCCTTTTATATAGGAAGATAATGACGGTACTATATGAATAAGCGCCG
GCTAACTCCGTGCCAGC
>ZSR.C_816:D00780:73:HLVCNBCXX:1:1105:18927:26467 2:N:0:ATCTCG
GGAATATTGCACAATGGGCGCAAGCCTGATGCAGCCATGCCGCGTGTGTGAAGAAGGCTC
TAGGGTTGTAAAGCACTTTCAGCAGTGAGGAAAGCTTGTTGGTTAATACCCATCAAGTGT
G
>ZSR.C_817:D00780:73:HLVCNBCXX:1:1105:20141:26455 2:N:0:ATCTCG
GGAATATTGCACAATGGGGGAAACCCTGATGCAGCAACGCCGCGTGGAGGATGACACATT
TCGGTGCGTAAACTCCTTTTATATAGGAAGATAATGACGGTACTATATGAATAAGCGCCG
GCTAACTCCGTGCCAGCAGCCGCG
>ZSR.C_818:D00780:73:HLVCNBCXX:1:1105:3677:26690 2:N:0:ATCTCG
GGAATATTGGACAATGGGGGCAACCCTGATCCAGCCATGCCGCGTGTGTGAAGAAGGCCT
TCGGGTTGTAAAGCACTTTCAGTGAGGAAGAAGGCCTGCGGGTTAATAGCCGGCAGGAAG
GACATCAC
>ZSR.C_819:D00780:73:HLVCNBCXX:1:1105:5382:26728 2:N:0:ATCTCG
GGAATATTGGACAATAGGCGAAAGCCTGATCCAGCGACGTCACGTGAATGATGAAGGCCT
TAGGGTTGTAAAATTCTTTTAGTGGAGAAGATAATGACGGTATCCACAGAAAAAGTCCCG
GCTAACTTCGTGCCAGCAG
>ZSR.C_820:D00780:73:HLVCNBCXX:1:1105:6097:26673 2:N:0:ATCTCG
GGAATATTGCACAATGGGGGAAACCCTGATGCAGCCATGCCGCGTGTGTGAAGAAGGCTC
TAGGGTCGTAAAGCACTTTCAGTAGGGAGGAAAGGGTTGTAGTTAATACCTGCGATCTGT
GACGTTACCTACAGAA
>ZSR.C_821:D00780:73:HLVCNBCXX:1:1105:11271:26505 2:N:0:ATCTCG
GGAATATTGCACAATGGGCGCAAGCCTGATGCAGCCATGCCGCGTGTATGAAGAAGGCCT
TCGGGTTGTAAAGTACTTTCAGCAGTGAGGAAGGGATGTACGTTAATAGCGTGCATTTTT
GACGTT
>ZSR.C_822:D00780:73:HLVCNBCXX:1:1105:11861:26625 2:N:0:ATCTCG
GGAATATTGCACAATGGGCGCAAGCCTGATGCAGCCATGCCGCGTGTGTGAAGAAGGCTC
TAGGGTTGTAAAGCACTTTCAGCAGTGAGGAAAGCTTGTTGGTTAATACCCATCAAGTGT
GACGTTAACTGCAGAAGAA
>ZSR.C_823:D00780:73:HLVCNBCXX:1:1105:14516:26522 2:N:0:ATCTCG
GGAATATTGCACAATGGGGGAAACCCTGATGCAGCCATGCCGCGTGTGTGAAGAAGGCTC
TAGGGTCGTAAAGCACTTTCAGTAGGGAGGAAAGGGTTGTAGTTAATACCTGCGATCTGT
GACGTT
>ZSR.C_824:D00780:73:HLVCNBCXX:1:1105:15731:26676 2:N:0:ATCTCG
GGAATATTGCACAATGGGCGCAAGCCTGATGCAGCCATGCCGCGTGTGTGAAGAAGGCCT
TCGGGTTGTAAAGTACTTTCAGCAGTGAGGAAGGGATGTACGTTAATAGCGTGCATTTTT
GACGTT
>ZSR.C_825:D00780:73:HLVCNBCXX:1:1105:17556:26504 2:N:0:ATCTCG
GGAATATTGCACAATGGGCGCAAGCCTGATGCAGCCATGCCGCGTGTGTGAAGAAGGCTC
TAGGGTTGTAAAGCACTTTCAGCAGTGAGGAAAGGTTAGTAGTTAATACCTGCTAGCTGT
GACGTTA
>ZSR.C_826:D00780:73:HLVCNBCXX:1:1105:18438:26584 2:N:0:ATCTCG
GGAATTTTGGACAATGGGGGAAACCCTGATCCAGCCATCCCGCGTGAGTGAAGAAGGCCT
TCGGGTTGTAAAGCTCTTTCGAAAGTGAAGAAAACTTATTTCGTAATATGTTATAAGTAT
GACGGTAA
>ZSR.C_827:D00780:73:HLVCNBCXX:1:1105:20324:26581 2:N:0:ATCTCG
GGAATATTGCACAATGGGCGCAAGCCTGATGCAGCCATGCCGCGTGTGTGAAGAAGGCTC
TAGGGTTGTAAAGCACTTTCAGCAGTGAGGAAAGCTTGTTGGTTAATAGCCATCAAGTGT
GACGTT
>ZSR.C_828:D00780:73:HLVCNBCXX:1:1105:2382:26966 2:N:0:ATCTCG
GGAATATTGCACAATGGGCGCAAGCCTGATGCAGCCATGCCGCGTGTGTGAAGAAGGCTC
TAGGGTTGTAAAGCACTTTCAGCAGTGAGGAAAGCTTGTTGGTTAATACCCATC
>ZSR.C_829:D00780:73:HLVCNBCXX:1:1105:6415:26765 2:N:0:ATCTCG
GGAATCTTGCACAATGGGCGAAAGCCTGATGCAGCCATGCCGCGTGCGTGATGAAGGCCT
TCGGGTTGTAAAGCGCTTTTAGGTGCGACGATGATGACGGTAACACCAGAAAAAGCCCCG
G
>ZSR.C_830:D00780:73:HLVCNBCXX:1:1105:7132:26999 2:N:0:ATCTCG
GGAATATTGCACAATGGGCGCAAGCCTGATGCAGCCATGCCGCGTGTGTGAAGAAGGCCT
TCGGGTTGTAAAGCACTTTCAGTCGTGAGGAAGGTGGTAGTGTTAATAGCACTATCATTT
GACGTTAGCGACA
>ZSR.C_831:D00780:73:HLVCNBCXX:1:1105:8284:26946 2:N:0:ATCTCG
GGAATATTGCACAATGGGCGAAAGCCTGATGCAGCCATGCCGCGTGTGTGAAGAAGGCTC
TAGGGTTGTAAAGCACTTTCAGTAGGGAGGAAAGGTTGATGGTTAATACCCATTAGCTGT
GACGTT
>ZSR.C_832:D00780:73:HLVCNBCXX:1:1105:12295:26880 2:N:0:ATCTCG
GGAATATTGCACAATGGGGGAAACCCTGATGCAGCAACGCCGCGTGGAGGATGACACATT
TCGGTGCGTAAACTCCTTTTATATAGGAAGATAATGACGGTACTATATGAATAAGCGCCG
GCTAACTCCGTGCCAGC
>ZSR.C_833:D00780:73:HLVCNBCXX:1:1105:12502:26830 2:N:0:ATCTCG
GGAATCTTAGACAATGGGCGCAAGCCTGATCTAGCCATGCCGCGTGAGCGATGAAGGCCT
TAGGGTCGTAAAACTCTTTCGCCAGGGATGATAATGACAGTACCTGGTAAAGAAACCCCG
GCTAACTCCGTGCCAG
>ZSR.C_834:D00780:73:HLVCNBCXX:1:1105:16898:26803 2:N:0:ATCTCG
GGAATATTGGACAATAGGCGAAAGCCTGATCCAGCGACGTCACGTGAATGATGAAGGCCT
TAGGGTTGTAAAATTCTTTTAGTGGAGAAGATAATGACGGTATCCACAGAAAAAGTCCCG
GCTAACTTCGTGC
>ZSR.C_835:D00780:73:HLVCNBCXX:1:1105:19240:26927 2:N:0:ATCTCG
GGAATATTGGACAATGGGGGCAACCCTGATCCAGCCATGCCGCGTGTGTGAAGAAGGCCT
TCGGGTTGTAAAGCACTTTCAGTGAGGAAGAAGGCCTGCGGGTTAATAGCCGGCAGGAAG
G
>ZSR.C_836:D00780:73:HLVCNBCXX:1:1105:19340:26944 2:N:0:ATCTCG
GGAATATTGCACAATGGGGGAAACCCTGATGCAGCAACGCCGCGTGGAGGATGACACATT
TCGGTGCGTAAACTCCTTTTATATAGGAAGATAATGACGGTACTATATGAATAAGCGCCG
GCTAACTC
>ZSR.C_837:D00780:73:HLVCNBCXX:1:1105:19788:26929 2:N:0:ATCTCG
GGAATATTGGACAATGGGGGCAACCCTGATCCAGCCATGCCGCGTGTGTGAAGAAGGCCT
TCGGGTTGTAAAGCACTTTCAGTGAGGAAGAAGGCCTGCGGGTTAATAGCCGGCAGGAAG
GACATCACT
>ZSR.C_838:D00780:73:HLVCNBCXX:1:1105:1843:27241 2:N:0:ATCTCG
GGAATATTGCACAATGGGGGAAACCCTGATGCAGCCATGCCGCGTGTGTGAAGAAGGCCT
TCGGGTTGTAAAGCACTTTCAGTTGTGAGGAAAAGTTAGTAGTTAATACCTGCTAGCC
>ZSR.C_839:D00780:73:HLVCNBCXX:1:1105:5727:27051 2:N:0:ATCTCG
GGAATATTGGACAATAGGCGAAAGCCTGATCCAGCGACGTCACGTGAATGATGAAGGCCT
TAGGGTTGTAAAATTCTTTTAGTGGAGAAGATAATGACGGTATCCA
>ZSR.C_840:D00780:73:HLVCNBCXX:1:1105:6512:27003 2:N:0:ATCTCG
GGAATATTGCACAATGGGGGAAACCCTGATGCAGCAACGCCGCGTGGAGGATGACACATT
TCGGTGCGTAAACTCCTTTTATATAGGAAGATAATGACGGTACTATATGAATAAGCGCCG
GCTAACTCCGTGCCAG
>ZSR.C_841:D00780:73:HLVCNBCXX:1:1105:9511:27136 2:N:0:ATCTCG
GGAATATTGCACAATGGGCGCAAGCCTGATGCAGCCATGCCGCGTGTGTGAAGAAGGCTC
TAGGGTTGTAAAGCACTTTCAGCAGTGAGGAAAGCTTGTTGGTTAATAGCCATCAAGTGT
GACGTTAA
>ZSR.C_842:D00780:73:HLVCNBCXX:1:1105:10097:27094 2:N:0:ATCTCG
GGAATATTGCACAATGGGGGAAACCCTGATGCAGCAACGCCGCGTGGAGGATGACACATT
TCGGTGCGTAAACTCCTTTTATATAGGAAGATAATGACGGTACTATATGAATAAGCGCCG
GCTAAC
>ZSR.C_843:D00780:73:HLVCNBCXX:1:1105:11374:27140 2:N:0:ATCTCG
GGAATATTGCACAATGGGCGCAAGCCTGATGCAGCCATGCCGCGTGTGTGAAGAAGGCTC
TAGGGTTGTAAAGCACTTTCAGCAGTGAGGAAAGCTTGTTGGTTAATACCCATCAAGTGT
GACGTTAACTGCAGAAGAAGCACCGGCTAAC
>ZSR.C_844:D00780:73:HLVCNBCXX:1:1105:11674:27150 2:N:0:ATCTCG
GGAATATTGCACAATGGGCGCAAGCCTGATGCAGCCATGCCGCGTGTGTGAAGAAGGCTC
TAGGGTTGTAAAGCACTTTCAGCAGTGAGGAAAGCTTGTTGGTTAATAGCCATCAAGTGT
GACGTTAACT
>ZSR.C_845:D00780:73:HLVCNBCXX:1:1105:13022:27176 2:N:0:ATCTCG
GGAATATTGCACAATGGGCGAAAGCCTGATGCAGCAATGCCGCGTGGAGGATGACGCATC
TAGGTGTGTAAACTCCTTTTATATGAGAAGATAATGACGGTATCATATGAATAAGCACCG
GCTAACTCCGTGCCAGCA
>ZSR.C_846:D00780:73:HLVCNBCXX:1:1105:18062:27161 2:N:0:ATCTCG
GGAATATTGCACAATGGGCGCAAGCCTGATGCAGCCATGCCGCGTGTGTGAAGAAGGCTC
TAGGGTTGTAAAGCACTTTCAGCAGTGAGGAAAGCTTGTTGGTTAATACCCATCAAGTGT
GACGTTAAC
>ZSR.C_847:D00780:73:HLVCNBCXX:1:1105:20136:27127 2:N:0:ATCTCG
GGAATATTGCACAATGGGCGCAAGCCTGATGCAGCCATGCCGCGTGTGTGAAGAAGGCTC
TAGGGTTGTAAAGCACTTTCAGCAGTGAGGAAAGGTTAGTAGTTAATACCTGCTAGCTGT
GACGTTAACTGCAGAAG
>ZSR.C_848:D00780:73:HLVCNBCXX:1:1105:20509:27140 2:N:0:ATCTCG
GGAATATTGGACAATGGGCGCAAGCCTGATCCAGCCATGCCGCGTGTGTGAAGAAGGCTT
TCGGGTTGTAAAGCACTTTCAGTCGGGAGGAAGGCTGCCTAGTTAATACCTAGGTAGATT
GACGTTACCGACAGAAGAAGCACCG
>ZSR.C_849:D00780:73:HLVCNBCXX:1:1105:5016:27462 2:N:0:ATCTCG
GGAATATTGCACAATGGGCGCAAGCCTGATGCAGCCATGCCGCGTGTGTGAAGAAGGCTC
TAGGGTTGTAAAGCACTTTCAGCAGTGAGGAAAGGTTAGTAGTTAATACCTGCT
>ZSR.C_850:D00780:73:HLVCNBCXX:1:1105:6807:27407 2:N:0:ATCTCG
GGAATATTGCACAATGGGCGCAAGCCTGATGCAGCCATGCCGCGTGTGTGAAGAAGGCTC
TAGGGTTGTAAAGCACTTTCAGCAGTGAGGAAAGGTTAGTAGTTAATACCTGCTAGCTGT
GACGTTAACTGCAGAAGAA
>ZSR.C_851:D00780:73:HLVCNBCXX:1:1105:8120:27461 2:N:0:ATCTCG
GGAATATTGCACAATGGGGGAAACCCTGATGCAGCAACGCCGCGTGGAGGATGACACATT
TCGGTGCGTAAACTCCTTTTATATAGGAAGATAATGACGGTACTATATGAATAA
>ZSR.C_852:D00780:73:HLVCNBCXX:1:1105:11268:27326 2:N:0:ATCTCG
GGAATATTGCACAATGGGCGCAAGCCTGATGCAGCCATGCCGCGTGTGTGAAGAAGGCTC
TAGGGTTGTAAAGCACTTTCAGCAGTGAGGAAAGCTTGTTGGTTAATACCCATC
>ZSR.C_853:D00780:73:HLVCNBCXX:1:1105:11580:27267 2:N:0:ATCTCG
GGAATATTGCACAATGGGCGCAAGCCTGATGCAGCCATGCCGCGTGTGTGAAGAAGGCTC
TAGGGTTGTAAAGCACTTTCAGCAGTGAGGAAAGGTTAGTAGTTAATACCTGCTAGCTGT
GACGTT
>ZSR.C_854:D00780:73:HLVCNBCXX:1:1105:14491:27419 2:N:0:ATCTCG
GGAATATTGCACAATGGGGGAAACCCTGATGCAGCAACGCCGCGTGGAGGATGACACATT
TCGGTGCGTAAACTCCTTTTATATAGGAAGATAATGACGGTACTATATGAATAAGCGCCG
GCTAA
>ZSR.C_855:D00780:73:HLVCNBCXX:1:1105:18652:27255 2:N:0:ATCTCG
GGAATATTGGACAATAGGCGAAAGCCTGATCCAGCGACGTCACGTGAATGATGAAGGCCT
TAGGGTTGTAAAATTCTTTTAGTGGAGAAGATAATGACGGTATCCACAGAAAAAGTCCCG
GCTAACTTCGTGCCAG
>ZSR.C_856:D00780:73:HLVCNBCXX:1:1105:4734:27678 2:N:0:ATCTCG
GGAATATTGCACAATGGGGGAAACCCTGATGCAGCAACGCCGCGTGGAGGATGACACATT
TCGGTGCGTAAACTCCTTTTATATAGGAAGATAATGACGGTACTATATGAATAAGCGCCG
GCTAA
>ZSR.C_857:D00780:73:HLVCNBCXX:1:1105:13255:27720 2:N:0:ATCTCG
GGAATATTGCACAATGGGCGCAAGCCTGATGCAGCCATGCCGCGTGTGTGAAGAAGGCCT
TCGGGTTGTAAAGCACTTTCAGTCGTGAGGAAGGTGGTAGTGTTAATAGCACTATCATTT
GACGTT
>ZSR.C_858:D00780:73:HLVCNBCXX:1:1105:17652:27634 2:N:0:ATCTCG
GGAATATTGCACAATGGGGGAAACCCTGATGCAGCCATGCCGCGTGTGTGAAGAAGGCCT
TCGGGTTGTAAAGCACTTTCAGCGAGGAGGAAAGGGTGTAAGTTAATACCTTACATCTGT
GACGTT
>ZSR.C_859:D00780:73:HLVCNBCXX:1:1105:2183:27932 2:N:0:ATCTCG
GGAATATTGCACAATGGGCGCAAGCCTGATGCAGCCATGCCGCGTGTATGAAGAAGGCCT
TCGGGTTGTAAAGTACTTTCAGCAGTGAGGAAGGGATGTACGTTAATAGCGTGCATTTTT
GACGTTAGCTGCAGAAG
>ZSR.C_860:D00780:73:HLVCNBCXX:1:1105:2350:27791 2:N:0:ATCTCG
GGAATATTGCACAATGGGCGCAAGCCTGATGCAGCCATGCCGCGTGTGTGAAGAAGGCCT
TCGGGTTGTAAAGCACTTTCAGTCGTGAGGAAGGTGGTGTAGTTAATAGCTGCA
>ZSR.C_861:D00780:73:HLVCNBCXX:1:1105:4140:27944 2:N:0:ATCTCG
GGAATATTGCACAATGGGGGAAACCCTGATGCAGCAACGCCGCGTGGAGGATGACACATT
TCGGTGCGTAAACTCCTTTTATATAGGAAGATAATGACGGTACTATATGAATAAGCGCCG
GCTAACTC
>ZSR.C_862:D00780:73:HLVCNBCXX:1:1105:5395:27947 2:N:0:ATCTCG
GGAATATTGCACAATGGGGGAAACCCTGATGCAGCAACGCCGCGTGGAGGATGACACATT
TCGGTGCGTAAACTCCTTTTATATAGGAAGATAATGACGGTACTATATGAATAAGCGCCG
GCTAAC
>ZSR.C_863:D00780:73:HLVCNBCXX:1:1105:7399:27825 2:N:0:ATCTCG
GGAATATTGCACAATGGGCGCAAGCCTGATGCAGCCATGCCGCGTGTGTGAAGAAGGCTC
TAGGGTTGTAAAGCACTTTCAGCAGTGAGGAAAGGTTAGTAGTTAATACCTGCTAGCTGT
GACGTTAACTGCA
>ZSR.C_864:D00780:73:HLVCNBCXX:1:1105:8696:27831 2:N:0:ATCTCG
GGAATATTGCACAATGGGCGCAAGCCTGATGCAGCCATGCCGCGTGTGTGAAGAAGGCTC
TAGGGTTGTAAAGCACTTTCAGCAGTGAGGAAAGCTTGTTGGTTAATACCCATCAAGTGT
GACGTTAA
>ZSR.C_865:D00780:73:HLVCNBCXX:1:1105:10146:27780 2:N:0:ATCTCG
GGAATATTGGACAATGGGCGCAAGCCTGATCCAGCCATGCCGCGTGTGTGAAGAAGGCTT
TCGGGTTGTAAAGCACTTTCAGTCGGGAGGAAGGCTGCCTAGTTAATACCTAGGTAGATT
GACGTT
>ZSR.C_866:D00780:73:HLVCNBCXX:1:1105:10168:27811 2:N:0:ATCTCG
GGAATATTGCACAATGGGGGAAACCCTGATGCAGCAACGCCGCGTGGAGGATGACACATT
TCGGTGCGTAAACTCCTTTTATATAGGAAGATAATGACGGTACTATATGAATAAGCGCCG
GCTAAC
>ZSR.C_867:D00780:73:HLVCNBCXX:1:1105:10870:27800 2:N:0:ATCTCG
GGAATATTGCACAATGGGCGCAAGCCTGATGCAGCCATGCCGCGTGTGTGAAGAAGGCTC
TAGGGTTGTAAAGCACTTTCAGCAGTGAGGAAAGGTTAGTAGTTAATACCTGCTAGCTGT
GACGTTAA
>ZSR.C_868:D00780:73:HLVCNBCXX:1:1105:11315:27915 2:N:0:ATCTCG
GGAATATTGGACAATGGGGGCAACCCTGATCCAGCCATGCCGCGTGTGTGAAGAAGGCCT
TCGGGTTGTAAAGCACTTTCAGTGAGGAAGAAGGCCTGCGGGTTAATAGCCGGCAGGAAG
GACATCACTCACAGAAGAAGCACC
>ZSR.C_869:D00780:73:HLVCNBCXX:1:1105:11579:27806 2:N:0:ATCTCG
GGAATATTGCACAATGGGCGCAAGCCTGATGCAGCCATGCCGCGTGTATGAAGAAGGCCT
TCGGGTTGTAAAGTACTTTCAGCAGTGAGGAAGGGATGTACGTTAATAGCGTGCATTTTT
GACGTTAGCTGCAGAAGA
>ZSR.C_870:D00780:73:HLVCNBCXX:1:1105:14238:27785 2:N:0:ATCTCG
GGAATTTTGGACAATGGGGGAAACCCTGATCCAGCCATCCCGCGTGAGTGAAGAAGGCCT
TCGGGTTGTAAAGCTCTTTCGAAAGTGAAGAAAACTTATTTCGTAATATGTTATAAGTAT
GACGG
>ZSR.C_871:D00780:73:HLVCNBCXX:1:1105:14735:27944 2:N:0:ATCTCG
GGAATATTGCACAATGGGCGCAAGCCTGATGCAGCCATGCCGCGTGTGTGAAGAAGGCTC
TAGGGTTGTAAAGCACTTTCAGCAGTGAGGAAAGCTTGTTGGTTAATACCCATCAAGTGT
GACGTTAACTGCAGAAGAAGCACC
>ZSR.C_872:D00780:73:HLVCNBCXX:1:1105:18029:27803 2:N:0:ATCTCG
GGAATATTGGACAATAGGCGAAAGCCTGATCCAGCGACGTCACGTGAATGATGAAGGCCT
TAGGGTTGTAAAATTCTTTTAGTGGAGAAGATAATGACGGTATCC
>ZSR.C_873:D00780:73:HLVCNBCXX:1:1105:19978:27848 2:N:0:ATCTCG
GGAATATTGCACAATGGGGGAAACCCTGATGCAGCCATGCCGCGTGTGTGAAGAAGGCCT
TCGGGTTGTAAAGCACTTTCAGCGAGGAGGAAAGGGTGTAAGTTAATACCTTACATCTGT
GACGTTACTCGCA
>ZSR.C_874:D00780:73:HLVCNBCXX:1:1105:20361:27800 2:N:0:ATCTCG
GGAATATTGCACAATGGGCGCAAGCCTGATGCAGCCATGCCGCGTGTATGAAGAAGGCCT
TCGGGTTGTAAAGTACTTTCAGCAGCGAGGAAGGGATGTACGTTAATAGCGTGCATTTTT
GACGTTAGC
>ZSR.C_875:D00780:73:HLVCNBCXX:1:1105:1820:28059 2:N:0:ATCTCG
GGAATATTGCACAATGGGGGAAACCCTGATGCAGCAACGCCGCGTGGAGGATGACACATT
TCGGTGCGTAAACTCCTTTTATATAGGAAGATAATGACGGTACTATATGAATAAGCGCCG
GCTAACTCCGTGCCAGCAG
>ZSR.C_876:D00780:73:HLVCNBCXX:1:1105:3459:28134 2:N:0:ATCTCG
GGAATTTTCCGCAATGGGCGAAAGCCTGACGGAGCAACGCCGCGTGAGGGATGAAGGCCT
CTGGGCTGTAAACCTCTTTTATCAAGGAAGAAGATCTGACGGTACTTGATGAATAAGCCA
CGGCTA
>ZSR.C_877:D00780:73:HLVCNBCXX:1:1105:7386:28140 2:N:0:ATCTCG
GGAATATTGCACAATGGGGGAAACCCTGATGCAGCAACGCCGCGTGGAGGATGACACATT
TCGGTGCGTAAACTCCTTTTATATAGGAAGATAATGACGGTACTATATGAATAAGCGCCG
G
>ZSR.C_878:D00780:73:HLVCNBCXX:1:1105:9089:28057 2:N:0:ATCTCG
GGAATCTTAGACAATGGGCGCAAGCCTGATCTAGCCATGCCGCGTGAGCGATGAAGGCCT
TAGGGTCGTAAAACTCTTTCGCCAGGGATGATAATGACAGTACCTGGTAAAGAAACCCCG
GCTAA
>ZSR.C_879:D00780:73:HLVCNBCXX:1:1105:11670:28176 2:N:0:ATCTCG
GGAATATTGCACAATGGGCGCAAGCCTGATGCAGCCATGCCGCGTGTGTGAAGAAGGCTC
TAGGGTTGTAAAGCACTTTCAGCAGTGAGGAAAGCTTGTTGGTTAATACCCATCAAGTGT
GACGTT
>ZSR.C_880:D00780:73:HLVCNBCXX:1:1105:12638:28103 2:N:0:ATCTCG
GGAATATTGCACAATGGGCGCAAGCCTGATGCAGCCATGCCGCGTGTGTGAAGAAGGCTC
TAGGGTTGTAAAGCACTTTCAGCAGTGAGGAAAGCTTGTTGGTTAATACCCATCAAGTGT
GACGTTAACTGCAGAA
>ZSR.C_881:D00780:73:HLVCNBCXX:1:1105:14804:28177 2:N:0:ATCTCG
GGAATATTGCACAATGGGGGAAACCCTGATGCAGCAACGCCGCGTGGAGGATGACACATT
TCGGTGCGTAAACTCCTTTTATATAGGAAGATAATGACGGTACTATATGAATAAGCGCCG
GCTAACTCCGTGCC
>ZSR.C_882:D00780:73:HLVCNBCXX:1:1105:15958:28005 2:N:0:ATCTCG
GGAATATTGCACAATGGGCGAAAGCCTGATGCAGCAATGCCGCGTGGAGGATGACGCATC
TAGGTGTGTAAACTCCTTTTATATGAGAAGATAATGACGGTATCATATGAATAAGCACCG
GCTAACTCCGTGCCAGCA
>ZSR.C_883:D00780:73:HLVCNBCXX:1:1105:16324:28069 2:N:0:ATCTCG
GGAATATTGGACAATGGGCGCAAGCCTGATCCAGCCATGCCGCGTGTGTGAAGAAGGCTT
TCGGGTTGTAAAGCACTTTCAGTCGGGAGGAAGGCTGCCTAGTTAATACCTAGGTAGATT
GACGTTACCGACAGAAGAAGCACCGGCT
>ZSR.C_884:D00780:73:HLVCNBCXX:1:1105:17998:28118 2:N:0:ATCTCG
GGAATATTGCACAATGGGCGCAAGCCTGATGCAGCCATGCCGCGTGTGTGAAGAAGGCTC
TAGGGTTGTAAAGCACTTTCAGCAGTGAGGAAAGCTTGTTGGTTAATAGCCATCAAGTGT
G
>ZSR.C_885:D00780:73:HLVCNBCXX:1:1105:18475:28164 2:N:0:ATCTCG
GGAATATTGGACAATAGGCGAAAGCCTGATCCAGCGACGTCACGTGAATGATGAAGGCCT
TAGGGTTGTAAAATTCTTTTAGTGGAGAAGATAATGACGGTATCCACAGAAAAAGTCCCG
G
>ZSR.C_886:D00780:73:HLVCNBCXX:1:1105:20470:28161 2:N:0:ATCTCG
GGAATATTGGACAATGGGCGCAAGCCTGATCCAGCCATGCCGCGTGTGTGAAGAAGGCTT
TCGGGTTGTAAAGCACTTTCAGTCGGGAGGAAGGCTGCCTGGTTAATACCCAGGTAGATT
GACGTTACC
>ZSR.C_887:D00780:73:HLVCNBCXX:1:1105:2431:28378 2:N:0:ATCTCG
GGAATATTGCACAATGGGGGAAACCCTGATGCAGCAACGCCGCGTGGAGGATGACACATT
TCGGTGCGTAAACTCCTTTTATATAGGAAGATAATGACGGTACTATATGAATAAGCGCCG
GCTAACTCCGTGCCAGC
>ZSR.C_888:D00780:73:HLVCNBCXX:1:1105:2334:28424 2:N:0:ATCTCG
GGAATATTGGACAATAGGCGAAAGCCTGATCCAGCGACGTCACGTGAATGATGAAGGCCT
TAGGGTTGTAAAATTCTTTTAGTGGAGAAGATAATGACGGTATCCACAGAAAAAGTCCCG
GCTAACTTCGTGCCAGCAGCCGCGG
>ZSR.C_889:D00780:73:HLVCNBCXX:1:1105:3726:28305 2:N:0:ATCTCG
GGAATATTGCACAATGGGGGAAACCCTGATGCAGCAACGCCGCGTGGAGGATGACACATT
TCGGTGCGTAAACTCCTTTTATATAGGAAGATAATGACGGTACTATATGAATAAGCGCCG
GCTAAC
>ZSR.C_890:D00780:73:HLVCNBCXX:1:1105:5313:28397 2:N:0:ATCTCG
GGAATATTGCACAATGGGGGAAACCCTGATGCAGCAACGCCGCGTGGAGGATGACACATT
TCGGTGCGTAAACTCCTTTTATATAGGAAGATAATGACGGTACTATATGAATAA
>ZSR.C_891:D00780:73:HLVCNBCXX:1:1105:6436:28369 2:N:0:ATCTCG
GGAATATTGGTCAATGGACGAAAGTCTGAACCAGCCATGCCGCGTGCAGGATGAATGCCC
TATGGGTTGTAAACTGCTTTTATATAGGAAGAAACCCCTCTACGTGTAGAGGGCTGACGG
TACTA
>ZSR.C_892:D00780:73:HLVCNBCXX:1:1105:9112:28475 2:N:0:ATCTCG
GGAATATTGCACAATGGGCGCAAGCCTGATGCAGCCATGCCGCGTGTGTGAAGAAGGCTC
TAGGGTTGTAAAGCACTTTCAGCAGTGAGGAAAGGTTAGTAGTTAATACCTGCTAGCTGT
GACGT
>ZSR.C_893:D00780:73:HLVCNBCXX:1:1105:10105:28411 2:N:0:ATCTCG
GGAATATTGCACAATGGGCGCAAGCCTGATGCAGCCATGCCGCGTGTATGAAGAAGGCCT
TCGGGTTGTAAAGTACTTTCAGCAGTGAGGAAGGGATGTACGTTAATAGCGTGCATTTTT
GACGTT
>ZSR.C_894:D00780:73:HLVCNBCXX:1:1105:10296:28266 2:N:0:ATCTCG
GGAATATTGGACAATGGGGGCAACCCTGATCCAGCCATGCCGCGTGTGTGAAGAAGGCCT
TCGGGTTGTAAAGCACTTTCAGTGAGGAAGAAGGCCTGCGGGTTAATAGCCGGCAGGAAG
G
>ZSR.C_895:D00780:73:HLVCNBCXX:1:1105:12170:28385 2:N:0:ATCTCG
GGAATATTGCACAATGGGCGCAAGCCTGATGCAGCCATGCCGCGTGTGTGAAGAAGGCTC
TAGGGTTGTAAAGCACTTTCAGCAGTGAGGAAAGGTTAGTAGTTAATACCTGCTAGCTGT
GACGTT
>ZSR.C_896:D00780:73:HLVCNBCXX:1:1105:13202:28352 2:N:0:ATCTCG
GGAATATTGCACAATGGGGGAAACCCTGATGCAGCAACGCCGCGTGGAGGATGACACATT
TCGGTGCGTAAACTCCTTTTATATAGGAAGATAATGACGGTACTATATGAATAAGCGCCG
GCTAAC
>ZSR.C_897:D00780:73:HLVCNBCXX:1:1105:18461:28402 2:N:0:ATCTCG
GGAATATTGGACAATGGGCGCAAGCCTGATCCAGCCATGCCGCGTGTGTGAAGAAGGCTT
TCGGGTTGTAAAGCACTTTCAGTCGGGAGGAAGGCTGCCTAGTTAATACCTAGGTAGATT
GACGTT
>ZSR.C_898:D00780:73:HLVCNBCXX:1:1105:1858:28609 2:N:0:ATCTCG
GGAATATTGCACAATGGGCGCAAGCCTGATGCAGCCATGCCGCGTGTGTGAAGAAGGCTC
TAGGGTTGTAAAGCACTTTCAGCAGTGAGGAAAGGTTAGTAGTTAATACCTGCTAGCTGT
GACGTTAACTGCAG
>ZSR.C_899:D00780:73:HLVCNBCXX:1:1105:6319:28637 2:N:0:ATCTCG
GGAATATTGCACAATGGGCGCAAGCCTGATGCAGCCATGCCGCGTGTGTGAAGAAGGCTC
TAGGGTTGTAAAGCACTTTCAGCAGTGAGGAAAGCTTGTTGGTTAATACCCATCAAGTGT
G
>ZSR.C_900:D00780:73:HLVCNBCXX:1:1105:6719:28691 2:N:0:ATCTCG
GGAATATTGGACAATAGGCGAAAGCCTGATCCAGCGACGTCACGTGAATGATGAAGGCCT
TAGGGTTGTAAAATTCTTTTAGTGGAGAAGATAATGACGGTATCCACAGAAAAAGTCCCG
GCTAACTTCGTGCCAG
>ZSR.C_901:D00780:73:HLVCNBCXX:1:1105:7710:28739 2:N:0:ATCTCG
GGAATATTGCACAATGGGGGAAACCCTGATGCAGCAACGCCGCGTGGAGGATGACACATT
TCGGTGCGTAAACTCCTTTTATATAGGAAGATAATGACGGTACTATATGAATAAGCGCCG
GCTAACTCCGTGCCAGC
>ZSR.C_902:D00780:73:HLVCNBCXX:1:1105:11853:28650 2:N:0:ATCTCG
GGAATATTGGACAATAGGCGAAAGCCTGATCCAGCGACGTCACGTGAATGATGAAGGCCT
TAGGGTTGTAAAATTCTTTTAGTGGAGAAGATAATGACGGTATCCACAGAAAAAGTCCCG
GCTAACTTCGTGCCAGCAGCC
>ZSR.C_903:D00780:73:HLVCNBCXX:1:1105:15761:28527 2:N:0:ATCTCG
GGAATATTGGACAATAGGCGAAAGCCTGATCCAGCGACGTCACGTGAATGATGAAGGCCT
TAGGGTTGTAAAATTCTTTTAGTGGAGAAGATAATGACGGTATCCACAGAAAAAGTCCCG
GCTAACTTCGTGC
>ZSR.C_904:D00780:73:HLVCNBCXX:1:1105:2539:28866 2:N:0:ATCTCG
GGAATATTGCACAATGGGCGCAAGCCTGATGCAGCCATGCCGCGTGTGTGAAGAAGGCCT
TCGGGTTGTAAAGCACTTTCAGTCGTGAGGAAGGTAGTGTAGTTAATAGCTGCATTACTT
GACGTTAGCGACAGAAGAA
>ZSR.C_905:D00780:73:HLVCNBCXX:1:1105:4131:28901 2:N:0:ATCTCG
GGAATATTGCACAATGGGCGCAAGCCTGATGCAGCCATGCCGCGTGTGTGAAGAAGGCTC
TAGGGTTGTAAAGCACTTTCAGCAGTGAGGAAAGGTTAGTAGTTAATACCTGCTAGCTG
>ZSR.C_906:D00780:73:HLVCNBCXX:1:1105:6419:28919 2:N:0:ATCTCG
GGAATATTGGACAATGGGGGCAACCCTGATCCAGCCATGCCGCGTGTGTGAAGAAGGCCT
TCGGGTTGTAAAGCACTTTCAGTGAGGAAGAAGGCCTGCGGGTTAATAGCCGGCAGGAAG
G
>ZSR.C_907:D00780:73:HLVCNBCXX:1:1105:8518:28970 2:N:0:ATCTCG
GGAATATTGGTCAATGGAGGCAACTCTGAACCAGCCATGCCGCGTGAAGGAAGACGGTTC
TATGGATTGTAAACTTCTTTTATACTAGAAGAACTACAGATACGTGTATTTGTTTGACGG
TATAGTATGAATAAGCACCGGC
>ZSR.C_908:D00780:73:HLVCNBCXX:1:1105:10657:28755 2:N:0:ATCTCG
GGAATATTGCACAATGGGCGAAAGCCTGATGCAGCCATGCCGCGTGTGTGAAGAAGGCTC
TAGGGTTGTAAAGCACTTTCAGTAGGGAGGAAAGGTTGAAGGTTAATACCCTTTGGTTGT
GACGTTACCTACAG
>ZSR.C_909:D00780:73:HLVCNBCXX:1:1105:18417:28771 2:N:0:ATCTCG
GGAATATTGGTCAATGGGCGAGAGCCTGAACCAGCCATGCCGCGTGCAGGATGACGGCCT
TCTGGGTTGTAAACTGCTTTTCTACAGGAAGAAAAAGGTCATGCGTGACAAATTGCCGGT
A
>ZSR.C_910:D00780:73:HLVCNBCXX:1:1105:18738:28921 2:N:0:ATCTCG
GGAATATTGCACAATGGGGGAAACCCTGATGCAGCAACGCCGCGTGGAGGATGACACATT
TCGGTGCGTAAACTCCTTTTATATAGGAAGATAATGACGGTACTATATGAATAAGCGCCG
GCTAAC
>ZSR.C_911:D00780:73:HLVCNBCXX:1:1105:19681:28837 2:N:0:ATCTCG
GGAATTTTGGACAATGGGGGAAACCCTGATCCAGCCATCCCGCGTGAGTGAAGAAGGCCT
TCGGGTTGTAAAGCTCTTTCGAAAGTGAAGAAAACTTATTTCGTAATATGTTATAAGTAT
GACGGTAACTT
>ZSR.C_912:D00780:73:HLVCNBCXX:1:1105:20093:28998 2:N:0:ATCTCG
GGAATATTGGACAATAGGCGAAAGCCTGATCCAGCGACGTCACGTGAATGATGAAGGCCT
TAGGGTTGTAAAATTCTTTTAGTGGAGAAGATAATGACGGTATCCACAGAAAAAGTCCCG
GCTAACTTCGTGCCAGCA
>ZSR.C_913:D00780:73:HLVCNBCXX:1:1105:5022:29211 2:N:0:ATCTCG
GGAATATTGCACAATGGGGGAAACCCTGATGCAGCAACGCCGCGTGGAGGATGACACATT
TCGGTGCGTAAACTCCTTTTATATAGGAAGATAATGACGGTACTATATGAATAAGCGCCG
GCTAACTCCGTGCCAGCAGCCGCGGTA
>ZSR.C_914:D00780:73:HLVCNBCXX:1:1105:6535:29232 2:N:0:ATCTCG
GGAATATTGGACAATGGGGGCAACCCTGATCCAGCCATGCCGCGTGTGTGAAGAAGGCCT
TCGGGTTGTAAAGCACTTTCAGTGAGGAAGAAGGCCTGCGGGTTAATAGCCGGCAGGAAG
G
>ZSR.C_915:D00780:73:HLVCNBCXX:1:1105:11713:29068 2:N:0:ATCTCG
GGAATATTGCACAATGGGCGCAAGCCTGATGCAGCCATGCCGCGTGTGTGAAGAAGGCCT
TCGGGTTGTAAAGCACTTTCAGTCGTGAGGAAGGTAGTGTAGTTAATAGCTGCATTATTT
GACGTTAGCGACAGAAGAAGCAC
>ZSR.C_916:D00780:73:HLVCNBCXX:1:1105:20669:29120 2:N:0:ATCTCG
GGAATATTGCACAATGGGCGAAAGCCTGATGCAGCAATGCCGCGTGGAGGATGACGCATC
TAGGTGTGTAAACTCCTTTTATATGAGAAGATAATGACGGTATCATATGAATAAGCACCG
GCTAAC
>ZSR.C_917:D00780:73:HLVCNBCXX:1:1105:1656:29500 2:N:0:ATCTCG
GGAATATTGGACAATGGGGGCAACCCTGATCCAGCCATGCCGCGTGTGTGAAGAAGGCCT
TCGGGTTGTAAAGCACTTTCAGTGAGGAAGAAGGCCTGCGGGTTAATAGCCGGCAGGAAG
GACATCACTCACAGAAGA
>ZSR.C_918:D00780:73:HLVCNBCXX:1:1105:6808:29335 2:N:0:ATCTCG
GGAATATTGGACAATAGGCGAAAGCCTGATCCAGCGACGTCACGTGAATGATGAAGGCCT
TAGGGTTGTAAAATTCTTTTAGTGGAGAAGATAATGACGGTATCCACAGAAAAAGTCCCG
GCTAACTTCGTGCCAGCGGCCG
>ZSR.C_919:D00780:73:HLVCNBCXX:1:1105:11736:29488 2:N:0:ATCTCG
GGAATATTGCACAATGGGCGCAAGCCTGATGCAGCCATGCCGCGTGTATGAAGAAGGCCT
TCGGGTTGTAAAGTACTTTCAGCAGTGAGGAAGGGATGTACGTTAATAGCGTGCATTTTT
GACGTTAGCTGCAGA
>ZSR.C_920:D00780:73:HLVCNBCXX:1:1105:12099:29395 2:N:0:ATCTCG
GGAATATTGCACAATGGGCGCAAGCCTGATGCAGCCATGCCGCGTGTGTGAAGAAGGCCT
TCGGGTTGTAAAGCACTTTCAGTCGTGAGGAAGGTAGTGTAGTTAATAGCTGCATTACTT
GACGTTAGCGACAGAAGAAGCA
>ZSR.C_921:D00780:73:HLVCNBCXX:1:1105:13056:29337 2:N:0:ATCTCG
GGAATATTGGTCAATGGACGAAAGTCTGAACCAGCCATGCCGCGTGCAGGAAGAATGCCC
TATGGGTTGTAAACTGCTTTTATATAGGAAGAAACCCCCCAACGTGTTGGGGGCTGACGG
TACTATAT
>ZSR.C_922:D00780:73:HLVCNBCXX:1:1105:16503:29418 2:N:0:ATCTCG
GGAATATTGGACAATAGGCGAAAGCCTGATCCAGCGACGTCACGTGAATGATGAAGGCCT
TAGGGTTGTAAAATTCTTTTAGTGGAGAAGATAATGACGGTATCCACAGAAAAAGTCCCG
G
>ZSR.C_923:D00780:73:HLVCNBCXX:1:1105:17717:29448 2:N:0:ATCTCG
GGAATATTGCACAATGGGGGAAACCCTGATGCAGCAACGCCGCGTGGAGGATGACACATT
TCGGTGCGTAAACTCCTTTTATATAGGAAGATAATGACGGTACTATATGAATAAGCGCCG
GCTAACGCCGTGCCAGCAG
>ZSR.C_924:D00780:73:HLVCNBCXX:1:1105:18151:29425 2:N:0:ATCTCG
GGAATCTTAGACAATGGGCGCAAGCCTGATCTAGCCATGCCGCGTGAGCGATGAAGGCCT
TAGGGTCGTAAAACTCTTTCGCCAGGGATGATAATGACAGTACCTGGTAAAGAAACCCCG
GCTAAC
>ZSR.C_925:D00780:73:HLVCNBCXX:1:1105:18787:29373 2:N:0:ATCTCG
GGAATATTGCACAATGGGGGAAACCCTGATGCAGCCATGCCGCGTGTGTGAAGAAGGCCT
TCGGGTTGTAAAGCACTTTCAGCGAGGAGGAAAGGGTGTAAGTTAATACCTTACATCTGT
G
>ZSR.C_926:D00780:73:HLVCNBCXX:1:1105:1329:29697 2:N:0:ATCTCG
GGAATATTGCACAATGGGGGAAACCCTGATGCAGCCATGCCGCGTGTGTGAAGAAGGCCT
TCGGGTTGTAAAGCACTTTCAGCGAGGAGGAAAGGGTGTAAGTTAATACCTTACATCTGT
GACGTTACTCGCAGAAGAAGCA
>ZSR.C_927:D00780:73:HLVCNBCXX:1:1105:2932:29508 2:N:0:ATCTCG
GGAATATTGGTCAATGGACGAAAGTCTGAACCAGCCATGCCGCGTGCAGGAAGAATGCCC
TATGGGTTGTAAACTGCTTTTATATAGGAAGAAACCCCCCAACGTGTTGGGGGCTGACGG
TACTATATGAATAAGCACC
>ZSR.C_928:D00780:73:HLVCNBCXX:1:1105:4943:29719 2:N:0:ATCTCG
GGAATATTGCACAATGGGGGAAACCCTGATGCAGCAACGCCGCGTGGAGGATGACACATT
TCGGTGCGTAAACTCCTTTTATATAGGAAGATAATGACGGTACTATATGAATAAGCGCCG
GCTAACTCCGTGCCAGCAGCCGC
>ZSR.C_929:D00780:73:HLVCNBCXX:1:1105:8729:29576 2:N:0:ATCTCG
GGAATATTGCACAATGGGCGCAAGCCTGATGCAGCCATGCCGCGTGTGTGAAGAAGGCTC
TAGGGTTGTAAAGCACTTTCAGCAGTGAGGAAAGCTTGTTGGTTAATACCCATCAAGTGT
GACGTTAACTGCAGAAG
>ZSR.C_930:D00780:73:HLVCNBCXX:1:1105:12355:29740 2:N:0:ATCTCG
GGAATATTGCACAATGGGCGCAAGCCTGATGCAGCCATGCCGCGTGTGTGAAGAAGGCTC
TAGGGTTGTAAAGCACTTTCAGCAGTGAGGAAAGCTTGTTGGTTAATAGCCATCAAGTGT
GACGTTAACTGCAGAA
>ZSR.C_931:D00780:73:HLVCNBCXX:1:1105:12546:29608 2:N:0:ATCTCG
GGAATATTGCACAATGGGCGAAAGCCTGATGCAGCCATGCCGCGTGTGTGAAGAAGGCTC
TAGGGTTGTAAAGCACTTTCAGTAGGGAGGAAAGGTTGAAGGTTAATACCCTTTGGTTGT
GACGTT
>ZSR.C_932:D00780:73:HLVCNBCXX:1:1105:14457:29648 2:N:0:ATCTCG
GGAATATTGCACAATGGGGGAAACCCTGATGCAGCAACGCCGCGTGGAGGATGACACATT
TCGGTGCGTAAACTCCTTTTATATAGGAAGATAATGACGGTACTATATGAATAAGCGCC
>ZSR.C_933:D00780:73:HLVCNBCXX:1:1105:16572:29701 2:N:0:ATCTCG
GGAATATTGCACAATGGGCGCAAGCCTGATGCAGCCATGCCGCGTGTATGAAGAAGGCCT
TCGGGTTGTAAAGTACTTTCAGCAGTGAGGAAGGGATGTACGTTAATAGCGTGCATTTTT
GACGTTAGC
>ZSR.C_934:D00780:73:HLVCNBCXX:1:1105:18534:29636 2:N:0:ATCTCG
GGAATATTGCACAATGGGGGAAACCCTGATGCAGCCATGCCGCGTGTGTGAAGAAGGCCT
TCGGGTTGTAAAGCACTTTCAGCGAGGAGGAAAGGGTGTAAGTTAATACCTTACATCTGT
GACGTT
>ZSR.C_935:D00780:73:HLVCNBCXX:1:1105:19007:29574 2:N:0:ATCTCG
GGAATATTGCACAATGGGCGCAAGCCTGATGCAGCCATGCCGCGTGTGTGAAGAAGGCTC
TAGGGTTGTAAAGCACTTTCAGCAGTGAGGAAAGGTTAGTAGTTAATACCTGCTAGCTGT
GACGTT
>ZSR.C_936:D00780:73:HLVCNBCXX:1:1105:20529:29748 2:N:0:ATCTCG
GGAATATTGGACAATGGGGGCAACCCTGATCCAGCCATGCCGCGTGTGTGAAGAAGGCCT
TCGGGTTGTAAAGCACTTTCAGTGAGGAAGAAGGCCTGCGGGTTAATAGCCGGCAGGAAG
GACATCACTCACAGAAG
>ZSR.C_937:D00780:73:HLVCNBCXX:1:1105:20790:29572 2:N:0:ATCTCG
GGAATATTGCACAATGGGGGAAACCCTGATGCAGCAACGCCGCGTGGAGGATGACACATT
TCGGTGCGTAAACTCCTTTTATATAGGAAGATAATGACGGTACTATATGAATAAGCGCCG
G
>ZSR.C_938:D00780:73:HLVCNBCXX:1:1105:7653:29922 2:N:0:ATCTCG
GGAATATTGGACAATGGGGGCAACCCTGATCCAGCCATGCCGCGTGTGTGAAGAAGGCCT
TCGGGTTGTAAAGCACTTTCAGTGAGGAAGAAGGCCTGCGGGTTAATAGCCGGCAGGAAG
G
>ZSR.C_939:D00780:73:HLVCNBCXX:1:1105:11923:29809 2:N:0:ATCTCG
GGAATATTGCACAATGGGGGAAACCCTGATGCAGCAACGCCGCGTGGAGGATGACACATT
TCGGTGCGTAAACTCCTTTTATATAGGAAGATAATGACGGTACTATATGAATAAGCGCCG
GCTAAC
>ZSR.C_940:D00780:73:HLVCNBCXX:1:1105:13178:29865 2:N:0:ATCTCG
GGAATATTGCACAATGGGGGAAACCCTGATGCAGCAACGCCGCGTGGAGGATGACACATT
TCGGTGCGTAAACTCCTTTTATATAGGAAGATAATGACGGTACTATATGAATAAGCGCCG
GCTAAC
>ZSR.C_941:D00780:73:HLVCNBCXX:1:1105:14492:29805 2:N:0:ATCTCG
GGAATATTGGACAATGGGCGCAAGCCTGATCCAGCCATGCCGCGTGTGTGAAGAAGGCTT
TCGGGTTGTAAAGCACTTTCAGTCGGGAGGAAGGCTGCCTAGTTAATACCTAGGTAGATT
GACGTT
>ZSR.C_942:D00780:73:HLVCNBCXX:1:1105:15328:29940 2:N:0:ATCTCG
GGAATATTGCACAATGGGCGCAAGCCTGATGCAGCCATGCCGCGTGTGTGAAGAAGGCTC
TAGGGTTGTAAAGCACTTTCAGCAGTGAGGAAAGCTTGTTGGTTAATAGCCATCAAGTGT
GACGTT
>ZSR.C_943:D00780:73:HLVCNBCXX:1:1105:17470:29755 2:N:0:ATCTCG
GGAATATTGGACAATGGGCGCAAGCCTGATCCAGCCATGCCGCGTGTGTGAAGAAGGCTT
TCGGGTTGTAAAGCACTTTCAGTCGGGAGGAAGGCTGCCTAGTTAATACCTAGGTAGATT
GACGTT
>ZSR.C_944:D00780:73:HLVCNBCXX:1:1105:17947:29944 2:N:0:ATCTCG
GGAATATTGCACAATGGGCGCAAGCCTGATGCAGCCATGCCGCGTGTGTGAAGAAGGCTC
TAGGGTTGTAAAGCACTTTCAGCAGTGAGGAAAGCTTGTTGGTTAATACCCATCAAGTGT
G
>ZSR.C_945:D00780:73:HLVCNBCXX:1:1105:6883:30118 2:N:0:ATCTCG
GGAATATTGCACAATGGGGGAAACCCTGATGCAGCAACGCCGCGTGGAGGATGACACATT
TCGGTGCGTAAACTCCTTTTATATAGGAAGATAATGACGGTACTATATGAATAAGCGCCG
G
>ZSR.C_946:D00780:73:HLVCNBCXX:1:1105:13275:30182 2:N:0:ATCTCG
GGAATATTGGACAATGGGGGCAACCCTGATCCAGCCATGCCGCGTGTGTGAAGAAGGCCT
TCGGGTTGTAAAGCACTTTCAGTGAGGAAGAAGGCCTGCGGGTTAATAGCCGGCAGGAAG
GACATC
>ZSR.C_947:D00780:73:HLVCNBCXX:1:1105:13674:30007 2:N:0:ATCTCG
GGAATATTGCACAATGGGCGCAAGCCTGATGCAGCCATGCCGCGTGTATGAAGAAGGCCT
TCGGGTTGTAAAGTACTTTCAGCAGTGAGGAAGGGATGTACGTTAATAGCGTGCATTTTT
GACGTT
>ZSR.C_948:D00780:73:HLVCNBCXX:1:1105:14395:30029 2:N:0:ATCTCG
GGAATATTGCACAATGGGGGAAACCCTGATGCAGCAACGCCGCGTGGAGGATGACACATT
TCGGTGCGTAAACTCCTTTTATATAGGAAGATAATGACGGTACTATATGAATAAGCGCCG
GCTAA
>ZSR.C_949:D00780:73:HLVCNBCXX:1:1105:16497:30187 2:N:0:ATCTCG
GGAATATTGCACAATGGGCGAAAGCCTGATGCAGCAATGCCGCGTGGAGGATGACGCATC
TAGGTGTGTAAACTCCTTTTATATGAGAAGATAATGACGGTATCATATGAATAAGCACCG
GCTAAC
>ZSR.C_950:D00780:73:HLVCNBCXX:1:1105:17876:30216 2:N:0:ATCTCG
GGAATATTGCACAATGGGGGAAACCCTGATGCAGCAACGCCGCGTGGAGGATGACACATT
TCGGTGCGTAAACTCCTTTTATATAGGAAGATAATGACGGTACTATATGAATAAGCGCCG
GCTAACTC
>ZSR.C_951:D00780:73:HLVCNBCXX:1:1105:18510:30144 2:N:0:ATCTCG
GGAATATTGCACAATGGGCGCAAGCCTGATGCAGCCATGCCGCGTGTGTGAAGAAGGCTC
TAGGGTTGTAAAGCACTTTCAGCAGTGAGGAAAGCTTGTTGGTTAATAGCCAT
>ZSR.C_952:D00780:73:HLVCNBCXX:1:1105:5454:30329 2:N:0:ATCTCG
GGAATATTGCACAATGGGGGAAACCCTGATGCAGCAACGCCGCGTGGAGGATGACACATT
TCGGTGCGTAAACTCCTTTTATATAGGAAGATAATGACGGTACTATATGAATAAGCGCCG
GCTAACTCCGTGCCAGCAGCCGCGGTAA
>ZSR.C_953:D00780:73:HLVCNBCXX:1:1105:7439:30392 2:N:0:ATCTCG
GGAATATTGGTCAATGGGCGAGAGCCTGAACCAGCCATGCCGCGTGCAGGAAGACGGCCT
TCTGGGTTGTAAACTGCTTTTATACGGGAAGAAAACGACCATGCGTGGTCAATTGACGGT
ACC
>ZSR.C_954:D00780:73:HLVCNBCXX:1:1105:13196:30487 2:N:0:ATCTCG
GGAATATTGCACAATGGGGGAAACCCTGATGCAGCAACGCCGCGTGGAGGATGACACATT
TCGGTGCGTAAACTCCTTTTATATAGGAAGATAATGACGGTACTATATGAATAAGCGCCG
GCTAAC
>ZSR.C_955:D00780:73:HLVCNBCXX:1:1105:2869:30649 2:N:0:ATCTCG
GGAATATTGCACAATGGGCGCAAGCCTGATGCAGCCATGCCGCGTGTGTGAAGAAGGCTC
TAGGGTTGTAAAGCACTTTCAGCAGTGAGGAAAGGTTAGTAGTTAATACCTGCTAGCTGT
GACGTTAACTGCAGAAGAA
>ZSR.C_956:D00780:73:HLVCNBCXX:1:1105:3431:30599 2:N:0:ATCTCG
GGAATATTGCACAATGGGCGCAAGCCTGATGCAGCCATGCCGCGTGTATGAAGAAGGCCT
TCGGGTTGTAAAGTACTTTCAGCAGTGAGGAAGGGATGTACGTTAATAGCGTGCATTTTT
GACGTT
>ZSR.C_957:D00780:73:HLVCNBCXX:1:1105:3354:30612 2:N:0:ATCTCG
GGAATATTGCACAATGGGCGCAAGCCTGATGCAGCCATGCCGCGTGTGTGAAGAAGGCTC
TAGGGTTGTAAAGCACTTTCAGCAGTGAGGAAAGCTTGTTGGTTAATACCCATC
>ZSR.C_958:D00780:73:HLVCNBCXX:1:1105:6521:30575 2:N:0:ATCTCG
GGAATATTGCACAATGGGCGCAAGCCTGATGCAGCCATGCCGCGTGTGTGAAGAAGGCTC
TAGGGTTGTAAAGCACTTTCAGCAGTGAGGAAAGCTTGTTGGTTAATACCCATCAAGTGT
G
>ZSR.C_959:D00780:73:HLVCNBCXX:1:1105:6701:30692 2:N:0:ATCTCG
GGAATATTGCACAATGGGCGCAAGCCTGATGCAGCCATGCCGCGTGTATGAAGAAGGCCT
TCGGGTTGTAAAGTACTTTCAGCAGTGAGGAAGGGATGTACGTTAATAGCGTGCATTTTT
GACGTT
>ZSR.C_960:D00780:73:HLVCNBCXX:1:1105:7117:30531 2:N:0:ATCTCG
GGAATATTGCACAATGGGCGCAAGCCTGATGCAGCCATGCCGCGTGTGTGAAGAAGGCTC
TAGGGTTGTAAAGCACTTTCAGCAGTGAGGAAAGCTTGTTGGTTAATACCCATCAAGTGT
GACGTTAAC
>ZSR.C_961:D00780:73:HLVCNBCXX:1:1105:10355:30676 2:N:0:ATCTCG
GGAATATTGCACAATGGGCGCAAGCCTGATGCAGCCATGCCGCGTGTGTGAAGAAGGCTC
TAGGGTTGTAAAGCACTTTCAGCAGTGAGGAAAGGTTAGTAGTTAATACCTGCTAGCTGT
GACGTTAAC
>ZSR.C_962:D00780:73:HLVCNBCXX:1:1105:15792:30746 2:N:0:ATCTCG
GGAATATTGCACAATGGGGGAAACCCTGATGCAGCAACGCCGCGTGGAGGATGACACATT
TCGGTGCGTAAACTCCTTTTATATAGGAAGATAATGACGGTACTATATGAATAAGCGCCG
GCTAA
>ZSR.C_963:D00780:73:HLVCNBCXX:1:1105:16213:30694 2:N:0:ATCTCG
GGAATATTGCACAATGGGCGCAAGCCTGATGCAGCCATGCCGCGTGTGTGAAGAAGGCTC
TAGGGTTGTAAAGCACTTTCAGCAGTGAGGAAAGGTTAGTAGTTAATACCTGCT
>ZSR.C_964:D00780:73:HLVCNBCXX:1:1105:17666:30714 2:N:0:ATCTCG
GGAATATTGCACAATGGGGGAAACCCTGATGCAGCAACGCCGCGTGGAGGATGACACATT
TCGGTGCGTAAACTCCTTTTATATAGGAAGATAATGACGGTACTATATGAATAAGCACCG
GCTAACTCCGTGCCAGCGG
>ZSR.C_965:D00780:73:HLVCNBCXX:1:1105:17955:30747 2:N:0:ATCTCG
GGAATATTGCACAATGGGCGAAAGCCTGATGCAGCAATGCCGCGTGGAGGATGACGCATC
TAGGTGTGTAAACTCCTTTTATATGAGAAGATAATGACGGTATCATATGAATAAGCACCG
GCTAAC
>ZSR.C_966:D00780:73:HLVCNBCXX:1:1105:19909:30655 2:N:0:ATCTCG
GGAATATTGCACAATGGGGGAAACCCTGATGCAGCAACGCCGCGTGGAGGATGACACATT
TCGGTGCGTAAACTCCTTTTATATAGGAAGATAATGACGGTACTATATGAATAAGCGCCG
GCTAACTCCGTGCC
>ZSR.C_967:D00780:73:HLVCNBCXX:1:1105:20993:30558 2:N:0:ATCTCG
GGAATATTGCACAATGGGGGAAACCCTGATGCAGCCATGCCGCGTGTGTGAAGAAGGCCT
TCGGGTTGTAAAGCACTTTCAGTTGTGAGGAAAAGTTAGTAGTTAATACCTGCTAGCCGT
GACGTT
>ZSR.C_968:D00780:73:HLVCNBCXX:1:1105:1232:30907 2:N:0:ATCTCG
GGAATATTGCACAATGGGCGAAAGCCTGATGCAGCAATGCCGCGTGGAGGATGACGCATC
TAGGTGTGTAAACTCCTTTTATATGAGAAGATAATGACGGTATCATATGAATAAGCACCG
GCT
>ZSR.C_969:D00780:73:HLVCNBCXX:1:1105:2334:30826 2:N:0:ATCTCG
GGAATATTGCACAATGGGGGAAACCCTGATGCAGCAACGCCGCGTGGAGGATGACACATT
TCGGTGCGTAAACTCCTTTTATATAGGAAGATAATGACGGTACTATATGAATAAGCGCCG
GCTAACTCCGTGCCAG
>ZSR.C_970:D00780:73:HLVCNBCXX:1:1105:3024:30986 2:N:0:ATCTCG
GGAATATTGCACAATGGGCGAAAGCCTGATGCAGCCATGCCGCGTGTGTGAAGAAGGCTC
TAGGGTTGTAAAGCACTTTCAGTAGGGAGGAAAGGTTGAAGGTTAATACCCTTTGGTTGT
GACGTTACCTACAGAAGAAGCACCGGC
>ZSR.C_971:D00780:73:HLVCNBCXX:1:1105:19385:30802 2:N:0:ATCTCG
GGAATATTGCACAATGGGGGAAACCCTGATGCAGCAACGCCGCGTGGAGGATGACACATT
TCGGTGCGTAAACTCCTTTTATATAGGAAGATAATGACGGTACTATATGAATAAGCGCCG
GCTAACTCCGTGCCAGC
>ZSR.C_972:D00780:73:HLVCNBCXX:1:1105:20077:30797 2:N:0:ATCTCG
GGAATATTGCACAATGGGCGAAAGCCTGATGCAGCAATGCCGCGTGGAGGATGACGCATC
TAGGTGTGTAAACTCCTTTTATATGAGAAGATAATGACGGTATCAT
>ZSR.C_973:D00780:73:HLVCNBCXX:1:1105:1486:31012 2:N:0:ATCTCG
GGAATATTGCACAATGGGCGCAAGCCTGATGCAGCCATGCCGCGTGTGTGAAGAAGGCTC
TAGGGTTGTAAAGCACTTTCAGCAGTGAGGAAAGGTTAGTAGTTAATACCTGCTAGCTGT
GACGTTAACTGCAGAAGAAGCACCGGCT
>ZSR.C_974:D00780:73:HLVCNBCXX:1:1105:4882:31055 2:N:0:ATCTCG
GGAATATTGGACAATGGGCGCAAGCCTGATCCAGCCATGCCGCGTGTGTGAAGAAGGCTT
TCGGGTTGTAAAGCACTTTCAGTCGGGAGGAAGGCTGCCTAGTTAATACCTAGGTAGATT
GACGTTACCGACAGAAGAAGCACCG
>ZSR.C_975:D00780:73:HLVCNBCXX:1:1105:8320:31199 2:N:0:ATCTCG
GGAATATTGCACAATGGGCGCAAGCCTGATGCAGCCATGCCGCGTGTGTGAAGAAGGCTC
TAGGGTTGTAAAGCACTTTCAGCAGTGAGGAAAGCTTGTTGGTTAATACCCATCAAGTGT
GACGT
>ZSR.C_976:D00780:73:HLVCNBCXX:1:1105:9758:31015 2:N:0:ATCTCG
GGAATATTGCACAATGGGGGAAACCCTGATGCAGCCATGCCGCGTGTGTGAAGAAGGCCT
TCGGGTTGTAAAGCACTTTCAGCGAGGAGGAAAGGGTGTAAGTTAATACCTTACATCTGT
GACGTT
>ZSR.C_977:D00780:73:HLVCNBCXX:1:1105:10368:31046 2:N:0:ATCTCG
GGAATATTGCACAATGGGCGCAAGCCTGATGCAGCCATGCCGCGTGTGTGAAGAAGGCTC
TAGGGTTGTAAAGCACTTTCAGCAGTGAGGAAAGGTTAGTAGTTAATACCTGCTAGCTGT
GACGT
>ZSR.C_978:D00780:73:HLVCNBCXX:1:1105:11335:31103 2:N:0:ATCTCG
GGAATATTGCACAATGGGCGCAAGCCTGATGCAGCCATGCCGCGTGTGTGAAGAAGGCTC
TAGGGTTGTAAAGCACTTTCAGCAGTGAGGAAAGCTTGTTGGTTAATACCCATCAAGTGT
GACGTT
>ZSR.C_979:D00780:73:HLVCNBCXX:1:1105:11369:31232 2:N:0:ATCTCG
GGAATATTGGACAATGGGGGCAACCCTGATCCAGCCATGCCGCGTGTGTGAAGAAGGCCT
TCGGGTTGTAAAGCACTTTCAGTGAGGAAGAAGGCCTGCGGGTTAATAGCCGGCCGGAAG
GACATC
>ZSR.C_980:D00780:73:HLVCNBCXX:1:1105:13206:31105 2:N:0:ATCTCG
GGAATATTGCACAATGGGGGAAACCCTGATGCAGCAACGCCGCGTGGAGGATGACACATT
TCGGTGCGTAAACTCCTTTTATATAGGAAGATAATGACGGTACTATATGAATAAGCGCCG
GCTAACTCCGTGCCAGC
>ZSR.C_981:D00780:73:HLVCNBCXX:1:1105:14712:31161 2:N:0:ATCTCG
GGAATATTGCACAATGGGCGCAAGCCTGATGCAGCCATGCCGCGTGTGTGAAGAAGGCCT
TCGGGTTGTAAAGCACTTTCAGTCGTGAGGAAGGTAGTGTAGTTAATAGCTGCATTATTT
GACGTT
>ZSR.C_982:D00780:73:HLVCNBCXX:1:1105:15400:31130 2:N:0:ATCTCG
GGAATATTGCACAATGGGGGAAACCCTGATGCAGCAACGCCGCGTGGAGGATGACACATT
TCGGTGCGTAAACTCCTTTTATATAGGAAGATAATGACGGTACTATATGAATAAGCGCCG
GCTAACTCCGTGCCAGC
>ZSR.C_983:D00780:73:HLVCNBCXX:1:1105:20911:31167 2:N:0:ATCTCG
GGAATATTGCACAATGGGCGCAAGCCTGATGCAGCCATGCCGCGTGTGTGAAGAAGGCTC
TAGGGTTGTAAAGCACTTTCAGCAGTGAGGAAAGCTTGTTGGTTAATACCCATCAAGTGT
GACGTTAAC
>ZSR.C_984:D00780:73:HLVCNBCXX:1:1105:20973:31229 2:N:0:ATCTCG
GGAATATTGCACAATGGGCGCAAGCCTGATGCAGCCATGCCGCGTGTGTGAAGAAGGCTC
TAGGGTTGTAAAGCACTTTCAGCAGTGAGGAAAGCTTGTTGGTTAATACCCATCAAGTGT
GACGTTAA
>ZSR.C_985:D00780:73:HLVCNBCXX:1:1105:2090:31494 2:N:0:ATCTCG
GGAATATTGCACAATGGGCGAAAGCCTGATGCAGCAATGCCGCGTGGAGGATGACGCATC
TAGGTGTGTAAACTCCTTTTATATGAGAAGATAATGACGGTATCATATGAATAAGCACCG
GCTAACTCCGTGCCAGCAG
>ZSR.C_986:D00780:73:HLVCNBCXX:1:1105:5965:31340 2:N:0:ATCTCG
GGAATATTGCACAATGGGGGAAACCCTGATGCAGCAACGCCGCGTGGAGGATGACACATT
TCGGTGCGTAAACTCCTTTTATATAGGAAGATAATGACGGTACTATATGAATAAGCGCCG
GCTAACTCCGTGCCAGC
>ZSR.C_987:D00780:73:HLVCNBCXX:1:1105:15182:31257 2:N:0:ATCTCG
GGAATATTGGACAATGGGGGCAACCCTGATCCAGCCATGCCGCGTGTGTGAAGAAGGCCT
TCGGGTTGTAAAGCACTTTCAGTGAGGAAGAAGGCCTGCGGGTTAATAGCCGGCAGGAAG
GACATCAC
>ZSR.C_988:D00780:73:HLVCNBCXX:1:1105:17633:31405 2:N:0:ATCTCG
GGAATATTGCACAATGGGCGCAAGCCTGATGCAGCCATGCCGCGTGTATGAAGAAGGCCT
TCGGGTTGTAAAGTACTTTCAGCAGTGAGGAAGGGATGTACGTTAATAGCGTGCATTTTT
G
>ZSR.C_989:D00780:73:HLVCNBCXX:1:1105:17943:31350 2:N:0:ATCTCG
GGAATATTGCACAATGGGCGCAAGCCTGATGCAGCCATGCCGCGTGTATGAAGAAGGCCT
TCGGGTTGTAAAGTACTTTCAGCAGTGAGGAAGGGATGTACGTTAATAGCGTGCATTTTT
G
>ZSR.C_990:D00780:73:HLVCNBCXX:1:1105:3500:31716 2:N:0:ATCTCG
GGAATATTGCACAATGGGGGAAACCCTGATGCAGCCATGCCGCGTGTGTGAAGAAGGCCT
TCGGGTTGTAAAGCACTTTCAGCGAGGAGGAAAGGGTGTAAGTTAATACCTTACATCTGT
GACGTT
>ZSR.C_991:D00780:73:HLVCNBCXX:1:1105:6304:31738 2:N:0:ATCTCG
GGAATATTGGACAATGGGCGCAAGCCTGATCCAGCCATGCCGCGTGTGTGAAGAAGGCTT
TCGGGTTGTAAAGCACTTTCAGTCGGGAGGAAGGCTGCCTGGTTAATACCCAGGTAGATT
GACGTTACC
>ZSR.C_992:D00780:73:HLVCNBCXX:1:1105:9111:31742 2:N:0:ATCTCG
GGAATATTGCACAATGGGGGAAACCCTGATGCAGCAACGCCGCGTGGAGGATGACACATT
TCGGTGCGTAAACTCCTTTTATATAGGAAGATAATGACGGTACTATATGAATAA
>ZSR.C_993:D00780:73:HLVCNBCXX:1:1105:11624:31652 2:N:0:ATCTCG
GGAATATTGCACAATGGGCGCAAGCCTGATGCAGCCATGCCGCGTGTGTGAAGAAGGCCT
TCGGGTTGTAAAGCACTTTCAGTCGTGAGGAAGGTGGTAGTGTTAATAGCATTAT
>ZSR.C_994:D00780:73:HLVCNBCXX:1:1105:13396:31645 2:N:0:ATCTCG
GGAATATTGGACAATGGGGGCAACCCTGATCCAGCCATGCCGCGTGTGTGAAGAAGGCCT
TCGGGTTGTAAAGCACTTTCAGTGAGGAAGAAGGCCTGCGGGTCAATAACCGGCAGGAAG
GACATC
>ZSR.C_995:D00780:73:HLVCNBCXX:1:1105:14792:31604 2:N:0:ATCTCG
AGAATTTTGTGCAATATATGAAGGTAAGACACAGAGAGGGCACCTTGCCTAGTCCGTCAA
ATTAAGTGCCAGCAGACGCGGTGAAACTTAAGGGCTAGTTTTGTGGGCAAAAGCGTAAAG
GGTGTG
>ZSR.C_996:D00780:73:HLVCNBCXX:1:1105:17339:31725 2:N:0:ATCTCG
GGAATATTGGACAATAGGCGAAAGCCTGATCCAGCGACGTCACGTGAATGATGAAGGCCT
TAGGGTTGTAAAATTCTTTTAGTGGAGAAGATAATGACGGTATCCACAGAAAAAGTCCCG
GCTAACTT
>ZSR.C_997:D00780:73:HLVCNBCXX:1:1105:18289:31699 2:N:0:ATCTCG
GGAATATTGCACAATGGGCGCAAGCCTGATGCAGCCATGCCGCGTGTGTGAAGAAGGCTC
TAGGGTTGTAAAGCACTTTCAGCAGTGAGGAAAGGTTAGTAGTTAATACCTGCTAGCTGT
GACGTTAACTGCA
>ZSR.C_998:D00780:73:HLVCNBCXX:1:1105:19464:31517 2:N:0:ATCTCG
GGAATCTTGCACAATGGGCGAAAGCCTGATGCAGCCATGCCGCGTGCGTGATGAAGGCCT
TCGGGTTGTAAAGCGCTTTTAGGTGCGACGATGATGACGGTA
>ZSR.C_999:D00780:73:HLVCNBCXX:1:1105:19923:31618 2:N:0:ATCTCG
GGAATATTGCACAATGGGCGCAAGCCTGATGCAGCCATGCCGCGTGTGTGAAGAAGGCTC
TAGGGTTGTAAAGCACTTTCAGCAGTGAGGAAAGCTTGTTGGTTAATAGCCATCAAGTGT
GACGTTAACTGCAGAAGAA
>ZSR.C_1000:D00780:73:HLVCNBCXX:1:1105:1304:31809 2:N:0:ATCTCG
GGAATATTGCACAATGGGCGCAAGCCTGATGCAGCCATGCCGCGTGTGTGAAGAAGGCCT
TCGGGTTGTAAAGCACTTTCAGTCGTGAGGAAGGTGGTAGTGTTAATAGCACTATCATTT
GACGTTAG
>ZSR.C_1001:D00780:73:HLVCNBCXX:1:1105:6306:31948 2:N:0:ATCTCG
GGAATATTGGACAATGGGCGAAAGCCTGATCCAGCAATACCGCGTGTGTGAAGAAGGCCT
GCGGGTTGTAAAGCACTTTCAATTGTGAAGAAAAGCCTAAGGTTAATAACCTTGGGTCTT
GACGTTAACTTTAGAA
>ZSR.C_1002:D00780:73:HLVCNBCXX:1:1105:15917:31946 2:N:0:ATCTCG
GGAATATTGGACAATGGGCGCAAGCCTGATCCAGCCATGCCGCGTGTGTGAAGAAGGCTT
TCGGGTTGTAAAGCACTTTCAGTCGGGAGGAAGGCTGCCTAGTTAATACCTAGGTAGATT
GACGTT
>ZSR.C_1003:D00780:73:HLVCNBCXX:1:1105:19959:31806 2:N:0:ATCTCG
GGAATATTGGACAATGGGGGCAACCCTGATCCAGCCATGCCGCGTGTGTGAAGAAGGCCT
TCGGGTTGTAAAGCACTTTCAGTGAGGAAGAAGGCCTGCGGGTTAATAGCCGGCAGGAAG
GACATCACTCACAGAAGAA
>ZSR.C_1004:D00780:73:HLVCNBCXX:1:1105:3737:32108 2:N:0:ATCTCG
GGAATATTGCACAATGGGCGCAAGCCTGATGCAGCCATGCCGCGTGTGTGAAGAAGGCTC
TAGGGTTGTAAAGCACTTTCAGCAGTGAGGAAAGGTTAGTAGTTAATACCTGCTAGCTGT
GACGTTAACTGCAGAAGAAGCACC
>ZSR.C_1005:D00780:73:HLVCNBCXX:1:1105:3973:32110 2:N:0:ATCTCG
GGAATATTGCACAATGGGGGAAACCCTGATGCAGCAACGCCGCGTGGAGGATGACACATT
TCGGTGCGTAAACTCCTTTTATATAGGAAGATAATGACGGTACTATATGAATAAGCGCCG
GCTAACTCCGTGCCAG
>ZSR.C_1006:D00780:73:HLVCNBCXX:1:1105:5375:32227 2:N:0:ATCTCG
GGAATCTTAGACAATGGGCGCAAGCCTGATCTAGCCATGCCGCGTGAGCGATGAAGGCCT
TAGGGTCGTAAAACTCTTTCGCCAGGGATGATAATGACAGTACCTGGTAAAGAAACCCCG
GCTAACTC
>ZSR.C_1007:D00780:73:HLVCNBCXX:1:1105:5898:32069 2:N:0:ATCTCG
GGAATATTGCACAATGGGCGCAAGCCTGATGCAGCCATGCCGCGTGTGTGAAGAAGGCTC
TAGGGTTGTAAAGCACTTTCAGCAGTGAGGAAAGCTTGTTGGTTAATACCCATCAAGTGT
GACGTTAACTGC
>ZSR.C_1008:D00780:73:HLVCNBCXX:1:1105:10630:32180 2:N:0:ATCTCG
GGAATATTGGACAATGGGGGCAACCCTGATCCAGCCATGCCGCGTGTGTGAAGAAGGCCT
TCGGGTTGTAAAGCACTTTCAGTGAGGAAGAAGGCCTGCGGGTCAATAACCGGCAGGAAG
GACAT
>ZSR.C_1009:D00780:73:HLVCNBCXX:1:1105:11876:32224 2:N:0:ATCTCG
GGAATATTGCACAATGGGCGCAAGCCTGATGCAGCCATGCCGCGTGTGTGAAGAAGGCTC
TAGGGTTGTAAAGCACTTTCAGCAGTGAGGAAAGCTTGTTGGTTAATACCCATCAAGTGT
GACGTTAACTGCAG
>ZSR.C_1010:D00780:73:HLVCNBCXX:1:1105:12202:32144 2:N:0:ATCTCG
GGAATATTGCACAATGGGCGCAAGCCTGATGCAGCCATGCCGCGTGTGTGAAGAAGGCTC
TAGGGTTGTAAAGCACTTTCAGCAGTGAGGAAAGGTTAGTAGTTAATACCTGCTAGCTGT
GACGTTAA
>ZSR.C_1011:D00780:73:HLVCNBCXX:1:1105:12369:32192 2:N:0:ATCTCG
GGAATATTGCACAATGGGGGAAACCCTGATGCAGCAACGCCGCGTGGAGGATGACACATT
TCGGTGCGTAAACTCCTTTTATATAGGAAGATAATGACGGTACTATATGAATAAGCGCCG
GCTAACTCCGTGCC
>ZSR.C_1012:D00780:73:HLVCNBCXX:1:1105:13692:32183 2:N:0:ATCTCG
GGAATATTGCACAATGGGCGCAAGCCTGATGCAGCCATGCCGCGTGTGTGAAGAAGGCTC
TAGGGTTGTAAAGCACTTTCAGCAGTGAGGAAAGCTTGTTGGTTAATACCCATCAAGTGT
GACGTTAAC
>ZSR.C_1013:D00780:73:HLVCNBCXX:1:1105:14007:32061 2:N:0:ATCTCG
GGAATATTGCACAATGGGCGCAAGCCTGATGCAGCCATGCCGCGTGTATGAAGAAGGCCT
TCGGGTTGTAAAGTACTTTCAGCAGTGAGGAAGGGATGTACGTTAATAGCGTGCATTTTT
GACGTT
>ZSR.C_1014:D00780:73:HLVCNBCXX:1:1105:15057:32231 2:N:0:ATCTCG
GGAATATTGCACAATGGGCGCAAGCCTGATGCAGCCATGCCGCGTGTATGAAGAAGGCCT
TCGGGTTGTAAAGTACTTTCAGCAGTGAGGAAGGGATGTACGTTAATAGCGTGCATTTTT
GACGTT
>ZSR.C_1015:D00780:73:HLVCNBCXX:1:1105:16118:32089 2:N:0:ATCTCG
GGAATATTGCACAATGGGGGAAACCCTGATGCAGCAACGCCGCGTGGAGGATGACACATT
TCGGTGCGTAAACTCCTTTTATATAGGAAGATAATGACGGTACTATATGAATAAGCGCCG
GCTAACTCCGTGC
>ZSR.C_1016:D00780:73:HLVCNBCXX:1:1105:17262:32222 2:N:0:ATCTCG
GGAATATTGCACAATGGGGGAAACCCTGATGCAGCAACGCCGCGTGGAGGATGACACATT
TCGGTGCGTAAACTCCTTTTATATAGGAAGATAATGACGGTACTATATGAATAAGCGCCG
GCTAACTC
>ZSR.C_1017:D00780:73:HLVCNBCXX:1:1105:18963:32081 2:N:0:ATCTCG
GGAATATTGCACAATGGGGGAAACCCTGATGCAGCAACGCCGCGTGGAGGATGACACATT
TCGGTGCGTAAACTCCTTTTATATAGGAAGATAATGACGGTACTATATGAATAAGCGCCG
GCTAACTCC
>ZSR.C_1018:D00780:73:HLVCNBCXX:1:1105:2049:32439 2:N:0:ATCTCG
GGAATATTGGACAATGGGCGCAAGCCTGATCCAGCCATGCCGCGTGTGTGAAGAAGGCTT
TCGGGTTGTAAAGCACTTTCAGTCGGGAGGAAGGCTGCCTAGTTAATACCTAGGTAGATT
GACGTTACCGACAGAA
>ZSR.C_1019:D00780:73:HLVCNBCXX:1:1105:5563:32445 2:N:0:ATCTCG
GGAATATTGCACAATGGGCGCAAGCCTGATGCAGCCATGCCGCGTGTATGAAGAAGGCCT
TCGGGTTGTAAAGTACTTTCAGCAGTGAGGAAGGGATGTACGTTAATAGCGTGCATTTTT
GACGTTAG
>ZSR.C_1020:D00780:73:HLVCNBCXX:1:1105:6196:32458 2:N:0:ATCTCG
GGAATATTGCACAATGGGCGCAAGCCTGATGCAGCCATGCCGCGTGTATGAAGAAGGCCT
TCGGGTTGTAAAGTACTTTCAGCAGTGAGGAAGGGATGTACGTTAATAGCGTGCATTTTT
GACGTT
>ZSR.C_1021:D00780:73:HLVCNBCXX:1:1105:8502:32263 2:N:0:ATCTCG
GGAATATTGGACAATAGGCGAAAGCCTGATCCAGCGACGTCACGTGAATGATGAAGGCCT
TAGGGTTGTAAAATTCTTTTAGTGGAGAAGATAATGACGGTATCCACAGAAAAAGTCCCG
GCTAAC
>ZSR.C_1022:D00780:73:HLVCNBCXX:1:1105:9314:32482 2:N:0:ATCTCG
GGAATATTGCACAATGGGGGAAACCCTGATGCAGCAACGCCGCGTGGAGGATGACACATT
TCGGTGCGTAAACTCCTTTTATATAGGAAGATAATGACGGTACTATATGAATAAGCGCCG
GCTAACTCCGTGCC
>ZSR.C_1023:D00780:73:HLVCNBCXX:1:1105:11137:32458 2:N:0:ATCTCG
GGAATCTTGGACAATGGGCGCAAGCCTGATCCAGCCATGCCGCGTGAGTGATGAAGGCCT
TAGGGTCGTAAAGCTCTTTCGCCAGAGATGATAATGACAGTATCTGGTAAAGAAACCCCG
GCTAA
>ZSR.C_1024:D00780:73:HLVCNBCXX:1:1105:11260:32313 2:N:0:ATCTCG
GGAATATTGCACAATGGGCGCAAGCCTGATGCAGCCATGCCGCGTGTGTGAAGAAGGCTC
TAGGGTTGTAAAGCACTTTCAGCAGTGAGGAAAGCTTGTTGGTTAATAGCCATCAAGTGT
GAC
>ZSR.C_1025:D00780:73:HLVCNBCXX:1:1105:11891:32469 2:N:0:ATCTCG
GGAATATTGCACAATGGGGGAAACCCTGATGCAGCAACGCCGCGTGGAGGATGACACATT
TCGGTGCGTAAACTCCTTTTATATAGGAAGATAATGACGGTACTATATGAATAAGCGCCG
GCTAAC
>ZSR.C_1026:D00780:73:HLVCNBCXX:1:1105:18478:32429 2:N:0:ATCTCG
GGAATATTGCACAATGGGGGAAACCCTGATGCAGCCATGCCGCGTGTGTGAAGAAGGCCT
TCGGGTTGTAAAGCACTTTCAGCGAGGAGGAAAGGGTGTAAGTTAATACCTTACATCTGT
GACGTTACTCGCA
>ZSR.C_1027:D00780:73:HLVCNBCXX:1:1105:20496:32354 2:N:0:ATCTCG
GGAATATTGCACAATGGGCGCAAGCCTGATGCAGCCATGCCGCGTGTGTGAAGAAGGCTC
TAGGGTTGTAAAGCACTTTCAGCAGTGAGGAAAGGTTAGTAGTTAATACCTGCTAGCTGT
GACGTTAACTGCAGAAG
>ZSR.C_1028:D00780:73:HLVCNBCXX:1:1105:1679:32736 2:N:0:ATCTCG
GGAATATTGCACAATGGGCGCAAGCCTGATGCAGCCATGCCGCGTGTGTGAAGAAGGCTC
TAGGGTTGTAAAGCACTTTCAGCAGTGAGGAAAGGTTAGTAGTTAATACCTGCTAGCTGT
GACGTTAACTGCAGAAGAAGCA
>ZSR.C_1029:D00780:73:HLVCNBCXX:1:1105:2346:32594 2:N:0:ATCTCG
GGAATATTGCACAATGGGCGCAAGCCTGATGCAGCCATGCCGCGTGTGTGAAGAAGGCTC
TAGGGTTGTAAAGCACTTTCAGCAGTGAGGAAAGCTTGTTGGTTAATACCCATCAAGTG
>ZSR.C_1030:D00780:73:HLVCNBCXX:1:1105:2646:32696 2:N:0:ATCTCG
GGAATATTGCACAATGGGCGCAAGCCTGATGCAGCCATGCCGCGTGTGTGAAGAAGGCTC
TAGGGTTGTAAAGCACTTTCAGCAGTGAGGAAAGCTTGTTGGTTAATACCCATCAAGTGT
GACGTTAA
>ZSR.C_1031:D00780:73:HLVCNBCXX:1:1105:2863:32503 2:N:0:ATCTCG
GGAATATTGGACAATGGGCGCAAGCCTGATCCAGCCATGCCGCGTGTGTGAAGAAGGCTT
TCGGGTTGTAAAGCACTTTCAGTCGGGAGGAAGGCTGCCTAGTTAATACCTAGGTAGATT
GACGTTACCGACAG
>ZSR.C_1032:D00780:73:HLVCNBCXX:1:1105:2876:32664 2:N:0:ATCTCG
GGAATATTGCACAATGGGGGAAACCCTGATGCAGCCATGCCGCGTGTGTGAAGAAGGCCT
TCGGGTTGTAAAGCACTTTCAGCGAGGAGGAAAGGGTGTAAGTTAATACCTTACATCTGT
GACGTTAC
>ZSR.C_1033:D00780:73:HLVCNBCXX:1:1105:5517:32590 2:N:0:ATCTCG
GGAATATTGCACAATGGGCGCAAGCCTGATGCAGCCATGCCGCGTGTGTGAAGAAGGCTC
TAGGGTTGTAAAGCACTTTCAGCAGTGAGGAAAGCTTGTTGGTTAATAGCCATCAAGTGT
GACGTTAACTGCAGAAGAA
>ZSR.C_1034:D00780:73:HLVCNBCXX:1:1105:18174:32515 2:N:0:ATCTCG
GGAATATTGCACAATGGGGGAAACCCTGATGCAGCAACGCCGCGTGGAGGATGACACATT
TCGGTGCGTAAACTCCTTTTATATAGGAAGATAATGACGGTACTATATGAATAAGCGCCG
G
>ZSR.C_1035:D00780:73:HLVCNBCXX:1:1105:2289:32809 2:N:0:ATCTCG
GGAATATTGCACAATGGGCGCAAGCCTGATGCAGCCATGCCGCGTGTATGAAGAAGGCCT
TCGGGTTGTAAAGTACTTTCAGCAGTGAGGAAGGTGGTAGTGTTAATAGCACTGTCATTT
GACGTTAGCTGCAGAAG
>ZSR.C_1036:D00780:73:HLVCNBCXX:1:1105:6816:32794 2:N:0:ATCTCG
GGAATATTGCACAATGGGCGAAAGCCTGATGCAGCCATGCCGCGTGTGTGAAGAAGGCTC
TAGGGTTGTAAAGCACTTTCAGTAGGGAGGAAAGGTTGAAGGTTAATACCCTTTGGCTGT
GACGT
>ZSR.C_1037:D00780:73:HLVCNBCXX:1:1105:6818:32840 2:N:0:ATCTCG
GGAATATTGCACAATGGGGGAAACCCTGATGCAGCAACGCCGCGTGGAGGATGACACATT
TCGGTGCGTAAACTCCTTTTATATAGGAAGATAATGACGGTACTATATGAATAAGCGCCG
GCTAA
>ZSR.C_1038:D00780:73:HLVCNBCXX:1:1105:9497:32855 2:N:0:ATCTCG
GGAATATTGGACAATGGGCGAAAGCCTGATCCAGCAATGCCGCGTGAATGATGAAGGCCC
TAGGGTTGTAAAGTTCTTTTAGCAGGGAAGATAATGACGTTACCT
>ZSR.C_1039:D00780:73:HLVCNBCXX:1:1105:10483:32986 2:N:0:ATCTCG
GGAATATTGGACAATAGGCGAAAGCCTGATCCAGCGACGTCACGTGAATGATGAAGGCCT
TAGGGTTGTAAAATTCTTTTAGTGGAGAAGATAATGACGGTATCCACAGAAAAAGTCCCG
G
>ZSR.C_1040:D00780:73:HLVCNBCXX:1:1105:12766:32777 2:N:0:ATCTCG
GGAATATTGGACAATGGGCGAAAGCCTGATCCAGCAATGCCGCGTGTGTGAAGAAGGCCT
GAGGGTTGTAAAGCACTTTCAGCAAGGAAGATGGATAAAGTGGCTAATACCCACAGTATC
TGACGT
>ZSR.C_1041:D00780:73:HLVCNBCXX:1:1105:13685:32929 2:N:0:ATCTCG
GGAATATTGCACAATGGGGGAAACCCTGATGCAGCAACGCCGCGTGGAGGATGACACATT
TCGGTGCGTAAACTCCTTTTATATAGGAAGATAATGACGGTACTATATGAATAAGCGCCG
GCTAAC
>ZSR.C_1042:D00780:73:HLVCNBCXX:1:1105:14881:32757 2:N:0:ATCTCG
GGAATATTGCACAATGGGCGCAAGCCTGATGCAGCCATGCCGCGTGTATGAAGAAGGCCT
TCGGGTTGTAAAGTACTTTCAGCAGTGAGGAAGGTGGTAGTGTTAATAGCACTATCATTT
GACGTT
>ZSR.C_1043:D00780:73:HLVCNBCXX:1:1105:16457:32971 2:N:0:ATCTCG
GGAATATTGCACAATGGGGGAAACCCTGATGCAGCAACGCCGCGTGGAGGATGACACATT
TCGGTGCGTAAACTCCTTTTATATAGGAAGATAATGACGGTACTATATGAATAAGCGCCG
GCTAAC
>ZSR.C_1044:D00780:73:HLVCNBCXX:1:1105:17514:32771 2:N:0:ATCTCG
GGAATATTGGACAATAGGCGAAAGCCTGATCCAGCGACGTCACGTGAATGATGAAGGCCT
TAGGGTTGTAAAATTCTTTTAGTGGAGAAGATAATGACGGTATCCACAGAAAAGGTCCCG
G
>ZSR.C_1045:D00780:73:HLVCNBCXX:1:1105:17943:32929 2:N:0:ATCTCG
GGAATATTGCACAATGGGCGCAAGCCTGATGCAGCCATGCCGCGTGTGTGAAGAAGGCTC
TAGGGTTGTAAAGCACTTTCAGCAGTGAGGAAAGGTTAGTAGTTAATACCTGCTAGCTGT
GACGTTAACTGCAGAAGAAGCA
>ZSR.C_1046:D00780:73:HLVCNBCXX:1:1105:19060:32866 2:N:0:ATCTCG
GGAATATTGCACAATGGGCGCAAGCCTGATGCAGCCATGCCGCGTGTGTGAAGAAGGCTC
TAGGGTTGTAAAGCACTTTCAGCAGTGAGGAAAGCTTGTTGGTTAATACCCATCAAGTGT
GACGTTAACTGCAGAAG
>ZSR.C_1047:D00780:73:HLVCNBCXX:1:1105:4449:33153 2:N:0:ATCTCG
GGAATATTGGACAATGGGGGCAACCCTGATCCAGCCATGCCGCGTGTGTGAAGAAGGCCT
TCGGGTTGTAAAGCACTTTCAGTGAGGAAGAAGGCCTGCGGGTTAATAGCCGGCAGGAAG
GACATCACTCACAGAAGAAGCACC
>ZSR.C_1048:D00780:73:HLVCNBCXX:1:1105:14673:33203 2:N:0:ATCTCG
GGAATATTGCACAATGGGGGAAACCCTGATGCAGCCATGCCGCGTGTGTGAAGAAGGCCT
TCGGGTTGTAAAGCACTTTCAGCGAGGAGGAAAGGGTGTAAGTTAATACCTTACATCTGT
GACGTT
>ZSR.C_1049:D00780:73:HLVCNBCXX:1:1105:18284:33144 2:N:0:ATCTCG
GGAATATTGCACAATGGGCGCAAGCCTGATGCAGCCATGCCGCGTGTGTGAAGAAGGCTC
TAGGGTTGTAAAGCACTTTCAGCAGTGAGGAAAGCTTGTTGGTTAATACCCATCAAGTGT
G
>ZSR.C_1050:D00780:73:HLVCNBCXX:1:1105:21204:33224 2:N:0:ATCTCG
GGAATATTGGACAATGGGCGCAAGCCTGATCCAGCCATGCCGCGTGTGTGAAGAAGGCTT
TCGGGTTGTAAAGCACTTTCAGTCGGGAGGAAGGCTGCCTAGTTAATACCTAGGTAGATT
GACGTT
>ZSR.C_1051:D00780:73:HLVCNBCXX:1:1105:1738:33468 2:N:0:ATCTCG
GGAATATTGCACAATGGGGGAAACCCTGATGCAGCCATGCCGCGTGTGTGAAGAAGGCCT
TCGGGTTGTAAAGCACTTTCAGTTGTGAGGAAAAGTTAGTAGTTAATACCTGCTAGCCGT
GACGTTA
>ZSR.C_1052:D00780:73:HLVCNBCXX:1:1105:2840:33344 2:N:0:ATCTCG
GGAATATTGCACAATGGGGGAAACCCTGATGCAGCCATGCCGCGTGTGTGAAGAAGGCCT
TCGGGTTGTAAAGCACTTTCAGCGAGGAGGAAAGGGTGTAAGTTAATACCTTACATCTGT
GACGTT
>ZSR.C_1053:D00780:73:HLVCNBCXX:1:1105:4780:33407 2:N:0:ATCTCG
GGAATATTGCACAATGGGGGAAACCCTGATGCAGCAACGCCGCGTGGAGGATGACACATT
TCGGTGCGTAAACTCCTTTTATATAGGAAGATAATGACGGTACTATATGAATAA
>ZSR.C_1054:D00780:73:HLVCNBCXX:1:1105:5963:33381 2:N:0:ATCTCG
GGAATATTGCACAATGGGCGCAAGCCTGATGCAGCCATGCCGCGTGTGTGAAGAAGGCTC
TAGGGTTGTAAAGCACTTTCAGCAGTGAGGAAAGCTTGTTGGTTAATACCCATCAAGTGT
GACGTTAACTGCAGAAGAAGCACCG
>ZSR.C_1055:D00780:73:HLVCNBCXX:1:1105:7580:33423 2:N:0:ATCTCG
GGAATATTGGACAATGGGGGCAACCCTGATCCAGCCATGCCGCGTGTGTGAAGAAGGCCT
TCGGGTTGTAAAGCACTTTCAGTGAGGAAGAAGGCCTGCGGG
>ZSR.C_1056:D00780:73:HLVCNBCXX:1:1105:8895:33463 2:N:0:ATCTCG
GGAATATTGCACAATGGGGGAAACCCTGATGCAGCAACGCCGCGTGGAGGATGACACATT
TCGGTGCGTAAACTCCTTTTATATAGGAAGATAATGACGGTACTATATGAATAAGCGCCG
G
>ZSR.C_1057:D00780:73:HLVCNBCXX:1:1105:9775:33305 2:N:0:ATCTCG
GGAATATTGCACAATGGGCGCAAGCCTGATGCAGCCATGCCGCGTGTGTGAAGAAGGCTC
TAGGGTTGTAAAGCACTTTCAGCAGTGAGGAAAGCTTGTTGGTTAATACCCATCAAGTGT
GACGTTAA
>ZSR.C_1058:D00780:73:HLVCNBCXX:1:1105:13854:33282 2:N:0:ATCTCG
GGAATATTGGTCAATGGGCGAGCGCCTGAACCAGCCATGCCGCGTGCAGGAAGACGGCCT
TCTGGGTTGTAAACTGCTTTTATACGGGAAGAAAAGGGTCCTGCGGGACACATTGCCGGT
ACCGTGTGAATAAGC
>ZSR.C_1059:D00780:73:HLVCNBCXX:1:1105:15607:33360 2:N:0:ATCTCG
GGAATATTGCACAATGGGCGCAAGCCTGATGCAGCCATGCCGCGTGTGTGAAGAAGGCTC
TAGGGTTGTAAAGCACTTTCAGCAGTGAGGAAAGCTTGTTGGTTAATAGCCATCAAGTGT
GACGTT
>ZSR.C_1060:D00780:73:HLVCNBCXX:1:1105:15617:33410 2:N:0:ATCTCG
GGAATATTGCACAATGGGCGCAAGCCTGATGCAGCCATGCCGCGTGTGTGAAGAAGGCCT
TCGGGTTGTAAAGCACTTTCAGTCGTGAGGAAGGTAGTGTAGTTAATAGCTGCATTATTT
GACGTTAGCGACAGAAGA
>ZSR.C_1061:D00780:73:HLVCNBCXX:1:1105:16831:33482 2:N:0:ATCTCG
GGAATATTGCACAATGGGCGAAAGCCTGATGCAGCCATGCCGCGTGTGTGAAGAAGGCTC
TAGGGTTGTAAAGCACTTTCAGTAGGGAGGAAAGGTTGAAGGTTAATACCCTTTGGCTGT
G
>ZSR.C_1062:D00780:73:HLVCNBCXX:1:1105:18283:33489 2:N:0:ATCTCG
GGAATATTGCACAATGGGGGAAACCCTGATGCAGCAACGCCGCGTGGAGGATGACACATT
TCGGTGCGTAAACTCCTTTTATATAGGAAGATAATGACGGTACTATATGAATAAGC
>ZSR.C_1063:D00780:73:HLVCNBCXX:1:1105:19796:33445 2:N:0:ATCTCG
GGAATATTGGGCAATGGGCGCAAGCCTGACCCAGCCATGCCGCGTGTGTGAAGAAGGCCC
TAGGGTTGTAAAGCACTTTAAGCAGGGAGGAAGGCTGTAAGGTTAATAGCCTTGCAGATT
GACGTTACCTGCAGAATAAGCACCGG
>ZSR.C_1064:D00780:73:HLVCNBCXX:1:1105:3608:33745 2:N:0:ATCTCG
GGAATATTGCACAATGGGGGAAACCCTGATGCAGCCATGCCGCGTGTGTGAAGAAGGCCT
TCGGGTTGTAAAGCACTTTCAGTGATGAGGAAAGCTTAGCGGTTAATACCCGCTAAGTGT
GACGTTAGTCACAG
>ZSR.C_1065:D00780:73:HLVCNBCXX:1:1105:3807:33553 2:N:0:ATCTCG
GGAATATTGCACAATGGGCGCAAGCCTGATGCAGCCATGCCGCGTGTGTGAAGAAGGCTC
TAGGGTTGTAAAGCACTTTCAGCAGTGAGGAAAGCTTGTTGGTTAATACCCATCAAGTGT
GACGTTAACTGCAG
>ZSR.C_1066:D00780:73:HLVCNBCXX:1:1105:5602:33526 2:N:0:ATCTCG
GGAATATTGCACAATGGGCGAAAGCCTGATGCAGCCATGCCGCGTGTGTGAAGAAGGCTC
TAGGGTTGTAAAGCACTTTCAGTAGGGAGGAAAGGTTGAAGGTTAATACCCTTTGGCTGT
GACGTTACCTACAGAAGAA
>ZSR.C_1067:D00780:73:HLVCNBCXX:1:1105:8469:33574 2:N:0:ATCTCG
GGAATATTGCACAATGGGGGAAACCCTGATGCAGCAACGCCGCGTGGAGGATGACACATT
TCGGTGCGTAAACTCCTTTTATATAGGAAGATAATGACGGTACTATATGAATAAGCGCCG
GCTAACTCCGTGCCA
>ZSR.C_1068:D00780:73:HLVCNBCXX:1:1105:8860:33741 2:N:0:ATCTCG
GGAATATTGCACAATGGGGGAAACCCTGATGCAGCAACGCCGCGTGGAGGATGACACATT
TCGGTGCGTAAACTCCTTTTATATAGGAAGATAATGACGGTACTATATGAATAAGCGCCG
GCTAACTCCGTGCCAG
>ZSR.C_1069:D00780:73:HLVCNBCXX:1:1105:9574:33665 2:N:0:ATCTCG
GGAATATTGCACAATGGGCGCAAGCCTGATGCAGCCATGCCGCGTGTGTGAAGAAGGCCT
TCGGGTTGTAAAGCACTTTCAGTCGTGAGGAAGGTGGTAGTGTTAATAGCACTATCAT
>ZSR.C_1070:D00780:73:HLVCNBCXX:1:1105:14424:33632 2:N:0:ATCTCG
GGAATATTGCACAATGGGCGCAAGCCTGATGCAGCCATGCCGCGTGTGTGAAGAAGGCTC
TAGGGTTGTAAAGCACTTTCAGCAGTGAGGAAAGCTTGTTGGTTAATACCCATCAAGTGT
GACGTTAACTG
>ZSR.C_1071:D00780:73:HLVCNBCXX:1:1105:14713:33744 2:N:0:ATCTCG
GGAATATTGCACAATGGGCGCAAGCCTGATGCAGCCATGCCGCGTGTGTGAAGAAGGCTC
TAGGGTTGTAAAGCACTTTCAGCAGTGAGGAAAGCTTGTTGGTTAATACCCATCAAGTGT
GACGTT
>ZSR.C_1072:D00780:73:HLVCNBCXX:1:1105:17180:33537 2:N:0:ATCTCG
GGAATTTTCCGCAATGGGCGAAAGCCTGACGGAGCAACGCCGCGTGAGGGATGAAGGCCT
CTGGGCTGTAAACCTCTTTTCTCAAGGAAGAAGATCTGACGGTACTTGAGGAATAAGCCA
CGGCTA
>ZSR.C_1073:D00780:73:HLVCNBCXX:1:1105:17531:33656 2:N:0:ATCTCG
GGAATTTTGGACAATGGGGGAAACCCTGATCCAGCCATCCCGCGTGAGTGAAGAAGGCCT
TCGGGTTGTAAAGCTCTTTCGAAAGTGAAGAAAACTTATTTCGTAATATGTTATAAGTAT
GACGGT
>ZSR.C_1074:D00780:73:HLVCNBCXX:1:1105:5049:33986 2:N:0:ATCTCG
GGAATATTGCACAATGGGGGAAACCCTGATGCAGCCATGCCGCGTGTGTGAAGAAGGCTC
TAGGGTCGTAAAGCACTTTCAGTAGGGAGGAAAGGGTTGTAGTTAATACCTGCGATCTGT
GACGTT
>ZSR.C_1075:D00780:73:HLVCNBCXX:1:1105:11687:33756 2:N:0:ATCTCG
GGAATATTGCACAATGGGCGCAAGCCTGATGCAGCCATGCCGCGTGTGTGAAGAAGGCCT
TCGGGTTGTAAAGCACTTTCAGTCGTGAGGAAGGTAGTGTAGTTAATAGCTGCA
>ZSR.C_1076:D00780:73:HLVCNBCXX:1:1105:13472:33978 2:N:0:ATCTCG
GGAATATTGCACAATGGGCGCAAGCCTGATGCAGCCATGCCGCGTGTGTGAAGAAGGCTC
TAGGGTTGTAAAGCACTTTCAGCAGTGAGGAAAGCTTGTTGGTTAATACCCATCAAGTGT
GACGTTAAC
>ZSR.C_1077:D00780:73:HLVCNBCXX:1:1105:16439:33978 2:N:0:ATCTCG
GGAATATTGGTCAATGGGCGAGAGCCTGAACCAGCCATGCCGCGTGCAGGAAGACGGCCT
TCTGGGTTGTAAACTGCTTTTATATGGGAAGAAAAAGGTCTTGCGAGACAAATTGCCGGT
A
>ZSR.C_1078:D00780:73:HLVCNBCXX:1:1105:16513:33974 2:N:0:ATCTCG
GGAATATTGCACAATGGGCGCAAGCCTGATGCAGCCATGCCGCGTGTGTGAAGAAGGCTC
TAGGGTTGTAAAGCACTTTCAGCAGTGAGGAAAGCTTGTTGGTTAATAGCCATCAAGTGT
GACGTTAACTGCAGAAGAAGCAC
>ZSR.C_1079:D00780:73:HLVCNBCXX:1:1105:17905:33821 2:N:0:ATCTCG
GGAATATTGCACAATGGGGGAAACCCTGATGCAGCAACGCCGCGTGGAGGATGACACATT
TCGGTGCGTAAACTCCTTTTATATAGGAAGATAATGACGGTACTATATGAATAAGCGCCG
G
>ZSR.C_1080:D00780:73:HLVCNBCXX:1:1105:19754:33937 2:N:0:ATCTCG
GGAATATTGCACAATGGGCGAAAGCCTGATGCAGCCATGCCGCGTGTGTGAAGAAGGCTC
TAGGGTTGTAAAGCACTTTCAGTAGGGAAGAAAGGTTGAAGGTTAATACCCTTTGGCTGT
GACGTTACCTACAGAAGAA
>ZSR.C_1081:D00780:73:HLVCNBCXX:1:1105:20526:33881 2:N:0:ATCTCG
GGAATATTGCACAATGGGGGAAACCCTGATGCAGCCATGCCGCGTGTGTGAAGAAGGCCT
TCGGGTTGTAAAGCACTTTCAGCGAGGAGGAAAGGTTAGTAGTTAATACCTGCTAG
>ZSR.C_1082:D00780:73:HLVCNBCXX:1:1105:3668:34075 2:N:0:ATCTCG
GGAATATTGCACAATGGGCGCAAGCCTGATGCAGCCATGCCGCGTGTGTGAAGAAGGCTC
TAGGGTTGTAAAGCACTTTCAGCAGTGAGGAAAGCTTGTTGGTTAATACCCATCAAGTGT
GACGTTAA
>ZSR.C_1083:D00780:73:HLVCNBCXX:1:1105:6866:34148 2:N:0:ATCTCG
GGAATATTGCACAATGGGCGAAAGCCTGATGCAGCCATGCCGCGTGTGTGAAGAAGGCTC
TAGGGTTGTAAAGCACTTTCAGTAGGGAGGAAAGGTTGAAGGTTAATACCCTTTGGCTGT
GACGT
>ZSR.C_1084:D00780:73:HLVCNBCXX:1:1105:6942:34178 2:N:0:ATCTCG
GGAATATTGCACAATGGGCGCAAGCCTGATGCAGCCATGCCGCGTGTATGAAGAAGGCCT
TCGGGTTGTAAAGTACTTTCAGCAGTGAGGAAGGGATGTACGTTAATAGCGTGCATTTTT
G
>ZSR.C_1085:D00780:73:HLVCNBCXX:1:1105:8492:34244 2:N:0:ATCTCG
GGAATATTGCACAATGGGCGCAAGCCTGATGCAGCCATGCCGCGTGTGTGAAGAAGGCTC
TAGGGTTGTAAAGCACTTTCAGCAGTGAGGAAAGCTTGTTGGTTAATAGCCATCAAGTGT
GACGTT
>ZSR.C_1086:D00780:73:HLVCNBCXX:1:1105:11706:34142 2:N:0:ATCTCG
GGAATATTGCACAATGGGCGCAAGCCTGATGCAGCCATGCCGCGTGTGTGAAGAAGGCTC
TAGGGTTGTAAAGCACTTTCAGCAGTGAGGAAAGGTTAGTAGTTAATACCTGCTAGCTGT
GACGTTAA
>ZSR.C_1087:D00780:73:HLVCNBCXX:1:1105:11911:34018 2:N:0:ATCTCG
GGAATATTGCACAATGGGCGCAAGCCTGATGCAGCCATGCCGCGTGTGTGAAGAAGGCTC
TAGGGTTGTAAAGCACTTTCAGCAGTGAGGAAAGCTTGTTGGTTAATAGCCATCAAGTGT
GACGTT
>ZSR.C_1088:D00780:73:HLVCNBCXX:1:1105:12929:34066 2:N:0:ATCTCG
GGAATATTGCACAATGGGCGCAAGCCTGATGCAGCCATGCCGCGTGTGTGAAGAAGGCTC
TAGGGTTGTAAAGCACTTTCAGCAGTGAGGAAAGCTTGTTGGTTAATACCCATCAAGTGT
GACGTTAA
>ZSR.C_1089:D00780:73:HLVCNBCXX:1:1105:14821:34028 2:N:0:ATCTCG
GGAATATTGCACAATGGGGGAAACCCTGATGCAGCAACGCCGCGTGGAGGATGACACATT
TCGGTGCGTAAACTCCTTTTATATAGGAAGATAATGACGGTACTATATGAATAAGCGCCG
GCTAACTCCGTGCCAGC
>ZSR.C_1090:D00780:73:HLVCNBCXX:1:1105:15292:34183 2:N:0:ATCTCG
GGAATATTGCACAATGGGCGAAAGCCTGATGCAGCAATGCCGCGTGGAGGATGACGCATC
TAGGTGTGTAAACTCCTTTTATATGAGAAGATAATGACGGTATCATATGAATAAGCACCG
GCTAAC
>ZSR.C_1091:D00780:73:HLVCNBCXX:1:1105:15835:34169 2:N:0:ATCTCG
GGAATATTGCACAATGGGCGCAAGCCTGATGCAGCCATGCCGCGTGTGTGAAGAAGGCCT
TAGGGTTGTAAAGCACTTTCAGTAAGGAGGAAAGGTTAGTAGGTAATATCTGCTAGCTGT
GACGTT
>ZSR.C_1092:D00780:73:HLVCNBCXX:1:1105:17031:34164 2:N:0:ATCTCG
GGAATATTGGACAATGGGGGCAACCCTGATCCAGCCATGCCGCGTGTGTGAAGAAGGCCT
TCGGGTTGTAAAGCACTTTCAGTGAGGAAGAAGGCCTGCGGGTTAATAGCCGGCAGGAAG
GACATC
>ZSR.C_1093:D00780:73:HLVCNBCXX:1:1105:17030:34204 2:N:0:ATCTCG
GGAATATTGCACAATGGGGGAAACCCTGATGCAGCCATGCCGCGTGTGTGAAGAAGGCCT
TCGGGTTGTAAAGCACTTTCAGCGAGGAGGAAAGGGTGTAAGTTAATACCTTACATCTGT
GACGTT
>ZSR.C_1094:D00780:73:HLVCNBCXX:1:1105:17507:34126 2:N:0:ATCTCG
GGAATATTGCACAATGGGCGCAAGCCTGATGCAGCCATGCCGCGTGTGTGAAGAAGGCTC
TAGGGTTGTAAAGCACTTTCAGCAGTGAGGAAAGCTTGTTGGTTAATACCCATCAAGTGT
GACGTTAACTGCAGAAGAAGCACCGGCTA
>ZSR.C_1095:D00780:73:HLVCNBCXX:1:1105:19565:34047 2:N:0:ATCTCG
GGAATATTGCACAATGGGGGAAACCCTGATGCAGCCATGCCGCGTGTGTGAAGAAGGCCT
TCGGGTTGTAAAGCACTTTCAGCGAGGAGGAAAGGTTAGTAGTTAATACCTGCTAGCTGT
GACGTTACTCGCAGAAGAAGCACC
>ZSR.C_1096:D00780:73:HLVCNBCXX:1:1105:19697:34120 2:N:0:ATCTCG
GGAATATTGCACAATGGGGGAAACCCTGATGCAGCAACGCCGCGTGGAGGATGACACATT
TCGGTGCGTAAACTCCTTTTATATAGGAAGATAATGACGGTACTATATGAATAAGCGCCG
GCTAACTCCGTGCCAGCAG
>ZSR.C_1097:D00780:73:HLVCNBCXX:1:1105:4847:34264 2:N:0:ATCTCG
GGAATATTGCACAATGGGGGAAACCCTGATGCAGCCATGCCGCGTGTGTGAAGAAGGCCT
TCGGGTTGTAAAGCACTTTCAGCGAGGAGGAAAGGGTGTAAGTTAATACCTTACATCTGT
GACGTTACTCGCAGAAGAA
>ZSR.C_1098:D00780:73:HLVCNBCXX:1:1105:9396:34338 2:N:0:ATCTCG
GGAATATTGCACAATGGGGGAAACCCTGATGCAGCCATGCCGCGTGTGTGAAGAAGGCCT
TCGGGTTGTAAAGCACTTTCAGTTGTGAGGAAAAGTTAGTAGTTAATACCTGCTAGCCGT
GACGT
>ZSR.C_1099:D00780:73:HLVCNBCXX:1:1105:14122:34403 2:N:0:ATCTCG
GGAATATTGCACAATGGGCGCAAGCCTGATGCAGCCATGCCGCGTGTGTGAAGAAGGCTC
TAGGGTTGTAAAGCACTTTCAGCAGTGAGGAAAGCTTGTTGGTTAATACCCATCAAGTGT
GAC
>ZSR.C_1100:D00780:73:HLVCNBCXX:1:1105:16266:34421 2:N:0:ATCTCG
GGAATCTTGGACAATGGGCGCAAGCCTGATCCAGCCATGCCGCGTGAGTGATGAAGGCCT
TAGGGTCGTAAAGCTCTTTCGCCAGAGATGATAATGACAGTATCTGG
>ZSR.C_1101:D00780:73:HLVCNBCXX:1:1105:18875:34368 2:N:0:ATCTCG
GGAATATTGCACAATGGGCGAAAGCCTGATGCAGCAATGCCGCGTGGAGGATGACGCATC
TAGGTGTGTAAACTCCTTTTATATGAGAAGATAATGACGGTATCATATGAATAAGCACCG
GCTAACTCCGTGCCAGC
>ZSR.C_1102:D00780:73:HLVCNBCXX:1:1105:20984:34475 2:N:0:ATCTCG
GGAATATTGCACAATGGGCGCAAGCCTGATGCAGCCATGCCGCGTGTGTGAAGAAGGCTC
TAGGGTTGTAAAGCACTTTCAGCAGTGAGGAAAGCTTGTTGGTTAATACCCATCAAGTGT
GACGTT
>ZSR.C_1103:D00780:73:HLVCNBCXX:1:1105:21078:34271 2:N:0:ATCTCG
GGAATATTGCACAATGGGCGAAAGCCTGATGCAGCCATGCCGCGTGTGTGAAGAAGGCTC
TAGGGTTGTAAAGCACTTTCAGTAGGGAGGAAAGGTTGAAGGTTAATACCCTTTGGCTGT
GACGTT
>ZSR.C_1104:D00780:73:HLVCNBCXX:1:1105:4142:34725 2:N:0:ATCTCG
GGAATATTGCACAATGGGGGAAACCCTGATGCAGCAACGCCGCGTGGAGGATGACACATT
TCGGTGCGTAAACTCCTTTTATATAGGAAGATAATGACGGTACTATATGAATAAGCGCCG
GCTAACTCCGTGCCAGCAGCCGCGGTAAT
>ZSR.C_1105:D00780:73:HLVCNBCXX:1:1105:4444:34566 2:N:0:ATCTCG
GGAATATTGCACAATGGGGGAAACCCTGATGCAGCAACGCCGCGTGGAGGATGACACATT
TCGGTGCGTAAACTCCTTTTATATAGGAAGATAATGACGGTACTATATGAATAAGCGCCG
GCTAAC
>ZSR.C_1106:D00780:73:HLVCNBCXX:1:1105:5348:34716 2:N:0:ATCTCG
GGAATATTGCACAATGGGCGAAAGCCTGATGCAGCAATGCCGCGTGGAGGATGACGCATC
TAGGTGTGTAAACTCCTTTTATATGAGAAGATAATGACGGTATCATATGAATAAGCACCG
GCTAACTCCGTGC
>ZSR.C_1107:D00780:73:HLVCNBCXX:1:1105:6453:34529 2:N:0:ATCTCG
GGAATATTGCACAATGGGCGCAAGCCTGATGCAGCCATGCCGCGTGTATGAAGAAGGCCT
TCGGGTTGTAAAGTACTTTCAGCAGTGAGGAAGGTGGTAGTGTTAATAGCACTGTCATTT
GACGTT
>ZSR.C_1108:D00780:73:HLVCNBCXX:1:1105:7544:34625 2:N:0:ATCTCG
GGAATATTGGACAATGGGGGCAACCCTGATCCAGCCATGCCGCGTGTGTGAAGAAGGCCT
TCGGGTTGTAAAGCACTTTCAGTGAGGAAGAAGGCCTGCGGGTTAATAGCCGGCAGGAAG
GACATC
>ZSR.C_1109:D00780:73:HLVCNBCXX:1:1105:8642:34512 2:N:0:ATCTCG
GGAATATTGCACAATGGGGGAAACCCTGATGCAGCAACGCCGCGTGGAGGATGACACATT
TCGGTGCGTAAACTCCTTTTATATAGGAAGATAATGACGGTACTATATGAATAA
>ZSR.C_1110:D00780:73:HLVCNBCXX:1:1105:8961:34506 2:N:0:ATCTCG
GGAATATTGCGCAATGGGCGAAAGCCTGACGCAGCCATGCCGCGTGTGTGAAGAAGGCCC
TAGGGTTGTAAAGCACTTTCAATTGGGAGGAAAAGCTAACGGTTAATACCCGTTAGCCCT
GACGTTACC
>ZSR.C_1111:D00780:73:HLVCNBCXX:1:1105:9147:34574 2:N:0:ATCTCG
GGAATATTGGACAATGGGGGCAACCCTGATCCAGCAATGCCGCGTGTGTGAAGAAGGCCT
GCGGGTTGTAAAGCACTTTCAGCAGTGAAGAAAAGCTGACGGTTAATACCCGTCAGTCTT
GACATTAA
>ZSR.C_1112:D00780:73:HLVCNBCXX:1:1105:14242:34696 2:N:0:ATCTCG
GGAATATTGCACAATGGGCGCAAGCCTGATGCAGCCATGCCGCGTGTATGAAGAAGGCCT
TCGGGTTGTAAAGTACTTTCAGCAGTGAGGAAGGGATGTACGTTAATAGCGTGCATTTT
>ZSR.C_1113:D00780:73:HLVCNBCXX:1:1105:14961:34668 2:N:0:ATCTCG
GGAATATTGCACAATGGGGGAAACCCTGATGCAGCAACGCCGCGTGGAGGATGACACATT
TCGGTGCGTAAACTCCTTTTATATAGGAAGATAATGACGGTACTATATGAATAAGCGCCG
GCTAACTCCGTGCCA
>ZSR.C_1114:D00780:73:HLVCNBCXX:1:1105:14871:34671 2:N:0:ATCTCG
GGAATATTGCACAATGGGCGCAAGCCTGATGCAGCCATGCCGCGTGTGTGAAGAAGGCTC
TAGGGTTGTAAAGCACTTTCAGCAGTGAGGAAAGCTTGTTGGTTAATACCCATCAAGTGT
GACGTTAACTGCAGAAGAAGCACCGGCTAA
>ZSR.C_1115:D00780:73:HLVCNBCXX:1:1105:19453:34510 2:N:0:ATCTCG
GGAATATTGCACAATGGGCGAAAGCCTGATGCAGCAATGCCGCGTGGAGGATGACGCATC
TAGGTGTGTAAACTCCTTTTATATGAGAAGATAATGACGGTATCATATGAATAAGCACCG
GCTAACTCCGTGCCAGCAGCCGC
>ZSR.C_1116:D00780:73:HLVCNBCXX:1:1105:20209:34651 2:N:0:ATCTCG
GGAATATTGCACAATGGGGGAAACCCTGATGCAGCCATGCCGCGTGTGTGAAGAAGGCTC
TAGGGTCGTAAAGCACTTTCAGTAGGGAGGAAAGGGTTGTAGTTAATACCTGCGATCTGT
GACGTTACCTACAGAAGAAGCACCGGCT
>ZSR.C_1117:D00780:73:HLVCNBCXX:1:1105:20505:34604 2:N:0:ATCTCG
GGAATATTGCACAATGGGGGAAACCCTGATGCAGCCATGCCGCGTGTGTGAAGAAGGCTC
TAGGGTCGTAAAGCACTTTCAGTAGGGAGGAAAGGGTTGTAGTTAATACCTGCGATCTGT
GACGTTACC
>ZSR.C_1118:D00780:73:HLVCNBCXX:1:1105:5363:34788 2:N:0:ATCTCG
GGAATATTGCACAATGGGGGAAACCCTGATGCAGCAACGCCGCGTGGAGGATGACACATT
TCGGTGCGTAAACTCCTTTTATATAGGAAGATAATGACGGTACTATATGAATAAGCGCCG
GCTAACTC
>ZSR.C_1119:D00780:73:HLVCNBCXX:1:1105:9606:34881 2:N:0:ATCTCG
GGAATATTGCACAATGGGCGCAAGCCTGATGCAGCCATGCCGCGTGTATGAAGAAGGCCT
TCGGGTTGTAAAGTACTTTCAGCAGTGAGGAAGGTGGTAGTGTTAATAGCACTATCATTT
GACGTTAGCTGCAGAAGAAGCACCGGCT
>ZSR.C_1120:D00780:73:HLVCNBCXX:1:1105:11505:34813 2:N:0:ATCTCG
GGAATATTGCACAATGGGCGCAAGCCTGATGCAGCCATGCCGCGTGTATGAAGAAGGCCT
TCGGGTTGTAAAGTACTTTCAGCAGTGAGGAAGGGATGTACGTTAATAGCGTGCATTTTT
GA
>ZSR.C_1121:D00780:73:HLVCNBCXX:1:1105:11818:34927 2:N:0:ATCTCG
GGAATATTGGACAATGGGCGCAAGCCTGATCCAGCCATGCCGCGTGTGTGAAGAAGGCTT
TCGGGTTGTAAAGCACTTTCAGTCGGGAGGAAGGCTGCCTAGTTAATACCTAGGTAGATT
GACGTT
>ZSR.C_1122:D00780:73:HLVCNBCXX:1:1105:12710:34857 2:N:0:ATCTCG
GGAATATTGCACAATGGGCGCAAGCCTGATGCAGCCATGCCGCGTGTGTGAAGAAGGCTC
TAGGGTTGTAAAGCACTTTCAGCAGTGAGGAAAGGTTAGTAGTTAATACCTGCTAGCTGT
GACGTTAA
>ZSR.C_1123:D00780:73:HLVCNBCXX:1:1105:15913:34760 2:N:0:ATCTCG
GGAATATTGGACAATGGGGGCAACCCTGATCCAGCCATGCCGCGTGTGTGAAGAAGGCCT
TCGGGTTGTAAAGCACTTTCAGTGAGGAAGAAGGCCTGCGGGTTAATAGCCGGCAGGAAG
GACATCACTCACAGAAGAAGCAC
>ZSR.C_1124:D00780:73:HLVCNBCXX:1:1105:16943:34890 2:N:0:ATCTCG
GGAATATTGCACAATGGGCGCAAGCCTGATGCAGCCATGCCGCGTGTATGAAGAAGGCCT
TCGGGTTGTAAAGTACTTTCAGCAGTGAGGAAGGGATGTACGTTAATAGCGTGCATTTTT
GACGTTAGC
>ZSR.C_1125:D00780:73:HLVCNBCXX:1:1105:19706:34977 2:N:0:ATCTCG
GGAATATTGCACAATGGGGGAAACCCTGATGCAGCAACGCCGCGTGGAGGATGACACATT
TCGGTGCGTAAACTCCTTTTATATAGGAAGATAATGACGGTACTATATGAATAAGCGCCG
GCTAACTCC
>ZSR.C_1126:D00780:73:HLVCNBCXX:1:1105:4760:35215 2:N:0:ATCTCG
GGAATATTGGACAATAGGCGAAAGCCTGATCCAGCGACGTCACGTGAATGATGAAGGCCT
TAGGGTTGTAAAATTCTTTTAGTGGAGAAGATAATGACGGTATCCACAGAAAAAGTCCCG
GCTAACTTCGTGCCAGC
>ZSR.C_1127:D00780:73:HLVCNBCXX:1:1105:6339:35185 2:N:0:ATCTCG
GGAATATTGCACAATGGGCGAAAGCCTGATGCAGCCATGCCGCGTGTGTGAAGAAGGCTC
TAGGGTTGTAAAGCACTTTCAGTAGGGAGGAAAGGTTGAAGGTTAATACCCTTTGGCTGT
GACGTTACCTACAGAAG
>ZSR.C_1128:D00780:73:HLVCNBCXX:1:1105:11774:35166 2:N:0:ATCTCG
GGAATATTGCACAATGGGCGCAAGCCTGATGCAGCCATGCCGCGTGTGTGAAGAAGGCTC
TAGGGTTGTAAAGCACTTTCAGCAGTGAGGAAAGCTTGTTGGTTAATACCCATCAAGTGT
GACGTTAA
>ZSR.C_1129:D00780:73:HLVCNBCXX:1:1105:18676:35178 2:N:0:ATCTCG
GGAATATTGCACAATGGGGGAAACCCTGATGCAGCAACGCCGCGTGGAGGATGACACATT
TCGGTGCGTAAACTCCTTTTATATAGGAAGATAATGACGGTACTATATGAATAAGCGCCG
GCTAACTCCGTGCCAGCAGCCGCGGTAA
>ZSR.C_1130:D00780:73:HLVCNBCXX:1:1105:20560:35074 2:N:0:ATCTCG
GGAATATTGCACAATGGGCGCAAGCCTGATGCAGCCATGCCGCGTGTGTGAAGAAGGCTC
TAGGGTTGTAAAGCACTTTCAGCAGTGAGGAAAGCTTGTTGGTTAATACCCATCAAGTGT
GACGTTAACT
>ZSR.C_1131:D00780:73:HLVCNBCXX:1:1105:3800:35474 2:N:0:ATCTCG
GGAATATTGCACAATGGGGGAAACCCTGATGCAGCAACGCCGCGTGGAGGATGACACATT
TCGGTGCGTAAACTCCTTTTATATAGGAAGATAATGACGGTACTATATGAATAAGCGCCG
GCTAACTCCGTGCCAGCAG
>ZSR.C_1132:D00780:73:HLVCNBCXX:1:1105:5303:35487 2:N:0:ATCTCG
GGAATATTGCACAATGGGCGCAAGCCTGATGCAGCCATGCCGCGTGTGTGAAGAAGGCTC
TAGGGTTGTAAAGCACTTTCAGCAGTGAGGAAAGGTTAGTAGTTAATACCTGCTAGCTGT
GACGTTAAC
>ZSR.C_1133:D00780:73:HLVCNBCXX:1:1105:7025:35500 2:N:0:ATCTCG
GGAATATTGCACAATGGGCGAAAGCCTGATGCAGCCATGCCGCGTGTGTGAAGAAGGCTC
TAGGGTTGTAAAGCACTTTCAGTAGGGAGGAAAGGTTGAAGGTTAATACCCTTTGGCTGT
GACGTT
>ZSR.C_1134:D00780:73:HLVCNBCXX:1:1105:7825:35269 2:N:0:ATCTCG
GGAATATTGCACAATGGGGGAAACCCTGATGCAGCAACGCCGCGTGGAGGATGACACATT
TCGGTGCGTAAACTCCTTTTATATAGGAAGATAATGACGGTACTATATGAATAAGCGCCG
>ZSR.C_1135:D00780:73:HLVCNBCXX:1:1105:8991:35372 2:N:0:ATCTCG
GGAATATTGCACAATGGGCGCAAGCCTGATGCAGCCATGCCGCGTGTGTGAAGAAGGCTC
TAGGGTTGTAAAGCACTTTCAGCAGTGAGGAAAGCTTGTTGGTTAATAGCCATCAAGTGT
GA
>ZSR.C_1136:D00780:73:HLVCNBCXX:1:1105:11825:35255 2:N:0:ATCTCG
GGAATATTGGACAATGGGCGCAAGCCTGATCCAGCCATGCCGCGTGTGTGAAGAAGGCTT
TCGGGTTGTAAAGCACTTTCAGTCGGGAGGAAGGCTGCCTAGTTAATACCTAGGTAGATT
GACGTT
>ZSR.C_1137:D00780:73:HLVCNBCXX:1:1105:15005:35343 2:N:0:ATCTCG
GGAATATTGGACAATAGGCGAAAGCCTGATCCAGCGACGTCACGTGAATGATGAAGGCCT
TAGGGTTGTAAAATTCTTTTAGTGGAGAAGATAATGACGGTATCCACAGAAAAAGTCCCG
GCTAACTT
>ZSR.C_1138:D00780:73:HLVCNBCXX:1:1105:15544:35368 2:N:0:ATCTCG
GGAATATTGCACAATGGGCGCAAGCCTGATGCAGCCATGCCGCGTGTGTGAAGAAGGCTC
TAGGGTTGTAAAGCACTTTCAGCAGTGAGGAAAGGTTAGTAGTTAATACCTGCTAGCTGT
GACGTTAACTGCAGAAGAAGCACCGGCT
>ZSR.C_1139:D00780:73:HLVCNBCXX:1:1105:15667:35446 2:N:0:ATCTCG
GGAATATTGCACAATGGGCGCAAGCCTGATGCAGCCATGCCGCGTGTGTGAAGAAGGCTC
TAGGGTTGTAAAGCACTTTCAGCAGTGAGGAAAGCTTGTTGGTTAATACCCATCAAGTG
>ZSR.C_1140:D00780:73:HLVCNBCXX:1:1105:16197:35261 2:N:0:ATCTCG
GGAATATTGGACAATGGGGGCAACCCTGATCCAGCCATGCCGCGTGTGTGAAGAAGGCCT
TCGGGTTGTAAAGCACTTTCAGTGAGGAAGAAGGCCTGCGGGTTAATAGCCGGCAGGAA
>ZSR.C_1141:D00780:73:HLVCNBCXX:1:1105:17008:35381 2:N:0:ATCTCG
GGAATATTGCACAATGGGGGAAACCCTGATGCAGCAACGCCGCGTGGAGGATGACACATT
TCGGTGCGTAAACTCCTTTTATATAGGAAGATAATGACGGTACTATATGAATAAGCGCCG
GCTAACTCCGTGCCAGC
>ZSR.C_1142:D00780:73:HLVCNBCXX:1:1105:18717:35277 2:N:0:ATCTCG
GGAATATTGCACAATGGGCGCAAGCCTGATGCAGCCATGCCGCGTGTGTGAAGAAGGCCT
TCGGGTTGTAAAGCACTTTCAGTCGTGAGGAAGGTGGTAGTGTTAATAGCACTATCATTT
GACGTTAGCGACAGAAGAA
>ZSR.C_1143:D00780:73:HLVCNBCXX:1:1105:1331:35538 2:N:0:ATCTCG
GGAATATTGCACAATGGGGGAAACCCTGATGCAGCCATGCCGCGTGTGTGAAGAAGGCCT
TCGGGTTGTAAAGCACTTTCAGCGAGGAGGAAAGGGTGTAAGTTAATACCTTACATCTGT
GACGTT
>ZSR.C_1144:D00780:73:HLVCNBCXX:1:1105:2160:35609 2:N:0:ATCTCG
GGAATATTGCACAATGGGCGAAAGCCTGATGCAGCCATGCCGCGTGTGTGAAGAAGGCTC
TAGGGTTGTAAAGCACTTTCAGTAGGGAGGAAAGGTTGAAGGTTAATACCCTTT
>ZSR.C_1145:D00780:73:HLVCNBCXX:1:1105:2250:35564 2:N:0:ATCTCG
GGAATATTGCACAATGGGCGCAAGCCTGATGCAGCCATGCCGCGTGTATGAAGAAGGCCT
TCGGGTTGTAAAGTACTTTCAGCAGTGAGGAAGGGATGTACGTTAATAGCGTGCATTTTT
GACGTT
>ZSR.C_1146:D00780:73:HLVCNBCXX:1:1105:2919:35641 2:N:0:ATCTCG
GGAATATTGCACAATGGGCGAAAGCCTGATGCAGCAATGCCGCGTGGAGGATGACGCATC
TAGGTGTGTAAACTCCTTTTATATGAGAAGATAATGACGGTATCATATGAATAAGCACCG
GCTAACTCCGTGCCAGCAGCCG
>ZSR.C_1147:D00780:73:HLVCNBCXX:1:1105:4615:35693 2:N:0:ATCTCG
GGAATATTGCACAATGGGGGAAACCCTGATGCAGCAACGCCGCGTGGAGGATGACACATT
TCGGTGCGTAAACTCCTTTTATATAGGAAGATAATGACGGTACTATATGAATAAGCGCCG
GCTAACTCCGTGCCAGC
>ZSR.C_1148:D00780:73:HLVCNBCXX:1:1105:4837:35604 2:N:0:ATCTCG
GGAATTTTGGACAATGGGGGAAACCCTGATCCAGCCATCCCGCGTGAGTGAAGAAGGCCT
TCGGGTTGTAAAGCTCTTTCGAAAGTGAAGAAAACTTATTTCGTAATATGTTATAAGTAT
GACGGTAACTTTAG
>ZSR.C_1149:D00780:73:HLVCNBCXX:1:1105:8262:35510 2:N:0:ATCTCG
GGAATTTTCCGCAATGGGCGAAAGCCTGACGGAGCAACGCCGCGTGAGGGATGAAGGCCT
CTGGGCTGTAAACCTCTTTTCTCAAGGAAGAAGATCTGACGGTACTTGAGGAATAAGCCA
CGGCTA
>ZSR.C_1150:D00780:73:HLVCNBCXX:1:1105:11765:35648 2:N:0:ATCTCG
GGAATATTGGACAATGGGGGCAACCCTGATCCAGCCATGCCGCGTGTGTGAAGAAGGCCT
TCGGGTTGTAAAGCACTTTCAGTGAGGAAGAAGGCCTGCGGGTTAATAGCCGGCAGGAAG
GACATCAC
>ZSR.C_1151:D00780:73:HLVCNBCXX:1:1105:13146:35563 2:N:0:ATCTCG
GGAATATTGCACAATGGGCGAAAGCCTGATGCAGCCATGCCGCGTGTGTGAAGAAGGCTC
TAGGGTTGTAAAGCACTTTCAGTAGGGAGGAAAGGTTGAAGGTTAATACCCTTTGGCTGT
GACGTTACCTACAGA
>ZSR.C_1152:D00780:73:HLVCNBCXX:1:1105:19940:35526 2:N:0:ATCTCG
GGAATATTGGACAATAGGCGAAAGCCTGATCCAGCGACGTCACGTGAATGATGAAGGCCT
TAGGGTTGTAAAATTCTTTTAGTGGAGAAGATAATGACGGTATCCACAGAAAAAGTCCCG
GCTAACTTC
>ZSR.C_1153:D00780:73:HLVCNBCXX:1:1105:2819:35942 2:N:0:ATCTCG
GGAATATTGCACAATGGGCGCAAGCCTGATGCAGCCATGCCGCGTGTGTGAAGAAGGCCT
TCGGGTTGTAAAGCACTTTCAGTCGTGAGGAAGGTGGTAGTGTTAATAGCACTATCATTT
GACGTTAGCGACAGAAG
>ZSR.C_1154:D00780:73:HLVCNBCXX:1:1105:4698:35920 2:N:0:ATCTCG
GGAATATTGCACAATGGGGGAAACCCTGATGCAGCAACGCCGCGTGGAGGATGACACATT
TCGGTGCGTAAACTCCTTTTATATAGGAAGATAATGACGGTACTATATGAATAAGCGCCG
>ZSR.C_1155:D00780:73:HLVCNBCXX:1:1105:6699:35923 2:N:0:ATCTCG
GGAATATTGGACAATGGGGGCAACCCTGATCCAGCCATGCCGCGTGTGTGAAGAAGGCCT
TCGGGTTGTAAAGCACTTTCAGTGAGGAAGAAGGCCTGCGGGTTAATAGCCGGCAGGAAG
GACATC
>ZSR.C_1156:D00780:73:HLVCNBCXX:1:1105:7660:35976 2:N:0:ATCTCG
GGAATATTGGACAATGGGGGCAACCCTGATCCAGCCATGCCGCGTGTGTGAAGAAGGCCT
TCGGGTTGTAAAGCACTTTCAGTGAGGAAGAAGGCCTGCGGGTTAATAGCCGGCAGGAAG
GACATC
>ZSR.C_1157:D00780:73:HLVCNBCXX:1:1105:13474:35957 2:N:0:ATCTCG
GGAATATTGCACAATGGGCGCAAGCCTGATGCAGCCATGCCGCGTGTGTGAAGAAGGCTC
TAGGGTTGTAAAGCACTTTCAGCAGTGAGGAAAGCTTGTTGGTTAATAGCCATCAAGTGT
GACGTTAACTGCA
>ZSR.C_1158:D00780:73:HLVCNBCXX:1:1105:14260:35921 2:N:0:ATCTCG
GGAATATTGCACAATGGGGGAAACCCTGATGCAGCAACGCCGCGTGGAGGATGACACATT
TCGGTGCGTAAACTCCTTTTATATAGGAAGATAATGACGGTACTATATGAATAAGCGCC
>ZSR.C_1159:D00780:73:HLVCNBCXX:1:1105:16672:35894 2:N:0:ATCTCG
GGAATATTGGACAATGGGGGCAACCCTGATCCAGCCATGCCGCGTGTGTGAAGAAGGCCT
TCGGGTTGTAAAGCACTTTCAGTGAGGAAGAAGGCCTGCGGGTTAATAGCCGGCAGGAAG
G
>ZSR.C_1160:D00780:73:HLVCNBCXX:1:1105:1622:36050 2:N:0:ATCTCG
GGAATATTGGACAATAGGCGAAAGCCTGATCCAGCGACGTCACGTGAATGATGAAGGCCT
TAGGGTTGTAAAATTCTTTTAGTGGAGAAGATAATGACGGTATCCACAGAAAAAGTCCCG
GCTAACTTCGTGCCAGC
>ZSR.C_1161:D00780:73:HLVCNBCXX:1:1105:2879:36091 2:N:0:ATCTCG
GGAATATTGCACAATGGGCGCAAGCCTGATGCAGCCATGCCGCGTGTGTGAAGAAGGCTC
TAGGGTTGTAAAGCACTTTCAGCAGTGAGGAAAGCTTGTTGGTTAATAGCCATCAAGTGT
GACGTTAACTGCAG
>ZSR.C_1162:D00780:73:HLVCNBCXX:1:1105:4901:36071 2:N:0:ATCTCG
GGAATATTGGACAATAGGCGAAAGCCTGATCCAGCGACGTCACGTGAATGATGAAGGCCT
TAGGGTTGTAAAATTCTTTTAGTGGAGAAGATAATGACGGTATCCACAGAAAAAGTCCCG
>ZSR.C_1163:D00780:73:HLVCNBCXX:1:1105:12880:36038 2:N:0:ATCTCG
GGAATATTGCACAATGGGGGAAACCCTGATGCAGCAACGCCGCGTGGAGGATGACACATT
TCGGTGCGTAAACTCCTTTTATATAGGAAGATAATGACGGTACTATATGAATAAGCGCCG
GCTAACTCCGTGCCAGCAGCCGCGGTAAT
>ZSR.C_1164:D00780:73:HLVCNBCXX:1:1105:16968:36023 2:N:0:ATCTCG
GGAATATTGCACAATGGGCGCAAGCCTGATGCAGCCATGCCGCGTGTATGAAGAAGGCCT
TCGGGTTGTAAAGTACTTTCAGCAGTGAGGAAGGGATGTACGTTAATAGCGTGCATTTTT
GACGTTAGCTGCAGAAGAAG
>ZSR.C_1165:D00780:73:HLVCNBCXX:1:1105:20567:36246 2:N:0:ATCTCG
GGAATATTGCACAATGGGGGAAACCCTGATGCAGCCATGCCGCGTGTGTGAAGAAGGCCC
TAGGGTTGTAAAGCACTTTAAGCAGTGAGGAAGGCTATACGGTTAATACCCGTGTAGATT
GACGTTAACTGCAGAATAA
>ZSR.C_1166:D00780:73:HLVCNBCXX:1:1105:1791:36400 2:N:0:ATCTCG
GGAATATTGCACAATGGGGGAAACCCTGATGCAGCCATGCCGCGTGTGTGAAGAAGGCCT
TCGGGTTGTAAAGCACTTTCAGCGAGGAGGAAAGGGTGTAAGTTAATACC
>ZSR.C_1167:D00780:73:HLVCNBCXX:1:1105:2719:36296 2:N:0:ATCTCG
GGAATATTGCACAATGGGCGCAAGCCTGATGCAGCCATGCCGCGTGTGTGAAGAAGGCTC
TAGGGTTGTAAAGCACTTTCAGCAGTGAGGAAAGGTTAGTAGTTAATACCTGCTAGCTGT
GACGTT
>ZSR.C_1168:D00780:73:HLVCNBCXX:1:1105:2660:36379 2:N:0:ATCTCG
GGAATATTGCACAATGGGCGCAAGCCTGATGCAGCCATGCCGCGTGTATGAAGAAGGCCT
TCGGGTTGTAAAGTACTTTCAGCAGTGAGGAAGGGATGTACGTTAATAGCGTGCATTTTT
GACGTTAGCTGCA
>ZSR.C_1169:D00780:73:HLVCNBCXX:1:1105:5362:36366 2:N:0:ATCTCG
GGAATATTGGACAATGGGGGCAACCCTGATCCAGCCATGCCGCGTGTGTGAAGAAGGCCT
TCGGGTTGTAAAGCACTTTCAGTGAGGAAGAAGGCCTGCGGGTTAATAGCCGGCAGGAAG
GACATC
>ZSR.C_1170:D00780:73:HLVCNBCXX:1:1105:7319:36375 2:N:0:ATCTCG
GGAATATTGCACAATGGGCGCAAGCCTGATGCAGCCATGCCGCGTGTATGAAGAAGGCCT
TCGGGTTGTAAAGTACTTTCAGCAGTGAGGAAGGGATGTACGTTAATAGCGTGCATTTTT
GACGTTAGCTGCAGA
>ZSR.C_1171:D00780:73:HLVCNBCXX:1:1105:12838:36432 2:N:0:ATCTCG
GGAATATTGCACAATGGGCGCAAGCCTGATGCAGCCATGCCGCGTGTATGAAGAAGGCCT
TCGGGTTGTAAAGTACTTTCAGCAGTGAGGAAGGTTCATGCGTTAATAGCGTATGGATTT
GACGTTAG
>ZSR.C_1172:D00780:73:HLVCNBCXX:1:1105:19129:36363 2:N:0:ATCTCG
GGAATATTGCACAATGGGCGCAAGCCTGATGCAGCCATGCCGCGTGTATGAAGAAGGCCT
TCGGGTTGTAAAGTACTTTCAGCAGTGAGGAAGGGATGTACGTTAATAGCGTGCATTTTT
GACGTTAG
>ZSR.C_1173:D00780:73:HLVCNBCXX:1:1105:20734:36495 2:N:0:ATCTCG
GGAATATTGCACAATGGGGGAAACCCTGATGCAGCCATGCCGCGTGTGTGAAGAAGGCCT
TCGGGTTGTAAAGCACTTTCAGTTGTGAGGAAAAGTTAGTAGTTAATACCTGCTAGCCGT
GACGTTAACAA
>ZSR.C_1174:D00780:73:HLVCNBCXX:1:1105:1372:36604 2:N:0:ATCTCG
GGAATATTGCACAATGGGCGCAAGCCTGATGCAGCCATGCCGCGTGTGTGAAGAAGGCTC
TAGGGTTGTAAAGCACTTTCAGCAGTGAGGAAAGGTTAGTAGTTAATACCTGCTAGCTGT
GACGTTAACTGCAGAAGAAGCAC
>ZSR.C_1175:D00780:73:HLVCNBCXX:1:1105:4822:36664 2:N:0:ATCTCG
GGAATATTGCACAATGGGGGAAACCCTGATGCAGCCATGCCGCGTGTGTGAAGAAGGCTC
TAGGGTCGTAAAGCACTTTCAGTAGGGAGGAAAGGGTTGTAGTTAATACCTGCGATCTGT
GACGTTACCTACAGAAGAAGCACC
>ZSR.C_1176:D00780:73:HLVCNBCXX:1:1105:5309:36632 2:N:0:ATCTCG
GGAATATTGCACAATGGGGGAAACCCTGATGCAGCCATGCCGCGTGTGTGAAGAAGGCCT
TCGGGTTGTAAAGCACTTTCAGCGAGGAGGAAAGGTTAGTAGTTAATACCTG
>ZSR.C_1177:D00780:73:HLVCNBCXX:1:1105:7013:36721 2:N:0:ATCTCG
GGAATATTGGTCAATGGGCGAGAGCCTGAACCAGCCATGCCGCGTGCAGGAAGACGGCCT
TCTGGGTTGTAAACTGCTTTTATACGGGAAGAAAAGGGTCCTGCGGGACACATTGCCGGT
AC
>ZSR.C_1178:D00780:73:HLVCNBCXX:1:1105:14056:36517 2:N:0:ATCTCG
GGAATATTGCACAATGGGGGAAACCCTGATGCAGCCATGCCGCGTGTGTGAAGAAGGCTC
TAGGGTCGTAAAGCACTTTCAGTAGGGAGGAAAGGGTTGTAGTTAATACCTGCG
>ZSR.C_1179:D00780:73:HLVCNBCXX:1:1105:15392:36688 2:N:0:ATCTCG
GGAATATTGCACAATGGGCGCAAGCCTGATGCAGCCATGCCGCGTGTGTGAAGAAGGCCT
TCGGGTTGTAAAGCACTTTCAGTCGTGAGGAAGGTAGTGTAGTTAATAGCTGCA
>ZSR.C_1180:D00780:73:HLVCNBCXX:1:1105:17139:36585 2:N:0:ATCTCG
GGAATATTGCACAATGGGCGCAAGCCTGATGCAGCCATGCCGCGTGTGTGAAGAAGGCTC
TAGGGTTGTAAAGCACTTTCAGCAGTGAGGAAAGCTTGTTGGTTAATAGCCAACAAGTGT
GACGTTAACTGCAGAAG
>ZSR.C_1181:D00780:73:HLVCNBCXX:1:1105:17619:36632 2:N:0:ATCTCG
GGAATATTGCACAATGGGCGCAAGCCTGATGCAGCCATGCCGCGTGTGTGAAGAAGGCTC
TAGGGTTGTAAAGCACTTTCAGCAGTGAGGAAAGCTTGTTGGTTAATAGCCATCAAGTGT
GACGTTA
>ZSR.C_1182:D00780:73:HLVCNBCXX:1:1105:1601:36966 2:N:0:ATCTCG
GGAATATTGCACAATGGGGGAAACCCTGATGCAGCCATGCCGCGTGTGTGAAGAAGGCCT
TCGGGTTGTAAAGCACTTTCAGCGAGGAGGAAAGGTTAGTAGTTAATACCTGCTAGCTGT
GACGTT
>ZSR.C_1183:D00780:73:HLVCNBCXX:1:1105:3483:36863 2:N:0:ATCTCG
GGAATATTGCACAATGGGCGCAAGCCTGATGCAGCCATGCCGCGTGTATGAAGAAGGCCT
TCGGGTTGTAAAGTACTTTCAGCAGTGAGGAAGGGATGTACGTTAATAGCGTGCATTTTT
GACGTTAGCTGCAG
>ZSR.C_1184:D00780:73:HLVCNBCXX:1:1105:12793:36895 2:N:0:ATCTCG
GGAATCTTAGACAATGGGCGCAAGCCTGATCTAGCCATGCCGCGTGAGCGATGAAGGCCT
TAGGGTCGTAAAACTCTTTCGCCAGGGATGATAATGACAGTACCTGGTAAAGAAACCCCG
GCTAACTCCGTG
>ZSR.C_1185:D00780:73:HLVCNBCXX:1:1105:13113:36797 2:N:0:ATCTCG
GGAATATTGCACAATGGGCGCAAGCCTGATGCAGCCATGCCGCGTGTGTGAAGAAGGCTC
TAGGGTTGTAAAGCACTTTCAGCAGTGAGGAAAGCTTGTTGGTTAATACCCATC
>ZSR.C_1186:D00780:73:HLVCNBCXX:1:1105:15516:36968 2:N:0:ATCTCG
GGAATATTGCACAATGGGCGCAAGCCTGATGCAGCCATGCCGCGTGTGTGAAGAAGGCTC
TAGGGTTGTAAAGCACTTTCAGCAGTGAGGAAAGGTTAGTAGTTAATACCTGCTAGCTGT
GACGTTAACTGCAGAAG
>ZSR.C_1187:D00780:73:HLVCNBCXX:1:1105:2988:37050 2:N:0:ATCTCG
GGAATATTGCACAATGGGGGAAACCCTGATGCAGCAACGCCGCGTGGAGGATGACACATT
TCGGTGCGTAAACTCCTTTTATATAGGAAGATAATGACGGTACTATATGAATAAGCGCCG
GC
>ZSR.C_1188:D00780:73:HLVCNBCXX:1:1105:3402:37022 2:N:0:ATCTCG
AGAATCATTCACAATGGGGGCAACCCTGATGGTGCAACGCCGCGTGGAGGATGAAGGCCC
TAGGGTCGTAAACTCCTGTCATCAAGGAGTAAGGCATAATAGTTAATAGCTATTATGTTT
>ZSR.C_1189:D00780:73:HLVCNBCXX:1:1105:3985:37106 2:N:0:ATCTCG
GGAATATTGCACAATGGGCGCAAGCCTGATGCAGCCATGCCGCGTGTGTGAAGAAGGCTC
TAGGGTTGTAAAGCACTTTCAGCAGTGAGGAAAGGTTAGTAGTTAATACCTGCTAGCTGT
GACGTTAA
>ZSR.C_1190:D00780:73:HLVCNBCXX:1:1105:6167:37138 2:N:0:ATCTCG
GGAATATTGCACAATGGGCGCAAGCCTGATGCAGCCATGCCGCGTGTGTGAAGAAGGCTC
TAGGGTTGTAAAGCACTTTCAGCAGTGAGGAAAGGTTAGTAGTTAATACCTGCTAGCTGT
>ZSR.C_1191:D00780:73:HLVCNBCXX:1:1105:11291:37196 2:N:0:ATCTCG
GGAATATTGCACAATGGGGGAAACCCTGATGCAGCCATGCCGCGTGTGTGAAGAAGGCCT
TCGGGTTGTAAAGCACTTTCAGCGAGGAGGAAAGGGTGTAAGTTAATACCTTACATCTGT
GACGTT
>ZSR.C_1192:D00780:73:HLVCNBCXX:1:1105:18872:37023 2:N:0:ATCTCG
GGAATATTGCACAATGGGCGCAAGCCTGATGCAGCCATGCCGCGTGTGTGAAGAAGGCTC
TAGGGTTGTAAAGCACTTTCAGCAGTGAGGAAAGCTTGTTGGTTAATAGCCATCAAGTGT
GACGTT
>ZSR.C_1193:D00780:73:HLVCNBCXX:1:1105:19656:37180 2:N:0:ATCTCG
GGAATATTGCACAATGGGCGCAAGCCTGATGCAGCCATGCCGCGTGTATGAAGAAGGCCT
TCGGGTTGTAAAGTACTTTCAGCAGTGAGGAAGGGATGTACGTTAATAGCGTGCATTTTT
GACGTTAGCTGCAGAAGAAGCA
>ZSR.C_1194:D00780:73:HLVCNBCXX:1:1105:1825:37371 2:N:0:ATCTCG
GGAATATTGGACAATAGGCGAAAGCCTGATCCAGCGACGTCACGTGAATGATGAAGGCCT
TAGGGTTGTAAAATTCTTTTAGTGGAGAAGATAATGACGGTATCCACAGAAAAAGTCCCG
GCTAACTTC
>ZSR.C_1195:D00780:73:HLVCNBCXX:1:1105:2449:37495 2:N:0:ATCTCG
GGAATATTGCACAATGGGCGCAAGCCTGATGCAGCCATGCCGCGTGTATGAAGAAGGCCT
TCGGGTTGTAAAGTACTTTCAGCAGTGAGGAAGGTGGTAGTGTTAATAGCACT
>ZSR.C_1196:D00780:73:HLVCNBCXX:1:1105:8771:37476 2:N:0:ATCTCG
GGAATATTGCACAATGGGGGAAACCCTGATGCAGCAACGCCGCGTGGAGGATGACACATT
TCGGTGCGTAAACTCCTTTTATATAGGAAGATAATGACGGTACTATATGAATAAGCGCCG
GCTAA
>ZSR.C_1197:D00780:73:HLVCNBCXX:1:1105:14880:37349 2:N:0:ATCTCG
GGAATATTGCACAATGGGGGAAACCCTGATGCAGCAACGCCGCGTGGAGGATGACACATT
TCGGTGCGTAAACTCCTTTTATATAGGAAGATAATGACGGTACTATATGAATAAGCGCCG
GCTAACTCCGTGCCA
>ZSR.C_1198:D00780:73:HLVCNBCXX:1:1105:15854:37384 2:N:0:ATCTCG
GGAATATTGCACAATGGGCGCAAGCCTGATGCAGCCATGCCGCGTGTGTGAAGAAGGCTC
TAGGGTTGTAAAGCACTTTCAGCAGTGAGGAAAGGTTAGTAGTTAATACCTGCT
>ZSR.C_1199:D00780:73:HLVCNBCXX:1:1105:18810:37295 2:N:0:ATCTCG
GGAATATTGCACAATGGGCGCAAGCCTGATGCAGCCATGCCGCGTGTATGAAGAAGGCCT
TCGGGTTGTAAAGTACTTTCAGCAGTGAGGAAGGGATGTACGTTAATAGCGTGCATTTTT
GACGTTAGCTGCAGAAGAAG
>ZSR.C_1200:D00780:73:HLVCNBCXX:1:1105:19159:37317 2:N:0:ATCTCG
GGAATATTGCACAATGGGGGAAACCCTGATGCAGCAACGCCGCGTGGAGGATGACACATT
TCGGTGCGTAAACTCCTTTTATATAGGAAGATAATGACGGTACTATATGAATAAGCGCCG
GCTAACTCCGTGCCAGCAGCCGCG
>ZSR.C_1201:D00780:73:HLVCNBCXX:1:1105:20264:37262 2:N:0:ATCTCG
GGAATATTGCACAATGGGGGAAACCCTGATGCAGCAACGCCGCGTGGAGGATGACACATT
TCGGTGCGTAAACTCCTTTTATATAGGAAGATAATGACGGTACTATATGAATAAGCGCCG
GCTAACTC
>ZSR.C_1202:D00780:73:HLVCNBCXX:1:1105:20475:37483 2:N:0:ATCTCG
GGAATATTGCACAATGGGGGAAACCCTCATGCAGCCATGCCGCGTGTGTGAAGAAGGCCT
TCGGGTTGTAAAGCACTTTCAGCGAGGAGGAAAGGGTGTAAGTTAATACCTTACATCTGT
GACGTTACTCGCAGAAGAAGCACC
>ZSR.C_1203:D00780:73:HLVCNBCXX:1:1105:2532:37579 2:N:0:ATCTCG
GGAATATTGCACAATGGGCGAAAGCCTGATGCAGCCATGCCGCGTGTGTGAAGAAGGCTC
TAGGGTTGTAAAGCACTTTCAGTAGGGAGGAAAGGTTGAAGGTTAATACCCTTTGGCTGT
GACGTTACCTACAGAAGA
>ZSR.C_1204:D00780:73:HLVCNBCXX:1:1105:7950:37681 2:N:0:ATCTCG
GGAATATTGCACAATGGGCGCAAGCCTGATGCAGCCATGCCGCGTGTGTGAAGAAGGCTC
TAGGGTTGTAAAGCACTTTCAGCAGTGAGGAAAGCTTGTTGGTTAATACCCATCAAGTGT
GACGTTAA
>ZSR.C_1205:D00780:73:HLVCNBCXX:1:1105:9141:37713 2:N:0:ATCTCG
GGAATATTGCACAATGGGCGAAAGCCTGATGCAGCCATGCCGCGTGTGTGAAGAAGGCTC
TAGGGTTGTAAAGCACTTTCAGTAGGGAGGAAAGGTTGAAGGTTAATACCCTTTGGCTGT
GACGTTACCTACAGAAGAAG
>ZSR.C_1206:D00780:73:HLVCNBCXX:1:1105:12890:37627 2:N:0:ATCTCG
GGAATATTGCACAATGGGCGCAAGCCTGATGCAGCCATGCCGCGTGTATGAAGAAGGCCT
TCGGGTTGTAAAGTACTTTCAGCAGTGAGGAAGGGATGTACGTTAATAGCGTGCATTTTT
GACGTTAGCTGCAGAAGAAGCACCGGCT
>ZSR.C_1207:D00780:73:HLVCNBCXX:1:1105:19926:37591 2:N:0:ATCTCG
GGAATATTGGACAATGGAGGCAACTCTGATCCAGCCATGCCGCGTGAAGGATGACTGCCC
TATGGGTTGTAAACTTCTTTTATATAGGAAGAAACACTTCTACGTGTAGAAGCTTGACGG
TACTATATGAATAAGCACCGGCTAACTCCGT
>ZSR.C_1208:D00780:73:HLVCNBCXX:1:1105:20196:37694 2:N:0:ATCTCG
GGAATATTGCACAATGGGGGAAACCCTGATGCAGCAACGCCGCGTGGAGGATGACACATT
TCGGTGCGTAAACTCCTTTTATATAGGAAGATAATGACGGTACTATATGAATAAGCGCCG
GCTAACTCCGTGCC
>ZSR.C_1209:D00780:73:HLVCNBCXX:1:1105:21179:37706 2:N:0:ATCTCG
GGAATATTGGACAATAGGCGAAAGCCTGATCCAGCGACGTCACGTGAATGATGAAGGCCT
TAGGGTTGTAAAATTCTTTTAGTGGAGAAGATAATGACGGTATCCACAGAAAAAGT
>ZSR.C_1210:D00780:73:HLVCNBCXX:1:1105:2229:37967 2:N:0:ATCTCG
GGAATATTGCACAATGGGGGAAACCCTGATGCAGCCATGCCGCGTGTGTGAAGAAGGCTC
TAGGGTCGTAAAGCACTTTCAGTAGGGAGGAAAGGGTTGTAGTTAATACCTGCG
>ZSR.C_1211:D00780:73:HLVCNBCXX:1:1105:7210:37937 2:N:0:ATCTCG
GGAATATTGCACAATGGGCGAAAGCCTGATGCAGCAATGCCGCGTGGAGGATGACGCATC
TAGGTGTGTAAACTCCTTTTATATGAGAAGATAATGACGGTATCATATGAATAAGCACCG
GCTAA
>ZSR.C_1212:D00780:73:HLVCNBCXX:1:1105:8011:37873 2:N:0:ATCTCG
GGAATATTGCACAATGGGCGCAAGCCTGATGCAGCCATGCCGCGTGTGTGAAGAAGGCTC
TAGGGTTGTAAAGCACTTTCAGCAGTGAGGAAAGCTTGTTGGTTAATACCCATCAAGTGT
GACGTTAA
>ZSR.C_1213:D00780:73:HLVCNBCXX:1:1105:11635:37820 2:N:0:ATCTCG
GGAATATTGCACAATGGGGGAAACCCTGATGCAGCAACGCCGCGTGGAGGATGACACATT
TCGGTGCGTAAACTCCTTTTATATAGGAAGATAATGACGGTACTATATGAATAAGCGCCG
GCTAAC
>ZSR.C_1214:D00780:73:HLVCNBCXX:1:1105:12647:37886 2:N:0:ATCTCG
GGAATATTGCACAATGGGGGAAACCCTGATGCAGCAACGCCGCGTGGAGGATGACACATT
TCGGTGCGTAAACTCCTTTTATATAGGAAGATAATGACGGTACTATATGAATAAGCGCCG
GCTAAC
>ZSR.C_1215:D00780:73:HLVCNBCXX:1:1105:17213:37765 2:N:0:ATCTCG
GGAATATTGCACAATGGGCGAAAGCCTGATGCAGCAATGCCGCGTGGAGGATGACGCATC
TAGGTGTGTAAACTCCTTTTATATGAGAAGATAATGACGGTATCATATGAATAAGCACCG
GCTAACTCC
>ZSR.C_1216:D00780:73:HLVCNBCXX:1:1105:18031:37793 2:N:0:ATCTCG
GGAATATTGCACAATGGGCGCAAGCCTGATGCAGCCATGCCGCGTGTATGAAGAAGGCCT
TCGGGTTGTAAAGTACTTTCAGCAGTGAGGAAGGTGGTAGTGTTAATAGCACTGTCATTT
GACGTT
>ZSR.C_1217:D00780:73:HLVCNBCXX:1:1105:1197:38118 2:N:0:ATCTCG
GGAATATTGGACAATGGGGGCAACCCTGATCCAGCCATGCCGCGTGTGTGAAGAAGGCCT
TCGGGTTGTAAAGCACTTTCAGTGAGGAAGAAGGCCTGCGGGTTAATAGCCGGCAGGAAG
GACATCACTCACAGAAGAAG
>ZSR.C_1218:D00780:73:HLVCNBCXX:1:1105:2343:38189 2:N:0:ATCTCG
GGAATCTTGCACAATGGGCGAAAGCCTGATGCAGCCATGCCGCGTGCGTGATGAAGGCCT
TCGGGTTGTAAAGCGCTTTTAGGTGCGACGATGATGACGGTAACACCAGAAAAAGCCCCG
GCTAAC
>ZSR.C_1219:D00780:73:HLVCNBCXX:1:1105:3038:38052 2:N:0:ATCTCG
GGAATATTGCACAATGGGGGAAACCCTGATGCAGCAACGCCGCGTGGAGGATGACACATT
TCGGTGCGTAAACTCCTTTTATATAGGAAGATAATGACGGTACTATATGAATAAGCGCCG
GCTAAC
>ZSR.C_1220:D00780:73:HLVCNBCXX:1:1105:3626:38047 2:N:0:ATCTCG
GGAATATTGCACAATGGGGGAAACCCTGATGCAGCAACGCCGCGTGGAGGATGACACATT
TCGGTGCGTAAACTCCTTTTATATAGGAAGATAATGACGGTACTATATGAATAAGCGCCG
GCTAAC
>ZSR.C_1221:D00780:73:HLVCNBCXX:1:1105:3830:38115 2:N:0:ATCTCG
GGAATATTGCACAATGGGCGCAAGCCTGATGCAGCCATGCCGCGTGTGTGAAGAAGGCTC
TAGGGTTGTAAAGCACTTTCAGCAGTGAGGAAAGCTTGTTGGTTAATAGCCATCAAGTGT
GACGT
>ZSR.C_1222:D00780:73:HLVCNBCXX:1:1105:17681:38148 2:N:0:ATCTCG
GGAATATTGCACAATGGGGGAAACCCTGATGCAGCAACGCCGCGTGGAGGATGACACATT
TCGGTGCGTAAACTCCTTTTATATAGGAAGATAATGACGGTACTATATGAATAAGCGCCG
GCTAACTCCGTGCCAGC
>ZSR.C_1223:D00780:73:HLVCNBCXX:1:1105:2076:38327 2:N:0:ATCTCG
GGAATATTGCACAATGGGCGCAAGCCTGATGCAGCCATGCCGCGTGTGTGAAGAAGGCTC
TAGGGTTGTAAAGCACTTTCAGCAGTGAGGAAAGCTTGTTGGTTAATACCCATCAAGTGT
GACGTT
>ZSR.C_1224:D00780:73:HLVCNBCXX:1:1105:5648:38270 2:N:0:ATCTCG
GGAATATTGCACAATGGGCGAAAGCCTGATGCAGCAATGCCGCGTGGAGGATGACGCATC
TAGGTGTGTAAACTCCTTTTATATGAGAAGATAATGACGGTATCATATGAATAA
>ZSR.C_1225:D00780:73:HLVCNBCXX:1:1105:11990:38438 2:N:0:ATCTCG
GGAATATTGCACAATGGGCGCAAGCCTGATGCAGCCATGCCGCGTGTGTGAAGAAGGCTC
TAGGGTTGTAAAGCACTTTCAGCAGTGAGGAAAGCTTGTTGGTTAATACCCATCAAGTGT
GACGTT
>ZSR.C_1226:D00780:73:HLVCNBCXX:1:1105:15373:38465 2:N:0:ATCTCG
GGAATATTGGTCAATGGGCGAAAGCCTGAACCAGCCATGCCGCGTGCAGGATGACAGCCT
TCTGGGTTGTAAACTGCTTTTCTACAAGAAGAAAAAGGTCTTGCGAGACCAATTGACGGT
ACTGTAGGAATAAGCACCG
>ZSR.C_1227:D00780:73:HLVCNBCXX:1:1105:15480:38484 2:N:0:ATCTCG
GGAATATTGCACAATGGGCGCAAGCCTGATGCAGCCATGCCGCGTGTGTGAAGAAGGCTC
TAGGGTTGTAAAGCACTTTCAGCAGTGAGGAAAGGTTAGTAGTTAATACCTGCTAGCTGT
GACGTTAA
>ZSR.C_1228:D00780:73:HLVCNBCXX:1:1105:1439:38725 2:N:0:ATCTCG
GGAATTTTCCGCAATGGGCGAAAGCCTGACGGAGCAACGCCGCGTGAGGGATGAAGGCCT
CTGGGCTGTAAACCTCTTTTATCAAGGAAGAAGATCTGACGGTACTTGATGAATAGCCAC
GGCTAATTCCGTGCCAGC
>ZSR.C_1229:D00780:73:HLVCNBCXX:1:1105:5943:38708 2:N:0:ATCTCG
GGAATATTGCACAATGGGCGCAAGCCTGATGCAGCCATGCCGCGTGTGTGAAGAAGGCTC
TAGGGTTGTAAAGCACTTTCAGCAGTGAGGAAAGCTTGTTGGTTAATACCCATC
>ZSR.C_1230:D00780:73:HLVCNBCXX:1:1105:18745:38675 2:N:0:ATCTCG
GGAATATTGCACAATGGGGGAAACCCTGATGCAGCAACGCCGCGTGGAGGATGACACATT
TCGGTGCGTAAACTCCTTTTATATAGGAAGATAATGACGGTACTATATGAATAAGCGCCG
GCTAACTCCGTG
>ZSR.C_1231:D00780:73:HLVCNBCXX:1:1105:19546:38507 2:N:0:ATCTCG
GGAATATTGCACAATGGGGGAAACCCTGATGCAGCAACGCCGCGTGGAGGATGACACATT
TCGGTGCGTAAACTCCTTTTATATAGGAAGATAATGACGGTACTATATGAATAAGCGCCG
GCTAACTCCGTGCCAGCAG
>ZSR.C_1232:D00780:73:HLVCNBCXX:1:1105:6546:38832 2:N:0:ATCTCG
GGAATATTGCACAATGGGCGAAAGCCTGATGCAGCCATGCCGCGTGTGTGAAGAAGGCTC
TAGGGTTGTAAAGCACTTTCAGTAGGGAGGAAAGGTTGAAGGTTAATACCCTTTGGCTGT
GACGTTAC
>ZSR.C_1233:D00780:73:HLVCNBCXX:1:1105:12461:38957 2:N:0:ATCTCG
GGAATATTGCACAATGGGGGAAACCCTGATGCAGCAACGCCGCGTGGAGGATGACACATT
TCGGTGCGTAAACTCCTTTTATATAGGAAGATAATGACGGTA
>ZSR.C_1234:D00780:73:HLVCNBCXX:1:1105:16058:38911 2:N:0:ATCTCG
GGAATTTTGGACAATGGGGGAAACCCTGATCCAGCCATCCCGCGTGAGTGAAGAAGGCCT
TCGGGTTGTAAAGCTCTTTCGAAAGTGAAGAAAACTTATTTCGTAATATGTTATAAGTAT
GACGGTAACTTTAGAAGAAGCACCGGCT
>ZSR.C_1235:D00780:73:HLVCNBCXX:1:1105:17712:38869 2:N:0:ATCTCG
GGAATATTGCACAATGGGGGAAACCCTGATGCAGCAACGCCGCGTGGAGGATGACACATT
TCGGTGCGTAAACTCCTTTTATATAGGAAGATAATGACGGTACTATATGAATAAGCGCCG
GCTAACTCCGTGCCAGCAGCCGCGGTAAT
>ZSR.C_1236:D00780:73:HLVCNBCXX:1:1105:19633:38925 2:N:0:ATCTCG
GGAATATTGCACAATGGGCGCAAGCCTGATGCAGCCATGCCGCGTGTATGAAGAAGGCCT
TCGGGTTGTAAAGTACTTTCAGCAGTGAGGAAGGGATGTACGTTAATAGCGTGCATTTTT
GACGTTAGC
>ZSR.C_1237:D00780:73:HLVCNBCXX:1:1105:20281:38825 2:N:0:ATCTCG
GGAATTTTGGACAATGGGGGAAACCCTGATCCAGCCATCCCGCGTGAGTGAAGAAGGCCT
TCGGGTTGTAAAGCTCTTTCGAAAGTGAAGAAAACTTATTTCGTAATATGTTATAAGTAT
G
>ZSR.C_1238:D00780:73:HLVCNBCXX:1:1105:3281:39028 2:N:0:ATCTCG
GGAATATTGCACAATGGGCGCAAGCCTGATGCAGCCATGCCGCGTGTGTGAAGAAGGCTC
TAGGGTTGTAAAGCACTTTCAGCAGTGAGGAAAGCTTGTTGGTTAATACCCATCAAGTGT
GACGTTAACTGCA
>ZSR.C_1239:D00780:73:HLVCNBCXX:1:1105:5973:39083 2:N:0:ATCTCG
GGAATATTGCACAATGGGGGAAACCCTGATGCAGCCATGCCGCGTGTGTGAAGAAGGCTC
TAGGGTCGTAAAGCACTTTCAGTAGGGAGGAAAGGGTTGTAGTTAATACCTGCGAT
>ZSR.C_1240:D00780:73:HLVCNBCXX:1:1105:8879:39116 2:N:0:ATCTCG
GGAATATTGCACAATGGGGGAAACCCTGATGCAGCAACGCCGCGTGGAGGATGACACATT
TCGGTGCGTAAACTCCTTTTATATAGGAAGATAATGACGGTACTATATGAATAAGCGCCG
GCTAA
>ZSR.C_1241:D00780:73:HLVCNBCXX:1:1105:9117:39082 2:N:0:ATCTCG
GGAATATTGGTCAATGGAGGCAACTCTGAACCAGCCATGCCGCGTGAAGGAAGACGGTTC
TATGGATTGTAAACTTCTTTTATACTAGAAGAACTACAGATACGTGTATTTGTTTGACG
>ZSR.C_1242:D00780:73:HLVCNBCXX:1:1105:11541:39012 2:N:0:ATCTCG
GGAATATTGCACAATGGGGGAAACCCTGATGCAGCAACGCCGCGTGGAGGATGACACATT
TCGGTGCGTAAACTCCTTTTATATAGGAAGATAATGACGGTACTATATGAATAA
>ZSR.C_1243:D00780:73:HLVCNBCXX:1:1105:12626:39224 2:N:0:ATCTCG
GGAATATTGCACAATGGGCGCAAGCCTGATGCAGCCATGCCGCGTGTGTGAAGAAGGCTC
TAGGGTTGTAAAGCACTTTCAGCAGTGAGGAAAGCTTGTTGGTTAATACCCATCAAGTGT
GACGTTAA
>ZSR.C_1244:D00780:73:HLVCNBCXX:1:1105:13099:39152 2:N:0:ATCTCG
GGAATATTGCACAATGGGCGCAAGCCTGATGCAGCCATGCCGCGTGTATGAAGAAGGCCT
TCGGGTTGTAAAGTACTTTCAGCAGTGAGGAAGGGATGTACGTTAATAGCGTGCATTTTT
GACGTT
>ZSR.C_1245:D00780:73:HLVCNBCXX:1:1105:15013:39213 2:N:0:ATCTCG
GGAATATTGGACAATGGGCGCAAGCCTGATCCAGCCATGCCGCGTGTGTGAAGAAGGCTT
TCGGGTTGTAAAGCACTTTCAGTCGGGAGGAAGGCTGCCTAGTTAATACCTAGGTAGATT
GACGTTACCGACAGAAGAAGCACC
>ZSR.C_1246:D00780:73:HLVCNBCXX:1:1105:17384:39045 2:N:0:ATCTCG
GGAATATTGCACAATGGGGGAAACCCTGATGCAGCAACGCCGCGTGGAGGATGACACATT
TCGGTGCGTAAACTCCTTTTATATAGGAAGATAATGACGGTACTATATGAATAAGCGCCG
GCTAACTCCGTGCCAGCAGCCGCGGTAA
>ZSR.C_1247:D00780:73:HLVCNBCXX:1:1105:18445:39001 2:N:0:ATCTCG
GGAATATTGCACAATGGGGGAAACCCTGATGCAGCAACGCCGCGTGGAGGATGACACATT
TCGGTGCGTAAACTCCTTTTATATAGGAAGATAATGACGGTACTATATGAATAAGCGCCG
GCTAACTCCGTGCCAGCAGCCG
>ZSR.C_1248:D00780:73:HLVCNBCXX:1:1105:18578:39194 2:N:0:ATCTCG
GGAATATTGCACAATGGGCGCAAGCCTGATGCAGCCATGCCGCGTGTGTGAAGAAGGCTC
TAGGGTTGTAAAGCACTTTCAGCAGTGAGGAAAGCTTGTTGGTTAATACCCATCAAGTGT
GACGTTAAC
>ZSR.C_1249:D00780:73:HLVCNBCXX:1:1105:2467:39309 2:N:0:ATCTCG
GGAATATTGCACAATGGGGGAAACCCTGATGCAGCAACGCCGCGTGGAGGATGACACATT
TCGGTGCGTAAACTCCTTTTATATAGGAAGATAATGACGGTACTATATGAATAAGCGCCG
GCTAAC
>ZSR.C_1250:D00780:73:HLVCNBCXX:1:1105:10036:39404 2:N:0:ATCTCG
GGAATATTGCACAATGGGCGCAAGCCTGATGCAGCCATGCCGCGTGTATGAAGAAGGCCT
TCGGGTTGTAAAGTACTTTCAGCAGTGAGGAAGGGATGTACGTTAATAGCGTGCATTTTT
GACGT
>ZSR.C_1251:D00780:73:HLVCNBCXX:1:1105:10914:39293 2:N:0:ATCTCG
GGAATTTTGGACAATGGGGGAAACCCTGATCCAGCCATCCCGCGTGAGTGAAGAAGGCCT
TCGGGTTGTAAAGCTCTTTCGAAAGTGAAGAAAACTTATTTCGTAATATGTTATAAGTAT
GACGGTAACTTTAGA
>ZSR.C_1252:D00780:73:HLVCNBCXX:1:1105:17814:39378 2:N:0:ATCTCG
GGAATATTGCACAATGGGCGCAAGCCTGATGCAGCCATGCCGCGTGTATGAAGAAGGCCT
TCGGGTTGTAAAGTACTTTCAGCAGTGAGGAAGGGATGTACGTTAATAGCGTGCATTTTT
GACGTTAGCTGCAGAA
>ZSR.C_1253:D00780:73:HLVCNBCXX:1:1105:18030:39485 2:N:0:ATCTCG
GGAATATTGCACAATGGGGGAAACCCTGATGCAGCAACGCCGCGTGGAGGATGACACATT
TCGGTGCGTAAACTCCTTTTATATAGGAAGATAATGACGGTACTATATGAATAAGCGCCG
GCTAACTCCGTGCCAGC
>ZSR.C_1254:D00780:73:HLVCNBCXX:1:1105:19387:39365 2:N:0:ATCTCG
GGAATATTGCACAATGGGCGCAAGCCTGATGCAGCCATGCCGCGTGTGTGAAGAAGGCTC
TAGGGTTGTAAAGCACTTTCAGCAGTGAGGAAAGGTTAGTAGTTAATACCTGCTAGCTGT
GACGTTAACTGCAGAAGAAGCACCGGCT
>ZSR.C_1255:D00780:73:HLVCNBCXX:1:1105:20648:39297 2:N:0:ATCTCG
GGAATATTGCACAATGGGCGCAAGCCTGATGCAGCCATGCCGCGTGTATGAAGAAGGCCT
TCGGGTTGTAAAGTACTTTCAGCAGTGAGGAAGGTGGTAGTGTTAATAGCACTGTCATTT
GACGTTAGCTGCAGAAGAAGCA
>ZSR.C_1256:D00780:73:HLVCNBCXX:1:1105:4836:39749 2:N:0:ATCTCG
GGAATATTGCACAATGGGCGCAAGCCTGATGCAGCCATGCCGCGTGTGTGAAGAAGGCTC
TAGGGTTGTAAAGCACTTTCAGCAGTGAGGAAAGCTTGTTGGTTAATACCCATCAAGTGT
GACGTTAACTGCAGAAG
>ZSR.C_1257:D00780:73:HLVCNBCXX:1:1105:5077:39501 2:N:0:ATCTCG
GGAATATTGCACAATGGGCGCAAGCCTGATGCAGCCATGCCGCGTGTGTGAAGAAGGCCT
TCGGGTTGTAAAGCACTTTCAGTCGTGAGGAAGGGTTAGTAGTTAATACCTGCTAGCTTT
GACGTT
>ZSR.C_1258:D00780:73:HLVCNBCXX:1:1105:7188:39579 2:N:0:ATCTCG
GGAATATTGCACAATGGGGGAAACCCTGATGCAGCAACGCCGCGTGGAGGATGACACATT
TCGGTGCGTAAACTCCTTTTATATAGGAAGATAATGACGGTACTATATGAATAAGCGCCG
GCTAAC
>ZSR.C_1259:D00780:73:HLVCNBCXX:1:1105:7029:39586 2:N:0:ATCTCG
GGAATATTGCACAATGGGCGCAAGCCTGATGCAGCCATGCCGCGTGTGTGAAGAAGGCTC
TAGGGTTGTAAAGCACTTTCAGCAGTGAGGAAAGCTTGTTGGTTAATACCCATCAAGTGT
G
>ZSR.C_1260:D00780:73:HLVCNBCXX:1:1105:11250:39654 2:N:0:ATCTCG
GGAATATTGCACAATGGGCGCAAGCCTGATGCAGCCATGCCGCGTGTGTGAAGAAGGCTC
TAGGGTTGTAAAGCACTTTCAGCAGTGAGGAAAGCTTGTTGGTTAATAGCCATCAAGTG
>ZSR.C_1261:D00780:73:HLVCNBCXX:1:1105:14648:39653 2:N:0:ATCTCG
GGAATATTGGACAATGGGGGCAACCCTGATCCAGCCATGCCGCGTGTGTGAAGAAGGCCT
TCGGGTTGTAAAGCACTTTCAGTGAGGAAGAAGGCCTGCGGGTTAATAGCCGGCAGGAAG
GACATCACTCACAGAAGAAGCACC
>ZSR.C_1262:D00780:73:HLVCNBCXX:1:1105:15594:39593 2:N:0:ATCTCG
GGAATATTGGACAATGGGGGCAACCCTGATCCAGCCATGCCGCGTGTGTGAAGAAGGCCT
TCGGGTTGTAAAGCACTTTCAGTGAGGAAGAAGGCCTGCGGGTTAATAGCCGGC
>ZSR.C_1263:D00780:73:HLVCNBCXX:1:1105:1157:39920 2:N:0:ATCTCG
GGAATATTGCACAATGGGGGAAACCCTGATGCAGCAACGCCGCGTGGAGGATGACACATT
TCGGTGCGTAAACTCCTTTTATATAGGAAGATAATGACGGTACTATATGAATAAGCGCCG
GCTAAC
>ZSR.C_1264:D00780:73:HLVCNBCXX:1:1105:1275:39778 2:N:0:ATCTCG
GGAATATTGCACAATGGGGGAAACCCTGATGCAGCCATGCCGCGTGTGTGAAGAAGGCCT
TCGGGTTGTAAAGCACTTTCAGCGAGGAGGAAAGGGTGTAAGTTAATACCTTAC
>ZSR.C_1265:D00780:73:HLVCNBCXX:1:1105:7464:39843 2:N:0:ATCTCG
GGAATATTGCACAATGGGGGAAACCCTGATGCAGCAACGCCGCGTGGAGGATGACACATT
TCGGTGCGTAAACTCCTTTTATATAGGAAGATAATGACGGTACTATATGAATAAGCGCCG
GCTAACTC
>ZSR.C_1266:D00780:73:HLVCNBCXX:1:1105:11181:39765 2:N:0:ATCTCG
GGAATATTGCACAATGGGGGAAACCCTGATGCAGCAACGCCGCGTGGAGGATGACACATT
TCGGTGCGTAAACTCCTTTTATATAGGAAGATAATGACGGTACTATATGAATAAGCGCCG
GCTAAC
>ZSR.C_1267:D00780:73:HLVCNBCXX:1:1105:11521:39789 2:N:0:ATCTCG
GGAATATTGCACAATGGGCGCAAGCCTGATGCAGCCATGCCGCGTGTGTGAAGAAGGCTC
TAGGGTTGTAAAGCACTTTCAGCAGTGAGGAAAGCTTGTTGGTTAATACCCAT
>ZSR.C_1268:D00780:73:HLVCNBCXX:1:1105:12445:39829 2:N:0:ATCTCG
GGAATATTGCACAATGGGCGCAAGCCTGATGCAGCCATGCCGCGTGTGTGAAGAAGGCCT
TCGGGTTGTAAAGCACTTTCAGTCGTGAGGAAGGTGGTAGTGTTAATAGCATTATCATTT
GA
>ZSR.C_1269:D00780:73:HLVCNBCXX:1:1105:16813:39774 2:N:0:ATCTCG
GGAATATTGCACAATGGGGGAAACCCTGATGCAGCCATGCCGCGTGTGTGAAGAAGGCTC
TAGGGTCGTAAAGCACTTTCAGTAGGGAGGAAAGGGTTGTAGTTAATACCTGCGATCTGT
GACGTTACCTACAGAAGAAGCACCGGCT
>ZSR.C_1270:D00780:73:HLVCNBCXX:1:1105:17408:39776 2:N:0:ATCTCG
GGAATATTGCACAATGGGCGCAAGCCTGATGCAGCCATGCCGCGTGTGTGAAGAAGGCTC
TAGGGTTGTAAAGCACTTTCAGCAGTGAGGAAAGCTTGTTGGTTAATACCCATCAAGTGT
GACGTTAACTGCAGAAGAA
>ZSR.C_1271:D00780:73:HLVCNBCXX:1:1105:2510:40020 2:N:0:ATCTCG
GGAATATTGCACAATGGGGGAAACCCTGATGCAGCAACGCCGCGTGGAGGATGACACATT
TCGGTGCGTAAACTCCTTTTATATAGGAAGATAATGACGGTACTATATGAATAAGCGCCG
GCTAAC
>ZSR.C_1272:D00780:73:HLVCNBCXX:1:1105:5084:40224 2:N:0:ATCTCG
GGAATATTGCACAATGGGCGCAAGCCTGATGCAGCCATGCCGCGTGTGTGAAGAAGGCTC
TAGGGTTGTAAAGCACTTTCAGCAGTGAGGAAAGCTTGTTGGTTAATACCCATCAAGTGT
GA
>ZSR.C_1273:D00780:73:HLVCNBCXX:1:1105:5262:40094 2:N:0:ATCTCG
GGAATATTGCACAATGGGGGCAACCCTGATCCAGCCATGCCGCGTGTGTGAAGAAGGCCT
TCGGGTTGTAAAGCACTTTCAGTGAGGAAGAAGGCCTGCGGGTTAATAGCCGGCAGGAAG
GA
>ZSR.C_1274:D00780:73:HLVCNBCXX:1:1105:12377:40073 2:N:0:ATCTCG
GGAATATTGCACAATGGGGGAAACCCTGATGCAGCAACGCCGCGTGGAGGATGACACATT
TCGGTGCGTAAACTCCTTTTATATAGGAAGATAATGACGGTACTATATGAATAAGCGCCG
GCTAA
>ZSR.C_1275:D00780:73:HLVCNBCXX:1:1105:16393:40020 2:N:0:ATCTCG
GGAATATTGCACAATGGGGGAAACCCTGATGCAGCAACGCCGCGTGGAGGATGACACATT
TCGGTGCGTAAACTCCTTTTATATAGGAAGATAATGACGGTACTATATGAATAAGCACCG
GCTAACTCCGT
>ZSR.C_1276:D00780:73:HLVCNBCXX:1:1105:17448:40005 2:N:0:ATCTCG
GGAATATTGCACAATGGGGGAAACCCTGATGCAGCAACGCCGCGTGGAGGATGACACATT
TCGGTGCGTAAACTCCTTTTATATAGGAAGATAATGACGGTACTATATGAATAAGCGCCG
GCTAACTC
>ZSR.C_1277:D00780:73:HLVCNBCXX:1:1105:17580:40113 2:N:0:ATCTCG
GGAATATTGCACAATGGGCGCAAGCCTGATGCAGCCATGCCGCGTGTGTGAAGAAGGCTC
TAGGGTTGTAAAGCACTTTCAGCAGTGAGGAAAGCTTGTTGGTTAATACCCATCAAGTGT
GACGTTAACTGCAGAAGAAGCACCGGCTAA
>ZSR.C_1278:D00780:73:HLVCNBCXX:1:1105:1990:40365 2:N:0:ATCTCG
GGAATATTGGACAATAGGCGAAAGCCTGATCCAGCGACGTCACGTGAATGATGAAGGCCT
TAGGGTTGTAAAATTCTTTTAGTGGAGAAGATAATGACGGTATCCACAGAAAAAGTCCCG
GCTAACTTCGTGCCAGC
>ZSR.C_1279:D00780:73:HLVCNBCXX:1:1105:2745:40307 2:N:0:ATCTCG
GGAATATTGCACAATGGGCGCAAGCCTGATGCAGCCATGCCGCGTGTGTGAAGAAGGCCT
TAGGGTTGTAAAGCACTTTCAGTAAGGAGGAAAGGTTAGTAGGTAATATCTGCT
>ZSR.C_1280:D00780:73:HLVCNBCXX:1:1105:7590:40263 2:N:0:ATCTCG
GGAATCTTCCACAATGGGCGAAAGCCTGATGGAGCGACACCGCGTGAAGGATGAAGGCCT
AACGGTTGTAAACTTCTTTTCTGAAGGAGCATAATGAGAGTACTTCAGGAATAAGGGACG
GCTAAA
>ZSR.C_1281:D00780:73:HLVCNBCXX:1:1105:9956:40251 2:N:0:ATCTCG
GGAATATTGCACAATGGGCGCAAGCCTGATGCAGCCATGCCGCGTGTATGAAGAAGGCCT
TCGGGTTGTAAAGTACTTTCAGCAGTGAGGAAGGGATGTACGTTAATAGCGTGCATTTTT
GACGTT
>ZSR.C_1282:D00780:73:HLVCNBCXX:1:1105:11339:40470 2:N:0:ATCTCG
GGAATATTGGACAATGGGCGCAAGCCTGATCCAGCAATACCGCGTGTGTGAAGAAGGGTT
TCGGCTCGTAAAGCACTTTCAGTAGGGAGGAAGGCTAGTAAGTTAATACCTTGCTAGATT
GACGTTACCTACA
>ZSR.C_1283:D00780:73:HLVCNBCXX:1:1105:19514:40265 2:N:0:ATCTCG
GGAATATTGCACAATGGGCGCAAGCCTGATGCAGCCATGCCGCGTGTGTGAAGAAGGCTC
TAGGGTTGTAAAGCACTTTCAGCAGTGAGGAAAGCTTGTTGGTTAATAGCCATCAAGTGT
GACGTTAACTGCAGAAG
>ZSR.C_1284:D00780:73:HLVCNBCXX:1:1105:20192:40455 2:N:0:ATCTCG
GGAATATTGGACAATGGGCGCAAGCCTGATCCAGCCATGCCGCGTGTGTGAAGAAGGCTT
TCGGGTTGTAAAGCACTTTCAGTCGGGAGGAAGGCTGCCTAGTTAATACCTAGGTAGATT
GACGTTACCGACAGAAGAAGCACCGGCT
>ZSR.C_1285:D00780:73:HLVCNBCXX:1:1105:2148:40596 2:N:0:ATCTCG
GGAATATTGCACAATGGGCGCAAGCCTGATGCAGCCATGCCGCGTGTGTGAAGAAGGCTC
TAGGGTTGTAAAGCACTTTCAGCAGTGAGGAAAGGTTAGTAGTTAATACCTGCTAGCTGT
GACGTTAACTGCAGAAGAAGCAC
>ZSR.C_1286:D00780:73:HLVCNBCXX:1:1105:5478:40691 2:N:0:ATCTCG
GGAATATTGGACAATGGGCGCAAGCCTGATCCAGCCATGCCGCGTGTGTGAAGAAGGCTT
TCGGGTTGTAAAGCACTTTCAGTCGGGAGGAAGGCTGCCTAGTTAATACCTAGGTAGATT
GACGTTACCGACAGAAGAA
>ZSR.C_1287:D00780:73:HLVCNBCXX:1:1105:7386:40610 2:N:0:ATCTCG
GGAATATTGCACAATGGGGGAAACCCTGATGCAGCAACGCCGCGTGGAGGATGACACATT
TCGGTGCGTAAACTCCTTTTATATAGGAAGATAATGACGGTACTATATGAATAAGCGCC
>ZSR.C_1288:D00780:73:HLVCNBCXX:1:1105:9158:40569 2:N:0:ATCTCG
GGAATATTGGACAATAGGCGAAAGCCTGATCCAGCGACGTCACGTGAATGATGAAGGCCT
TAGGGTTGTAAAATTCTTTTAGTGGAGAAGATAATGACGGTATCCACAGAAAAAGTCCCG
GCTAAC
>ZSR.C_1289:D00780:73:HLVCNBCXX:1:1105:11145:40594 2:N:0:ATCTCG
GGAATCTTGGACAATGGGCGCAAGCCTGATCCAGCCATGCCGCGTGAGTGATGAAGGCCT
TAGGGTCGTAAAGCTCTTTCGCCAGAGATGATAATGACAGTATCTGGTAAAGAAACCCCG
GCTAAC
>ZSR.C_1290:D00780:73:HLVCNBCXX:1:1105:15348:40661 2:N:0:ATCTCG
GGAATATTGGTCAATGGACGAAAGTCTGAACCAGCCATGCCGCGTGCAGGAAGAATGCCC
TATGGGTTGTAAACTGCTTTTATATAGGAAGAAACCCCCCAACGTGTTGGGGGCTGACG
>ZSR.C_1291:D00780:73:HLVCNBCXX:1:1105:16993:40723 2:N:0:ATCTCG
GGAATATTGCACAATGGGGGAAACCCTGATGCAGCAACGCCGCGTGGAGGATGACACATT
TCGGTGCGTAAACTCCTTTTATATAGGAAGATAATGACGGTACTATATGAATAAGCGCCG
GCTAACTCCGTGCCAGCAGCCGC
>ZSR.C_1292:D00780:73:HLVCNBCXX:1:1105:19897:40630 2:N:0:ATCTCG
GGAATATTGCACAATGGGGGAAACCCTGATGCAGCCATGCCGCGTGTGTGAAGAAGGCCT
TCGGGTTGTAAAGCACTTTCAGCGAGGAGGAAAGGGTGTAAGTTAATACCTTACATCTGT
GACGTTACTCGCAGAAGAAGCACCG
>ZSR.C_1293:D00780:73:HLVCNBCXX:1:1105:20505:40653 2:N:0:ATCTCG
GGAATATTGCACAATGGGGGAAACCCTGATGCAGCAACGCCGCGTGGAGGATGACACATT
TCGGTGCGTAAACTCCTTTTATATAGGAAGATAATGACGGTACTATATGAATAAGCGCCG
GCTAACTCCGTGCCAGCAGCCGCGGTAAT
>ZSR.C_1294:D00780:73:HLVCNBCXX:1:1105:20669:40718 2:N:0:ATCTCG
GGAATATTGCACAATGGGGGAAACCCTGATGCAGCAACGCCGCGTGGAGGATGACACATT
TCGGTGCGTAAACTCCTTTTATATAGGAAGATAATGACGGTACTATATGAATAAGCGCCG
GCTAACTCC
>ZSR.C_1295:D00780:73:HLVCNBCXX:1:1105:3914:40843 2:N:0:ATCTCG
GGAATATTGCACAATGGGGGAAACCCTGATGCAGCAACGCCGCGTGGAGGATGACACATT
TCGGTGCGTAAACTCCTTTTATATAGGAAGATAATGACGGTACTATATGAATAAGCGCCG
GCTAACTCCGTGCCAGCAGCCGCGGTAA
>ZSR.C_1296:D00780:73:HLVCNBCXX:1:1105:7481:40800 2:N:0:ATCTCG
GGAATATTGCACAATGGGCGCAAGCCTGATGCAGCCATGCCGCGTGTGTGAAGAAGGCTC
TAGGGTTGTAAAGCACTTTCAGCAGTGAGGAAAGCTTGTTGGTTAATACCCATCAAGTGT
GACGTT
>ZSR.C_1297:D00780:73:HLVCNBCXX:1:1105:13097:40965 2:N:0:ATCTCG
GGAATATTGGACAATAGGCGAAAGCCTGATCCAGCGACGTCACGTGAATGATGAAGGCCT
TAGGGTTGTAAAATTCTTTTAGTGGAGAAGATAATGACGGTATCCACAGAAAAAGTCCCG
GCTAACTT
>ZSR.C_1298:D00780:73:HLVCNBCXX:1:1105:15324:40825 2:N:0:ATCTCG
GGAATATTGCACAATGGGGGAAACCCTGATGCAGCAACGCCGCGTGGAGGATGACACATT
TCGGTGCGTAAACTCCTTTTATATAGGAAGATAATGACGGTACTATATGAATAAGCGCCG
GCTAACTC
>ZSR.C_1299:D00780:73:HLVCNBCXX:1:1105:16409:40975 2:N:0:ATCTCG
GGAATATTGCACAATGGGCGCAAGCCTGATGCAGCCATGCCGCGTGTGTGAAGAAGGCTC
TAGGGTTGTAAAGCACTTTCAGCAGTGAGGAAAGGTTAGTAGTTAATACCTGCTAGCTGT
GACGTTAA
>ZSR.C_1300:D00780:73:HLVCNBCXX:1:1105:18788:40798 2:N:0:ATCTCG
GGAATATTGGACAATAGGCGAAAGCCTGATCCAGCGACGTCACGTGAATGATGAAGGCCT
TAGGGTTGTAAAATTCTTTTAGTGGAGAAGATAATGACGGTATCCACAGAAAAAGTCCCG
GCTAACTTCGTGCCAGC
>ZSR.C_1301:D00780:73:HLVCNBCXX:1:1105:8594:41175 2:N:0:ATCTCG
GGAATATTGCACAATGGGGGAAACCCTGATGCAGCAACGCCGCGTGGAGGATGACACATT
TCGGTGCGTAAACTCCTTTTATATAGGAAGATAATGGCGGTACTATATGAATAAGCGCCG
GCTAACTC
>ZSR.C_1302:D00780:73:HLVCNBCXX:1:1105:10188:41149 2:N:0:ATCTCG
GGAATATTGGACAATGGGGGCAACCCTGATCCAGCCATGCCGCGTGTGTGAAGAAGGCCT
TCGGGTTGTAAAGCACTTTCAGTGAGGAAGAAGGCCTGCGGGTTAATAGCCGGCAGGAAG
GACAT
>ZSR.C_1303:D00780:73:HLVCNBCXX:1:1105:11673:41012 2:N:0:ATCTCG
GGAATATTGGACAATGGGCGCAAGCCTGATCCAGCAATACCGCGTGTGTGAAGAAGGGTT
TCGGCTCGTAAAGCACTTTCAGTAGGGAGGAAGGCTAGTAAGTTAATACCTTGCTAGATT
GACGT
>ZSR.C_1304:D00780:73:HLVCNBCXX:1:1105:13055:41003 2:N:0:ATCTCG
GGAATATTGGACAATGGGCGCAAGCCTGATCCAGCCATGCCGCGTGTGTGAAGAAGGCTT
TCGGGTTGTAAAGCACTTTCAGTCGGGAGGAAGGCTGCCTAGTTAATACCTAGGTAGATT
GACGTTACCGACAGAAGA
>ZSR.C_1305:D00780:73:HLVCNBCXX:1:1105:16510:41010 2:N:0:ATCTCG
GGAATATTGCACAATGGGCGCAAGCCTGATGCAGCCATGCCGCGTGTGTGAAGAAGGCTC
TAGGGTTGTAAAGCACTTTCAGCAGTGAGGAAAGCTTGTTGGTTAATAGCCATCAAGTGT
GACGTTAACTGCAGAA
>ZSR.C_1306:D00780:73:HLVCNBCXX:1:1105:16786:41192 2:N:0:ATCTCG
GGAATATTGCACAATGGGGGAAACCCTGATGCAGCAACGCCGCGTGGAGGATGACACATT
TCGGTGCGTAAACTCCTTTTATATAGGAAGATAATGACGGTACTATATAAATAAGCGCCG
GCTAACT
>ZSR.C_1307:D00780:73:HLVCNBCXX:1:1105:2367:41455 2:N:0:ATCTCG
GGAATATTGCACAATGGGCGCAAGCCTGATGCAGCCATGCCGCGTGTGTGAAGAAGGCTC
TAGGGTTGTAAAGCACTTTCAGCAGTGAGGAAAGCTTGTTGGTTAATACCCATCAAGTGT
GACGTTAACTGCAGAAG
>ZSR.C_1308:D00780:73:HLVCNBCXX:1:1105:3746:41344 2:N:0:ATCTCG
GGAATATTGCACAATGGGGGAAACCCTGATGCAGCAACGCCGCGTGGAGGATGACACATT
TCGGTGCGTAAACTCCTTTTATATAGGAAGATAATGACGGTACTATATGAATAAGCGCCG
GCTAACTCCGTGCCAGC
>ZSR.C_1309:D00780:73:HLVCNBCXX:1:1105:3633:41476 2:N:0:ATCTCG
GGAATCTTAGACAATGGGCGCAAGCCTGATCTAGCCATGCCGCGTGAGCGATGAAGGCCT
TAGGGTCGTAAAACTCTTTCGCCAGGGATGATAATGACAGTACCTGGTAAAGAA
>ZSR.C_1310:D00780:73:HLVCNBCXX:1:1105:3793:41491 2:N:0:ATCTCG
GGAATATTGGACAATGGGCGCAAGCCTGATCCAGCCATGCCGCGTGTGTGAAGAAGGCTT
TCGGGTTGTAAAGCACTTTCAGTCGGGAGGAAGGCTGCCTAGTTAATACCTAGGTAGATT
GACGTT
>ZSR.C_1311:D00780:73:HLVCNBCXX:1:1105:7548:41373 2:N:0:ATCTCG
GGAATATTGGTCAATGGACGAGAGTCTGAACCAGCCATGCCGCGTGCAGGAAGACGGCCT
TCTGGGTTGTAAACTGCTTTTATATGGGAAGAAAAGGGTCTTGCGAGACCG
>ZSR.C_1312:D00780:73:HLVCNBCXX:1:1105:9967:41325 2:N:0:ATCTCG
GGAATATTGGACAATAGGCGAAAGCCTGATCCAGCGACGTCACGTGAATGATGAAGGCCT
TAGGGTTGTAAAATTCTTTTAGTGGAGAAGATAATGACGGTATCCACAGAAAAAGTCCCG
GCTAAC
>ZSR.C_1313:D00780:73:HLVCNBCXX:1:1105:17573:41395 2:N:0:ATCTCG
GGAATATTGCACAATGGGCGCAAGCCTGATGCAGCCATGCCGCGTGTGTGAAGAAGGCTC
TAGGGTTGTAAAGCACTTTCAGCAGTGAGGAAAGCTTGTTGGTTAATACCCATCAAGTGT
GACGTTAA
>ZSR.C_1314:D00780:73:HLVCNBCXX:1:1105:19442:41257 2:N:0:ATCTCG
GGAATATTGGACAATAGGCGAAAGCCTGATCCAGCGACGTCACGTGAATGATGAAGGCCT
TAGGGTTGTAAAATTCTTTTAGTGGAGAAGATAATGACGGTATCCACAGAAAAAGTCCCG
GCTAACTT
>ZSR.C_1315:D00780:73:HLVCNBCXX:1:1105:20059:41346 2:N:0:ATCTCG
GGAATATTGCACAATGGGGGAAACCCTGATGCAGCCATGCCGCGTGTGTGAAGAAGGCCT
TCGGGTTGTAAAGCACTTTCAGCGAGGAGGAAAGGGTGTAAGTTAATACCTTACATCTGT
GACGTTACT
>ZSR.C_1316:D00780:73:HLVCNBCXX:1:1105:20142:41478 2:N:0:ATCTCG
GGAATATTGCACAATGGGGGAAACCCTGATGCAGCCATGCCGCGTGTGTGAAGAAGGCCT
TCGGGTTGTAAAGCACTTTCAGCGAGGAGGAAAGGGTGTAAGTTAATACCTTACATCTGT
GACGTTACT
>ZSR.C_1317:D00780:73:HLVCNBCXX:1:1105:5347:41608 2:N:0:ATCTCG
GGAATATTGGACAATAGGCGAAAGCCTGATCCAGCGACGTCACGTGAATGATGAAGGCCT
TAGGGTTGTAAAATTCTTTTAGTGGAGAAGATAATGACGGTATCCACAGAAAAAGTCCCG
>ZSR.C_1318:D00780:73:HLVCNBCXX:1:1105:11397:41529 2:N:0:ATCTCG
GGAATATTGCACAATGGGCGCAAGCCTGATGCAGCCATGCCGCGTGTGTGAAGAAGGCCT
TCGGGTTGTAAAGCACTTTCAGTCGTGAGGAAGGTAGTGTAGTTAATAGCTGCATTATTT
GACGTTAG
>ZSR.C_1319:D00780:73:HLVCNBCXX:1:1105:13689:41641 2:N:0:ATCTCG
GGAATATTGCACAATGGGCGAAAGCCTGATGCAGCCATGCCGCGTGTGTGAAGAAGGCTC
TAGGGTTGTAAAGCACTTTCAGTAGGGAGGAAAGGTTGAAGGTTAATACCCTTTGGTTGT
GACGTTACCTACAG
>ZSR.C_1320:D00780:73:HLVCNBCXX:1:1105:17987:41736 2:N:0:ATCTCG
GGAATATTGCACAATGGGCGCAAGCCTGATGCAGCCATGCCGCGTGTATGAAGAAGGCCT
TCGGGTTGTAAAGTACTTTCAGCAGTGAGGAAGGGATGTACGTTAATAGCGTGCATTTTT
GACGTTAGC
>ZSR.C_1321:D00780:73:HLVCNBCXX:1:1105:19405:41737 2:N:0:ATCTCG
GGAATATTGCACAATGGGGGAAACCCTGATGCAGCAACGCCGCGTGGAGGATGACACATT
TCGGTGCGTAAACTCCTTTTATATAGGAAGATAATGACGGTACTATATGAATAAGCGCCG
GCTAACTC
>ZSR.C_1322:D00780:73:HLVCNBCXX:1:1105:20572:41602 2:N:0:ATCTCG
GGAATATTGGACAATGGGCGCAAGCCTGATCCAGCCATGCCGCGTGTGTGAAGAAGGCTT
TCGGGTTGTAAAGCACTTTCAGTCGGGAGGAAGGCTGCCTAGTTAATACCTAGGTAGATT
GACGTTACCGACAGAAG
>ZSR.C_1323:D00780:73:HLVCNBCXX:1:1105:1525:41867 2:N:0:ATCTCG
GGAATATTGCACAATGGGGGAAACCCTGATGCAGCAACGCCGCGTGGAGGATGACACATT
TCGGTGCGTAAACTCCTTTTATATAGGAAGATAATGACGGTACTATATGAATAAGCGCCG
GCTAACTCCGTGCCAGC
>ZSR.C_1324:D00780:73:HLVCNBCXX:1:1105:3234:41837 2:N:0:ATCTCG
GGAATATTGCACAATGGGGGAAACCCTGATGCAGCAACGCCGCGTGGAGGATGACACATT
TCGGTGCGTAAACTCCTTTTATATAGGAAGATAATGACGGTACTATATGAATAAGCGCCG
GCTAAC
>ZSR.C_1325:D00780:73:HLVCNBCXX:1:1105:3000:41951 2:N:0:ATCTCG
GGAATATTGCACAATGGGCGAAAGCCTGATGCAGCCATGCCGCGTGTGTGAAGAAGGCTC
TAGGGTTGTAAAGCACTTTCAGTAGGGAGGAAAGGTTGATGGTTAATACCCATTAGCTGT
GACGTTACC
>ZSR.C_1326:D00780:73:HLVCNBCXX:1:1105:3652:41790 2:N:0:ATCTCG
GGAATATTGCACAATGGGGGAAACCCTGATGCAGCCATGCCGCGTGTGTGAAGAAGGCCT
TCGGGTTGTAAAGCACTTTCAGCGAGGAGGAAAGGGTGTAAGTTAATACCTTACATCTGT
GACGTTACTCGCAGAAG
>ZSR.C_1327:D00780:73:HLVCNBCXX:1:1105:9739:41801 2:N:0:ATCTCG
GGAATATTGCACAATGGGCGCAAGCCTGATGCAGCCATGCCGCGTGTGTGAAGAAGGCTC
TAGGGTTGTAAAGCACTTTCAGCAGTGAGGAAAGGTTAGTAGTTAATACCTGCTAGCTGT
GACGTTAA
>ZSR.C_1328:D00780:73:HLVCNBCXX:1:1105:10808:41936 2:N:0:ATCTCG
GGAATATTGCACAATGGGCGAAAGCCTGATGCAGCCATGCCGCGTGTGTGAAGAAGGCTC
TAGGGTTGTAAAGCACTTTCAGTAGGGAGGAAAGGTTGAAGGTTAATACCCTTTGGCTGT
GACGTT
>ZSR.C_1329:D00780:73:HLVCNBCXX:1:1105:13495:41820 2:N:0:ATCTCG
GGAATATTGCACAATGGGCGCAAGCCTGATGCAGCCATGCCGCGTGTGTGAAGAAGGCTC
TAGGGTTGTAAAGCACTTTCAGCAGTGAGGAAAGGTTAGTAGTTAATACCTGCTAGCTGT
GACGTTAA
>ZSR.C_1330:D00780:73:HLVCNBCXX:1:1105:19146:41993 2:N:0:ATCTCG
GGAATATTGGACAATGGGCGCAAGCCTGATCCAGCCATGCCGCGTGTGTGAAGAAGGCTT
TCGGGTTGTAAAGCACTTTCAGTCGGGAGGAAGGCTGCCTAGTTAATACCTAGGTAGATT
GACGTTACCGACAGAAGAAGCACCGGCTAAC
>ZSR.C_1331:D00780:73:HLVCNBCXX:1:1105:2289:42171 2:N:0:ATCTCG
GGAATATTGCACAATGGGGGGAACCCTGATGCAGCCATGCCGCGTGTGTGAAGAAGGCCT
TCGGGTTGTAAAGCACTTTCAGTGGGGAGGAAAGGGTGATGCCTAATACGTATCATCTGT
GACGTTACCCACAGAAGAAGCAC
>ZSR.C_1332:D00780:73:HLVCNBCXX:1:1105:3054:42022 2:N:0:ATCTCG
GGAATATTGCACAATGGGCGAAAGCCTGATGCAGCAATGCCGCGTGGAGGATGACGCATC
TAGGTGTGTAAACTCCTTTTATATGAGAAGATAATGACGGTATCATATGAATAA
>ZSR.C_1333:D00780:73:HLVCNBCXX:1:1105:3535:42140 2:N:0:ATCTCG
GGAATATTGCACAATGGGGGAAACCCTGATGCAGCAACGCCGCGTGGAGGATGACACATT
TCGGTGCGTAAACTCCTTTTATATAGGAAGATAATGACGGTACTATATGAATAAGCGCCG
GCTAAC
>ZSR.C_1334:D00780:73:HLVCNBCXX:1:1105:3881:42189 2:N:0:ATCTCG
GGAATATTGCACAATGGGGGAAACCCTGATGCAGCCATGCCGCGTGTGTGAAGAAGGCCT
TCGGGTTGTAAAGCACTTTCAGCGAGGAGGAAAGGGTGTAAGTTAATACCTTACATCTGT
GACGTTACTCGCAGAAG
>ZSR.C_1335:D00780:73:HLVCNBCXX:1:1105:4458:42079 2:N:0:ATCTCG
GGAATATTGCACAATGGGCGCAAGCCTGATGCAGCCATGCCGCGTGTGTGAAGAAGGCTC
TAGGGTTGTAAAGCACTTTCAGCAGTGAGGAAAGCTTGTTGGTTAATACCCATCAAGTGT
GACGTTAACTGCAGAAG
>ZSR.C_1336:D00780:73:HLVCNBCXX:1:1105:13211:42046 2:N:0:ATCTCG
GGAATATTGGTCAATGGACGAGAGTCTGAACCAGCCATGCCGCGTGCAGGAAGACGGCCT
TCTGGGTTGTAAACTGCTTTTATATGGGAAGAAAAGGGTCTTGCGAGACCGATTGCCGGT
ACCATA
>ZSR.C_1337:D00780:73:HLVCNBCXX:1:1105:19060:42191 2:N:0:ATCTCG
GGAATCTTGGACAATGGGCGCAAGCCTGATCCAGCCATGCCGCGTGAGTGATGAAGGCCT
TAGGGTCGTAAAGCTCTTTCGCCAGAGATGATAATGACAGTATCTGGTAAAGAAACCCCG
GCTAACTCCGTGCCAGC
>ZSR.C_1338:D00780:73:HLVCNBCXX:1:1105:19378:42099 2:N:0:ATCTCG
GGAATATTGGACAATGGGCGAAAGCCTGATCCAGCAATGCCATGTGTGTGAAGAAGGCTC
TAGGGTTGTAAAGCACTTTAGTTGGGGAGGAAAGCTTATGAGTTAATAGCTCATGAGAAG
GACGTTACCCAAAGAATAAGGACC
>ZSR.C_1339:D00780:73:HLVCNBCXX:1:1105:20758:42063 2:N:0:ATCTCG
GGAATATTGCACAATGGGCGCAAGCCTGATGCAGCCATGCCGCGTGTGTGAAGAAGGCTC
TAGGGTTGTAAAGCACTTTCAGCAGTGAGGAAAGCTTGTTGGTTAATACCCATCAAGTGT
GACGTTAA
>ZSR.C_1340:D00780:73:HLVCNBCXX:1:1105:2935:42454 2:N:0:ATCTCG
GGAATATTGGACAATGGGCGCAAGCCTGATCCAGCCATGCCGCGTGTGTGAAGAAGGCTT
TCGGGTTGTAAAGCACTTTCAGTCGGGAGGAAGGCTGCCTAGTTAATACCTAGGTAGATT
GACGTT
>ZSR.C_1341:D00780:73:HLVCNBCXX:1:1105:4477:42481 2:N:0:ATCTCG
GGAATATTGCACAATGGGCGCAAGCCTGATGCAGCCATGCCGCGTGTATGAAGAAGGCCT
TCGGGTTGTAAAGTACTTTCAGCAGTGAGGAAGGGATGTACGTTAATAGCGTGCATTTTT
GACGT
>ZSR.C_1342:D00780:73:HLVCNBCXX:1:1105:5584:42477 2:N:0:ATCTCG
GGAATATTGGACAATAGGCGAAAGCCTGATCCAGCGACGTCACGTGAATGATGAAGGCCT
TAGGGTTGTAAAATTCTTTTAGTGGAGAAGATAATGACGGTATCCACAGAAAAAGTCCCG
GCTAACT
>ZSR.C_1343:D00780:73:HLVCNBCXX:1:1105:5851:42325 2:N:0:ATCTCG
GGAATATTGGACAATAGGCGAAAGCCTGATCCAGCGACGTCACGTGAATGATGAAGGCCT
TAGGGTTGTAAAATTCTTTTAGTGGAGAAGATAATGACGGTATCCACAGAAAAAGTCCCG
GCTAACTTCGTGCCAGC
>ZSR.C_1344:D00780:73:HLVCNBCXX:1:1105:6703:42491 2:N:0:ATCTCG
GGAATATTGGACAATGGGCGCAAGCCTGATCCAGCCATGCCGCGTGTGTGAAGAAGGCTT
TCGGGTTGTAAAGCACTTTCAGTCGGGAGGAAGGCTGCCTAGTTAATACCTAGGTAGAT
>ZSR.C_1345:D00780:73:HLVCNBCXX:1:1105:7283:42336 2:N:0:ATCTCG
GGAATATTGCACAATGGGGGAAACCCTGATGCAGCAACGCCGCGTGGAGGATGACACATT
TCGGTGCGTAAACTCCTTTTATATAGGAAGATAATGACGGTACTATATGAATAAGCGCCG
GCTAAC
>ZSR.C_1346:D00780:73:HLVCNBCXX:1:1105:14042:42348 2:N:0:ATCTCG
GGAATATTGCACAATGGGCGCAAGCCTGATGCAGCCATGCCGCGTGTGTGAAGAAGGCTC
TAGGGTTGTAAAGCACTTTCAGCAGTGAGGAAAGCTTGTTGGTTAATACCCATCAAGTG
>ZSR.C_1347:D00780:73:HLVCNBCXX:1:1105:14448:42348 2:N:0:ATCTCG
GGAATATTGCACAATGGGCGCAAGCCTGATGCAGCCATGCCGCGTGTGTGAAGAAGGCTC
TAGGGTTGTAAAGCACTTTCAGCAGTGAGGAAAGCTTGTTGGTTAATACCCATCAAGTGT
GACGTT
>ZSR.C_1348:D00780:73:HLVCNBCXX:1:1105:16673:42453 2:N:0:ATCTCG
GGAATATTGCACAATGGGGGAAACCCTGATGCAGCAACGCCGCGTGGAGGATGACACATT
TCGGTGCGTAAACTCCTTTTATATAGGAAGATAATGACGGTACTATATGAATAAGCGCCG
GCTAA
>ZSR.C_1349:D00780:73:HLVCNBCXX:1:1105:17239:42312 2:N:0:ATCTCG
GGAATATTGCACAATGGGCGCAAGCCTGATGCAGCCATGCCGCGTGTGTGAAGAAGGCTC
TAGGGTTGTAAAGCACTTTCAGCAGTGAGGAAAGCTTGTTGGTTAATACCCATCAAGTGT
GACGTTAA
>ZSR.C_1350:D00780:73:HLVCNBCXX:1:1105:20414:42496 2:N:0:ATCTCG
GGAATATTGGACAATGGGGGCAACCCTGATCCAGCAATGCCGCGTGAGTGAAGAAGGCCT
TCGGGTTGTAAATCTCTTTTATTAGGGAAGAAAATGACGGTACCTAATGAATAAGTCCCG
GCTAACT
>ZSR.C_1351:D00780:73:HLVCNBCXX:1:1105:1881:42739 2:N:0:ATCTCG
GGAATATTGCACAATGGGCGAAAGCCTGATGCAGCAATGCCGCGTGGAGGATGACGCATC
TAGGTGTGTAAACTCCTTTTATATGAGAAGATAATGACGGTATCATATGAATAAGCACCG
GCTAACTCCGTGCCAGCA
>ZSR.C_1352:D00780:73:HLVCNBCXX:1:1105:2800:42543 2:N:0:ATCTCG
GGAATATTGCACAATGGGCGCAAGCCTGATGCAGCCATGCCGCGTGTGTGAAGAAGGCTC
TAGGGTTGTAAAGCACTTTCAGCAGTGAGGAAAGCTTGTTGGTTAATACCCATCAAGTGT
GACGTT
>ZSR.C_1353:D00780:73:HLVCNBCXX:1:1105:9441:42618 2:N:0:ATCTCG
GGAATATTGCACAATGGGCGCAAGCCTGATGCAGCCATGCCGCGTGTGTGAAGAAGGCCT
TCGGGTTGTAAAGCACTTTCAGTCGTGAGGAAGGTGGTAGTGTTAATAGCACTATCATTT
GA
>ZSR.C_1354:D00780:73:HLVCNBCXX:1:1105:12334:42655 2:N:0:ATCTCG
GGAATATTGCACAATGGGCGCAAGCCTGATGCAGCCATGCCGCGTGTGTGAAGAAGGCTC
TAGGGTTGTAAAGCACTTTCAGCAGTGAGGAAAGCTTGTTGGTTAATACCCATCAAGTGT
GACGTTAACTGCAGAAGA
>ZSR.C_1355:D00780:73:HLVCNBCXX:1:1105:14191:42715 2:N:0:ATCTCG
GGAATATTGCACAATGGGGGAAACCCTGATGCAGCAACGCCGCGTGGAGGATGACACATT
TCGGTGCGTAAACTCCTTTTATATAGGAAGATAATGACGGTACTATATGAATAAGCGCCG
GCTAAC
>ZSR.C_1356:D00780:73:HLVCNBCXX:1:1105:20660:42721 2:N:0:ATCTCG
GGAATATTGCACAATGGGGGAAACCCTGATGCAGCAACGCCGCGTGGAGGATGACACATT
TCGGTGCGTAAACTCCTTTTATATAGGAAGATAATGACGGTACTATATGAATAAGCGCCG
GCTAACTCC
>ZSR.C_1357:D00780:73:HLVCNBCXX:1:1105:2341:42794 2:N:0:ATCTCG
GGAATATTGCACAATGGGCGCAAGCCTGATGCAGCCATGCCGCGTGTGTGAAGAAGGCTC
TAGGGTTGTAAAGCACTTTCAGCAGTGAGGAAAGCTTGTTGGTTAATACCCATCAAGTGT
GACGTTAAC
>ZSR.C_1358:D00780:73:HLVCNBCXX:1:1105:2363:42923 2:N:0:ATCTCG
GGAATATTGCACAATGGGGGCAACCCTGATCCAGCCATGCCGCGTGTGTGAAGAAGGCCT
TCGGGTTGTAAAGCACTTTCAGTGAGGAAGAAGGCCTGCGGGTTAATAGCCGGCAGGAAG
>ZSR.C_1359:D00780:73:HLVCNBCXX:1:1105:6137:42765 2:N:0:ATCTCG
GGAATATTGCACAATGGGCGCAAGCCTGATGCAGCCATGCCGCGTGTGTGAAGAAGGCTC
TAGGGTTGTAAAGCACTTTCAGCAGTGAGGAAAGCTTGTTGGTTAATACCCATCAAGTGT
GACGTT
>ZSR.C_1360:D00780:73:HLVCNBCXX:1:1105:7600:42904 2:N:0:ATCTCG
GGAATATTGCACAATGGGCGCAAGCCTGATGCAGCCATGCCGCGTGTATGAAGAAGGCCT
TCGGGTTGTAAAGTACTTTCAGCAGTGAGGAAGGGATGTACGTTAATAGC
>ZSR.C_1361:D00780:73:HLVCNBCXX:1:1105:9700:42802 2:N:0:ATCTCG
GGAATATTGCACAATGGGGGAAACCCTGATGCAGCAACGCCGCGTGGAGGATGACACATT
TCGGTGCGTAAACTCCTTTTATATAGGAAGATAATGACGGTACTATATGAATAAGCGCCG
GCTAACTCCGTGCC
>ZSR.C_1362:D00780:73:HLVCNBCXX:1:1105:10186:42943 2:N:0:ATCTCG
GGAATATTGGTCAATGGACGAAAGTCTGAACCAGCCATGCCGCGTGCAGGATGACTGCCC
TATGGGTTGTAAACTGCTTTTATATAGGAAGAAAAACTTTCTCGTGAGAAAGCTTGACGG
TACTAT
>ZSR.C_1363:D00780:73:HLVCNBCXX:1:1105:10728:42878 2:N:0:ATCTCG
GGAATATTGGTCAATGGACGAAAGTCTGAACCAGCCATGCCGCGTGCAGGATGACTGCCC
TATGGGTTGTAAACTGCTTTTATATAGGAAGAAAAACTTTCTCGTGAGAAAGCTTGACGG
TACTA
>ZSR.C_1364:D00780:73:HLVCNBCXX:1:1105:17438:42988 2:N:0:ATCTCG
GGAATATTGCACAATGGGCGCAAGCCTGATGCAGCCATGCCGCGTGTATGAAGAAGGCCT
TCGGGTTGTAAAGTACTTTCAGCAGTGAGGAAGGGATGTACGTTAATAGCGTGCATTTTT
GACGTTAGC
>ZSR.C_1365:D00780:73:HLVCNBCXX:1:1105:18110:42936 2:N:0:ATCTCG
GGAATATTGCACAATGGGCGCAAGCCTGATGCAGCCATGCCGCGTGTATGAAGAAGGCCT
TCGGGTTGTAAAGTACTTTCAGCAGTGAGGAAGGGATGTACGTTAATAGCGTGCATTTTT
GACGTTAGCTGCAGAAGAAG
>ZSR.C_1366:D00780:73:HLVCNBCXX:1:1105:1268:43003 2:N:0:ATCTCG
GGAATATTGCACAATGGGCGCAAGCCTGATGCAGCCATGCCGCGTGTGTGAAGAAGGCCT
TCGGGTTGTAAAGCACTTTCAGTCGTGAGGAAGGTGGTAGTGTTAATAGCACTATCATTT
GACGTT
>ZSR.C_1367:D00780:73:HLVCNBCXX:1:1105:2266:43110 2:N:0:ATCTCG
GGAATATTGCACAATGGGCGCAAGCCTGATGCAGCCATGCCGCGTGTGTGAAGAAGGCTC
TAGGGTTGTAAAGCACTTTCAGCAGTGAGGAAAGCTTGTTGGTTAATAGCCATCAAGTGT
GACGTTAA
>ZSR.C_1368:D00780:73:HLVCNBCXX:1:1105:6540:43000 2:N:0:ATCTCG
GGAATATTGCACAATGGGGGAAACCCTGATGCAGCAACGCCGCGTGGAGGATGACACATT
TCGGTGCGTAAACTCCTTTTATATAGGAAGATAATGATGGTACTATATGAATAAGCGCCG
GCTAACTCCGTGTC
>ZSR.C_1369:D00780:73:HLVCNBCXX:1:1105:8712:43129 2:N:0:ATCTCG
GGAATATTGCACAATGGGCGCAAGCCTGATGCAGCCATGCCGCGTGTGTGAAGAAGGCTC
TAGGGTTGTAAAGCACTTTCAGCAGTGAGGAAAGGTTAGTAGTTAATACCTGCTAGCTG
>ZSR.C_1370:D00780:73:HLVCNBCXX:1:1105:14281:43083 2:N:0:ATCTCG
GGAATATTGGACAATAGGCGAAAGCCTGATCCAGCGACGTCACGTGAATGATGAAGGCCT
TAGGGTTGTAAAATTCTTTTAGTGGAGAAGATAATGACGGTATCCACAGAAAAAGTCCCG
GCTAACTT
>ZSR.C_1371:D00780:73:HLVCNBCXX:1:1105:15613:43102 2:N:0:ATCTCG
GGAATATTGCACAATGGGCGCAAGCCTGATGCAGCCATGCCGCGTGTGTGAAGAAGGCTC
TAGGGTTGTAAAGCACTTTCAGCAGTGAGGAAAGCTTGTTGGTTAATAGCCATCAAGTGT
GACGTTAA
>ZSR.C_1372:D00780:73:HLVCNBCXX:1:1105:17715:43015 2:N:0:ATCTCG
GGAATATTGCACAATGGGGGAAACCCTGATGCAGCAACGCCGCGTGGAGGATGACACATT
TCGGTGCGTAAACTCCTTTTATATAGGAAGATAATGACGGTACTATATGAATAA
>ZSR.C_1373:D00780:73:HLVCNBCXX:1:1105:18939:43087 2:N:0:ATCTCG
GAAATATTGCACAATGGGCGCAAGCCTGATGCAGCCATGCCGCGTGTGTGAAGAAGGCTC
TAGGGTTGTAAAGCACTTTCAGCAGTGAGGAAAGCTTGTTGGTTAATACCCATCAAGTGT
GACGTTAA
>ZSR.C_1374:D00780:73:HLVCNBCXX:1:1105:19489:43212 2:N:0:ATCTCG
GGAATATTGCACAATGGGCGCAAGCCTGATGCAGCCATGCCGCGTGTGTGAAGAAGGCCT
TCGGGTTGTAAAGCACTTTCAGTCGTGAGGAAGGTAGTGTAGTTAATAGCTGCATTATTT
GACGTT
>ZSR.C_1375:D00780:73:HLVCNBCXX:1:1105:1201:43294 2:N:0:ATCTCG
GGAATATTGCACAATGGGCGCAAGCCTGATGCAGCCATGCCGCGTGTGTGAAGAAGGCTC
TAGGGTTGTAAAGCACTTTCAGCAGTGAGGAAAGCTTGTTGGTTAATAGCCATCAAGTGT
GACGTTAACTGCAGAAGAAG
>ZSR.C_1376:D00780:73:HLVCNBCXX:1:1105:3045:43286 2:N:0:ATCTCG
AGAATCATTCACAATGGGGGCAACCCTGATGGTGCAACGCCGCGTGGAGGATGAAGGCCC
TAGGGTCGTAAACTCCTGTCATCAAGGAGTAAGGCATAATAGTTAATAGCTATTATGTTT
GATAGTACTTGAAGAGG
>ZSR.C_1377:D00780:73:HLVCNBCXX:1:1105:4093:43270 2:N:0:ATCTCG
GGAATATTGCACAATGGGCGCAAGCCTGATGCAGCCATGCCGCGTGTGTGAAGAAGGCTC
TAGGGTTGTAAAGCACTTTCAGCAGTGAGGAAAGCTTGTTGGTTAATAGCCATCAAGTGT
GA
>ZSR.C_1378:D00780:73:HLVCNBCXX:1:1105:9718:43447 2:N:0:ATCTCG
GGAATATTGCACAATGGGCGCAAGCCTGATGCAGCCATGCCGCGTGTGTGAAGAAGGCCT
TCGGGTTGTAAAGCACTTTCAATCGTGAGGAAGGTGGTGTAGTTAATAGCTGCATTATT
>ZSR.C_1379:D00780:73:HLVCNBCXX:1:1105:16708:43408 2:N:0:ATCTCG
GGAATATTGCACAATGGGCGCAAGCCTGATGCAGCCATGCCGCGTGTATGAAGAAGGCCT
TCGGGTTGTAAAGTACTTTCAGCAGTGAGGAAGGGATGTACGTTAATAGCGTGCATTTTT
GACGTTAGCTGCAGAAGAAGCACC
>ZSR.C_1380:D00780:73:HLVCNBCXX:1:1105:16771:43346 2:N:0:ATCTCG
GGAATATTGGACAATAGGCGAAAGCCTGATCCAGCGACGTCACGTGAATGATGAAGGCCT
TAGGGTTGTAAAATTCTTTTAGTGGAGAAGATAATGACGGTATCCACAGAAAAAGTCCCG
GCTAACTTCGTGCCAGC
>ZSR.C_1381:D00780:73:HLVCNBCXX:1:1105:16798:43488 2:N:0:ATCTCG
GGAATATTGCACAATGGGGGAAACCCTGATGCAGCAACGCCGCGTGGAGGATGACACATT
TCGGTGCGTAAACTCCTTTTATATAGGAAGATAATGACGGTACTATATGAATAAGCGCCG
G
>ZSR.C_1382:D00780:73:HLVCNBCXX:1:1105:17340:43388 2:N:0:ATCTCG
GGAATATTGCACAATGGGCGCAAGCCTGATGCAGCCATGCCGCGTGTGTGAAGAAGGCTC
TAGGGTTGTAAAGCACTTTCAGCAGTGAGGAAAGGTTAGTAGTTAATACCTGCTAGCTGT
GACGTTAACTGCAGAAG
>ZSR.C_1383:D00780:73:HLVCNBCXX:1:1105:19270:43269 2:N:0:ATCTCG
GGAATATTGCACAATGGGCGCAAGCCTGATGCAGCCATGCCGCGTGTATGAAGAAGGCCT
TCGGGTTGTAAAGTACTTTCAGCAGTGAGGAAGGGATGTACGTTAATAGCGTGCATTTTT
GACGTTAGCTGCAGAAGAAGCACCG
>ZSR.C_1384:D00780:73:HLVCNBCXX:1:1105:20521:43269 2:N:0:ATCTCG
GGAATATTGCACAATGGGGGAAACCCTGATGCAGCAACGCCGCGTGGAGGATGACACATT
TCGGTGCGTAAACTCCTTTTATATAGGAAGATAATGACGGTACTATATGAATAAGCGCCG
GCTAACTCCGTGCCAGCAGCCG
>ZSR.C_1385:D00780:73:HLVCNBCXX:1:1105:2413:43570 2:N:0:ATCTCG
GGAATATTGCACAATGGGGGAAACCCTGATGCAGCAACGCCGCGTGGAGGATGACACATT
TCGGTGCGTAAACTCCTTTTATATAGGAAGATAATGACGGTACTATATGAATAAGCGCCG
GCTAACTCCGTGCCAGC
>ZSR.C_1386:D00780:73:HLVCNBCXX:1:1105:10456:43701 2:N:0:ATCTCG
GGAATATTGCACAATGGGGGAAACCCTGATGCAGCCATGCCGCGTGTGTGAAGAAGGCCT
TCGGGTTGTAAAGCACTTTCAGCGAGGAGGAAAGGGTGTAAGTTAATACCTTACATCTGT
GACGTTACT
>ZSR.C_1387:D00780:73:HLVCNBCXX:1:1105:14936:43567 2:N:0:ATCTCG
AGAATTTTGTGCAATATATGAAGGTAAGACACAGAGAGGGCACCTTGCCTAGTCCGTCAA
ATTAAGTGCCAGCAGACGCGGTGAAACTTAAGGGCTAGTTTTGTGGGCAAAAGCGTAAAG
GGTGTGATAGG
>ZSR.C_1388:D00780:73:HLVCNBCXX:1:1105:15783:43711 2:N:0:ATCTCG
GGAATATTGCACAATGGGGGAAACCCTGATGCAGCCATGCCGCGTGTGTGAAGAAGGCCT
TCGGGTTGTAAAGCACTTTCAGCGAGGAGGAAAGGGTGTAAGTTAATACCTTACATCTGT
GACGTTACTCG
>ZSR.C_1389:D00780:73:HLVCNBCXX:1:1105:18400:43746 2:N:0:ATCTCG
GGAATATTGCACAATGGGCGCAAGCCTGATGCAGCCATGCCGCGTGTGTGAAGAAGGCTC
TAGGGTTGTAAAGCACTTTCAGCAGTGAGGAAAGCTTGTTGGTTAATAGCCATCAAGTGT
GACGTTAACTGCAGAAGAA
>ZSR.C_1390:D00780:73:HLVCNBCXX:1:1105:19856:43560 2:N:0:ATCTCG
GGAATATTGCACAATGGGCGCAAGCCTGATGCAGCCATGCCGCGTGTGTGAAGAAGGCTC
TAGGGTTGTAAAGCACTTTCAGCAGTGAGGAAAGCTTGTTGGTTAATACCCATCAAGTGT
GACGTTAAC
>ZSR.C_1391:D00780:73:HLVCNBCXX:1:1105:20275:43577 2:N:0:ATCTCG
GGAATCTTGCACAATGGAGGAAACTCTGATGCAGCGATGCCGCGTGAGTGAAGAAGGCCT
TTGGGTTGTAAAGCTCTTTCGTCGGGGAAGAAAATGACTGTACCCGAATAAGAAGGTCCG
GCTAACTTCGTGCCAGCAGCCG
>ZSR.C_1392:D00780:73:HLVCNBCXX:1:1105:3693:43840 2:N:0:ATCTCG
GGAATATTGCACAATGGGGGAAACCCTGATGCAGCAACGCCGCGTGGAGGATGACACATT
TCGGTGCGTAAACTCCTTTTATATAGGAAGATAATGACGG
>ZSR.C_1393:D00780:73:HLVCNBCXX:1:1105:5869:43824 2:N:0:ATCTCG
GGAATATTGCACAATGGGCGCAAGCCTGATGCAGCCATGCCGCGTGTGTGAAGAAGGCTC
TAGGGTTGTAAAGCACTTTCAGCAGTGAGGAAAGGTTAGTAGTTAATACCTGCTAGCTGT
G
>ZSR.C_1394:D00780:73:HLVCNBCXX:1:1105:6599:43946 2:N:0:ATCTCG
GGAATATTGGACAATAGGCGAAAGCCTGATCCAGCGACGTCACGTGAATGATGAAGGCCT
TAGGGTTGTAAAATTCTTTTAGTGGAGAAGATAATGACGGTATCCACAGAAAAAGTCCCG
GCTAA
>ZSR.C_1395:D00780:73:HLVCNBCXX:1:1105:7379:43867 2:N:0:ATCTCG
GGAATATTGGACAATGGGCGAAAGCCTGATCCAGCAATGCCGCGTGTGTGAAGAAGGCCT
GAGGGTTGTAAAGCACTTTCAATAGAGACGAAAAGCCTAAGATTAATACTCTTGGGTCTT
GA
>ZSR.C_1396:D00780:73:HLVCNBCXX:1:1105:10276:43943 2:N:0:ATCTCG
GGAATATTGGACAATGGGGGCAACCCTGATCCAGCCATGCCGCGTGTGTGAAGAAGGCCT
TCGGGTTGTAAAGCACTTTCAGTGAGGAAGAAGGCCTGCGGGTCAATAACCGGCAGGAAG
GACATCACTCACAGAAGAAGCAC
>ZSR.C_1397:D00780:73:HLVCNBCXX:1:1105:12387:43785 2:N:0:ATCTCG
GGAATATTGGACAATAGGCGAAAGCCTGATCCAGCGACGTCACGTGAATGATGAAGGCCT
TAGGGTTGTAAAATTCTTTTAGTGGAGAAGATAATGACGGTATCCACAGAAAAAGTCCCG
GCTAAC
>ZSR.C_1398:D00780:73:HLVCNBCXX:1:1105:15137:43773 2:N:0:ATCTCG
GGAATATTGCACAATGGGCGAAAGCCTGATGCAGCCATGCCGCGTGTGTGAAGAAGGCTC
TAGGGTTGTAAAGCACTTTCAGTAGGGAGGAAAGGTTGAAGGTTAATACCCTTTGGCTGT
GACGTTACC
>ZSR.C_1399:D00780:73:HLVCNBCXX:1:1105:16629:43916 2:N:0:ATCTCG
GGAATATTGCACAATGGGCGCAAGCCTGATGCAGCCATGCCGCGTGTGTGAAGAAGGCTC
TAGGGTTGTAAAGCACTTTCAGCAGTGAGGAAAGCTTGTTGGTTAATACCCATCAAGTGT
GACGTTAAC
>ZSR.C_1400:D00780:73:HLVCNBCXX:1:1105:18382:43941 2:N:0:ATCTCG
GGAATATTGCACAATGGGCGCAAGCCTGATGCAGCCATGCCGCGTGTGTGAAGAAGGCTT
TCGGGTTGTAAAGCACTTTCAGCAGCGAGGAAAGGTTAGTAGTTAATACCTGCTAGCTGT
GACGTTAACTGCAGAAGAAGCACCGGCT
>ZSR.C_1401:D00780:73:HLVCNBCXX:1:1105:1522:44056 2:N:0:ATCTCG
GGAATATTGCACAATGGGCGCAAGCCTGATGCAGCCATGCCGCGTGTGTGAAGAAGGCTC
TAGGGTTGTAAAGCACTTTCAGCAGTGAGGAAAGCTTGTTGGTTAATACCCATCAAGTGT
GACGTTAACTGCAGAAGAAGCACCGGCTAACTCCGTGC
>ZSR.C_1402:D00780:73:HLVCNBCXX:1:1105:4026:44181 2:N:0:ATCTCG
GGAATATTGCACAATGGGGGAAACCCTGATGCAGCAACGCCGCGTGGAGGATGACACATT
TCGGTGCGTAAACTCCTTTTATATAGGAAGATAATGACGGTACTATATGAATAAGCGCCG
GCTAACTC
>ZSR.C_1403:D00780:73:HLVCNBCXX:1:1105:5433:44200 2:N:0:ATCTCG
GGAATATTGGACAATAGGCGAAAGCCTGATCCAGCGACGTCACGTGAATGATGAAGGCCT
TAGGGTTGTAAAATTCTTTTAGTGGAGAAGATAATGACGGTATCCACAGAAAAAGTCCCG
GCTAACTTCGTGCCAGC
>ZSR.C_1404:D00780:73:HLVCNBCXX:1:1105:5845:44214 2:N:0:ATCTCG
GGAATATTGCACAATGGGCGCAAGCCTGATGCAGCCATGCCGCGTGTATGAAGAAGGCCT
TCGGGTTGTAAAGTACTTTCAGCAGTGAGGAAGGGATGTACGTTAATAGCGTGCATTTTT
GACGTTAGCTGCAGAAGAAG
>ZSR.C_1405:D00780:73:HLVCNBCXX:1:1105:12512:44216 2:N:0:ATCTCG
GGAATCTTAGACAATGGGCGCAAGCCTGATCTAGCCATGCCGCGTGAGCGATGAAGGCCT
TAGGGTCGTAAAACTCTTTCGCCAGGGATGATAATGACAGTACCTGGTAAAGAAACCCC
>ZSR.C_1406:D00780:73:HLVCNBCXX:1:1105:13124:44017 2:N:0:ATCTCG
GGAATTTTCCGCAATGGGCGAAAGCCTGACGGAGCAACGCCGCGTGAGGGATGAAGGCCT
CTGGGCTGTAAACCTCTTTTATCAAGGAAGAAGATCTGACGGTACT
>ZSR.C_1407:D00780:73:HLVCNBCXX:1:1105:15091:44058 2:N:0:ATCTCG
GGAATATTGGACAATGGGGGCAACCCTGATCCAGCCATGCCGCGTGTGTGAAGAAGGCCT
TCGGGTTGTAAAGCACTTTCAGTGAGGAAGAAGGCCTGCGGGTTAATAGCCGGCAGGAAG
GACATCACTCACAGAAGAAGCACCG
>ZSR.C_1408:D00780:73:HLVCNBCXX:1:1105:16406:44141 2:N:0:ATCTCG
GGAATATTGCACAATGGGCGCAAGCCTGATGCAGCCATGCCGCGTGTATGAAGAAGGCCT
TCGGGTTGTAAAGTACTTTCAGCAGTGAGGAAGGGATGTACGTTAATAGCGTGCATTTTT
GACGTTAGCTGCAGAAGAAGCACC
>ZSR.C_1409:D00780:73:HLVCNBCXX:1:1105:2170:44483 2:N:0:ATCTCG
GGAATATTGCACAATGGGGGAAACCCTGATGCAGCCATGCCGCGTGTGTGAAGAAGGCCT
TCGGGTTGTAAAGCACTTTCAGCGAGGAGGAAAGGTTAGTAGTTAATACCTGCTAGCTGT
GACGTTACTCGCAGAAGAA
>ZSR.C_1410:D00780:73:HLVCNBCXX:1:1105:2957:44406 2:N:0:ATCTCG
GGAATATTGCACAATGGGGGAAACCCTGATGCAGCCATGCCGCGTGTGTGAAGAAGGCCT
TCGGGTTGTAAAGCACTTTCAGTTGTGAGGAAAAGTTAGTAGTTAATACCTGCTAGCCGT
GACGTTAA
>ZSR.C_1411:D00780:73:HLVCNBCXX:1:1105:3139:44346 2:N:0:ATCTCG
GGAATATTGCACAATGGGCGCAAGCCTGATGCAGCCATGCCGCGTGTGTGAAGAAGGCTC
TAGGGTTGTAAAGCACTTTCAGCAGTGAGGAAAGCTTGTTGGTTAATAGCCATCAAGTGT
GACGTTAACTGCAGAAGA
>ZSR.C_1412:D00780:73:HLVCNBCXX:1:1105:7353:44303 2:N:0:ATCTCG
GGAATATTGCACAATGGGGGAAACCCTGATGCAGCCATGCCGCGTGTGTGAAGAAGGCCT
TCGGGTTGTAAAGCACTTTCAGCGAGGAGGAAAGGGTGTAAGTTAATACCTTACATCTGT
GACGT
>ZSR.C_1413:D00780:73:HLVCNBCXX:1:1105:12369:44406 2:N:0:ATCTCG
GGAATATTGCACAATGGGCGCAAGCCTGATGCAGCCATGCCGCGTGTGTGAAGAAGGCTC
TAGGGTTGTAAAGCACTTTCAGCAGTGAGGAAAGCTTGTTGGTTAATACCCATCAAGTGT
GACGTTAA
>ZSR.C_1414:D00780:73:HLVCNBCXX:1:1105:16509:44254 2:N:0:ATCTCG
GGAATCTTAGACAATGGGCGCAAGCCTGATCTAGCCATGCCGCGTGAGCGATGAAGGCCT
TAGGGTCGTAAAACTCTTTCGCCAGGGATGATAATGACAGTACCTGGTAAAGAAACCCCG
GCTAACTCCGTGCCAGC
>ZSR.C_1415:D00780:73:HLVCNBCXX:1:1105:18065:44261 2:N:0:ATCTCG
GGAATATTGCACAATGGGCGCAAGCCTGATGCAGCCATGCCGCGTGTGTGAAGAAGGCCT
TCGGGTTGTAAAGCACTTTCAGTCGTGAGGAAGGTAGTGTAGTTAATAGCTGCATTATTT
GACGTTAG
>ZSR.C_1416:D00780:73:HLVCNBCXX:1:1105:19836:44435 2:N:0:ATCTCG
GGAATATTGGACAATGGGCGCAAGCCTGATCCAGCCATGCCGCGTGTGTGAAGAAGGCTT
TCGGGTTGTAAAGCACTTTCAGTCGGGAGGAAGGCTGCCTAGTTAATACCTAG
>ZSR.C_1417:D00780:73:HLVCNBCXX:1:1105:20697:44483 2:N:0:ATCTCG
GGAATATTGCACAATGGGCGCAAGCCTGATGCAGCCATGCCGCGTGTGTGAAGAAGGCTC
TAGGGTTGTAAAGCACTTTCAGCAGTGAGGAAAGCTTGTTGGTTAATACCCATCAAGTGT
GACGTTAAC
>ZSR.C_1418:D00780:73:HLVCNBCXX:1:1105:5493:44592 2:N:0:ATCTCG
GGAATATTGCACAATGGGGGAAACCCTGATGCAGCAACGCCGCGTGGAGGATGACACATT
TCGGTGCGTAAACTCCTTTTATATAGGAAGATAATGACGGTACTATATGAATAAGCGCCG
GCTAACTCCGTGCCAGCAGCCGCGGTAAT
>ZSR.C_1419:D00780:73:HLVCNBCXX:1:1105:5587:44661 2:N:0:ATCTCG
GGAATATTGGACAATAGGCGAAAGCCTGATCCAGCGACGTCACGTGAATGATGAAGGCCT
TAGGGTTGTAAAATTCTTTTAGTGGAGAAGATAATGACGGTATCCACAGAAAAAGTCCCG
GCTAAC
>ZSR.C_1420:D00780:73:HLVCNBCXX:1:1105:6468:44708 2:N:0:ATCTCG
GGAATATTGCACAATGGGCGCAAGCCTGATGCAGCCATGCCGCGTGTGTGAAGAAGGCTC
TAGGGTTGTAAAGCACTTTCAGCAGTGAGGAAAGCTTGTTGGTTAATACCCATCAAGTGT
GACGTTAA
>ZSR.C_1421:D00780:73:HLVCNBCXX:1:1105:13602:44574 2:N:0:ATCTCG
GGAATATTGCACAATGGGGGAAACCCTGATGCAGCAACGCCGCGTGGAGGATGACACATT
TCGGTGCGTAAACTCCTTTTATATAGGAAGATAATGACGGTACTATATGAATAAGCGCCG
GCTAA
>ZSR.C_1422:D00780:73:HLVCNBCXX:1:1105:13932:44636 2:N:0:ATCTCG
GGAATATTGGGCAATGGACGAAAGTCTGACCCAGCCATGCCGCGTGCAGGAAGACAGCTT
TCTGAGTTGTAAACTGCTTTTATATAGGAACAAAGAGGCCATGCGT
>ZSR.C_1423:D00780:73:HLVCNBCXX:1:1105:19261:44554 2:N:0:ATCTCG
GGAATATTGCACAATGGGGGAAACCCTGATGCAGCAACGCCGCGTGGAGGATGACACATT
TCGGTGCGTAAACTCCTTTTATATAGGAAGATAATGACGGTACTATATGAATAAGCGCCG
GCTAACTCC
>ZSR.C_1424:D00780:73:HLVCNBCXX:1:1105:19773:44531 2:N:0:ATCTCG
GGAATCTTAGACAATGGGCGCAAGCCTGATCTAGCCATGCCGCGTGAGCGATGAAGGCCT
TAGGGTCGTAAAACTCTTTCGCCAGGGATGATAATGACAGTACCTGGTAAAGAAACCCCG
GCTAACTCCGTGCCAGCAGCCGC
>ZSR.C_1425:D00780:73:HLVCNBCXX:1:1105:1150:44910 2:N:0:ATCTCG
GGAATATTGGACAATGGGGGCAACCCTGATCCAGCCATGCCGCGTGTGTGAAGAAGGCCT
TCGGGTTGTAAAGCACTTTCAGTGAGGAAGAAGGCCTGCGGGTTAATAGCCGGCAGGAAG
GACATC
>ZSR.C_1426:D00780:73:HLVCNBCXX:1:1105:2715:44916 2:N:0:ATCTCG
GGAATATTGCACAATGGGGGAAACCCTGATGCAGCAACGCCGCGTGGAGGATGACACATT
TCGGTGCGTAAACTCCTTTTATATAGGAAGATAATGACGGTACTATATGAATAAGCGCCG
GCTAACTCCGTGCCAGCAGCCGCG
>ZSR.C_1427:D00780:73:HLVCNBCXX:1:1105:5517:44758 2:N:0:ATCTCG
GGAATATTGGACAATGGGGGCAACCCTGATCCAGCAATGCCGCGTGTGTGAAGAAGGCCT
GCGGGTTGTAAAGCACTTTCAGCAGTGAAGAAAAGCTGACGGTTAATACCCGTCAGTCTT
GACATT
>ZSR.C_1428:D00780:73:HLVCNBCXX:1:1105:5871:44967 2:N:0:ATCTCG
GGAATATTGCACAATGGGCGCAAGCCTGATGCAGCCATGCCGCGTGTATGAAGAAGGCCT
TCGGGTTGTAAAGTACTTTCAGCAGTGAGGAAGGGATGTACGTTAATAGCGTGCATTTTT
GACGTTAGCTGCAGAAGA
>ZSR.C_1429:D00780:73:HLVCNBCXX:1:1105:10481:44803 2:N:0:ATCTCG
GGAATATTGCACAATGGGGGAAACCCTGATGCAGCAACGCCGCGTGGAGGATGACACATT
TCGGTGCGTAAACTCCTTTTATATAGGAAGATAATGACGGTACTATATGAATAAGCGCC
>ZSR.C_1430:D00780:73:HLVCNBCXX:1:1105:11965:44847 2:N:0:ATCTCG
GGAATATTGGACAATGGGGGCAACCCTGATCCAGCCATGCCGCGTGTGTGAAGAAGGCTT
TCGGGTTGTAAAGCACTTTCAGTCGGGAGGAAGGCTGGCTAGTTAATACCTAGCTAGATT
GACGTTAC
>ZSR.C_1431:D00780:73:HLVCNBCXX:1:1105:13411:44756 2:N:0:ATCTCG
GGAATATTGCACAATGGGGGAAACCCTGATGCAGCAACGCCGCGTGGAGGATGACACATT
TCGGTGCGTAAACTCCTTTTATATAGGAAGATAATGACGGTACTATATGAATAAGCGCCG
GCTAA
>ZSR.C_1432:D00780:73:HLVCNBCXX:1:1105:15292:44804 2:N:0:ATCTCG
GGAATATTGCACAATGGGGGAAACCCTGATGCAGCCATGCCGCGTGTGTGAAGAAGGCCT
TCGGGTTGTAAAGCACTTTCAGTGGGGAGGAAAGGGTGATGCTTAATACGTATCATCTGT
GACGT
>ZSR.C_1433:D00780:73:HLVCNBCXX:1:1105:17794:44899 2:N:0:ATCTCG
GGAATATTGCACAATGGGGGAAACCCTGATGCAGCCATGCCGCGTGTGTGAAGAAGGCCT
TCGGGTTGTAAAGCACTTTCAGCGAGGAGGAAAGGGTGTAAGTTAATACCTTACATCTGT
GACGTTACTCG
>ZSR.C_1434:D00780:73:HLVCNBCXX:1:1105:2792:45238 2:N:0:ATCTCG
GGAATATTGCACAATGGGCGCAAGCCTGATGCAGCCATGCCGCGTGTGTGAAGAAGGCTC
TAGGGTTGTAAAGCACTTTCAGCAGTGAGGAAAGCTTGTTGGTTAATACCCATCAAGTGT
GACGTTAAC
>ZSR.C_1435:D00780:73:HLVCNBCXX:1:1105:11889:45053 2:N:0:ATCTCG
GGAATATTGGACAATAGGCGAAAGCCCGATCCAGCGACGTCACGTGAATGATGAAGGCCT
TAGGGTTGTAAAATTCTTTTAGTGGAGAAGATAATGACGGTATCCACAGAAAAAGTCCC
>ZSR.C_1436:D00780:73:HLVCNBCXX:1:1105:18572:45183 2:N:0:ATCTCG
GGAATATTGGACAATGGGGGCAACCCTGATCCAGCCATGCCGCGTGTGTGAAGAAGGCCT
TCGGGTTGTAAAGCACTTTCAGTGAGGAAGAAGGCCTGCGGGTTAATAGCCGGCAGGAAG
GACATCACTCACAGAAG
>ZSR.C_1437:D00780:73:HLVCNBCXX:1:1105:19238:45064 2:N:0:ATCTCG
GGAATATTGCACAATGGGGGAAACCCTGATGCAGCCATGCCGCGTGTGTGAAGAAGGCTC
TAGGGTCGTAAAGCACTTTCAGTAGGGAGGAAAGGGTTGTAGTTAATACCTGCGATCTGT
GACGTTACC
>ZSR.C_1438:D00780:73:HLVCNBCXX:1:1105:19563:45036 2:N:0:ATCTCG
GGAATATTGCACAATGGGCGCAAGCCTGATGCAGCCATGCCGCGTGTGTGAAGAAGGCTC
TAGGGTTGTAAAGCACTTTCAGCAGTGAGGAAAGGTTAGTAGTTAATACCTGCTAGCTGT
GACGTTAAC
>ZSR.C_1439:D00780:73:HLVCNBCXX:1:1105:20486:45083 2:N:0:ATCTCG
GGAATTTTGGACAATGGGGGAAACCCTGATCCAGCCATCCCGCGTGAGTGAAGAAGGCCT
TCGGGTTGTAAAGCTCTTTCGAAAGTGAAGAAAACTTATTTCGTA
>ZSR.C_1440:D00780:73:HLVCNBCXX:1:1105:5365:45339 2:N:0:ATCTCG
GGAATATTGCACAATGGGCGCAAGCCTGATGCAGCCATGCCGCGTGTGTGAAGAAGGCTC
TAGGGTTGTAAAGCACTTTCAGCAGTGAGGAAAGGTTAGTAGTTAATACCTGCTAGCTGT
GACGTTAACTGCAGAAG
>ZSR.C_1441:D00780:73:HLVCNBCXX:1:1105:5888:45337 2:N:0:ATCTCG
GGAATATTGCACAATGGGCGCAAGCCTGATGCAGCCATGCCGCGTGTGTGAAGAAGGCTC
TAGGGTTGTAAAGCACTTTCAGCAGTGAGGAAAGGTTAGTAGTTAATACCTGCTAGCTGT
GACGTTAACTGCAGAAGAA
>ZSR.C_1442:D00780:73:HLVCNBCXX:1:1105:11113:45488 2:N:0:ATCTCG
GGAATATTGCACAATGGGGGAAACCCTGATGCAGCCATGCCGCGTGTGTGAAGAAGGCCT
TCGGGTTGTAAAGCACTTTCAGCGAGGAGGAAAGGGTGTAAGTTAATACCTTACATCTGT
GACGTTACT
>ZSR.C_1443:D00780:73:HLVCNBCXX:1:1105:13235:45489 2:N:0:ATCTCG
GGAATATTGGACAATAGGCGAAAGCCTGATCCAGCGACGTCACGTGAATGATGAAGGCCT
TAGGTTTGTAAAATTCTTTTAGTGGAGAAGATAATGACGGTATCCACAGAAAAAGTCCCG
GCTAACTTC
>ZSR.C_1444:D00780:73:HLVCNBCXX:1:1105:14056:45364 2:N:0:ATCTCG
GGAATATTGCACAATGGGGGAAACCCTGATGCAGCCATGCCGCGTGTGTGAAGAAGGCCT
TCGGGTTGTAAAGCACTTTCAGCGAGGAGGAAAGGTTAGTAGTTAATACCTGCT
>ZSR.C_1445:D00780:73:HLVCNBCXX:1:1105:15205:45281 2:N:0:ATCTCG
GGAATATTGCACAATGGGCGCAAGCCTGATGCAGCCATGCCGCGTGTGTGAAGAAGGCTC
TAGGGTTGTAAAGCACTTTCAGCAGTGAGGAAAGCTTGTTGGTTAATACCCATCAAGTGT
GACGTTAACTGCAG
>ZSR.C_1446:D00780:73:HLVCNBCXX:1:1105:18724:45460 2:N:0:ATCTCG
GGAATATTGCACAATGGGCGCAAGCCTGATGCAGCCATGCCGCGTGTGTGAAGAAGGCCT
TCGGGTTGTAAAGCACTTTCAGTCGTGAGGAAGGTGGTGTAGTTAATAGCTGCATTACTT
GACGTTAG
>ZSR.C_1447:D00780:73:HLVCNBCXX:1:1105:3295:45726 2:N:0:ATCTCG
GGAATATTGCACAATGGGCGCAAGCCTGATGCAGCCATGCCGCGTGTGTGAAGAAGGCTC
TAGGGTTGTAAAGCACTTTCAGCAGTGAGGAAAGCTTGTTGGTTAATACCCATCAAGTGT
GACGTTAACTGCAGAAGAAGCA
>ZSR.C_1448:D00780:73:HLVCNBCXX:1:1105:4292:45508 2:N:0:ATCTCG
GGAATATTGGACAATAGGCGAAAGCCTGATCCAGCGACGTCACGTGAATGATGAAGGCCT
TAGGGTTGTAAAATTCTTTTAGTGGAGAAGATAATGACGGTATCCACAGAAAAAGTCCCG
GCTAAC
>ZSR.C_1449:D00780:73:HLVCNBCXX:1:1105:6199:45520 2:N:0:ATCTCG
GGAATATTGCACAATGGGGGAAACCCTGATGCAGCAACGCCGCGTGGAGGATGACACATT
TCGGTGCGTAAACTCCTTTTATATAGGAAGATAATGACGGTACTATATGAATAAGCGCCG
GCTAACTCCGTGCCAGC
>ZSR.C_1450:D00780:73:HLVCNBCXX:1:1105:15536:45518 2:N:0:ATCTCG
GGAATATTGCACAATGGGCGCAAGCCTGATGCAGCCATGCCGCGTGTGTGAAGAAGGCTC
TAGGGTTGTAAAGCACTTTCAGCAGTGAGGAAAGCTTGTTGGTTAATAGCCATCAAGTGT
GACGTT
>ZSR.C_1451:D00780:73:HLVCNBCXX:1:1105:17665:45710 2:N:0:ATCTCG
GGAATATTGCACAATGGGGGAAACCCTGATGCAGCAACGCCGCGTGGAGGATGACACATT
TCGGTGCGTAAACTCCTTTTATATAGGAAGATAATGACGGTACTATATGAATAAGCGCCG
GCTAAC
>ZSR.C_1452:D00780:73:HLVCNBCXX:1:1105:11561:45903 2:N:0:ATCTCG
GGAATATTGCACAATGGGCGCAAGCCTGATGCAGCCATGCCGCGTGTGTGAAGAAGGCCT
TCGGGTTGTAAAGCACTTTCAGTCGTGAGGAAGGTAGTGTAGTTAATAGCTGCATTATTT
GACGTTAG
>ZSR.C_1453:D00780:73:HLVCNBCXX:1:1105:12374:45788 2:N:0:ATCTCG
GGAATATTGCACAATGGGGGAAACCCTGATGCAGCCATGCCGCGTGTGTGAAGAAGGCTC
TAGGGTCGTAAAGCACTTTCAGTAGGGAGGAAAGGGTTGTAGTTAATACCTGCGATCTGT
GA
>ZSR.C_1454:D00780:73:HLVCNBCXX:1:1105:13046:45831 2:N:0:ATCTCG
GGAATATTGCACAATGGGCGCAAGCCTGATGCAGCCATGCCGCGTGTGTGAAGAAGGCTC
TAGGGTTGTAAAGCACTTTCAGCAGTGAGGAAAGCTTGTTGGTTAATACCCA
>ZSR.C_1455:D00780:73:HLVCNBCXX:1:1105:13510:45939 2:N:0:ATCTCG
GGAATATTGCACAATGGGCGCAAGCCTGATGCAGCCATGCCGCGTGTGTGAAGAAGGCTC
TAGGGTTGTAAAGCACTTTCAGCAGTGAGGAAAGGTTAGTAGTTAATACCTGCTAGCTG
>ZSR.C_1456:D00780:73:HLVCNBCXX:1:1105:14523:45907 2:N:0:ATCTCG
GGAATATTGGACAATGGGGGCAACCCTGATCCAGCCATGCCGCGTGTGTGAAGAAGGCCT
TCGGGTTGTAAAGCACTTTCAGTGAGGAAGAAGGCCTGCGGGTTAATAGCCGGC
>ZSR.C_1457:D00780:73:HLVCNBCXX:1:1105:17651:45852 2:N:0:ATCTCG
GGAATATTGCACAATGGGGGAAACCCTGATGCAGCAACGCCGCGTGGAGGATGACACATT
TCGGTGCGTAAACTCCTTTTATATAGGAAGATAATGACGGTACTATATGAATAAGCGCCG
GCTAAC
>ZSR.C_1458:D00780:73:HLVCNBCXX:1:1105:19806:45980 2:N:0:ATCTCG
GGAATATTGCACAATGGGCGCAAGCCTGATGCAGCCATGCCGCGTGTATGAAGAAGGCCT
TCGGGTTGTAAAGTACTTTCAGCAGTGAGGAAGGGATGTACGTTAATAGCGTGCATTTTT
GA
>ZSR.C_1459:D00780:73:HLVCNBCXX:1:1105:1434:46215 2:N:0:ATCTCG
GGAATATTGGACAATAGGCGAAAGCCTGATCCAGCGACGTCACGTGAATGATGAAGGCCT
TAGGGTTGTAAAATTCTTTTAGTGGAGAAGATAATGACGGTATCCACAGAAAAAGTCCCG
GCTAACTTCGTGCCAGC
>ZSR.C_1460:D00780:73:HLVCNBCXX:1:1105:1780:46182 2:N:0:ATCTCG
GGAATATTGCACAATGGGGGAAACCCTGATGCAGCCATGCCGCGTGTGTGAAGAAGGCTC
TAGGGTCGTAAAGCACTTTCAGTAGGGAGGAAAGGGTTGTAGTTAATACCTGCGATCTGT
GACGTT
>ZSR.C_1461:D00780:73:HLVCNBCXX:1:1105:2077:46163 2:N:0:ATCTCG
GGAATATTGCGCAATGGGGGAAACCCTGACGCAGCCATGCCGCGTGTGTGAAGAAGGCTC
TAGGGTTGTAAAGCACTTTCAGCAGGGAGAAAAAGCCAATGGTTAATACCCGTTGGTCTT
GATGTTAACTGCAC
>ZSR.C_1462:D00780:73:HLVCNBCXX:1:1105:3228:46035 2:N:0:ATCTCG
GGAATATTGCACAATGGGCGCAAGCCTGATGCAGCCATGCCGCGTGTGTGAAGAAGGCTC
TAGGGTTGTAAAGCACTTTCAGCAGTGAGGAAAGCTTGTTGGTTAATAGCCATCAAGTG
>ZSR.C_1463:D00780:73:HLVCNBCXX:1:1105:6274:46134 2:N:0:ATCTCG
GGAATATTGCACAATGGGCGAAAGCCTGATGCAGCCATGCCGCGTGTGTGAAGAAGGCTC
TAGGGTTGTAAAGCACTTTCAGTAGGGAGGAAAGGTTGATGGTTAAT
>ZSR.C_1464:D00780:73:HLVCNBCXX:1:1105:16540:46175 2:N:0:ATCTCG
GGAATATTGCACAATGGGCGCAAGCCTGATGCAGCCATGCCGCGTGTGTGAAGAAGGCTC
TAGGGTTGTAAAGCACTTTCAGCAGTGAGGAAAGCTTGTTGGTTAATAGCCATCAAGTGT
GACGTTAACTGCAGAAGAAGCACCGGCTAA
>ZSR.C_1465:D00780:73:HLVCNBCXX:1:1105:19403:46112 2:N:0:ATCTCG
GGAATATTGCACAATGGGCGCAAGCCTGATGCAGCCATGCCGCGTGTATGAAGAAGGCCT
TCGGGTTGTAAAGTACTTTCAGCAGTGAGGAAGGGATGTACGTTAATAGCGTGCATTTTT
GACGTTAGC
>ZSR.C_1466:D00780:73:HLVCNBCXX:1:1105:2127:46464 2:N:0:ATCTCG
GGAATATTGCACAATGGGCGCAAGCCTGATGCAGCCATGCCGCGTGTATGAAGAAGGCCT
TCGGGTTGTAAAGTACTTTCAGCAGTGAGGAAGGGATGTACGTTAATAGCGTGCATTTTT
GACGTTAGCTGCAGAAGAAG
>ZSR.C_1467:D00780:73:HLVCNBCXX:1:1105:9608:46308 2:N:0:ATCTCG
GGAATATTGCACAATGGGGGAAACCCTGATGCAGCAACGCCGCGTGGAGGATGACACATT
TCGGTGCGTAAACTCCTTTTATATAGGAAGATAATGACGGTACTATATGAATAAGCGCCG
GCTAA
>ZSR.C_1468:D00780:73:HLVCNBCXX:1:1105:15916:46258 2:N:0:ATCTCG
GGAATATTGCACAATGGGCGCAAGCCTGATGCAGCCATGCCGCGTGTGTGAAGAAGGCTC
TAGGGTTGTAAAGCACTTTCAGCAGTGAGGAAAGGTTAGTAGTTAATACCTGCT
>ZSR.C_1469:D00780:73:HLVCNBCXX:1:1105:18151:46438 2:N:0:ATCTCG
GGAATATTGCACAATGGGCGCAAGCCTGATGCAGCCATGCCGCGTGTATGAAGAAGGCCT
TCGGGTTGTAAAGTACTTTCAGCAGTGAGGAAGGGATGTACGTTAATAGCGTGCATTTTT
GACGTTAGC
>ZSR.C_1470:D00780:73:HLVCNBCXX:1:1105:19809:46403 2:N:0:ATCTCG
GGAATATTGCACAATGGGCGAAAGCCTGATGCAGCAATGCCGCGTGGAGGATGACGCATC
TAGGTGTGTAAACTCCTTTTATATGAGAAGATAATGACGGTATCATATGAATAAGCACCG
GCTAACTCC
>ZSR.C_1471:D00780:73:HLVCNBCXX:1:1105:20239:46354 2:N:0:ATCTCG
GGAATATTGCACAATGGGGGAAACCCTGATGCAGCCATGCCGCGTGTGTGAAGAAGGCCT
TCGGGTTGTAAAGCACTTTCAGTGGGGAGGAAAGGGTGATGC
>ZSR.C_1472:D00780:73:HLVCNBCXX:1:1105:3981:46647 2:N:0:ATCTCG
GGAATATTGCACAATGGGCGCAAGCCTGATGCAGCCATGCCGCGTGTGTGAAGAAGGCTC
TAGGGTTGTAAAGCACTTTCAGCAGTGAGGAAAGCTTGTTGGTTAATACCCATCAAGTGT
GACGTTAACTGCAGAAGAAGCACCGGCTAACT
>ZSR.C_1473:D00780:73:HLVCNBCXX:1:1105:6554:46669 2:N:0:ATCTCG
GGAATTTTGGACAATGGGGGAAACCCTGATCCAGCCATCCCGCGTGAGTGAAGAAGGCCT
TCGGGTTGTAAAGCTCTTTCGAAAGTGAAGAAAACTTATTTCGTAATATGTTATAAGTAT
GACGGT
>ZSR.C_1474:D00780:73:HLVCNBCXX:1:1105:7214:46598 2:N:0:ATCTCG
GGAATATTGCACAATGGGGGAAACCCTGATGCAGCAACGCCGCGTGGAGGATGACACATT
TCGGTGCGTAAACTCCTTTTATATAGGAAGATAATGACGGTACTATATGAATAAGCGCCG
GCTAACTCCGTGCCA
>ZSR.C_1475:D00780:73:HLVCNBCXX:1:1105:13082:46680 2:N:0:ATCTCG
GGAATATTGCACAATGGGGGAAACCCTGATGCAGCAACGCCGCGTGGAGGATGACACATT
TCGGTGCGTAAACTCCTTTTATATAGGAAGATAATGACGGTACTATATGAATAAGCGCCG
GCTAACTC
>ZSR.C_1476:D00780:73:HLVCNBCXX:1:1105:13076:46748 2:N:0:ATCTCG
GGAATATTGCACAATGGGGGAAACCCTGATGCAGCAACGCCGCGTGGAGGATGACACATT
TCGGTGCGTAAACTCCTTTTATATAGGAAGATAATGACGGTACTATATGAATAAGCGCCG
GCTAA
>ZSR.C_1477:D00780:73:HLVCNBCXX:1:1105:14449:46708 2:N:0:ATCTCG
GGAATATTGCACAATGGGGGAAACCCTGATGCAGCAACGCCGCGTGGAGGATGACACATT
TCGGTGCGTAAACTCCTTTTATATAGGAAGATAATGACGGTACTATATGAATAAGCGCC
>ZSR.C_1478:D00780:73:HLVCNBCXX:1:1105:16235:46576 2:N:0:ATCTCG
GGAATATTGCACAATGGGCGCAAGCCTGATGCAGCCATGCCGCGTGTGTGAAGAAGGCTC
TAGGGTTGTAAAGCACTTTCAGCAGTGAGGAAAGGTTAGTAGTTAATACCTGCTAGCTGT
GACGTTAA
>ZSR.C_1479:D00780:73:HLVCNBCXX:1:1105:17122:46688 2:N:0:ATCTCG
GGAATATTGCACAATGGGCGCAAGCCTGATGCAGCCATGCCGCGTGTGTGAAGAAGGCTC
TAGGGTTGTAAAGCACTTTCAGCAGTGAGGAAAGCTTGTTGGTTAATACCCATCAAGTGT
GACGTTAAC
>ZSR.C_1480:D00780:73:HLVCNBCXX:1:1105:17846:46593 2:N:0:ATCTCG
GGAATATTGCACAATGGGGGAAACCCTGATGCAGCCATGCCGCGTGTGTGAAGAAGGCTC
TAGGGTCGTAAAGCACTTTCAGTAGGGAGGAAAGGGTTGTAGTTAATACCTGCGATCTGT
GACGTTACCTACAGAAGAA
>ZSR.C_1481:D00780:73:HLVCNBCXX:1:1105:1191:46831 2:N:0:ATCTCG
GGAATATTGCACAATGGGCGCAAGCCTGATGCAGCCATGCCGCGTGTATGAAGAAGGCCT
TCGGGTTGTAAAGTACTTTCAGCAGTGAGGAAGGGATGTACGTTAATAGCGTGCATTTTT
GACGTT
>ZSR.C_1482:D00780:73:HLVCNBCXX:1:1105:2961:46840 2:N:0:ATCTCG
GGAATTTTGGACAATGGGGGAAACCCTGATCCAGCCATCCCGCGTGAGTGAAGAAGGCCT
TCGGGTTGTAAAGCTCTTTCGAAAGTGAAGAAAACTTATTTCGTAATATGTTATAAGTAT
GACGGTAAC
>ZSR.C_1483:D00780:73:HLVCNBCXX:1:1105:3147:46902 2:N:0:ATCTCG
GGAATATTGCACAATGGGCGCAAGCCTGATGCAGCCATGCCGCGTGTGTGAAGAAGGCTC
TAGGGTTGTAAAGCACTTTCAGCAGTGAGGAAAGGTTAGTAGTTAATACCTGCTAGCTGT
GACGTTAACTGCAGAAGAAGCAC
>ZSR.C_1484:D00780:73:HLVCNBCXX:1:1105:6059:46951 2:N:0:ATCTCG
GGAATATTGCACAATGGGCGCAAGCCTGATGCAGCCATGCCGCGTGTGTGAAGAAGGCTC
TAGGGTTGTAAAGCACTTTCAGCAGTGAGGAAAGCTTGTTGGTTAATACCCATCAAGTGT
GACGTT
>ZSR.C_1485:D00780:73:HLVCNBCXX:1:1105:7918:46999 2:N:0:ATCTCG
GGAATCTTGCACAATGGAGGAAACTCTGATGCAGCGATGCCGCGTGAGTGAAGAAGGCCT
TTGGGTTGTAAAGCTCTTTCGTCGGGGAAGAAAATGACTGTACCCGAATAAGAAGGTCCG
GCTAAC
>ZSR.C_1486:D00780:73:HLVCNBCXX:1:1105:11220:46935 2:N:0:ATCTCG
GGAATATTGCACAATGGGCGCAAGCCTGATGCAGCCATGCCGCGTGTGTGAAGAAGGCTC
TAGGGTTGTAAAGCACTTTCAGCAGTGAGGAAAGGTTAGTAGTTAATACCTGCTAGCTGT
G
>ZSR.C_1487:D00780:73:HLVCNBCXX:1:1105:16889:46970 2:N:0:ATCTCG
GGAATATTGCACAATGGGCGCAAGCCTGATGCAGCCATGCCGCGTGTGTGAAGAAGGCTC
TAGGGTTGTAAAGCACTTTCAGCAGTGAGGAAAGCTTGTTGGTTAATAGCCATCAAGTGT
GACGTTAAC
>ZSR.C_1488:D00780:73:HLVCNBCXX:1:1105:19094:46837 2:N:0:ATCTCG
GGAATATTGGACAATAGGCGAAAGCCTGATCCAGCGACGTCACGTGAATGATGAAGGCCT
TAGGGTTGTAAAATTCTTTTAGTGGAGAAGATAATGACGGTATCCACAGAAAAAGTCCCG
GCTAACTTCGTGCCAGC
>ZSR.C_1489:D00780:73:HLVCNBCXX:1:1105:20248:46984 2:N:0:ATCTCG
GGAATATTGCACAATGGGGGAAACCCTGATGCAGCAACGCCGCGTGGAGGATGACACATT
TCGGTGCGTAAACTCCTTTTATATAGGAAGATAATGACGGTACTATATGAATAAGCGCCG
GCTAACTCC
>ZSR.C_1490:D00780:73:HLVCNBCXX:1:1105:1064:47214 2:N:0:ATCTCG
GGAATATTGCACAATGGGCGCAAGCCTGATGCAGCCATGCCGCGTGTGTGAAGAAGGCTC
TAGGGTTGTAAAGCACTTTCAGCAGTGAGGAAAGCTTGTTGGTTAATACCCATCAAGTGT
GACGTTAACTGCAGAAGAAGCACCGGCT
>ZSR.C_1491:D00780:73:HLVCNBCXX:1:1105:3116:47089 2:N:0:ATCTCG
GGAATATTGCACAATGGGCGCAAGCCTGATGCAGCCATGCCGCGTGTGTGAAGAAGGCTC
TAGGGTTGTAAAGCACTTTCAGCAGTGAGGAAAGCTTGTTGGTTAATAGCCATCAAGTGT
GACGTTAACTGCAGAAG
>ZSR.C_1492:D00780:73:HLVCNBCXX:1:1105:4884:47226 2:N:0:ATCTCG
GGAATATTGCACAATGGGGGAAACCCTGATGCAGCAACGCCGCGTGGAGGATGACACATT
TCGGTGCGTAAACTCCTTTTATATAGGAAGATAATGACGGTACTATATGAATAAGCGCCG
GCTAACTCCGTGCCAGCAGCCGCGGTAAT
>ZSR.C_1493:D00780:73:HLVCNBCXX:1:1105:13296:47093 2:N:0:ATCTCG
GGAATATTGCACAATGGGCGCAAGCCTGATGCAGCCATGCCGCGTGTGTGAAGAAGGCTC
TAGGGTTGTAAAGCACTTTCAGCAGTGAGGAAAGCTTGTTGGTTAATACCCATCAAGTGT
GA
>ZSR.C_1494:D00780:73:HLVCNBCXX:1:1105:15560:47084 2:N:0:ATCTCG
GGAATATTGCACAATGGGGGAAACCCTGATGCAGCAACGCCGCGTGGAGGATGACACATT
TCGGTGCGTAAACTCCTTTTATATAGGAAGATAATGACGGTACTATATGAATAAGCGCCG
GCTAACTCCGTGCC
>ZSR.C_1495:D00780:73:HLVCNBCXX:1:1105:17522:47074 2:N:0:ATCTCG
GGAATATTGCACAATGGGGGAAACCCTGATGCAGCCATGCCGCGTGTGTGAAGAAGGCCT
TCGGGTTGTAAAGCACTTTCAGCGAGGAGGAAGGGGTGTAAGTTAATACCTTACATCTGT
GACGTTACT
>ZSR.C_1496:D00780:73:HLVCNBCXX:1:1105:2423:47323 2:N:0:ATCTCG
GGAATCTTAGACAATGGGCGCAAGCCTGATCTAGCCATGCCGCGTGAGCGATGAAGGCCT
TAGGGTCGTAAAACTCTTTCGCCAGGGATGATAATGACAGTACCTGGTAAAGAAACCCCG
GCTAAC
>ZSR.C_1497:D00780:73:HLVCNBCXX:1:1105:2558:47254 2:N:0:ATCTCG
GGAATATTGGACAATGGGGGCAACCCTGATCCAGCCATGCCGCGTGTGTGAAGAAGGCTT
TCGGGTTGTAAAGCACTTTCAGTCGGGAGGAAGGCTGGCTAGTTAATACCTAGCTAGATT
GACGTT
>ZSR.C_1498:D00780:73:HLVCNBCXX:1:1105:4090:47333 2:N:0:ATCTCG
GGAATATTGCACAATGGGGGAAACCCTGATGCAGCAACGCCGCGTGGAGGATGACACATT
TCGGTGCGTAAACTCCTTTTATATAGGAAGATAATGACGGTACTATATGAATAAGCGCCG
GCTAACTCCGTGC
>ZSR.C_1499:D00780:73:HLVCNBCXX:1:1105:4344:47265 2:N:0:ATCTCG
GGAATATTGCACAATGGGCGCAAGCCTGATGCAGCCATGCCGCGTGTGTGAAGAAGGCTC
TAGGGTTGTAAAGCACTTTCAGCAGTGAGGAAAGGTTAGTAGTTAATACCTGCTAGCTGT
GACGTTAA
>ZSR.C_1500:D00780:73:HLVCNBCXX:1:1105:5684:47370 2:N:0:ATCTCG
GGAATATTGCACAATGGGGGAAACCCTGATGCAGCAACGCCGCGTGGAGGATGACACATT
TCGGTGCGTAAACTCCTTTTATATAGGAAGATAATGACGGTACTATATGAATAA
>ZSR.C_1501:D00780:73:HLVCNBCXX:1:1105:11906:47279 2:N:0:ATCTCG
GGAATATTGCACAATGGGCGAAAGCCTGATGCAGCCATGCCGCGTGTGTGAAGAAGGCTC
TAGGGTTGTAAAGCACTTTCAGTAGGGAGGAAAGGTTGAAGGTTAATACCCTTTGGCTG
>ZSR.C_1502:D00780:73:HLVCNBCXX:1:1105:19544:47453 2:N:0:ATCTCG
GGAATATTGCACAATGGGGGAAACCCTGATGCAGCAACGCCGCGTGGAGGATGACACATT
TCGGTGCGTAAACTCCTTTTATATAGGAAGATAATGACGGTACTATATGAATAAGCGCCG
GC
>ZSR.C_1503:D00780:73:HLVCNBCXX:1:1105:20208:47257 2:N:0:ATCTCG
GGAATATTGGTCAATGGACGAAAGTCTGAACCAGCCATGCCGCGTGCAGGATGACTGCCC
TATGGGTTGTAAACTGCTTTTATATAGGAAGAAAAACTTTCTCGTGAGAAAGCTTGACGG
TACTATAAGAATAA
>ZSR.C_1504:D00780:73:HLVCNBCXX:1:1105:3330:47748 2:N:0:ATCTCG
GGAATATTGCACAATGGGCGCAAGCCTGATGCAGCCATGCCGCGTGTGTGAAGAAGGCTC
TAGGGTTGTAAAGCACTTTCAGCAGTGAGGAAAGCTTGTTGGTTAATAGCCATCAAGTGT
GACGTTAACTGCAGAAGAA
>ZSR.C_1505:D00780:73:HLVCNBCXX:1:1105:4458:47663 2:N:0:ATCTCG
GGAATATTGGACAATGGGGGCAACCCTGATCCAGCCATGCCGCGTGTGTGAAGAAGGCCT
TCGGGTTGTAAAGCACTTTCAGTGAGGAAGAAGGCCTGCGGGT
>ZSR.C_1506:D00780:73:HLVCNBCXX:1:1105:10295:47599 2:N:0:ATCTCG
AGAATTTTGTGCAATATATGAAGGTAAGACACAGAGAGGGCACCTTGCCTAGTCCGTCAA
ATTAAGTGCCAGCAGACGCGGTGAAACTTAAGGGCTAGTTTTGTGAGCAAAAGCGTAAAG
GGTGTGATAGGCCG
>ZSR.C_1507:D00780:73:HLVCNBCXX:1:1105:12453:47614 2:N:0:ATCTCG
GGAATATTGCACAATGGGGGAAACCCTGATGCAGCAACGCCGCGTGGAGGATGACACATT
TCGGTGCGTAAACTCCTTTTATATAGGAAGATAATGACGGTACTATATGAATAAGCGCC
>ZSR.C_1508:D00780:73:HLVCNBCXX:1:1105:14873:47617 2:N:0:ATCTCG
GGAATATTGCACAATGGGGGAAACCCTGATGCAGCAACGCCGCGTGGAGGATGACACATT
TCGGTGCGTAAACTCCTTTTATATAGGAAGATAATGACGGTACTATATGAATAAGCGCCG
GCTAACTCCGTGCC
>ZSR.C_1509:D00780:73:HLVCNBCXX:1:1105:15381:47695 2:N:0:ATCTCG
GGAATATTGCACAATGGGGGAAACCCTGATGCAGCAACGCCGCGTGGAGGATGACACATT
TCGGTGCGTAAACTCCTTTTATATAGGAAGATAATGACGGTACTATATGAATAAGCGCCG
GCTAAC
>ZSR.C_1510:D00780:73:HLVCNBCXX:1:1105:20448:47669 2:N:0:ATCTCG
GGAATATTGCACAATGGGCGCAAGCCTGATGCAGCCATGCCGCGTGTGTGAAGAAGGCTC
TAGGGTTGTAAAGCACTTTCAGCAGTGAGGAAAGCTTGTTGGTTAATAGCCATCAAGTGT
GACGTTAAC
>ZSR.C_1511:D00780:73:HLVCNBCXX:1:1105:3210:47857 2:N:0:ATCTCG
GGAATATTGGACAATGGGGGCAACCCTGATCCAGCCATGCCGCGTGTGTGAAGAAGGCCT
TCGGGTTGTAAAGCACTTTCAGTGAGGAAGAAGGCCTGCGGGTTAATAGCCGGCAGGAA
>ZSR.C_1512:D00780:73:HLVCNBCXX:1:1105:11551:47825 2:N:0:ATCTCG
GGAATATTGCACAATGGGCGCAAGCCTGATGCAGCCATGCCGCGTGTATGAAGAAGGCCT
TCGGGTTGTAAAGTACTTTCAGCAGTGAGGAAGGGATGTACGTTAATAGCGTGCATTTT
>ZSR.C_1513:D00780:73:HLVCNBCXX:1:1105:18523:47794 2:N:0:ATCTCG
GGAATATTGCACAATGGGGGAAACCCTGATGCAGCAACGCCGCGTGGAGGATGACACATT
TCGGTGCGTAAACTCCTTTTATATAGGAAGATAATGACGGTACTATATGAATAAGCGCCG
GCTAACTCC
>ZSR.C_1514:D00780:73:HLVCNBCXX:1:1105:18659:47981 2:N:0:ATCTCG
GGAATATTGGACAATGGGCGCAAGCCTGATCCAGCCATGCCGCGTGTGTGAAGAAGGCTT
TCGGGTTGTAAAGCACTTTCAGTCGGGAGGAAGGCTGCCTAGTTAATACCTAGGTAGATT
GACGTTACCGACAGAAGAAGCA
>ZSR.C_1515:D00780:73:HLVCNBCXX:1:1105:19655:47799 2:N:0:ATCTCG
GGAATATTGCACAATGGGCGCAAGCCTGATGCAGCCATGCCGCGTGTGTGAAGAAGGCTC
TAGGGTTGTAAAGCACTTTCAGCAGTGAGGAAAGGTTAGTAGTTAATACCTGCTAGCTGT
GACGTTAAC
>ZSR.C_1516:D00780:73:HLVCNBCXX:1:1105:5523:48210 2:N:0:ATCTCG
GGAATATTGCACAATGGGCGAAAGCCTGATGCAGCAATGCCGCGTGGAGGATGACGCATC
TAGGTGTGTAAACTCCTTTTATATGAGAAGATAATGACGGTATCATATGAATAAGCACCG
GCTAACTCCGTGCCAGC
>ZSR.C_1517:D00780:73:HLVCNBCXX:1:1105:6305:48010 2:N:0:ATCTCG
GGAATATTGCACAATGGGCGCAAGCCTGATGCAGCCATGCCGCGTGTATGAAGAAGGCCT
TCGGGTTGTAAAGTACTTTCAGCAGTGAGGAAGGTGGTAGTGTTAATAGCACTGTCATTT
GACGTTAGCTGCAG
>ZSR.C_1518:D00780:73:HLVCNBCXX:1:1105:6351:48213 2:N:0:ATCTCG
GGAATATTGCACAATGGGGGAAACCCTGATGCAGCAACGCCGCGTGGAGGATGACACATT
TCGGTGCGTAAACTCCTTTTATATAGGAAGATAATGACGGTACTATATGAATAAGCGCCG
GCTAAC
>ZSR.C_1519:D00780:73:HLVCNBCXX:1:1105:10016:48087 2:N:0:ATCTCG
GGAATATTGCACAATGGGGGAAACCCTGATGCAGCCATGCCGCGTGTGTGAAGAAGGCCT
TCGGGTTGTAAAGCACTTTCAGCGAGGAGGAAAGGGTGTAAGTTAATACCTTACATCTGT
G
>ZSR.C_1520:D00780:73:HLVCNBCXX:1:1105:14082:48234 2:N:0:ATCTCG
GGAATATTGCACAATGGGCGCAAGCCTGATGCAGCCATGCCGCGTGTGTGAAGAAGGCCT
TCGGGTTGTAAAGCACTTTCAGTCGTGAGGAAGGTGGTAGTGTTAATAGCACTATCATTT
GACGTTAGCGACAGAAGAAGCACC
>ZSR.C_1521:D00780:73:HLVCNBCXX:1:1105:15859:48038 2:N:0:ATCTCG
GGAATATTGGACAATGGGGGCAACCCTGATCCAGCCATGCCGCGTGTGTGAAGAAGGCCT
TCGGGTTGTAAAGCACTTTCAGTGAGGAAGAAGGCCTGCGGGTTAATAGCCGGCAGGAAG
GACAT
>ZSR.C_1522:D00780:73:HLVCNBCXX:1:1105:20250:48072 2:N:0:ATCTCG
GGAATATTGCACAATGGGCGCAAGCCTGATGCAGCCATGCCGCGTGTGTGAAGAAGGCCT
TCGGGTTGTAAAGCACTTTCAGTCGTGAGGAAGGTGGTAGTGTTAATAGCACTATCATTT
GACGTTAGCGACAGAAGAAGCA
>ZSR.C_1523:D00780:73:HLVCNBCXX:1:1105:20796:48187 2:N:0:ATCTCG
GGAATATTGCACAATGGGGGAAACCCTGATGCAGCAACGCCGCGTGGAGGATGACACATT
TCGGTGCGTAAACTCCTTTTATATAGGAAGATAATGACGGTACTATATGAATAAGCGCCG
GCTAACTCCGTGCCAGCAGCCGC
>ZSR.C_1524:D00780:73:HLVCNBCXX:1:1105:1515:48493 2:N:0:ATCTCG
GGAATATTGCACAATGGGCGCAAGCCTGATGCAGCCATGCCGCGTGTGTGAAGAAGGCTC
TAGGGTTGTAAAGCACTTTCAGCAGTGAGGAAAGCTTGTTGGTTAATACCCATC
>ZSR.C_1525:D00780:73:HLVCNBCXX:1:1105:3611:48424 2:N:0:ATCTCG
GGAATATTGGACAATGGGCGCAAGCCTGATCCAGCCATGCCGCGTGTGTGAAGAAGGCTT
TCGGGTTGTAAAGCACTTTCAGTCGGGAGGAAGGCTGCCTAGTTAATACCTAGGTAGATT
GACGTTACCGACAGAAGAAGCACCG
>ZSR.C_1526:D00780:73:HLVCNBCXX:1:1105:5296:48313 2:N:0:ATCTCG
GGAATATTGCACAATGGGGGAAACCCTGATGCAGCAACGCCGCGTGGAGGATGACACATT
TCGGTGCGTAAACTCCTTTTATATAGGAAGATAATGACGGTACTATATGAATAAGCGCCG
GCTAAC
>ZSR.C_1527:D00780:73:HLVCNBCXX:1:1105:5266:48467 2:N:0:ATCTCG
GGAATATTGCACAATGGGCGAAAGCCTGATGCAGCCATGCCGCGTGTGTGAAGAAGGCTC
TAGGGTTGTAAAGCACTTTCAGTAGGGAGGAAAGGTTGAAGGTTAATACCCTTTGGCTGT
GACGTT
>ZSR.C_1528:D00780:73:HLVCNBCXX:1:1105:9518:48460 2:N:0:ATCTCG
GGAATATTGGACAATGGGGGCAACCCTGATCCAGCCATGCCGCGTGTGTGAAGAAGGCCT
TCGGGTTGTAAAGCACTTTCAGTGAGGAAGAAGGCCTGCGGGTCAATAACCGGCAGGAAG
GACAT
>ZSR.C_1529:D00780:73:HLVCNBCXX:1:1105:10249:48271 2:N:0:ATCTCG
GGAATATTGCACAATGGGCGCAAGCCTGATGCAGCCATGCCGCGTGTGTGAAGAAGGCCT
TCGGGTTGTAAAGCACTTTCAGTCGTGAGGAAGGTGGTAGTGTTAATAGCACTATCATTT
GACGT
>ZSR.C_1530:D00780:73:HLVCNBCXX:1:1105:12022:48473 2:N:0:ATCTCG
GGAATATTGCACAATGGGCGAAAGCCTGATGCAGCAATGCCGCGTGGAGGATGACGCATC
TAGGTGTGTAAACTCCTTTTATATGAGAAGATAATGACGGTATCATATGAATAAGCACC
>ZSR.C_1531:D00780:73:HLVCNBCXX:1:1105:16050:48368 2:N:0:ATCTCG
GGAATATTGCACAATGGGGGAAACCCTGATGCAGCAACGCCGCGTGGAGGATGACACATT
TCGGTGCGTAAACTCCTTTTATATAGGAAGATAATGACGGTACTATATGAATAAGCGCCG
GCTAAC
>ZSR.C_1532:D00780:73:HLVCNBCXX:1:1105:17360:48412 2:N:0:ATCTCG
GGAATATTGGACAATGGGGGCAACCCTGATCCAGCCATGCCGCGTGTGTGAAGAAGGCCT
TCGGGTTGTAAAGCACTTTCAGTGAGGAAGAAGGCCTGCGGGTCAATAACCGGCAGGAAG
GACATCACT
>ZSR.C_1533:D00780:73:HLVCNBCXX:1:1105:19330:48477 2:N:0:ATCTCG
GGAATATTGGACAATAGGCGAAAGCCTGATCCAGCGACGTCACGTGAATGATGAAGGCCT
TAGGGTTGTAAAATTCTTTTAGTGGAGAAGATAATGACGGTATCCACAGAAAAAGTCCCG
GCTAACTTC
>ZSR.C_1534:D00780:73:HLVCNBCXX:1:1105:1580:48527 2:N:0:ATCTCG
GGAATATTGCACAATGGGCGCAAGCCTGATGCAGCCATGCCGCGTGTGTGAAGAAGGCTC
TAGGGTTGTAAAGCACTTTCAGCAGTGAGGAAAGGTTAGTAGTTAATACCTGCTAGCTGT
GACGTTAACTGCAGAAGAAG
>ZSR.C_1535:D00780:73:HLVCNBCXX:1:1105:2288:48602 2:N:0:ATCTCG
GGAATATTGGACAATGGGGGCAACCCTGATCCAGCCATGCCGCGTGTGTGAAGAAGGCCT
TCGGGTTGTAAAGCACTTTCAGTGAGGAAGAAGGCCTGCGGGTCAATAACCGGCAGGAAG
GACATCACTCACAG
>ZSR.C_1536:D00780:73:HLVCNBCXX:1:1105:5024:48664 2:N:0:ATCTCG
GGAATATTGCACAATGGGGGAAACCCTGATGCAGCAACGCCGCGTGGAGGATGACACATT
TCGGTGCGTAAACTCCTTTTATATAGGAAGATAATGACGGTACTATATGAATAAGCGCCG
GCTAACTCCGTGCCAGC
>ZSR.C_1537:D00780:73:HLVCNBCXX:1:1105:9057:48689 2:N:0:ATCTCG
AGAATTTTGTGCAATATATGAAGGTAAGACACAGAGAGGGCACCTTGCCTAGTCCGTCAA
ATTAAGTGCCAGCAGACGCGGTGAAACTTAAGGGCTAGTTTTGTGGGCAAAAGCGTAAAG
GGTGTG
>ZSR.C_1538:D00780:73:HLVCNBCXX:1:1105:10406:48708 2:N:0:ATCTCG
GGAATATTGCACAATGGGCGCAAGCCTGATGCAGCCATGCCGCGTGTATGAAGAAGGCCT
TCGGGTTGTAAAGTACTTTCAGCAGTGAGGAAGGGATGTACGTTAATAGCGTGCATTTTT
G
>ZSR.C_1539:D00780:73:HLVCNBCXX:1:1105:11129:48559 2:N:0:ATCTCG
GGAATATTGCACAATGGGCGCAAGCCTGATGCAGCCATGCCGCGTGTATGAAGAAGGCCT
TCGGGTTGTAAAGTACTTTCAGCAGTGAGGAAGGGATGTACGTTAATAGCGTGCATTTTT
GACGTT
>ZSR.C_1540:D00780:73:HLVCNBCXX:1:1105:11626:48618 2:N:0:ATCTCG
GGAATATTGGACAATGGGCGCAAGCCTGATCCAGCCATGCCGCGTGTGTGAAGAAGGCTT
TCGGGTTGTAAAGCACTTTCAGTCGGGAGGAAGGCTGCCTAGTTAATACCTAGGTAGAT
>ZSR.C_1541:D00780:73:HLVCNBCXX:1:1105:12726:48633 2:N:0:ATCTCG
GGAATATTGCACAATGGGGGAAACCCTGATGCAGCAACGCCGCGTGGAGGATGACACATT
TCGGTGCGTAAACTCCTTTTATATAGGAAGATAATGACGGTACTATATGAATAAGCGCCG
GCTAA
>ZSR.C_1542:D00780:73:HLVCNBCXX:1:1105:13832:48671 2:N:0:ATCTCG
GGAATATTGCACAATGGGCGCAAGCCTGATGCAGCCATGCCGCGTGTATGAAGAAGGCCT
TCGGGTTGTAAAGTACTTTCAGCAGTGAGGAAGGTGGTAGTGTTAATAGCACTATCACT
>ZSR.C_1543:D00780:73:HLVCNBCXX:1:1105:1692:48981 2:N:0:ATCTCG
GGAATTTTGGACAATGGGGGAAACCCTGATCCAGCCATCCCGCGTGAGTGAAGAAGGCCT
TCGGGTTGTAAAGCTCTTTCGAAAGTGAAGAAAACTTATTTCGTAATATGTTATAAGTAT
GACGGT
>ZSR.C_1544:D00780:73:HLVCNBCXX:1:1105:3967:48826 2:N:0:ATCTCG
GGAATATTGCACAATGGGCGCAAGCCTGATGCAGCCATGCCGCGTGTGTGAAGAAGGCTC
TAGGGTTGTAAAGCACTTTCAGCAGTGAGGAAAGGTTAGTAGTTAATACCTGCTAGCTGT
GACGTTAACTGCAG
>ZSR.C_1545:D00780:73:HLVCNBCXX:1:1105:5548:48918 2:N:0:ATCTCG
GGAATATTGCACAATGGGCGCAAGCCTGATGCAGCCATGCCGCGTGTGTGAAGAAGGCTC
TAGGGTTGTAAAGCACTTTCAGCAGTGAGGAAAGCTTGTTGGTTAATAGCCATCAAGTGT
GACGTTAA
>ZSR.C_1546:D00780:73:HLVCNBCXX:1:1105:8014:48976 2:N:0:ATCTCG
GGAATATTGGACAATAGGCGAAAGCCTGATCCAGCGACGTCACGTGAATGAAGAAGGCCT
TAGGGTTGTAAAATTCTTTTAGTGGAGAAGATAATGACGGTATCCACAGAAAAAGTCCCG
GCTAACTTC
>ZSR.C_1547:D00780:73:HLVCNBCXX:1:1105:13319:48793 2:N:0:ATCTCG
GGAATATTGCACAATGGGGGAAACCCTGATGCAGCAACGCCGCGTGGAGGATGACACATT
TCGGTGCGTAAACTCCTTTTATATAGGAAGATAATGACGGTACTATATGAATAAGCGCCG
GCTAA
>ZSR.C_1548:D00780:73:HLVCNBCXX:1:1105:16440:48954 2:N:0:ATCTCG
GGAATATTGCACAATGGGCGAAAGCCTGATGCAGCCATGCCGCGTGTGTGAAGAAGGCTC
TAGGGTTGTAAAGCACTTTCAGTAGGGAGGAAAGGTTGAAGGTTAATACCCTTTGGCTGT
GACGTTACCTACAGAAGAAGCACCGGCTA
>ZSR.C_1549:D00780:73:HLVCNBCXX:1:1105:17185:48827 2:N:0:ATCTCG
GGAATATTGGACAATGGGGGCAACCCTGATCCAGCCATGCCGCGTGTGTGAAGAAGGCCT
TCGGGTTGTAAAGCACTTTCAGTGAGGAAGAAGGCCTGAGGGTTAATAGCCGGCAGGAAG
GACATCA
>ZSR.C_1550:D00780:73:HLVCNBCXX:1:1105:2072:49061 2:N:0:ATCTCG
GGAATATTGCACAATGGGGGAAACCCTGATGCAGCAACGCCGCGTGGAGGATGACACATT
TCGGTGCGTAAACTCCTTTTATATAGGAAGATAATGACGGTACTATATGAATAAGCGCCG
GCTAACTCCGTGCC
>ZSR.C_1551:D00780:73:HLVCNBCXX:1:1105:2870:49188 2:N:0:ATCTCG
GGAATATTGCACAATGGGGGAAACCCTGATGCAGCAACGCCGCGTGGAGGATGACACATT
TCGGTGCGTAAACTCCTTTTATATAGGAAGATAATGACGGTACTATATGAATAAGCGCCG
GCTAACTCCGTGCC
>ZSR.C_1552:D00780:73:HLVCNBCXX:1:1105:3719:49161 2:N:0:ATCTCG
GGAATATTGGTCAATGGACGAAAGTCTGAACCAGCCATGCCGCGTGCAGGAAGAATGCCC
TATGGGTTGTAAACTGCTTTTATATAGGAAGAAACCCCCCAACGTGT
>ZSR.C_1553:D00780:73:HLVCNBCXX:1:1105:9523:49126 2:N:0:ATCTCG
GGAATATTGCACAATGGGCGAAAGCCTGATGCAGCCATGCCGCGTGTGTGAAGAAGGCTC
TAGGGTTGTAAAGCACTTTCAGTAGGGAGGAAAGGTTGAAGGTTAATACCCTTTGGCTGT
GACGT
>ZSR.C_1554:D00780:73:HLVCNBCXX:1:1105:12706:49032 2:N:0:ATCTCG
GGAATATTGCACAATGGGCGCAAGCCTGATGCAGCCATGCCGCGTGTGTGAAGAAGGCCT
TCGGGTTGTAAAGCACTTTCAGTCGTGAGGAAGGGTTAGTAGTTAATACCTGCTAGCTTT
GA
>ZSR.C_1555:D00780:73:HLVCNBCXX:1:1105:17566:49153 2:N:0:ATCTCG
GGAATATTGCACAATGGGGGAAACCCTGATGCAGCAACGCCGCGTGGAGGATGACACATT
TCGGTGCGTAAACTCCTTTTATATAGGAAGATAATGACGGTACTATATGAATAAGCGCCG
GCTAACTC
>ZSR.C_1556:D00780:73:HLVCNBCXX:1:1105:19196:49227 2:N:0:ATCTCG
GGAATATTGCACAATGGGGGAAACCCTGATGCAGCAACGCCGCGTGGAGGATGACACATT
TCGGTGCGTAAACTCCTTTTATATAGGAAGATAATGACGGTACTATATGAATAAGCGCCG
GCTAACTCC
>ZSR.C_1557:D00780:73:HLVCNBCXX:1:1105:1151:49317 2:N:0:ATCTCG
GGAATATTGCACAATGGGGGAAACCCTGATGCAGCAACGCCGCGTGGAGGATGACACATT
TCGGTGCGTAAACTCCTTTTATATAGGAAGATAATGACGGTACTATATGAATAAGCGCCG
GC
>ZSR.C_1558:D00780:73:HLVCNBCXX:1:1105:2132:49336 2:N:0:ATCTCG
GGAATATTGCACAATGGGCGCAAGCCTGATGCAGCCATGCCGCGTGTGTGAAGAAGGCTC
TAGGGTTGTAAAGCACTTTCAGCAGTGAGGAAAGGTTAGTAGTTAATACCTGCTAGCTGT
GACGTTAACTGCAGAAG
>ZSR.C_1559:D00780:73:HLVCNBCXX:1:1105:4911:49384 2:N:0:ATCTCG
GGAATTTTGGACAATGGGGGAAACCCTGATCCAGCCATCCCGCGTGAGTGAAGAAGGCCT
TCGGGTTGTAAAGCTCTTTCGAAAGTGAAGAAAACTTATTTCGTAATATGTTATAAGTAT
GACGGTAAC
>ZSR.C_1560:D00780:73:HLVCNBCXX:1:1105:6429:49389 2:N:0:ATCTCG
GGAATATTGCACAATGGGCGCAAGCCTGATGCAGCCATGCCGCGTGTGTGAAGAAGGCCT
TCGGGTTGTAAAGCACTTTCAGTCGTGAGGAAGGTAGTGTAGTTAATAGCTGCATTACTT
GACGTT
>ZSR.C_1561:D00780:73:HLVCNBCXX:1:1105:9454:49448 2:N:0:ATCTCG
GGAATATTGCACAATGGGCGCAAGCCTGATGCAGCCATGCCGCGTGTGTGAAGAAGGCTC
TAGGGTTGTAAAGCACTTTCAGCAGTGAGGAAAGGTTAGTAGTTAATACCTGCTAGCTGT
GACGT
>ZSR.C_1562:D00780:73:HLVCNBCXX:1:1105:14587:49320 2:N:0:ATCTCG
GGAATATTGCACAATGGGGGAAACCCTGATGCAGCAACGCCGCGTGGAGGATGACACATT
TCGGTGCGTAAACTCCTTTTATATAGGAAGATAATGACGGTACTATATGAATAAGCGCCG
GCTAACTC
>ZSR.C_1563:D00780:73:HLVCNBCXX:1:1105:15439:49367 2:N:0:ATCTCG
GGAATATTGCACAATGGGGGAAACCCTGATGCAGCAACGCCGCGTGGAGGATGACACATT
TCGGTGCGTAAACTCCTTTTATATAGGAAGATAATGACGGTACTATATGAATAAGCGCCG
GCTAACTCCGTGCCAGCAGCCGCGGTAA
>ZSR.C_1564:D00780:73:HLVCNBCXX:1:1105:15869:49482 2:N:0:ATCTCG
GGAATATTGCACAATGGGCGCAAGCCTGATGCAGCCATGCCGCGTGTGTGAAGAAGGCTC
TAGGGTTGTAAAGCACTTTCAGCAGTGAGGAAAGCTTGTTGGTTAATACCCATCAAGTGT
GACGTTAA
>ZSR.C_1565:D00780:73:HLVCNBCXX:1:1105:17322:49289 2:N:0:ATCTCG
GGAATATTGCACAATGGGCGCAAGCCTGATGCAGCCATGCCGCGTGTGTGAAGAAGGCTC
TAGGGTTGTAAAGCACTTTCAGCAGTGAGGAAAGCTTGTTGGTTAATACCCATCAAGTGT
GACGTTAAC
>ZSR.C_1566:D00780:73:HLVCNBCXX:1:1105:20311:49292 2:N:0:ATCTCG
GGAATATTGCACAATGGGCGCAAGCCTGATGCAGCCATGCCGCGTGTATGAAGAAGGCCT
TCGGGTTGTAAAGTACTTTCAGCAGTGAGGAAGGTGGTAGTGTTAATAGCACTA
>ZSR.C_1567:D00780:73:HLVCNBCXX:1:1105:3870:49643 2:N:0:ATCTCG
GGAATATTGGACAATAGGCGAAAGCCTGATCCAGCGACGTCACGTGAATGATGAAGGCCT
TAGGGTTGTAAAATTCTTTTAGTGGAGAAGATAATGACGGTATCCACAGAAAAAGTCCCG
GCTAAC
>ZSR.C_1568:D00780:73:HLVCNBCXX:1:1105:5589:49589 2:N:0:ATCTCG
GGAATATTGGTCAATGGGCGAGAGCCTGAACCAGCCATGCCGCGTGCAGGAAGACGGCCT
TCTGGGTTGTAAACTGCTTTTATATGGGAAGAAAAAGGTCCTGCGGGACAAATTGCCGGT
ACCATATGAATAAGC
>ZSR.C_1569:D00780:73:HLVCNBCXX:1:1105:6942:49591 2:N:0:ATCTCG
GGAATATTGCACAATGGGGGGAACCCTGATGCAGCCATGCCGCGTGTGTGAAGAAGGCCT
TCGGGTTGTAAAGCACTTTCAGTGATGAGGAAAGCTTAGTGGTTAATACCCGCTAAGTGT
GACGTTAGT
>ZSR.C_1570:D00780:73:HLVCNBCXX:1:1105:8443:49682 2:N:0:ATCTCG
GGAATATTGCACAATGGGGGAAACCCTGATGCAGCAACGCCGCGTGGAGGATGACACATT
TCGGTGCGTAAACTCCTTTTATATAGGAAGATAATGACGGTACTATATGAATAAGCGCCG
G
>ZSR.C_1571:D00780:73:HLVCNBCXX:1:1105:9869:49613 2:N:0:ATCTCG
GGAATATTGCACAATGGGGGAAACCCTGATGCAGCCATGCCGCGTGTGTGAAGAAGGCCT
TCGGGTTGTAAAGCACTTTCAGCGAGGAGGAAAGGGTGTAAGTTAATACCTTACATCTGT
GA
>ZSR.C_1572:D00780:73:HLVCNBCXX:1:1105:10574:49675 2:N:0:ATCTCG
GGAATATTGCACAATGGGGGAAACCCTGATGCAGCCATGCCGCGTGTGTGAAGAAGGCCT
TCGGGTTGTAAAGCACTTTCAGCGAGGAGGAAAGGGTGTAAGTTAATACCTTACATCTGT
>ZSR.C_1573:D00780:73:HLVCNBCXX:1:1105:12496:49649 2:N:0:ATCTCG
GGAATATTGCACAATGGGCGAAAGCCTGATGCAGCAATGCCGCGTGGAGGATGACGCATC
TAGGTGTGTAAACTCCTTTTATATGAGAAGATAATGACGGTATCATATGAATAAGCACC
>ZSR.C_1574:D00780:73:HLVCNBCXX:1:1105:13274:49604 2:N:0:ATCTCG
GGAATATTGCACAATGGGCGCAAGCCTGATGCAGCCATGCCGCGTGTGTGAAGAAGGCCT
TCGGGTTGTAAAGCACTTTCAGTCGTGAGGAAGGTGGTAGTGTTAATAGCACTATCATTT
GACGTT
>ZSR.C_1575:D00780:73:HLVCNBCXX:1:1105:17575:49617 2:N:0:ATCTCG
GGAATATTGCACAATGGGCGCAAGCCTGATGCAGCCATGCCGCGTGTGTGAAGAAGGCTC
TAGGGTTGTAAAGCACTTTCAGCAGTGAGGAAAGGTTAGTAGTTAATACCTGCTAGCTGT
GA
>ZSR.C_1576:D00780:73:HLVCNBCXX:1:1105:18510:49738 2:N:0:ATCTCG
GGAATATTGCACAATGGGCGCAAGCCTGATGCAGCCATGCCGCGTGTGTGAAGAAGGCTC
TAGGGTTGTAAAGCACTTTCAGCAGTGAGGAAAGCTTGTTGGTTAATAGCCATCAAGTGT
GACGTTAAC
>ZSR.C_1577:D00780:73:HLVCNBCXX:1:1105:1268:49892 2:N:0:ATCTCG
GGAATATTGCACAATGGGGGAAACCCTGATGCAGCAACGCCGCGTGGAGGATGACACATT
TCGGTGCGTAAACTCCTTCTATATAGGAAGATAATGACGGTACTATATGAATAAGCGCCG
GCTAACTCCGTGCCAGCAG
>ZSR.C_1578:D00780:73:HLVCNBCXX:1:1105:3437:49947 2:N:0:ATCTCG
GGAATATTGCACAATGGGCGCAAGCCTGATGCAGCCATGCCGCGTGTATGAAGAAGGCCT
TCGGGTTGTAAAGTACTTTCAGCAGTGAGGAAGGGATGTACGTTAATAGCGTGCATTTTT
GACGTT
>ZSR.C_1579:D00780:73:HLVCNBCXX:1:1105:4669:49845 2:N:0:ATCTCG
GGAATATTGCACAATGGGGGAAACCCTGATGCAGCAACGCCGCGTGGAGGATGACACATT
TCGGTGCGTAAACTCCTTTTATATAGGAAGATAATGACGGTACTATATGAATAAGCGCCG
GCTAAC
>ZSR.C_1580:D00780:73:HLVCNBCXX:1:1105:5520:49808 2:N:0:ATCTCG
GGAATATTGGACAATAGGCGAAAGCCTGATCCAGCGACGTCACGTGAATGATGAAGGCCT
TAGGGTTGTAAAATTCTTTTAGTGGAGAAGATAATGACGGTATCCACAGAAAAAGTCCCG
GCTAAC
>ZSR.C_1581:D00780:73:HLVCNBCXX:1:1105:12233:49947 2:N:0:ATCTCG
GGAATATTGCACAATGGGGGAAACCCTGATGCAGCAACGCCGCGTGGAGGATGACACATT
TCGGTGCGTAAACTCCTTTTATATAGGAAGATAATGACGGTACTATATGAATAAGCGCCG
GCTAA
>ZSR.C_1582:D00780:73:HLVCNBCXX:1:1105:13420:49940 2:N:0:ATCTCG
GGAATATTGCACAATGGGCGCAAGCCTGATGCAGCCATGCCGCGTGTGTGAAGAAGGCCT
TCGGGTTGTAAAGCACTTTCAGTCGTGAGGAAGGTGGTAGTGTTAATAGCACTATCATTT
GACGT
>ZSR.C_1583:D00780:73:HLVCNBCXX:1:1105:13701:49793 2:N:0:ATCTCG
GGAATATTGCACAATGGGCGCAAGCCTGATGCAGCCATGCCGCGTGTGTGAAGAAGGCTC
TAGGGTTGTAAAGCACTTTCAGCAGTGAGGAAAGGTTAGTAGTTAATACCTGCTAGCTG
>ZSR.C_1584:D00780:73:HLVCNBCXX:1:1105:14129:49754 2:N:0:ATCTCG
GGAATATTGGACAATAGGCGAAAGCCTGATCCAGCGACGTCACGTGAATGATGAAGGCCT
TAGGGTTGTAAAATTCTTTTAGTGGAGAAGATAATGACGGTATCCACAGAAAAAGTCCCG
GCTAACTT
>ZSR.C_1585:D00780:73:HLVCNBCXX:1:1105:4356:50184 2:N:0:ATCTCG
GGAATATTGGACAATAGGCGAAAGCCTGATCCAGCGACGTCACGTGAATGATGAAGGCCT
TAGGGTTGTAAAATTCTTTTAGTGGAGAAGATAATGACGGTATCCACAGAAAAAGTCCCG
GCTAACTT
>ZSR.C_1586:D00780:73:HLVCNBCXX:1:1105:5982:50134 2:N:0:ATCTCG
GGAATATTGCACAATGGGCGCAAGCCTGATGCAGCCATGCCGCGTGTATGAAGAAGGCCT
TCGGGTTGTAAAGTACTTTCAGCAGTGAGGAAGGGATGTACGTTAATAGCGTGCATTTTT
GACGTT
>ZSR.C_1587:D00780:73:HLVCNBCXX:1:1105:8291:50048 2:N:0:ATCTCG
GGAATATTGGACAATGGGCGCAAGCCTGATCCAGCCATGCCGCGTGTGTGAAGAAGGCTT
TCGGGTTGTAAAGCACTTTCAGTCGGGAGGAAGGCTGCCTAGTTAATACCTAGGTAGATT
GACGTT
>ZSR.C_1588:D00780:73:HLVCNBCXX:1:1105:8403:50227 2:N:0:ATCTCG
GGAATATTGCACAATGGGGGAAACCCTGATGCAGCCATGCCGCGTGTGTGAAGAAGGCCT
TCGGGTTGTAAAGCACTTTCAGCGAGGAGGAAAGGGTGTAAGTTAATACCTTACATCTG
>ZSR.C_1589:D00780:73:HLVCNBCXX:1:1105:10266:50071 2:N:0:ATCTCG
GGAATATTGCACAATGGGCGCAAGCCTGATGCAGCCATGCCGCGTGTGTGAAGAAGGCTC
TAGGGTTGTAAAGCACTTTCAGCAGTGAGGAAAGCTTGTTGGTTAATACCCATCAAGTGT
GACGT
>ZSR.C_1590:D00780:73:HLVCNBCXX:1:1105:14659:50065 2:N:0:ATCTCG
GGAATATTGCACAATGGGCGCAAGCCTGATGCAGCCATGCCGCGTGTATGAAGAAGGCCT
TCGGGTTGTAAAGTACTTTCAGCAGTGAGGAAGGTGGTAGTGTTAATAGCACTATCATTT
GACGTTAG
>ZSR.C_1591:D00780:73:HLVCNBCXX:1:1105:15831:50018 2:N:0:ATCTCG
GGAATATTGCACAATGGGCGCAAGCCTGATGCAGCCATGCCGCGTGTGTGAAGAAGGCCT
TCGGGTTGTAAAGCACTTTCAGTCGTGAGGAAGGTGGTAGTGTTAATAGCACTATCATTT
GACGTTAGCGACAG
>ZSR.C_1592:D00780:73:HLVCNBCXX:1:1105:16600:50003 2:N:0:ATCTCG
GGAATATTGCACAATGGGCGCAAGCCTGATGCAGCCATGCCGCGTGTGTGAAGAAGGCTC
TAGGGTTGTAAAGCACTTTCAGCAGTGAGGAAAGCTTGTTGGTTAATACCCATCAAGTGT
GACGTTAACTGCAGAAGAAGC
>ZSR.C_1593:D00780:73:HLVCNBCXX:1:1105:17023:50022 2:N:0:ATCTCG
GGAATATTGCACAATGGGGGAAACCCTGATGCAGCCATGCCGCGTGTGTGAAGAAGGCCT
TCGGGTTGTAAAGCACTTTCAGCGAGGAGGAAAGGGTGTAAGTTAATACCTTACATCTGT
GACGTTACT
>ZSR.C_1594:D00780:73:HLVCNBCXX:1:1105:20332:50190 2:N:0:ATCTCG
GGAATATTGCACAATGGGGGAAACCCTGATGCAGCAACGCCGCGTGGAGGATGACACATT
TCGGTGCGTAAACTCCTTTTATATAGGAAGATAATGACGGTACTATATGAATAAGCGCCG
GCTAACTCC
>ZSR.C_1595:D00780:73:HLVCNBCXX:1:1105:2618:50331 2:N:0:ATCTCG
GGAATATTGCACAATGGGCGCAAGCCTGATGCAGCCATGCCGCGTGTGTGAAGAAGGCTC
TAGGGTTGTAAAGCACTTTCAGCAGTGAGGAAAGCTTGTTGGTTAATACCCATCAAGTGT
GACGTTAACTGCAG
>ZSR.C_1596:D00780:73:HLVCNBCXX:1:1105:4627:50389 2:N:0:ATCTCG
GGAATATTGGTCAATGGACGAAAGTCTGAACCAGCCATGCCGCGTGCAGGATGACTGCCC
TATGGGTTGTAAACTGCTTTTATATAGGAAGAAAAACTTTCTCGTGAGAAAGCTTGACGG
TACTATAA
>ZSR.C_1597:D00780:73:HLVCNBCXX:1:1105:5303:50375 2:N:0:ATCTCG
GGAATATTGGACAATAGGCGAAAGCCTGATCCAGCGACGTCACGTGAATGATGAAGGCCT
TAGGGTTGTAAAATTCTTTTAGTGGAGAAGATAATGACGGTATCCACAGAAAAAGTCCCG
GCTAAC
>ZSR.C_1598:D00780:73:HLVCNBCXX:1:1105:5668:50260 2:N:0:ATCTCG
GGAATCTTAGACAATGGGCGCAAGCCTGATCTAGCCATGCCGCGTGAGCGATGAAGGCCT
TAGGGTCGTAAAACTCTTTCGCCAGGCATGATAATGACAGTACCTGGTAAAGAAACCCCG
GCTAACTCCGTGCCAGC
>ZSR.C_1599:D00780:73:HLVCNBCXX:1:1105:10393:50353 2:N:0:ATCTCG
GGAATATTGCACAATGGGGGAAACCCTGATGCAGCAACGCCGCGTGGAGGATGACACATT
TCGGTGCGTAAACTCCTTTTATATAGGAAGATAATGACGGTACTATATGAATAAGCGCCG
GCTAACTCCGTGCCAGCAGCCGCGGTAA
>ZSR.C_1600:D00780:73:HLVCNBCXX:1:1105:10613:50472 2:N:0:ATCTCG
GGAATATTGCACAATGGGGGAAACCCTGATGCAGCCATGCCGCGTGTGTGAAGAAGGCCT
TCGGGTTGTAAAGCACTTTCAGCGAGGAGGAAAGGGTGTAAGTTAATACCTTACATCTGT
G
>ZSR.C_1601:D00780:73:HLVCNBCXX:1:1105:11694:50272 2:N:0:ATCTCG
GGAATATTGGTCAATGGGCGAAAGCCTGAACCAGCCATGCCGCGTGCAGGATGACAGCCT
TCTGGGTTGTAAACTGCTTTTCTACAAGAAGAAAAAGGTCTTGCGAGACCAATT
>ZSR.C_1602:D00780:73:HLVCNBCXX:1:1105:12360:50455 2:N:0:ATCTCG
GGAATATTGCACAATGGGCGCAAGCCTGATGCAGCCATGCCGCGTGTGTGAAGAAGGCTC
TAGGGTTGTAAAGCACTTTCAGCAGTGAGGAAAGCTTGTTGGTTAATACCCATCAAGTGT
GACGTTAACTGCAG
>ZSR.C_1603:D00780:73:HLVCNBCXX:1:1105:15819:50413 2:N:0:ATCTCG
GGAATATTGCACAATGGGCGCAAGCCTGATGCAGCCATGCCGCGTGTGTGAAGAAGGCCT
TCGGGTTGTAAAGCACTTTCAGTCGTGAGGAAGGTAGTGTAGTTAATAGCTGCATTATTT
GACGTTAGCGACAGAAGAAGCAC
>ZSR.C_1604:D00780:73:HLVCNBCXX:1:1105:17225:50334 2:N:0:ATCTCG
GGAATATTGCACAATGGGCGCAAGCCTGATGCAGCCATGCCGCGTGTGTGAAGAAGGCTC
TAGGGTTGTAAAGCACTTTCAGCAGTGAGGAAAGCTTGTTGGTTAATACCCATCAAGTGT
GACGTTAACTGCAGAAGAA
>ZSR.C_1605:D00780:73:HLVCNBCXX:1:1105:2747:50547 2:N:0:ATCTCG
GGAATATTGCACAATGGGCGCAAGCCTGATGCAGCCATGCCGCGTGTGTGAAGAAGGCTC
TAGGGTTGTAAAGCACTTTCAGCAGTGAGGAAAGCTTGTTGGTTAATAGCCATCAAGTGT
GACGTTAACTGCAGAAGAAGCAC
>ZSR.C_1606:D00780:73:HLVCNBCXX:1:1105:3498:50706 2:N:0:ATCTCG
GGAATATTGCACAATGGGCGCAAGCCTGATGCAGCCATGCCGCGTGTGTGAAGAAGGCTC
TAGGGTTGTAAAGCACTTTCAGCAGTGAGGAAAGCTTGTTGGTTAATACCCATCAAGTGT
GACGTTAACTGCAGAAG
>ZSR.C_1607:D00780:73:HLVCNBCXX:1:1105:7094:50702 2:N:0:ATCTCG
GGAATATTGCACAATGGGCGCAAGCCTGATGCAGCCATGCCGCGTGTGTGAAGAAGGCTC
TAGGGTTGTAAAGGACTTTCAGCAGTGAGGAAAGCTTGTTGGTTAATAGCCATCAAGTGT
GACGT
>ZSR.C_1608:D00780:73:HLVCNBCXX:1:1105:12929:50596 2:N:0:ATCTCG
GGAATATTGCACAATGGGCGAAAGCCTGATGCAGCCATGCCGCGTGTGTGAAGAAGGCTC
TAGGGTTGTAAAGCACTTTCAGTAGGGAGGAAAGGTTGAAGGTTAATACCCTTTGGCTGT
GACGTTACCTACAGAAGAA
>ZSR.C_1609:D00780:73:HLVCNBCXX:1:1105:13909:50744 2:N:0:ATCTCG
GGAATATTGCACAATGGGGGAAACCCTGATGCAGCAACGCCGCGTGGAGGATGACACATT
TCGGTGCGTAAACTCCTTTTATATAGGAAGATAATGACGGTACTATATGAATAAGCGCCG
GCTAACTCCGTGCCAGCAGCCGCGGTAA
>ZSR.C_1610:D00780:73:HLVCNBCXX:1:1105:15889:50703 2:N:0:ATCTCG
GGAATATTGCACAATGGGCGCAAGCCTGATGCAGCCATGCCGCGTGTGTGAAGAAGGCTC
TAGGGTTGTAAAGCACTTTCAGCAGTGAGGAAAGCTTGTTGGTTAATACCCATCAAGTGT
GACGTTAACTGCAG
>ZSR.C_1611:D00780:73:HLVCNBCXX:1:1105:17156:50696 2:N:0:ATCTCG
GGAATATTGCACAATGGGCGCAAGCCTGATGCAGCCATGCCGCGTGTGTGAAGAAGGCTC
TAGGGTTGTAAAGCACTTTCAGCAGTGAGGAAAGCTTGTTGGTTAATACCCATCAAGTGT
GACGTTAA
>ZSR.C_1612:D00780:73:HLVCNBCXX:1:1105:20665:50640 2:N:0:ATCTCG
GGAATATTGCACAATGGGCGAAAGCCTGATGCAGCCATGCCGCGTGTGTGAAGAAGGCTC
TAGGGTTGTAAAGCACTTTCAGTAGGGAGGAAAGGTTGAAGGTTAATACCCTTTGGCTGT
GACGTTACC
>ZSR.C_1613:D00780:73:HLVCNBCXX:1:1105:2363:50920 2:N:0:ATCTCG
GGAATATTGGACAATGGGGGCAACCCTGATCCAGCCATGCCGCGTGTGTGAAGAAGGCCT
TCGGGTTGTAAAGCACTTTCAGTGAGGAAGAAGGCCTGCGGGTTAATAGCCGGCAGGAAG
GACATCACTCACAGA
>ZSR.C_1614:D00780:73:HLVCNBCXX:1:1105:2577:50927 2:N:0:ATCTCG
GGAATTTTGGACAATGGGGGAAACCCTGATCCAGCCATCCCGCGTGAGTGAAGAAGGCCT
TCGGGTTGTAAAGCTCTTTCGAAAGTGAAGAAAACTTATTTCGTAATATGTTATAAGTAT
GACGGTAACTTTAGAAGAAG
>ZSR.C_1615:D00780:73:HLVCNBCXX:1:1105:3422:50782 2:N:0:ATCTCG
GGAATATTGCACAATGGGGGAAACCCTGATGCAGCCATGCCGCGTGTGTGAAGAAGGCCT
TCGGGTTGTAAAGCACTTTCAGCGAGGAGGAAAGGGTGTAAGTTAATACCTTACATCTGT
GACGTT
>ZSR.C_1616:D00780:73:HLVCNBCXX:1:1105:14349:50978 2:N:0:ATCTCG
GGAATATTGCACAATGGGCGCAAGCCTGATGCAGCCATGCCGCGTGTGTGAAGAAGGCTC
TAGGGTTGTAAAGCACTTTCAGCAGTGAGGAAAGCTTGTTGGTTAATACCCATCAAGTGT
GACGTTAACTGCAGAAGAAGCACC
>ZSR.C_1617:D00780:73:HLVCNBCXX:1:1105:16135:50769 2:N:0:ATCTCG
GGAATATTGGACAATGGGCGAAAGCCTGATCCAGCAATGCCGCGTGAATGATGAAGGCCC
TAGGGTTGTAAAGTTCTTTTAGCAGGGAAGATAATGACGTTACCTGCAGAAAAAGCTCCG
GCTAACTCC
>ZSR.C_1618:D00780:73:HLVCNBCXX:1:1105:16757:50849 2:N:0:ATCTCG
GGAATCTTGCGCAATGGAGGAAACTCTGACGCAGCCACGCCGCGTGCCGGATGAAGGCCC
TATGGGTTGTAAACGGCTTTTGAGTAGGAAGAACGACCGGATTTCGATCTGGTGTGACGG
TACTGCTTGAATAAGCACCGGC
>ZSR.C_1619:D00780:73:HLVCNBCXX:1:1105:1296:51129 2:N:0:ATCTCG
GGAATATTGCACAATGGGCGCAAGCCTGATGCAGCCATGCCGCGTGTATGAAGAAGGCCT
TCGGGTTGTAAAGTACTTTCAGCAGTGAGGAAGGGATGTACGTTAATAGCGTGC
>ZSR.C_1620:D00780:73:HLVCNBCXX:1:1105:2869:51184 2:N:0:ATCTCG
GGAATATTGGTCAATGGGCGAGAGCCTGAACCAGCCATGCCGCGTGCAGGATGACGGCCT
TCTGGGTTGTAAACTGCTTTTCTACAGGAAGAAAAAGCCCTTGCGAGGGAAATTGCCGGT
ATTGTAGGAATAAGCACCGGCTAAC
>ZSR.C_1621:D00780:73:HLVCNBCXX:1:1105:7580:51092 2:N:0:ATCTCG
GGAATATTGGACAATGGGCGCAAGCCTGATCCAGCCATGCCGCGTGTGTGAAGAAGGCTT
TCGGGTTGTAAAGCACTTTCAGTCGGGAGGAAGGCTGCCTGG
>ZSR.C_1622:D00780:73:HLVCNBCXX:1:1105:8569:51082 2:N:0:ATCTCG
GGAATATTGGACAATAGGCGAAAGCCTGATCCAGCGACGTCACGTGAATGATGAAGGCCT
TAGGGTTGTAAAATTCTTTTAGTGGAGAAGATAATGACGGTATCCACAGAAAAAGTCCCG
G
>ZSR.C_1623:D00780:73:HLVCNBCXX:1:1105:11417:51052 2:N:0:ATCTCG
GGAATATTGCACAATGGGCGCAAGCCTGATGCAGCCATGCCGCGTGTGTGAAGAAGGCTC
TAGGGTTGTAAAGCACTTTCAGCAGTGAGGAAAGCTTGTTGGTTAATACCCATCAAGTG
>ZSR.C_1624:D00780:73:HLVCNBCXX:1:1105:11626:51054 2:N:0:ATCTCG
GGAATATTGCACAATGGGCGCAAGCCTGATGCAGCCATGCCGCGTGTATGAAGAAGGCCT
TCGGGTTGTAAAGTACTTTCAGCAGTGAGGAAGGGATGTACGTTAATAGCGTGCATTTTT
GA
>ZSR.C_1625:D00780:73:HLVCNBCXX:1:1105:14446:51026 2:N:0:ATCTCG
GGAATATTGCACAATGGGGGAAACCCTGATGCAGCAACGCCGCGTGGAGGATGACACATT
TCGGTGCGTAAACTCCTTTTATATAGGAAGATAATGACGGTACTATATGAATAAGCGCCG
GCTAACTCCGTGCCAGCAGCCGC
>ZSR.C_1626:D00780:73:HLVCNBCXX:1:1105:16770:51170 2:N:0:ATCTCG
GGAATATTGGACAATGGGCGCAAGCCTGATCCAGCCATGTCGCGTGTGTGAAGAAGGCTT
TCGGGTTGTAAAGCACTTTCAGTCGGGAGGAAGGCTGCCTAGTTAATACCTAGGTAGATT
GACGTTACCGACAGAAGAAGCACCGGCTAACTCC
>ZSR.C_1627:D00780:73:HLVCNBCXX:1:1105:19426:51233 2:N:0:ATCTCG
GGAATATTGCACAATGGGGGAAACCCTGATGCAGCAACGCCGCGTGGAGGATGACACATT
TCGGTGCGTAAACTCCTTTTATATAGGAAGATAATGACGGTACTATATGAATAAGCGCCG
GCTAACTCCGTGCCAGC
>ZSR.C_1628:D00780:73:HLVCNBCXX:1:1105:6622:51278 2:N:0:ATCTCG
GGAATATTGGACAATGGGCGCAAGCCTGATCCAGCCATGCCGCGTGTGTGAAGAAGGCTT
TCGGGTTGTAAAGCACTTTCAGTCGGGAGGAAGGCTGCCTGGTTAATACCCAGGTAGATT
GACGTTACCGACAGAAG
>ZSR.C_1629:D00780:73:HLVCNBCXX:1:1105:11323:51459 2:N:0:ATCTCG
GGAATATTGCACAATGGGCGCAAGCCTGATGCAGCCATGCCGCGTGTGTGAAGAAGGCTC
TAGGGTTGTAAAGCACTTTCAGCAGTGAGGAAAGGTTAGTAGTTAATACCTGCTAGCTGT
GA
>ZSR.C_1630:D00780:73:HLVCNBCXX:1:1105:11812:51342 2:N:0:ATCTCG
GGAATATTGCACAATGGGGGAAACCCTGATGCAGCAACGCCGCGTGGAGGATGACACATT
TCGGTGCGTAAACTCCTTTTATATAGGAAGATAATGACGGTACTATATGAATAAGCGCC
>ZSR.C_1631:D00780:73:HLVCNBCXX:1:1105:14370:51347 2:N:0:ATCTCG
GGAATATTGCACAATGGGCGCAAGCCTGATGCAGCCATGCCGCGTGTATGAAGAAGGCCT
TCGGGTTGTAAAGTACTTTCAGCAGTGAGGAAGGGATGTACGTTAATAGCGTGCATTTTT
GACGTTAGCTGCAG
>ZSR.C_1632:D00780:73:HLVCNBCXX:1:1105:14864:51400 2:N:0:ATCTCG
GGAATATTGCACAATGGGGGAAACCCTGATGCAGCAACGCCGCGTGGAGGATGACACATT
TCGGTGCGTAAACTCCTTTTATATAGGAAGATAATGACGGTACTATATGAATAAGCGCCG
GC
>ZSR.C_1633:D00780:73:HLVCNBCXX:1:1105:17113:51495 2:N:0:ATCTCG
GGAATATTGCACAATGGGCGCAAGCCTGATGCAGCCATGCCGCGTGTGTGAAGAAGGCTC
TAGGGTTGTAAAGCACTTTCAGCAGTGAGGAAAGCTTGTTGGTTAATACCCATCAAGTGT
GACGTTAACTGCAGAAGAAGCACC
>ZSR.C_1634:D00780:73:HLVCNBCXX:1:1105:20571:51411 2:N:0:ATCTCG
GGAATATTGGACAATGGGGGCAACCCTGATCCAGCCATGCCGCGTGTGTGAAGAAGGCCT
TCGGGTTGTAAAGCACTTTCAGTGAGGAAGAAGGCCTGCGGGTTAATAGCCGGCAGGAAG
GACATCACTCACAGAAGAAGCACC
>ZSR.C_1635:D00780:73:HLVCNBCXX:1:1105:20710:51442 2:N:0:ATCTCG
GGAATATTGCACAATGGGGGAAACCCTGATGCAGCAACGCCGCGTGGAGGATGACACATT
TCGGTGCGTAAACTCCTTTTATATAGGAAGATAATGACGGTACTATATGAATAAGCGCCG
GCTAACTCC
>ZSR.C_1636:D00780:73:HLVCNBCXX:1:1105:13001:51629 2:N:0:ATCTCG
GGAATATTGCACAATGGGCGCAAGCCTGATGCAGCCATGCCGCGTGTGTGAAGAAGGCTC
TAGGGTTGTAAAGCACTTTCAGCAGTGAGGAAAGCTTGTTGGTTAATACCCATCAAGTG
>ZSR.C_1637:D00780:73:HLVCNBCXX:1:1105:13250:51684 2:N:0:ATCTCG
GGAATATTGCACAATGGGCGCAAGCCTGATGCAGCCATGCCGCGTGTGTGAAGAAGGCTC
TAGGGTTGTAAAGCACTTTCAGCAGTGAGGAAAGCTTGTTGGTTAATACCCATCAAGTGT
GA
>ZSR.C_1638:D00780:73:HLVCNBCXX:1:1105:14438:51706 2:N:0:ATCTCG
GGAATATTGCACAATGGGCGCAAGCCTGATGCAGCCATGCCGCGTGTATGAAGAAGGCCT
TCGGGTTGTAAAGTACTTTCAGCAGTGAGGAAGGGATGTACGTTAATAGCGTGCATTTTT
GACGTTAGCTGCAGAAGA
>ZSR.C_1639:D00780:73:HLVCNBCXX:1:1105:16088:51553 2:N:0:ATCTCG
GGAATTTTGGACAATGGGGGAAACCCTGATCCAGCCATCCCGCGTGAGTGAAGAAGGCCT
TCGGGTTGTAAAGCTCTTTCGAAAGTGAAGAAAACTTATTTCGTAATATGTTATAAGTAT
GACGG
>ZSR.C_1640:D00780:73:HLVCNBCXX:1:1105:17814:51567 2:N:0:ATCTCG
GGAATATTGCACAATGGGGGAAACCCTGATGCAGCAACGCCGCGTGGAGGATGACACATT
TCGGTGCGTAAACTCCTTTTATATAGGAAGATAATGACGGTACTATATGAATAAGCGCCG
GCTAACTCCGTGCCAGCAGCCGCGGTAA
>ZSR.C_1641:D00780:73:HLVCNBCXX:1:1105:18047:51730 2:N:0:ATCTCG
GGAATATTGCACAATGGGCGCAAGCCTGATGCAGCCATGCCGCGTGTGTGAAGAAGGCTC
TAGGGTTGTAAAGCACTTTCAGCAGTGAGGAAAGCTTGTTGGTTAATAGCCATCAAGTGT
>ZSR.C_1642:D00780:73:HLVCNBCXX:1:1105:20091:51530 2:N:0:ATCTCG
GGAATATTGCACAATGGGGGAAACCCTGATGCAGCCATGCCGCGTGTGTGAAGAAGGCTC
TAGGGTCGTAAAGCACTTTCAGTAGGGAGGAAAGGGTTGTAGTTAATACCTGCGATCTGT
GACGTTACCTACA
>ZSR.C_1643:D00780:73:HLVCNBCXX:1:1105:11126:51781 2:N:0:ATCTCG
GGAATATTGCACAATGGGCGCAAGCCTGATGCAGCCATGCCGCGTGTATGAAGAAGGCCT
TCGGGTTGTAAAGTACTTTCAGCAGTGAGGAAGGGATGTACGTTAATAGCGTGCATTTTT
GACGTTAGCTGCAGA
>ZSR.C_1644:D00780:73:HLVCNBCXX:1:1105:12512:51899 2:N:0:ATCTCG
GGAATATTGCACAATGGGGGAAACCCTGATGCAGCAACGCCGCGTGGAGGATGACACATT
TCGGTGCGTAAACTCCTTTTATATAGGAAGATAATGACGGTACTATATGAATAAGCGCCG
GC
>ZSR.C_1645:D00780:73:HLVCNBCXX:1:1105:13615:51966 2:N:0:ATCTCG
GGAATATTGCACAATGGGCGCAAGCCTGATGCAGCCATGCCGCGTGTGTGAAGAAGGCTC
TAGGGTTGTAAAGCACTTTCAGCAGTGAGGAAAGCTTGTTGGTTAATAGCCATCAAGTGT
GACGTTAACTGCAGAAGAAGCACCGGCT
>ZSR.C_1646:D00780:73:HLVCNBCXX:1:1105:14446:51764 2:N:0:ATCTCG
GGAATATTGCACAATGGGGGAAACCCTGATGCAGCCATGCCGCGTGTGTGAAGAAGGCCT
TCGGGTTGTAAAGCACTTTCAGTGGGGAGGAAAGGGTGATGCTTAATACGTATCATCTG
>ZSR.C_1647:D00780:73:HLVCNBCXX:1:1105:15474:51811 2:N:0:ATCTCG
GGAATATTGCACAATGGGCGAAAGCCTGATGCAGCCATGCCGCGTGTGTGAAGAAGGCTC
TAGGGTTGTAAAGCACTTTCAGTAGGGAGGAAAGGTTGAAGGTTAATACCCTTTGGCTGT
GACGTTACCTACAGAAGAAGCAC
>ZSR.C_1648:D00780:73:HLVCNBCXX:1:1105:18599:51999 2:N:0:ATCTCG
GGAATATTGCACAATGGGGGAAACCCTGATGCAGCAACGCCGCGTGGAGGATGACACATT
TCGGTGCGTAAACTCCTTTTATATAGGAAGATAATGACGGTACTATATGAATAAGCGCCG
GCTAACTCCGTGCCAGC
>ZSR.C_1649:D00780:73:HLVCNBCXX:1:1105:18786:51956 2:N:0:ATCTCG
GGAATATTGGACAATGGGCGCAAGCCTGATCCAGCCATGCCGCGTGTGTGAAGAAGGCTT
TCGGGTTGTAAAGCACTTTCAGTCGGGAGGAAGGCTGCCTAGTTAATACCTAGGTAGATT
GACGTTAC
>ZSR.C_1650:D00780:73:HLVCNBCXX:1:1105:3864:52078 2:N:0:ATCTCG
GGAATATTGCACAATGGGGGAAACCCTGATGCAGCAACGCCGCGTGGAGGATGACACATT
TCGGTGCGTAAACTCCTTTTATATAGGAAGATAATGACGGTACTATATGAATAAGCGCCG
GCTAACTCCGTGC
>ZSR.C_1651:D00780:73:HLVCNBCXX:1:1105:4465:52036 2:N:0:ATCTCG
GGAATATTGCACAATGGGCGCAAGCCTGATGCAGCCATGCCGCGTGTGTGAAGAAGGCTC
TAGGGTTGTAAAGCACTTTCAGCAGTGAGGAAAGGTTAGTAGTTAATACCTGCTAGCTGT
GACGTTAA
>ZSR.C_1652:D00780:73:HLVCNBCXX:1:1105:4284:52137 2:N:0:ATCTCG
GGAATATTGCACAATGGGCGCAAGCCTGATGCAGCCATGCCGCGTGTATGAAGAAGGCCT
TCGGGTTGTAAAGTACTTTCAGCAGTGAGGAAGGGATGTACGTTAATAGCGTGCATTTTT
GACGTTAGCTGCAGAAGAAGCAC
>ZSR.C_1653:D00780:73:HLVCNBCXX:1:1105:4611:52159 2:N:0:ATCTCG
GGAATATTGCACAATGGGCGCAAGCCTGATGCAGCCATGCCGCGTGTATGAAGAAGGCCT
TCGGGTTGTAAAGTACTTTCAGCAGTGAGGAAGGGATGTACGTTAATAGCGTGCATTTTT
GACGTT
>ZSR.C_1654:D00780:73:HLVCNBCXX:1:1105:5798:52118 2:N:0:ATCTCG
GGAATATTGGACAATGGGGGCAACCCTGATCCAGCCATGCCGCGTGTGTGAAGAAGGCCT
TCGGGTTGTAAAGCACTTTCAGTGAGGAAGAAGGCCTGCGGGTTAATAGCCGGCAGGAAG
GACATC
>ZSR.C_1655:D00780:73:HLVCNBCXX:1:1105:13192:52085 2:N:0:ATCTCG
GGAATATTGCACAATGGGGGAAACCCTGATGCAGCAACGCCGCGTGGAGGATGACACATT
TCGGTGCGTAAACTCCTTTTATATAGGAAGATAATGACGGTACTATATGAATAAGCGCCG
GCTAAC
>ZSR.C_1656:D00780:73:HLVCNBCXX:1:1105:15305:52137 2:N:0:ATCTCG
GGAATATTGCACAATGGGGGAAACCCTGATGCAGCAACGCCGCGTGGAGGATGACACATT
TCGGTGCGTAAACTCCTTTTATATAGGAAGATAATGACGGTACTATATGAATAAGCGCCG
GCTAA
>ZSR.C_1657:D00780:73:HLVCNBCXX:1:1105:19923:52112 2:N:0:ATCTCG
GGAATATTGCACAATGGGCGCAAGCCTGATGCAGCCATGCCGCGTGTGTGAAGAAGGCTC
TAGGGTTGTAAAGCACTTTCAGCAGTGAGGAAAGCTTGTTGGTTAATACCCATCAAGTGT
GACGTTAACTGCAGAAGAAGCACCG
>ZSR.C_1658:D00780:73:HLVCNBCXX:1:1105:1509:52265 2:N:0:ATCTCG
GGAATATTGCACAATGGGCGCAAGCCTGATGCAGCCATGCCGCGTGTGTGAAGAAGGCTC
TAGGGTTGTAAAGCACTTTCAGCAGTGAGGAAAGCTTGTTGGTTAATACCCAT
>ZSR.C_1659:D00780:73:HLVCNBCXX:1:1105:5725:52289 2:N:0:ATCTCG
GGAATATTGCACAATGGGGGAAACCCTGATGCAGCAACGCCGCGTGGAGGATGACACATT
TCGGTGCGTAAACTCCTTTTATATAGGAAGATAATGACGGTACTATATGAATAAGCGCCG
GCTAAC
>ZSR.C_1660:D00780:73:HLVCNBCXX:1:1105:5927:52311 2:N:0:ATCTCG
GGAATATTGCACAATGGGCGCAAGCCTGATGCAGCCATGCCGCGTGTGTGAAGAAGGCTC
TAGGGTTGTAAAGCACTTTCAGCAGTGAGGAAAGGTTAGTAGTTAATACCTGCTAGCTGT
GACGTTAACTGCAG
>ZSR.C_1661:D00780:73:HLVCNBCXX:1:1105:13797:52363 2:N:0:ATCTCG
GGAATATTGCACAATGGGCGAAAGCCTGATGCAGCCATGCCGCGTGTGTGAAGAAGGCTC
TAGGGTTGTAAAGCACTTTCAGTAGGGAGGAAAGGTTGAAGGTTAATACCCTTTGGCTGT
GACGTT
>ZSR.C_1662:D00780:73:HLVCNBCXX:1:1105:14493:52273 2:N:0:ATCTCG
GGAATATTGCACAATGGGCGCAAGCCTGATGCAGCCATGCCGCGTGTATGAAGAAGGCCT
TCGGGTTGTAAAGTACTTTCAGCAGTGAGGAAGGGATGTACGTTAATAGCGTGCATTTTT
GACGTT
>ZSR.C_1663:D00780:73:HLVCNBCXX:1:1105:16001:52262 2:N:0:ATCTCG
GGAATATTGCACAATGGGGGAAACCCTGATGCAGCAACGCCGCGTGGAGGATGACACATT
TCGGTGCGTAAACTCCTTTTATATAGGAAGATAATGACGGTA
>ZSR.C_1664:D00780:73:HLVCNBCXX:1:1105:17433:52364 2:N:0:ATCTCG
GGAATATTGGACAATAGGCGAAAGCCTGATCCAGCGACGTCACGTGAATGATGAAGGCCT
TAGGGTTGTAAAATTCTTTTAGTGGAGAAGATAATGACGGTATCCACAGAAAAAGTCCCG
GCTAACTTCGTGCCAGC
>ZSR.C_1665:D00780:73:HLVCNBCXX:1:1105:1157:52735 2:N:0:ATCTCG
GGAATATTGCACAATGGGCGCAAGCCTGATGCAGCCATGCCGCGTGTGTGAAGAAGGCTC
TAGGGTTGTAAAGCACTTTCAGCAGTGAGGAAAGCTTGTTGGTTAATACCCATCAAGTGT
>ZSR.C_1666:D00780:73:HLVCNBCXX:1:1105:3804:52557 2:N:0:ATCTCG
GGAATATTGCACAATGGGCGCAAGCCTGATGCAGCCATGCCGCGTGTGTGAAGAAGGCTC
TAGGGTTGTAAAGCACTTTCAGCAGTGAGGAAAGGTTAGTAGTTAATACCTGCTAGCTGT
GACGTTAACTGCAGAAG
>ZSR.C_1667:D00780:73:HLVCNBCXX:1:1105:5484:52579 2:N:0:ATCTCG
GGAATATTGCACAATGGGGGAAACCCTGATGCAGCCATGCCGCGTGTGTGAAGAAGGCTC
TAGGGTCGTAAAGCACTTTCAGTAGGGAGGAAAGGGTTGTAGTTAATACCTGCGATCTGT
GACGTTACC
>ZSR.C_1668:D00780:73:HLVCNBCXX:1:1105:6422:52654 2:N:0:ATCTCG
GGAATATTGGACAATAGGCGAAAGCCTGATCCAGCGACGTCACGTGAATGATGAAGGCCT
TAGGGTTGTAAAATTCTTTTAGTGGAGAAGATAATGACGGTATCCACAGAAAAAGTCCC
>ZSR.C_1669:D00780:73:HLVCNBCXX:1:1105:7852:52709 2:N:0:ATCTCG
GGAATATTGCACAATGGGCGCAAGCCTGATGCAGCCATGCCGCGTGTGTGAAGAAGGCTC
TAGGGTTGTAAAGCACTTTCAGCAGTGAGGAAAGCTTGTTGGTTAATACCCATCAAGTGT
GACGTT
>ZSR.C_1670:D00780:73:HLVCNBCXX:1:1105:11771:52586 2:N:0:ATCTCG
GGAATATTGCACAATGGGCGCAAGCCTGATGCAGCCATGCCGCGTGTGTGAAGAAGGCTC
TAGGGTTGTAAAGCACTTTCAGCAGTGAGGAAAGCTTGTTGGTTAATACCCATCAAGTGT
GACGTTAACTGCAGAA
>ZSR.C_1671:D00780:73:HLVCNBCXX:1:1105:13854:52652 2:N:0:ATCTCG
GGAATATTGCACAATGGGCGCAAGCCTGATGCAGCCATGCCGCGTGTGTGAAGAAGGCTC
TAGGGTTGTAAAGCACTTTCAGCAGTGAGGAAAGCTTGTTGGTTAATACCCATCAAGTGT
GA
>ZSR.C_1672:D00780:73:HLVCNBCXX:1:1105:15905:52630 2:N:0:ATCTCG
GGAATATTGCACAATGGGTGCAAGCCTGATGCAGCCATGCCGCATGTGTGAAGAAGGCTC
TAGGGTTGTAAAGCACTTTCAGCAGTGAGGAAAGGTTAGTAGTTAATACCTGCTAGCTGT
GA
>ZSR.C_1673:D00780:73:HLVCNBCXX:1:1105:17058:52532 2:N:0:ATCTCG
GGAATATTGCACAATGGGCGCAAGCCTGATGCAGCCATGCCGCGTGTGTGAAGAAGGCCT
TCGGGTTGTAAAGCACTTTCAGTCGTGAGGAAGGTGGTAGTGTTAATAGCACTATCATTT
GACGTTAGC
>ZSR.C_1674:D00780:73:HLVCNBCXX:1:1105:18159:52712 2:N:0:ATCTCG
GGAATATTGCACAATGGGGGAAACCCTGATGCAGCAACGCCGCGTGGAGGATGACACATT
TCGGTGCGTAAACTCCTTTTATATAGGAAGATAATGACGGTACTATATGAATAAGCGCCG
GC
>ZSR.C_1675:D00780:73:HLVCNBCXX:1:1105:19351:52525 2:N:0:ATCTCG
GGAATATTGCACAATGGGGGAAACCCTGATGCAGCAACGCCGCGTGGAGGATGACACATT
TCGGTGCGTAAACTCCTTTTATATAGGAAGATAATGACGGTACTATATGAATAAGCGCCG
GCTAACTCC
>ZSR.C_1676:D00780:73:HLVCNBCXX:1:1105:1193:52993 2:N:0:ATCTCG
GGAATATTGCACAATGGGGGAAACCCTGATGCAGCCATGCCGCGTGTGTGAAGAAGGCCT
TCGGGTTGTAAAGCACTTTCAGCGAGGAGGAAAGGGTGTAAGTTAATACCTTAC
>ZSR.C_1677:D00780:73:HLVCNBCXX:1:1105:5658:52826 2:N:0:ATCTCG
GGAATATTGCACAATGGGCGCAAGCCTGATGCAGCCATGCCGCGTGTGTGAAGAAGGCTC
TAGGGTTGTAAAGCACTTTCAGCAGTGAGGAAAGGTTAGTAGTTAATACCTGCTAGCTGT
GACGTTAACTGCAGAAG
>ZSR.C_1678:D00780:73:HLVCNBCXX:1:1105:12390:52948 2:N:0:ATCTCG
GGAATATTGCACAATGGGGGAAACCCTGATGCAGCAACGCCGCGTGGAGGATGACACATT
TCGGTGCGTAAACTCCTTTTATATAGGAAGATAATGACGGTACTATATGAATAAGCGCCG
GC
>ZSR.C_1679:D00780:73:HLVCNBCXX:1:1105:18615:52794 2:N:0:ATCTCG
GGAATATTGCACAATGGGGGAAACCCTGATGCAGCAACGCCGCGTGGAGGATGACACATT
TCGGTGCGTAAACTCCTTTTATATAGGAAGATAATGACGGTACTATATGAATAAGCGCCG
G
>ZSR.C_1680:D00780:73:HLVCNBCXX:1:1105:19758:52932 2:N:0:ATCTCG
AGAATCATTCACAATGGGGGCAACCCTGATGGTGCAACGCCGCGTGGAGGATGAAGGCCC
TAGGGTCGTAAACTCCTGTCATCAAGGAGTAAGGCATAATAGTTAATAGCTATTATGTTT
GATAGTACTTGAAGAGG
>ZSR.C_1681:D00780:73:HLVCNBCXX:1:1105:1278:53236 2:N:0:ATCTCG
GGAATATTGCACAATGGGCGCAAGCCTGATGCAGCCATGCCGCGTGTATGAAGAAGGCCT
TCGGGTTGTAAAGTACTTTCAGCAGTGAGGAAGGGATGTACGTTAATAGCGTGCATTTTT
GACGTTAGC
>ZSR.C_1682:D00780:73:HLVCNBCXX:1:1105:10899:53054 2:N:0:ATCTCG
GGAATATTGCACAATGGGCGCAAGCCTGATGCAGCCATGCCGCGTGTGTGAAGAAGGCTC
TAGGGTTGTAAAGCACTTTCAGCAGTGAGGAAAGCTTGTTGGTTAATACCCATCAAGTG
>ZSR.C_1683:D00780:73:HLVCNBCXX:1:1105:14089:53004 2:N:0:ATCTCG
GGAATATTGCACAATGGGGGAAACCCTGATGCAGCCATGCCGCGTGTGTGAAGAAGGCTC
TAGGGTCGTAAAGCACTTTCAGTAGGGAGGAAAGGGTTGTAGTTAATACCTGCGATCTG
>ZSR.C_1684:D00780:73:HLVCNBCXX:1:1105:20383:53057 2:N:0:ATCTCG
GGAATATTGCACAATGGGGGAAACCCTGATGCAGCCATGCCGCGTGTGTGAAGAAGGCCT
TCGGGTTGTAAAGCACTTTCAGTGGGGAGGAAAGGGTGATGCTTAATACGTATCATCTGT
GACGTTACC
>ZSR.C_1685:D00780:73:HLVCNBCXX:1:1105:4408:53356 2:N:0:ATCTCG
GGAATATTGCACAATGGGGGAAACCCTGATGCAGCCATGCCGCGTGTGTGAAGAAGGCTC
TAGGGTCGTAAAGCACTTTCAGTAGGGAGGAAAGGGTTGTAGTTAATACCTGCGATCTGT
GACGTT
>ZSR.C_1686:D00780:73:HLVCNBCXX:1:1105:17170:53334 2:N:0:ATCTCG
GGAATATTGCACAATGGGGGAAACCCTGATGCAGCAACGCCGCGTGGAGGATGACACATT
TCGGTGCGTAAACTCCTTTTATATAGGAAGATAATGACGGTACTATATGAATAAGCGCCG
GCTAACTCC
>ZSR.C_1687:D00780:73:HLVCNBCXX:1:1105:17330:53276 2:N:0:ATCTCG
GGAATATTGGACAATGGGCGCAAGCCTGATCCAGCCATGCCGCGTGAGTGATGAAGGCCC
TAGGGTTGTAAAGCTCTTTCAACGGTGAAGATAATGACGGTAACCGTAGAAGAAGCCCCG
GCTAACTTC
>ZSR.C_1688:D00780:73:HLVCNBCXX:1:1105:21195:53332 2:N:0:ATCTCG
GGAATATTGCACAATGGGCGCAAGCCTGATGCAGCCATGCCGCGTGTATGAAGAAGGCCT
TCGGGTTGTAAAGTACTTTCAGCAGTGAGGAAGGGATGTACGTTAATAGCGTGCATTTTT
GACGTTAG
>ZSR.C_1689:D00780:73:HLVCNBCXX:1:1105:5857:53714 2:N:0:ATCTCG
GGAATATTGCACAATGGGCGCAAGCCTGATGCAGCCATGCCGCGTGTGTGAAGAAGGCTC
TAGGGTTGTAAAGCACTTTCAGCAGTGAGGAAAGGTTAGTAGTTAATACCTGCTAGCTGT
GACGTTAACTGCAGAAGA
>ZSR.C_1690:D00780:73:HLVCNBCXX:1:1105:10068:53662 2:N:0:ATCTCG
GGAATATTGGACAATGGGCGCAAGCCTGATCCAGCCATGCCGCGTGTGTGAAGAAGGCTT
TCGGGTTGTAAAGCACTTTCAGTCGGGAGGAAGGCTGCCTAGTTAATACCTAGGTAGATT
GACGTT
>ZSR.C_1691:D00780:73:HLVCNBCXX:1:1105:11652:53523 2:N:0:ATCTCG
GGAATATTGCACAATGGGCGCAAGCCTGATGCAGCCATGCCGCGTGTGTGAAGAAGGCTC
TAGGGTTGTAAAGCACTTTCAGCAGTGAGGAAAGCTTGTTGGTTAATACCCATCAAGTG
>ZSR.C_1692:D00780:73:HLVCNBCXX:1:1105:16235:53561 2:N:0:ATCTCG
GGAATATTGGACAATGGGCGCAAGCCTGATCCAGCCATGCCGCGTGTGTGAAGAAGGCTT
TCGGGTTGTAAAGCACTTTCAGTCGGGAGGAAGGCTGCCTAGTTAATACCTAGGTAGATT
GACGTTAC
>ZSR.C_1693:D00780:73:HLVCNBCXX:1:1105:18935:53525 2:N:0:ATCTCG
GGAATATTGCACAATGGGCGCAAGCCTGATGCAGCCATGCCGCGTGTGTGAAGAAGGCTC
TAGGGTTGTAAAGCACTTTCAGCAGTGAGGAAAGCTTGTTGGTTAATACCCATCAAGTGT
GACGTTAACTGCAGAAG
>ZSR.C_1694:D00780:73:HLVCNBCXX:1:1105:19341:53586 2:N:0:ATCTCG
GGAATATTGCACAATGGGGGAAACCCTGATGCAGCCATGCCGCGTGTGTGAAGAAGGCCT
TCGGGTTGTAAAGCACTTTCAGCGAGGAGGAAAGGGTGTAAGTTAATACCTTACATCTGT
GACGTTACT
>ZSR.C_1695:D00780:73:HLVCNBCXX:1:1105:1704:53836 2:N:0:ATCTCG
GGAATATTGGACAATGGGGGCAACCCTGATCCAGCCATGCCGCGTGTGTGAAGAAGGCCT
TCGGGTTGTAAAGCACTTTCAGTGAGGAAGAAGGCCTGCGGGTTAATAGCCGGCAGGAAG
GACATCACTCACAGAAG
>ZSR.C_1696:D00780:73:HLVCNBCXX:1:1105:9092:53780 2:N:0:ATCTCG
GGAATATTGGACAATAGGCGAAAGCCTGATCCAGCGACGTCACGTGAATGATGAAGGCCT
TAGGGTTGTAAAATTCTTTTAGTGGAGAAGATAATGACGGTATCCACAGAAAAAGTCCC
>ZSR.C_1697:D00780:73:HLVCNBCXX:1:1105:13369:53962 2:N:0:ATCTCG
GAATCTTGCGCAATGGAGGAAACTCTGACGCAGCCACGCCGCGTGCCGGAAGACGGCCCT
ATGGGTTGTAAACGGCTTTTTAATGGGAAGAACGCCCGGGTTTCGACCTGGGGTGACGG
>ZSR.C_1698:D00780:73:HLVCNBCXX:1:1105:14881:53833 2:N:0:ATCTCG
GGAATTTTGGACAATGGGGGAAACCCTGATCCAGCCATCCCGCGTGAGTGAAGAAGGCCT
TCGGGTTGTAAAGCTCTTTCGAAAGTGAAGAAAACTTATTTCGTAATATGTTATAAGTA
>ZSR.C_1699:D00780:73:HLVCNBCXX:1:1105:16484:53979 2:N:0:ATCTCG
GGAATATTGGACAATAGGCGAAAGCCTGATCCAGCGACGTCACGTGAATGATGAAGGCCT
TAGGGTTGTAAAATTCTTTTAGTGGAGAAGATAATGACGGTATCCACAGAAAAAGTCCCG
GCTAACTTCGTGCCA
>ZSR.C_1700:D00780:73:HLVCNBCXX:1:1105:17038:53824 2:N:0:ATCTCG
GGAATATTGGACAATGGGCGCAAGCCTGATCCAGCCATGCCGCGTGTGTGAAGAAGGCTT
TCGGGTTGTAAAGCACTTTCAGTCGGGAGGAAGGCTGCCTAGTTAATACCTAGGTAGATT
GACGTTAC
>ZSR.C_1701:D00780:73:HLVCNBCXX:1:1105:17054:53862 2:N:0:ATCTCG
GGAATATTGCACAATGGGCGCAAGCCTGATGCAGCCATGCCGCGTGTGTGAAGAAGGCTC
TAGGGTTGTAAAGCACTTTCAGCAGTGAGGAAAGCTTGTTGGTTAATACCCATCAAGTGT
GACGTTAA
>ZSR.C_1702:D00780:73:HLVCNBCXX:1:1105:17683:53874 2:N:0:ATCTCG
GGAATATTGCACAATGGGCGCAAGCCTGATGCAGCCATGCCGCGTGTGTGAAGAAGGCCT
TCGGGTTGTAAAGCACTTTCAGTCGTGAGGAAGGTGGTAGTGTTAATAGCACTATC
>ZSR.C_1703:D00780:73:HLVCNBCXX:1:1105:18909:53898 2:N:0:ATCTCG
GGAATATTGCACAATGGGCGCAAGCCTGATGCAGCCATGCCGCGTGTGTGAAGAAGGCTC
TAGGGTTGTAAAGCACTTTCAGCAGTGAGGAAAGGTTAGTAGTTAATACCTGCTAGCTGT
GACGTTAACTGCAGAAGAAGCACCGGCT
>ZSR.C_1704:D00780:73:HLVCNBCXX:1:1105:2775:54126 2:N:0:ATCTCG
GGAATATTGGACAATAGGCGAAAGCCTGATCCAGCGACGTCACGTGAATGATGAAGGCCT
TAGGGTTGTAAAATTCTTTTAGTGGAGAAGATAATGACGGTATCCACAGAAAAAGTCCCG
GCTAACTTCGTGCCAGC
>ZSR.C_1705:D00780:73:HLVCNBCXX:1:1105:4034:54128 2:N:0:ATCTCG
GGAATATTGCACAATGGGCGAAAGCCTGATGCAGCAATGCCGCGTGGAGGATGACGCATC
TAGGTGTGTAAACTCCTTTTATATGAGAAGATAATGACGGTATCATATGAATAAGCACCG
GCTAACTCC
>ZSR.C_1706:D00780:73:HLVCNBCXX:1:1105:4426:54064 2:N:0:ATCTCG
GGAATATTGCACAATGGGGGAAACCCTGATGCAGCCATGCCGCGTGTGTGAAGAAGGCCT
TCGGGTTGTAAAGCACTTTCAGCGAGGAGGAAAGGGTGTAAGTTAATACCTTACATCTGT
>ZSR.C_1707:D00780:73:HLVCNBCXX:1:1105:14650:54203 2:N:0:ATCTCG
GGAATATTGGACAATGGGGGCAACCCTGATCCAGCAATGCCGCGTGTGTGAAGAAGGCCT
GCGGGTTGTAAAGCACTTTCAGTAAGGAAGAAATCCTCAGGGTTAATACCCCTGTGGCTT
GACATTAC
>ZSR.C_1708:D00780:73:HLVCNBCXX:1:1105:16803:54176 2:N:0:ATCTCG
GGAATATTGCACAATGGGCGCAAGCCTGATGCAGCCATGCCGCGTGTGTGAAGAAGGCCT
TCGGGTTGTAAAGCACTTTCAGTCGTGAGGAAGGTAGTGTAGTTAATAGCTGCATTATTT
GACGTTAGCGACAGAAGAAGCACCGGCT
>ZSR.C_1709:D00780:73:HLVCNBCXX:1:1105:20726:54143 2:N:0:ATCTCG
GGAATATTGCACAATGGGCGCAAGCCTGATGCAGCCATGCCGCGTGTGTGAAGAAGGCTC
TAGGGTTGTAAAGCACTTTCAGCAGTGAGGAAAGCTTGTTGGTTAATACCCATCAAGTGT
GACGTTAAC
>ZSR.C_1710:D00780:73:HLVCNBCXX:1:1105:2015:54352 2:N:0:ATCTCG
GGAATATTGCACAATGGGCGCAAGCCTGATGCAGCCATGCCGCGTGTATGAAGAAGGCCT
TCGGGTTGTAAAGTACTTTCAGCAGTGAGGAAGGGATGTACGTTAATAGCGTGCATTTTT
GACGTTAGCTGCAGAA
>ZSR.C_1711:D00780:73:HLVCNBCXX:1:1105:4824:54298 2:N:0:ATCTCG
GGAATATTGCACAATGGGCGCAAGCCTGATGCAGCCATGCCGCGTGTGTGAAGAAGGCTC
TAGGGTTGTAAAGCACTTTCAGCAGTGAGGAAAGCTTGTTGGTTAATACCCATC
>ZSR.C_1712:D00780:73:HLVCNBCXX:1:1105:5257:54336 2:N:0:ATCTCG
GGAATATTGCACAATGGGGGAAACCCTGATGCAGCAACGCCGCGTGGAGGATGACACATT
TCGGTGCGTAAACTCCTTTTATATAGGAAGATAATGACGGTACTATATGAATAAGCGCC
>ZSR.C_1713:D00780:73:HLVCNBCXX:1:1105:5351:54479 2:N:0:ATCTCG
GGAATATTGCACAATGGGGGAAACCCTGATGCAGCAACGCCGCGTGGAGGATGACACATT
TCGGTGCGTAAACTCCTTTTATATAGGAAGATAATGACGGTACTATATGAATAAGCGCCG
GCTAACTCCGTGCCAGC
>ZSR.C_1714:D00780:73:HLVCNBCXX:1:1105:5849:54478 2:N:0:ATCTCG
GGAATATTGCACAATGGGCGCAAGCCTGATGCAGCCATGCCGCGTGTGTGAAGAAGGCTC
TAGGGTTGTAAAGCACTTTCAGCAGTGAGGAAAGCTTGTTGGTTAAT
>ZSR.C_1715:D00780:73:HLVCNBCXX:1:1105:6528:54446 2:N:0:ATCTCG
GGAATATTGCACAATGGGCGAAAGCCTGATGCAGCCATGCCGCGTGTGTGAAGAAGGCTC
TAGGGTTGTAAAGCACTTTCAGTAGGGAGGAAAGGTTGAAGGTTAATACCCTTTGGCTGT
GACGT
>ZSR.C_1716:D00780:73:HLVCNBCXX:1:1105:8596:54421 2:N:0:ATCTCG
GGAATATTGCACAATGGGGGAAACCCTGATGCAGCCATGCCGCGTGTGTGAAGAAGGCTC
TAGGGTCGTAAAGCACTTTCAGTAGGGAGGAAAGGGTTGTAGTTAATACCTGCG
>ZSR.C_1717:D00780:73:HLVCNBCXX:1:1105:9272:54373 2:N:0:ATCTCG
GGAATATTGGACAATAGGCGAAAGCCTGATCCAGCGACGTCACGTGAATGATGAAGGCCT
TAGGGTTGTAAAATTCTTTTAGTGGAGAAGATAATTACGGTATCCACAGAAAAAGTCCCG
GCTAACTTCGTG
>ZSR.C_1718:D00780:73:HLVCNBCXX:1:1105:11757:54461 2:N:0:ATCTCG
GGAATATTGCACAATGGGCGCAAGCCTGATGCAGCCATGCCGCGTGTGTGAAGAAGGCTC
TAGGGTTGTAAAGCACTTTCAGCAGTGAGGAAAGCTTGTTGGTTAATACCCATCAAGTGT
GACGTTAA
>ZSR.C_1719:D00780:73:HLVCNBCXX:1:1105:13223:54310 2:N:0:ATCTCG
GGAATATTGCACAATGGGCGCAAGCCTGATGCAGCCATGCCGCGTGTATGAAGAAGGCCT
TCGGGTTGTAAAGTACTTTCAGCAGTGAGGAAGGGATGTACGTTAATAGCGTGC
>ZSR.C_1720:D00780:73:HLVCNBCXX:1:1105:13764:54334 2:N:0:ATCTCG
CGAAACCTTTACAATGCACGCAAGTGTGATAAGGCAACCCCTCGTGCTTACCAAATGGTA
GGCTTTTTTTAAGCTTAGTGCGCTTAAAGAATAAGTGGTGGGCAAGACCGGTGCCAGCA
>ZSR.C_1721:D00780:73:HLVCNBCXX:1:1105:15605:54260 2:N:0:ATCTCG
GGAATATTGCACAATGGGCGCAAGCCTGATGCAGCCATGCCGCGTGTGTGAAGAAGGCCT
TCGGGTTGTAAAGCACTTTCAGTCGTGAGGAAGGTAGTGTAGTTAATAGCTGCATTATTT
GA
>ZSR.C_1722:D00780:73:HLVCNBCXX:1:1105:16486:54329 2:N:0:ATCTCG
GGAATATTGCACAATGGGGGAAACCCTGATGCAGCAACGCCGCGTGGAGGATGACACATT
TCGGTGCGTAAACTCCTTTTATATAGGAAGATAATGACGGTACTATATGAATAAGCGCCG
GCTAACTCC
>ZSR.C_1723:D00780:73:HLVCNBCXX:1:1105:21174:54353 2:N:0:ATCTCG
GGAATATTGCACAATGGGCGCAAGCCTGATGCAGCCATGCCGCGTGTGTGAAGAAGGCTC
TAGGGTTGTAAAGCACTTTCAGCAGTGAGGAAAGCTTGTTGGTTAATAGCCATCAAGTGT
GACGTTAA
>ZSR.C_1724:D00780:73:HLVCNBCXX:1:1105:2453:54649 2:N:0:ATCTCG
GGAATATTGCACAATGGGCGCAAGCCTGATGCAGCCATGCCGCGTGTGTGAAGAAGGCTC
TAGGGTTGTAAAGCACTTTCAGCAGTGAGGAAAGCTTGTTGGTTAATACCCATCAAGTGT
>ZSR.C_1725:D00780:73:HLVCNBCXX:1:1105:2748:54685 2:N:0:ATCTCG
GGAATATTGCACAATGGGGGAAACCCTGATGCAGCAACGCCGCGTGGAGGATGACACATT
TCGGTGCGTAAACTCCTTTTATATAGGAAGATAATGACGGTACTATATGAATAAGCGCCG
GCTAACTC
>ZSR.C_1726:D00780:73:HLVCNBCXX:1:1105:5273:54706 2:N:0:ATCTCG
GGAATATTGCACAATGGGCGCAAGCCTGATGCAGCCATGCCGCGTGTGTGAAGAAGGCCT
TCGGGTTGTAAAGCACTTTCAGTCGTGAGGAAGGGTTAGTAGTTAATACCTGCTAGCTTT
GACGTTAGCGACAGAAG
>ZSR.C_1727:D00780:73:HLVCNBCXX:1:1105:18515:54617 2:N:0:ATCTCG
GGAATATTGCACAATGGGGGAAACCCTGATGCAGCAACGCCGCGTGGAGGATGACACATT
TCGGTGCGTAAACTCCTTTTATATAGGAAGATAATGACGGTACTATATGAATAAGCGCCG
GCTAACTC
>ZSR.C_1728:D00780:73:HLVCNBCXX:1:1105:13099:54854 2:N:0:ATCTCG
GGAATATTGCACAATGGGCGCAAGCCTGATGCAGCCATGCCGCGTGTGTGAAGAAGGCTC
TAGGGTTGTAAAGCACTTTCAGCAGTGAGGAAAGCTTGTTGGTTAATACCCATCAAGTGT
GACGTTAACTGCAG
>ZSR.C_1729:D00780:73:HLVCNBCXX:1:1105:14533:54753 2:N:0:ATCTCG
GGAATATTGCACAATGGGGGAAACCCTGATGCAGCAACGCCGCGTGGAGGATGACACATT
TCGGTGCGTAAACTCCTTTTATATAGGAAGATAATGACGGTACTATATGAATAAGCGCCG
GCTAACTCCGTGCC
>ZSR.C_1730:D00780:73:HLVCNBCXX:1:1105:1376:55228 2:N:0:ATCTCG
GGAATATTGCACAATGGGCGCAAGCCTGATGCAGCCATGCCGCGTGTGTGAAGAAGGCTC
TAGGGTTGTAAAGCACTTTCAGCAGTGAGGAAAGGTTAGTAGTTAATACCTGCT
>ZSR.C_1731:D00780:73:HLVCNBCXX:1:1105:5031:55056 2:N:0:ATCTCG
GGAATATTGCACAATGGGCGCAAGCCTGATGCAGCCATGCCGCGTGTGTGAAGAAGGCTC
TAGGGTTGTAAAGCACTTTCAGCAGTGAGGAAAGCTTGTTGGTTAATACCCATCAAGTGT
GACGTT
>ZSR.C_1732:D00780:73:HLVCNBCXX:1:1105:5541:55133 2:N:0:ATCTCG
GGAATATTGCACAATGGGGGGAACCCTGATGCAGCCATGCCGCGTGTGTGAAGAAGGCCT
TCGGGTTGTAAAGCACTTTCAGTGATGAGGAAAGCTTAGTGGTTAATACCCGCTAAGTGT
GACGTTAGTCACAGAAGAAGCACC
>ZSR.C_1733:D00780:73:HLVCNBCXX:1:1105:20010:55091 2:N:0:ATCTCG
AGAATTTTGTGCAATATATGAAGGTAAGACACAGAGAGGGCACCTTGCCTAGTCCGTCAA
ATTAAGTGCCAGCAGACGCGGTGAAACTTAAGGGCTAGTTTTGTGGGCAAAAGCGTAAAG
GGTGTGATAGGCCGCTT
>ZSR.C_1734:D00780:73:HLVCNBCXX:1:1105:20649:55195 2:N:0:ATCTCG
GGAATATTGCACAATGGGCGCAAGCCTGATGCAGCCATGCCGCGTGTGTGAAGAAGGCTC
TAGGGTTGTAAAGCACTTTCAGCAGTGAGGAAAGCTTGTTGGTTAATACCCATCAAGTGT
GACGTTAACTGCAGAAGAAGCACCGGCT
>ZSR.C_1735:D00780:73:HLVCNBCXX:1:1105:1855:55350 2:N:0:ATCTCG
GGAATATTGGACAATGGGCGCAAGCCTGATCCAGCCATGCCGCGTGTGTGAAGAAGGCTT
TCGGGTTGTAAAGCACTTTCAGTCGGGAGGAAGGCTGCCTAGTTAATACCTAGG
>ZSR.C_1736:D00780:73:HLVCNBCXX:1:1105:4242:55275 2:N:0:ATCTCG
GGAATATTGCACAATGGGCGAAAGCCTGATGCAGCCATGCCGCGTGTGTGAAGAAGGCTC
TAGGGTTGTAAAGCACTTTCAGTAGGGAGGAAAGGTTGATGGTTAATACCCATTAGCTGT
>ZSR.C_1737:D00780:73:HLVCNBCXX:1:1105:6555:55432 2:N:0:ATCTCG
GGAATATTGCACAATGGGCGCAAGCCTGATGCAGCCATGCCGCGTGTGTGAAGAAGGCTC
TAGGGTTGTAAAGCACTTTCAGCAGTGAGGAAAGCTTGTTGGTTAATACCCATCAAGTGT
GACGTTAACTGCAG
>ZSR.C_1738:D00780:73:HLVCNBCXX:1:1105:12894:55448 2:N:0:ATCTCG
GGAATATTGCACAATGGGGGAAACCCTGATGCAGCAACGCCGCGTGGAGGATGACACATT
TCGGTGCGTAAACTCCTTTTATATAGGAAGATAATGACGGTACTATATGAATAAGCGCC
>ZSR.C_1739:D00780:73:HLVCNBCXX:1:1105:14990:55327 2:N:0:ATCTCG
GGAATATTGCACAATGGGCGCAAGCCTGATGCAGCCATGCCGCGTGTGTGAAGAAGGCTC
TAGGGTTGTAAAGCACTTTCAGCAGTGAGGAAAGCTTGTTGGTTAATACCCATCAAGTGT
GACGTTAACTGCAG
>ZSR.C_1740:D00780:73:HLVCNBCXX:1:1105:18322:55480 2:N:0:ATCTCG
GGAATTTTGGACAATGGGGGAAACCCTGATCCAGCCATCCCGCGTGAGTGAAGAAGGCCT
TCGGGTTGTAAAGCTCTTTCGAAAGTGAAGAAAACTTATTTCGTAATATGTTATAAGTAT
GACGGT
>ZSR.C_1741:D00780:73:HLVCNBCXX:1:1105:3979:55557 2:N:0:ATCTCG
GGAATATTGCACAATGGGCGCAAGCCTGATGCAGCCATGCCGCGTGTGTGAAGAAGGCTC
TAGGGTTGTAAAGCACTTTCAGCAGTGAGGAAAGCTTGTTGGTTAATAGCCATCAAGTGT
GACGTT
>ZSR.C_1742:D00780:73:HLVCNBCXX:1:1105:4220:55537 2:N:0:ATCTCG
GGAATATTGCACAATGGGCGAAAGCCTGATGCAGCCATGCCGCGTGTGTGAAGAAGGCTC
TAGGGTTGTAAAGCACTTTCAGTAGGGAGGAAAGGTTGAAGGTTAATACCCTTTGGCTGT
GACGTT
>ZSR.C_1743:D00780:73:HLVCNBCXX:1:1105:7305:55687 2:N:0:ATCTCG
GGAATATTGCACAATGGGGGAAACCCTGATGCAGCAACGCCGCGTGGAGGATGACACATT
TCGGTGCGTAAACTCCTTTTATATAGGAAGATAATGACGGTACTATATGAATAAGCGCCG
GCTAACTCCGTG
>ZSR.C_1744:D00780:73:HLVCNBCXX:1:1105:7562:55630 2:N:0:ATCTCG
GGAATATTGCACAATGGGCGCAAGCCTGATGCAGCCATGCCGCGTGTGTGAAGAAGGCTC
TAGGGTTGTAAAGCACTTTCAGCAGTGAGGAAAGCTTGTTGGTTAATACCCATCAAGTGT
GACGT
>ZSR.C_1745:D00780:73:HLVCNBCXX:1:1105:7906:55520 2:N:0:ATCTCG
GGAATATTGCACAATGGGGGAAACCCTGATGCAGCAACGCCGCGTGGAGGATGACACATT
TCGGTGCGTAAACTCCTTTTATATAGGAAGATAATGACGGTACTATATGAATAAGCGCCG
GC
>ZSR.C_1746:D00780:73:HLVCNBCXX:1:1105:10469:55531 2:N:0:ATCTCG
GGAATATTGGACAATGGGGGCAACCCTGATCCAGCCATGCCGCGTGTGTGAAGAAGGCCT
TCGGGTTGTAAAGCACTTTCAGTGAGGAAGAAGGCCTGCGGGTCAATAACCGGCAGGAA
>ZSR.C_1747:D00780:73:HLVCNBCXX:1:1105:11565:55649 2:N:0:ATCTCG
GGAATATTGCACAATGGGCGCAAGCCTGATGCAGCCATGCCGCGTGTGTGAAGAAGGCTC
TAGGGTTGTAAAGCACTTTCAGCAGTGAGGAAAGGTTAGTAGTTAATACCTGCTAGCTGT
GACGTTAA
>ZSR.C_1748:D00780:73:HLVCNBCXX:1:1105:18818:55606 2:N:0:ATCTCG
GGAATATTGCACAATGGGCGCAAGCCTGATGCAGCCATGCCGCGTGTATGAAGAAGGCCT
TCGGGTTGTAAAGTACTTTCAGCAGTGAGGAAGGGATGTACGTTAATAGCGTGCATTTTT
GACGTTAGC
>ZSR.C_1749:D00780:73:HLVCNBCXX:1:1105:19744:55573 2:N:0:ATCTCG
GGAATATTGCACAATGGGCGCAAGCCTGATGCAGCCATGCCGCGTGTGTGAAGAAGGCTC
TAGGGTTGTAAAGCACTTTCAGCAGTGAGGAAAGCTTGTTGGTTAATAGCCATCAAGTGT
GACGTTAAC
>ZSR.C_1750:D00780:73:HLVCNBCXX:1:1105:8019:55939 2:N:0:ATCTCG
GGAATATTGCACAATGGGCGCAAGCCTGATGCAGCCATGCCGCGTGTGTGAAGAAGGCTC
TAGGGTTGTAAAGCACTTTCAGCAGTGAGGAAAGGTTAGTAGTTAATACCTGCTAGCTGT
GACGTTGA
>ZSR.C_1751:D00780:73:HLVCNBCXX:1:1105:9049:55781 2:N:0:ATCTCG
GGAATATTGCACAATGGGCGCAAGCCTGATGCAGCCATGCCGCGTGTATGAAGAAGGCCT
TCGGGTTGTAAAGTACTTTCAGCAGTGAGGAAGGGATGTACGTTAATAGCGTGCATTTTT
GACGT
>ZSR.C_1752:D00780:73:HLVCNBCXX:1:1105:11465:55837 2:N:0:ATCTCG
GGAATATTGCACAATGGGCGCAAGCCTGATGCAGCCATGCCGCGTGTATGAAGAAGGCCT
TCGGGTTGTAAAGTACTTTCAGCAGTGAGGAAGGGATGTACGTTAATAGCGTGCATTTTT
GACGTTAGCTG
>ZSR.C_1753:D00780:73:HLVCNBCXX:1:1105:16372:55784 2:N:0:ATCTCG
GGAATATTGGACAATGGGGGCAACCCTGATCCAGCCATGCCGCGTGTGTGAAGAAGGCCT
TCGGGTTGTAAAGCACTTTCAGTGAGGAAGGAGGCCTGCGGGTTAATAGCCGGCAGGAAG
G
>ZSR.C_1754:D00780:73:HLVCNBCXX:1:1105:16401:55852 2:N:0:ATCTCG
GGAATATTGCACAATGGGCGCAAGCCTGATGCAGCCATGCCGCGTGTGTGAAGAAGGCTC
TAGGGTTGTAAAGCACTTTCAGCAGTGAGGAAAGCTTGTTGG
>ZSR.C_1755:D00780:73:HLVCNBCXX:1:1105:18600:55942 2:N:0:ATCTCG
GGAATATTGCACAATGGGCGCAAGCCTGATGCAGCCATGCCGCGTGTATGAAGAAGGCCT
TCGGGTTGTAAAGTACTTTCAGCAGTGAGGAAGGGATGTACGTTAATAGCGTGCATTTTT
GACGTTAGCTGCAGAAG
>ZSR.C_1756:D00780:73:HLVCNBCXX:1:1105:6450:56034 2:N:0:ATCTCG
GGAATATTGGTCAATGGACGAGAGTCTGAACCAGCCATGCCGCGTGCAGGAAGACGGCCT
TCTGGGTTGTAAACTGCTTTTGACAGGGAAGAAAACGGCTATGCG
>ZSR.C_1757:D00780:73:HLVCNBCXX:1:1105:6515:56077 2:N:0:ATCTCG
GGAATATTGCACAATGGGGGAAACCCTGATGCAGCAACGCCGCGTGGAGGATGACACATT
TCGGTGCGTAAACTCCTTTTATATAGGAAGATAATGACGGTACTATATGAATAAGCGCCG
GCTAAC
>ZSR.C_1758:D00780:73:HLVCNBCXX:1:1105:9386:56089 2:N:0:ATCTCG
GGAATATTGGACAATGGGGGCAACCCTGATCCAGCCATGCCGCGTGTGTGAAGAAGGCCT
TCGGGTTGTAAAGCACTTTCAGTGAGGAAGAAGGCCTGCGGGTTAATAGCCGGCAGGAAG
GACATCACTCACAGAAGAAGCAC
>ZSR.C_1759:D00780:73:HLVCNBCXX:1:1105:9886:56236 2:N:0:ATCTCG
GGAATATTGCACAATGGGGGAAACCCTGATGCAGCCATGCCGCGTGTGTGAAGAAGGCTC
TAGGGTCGTAAAGCACTTTCAGTAGGGAGGAAAGGGTTGTAGTTAATACCTGCGATCTGT
GACGT
>ZSR.C_1760:D00780:73:HLVCNBCXX:1:1105:10578:56129 2:N:0:ATCTCG
GGAATATTGGTCAATGGGCGAAAGCCTGAACCAGCCATGCCGCGTGCAGGATGACAGCCT
TCTGGGTTGTAAACTGCTTTTCTACAAGAAGAAAAAGGTCTTGCG
>ZSR.C_1761:D00780:73:HLVCNBCXX:1:1105:3002:56319 2:N:0:ATCTCG
GGAATTTTGCGCAATGGGGGAAACCCTGACGCAGCAACGCCACGTGGAGGATGAAAGCCT
TAGGGTTGTAAACTCCTTTTATATGAGAAGATTATGACGGTATCATATGAATAAGCACCG
>ZSR.C_1762:D00780:73:HLVCNBCXX:1:1105:4017:56452 2:N:0:ATCTCG
GGAATATTGCACAATGGGCGCAAGCCTGATGCAGCCATGCCGCGTGTGTGAAGAAGGCCT
TCGGGTTGTAAAGCACTTTCAGTCGTGAGGAAGGTAGTGTAGTTAATAGCTGCATTATTT
GACGTT
>ZSR.C_1763:D00780:73:HLVCNBCXX:1:1105:4431:56313 2:N:0:ATCTCG
GGAATATTGCACAATGGGGGAAACCCTGATGCAGCAACGCCGCGTGGAGGATGACACATT
TCGGTGCGTAAACTCCTTTTATATAGGAAGATAATGACGGTACTATATGAATAAGCGCCG
GCTAAC
>ZSR.C_1764:D00780:73:HLVCNBCXX:1:1105:5011:56383 2:N:0:ATCTCG
GGAATATTGCACAATGGGCGCAAGCCTGATGCAGCCATGCCGCGTGTGTGAAGAAGGCTC
TAGGGTTGTAAAGCACTTTCAGCAGTGAGGAAAGCTTGTTGGTTAATACCCATCAAGTGT
GACGTT
>ZSR.C_1765:D00780:73:HLVCNBCXX:1:1105:7844:56497 2:N:0:ATCTCG
GGAATATTGCACAATGGGCGCAAGCCTGATGCAGCCATGCCGCGTGTGTGAAGAAGGCTC
TAGGGTTGTAAAGCACTTTCAGCAGTGAGGAAAGGTTAGTAGTTAATACCTGCTAGCTGT
GACGTTAA
>ZSR.C_1766:D00780:73:HLVCNBCXX:1:1105:9481:56254 2:N:0:ATCTCG
GGAATTTTGGACAATGGGGGAAACCCTGATCCAGCCATCCCGCGTGAGTGAAGAAGGCCT
TCGGGTTGTAAAGCTCTTTCGAAAGTGAAGAAAACTTATTTCGTAATATGTTATAAGTAT
GACGGTAA
>ZSR.C_1767:D00780:73:HLVCNBCXX:1:1105:11433:56358 2:N:0:ATCTCG
GGAATATTGCACAATGGGCGAAAGCCTGATGCAGCCATGCCGCGTGTGTGAAGAAGGCTC
TAGGGTTGTAAAGCACTTTCAGTAGGGAGGAAAGGTTGAAGGTTAATACCCTTTGGCTGT
GACGT
>ZSR.C_1768:D00780:73:HLVCNBCXX:1:1105:13682:56486 2:N:0:ATCTCG
GGAATATTGGACAATGGGGGCAACCCTGATCCAGCCATGCCGCGTGTGTGAAGAAGGCCT
TCGGGTTGTAAAGCACTTTCAGTGAGGAAGAAGGCCTGCGGGTTAATAGCCGGCAGGAAG
GACATCACTCACAG
>ZSR.C_1769:D00780:73:HLVCNBCXX:1:1105:14807:56443 2:N:0:ATCTCG
GGAATATTGCACAATGGGGGAAACCCTGATGCAGCAACGCCGCGTGGAGGATGACACATT
TCGGTGCGTAAACTCCTTTTATATAGGAAGATAATGACGGTACTATATGAATAAGCGCC
>ZSR.C_1770:D00780:73:HLVCNBCXX:1:1105:4264:56547 2:N:0:ATCTCG
GGAATATTGCACAATGGGCGCAAGCCTGATGCAGCCATGCCGCGTGTGTGAAGAAGGCTC
TAGGGTTGTAAAGCACTTTCAGCAGTGAGGAAAGGTTAGTAGTTAATACCTGCTAGCTGT
GACGTTAACTGCAGAAGAA
>ZSR.C_1771:D00780:73:HLVCNBCXX:1:1105:4889:56742 2:N:0:ATCTCG
GGAATATTGCACAATGGGCGCAAGCCTGATGCAGCCATGCCGCGTGTGTGAAGAAGGCTC
TAGGGTTGTAAAGCACTTTCAGCAGTGAGGAAAGCTTGTTGGTTAATACCCATCAAGTGT
GACGTT
>ZSR.C_1772:D00780:73:HLVCNBCXX:1:1105:8203:56745 2:N:0:ATCTCG
GGAATATTGCACAATGGGCGCAAGCCTGATGCAGCCATGCCGCGTGTGTGAAGAAGGCTC
TAGGGTTGTAAAGCACTTTCAGCAGTGAGGAAAGGTTAGTAGTTAATACCTGCTAGCTGT
GACGTTAA
>ZSR.C_1773:D00780:73:HLVCNBCXX:1:1105:16492:56519 2:N:0:ATCTCG
GGAATATTGGACAATAGGCGAAAGCCTGATCCAGCGACGTCACGTGAATGATGAAGGCCT
TAGGGTTGTAAAATTCTTTTAGTGGAGAAGATAATGACGGTATCCACAGAAAAAGTCCCG
GCTAACTTCGTGCCAGC
>ZSR.C_1774:D00780:73:HLVCNBCXX:1:1105:18081:56587 2:N:0:ATCTCG
GGAATATCGGACAATGGGCGCAAGCCTGATCCAGCCATGCCGCGTGTGTGAAGAAGGCTT
TCGGGTTGTAAAGCACTTTCAGTCGGGAGGAAGGCTGCCTAGTTAATACCTAGGTAGATT
GACGTTACC
>ZSR.C_1775:D00780:73:HLVCNBCXX:1:1105:20065:56519 2:N:0:ATCTCG
GGAATATTGCACAATGGGCGCAAGCCTGATGCAGCCATGCCGCGTGTGTGAAGAAGGCTC
TAGGGTTGTAAAGCACTTTCAGCAGTGAGGAAAGCTTGTTGGTTAATAGCCATCAAGTGT
GACGTTAACTGCAGAAGAAGCAC
>ZSR.C_1776:D00780:73:HLVCNBCXX:1:1105:3208:56835 2:N:0:ATCTCG
GGAATATTGCACAATGGGGGAAACCCTGATGCAGCAACGCCGCGTGGAGGATGACACATT
TCGGTGCGTAAACTCCTTTTATATAGGAAGATAATGACGGTACTATATGAATAAGCGCCG
>ZSR.C_1777:D00780:73:HLVCNBCXX:1:1105:3197:56937 2:N:0:ATCTCG
GGAATATTGCACAATGGGCGCAAGCCTGATGCAGCCATGCCGCGTGTATGAAGAAGGCCT
TCGGGTTGTAAAGTACTTTCAGCAGTGAGGAAGGGATGTACGTTAATAGCGTGCATTTTT
>ZSR.C_1778:D00780:73:HLVCNBCXX:1:1105:4584:56978 2:N:0:ATCTCG
GGAATATTGCACAATGGGGGAAACCCTGATGCAGCCATGCCGCGTGTGTGAAGTAGGCCT
TCGGGTTGTAAAGCACTTTCAGCGAGGAGGAAAGGGTGTAAGTTAATACCTTAC
>ZSR.C_1779:D00780:73:HLVCNBCXX:1:1105:5150:56992 2:N:0:ATCTCG
GGAATATTGCACAATGGGCGCAAGCCTGATGCAGCCATGCCGCGTGTATGAAGAAGGCCT
TCGGGTTGTAAAGTACTTTCAGCAGTGAGGAAGGGATGTACGTTAATAGCGTGCATTTTT
GACGTT
>ZSR.C_1780:D00780:73:HLVCNBCXX:1:1105:10809:56803 2:N:0:ATCTCG
GGAATATTGGACAATAGGCGAAAGCCTGATCCAGCGACGTCACGTGAATGATGAAGGCCT
TAGGGTTGTAAAATTCTTTTAATGGAGAAGATAATGACGGTATCCACAGAAAAAGTCCCG
GCTAACTT
>ZSR.C_1781:D00780:73:HLVCNBCXX:1:1105:15077:56783 2:N:0:ATCTCG
GGAATATTGCACAATGGGCGCAAGCCTGATGCAGCCATGCCGCGTGTGTGAAGAAGGCTC
TAGGGTTGTAAAGCACTTTCAGCAGTGAGGAAAGGTTAGTAGTTAATACCTGCTAGCTGT
GACGTTAAA
>ZSR.C_1782:D00780:73:HLVCNBCXX:1:1105:15319:56790 2:N:0:ATCTCG
GGAATATTGCACAATGGGGGAAACCCTGATGCAGCAACGCCGCGTGGAGGATGACACATT
TCGGTGCGTAAACTCCTTTTATATAGGAAGATAATGACGGTACTATATGAATAAGCGCC
>ZSR.C_1783:D00780:73:HLVCNBCXX:1:1105:17347:56784 2:N:0:ATCTCG
GGAATATTGCACAATGGGGGAAACCCTGATGCAGCAACGCCGCGTGGAGGATGACACATT
TCGGTGCGTAAACTCCTTTTATATAGGAAGATAATGACGGTACTATATGAATAAGCGCCG
GCTAACTCC
>ZSR.C_1784:D00780:73:HLVCNBCXX:1:1105:2555:57001 2:N:0:ATCTCG
GGAATATTGGACAATGGGCGCAAGCCTGATCCAGCCATGCCGCGTGTGTGAAGAAGGCTT
TCGGGTTGTAAAGCACTTTCAGTCGGGAGGAAGGCTGCCTAGTTAATACCTAGG
>ZSR.C_1785:D00780:73:HLVCNBCXX:1:1105:5015:57186 2:N:0:ATCTCG
GGAATATTGCACAATGGGGGAAACCCTGATGCAGCAACGCCGCGTGGAGGATGACACATT
TCGGTGCGTAAACTCCTTTTATATAGGAAGATAATGACGGTACTATATGAATAAGCGCCG
GCTAAC
>ZSR.C_1786:D00780:73:HLVCNBCXX:1:1105:7133:57240 2:N:0:ATCTCG
GGAATATTGGTCAATGGGCGAGAGCCTGAACCAGCCATGCCGCGTGCAGGATGACGGCCT
TCTGGGTTGTAAACTGCTTTTCTACAGGAAGAAAAAGCCCTTGCGAGGGAAATTGCCGGT
A
>ZSR.C_1787:D00780:73:HLVCNBCXX:1:1105:16999:57179 2:N:0:ATCTCG
GGAATATTGCACAATGGGCGCAAGCCTGATGCAGCCATGCCGCGTGTGTGAAGAAGGCTC
TAGGGTTGTAAAGCACTTTCAGCAGTGAGGAAAGGTTAGTAGTTAATACCTGCTAGCTGT
GACGTTAACTGCAGAAGAAGCAC
>ZSR.C_1788:D00780:73:HLVCNBCXX:1:1105:3256:57309 2:N:0:ATCTCG
GGAATATTGCACAATGGGCGCAAGCCTGATGCAGCCATGCCGCGTGTGTGAAGAAGGCCT
TCGGGTTGTAAAGCACTTTCAGCGAGGAGGAAGGGTTAGTAGTTAATACCTGCTAGCTTT
GACGTTACTCGCAGAAG
>ZSR.C_1789:D00780:73:HLVCNBCXX:1:1105:4037:57411 2:N:0:ATCTCG
GGAATATTGCACAATGGGCGCAAGCCTGATGCAGCCATGCCGCGTGTGTGAAGAAGGCTC
TAGGGTTGTAAAGCACTTTCAGCAGTGAGGAAAGCTTGTTGGTTAATAGCCATCAAGTGT
GACGTTAA
>ZSR.C_1790:D00780:73:HLVCNBCXX:1:1105:11273:57311 2:N:0:ATCTCG
GGAATATTGCACAATGGGCGAAAGCCTGATGCAGCAATGCCGCGTGGAGGATGACGCATC
TAGGTGTGTAAACTCCTTTTATATGAGAAGATAATGACGGTATCATATGAATAAGCACCG
GCTAACTCCGTGC
>ZSR.C_1791:D00780:73:HLVCNBCXX:1:1105:13550:57428 2:N:0:ATCTCG
GGAATATTGGACAATGGGGGCAACCCTGATCCAGCCATGCCGCGTGTGTGAAGAAGGCCT
TCGGGTTGTAAAGCACTTTCAGTGAGGAAGAAGGCCTGCGGGTTAATAGCCGGCAGGAAG
GACATC
>ZSR.C_1792:D00780:73:HLVCNBCXX:1:1105:18798:57461 2:N:0:ATCTCG
GGAATATTGCACAATGGGCGCAAGCCTGATGCAGCCATGCCGCGTGTGTGAAGAAGGCTC
TAGGGTTGTAAAGCACTTTCAGCAGTGAGGAAAGGTTAGTAGTTAATACCTGCTAGCTGT
GACGTTAAC
>ZSR.C_1793:D00780:73:HLVCNBCXX:1:1105:3326:57745 2:N:0:ATCTCG
GGAATATTGCACAATGGGCGCAAGCCTGATGCAGCCATGCCGCGTGTGTGAAGAAGGCCT
TCGGGTTGTAAAGCACTTTCAGTCGTGAGGAAGGTAGTGTAGTTAATAGCTGCATTATTT
GACGTTAGCGACAGAAGAAG
>ZSR.C_1794:D00780:73:HLVCNBCXX:1:1105:4862:57533 2:N:0:ATCTCG
GGAATATTGGACAATAGGCGAAAGCCTGATCCAGCGACGTCACGTGAATGATGAAGGCCT
TAGGGTTGTAAAATTCTTTTAGTGGAGAAGATAATGACGGTATCCACAGAAAAAGTCCCG
GCTAACTTCGTGCCAGC
>ZSR.C_1795:D00780:73:HLVCNBCXX:1:1105:15490:57733 2:N:0:ATCTCG
GGAATATTGCACAATGGGGGAAACCCTGATGCAGCAACGCCGCGTGGAGGATGACACATT
TCGGTGCGTAAACTCCTTTTATATAGGAAGATAATGACGGTACTATATGAATAAGCGCCG
GCTAA
>ZSR.C_1796:D00780:73:HLVCNBCXX:1:1105:16546:57587 2:N:0:ATCTCG
GGAATATTGGACAATGGGGGCAACCCTGATCCAGCCATGCCGCGTGTGTGAAGAAGGCCT
TCGGGTTGTAAAGCACTTTCAGTGAGGAAGAAGGCCTGCGGGTTAATAGCCGGCAGGAAG
GACATCACTCACAGAAG
>ZSR.C_1797:D00780:73:HLVCNBCXX:1:1105:16951:57724 2:N:0:ATCTCG
GGAATATTGCACAATGGGCGAAAGCCTGATGCAGCCATGCCGCGTGTGTGAAGAAGGCTC
TAGGGTTGTAAAGCACTTTCAGTAGGGAGGAAAGGTTGAAGGTTAATACCCTTTGGCTGT
GACGTTACCTACAGAAGAA
>ZSR.C_1798:D00780:73:HLVCNBCXX:1:1105:17206:57716 2:N:0:ATCTCG
GGAATATTGCACAATGGGCGCAAGCCTGATGCAGCCATGCCGCGTGTGTGAAGAAGGCTC
TAGGGTTGTAAAGCACTTTCAGCAGTGAGGAAAGCTTGTTGGTTAATAGCCATCAAGTGT
GACGTTAACTGCAGAAGAAGCAC
>ZSR.C_1799:D00780:73:HLVCNBCXX:1:1105:19115:57569 2:N:0:ATCTCG
GGAATATTGCACAATGGGGGAAACCCTGATGCAGCAACGCCGCGTGGAGGATGACACATT
TCGGTGCGTAAACTCCTTTTATATAGGAAGATAATGACGGTACTATATGAATAAGCGCCG
GCTAACTCCGTGCCAGCAGCCGC
>ZSR.C_1800:D00780:73:HLVCNBCXX:1:1105:19300:57596 2:N:0:ATCTCG
GGAATATTGGACAATAGGCGAAAGCCTGATCCAGCGACGTCACGTGAATGATGAAGGCCT
TAGGGTTGTAAAATTCTTTTAGTGGAGAAGATAATGACGGTATCCACAGAAAAAGTCCCG
GCTAAC
>ZSR.C_1801:D00780:73:HLVCNBCXX:1:1105:20428:57628 2:N:0:ATCTCG
GGAATATTGCACAATGGGGGAAACCCTGATGCAGCAACGCCGCGTGGAGGATGACACATT
TCGGTGCGTAAACTCCTTTTATATAGGAAGATAATGACGGTACTATATGAATAAGCGCCG
GCTAACTCCGTGCCAGCAGCCGC
>ZSR.C_1802:D00780:73:HLVCNBCXX:1:1105:5891:57883 2:N:0:ATCTCG
GGAATATTGCACAATGGGGGAAACCCTGATGCAGCAACGCCGCGTGGAGGATGACACATT
TCGGTGCGTAAACTCCTTTTATATAGGAAGATAATGACGGTACTATATGAATAAGCGCCG
GCTAACTCCGTGCCAGC
>ZSR.C_1803:D00780:73:HLVCNBCXX:1:1105:6636:57937 2:N:0:ATCTCG
GGAATATTGCACAATGGGGGAAACCCTGATGCAGCAACGCCGCGTGGAGGATGACACATT
TCGGTGCGTAAACTCCTTTTATATAGGAAGATAATGACGGTACTATATGAATAAGCGCCG
GCTAAC
>ZSR.C_1804:D00780:73:HLVCNBCXX:1:1105:10049:57775 2:N:0:ATCTCG
GGAATATTGCACAATGGGCGCAAGCCTGATGCAGCCATGCCGCGTGTGTGAAGAAGGCTC
TAGGGTTGTAAAGCACTTTCAGCAGTGAGGAAAGGTTAGTAGTTAATACCTGCTAGCTG
>ZSR.C_1805:D00780:73:HLVCNBCXX:1:1105:12859:57880 2:N:0:ATCTCG
GGAATATTGCACAATGGGCGAAAGCCTGATGCAGCAATGCCGCGTGGAGGATGACGCATC
TAGGTGTGTAAACTCCTTTTATATGAGAAGATAATGACGGTAT
>ZSR.C_1806:D00780:73:HLVCNBCXX:1:1105:13392:57898 2:N:0:ATCTCG
GGAATATTGCACAATGGGGGAAACCCTGATGCAGCAACGCCGCGTGGAGGATGACACATT
TCGGTGCGTAAACTCCTTTTATATAGGAAGATAATGACGGTAC
>ZSR.C_1807:D00780:73:HLVCNBCXX:1:1105:14025:57757 2:N:0:ATCTCG
GGAATATTGCACAATGGGCGAAAGCCTGATGCAGCCATGCCGCGTGTGTGAAGAAGGCTC
TAGGGTTGTAAAGCACTTTCAGTAGGGAGGAAAGGTTGAAGGTTAATACCCTTTGGCTGT
AACGTTACCTACAGAAGA
>ZSR.C_1808:D00780:73:HLVCNBCXX:1:1105:18059:57802 2:N:0:ATCTCG
GGAATATTGCACAATGGGCGCAAGCCTGATGCAGCCATGCCGCGTGTATGAAGAAGGCCT
TCGGGTTGTAAAGTACTTTCAGCAGTGAGGAAGGGATGTACGTTAATAGCGTGCATTTTT
GACGTTAGC
>ZSR.C_1809:D00780:73:HLVCNBCXX:1:1105:2681:58117 2:N:0:ATCTCG
GGAATATTGCACAATGGGCGCAAGCCTGATGCAGCCATGCCGCGTGTGTGAAGAAGGCTC
TAGGGTTGTAAAGCACTTTCAGCAGTGAGGAAAGGTTAGTAGTTAATACCTGCTAGCTGT
GACGTT
>ZSR.C_1810:D00780:73:HLVCNBCXX:1:1105:4038:58021 2:N:0:ATCTCG
GGAATATTGCACAATGGGCGCAAGCCTGATGCAGCCATGCCGCGTGTGTGAAGAAGGCTC
TAGGGTTGTAAAGCACTTTCAGCAGTGAGGAAAGCTTGTTGGTTAATACCCATCAAGTGT
GACGTTAACTGCAGAAGAAGCACC
>ZSR.C_1811:D00780:73:HLVCNBCXX:1:1105:4441:58122 2:N:0:ATCTCG
GGAATATTGCACAATGGGCGCAAGCCTGATGCAGCCATGCCGCGTGTGTGAAGAAGGCCT
TCGGGTTGTAAAGCACTTTCAGTCGTGAGGAAGGTAGTGTAGTTAATAGCTGCATTATTT
GACGTT
>ZSR.C_1812:D00780:73:HLVCNBCXX:1:1105:5649:58050 2:N:0:ATCTCG
GGAATATTGCACAATGGGCGCAAGCCTGATGCAGCCATGCCGCGTGTGTGAAGAAGGCTC
TAGGGTTGTAAAGCACTTTCAGCAGTGAGGAAAGCTTGTTGGTTAATAGCCATCAAGTGT
GACGTTAACTGCAGAAGAAGCA
>ZSR.C_1813:D00780:73:HLVCNBCXX:1:1105:12532:58046 2:N:0:ATCTCG
GGAATATTGCACAATGGGGGAAACCCTGATGCAGCAACGCCGCGTGGAGGATGACACATT
TCGGTGCGTAAACTCCTTTTATATAGGAAGATAATGACGGTACTATATGAATAAGCGCCG
GCTAACTCCGTGCCAGC
>ZSR.C_1814:D00780:73:HLVCNBCXX:1:1105:15361:58111 2:N:0:ATCTCG
GGAATATTGGACAATGGGCGCAAGCCTGATCCAGCCATGCCGCGTGTGTGAAGAAGGCTT
TCGGGTTGTAAAGCACTTTCAGTCGGGAGGAAGGCTGCCTGGTTAATACCCAGGTAGATT
GA
>ZSR.C_1815:D00780:73:HLVCNBCXX:1:1105:17489:58084 2:N:0:ATCTCG
GGAATATTGCACAATGGGCGCAAGCCTGATGCAGCCATGCCGCGTGTGTGAAGAAGGCTC
TAGGGTTGTAAAGCACTTTCAGCAGTGAGGAAAGGTTAGTAGTTAATACCTGCTAGCTGT
GACGTTAACTGCAGAAGAA
>ZSR.C_1816:D00780:73:HLVCNBCXX:1:1105:18728:58044 2:N:0:ATCTCG
GGAATATTGCACAATGGGGGAAACCCTGATGCAGCAACGCCGCGTGGAGGATGACACATT
TCGGTGCGTAAACTCCTTTTATATAGGAAGATAATGACGGTACTATATGAATAAGCGCCG
GCTAACTCC
>ZSR.C_1817:D00780:73:HLVCNBCXX:1:1105:19986:58125 2:N:0:ATCTCG
GGAATATTGCACAATGGGCGCAAGCCTGATGCAGCCATGCCGCGTGTGTGAAGAAGGCTC
TAGGGTTGTAAAGCACTTTCAGCAGTGAGGAAAGCTTGTTGGTTAATACCCATCAAGTGT
GACGTTAA
>ZSR.C_1818:D00780:73:HLVCNBCXX:1:1105:2063:58269 2:N:0:ATCTCG
GGAATATTGGACAATGGGCGCAAGCCTGATCCAGCCATGCCGCGTGTGTGAAGAAGGCTT
TCGGGTTGTAAAGCACTTTCAGTCGGGAGGAAGGCTGCCTGGTTAATACCCAGGTAGATT
GACGTT
>ZSR.C_1819:D00780:73:HLVCNBCXX:1:1105:13839:58254 2:N:0:ATCTCG
GGAATATTGGACAATAGGCGAAAGCCTGATCCAGCGACGTCACGTGAATGATGAAGGCCT
TAGGGTTGTAAAATTCTTTTAGTGGAGAAGATAATGACGGTATCCACAGAAAAAGTCCCG
GCTAAC
>ZSR.C_1820:D00780:73:HLVCNBCXX:1:1105:18460:58359 2:N:0:ATCTCG
GGAATATTGCACAATGGGCGCAAGCCTGATGCAGCCATGCCGCGTGTGTGAAGAAGGCTC
TAGGGTTGTAAAGCACTTTCAGCAGTGAGGAAAGCTTGTTGGTTAATACCCATCAAGTGT
GACGTTAACTGCAGAAGAAGCA
>ZSR.C_1821:D00780:73:HLVCNBCXX:1:1105:19259:58326 2:N:0:ATCTCG
GGAATATTGGACAATAGGCGAAAGCCTGATCCAGCGACGTCACGTGAATGATGAAGGCCT
TAGGGTTGTAAAATTCTTTTAGTGGAGAAGATAATGACGGTATCCACAGAAAAAGTCCCG
GCTAACTTCGTGCCAGCAGC
>ZSR.C_1822:D00780:73:HLVCNBCXX:1:1105:20367:58479 2:N:0:ATCTCG
GGAATATTGCACAATGGGGGAAACCCTGATGCAGCAACGCCGCGTGGAGGATGACACATT
TCGGTGCGTAAACTCCTTTTATATAGGAAGATAATGACGGTACTATATGAATAAGCGCCG
GCTAACTC
>ZSR.C_1823:D00780:73:HLVCNBCXX:1:1105:1414:58667 2:N:0:ATCTCG
GGAATATTGCACAATGGGGGAAACCCTGATGCAGCCATGCCGCGTGTGTGAAGAAGGCTC
TAGGGTCGTAAAGCACTTTCAGTAGGGAGGAAAGGGTTGTAGTTAATACCTGCGATCTGT
GACGTTAC
>ZSR.C_1824:D00780:73:HLVCNBCXX:1:1105:6529:58596 2:N:0:ATCTCG
GGAATATTGCACAATGGGGGAAACCCTGATGCAGCAACGCCGCGTGGAGGATGACACATT
TCGGTGCGTAAACTCCTTTTATATAGGAAGATAATGACGGTACTATATGAATAAGCGCCG
GC
>ZSR.C_1825:D00780:73:HLVCNBCXX:1:1105:12413:58710 2:N:0:ATCTCG
GGAATATTGCACAATGGGGGAAACCCTGATGCAGCAACGCCGCGTGGAGGATGACACATT
TCGGTGCGTAAACTCCTTTTATATAGGAAGATAATGACGGTACTATATGAATAAGCGCCG
GCTAACTCCGTGCCAGCAGCCGCGGTAATACGGA
>ZSR.C_1826:D00780:73:HLVCNBCXX:1:1105:13891:58673 2:N:0:ATCTCG
GGAATATTGCACAATGGGGGAAACCCTGATGCAGCAACGCCGCGTGGAGGATGACACATT
TCGGTGCGTAAACTCCTTTTATATAGGAAGATAATGACGGTA
>ZSR.C_1827:D00780:73:HLVCNBCXX:1:1105:1081:58999 2:N:0:ATCTCG
GGAATATTGCACAATGGGGGAAACCCTGATGCAGCAACGCCGCGTGGAGGATGACACATT
TCGGTGCGTAAACTCCTTTTATATAGGAAGATAATGACGGTACTATATGAATAAGCGCCG
GCTAACTCCGTGC
>ZSR.C_1828:D00780:73:HLVCNBCXX:1:1105:5202:58801 2:N:0:ATCTCG
GGAATATTGCACAATGGGCGCAAGCCTGATGCAGCCATGCCGCGTGTGTGAAGAAGGCCT
TCGGGTTGTAAAGCACTTTCAGTCGTGAGGAAGGTAGTGTAGTTAATAGCTGCATTATTT
GACGTTAGCGACAGAAG
>ZSR.C_1829:D00780:73:HLVCNBCXX:1:1105:8907:58775 2:N:0:ATCTCG
GGAATATTGCACAATGGGGGAAACCCTGATGCAGCAACGCCGCGTGGAGGATGACACATT
TCGGTGCGTAAACTCCTTTTATATAGGAAGATAATGACGGTACTATATGAATAAGCGCCG
GCTAA
>ZSR.C_1830:D00780:73:HLVCNBCXX:1:1105:12017:58964 2:N:0:ATCTCG
GGAATATTGGTCAATGGGCGAGAGCCTGAACCAGCCATGCCGCGTGCAGGATGACGGCCT
TATGGGTTGTAAACTGCTTTTATACAGGAAGAAAAAGTCCTTGCGAGGAAAATTGCCGGT
ACTGTA
>ZSR.C_1831:D00780:73:HLVCNBCXX:1:1105:13344:58798 2:N:0:ATCTCG
GGAATATTGCACAATGGGCGCAAGCCTGATGCAGCCATGCCGCGTGTGTGAAGAAGGCTC
TAGGGTTGTAAAGCACTTTCAGCAGTGAGGAAAGCTTGTTGGTTAATACCCATC
>ZSR.C_1832:D00780:73:HLVCNBCXX:1:1105:14705:58891 2:N:0:ATCTCG
GGAATATTGCACAATGGGGGAAACCCTGATGCAGCAACGCCGCGTGGAGGATGACACATT
TCGGTGCGTAAACTCCTTTTATATAGGAAGATAATGACGGTACTATATGAATAAGCGCCG
GCTAA
>ZSR.C_1833:D00780:73:HLVCNBCXX:1:1105:15957:58768 2:N:0:ATCTCG
GGAATATTGGACAATGGGGGCAACCCTGATCCAGCCATGCCGCGTGTGTGAAGAAGGCCT
TCGGGTTGTAAAGCACTTTCAGTGAGGAAGAAGGCCTGCGGGTTAATAGCCGGCAGGAAG
GACATC
>ZSR.C_1834:D00780:73:HLVCNBCXX:1:1105:16553:58792 2:N:0:ATCTCG
GGAATATTGCACAATGGGCGCAAGCCTGATGCAGCCATGCCGCGTGTGTGAAGAAGGCTC
TAGGGTTGTAAAGCACTTTCAGCAGTGAGGAAAGCTTGTTGGTTAATACCCATCAAGTGT
GACGTTAA
>ZSR.C_1835:D00780:73:HLVCNBCXX:1:1105:16964:58773 2:N:0:ATCTCG
GGAATATTGCACAATGGGCGCAAGCCTGATGCAGCCATGCCGCGTGTATGAAGAAGGCCT
TCGGGTTGTAAAGTACTTTCAGCAGTGAGGAAGGGATGTACGTTAATAGCGTGCATTTTT
GACGTTAG
>ZSR.C_1836:D00780:73:HLVCNBCXX:1:1105:18745:58968 2:N:0:ATCTCG
GGAATATTGCACAATGGGCGCAAGCCTGATGCAGCCATGCCGCGTGTGTGAAGAAGGCTC
TAGGGTTGTAAAGCACTTTCAGCAGTGAGGAAAGCTTGTTGGTTAATAGCCATCAAGTGT
GACGTTAACTGCAGAA
>ZSR.C_1837:D00780:73:HLVCNBCXX:1:1105:19319:58996 2:N:0:ATCTCG
GGAATATTGCACAATGGGCGCAAGCCTGATGCAGCCATGCCGCGTGTGTGAAGAAGGCTC
TAGGGTTGTAAAGCACTTTCAGCAGTGAGGAAAGCTTGTTGGTTAATACCCATCAAGTGT
GACGTTAAC
>ZSR.C_1838:D00780:73:HLVCNBCXX:1:1105:2843:59215 2:N:0:ATCTCG
GGAATATTGCACAATGGGCGCAAGCCTGATGCAGCCATGCCGCGTGTGTGAAGAAGGCTC
TAGGGTTGTAAAGCACTTTCAGCAGTGAGGAAAGCTTGTTGGTTAATACCCATCAAGTGT
GACGTTAACTGCA
>ZSR.C_1839:D00780:73:HLVCNBCXX:1:1105:6210:59156 2:N:0:ATCTCG
GGAATTTTGGACAATGGGGGAAACCCTGATCCAGCCATCCCGCGTGAGTGAAGAAGGCCT
TCGGGTTGTAAAGCTCTTTCGAAAGTGAAGAAAACTTATTTCGTAATATGTTATAAGTAT
GACGG
>ZSR.C_1840:D00780:73:HLVCNBCXX:1:1105:11334:59102 2:N:0:ATCTCG
GGAATATTGCACAATGGGCGCAAGCCTGATGCAGCCATGCCGCGTGTGTGAAGAAGGCTC
TAGGGTTGTAAAGCACTTTCAGCAGTGAGGAAAGGTTAGTAGTTAATACCTGCTAGCTGT
GACGT
>ZSR.C_1841:D00780:73:HLVCNBCXX:1:1105:12001:59030 2:N:0:ATCTCG
GGAATATTGGACAATAGGCGAAAGCCTGATCCAGCGACGTCACGTGAATGATGAAGGCCT
TAGGGTTGTAAAATTCTTTTAGTGGAGAAGATAATGACGGTATCCACAGAAAAAGTCCCG
GCTAACTTCGTGCCAGCA
>ZSR.C_1842:D00780:73:HLVCNBCXX:1:1105:12492:59012 2:N:0:ATCTCG
GGAATATTGCACAATGGGCGCAAGCCTGATGCAGCCATGCCGCGTGTGTGAAGAAGGCTC
TAGGGTTGTAAAGCACTTTCAGCAGTGAGGAAAGCTTGTTGGTTAATACCCATCAAGTGT
GACGTTAACTGCA
>ZSR.C_1843:D00780:73:HLVCNBCXX:1:1105:14383:59081 2:N:0:ATCTCG
GGAATATTGCACAATGGGCGCAAGCCTGATGCAGCCATGCCGCGTGTATGAAGAAGGCCT
TCGGGTTGTAAAGTACTTTCAGCAGTGAGGAAGGGATGTACGTTAATAGCGTGCATTTTT
GA
>ZSR.C_1844:D00780:73:HLVCNBCXX:1:1105:14663:59118 2:N:0:ATCTCG
GGAATATTGCACAATGGGCGAAAGCCTGATGCAGCCATGCCGCGTGTGTGAAGAAGGCTC
TAGGGTTGTAAAGCACTTTCAGTAGGGAGGAAAGGTTGAAGGTTAATACCCTTTGGCTGT
GACGTTAC
>ZSR.C_1845:D00780:73:HLVCNBCXX:1:1105:19650:59077 2:N:0:ATCTCG
GGAATATTGCACAATGGGCGCAAGCCTGATGCAGCCATGCCGCGTGTGTGAAGAAGGCTC
TAGGGTTGTAAAGCACTTTCAGCAGTGAGGAAAGGTTAGTAGTTAATACCTGCTAGCTGT
GACGTTAAC
>ZSR.C_1846:D00780:73:HLVCNBCXX:1:1105:20294:59033 2:N:0:ATCTCG
GGAATATTGCACAATGGGGGAAACCCTGATGCAGCCATGCCGCGTGTGTGAAGAAGGCCT
TCGGGTTGTAAAGCACTTTCAGCGAGGAGGAAAGGGTGTAAG
>ZSR.C_1847:D00780:73:HLVCNBCXX:1:1105:4097:59360 2:N:0:ATCTCG
GGAATATTGCACAATGGGCGAAAGCCTGATGCAGCAATGCCGCGTGGAGGATGACGCATC
TAGGTGTGTAAACTCCTTTTATATGAGAAGATAATGACGGTATCATATGAATAAGCACCG
GCTAACTCCGT
>ZSR.C_1848:D00780:73:HLVCNBCXX:1:1105:4228:59471 2:N:0:ATCTCG
GGAATCTTAGACAATGGGCGCAAGCCTGATCTAGCCATGCCGCGTGAGCGATGAAGGCCT
TAGGGTCGTAAAACTCTTTCGCCAGGGATGATAATGACAGTACCTGGTAAAGAAACCCCG
GCTAAC
>ZSR.C_1849:D00780:73:HLVCNBCXX:1:1105:4792:59348 2:N:0:ATCTCG
GGAATATTGCACAATGGGGGAAACCCTGATGCAGCCATGCCGCGTGTGTGAAGAAGGCCT
TCGGGTTGTAAAGCACTTTCAGCGAGGAGGAAAGGGTGTAAGTTAATACCTTAC
>ZSR.C_1850:D00780:73:HLVCNBCXX:1:1105:12393:59262 2:N:0:ATCTCG
GGAATATTGGATAATGGGCGAAAGCCTGATCCAGCAATGCCGCGTGTGTGAAGAAGGCCT
GAGGGTTGTAAAGCACTTTCAGCAAGGAAGATGGATAAAGTGGCTAATACCCACAGTATC
TGACG
>ZSR.C_1851:D00780:73:HLVCNBCXX:1:1105:19316:59450 2:N:0:ATCTCG
GGAATATTGCACAATGGGCGAAAGCCTGATGCAGCAATGCCGCGTGGAGGATGACGCATC
TAGGTGTGTAAACTCCTTTTATATGAGAAGATAATGACGGTATCATATGAATAAGCACCG
GCTAACTCCGTGCCAGCAGCCGCG
>ZSR.C_1852:D00780:73:HLVCNBCXX:1:1105:19567:59379 2:N:0:ATCTCG
GGAATATTGGACAATGGGGGCAACCCTGATCCAGCCATGCCGCGTGTGTGAAGAAGGCCT
TCGGGTTGTAAAGCACTTTCAGTGAGGAAGAAGGCCTGCGGGTTAATAGCCGGCAGGAAG
>ZSR.C_1853:D00780:73:HLVCNBCXX:1:1105:5653:59542 2:N:0:ATCTCG
GGAATATTGCACAATGGGGGAAACCCTGATGCAGCAACGCCGCGTGGAGGATGACACATT
TCGGTGCGTAAACTCCTTTTATATAGGAAGATAATGACGGTACTATATGAATAAGCGCCG
GCTAACTCCGTGCC
>ZSR.C_1854:D00780:73:HLVCNBCXX:1:1105:5721:59646 2:N:0:ATCTCG
GGAATATTGCACAATGGGCGCAAGCCTGATGCAGCCATGCCGCGTGTGTGAAGAAGGCTC
TAGGGTTGTAAAGCACTTTCAGCAGTGAGGAAAGCTTGTTGGTTAATACCCATCAAGTGT
GACGTTAACTGCAGAAG
>ZSR.C_1855:D00780:73:HLVCNBCXX:1:1105:11543:59643 2:N:0:ATCTCG
GGAATATTGCACAATGGGGGAAACCCTGATGCAGCCATGCCGCGTGTGTGAAGAAGGCTC
TAGGGTCGTAAAGCACTTTCAGTAGGGAGGAAAGGGTTGTAGTTAATACCTGCGATCTGT
GACGTTACC
>ZSR.C_1856:D00780:73:HLVCNBCXX:1:1105:12993:59679 2:N:0:ATCTCG
GGAATATTGCACAATGGGGGAAACCCTGATGCAGCAACGCCGCGTGGAGGATGACACATT
TCGGTGCGTAAACTCCTTTTATATAGGAAGATAATGACGGTAC
>ZSR.C_1857:D00780:73:HLVCNBCXX:1:1105:18484:59707 2:N:0:ATCTCG
GGAATATTGCACAATGGGGGAAACCCTGATGCAGCAACGCCGCGTGGAGGATGACACATT
TCGGTGCGTAAACTCCTTTTATATAGGAAGATAATGACGGTACTATATGAATAAGCGCCG
GCTAACTCCGTGCCAGC
>ZSR.C_1858:D00780:73:HLVCNBCXX:1:1105:3226:59935 2:N:0:ATCTCG
GGAATATTGCACAATGGGCGCAAGCCTGATGCAGCCATGCCGCGTGTATGAAGAAGGCCT
TCGGGTTGTAAAGTACTTTCAGCAGTGAGGAAGGGATGTACGTTAATAGCGTGCATTTTT
GACGTT
>ZSR.C_1859:D00780:73:HLVCNBCXX:1:1105:8598:59935 2:N:0:ATCTCG
GGAATATTGCACAATGGGGGAAACCCTGATGCAGCAACGCCGCGTGGAGGATGACACATT
TCGGTGCGTAAACTCCTTTTATATAGGAAGATAATGACGGTACTATATGAATAAGCGCCG
GCTAA
>ZSR.C_1860:D00780:73:HLVCNBCXX:1:1105:8812:59977 2:N:0:ATCTCG
GGAATATTGGACAATGGGCGAAAGCCTGATCCAGCAATGCCGCGTGTGTGAAGAAGGCCT
GAGGGTTGTAAAGCACTTTCAATAGAGACGAAAAGCCTAAGATTAATACTCTTGGGTCTT
GACTTAACCTA
>ZSR.C_1861:D00780:73:HLVCNBCXX:1:1105:13669:59894 2:N:0:ATCTCG
GGAATATTGCACAATGGGCGCAAGCCTGATGCAGCCATGCCGCGTGTGTGAAGAAGGCTC
TAGGGTTGTAAAGCACTTTCAGCAGTGAGGAAAGCTTGTTGG
>ZSR.C_1862:D00780:73:HLVCNBCXX:1:1105:13966:59753 2:N:0:ATCTCG
GGAATATTGGACAATAGGCGAAAGCCTGATCCAGCGACGTCACGTGAATGATGAAGGCCT
TAGGGTTGTAAAATTCTTTTAGTGGAGAAGATAATGACGGTATCCACAGAAAAAGTCCCG
GCTAA
>ZSR.C_1863:D00780:73:HLVCNBCXX:1:1105:14956:59870 2:N:0:ATCTCG
GGAATATTGCACAATGGGCGCAAGCCTGATGCAGCCATGCCGCGTGTGTGAAGAAGGCTC
TAGGGTTGTAAAGCACTTTCAGCAGTGAGGAAAGGTTAGTAGTTAATACCTGCTAGCTG
>ZSR.C_1864:D00780:73:HLVCNBCXX:1:1105:15082:59978 2:N:0:ATCTCG
GGAATATTGCACAATGGGCGCAAGCCTGATGCAGCCATGCCGCGTGTGTGAAGAAGGCTC
TAGGGTTGTAAAGCACTTTCAGCAGTGAGGAAAGCTTGTTGGTTAATAGCCATCAAGTGT
GACGTTAACTG
>ZSR.C_1865:D00780:73:HLVCNBCXX:1:1105:19550:59891 2:N:0:ATCTCG
GGAATATTGGACAATGGGCGCAAGCCTGATCCAGCCATGCCGCGTGTGTGAAGAAGGCTT
TCGGGTTGTAAAGCACTTTCAGTCGGGAGGAAGGCTGCCTAGTTAATACCTAGGTAGATT
GACGTTACCGACAGAAGAAGCACCGGCT
>ZSR.C_1866:D00780:73:HLVCNBCXX:1:1105:4794:60153 2:N:0:ATCTCG
GGAATATTGCACAATGGGGGAAACCCTGATGCAGCAACGCCGCGTGGAGGATGACACATT
TCGGTGCGTAAACTCCTTTTATATAGGAAGATAATGACGGTACTATATGAATAAGCGCCG
GCTAACTCCGTGCCAGCAGCCGCGGTAA
>ZSR.C_1867:D00780:73:HLVCNBCXX:1:1105:6147:60031 2:N:0:ATCTCG
GGAATATTGCACAATGGGGGAAACCCTGATGCAGCAACGCCGCGTGGAGGATGACACATT
TCGGTGCGTAAACTCCTTTTATATAGGAAGATAATGACGGTACTATATGAATAAGCGCCG
GCTAA
>ZSR.C_1868:D00780:73:HLVCNBCXX:1:1105:7502:60129 2:N:0:ATCTCG
GGAATATTGCACAATGGGCGCAAGCCTGATGCAGCCATGCCGCGTGTGTGAAGAAGGCTC
TAGGGTTGTAAAGCACTTTCAGCAGTGAGGAAAGCTTGTTGGTTAATACCCATCAAGTGT
G
>ZSR.C_1869:D00780:73:HLVCNBCXX:1:1105:13574:60002 2:N:0:ATCTCG
GGAATATTGCACAATGGGCGCAAGCCTGATGCAGCCATGCCGCGTGTGTGAAGAAGGCTC
TAGGGTTGTAAAGCACTTTCAGCAGTGAGGAAAGGTTAGTAGTTAATACCTGCTAGCTGT
GACGTTAACTGCA
>ZSR.C_1870:D00780:73:HLVCNBCXX:1:1105:15407:60207 2:N:0:ATCTCG
GGAATATTGGACAATAGGCGAAAGCCTGATCCAGCGACGTCACGTGAATGATGAAGGCCT
TAGGGTTGTAAAATTCTTTTAGTGGAGAAGATAATGACGGTATCCACAGAAAAAGTCCC
>ZSR.C_1871:D00780:73:HLVCNBCXX:1:1105:18529:60202 2:N:0:ATCTCG
GGAATATTGGACAATGGGGGCAACCCTGATCCAGCCATGCCGCGTGTGTGAAGAAGGCCT
TCGGGTTGTAAAGCACTTTCAGTGAGGAAGAAGGCCTGCGGGTCAATAACCGGCAGGAAG
GACATCAC
>ZSR.C_1872:D00780:73:HLVCNBCXX:1:1105:19078:60123 2:N:0:ATCTCG
GGAATATTGCACAATGGGCGCAAGCCTGATGCAGCCATGCCGCGTGTGTGAAGAAGGCTC
TAGGGTTGTAAAGCACTTTCAGCAGTGAGGAAAGCTTGTTGGTTAATACCCATCAAGTGT
GACGTTAACTGCAGAAGAAGCACCGGCT
>ZSR.C_1873:D00780:73:HLVCNBCXX:1:1105:1644:60252 2:N:0:ATCTCG
GGAATATTGCACAATGGGGGAAACCCTGATGCAGCAACGCCGCGTGGAGGATGACACATT
TCGGTGCGTAAACTCCTTTTATATAGGAAGATAATGACGGTACTATATGAATAAGCGCCG
GC
>ZSR.C_1874:D00780:73:HLVCNBCXX:1:1105:4347:60311 2:N:0:ATCTCG
GGAATCTTAGACAATGGGCGCAAGCCTGATCTAGCCATGCCGCGTGAGCGATGAAGGCCT
TAGGGTCGTAAAACTCTTTCGCCAGGGATGATAATGACAGTACCTGGTAAAGAAACCCCG
GCTAAC
>ZSR.C_1875:D00780:73:HLVCNBCXX:1:1105:6675:60266 2:N:0:ATCTCG
GGAATATTGGACAATGGGGGCAACCCTGATCCAGCAATGCCGCGTGTGTGAAGAAGGCCT
GCGGGTTGTAAAGCACTTTCAGCAGTGAAGAAAAGCTGACGGTTAATACCCGTCAGTCTT
GACAT
>ZSR.C_1876:D00780:73:HLVCNBCXX:1:1105:9205:60484 2:N:0:ATCTCG
GGAATATTGCACAATGGGCGCAAGCCTGATGCAGCCATGCCGCGTGTGTGAAGAAGGCTC
TAGGGTTGTAAAGCACTTTCAGCAGTGAGGAAAGGTTAGTAGTTAATACCTGCTAGCTGT
GACGTT
>ZSR.C_1877:D00780:73:HLVCNBCXX:1:1105:12971:60480 2:N:0:ATCTCG
GGAATATTGGACAATGGGCGCAAGCCTGATCCAGCCATGCCGCGTGTGTGAAGAAGGCTT
TCGGGTTGTAAAGCACTTTCAGTCGGGAGGAAGGCTGCCTGGTTAATACCCAGGTAGATT
GACGTTAC
>ZSR.C_1878:D00780:73:HLVCNBCXX:1:1105:13474:60308 2:N:0:ATCTCG
GGAATATTGGACAATAGGCGAAAGCCTGATCCAGCGACGTCACGTGAATGATGAAGGCCT
TAGGGTTGTAAAATTCTTTTAGTGGAGAAGATAATGACGGTATCCACAGAAAAAGTCCCG
GCTAA
>ZSR.C_1879:D00780:73:HLVCNBCXX:1:1105:15997:60391 2:N:0:ATCTCG
GGAATATTGCACAATGGGCGAAAGCCTGATGCAGCAATGCCGCGTGGAGGATGACGCATC
TAGGTGTGTAAACTCCTTTTATATGAGAAGATAATGACGGTATCATATGAATAAGCACC
>ZSR.C_1880:D00780:73:HLVCNBCXX:1:1105:17779:60377 2:N:0:ATCTCG
GGAATTTTGGACAATGGGGGAAACCCTGATCCAGCCATCCCGCGTGAGTGAAGAAGGCCT
TCGGGTTGTAAAGCTCTTTCGAAAGTGAAGAAAACTTATTTCGTAATATGTTATAAGTAT
GACGGTAA
>ZSR.C_1881:D00780:73:HLVCNBCXX:1:1105:19067:60272 2:N:0:ATCTCG
GGAATATTGCACAATGGGGGAAACCCTGATGCAGCAACGCCGCGTGGAGGATGACACATT
TCGGTGCGTAAACTCCTTTTATATAGGAAGATAATGACGGTACTATATGAATAAGCGCCG
GCTAACTCC
>ZSR.C_1882:D00780:73:HLVCNBCXX:1:1105:1553:60554 2:N:0:ATCTCG
GGAATATTGCACAATGGGCGAAAGCCTGATGCAGCCATGCCGCGTGTGTGAAGAAGGCTC
TAGGGTTGTAAAGCACTTTCAGTAGGGAGGAAAGGTTGAAGGTTAATACCCTTTGGTTGT
GACGTTACCTACAGAAG
>ZSR.C_1883:D00780:73:HLVCNBCXX:1:1105:2380:60720 2:N:0:ATCTCG
GGAATATTGCACAATGGGGGAAACCCTGATGCAGCAACGCCGCGTGGAGGATGACACATT
TCGGTGCGTAAACTCCTTTTATATAGGAAGATAATGACGGTACTATATGAATAAGCGCCG
GCTAACTCCGTGCC
>ZSR.C_1884:D00780:73:HLVCNBCXX:1:1105:4872:60569 2:N:0:ATCTCG
GGAATATTGCACAATGGGCGCAAGCCTGATGCAGCCATGCCGCGTGTGTGAAGAAGGCTC
TAGGGTTGTAAAGCACTTTCAGCAGTGAGGAAAGCTTGTTGGTTAATACCCATC
>ZSR.C_1885:D00780:73:HLVCNBCXX:1:1105:5472:60647 2:N:0:ATCTCG
GGAATATTGCACAATGGGCGCAAGCCTGATGCAGCCATGCCGCGTGTGTGAAGAAGGCTC
TAGGGTTGTAAAGCACTTTCAGCAGTGAGGAAAGGTTAGTAGTTAATACCTGCTAGCTGT
GAC
>ZSR.C_1886:D00780:73:HLVCNBCXX:1:1105:7929:60591 2:N:0:ATCTCG
GGAATATTGCACAATGGGCGCAAGCCTGATGCAGCCATGCCGCGTGTGTGAAGAAGGCTC
TAGGGTTGTAAAGCACTTTCAGCAGTGAGGAAAGGTTAGTAGTTAATACCTGCTAGCTGT
GAC
>ZSR.C_1887:D00780:73:HLVCNBCXX:1:1105:9217:60749 2:N:0:ATCTCG
GGAATATTGGACAATGGGGGCAACCCTGATCCAGCCATGCCGCGTGTGTGAAGAAGGCCT
TCGGGTTGTAAAGCACTTTCAGTGAGGAAGAAGGCCTGCGGGTTAATAGCCGGCAGGAAG
GACATCACTCACAGAAGAAGCACC
>ZSR.C_1888:D00780:73:HLVCNBCXX:1:1105:11716:60656 2:N:0:ATCTCG
GGAATATTGGACAATGGGGGCAACCCTGATCCAGCCATGCCGCGTGTGTGAAGAAGGCCT
TCGGGTTGTAAAGCACTTTCAGTGAGGAAGAAGGCCTGCGGGTCAATAACCGGCAGGAAG
GACATCACTCACAGAAGAAGCA
>ZSR.C_1889:D00780:73:HLVCNBCXX:1:1105:12584:60571 2:N:0:ATCTCG
GGAATCTTGCACAATGGGCGAAAGCCTGATGCAGCCATGCCGCGTGCGTGATGAAGGCCT
TCGGGTTGTAAAGCGCTTTTAGGTGCGACGATGATGACGGTAA
>ZSR.C_1890:D00780:73:HLVCNBCXX:1:1105:20024:60642 2:N:0:ATCTCG
GGAATATTGCACAATGGGGGAAACCCTGATGCAGCAACGCCGCGTGGAGGATGACACATT
TCGGTGCGTAAACTCCTTTTATATAGGAAGATAATGACGGTACTATATGAATAAGCGCCG
GCTAACTCCGTGCCAGCAGCCGC
>ZSR.C_1891:D00780:73:HLVCNBCXX:1:1105:20457:60678 2:N:0:ATCTCG
GGAATATTGGACAATGGGGGCAACCCTGATCCAGCCATGCCGCGTGTGTGAAGAAGGCCT
TCGGGTTGTAAAGCACTTTCAGTGAGGAAGAAGGCCTGCGGGTTAATAGCCGGCAGGAAG
GACATCACTCACAGAAGAAGCACCG
>ZSR.C_1892:D00780:73:HLVCNBCXX:1:1105:4714:60807 2:N:0:ATCTCG
GGAATATTGCACAATGGGGGAAACCCTGATGCAGCAACGCCGCGTGGAGGATGACACATT
TCGGTGCGTAAACTCCTTTTATATAGGAAGATAATGACGGTACTATATGAATAAGCGCCG
GCTAACTCCGTGCCAGCAGCCGCGGTAA
>ZSR.C_1893:D00780:73:HLVCNBCXX:1:1105:5175:60757 2:N:0:ATCTCG
GGAATATTGCACAATGGGGGAAACCCTGATGCAGCCATGCCGCGTGTGTGAAGAAGGCCT
TCGGGTTGTAAAGCACTTTCAGCGAGGAGGAAAGGGTGTAAGTTAATACCTTACATCTGT
GACGTTACTCGCAG
>ZSR.C_1894:D00780:73:HLVCNBCXX:1:1105:5984:60900 2:N:0:ATCTCG
GGAATATTGCACAATGGGGGAAACCCTGATGCAGCAACGCCGCGTGGAGGATGACACATT
TCGGTGCGTAAACTCCTTTTATATAGGAAGATAATGACGGTACTATATGAATAAGCGCCG
GCTAACTCCGTGCCAGC
>ZSR.C_1895:D00780:73:HLVCNBCXX:1:1105:11173:60889 2:N:0:ATCTCG
GGAATATTGGACAATGGGCGCAAGCCTGATCCAGCCATGCCGCGTGTGTGAAGAAGGCTT
TCGGGTTGTAAAGCACTTTCAGTCGGGAGGAAGGCTGCCTAGTTAATACCTAGGTAGATT
GA
>ZSR.C_1896:D00780:73:HLVCNBCXX:1:1105:14179:60753 2:N:0:ATCTCG
GGAATATTGCACAATGGGCGCAAGCCTGATGCAGCCATGCCGCGTGTGTGAAGAAGGCTC
TAGGGTTGTAAAGCACTTTCAGCAGTGAGGAAAGGTTAGTAGTTAATACCTGCTAGCTGT
GACGTTAA
>ZSR.C_1897:D00780:73:HLVCNBCXX:1:1105:17082:60771 2:N:0:ATCTCG
GGAATATTGCACAATGGGCGCAAGCCTGATGCAGCCATGCCGCGTGTGTGAAGAAGGCCT
TCGGGTTGTAAAGCACTTTCAGTCGTGAGGAAGGTAGTGTAGTTAATAGCTGCATTATTT
G
>ZSR.C_1898:D00780:73:HLVCNBCXX:1:1105:18791:60764 2:N:0:ATCTCG
GGAATATTGCACAATGGGGGAAACCCTGATGCAGCAACGCCGCGTGGAGGATGACACATT
TCGGTGCGTAAACTCCTTTTATATAGGAAGATAATGACGGTACTATATGAATAAGCGCCG
GCTAACTCCGTGCCAGCAG
>ZSR.C_1899:D00780:73:HLVCNBCXX:1:1105:19205:60929 2:N:0:ATCTCG
GGAATATTGCGCAATGGGCGAAAGCCTGACGCAGCCATGCCGCGTGTGTGAAGAAGGCCC
TAGGGTTGTAAAGCACTTTCAATTGGGAGGAAAAGCTAACGGTTAATACCCGTTAGCCCT
GACGTTACCATTAGAAGAAGCACC
>ZSR.C_1900:D00780:73:HLVCNBCXX:1:1105:1608:61118 2:N:0:ATCTCG
GGAATATTGCACAATGGGCGCAAGCCTGATGCAGCCATGCCGCGTGTGTGAAGAAGGCTC
TAGGGTTGTAAAGCACTTTCAGCAGTGAGGAAAGCTTGTTGGTTAATAGCCATCAAGTGT
GACGTTAACTGCAGAA
>ZSR.C_1901:D00780:73:HLVCNBCXX:1:1105:8138:61026 2:N:0:ATCTCG
GGAATATTGGACAATAGGCGAAAGCCTGATCCAGCGACGTCACGTGAATGATGAAGGCCT
TAGGGTTGTAAAATTCTTTTAGTGGAGAAGATAATGACGGTATCCACAGAAAAAGTCCCG
GCTAACTTCGTGCCA
>ZSR.C_1902:D00780:73:HLVCNBCXX:1:1105:11277:61128 2:N:0:ATCTCG
GGAATATTGCACAATGGGGGAAACCCTGATGCAGCAACGCCGCGTGGAGGATGACACATT
TCGGTGCGTAAACTCCTTTTATATAGGAAGATAATGACGGTACTATATGAATAAGCGCCG
GCTAAC
>ZSR.C_1903:D00780:73:HLVCNBCXX:1:1105:12938:61152 2:N:0:ATCTCG
GGAATATTGCACAATGGGGGAAACCCTGATGCAGCAACGCCGCGTGGAGGATGACACATT
TCGGTGCGTAAACTCCTTTTATATAGGAAGATAATGACGGTACTATATGAATAAGCGCCG
GCTAAC
>ZSR.C_1904:D00780:73:HLVCNBCXX:1:1105:12770:61231 2:N:0:ATCTCG
GGAATATTGCACAATGGGGGAAACCCTGATGCAGCAACGCCGCGTGGAGGATGACACATT
TCGGTGCGTAAACTCCTTTTATATAGGAAGATAATGACGGTACTATATGAATAAGCGCCG
GCTAACTCC
>ZSR.C_1905:D00780:73:HLVCNBCXX:1:1105:13485:61018 2:N:0:ATCTCG
GGAATATTGCACAATGGGCGCAAGCCTGATGCAGCCATGCCGCGTGTGTGAAGAAGGCTC
TAGGGTTGTAAAGCACTTTCAGCAGTGAGGAAAGGTTAGTAGTTAATACCTGCTAGCTGT
GACGTTAAC
>ZSR.C_1906:D00780:73:HLVCNBCXX:1:1105:16454:61020 2:N:0:ATCTCG
GGAATTTTGCGCAATGGGGGAAACCCTGACGCAGCAACGCCACGTGGAGGATGAAAGCCT
TAGGGTTGTAAACTCCTTTTATATGAGAAGATTATGACGGTATCATATGAATAAGCACCG
GCTAACTCCGTGCCAGCAGCCGCGGTAAT
>ZSR.C_1907:D00780:73:HLVCNBCXX:1:1105:17404:61081 2:N:0:ATCTCG
GGAATATTGCACAATGGGGGAAACCCTGATGCAGCCATGCCGCGTGTGTGAAGAAGGCTC
TAGGGTCGTAAAGCACTTTCAGTAGGGAGGAAAGGGTTGTAGTTAATACCTGCGATCTGT
GACGTTACCTACAGAAGAAGCACCGGCTA
>ZSR.C_1908:D00780:73:HLVCNBCXX:1:1105:18158:61179 2:N:0:ATCTCG
GGAATATTGCACAATGGGCGCAAGCCTGATGCAGCCATGCCGCGTGTGTGAAGAAGGCTC
TAGGGTTGTAAAGCACTTTCAGCAGTGAGGAAAGCTTGTTGGTTAATACCCATCAAGTGT
GACGTTAA
>ZSR.C_1909:D00780:73:HLVCNBCXX:1:1105:18060:61242 2:N:0:ATCTCG
GGAATATTGCACAATGGGCGCAAGCCTGATGCAGCCATGCCGCGTGTGTGAAGAAGGCCT
TCGGGTTGTAAAGCACTTTCAGTCGTGAGGAAGGTGGTGTAGTTAATAGCTGCATTATTT
GACGTTAGCGACAGAAGAA
>ZSR.C_1910:D00780:73:HLVCNBCXX:1:1105:18882:61180 2:N:0:ATCTCG
GGAATATTGGACAATGGGGGCAACCCTGATCCAGCCATGCCGCGTGTGTGAAGAAGGCCT
TCGGGTTGTAAAGCACTTTCAGTGAGGAAGAAGGCCTGCGGGTTAATAGCCGGCAGGAAG
GACATCACTCACAGAAG
>ZSR.C_1911:D00780:73:HLVCNBCXX:1:1105:19704:61172 2:N:0:ATCTCG
GGAATATTGCACAATGGGCGCAAGCCTGATGCAGCCATGCCGCGTGTGTGAAGAAGGCTC
TAGGGTTGTAAAGCACTTTCAGCAGTGAGGAAAGGTTAGTAGTTAATACCTGCTAGCTGT
GACGTTAAC
>ZSR.C_1912:D00780:73:HLVCNBCXX:1:1105:2971:61359 2:N:0:ATCTCG
GGAATATTGCACAATGGGCGCAAGCCTGATGCAGCCATGCCGCGTGTGTGAAGAAGGCTC
TAGGGTTGTAAAGCACTTTCAGCAGTGAGGAAAGCTTGTTGGTTAATACCCATCAAGTGT
GACGTTAACTGCAGAAGAA
>ZSR.C_1913:D00780:73:HLVCNBCXX:1:1105:4222:61426 2:N:0:ATCTCG
GGAATATTGGACAATGGGCGAAAGCCTGATCCAGCAATACCGCGTGTGTGAAGAAGGCCT
GCGGGTTGTAAAGCACTTTCAATTGTGAAGAAATGCTTGAGGTTAATACCTTCA
>ZSR.C_1914:D00780:73:HLVCNBCXX:1:1105:7567:61259 2:N:0:ATCTCG
GGAATATTGCACAATGGGGGAAACCCTGATGCAGCAACGCCGCGTGGAGGATGACACATT
TCGGTGCGTAAACTCCTTTTATATAGGAAGATAATGACGGTACTATATGAATAAGCGCCG
GCTAAC
>ZSR.C_1915:D00780:73:HLVCNBCXX:1:1105:9593:61460 2:N:0:ATCTCG
GGAATATTGCACAATGGGCGCAAGCCTGATGCAGCCATGCCGCGTGTGTGAAGAAGGCTC
TAGGGTTGTAAAGCACTTTCAGCAGTGAGGAAAGCTTGTTGGTTAATAGCCATCAAGTGT
GACGTT
>ZSR.C_1916:D00780:73:HLVCNBCXX:1:1105:10097:61390 2:N:0:ATCTCG
GGAATATTGCGCAATGGGCGAAAGCCTGACGCAGCCATGCCGCGTGTGTGAAGAAGGCCC
TAGGGTTGTAAAGCACTTTCAATTGGGAGGAAAAGCTAACGGTTAATACCCGTTAGCCCT
GACGTT
>ZSR.C_1917:D00780:73:HLVCNBCXX:1:1105:11481:61454 2:N:0:ATCTCG
GGAATCTTAGACAATGGGCGCAAGCCTGATCTAGCCATGCCGCGTGAGCGATGAAGGCCT
TAGGGTCGTAAAACTCTTTCGCCAGGGATGATAATGACAGTAC
>ZSR.C_1918:D00780:73:HLVCNBCXX:1:1105:13502:61311 2:N:0:ATCTCG
GGAATATTGCACAATGGGCGCAAGCCTGATGCAGCCATGCCGCGTGTGTGAAGAAGGCCT
TCGGGTTGTAAAGCACTTTCAGTCGTGAGGAAGGTGGTAGTGT
>ZSR.C_1919:D00780:73:HLVCNBCXX:1:1105:13901:61272 2:N:0:ATCTCG
GGAATATTGCACAATGGGCGCAAGCCTGATGCAGCCATGCCGCGTGTGTGAAGAAGGCTC
TAGGGTTGTAAAGCACTTTCAGCAGTGAGGAAAGGTTAGTAGTTAATACCTGCTAGCTGT
GA
>ZSR.C_1920:D00780:73:HLVCNBCXX:1:1105:15365:61441 2:N:0:ATCTCG
GGAATATTGCACAATGGGCGCAAGCCTGATGCAGCCATGCCGCGTGTGTGAAGAAGGCTC
TAGGGTTGTAAAGCACTTTCAGCAGTGAGGAAAGCTTGTTGGTTAATAGCCATC
>ZSR.C_1921:D00780:73:HLVCNBCXX:1:1105:15600:61487 2:N:0:ATCTCG
GGAATATTGCACAATGGGCGCAAGCCTGATGCAGCCATGCCGCGTGTGTGAAGAAGGCTC
TAGGGTTGTAAAGCACTCTCAGCAGTGAGGAAAGCTTGTTGGTTAATACCCATCAAGTG
>ZSR.C_1922:D00780:73:HLVCNBCXX:1:1105:16331:61429 2:N:0:ATCTCG
GGAATATTGGACAATGGGGGCAACCCTGATCCAGCCATGCCGCGTGTGTGAAGAAGGCCT
TCGGGTTGTAAAGCACTTTCAGTGAGGAAGAAGGCCTGCGGGTTAATAGCCGGCAGGAAG
GACATC
>ZSR.C_1923:D00780:73:HLVCNBCXX:1:1105:19058:61498 2:N:0:ATCTCG
GGAATATTGGACAATGGGCGCAAGCCTGATCCAGCCATGCCGCGTGTGTGAAGAAGGCTT
TCGGGTTGTAAAGCACTTTCAGTCGGGAGGAAGGCTGCCTAGTTAATACCTAG
>ZSR.C_1924:D00780:73:HLVCNBCXX:1:1105:1231:61638 2:N:0:ATCTCG
GGAATATTGCACAATGGGGGAAACCCTGATGCAGCAACGCCGCGTGGAGGATGACACATT
TCGGTGCGTAAACTCCTTTTATATAGGAAGATAATGACGGTACTATATGAATAAGCGCCG
GCTAACTCCGTGC
>ZSR.C_1925:D00780:73:HLVCNBCXX:1:1105:4924:61523 2:N:0:ATCTCG
GGAATATTGCACAATGGGCGCAAGCCTGATGCAGCCATGCCGCGTGTGTGAAGAAGGCTC
TAGGGTTGTAAAGCACTTTCAGCAGTGAGGAAAGCTTGTTGGTTAATAGCCATCAAGTGT
GACGTTAACTGCAGAAGAAGCACCGGCT
>ZSR.C_1926:D00780:73:HLVCNBCXX:1:1105:6022:61693 2:N:0:ATCTCG
GGAATATTGGGCAATGGGCGCAAGCCTGATCCAGCCATGCCGCGTGTGTGAAGAAGGCTT
TCGGGTTGTAAAGCACTTTCAGTCGGGAGGAAGGCTGCCTAGTTAATACCTAGGTAGATT
GACGTT
>ZSR.C_1927:D00780:73:HLVCNBCXX:1:1105:11308:61511 2:N:0:ATCTCG
GGAATATTGGACAATGGGCGCAAGCCTGATCCAGCCATGCCGCGTGTGTGAAGAAGGCTT
TCGGGTTGTAAAGCACTTTCAGTCGGGAGGAAGGCTGCCTAGTTAATA
>ZSR.C_1928:D00780:73:HLVCNBCXX:1:1105:15893:61539 2:N:0:ATCTCG
GGAATATTGCACAATGGGCGCAAGCCTGATGCAGCCATGCCGCGTGTATGAAGAAGGCCT
TCGGGTTGTAAAGTACTTTCAGCAGTGAGGAAGGGATGTACGTTAATAGCGTGCATTTTT
GACGTTAG
>ZSR.C_1929:D00780:73:HLVCNBCXX:1:1105:15871:61660 2:N:0:ATCTCG
GGAATATTGCACAATGGGCGCAAGCCTGATGCAGCCATGCCGCGTGTGTGAAGAAGGCTC
TAGGGTTGTAAAGCACTTTCAGCAGTGAGGAAAGGTTAGTAGTTAATACCTGCTAGCTGT
GACGTTAACTGCAGAAGAAGCACCG
>ZSR.C_1930:D00780:73:HLVCNBCXX:1:1105:17935:61648 2:N:0:ATCTCG
GGAATATTGCACAATGGGCGCAAGCCTGATGCAGCCATGCCGCGTGTGTGAAGAAGGCTC
TAGGGTTGTAAAGCACTTTCAGCAGTGAGGAAAGCTTGTTGGTTAATAGCCATCAAGTGT
GACGTTA
>ZSR.C_1931:D00780:73:HLVCNBCXX:1:1105:17773:61697 2:N:0:ATCTCG
GGAATATTGGACAATGGGCGCAAGCCTGATCCAGCCATGCCGCGTGTGTGAAGAAGGCTT
TCGGGTTGTAAAGCACTTTCAGTCGGGAGGAAGGCTGCCTAGTTAATACCTAGGTAGATT
GACGTTACCGACAGAAGAAGCACC
>ZSR.C_1932:D00780:73:HLVCNBCXX:1:1105:19085:61575 2:N:0:ATCTCG
GGAATATTGCACAATGGGCGCAAGCCTGATGCAGCCATGCCGCGTGTATGAAGAAGGCCT
TCGGGTTGTAAAGTACTTTCAGCAGTGAGGAAGGGATGTACGTTAATAGCGTGCATTTTT
GACGTTAGCTGCAGAAG
>ZSR.C_1933:D00780:73:HLVCNBCXX:1:1105:19569:61561 2:N:0:ATCTCG
GGAATATTGGACAATGGGCGCAAGCCTGATCCAGCCATGCCGCGTGTGTGAAGAAGGCTT
TCGGGTTGTAAAGCACTTTCAGTCGGGAGGAAGGCTGCCTAGTTAATACCTAGGTAGATT
GACGTTACCGACAGAA
>ZSR.C_1934:D00780:73:HLVCNBCXX:1:1105:20095:61749 2:N:0:ATCTCG
GGAATATTGCACAATGGGGGAAACCCTGATGCAGCAACGCCGCGTGGAGGATGACACATT
TCGGTGCGTAAACTCCTTTTATATAGGAAGATAATGACGGTACTATATGAATAAGCGCCG
GCTAACTCC
>ZSR.C_1935:D00780:73:HLVCNBCXX:1:1105:2498:61915 2:N:0:ATCTCG
GGAATATTGCACAATGGGCGCAAGCCTGATGCAGCCATGCCGCGTGTGTGAAGAAGGCTC
TAGGGTTGTAAAGCACTTTCAGCAGTGAGGAAAGCTTGTTGGTTAATACCCATCAAGTGT
>ZSR.C_1936:D00780:73:HLVCNBCXX:1:1105:2690:61792 2:N:0:ATCTCG
GGAATATTGCACAATGGGGGAAACCCTGATGCAGCCATGCCGCGTGTGTGAAGAAGGCTC
TAGGGTCGTAAAGCACTTTCAGTAGGGAGGAAAGGGTTGTAGTTAATACCTGCGATCTGT
GACGTT
>ZSR.C_1937:D00780:73:HLVCNBCXX:1:1105:3126:61900 2:N:0:ATCTCG
GGAATATTGCACAATGGGGGAAACCCTGATGCAGCCATGCCGCGTGTGTGAAGAAGGCTC
TAGGGTCGTAAAGCACTTTCAGTAGGGAGGAAAGGGTTGTAGTTAATACCTGCGATCTG
>ZSR.C_1938:D00780:73:HLVCNBCXX:1:1105:4824:61915 2:N:0:ATCTCG
GGAATATTGCACAATGGGGGAAACCCTGATGCAGCCATGCCGCGTGTGTGAAGAAGGCTC
TAGGGTCGTAAAGCACTTTCAGTAGGGAGGAAAGGGTTGTAGTTAATACCTGCGATCTGT
GACGTTACCTACAGAAGAAGCACCGGCTA
>ZSR.C_1939:D00780:73:HLVCNBCXX:1:1105:10490:61805 2:N:0:ATCTCG
GGAATATTGCACAATGGGCGCAAGCCTGATGCAGCCATGCCGCGTGTGTGAAGAAGGCTC
TAGGGTTGTAAAGCACTTTCAGCAGTGAGGAAAGGTTAGTAGTTAATACCTGCTAGCTGT
GACGTTAACTGCAGAAG
>ZSR.C_1940:D00780:73:HLVCNBCXX:1:1105:13912:61940 2:N:0:ATCTCG
GGAATTTTGGACAATGGGGGAAACCCTGATCCAGCCATCCCGCGTGAGTGAAGAAGGCCT
TCGGGTTGTAAAGCTCTTTCGAAAGTGAAGAAAACTTATTTC
>ZSR.C_1941:D00780:73:HLVCNBCXX:1:1105:15774:61946 2:N:0:ATCTCG
GGAATATTGCACAATGGGCGCAAGCCTGATGCAGCCATGCCGCGTGTGTGAAGAAGGCCT
TCGGGTTGTAAAGCACTTTCAGTCGTGAGGAAGGTGGTAGTGTTAATAGCACTATCATTT
GACGTT
>ZSR.C_1942:D00780:73:HLVCNBCXX:1:1105:18940:61971 2:N:0:ATCTCG
GGAATATTGCACAATGGGCGCAAGCCTGATGCAGCCATGCCGCGTGTATGAAGAAGGCCT
TCGGGTTGTAAAGTACTTTCAGCAGTGAGGAAGGGATGTACGTTAATAGCGTGCATTTTT
GACGTTAGCTGCAGAAG
>ZSR.C_1943:D00780:73:HLVCNBCXX:1:1105:20373:61940 2:N:0:ATCTCG
GGAATATTGCACAATGGGCGCAAGCCTGATGCAGCCATGCCGCGTGTGTGAAGAAGGCTC
TAGGGTTGTAAAGCACTTTCAGCAGTGAGGAAAGCTTGTTGGTTAATACCCATCAAGTGT
GACGTTAACTGCAGAAG
>ZSR.C_1944:D00780:73:HLVCNBCXX:1:1105:4749:62092 2:N:0:ATCTCG
GGAATATTGCACAATGGGCGCAAGCCTGATGCAGCCATGCCGCGTGTGTGAAGAAGGCTC
TAGGGTTGTAAAGCACTTTCAGCAGTGAGGAAAGCTTGTTGGTTAATACCCATCAAGTGT
GACGTTAACTGCAGAA
>ZSR.C_1945:D00780:73:HLVCNBCXX:1:1105:5499:62185 2:N:0:ATCTCG
GGAATATTGCACAATGGGGGAAACCCTGATGCAGCAACGCCGCGTGGAGGATGACACATT
TCGGTGCGTAAACTCCTTTTATATAGGAAGATAATGACGGTACTATATGAATAAGCGCCG
GCTAACTCCGTGCCAGC
>ZSR.C_1946:D00780:73:HLVCNBCXX:1:1105:5882:62121 2:N:0:ATCTCG
GGAATATTGGACAATGGGCGCAAGCCTGATCCAGCCATGCCGCGTGTGTGAAGAAGGCTT
TCGGGTTGTAAAGCACTTTCAGTCGGGAGGAAGGCTGCCTAGTTAATACCTAGGTAGATT
GACGTTAC
>ZSR.C_1947:D00780:73:HLVCNBCXX:1:1105:13209:62131 2:N:0:ATCTCG
GGAATATTGCACAATGGGGGAAACCCTGATGCAGCAACGCCGCGTGGAGGATGACACATT
TCGGTGCGTAAACTCCTTTTATATAGGAAGATAATGACGGTACTATATGAATAAGCGCCG
GCTAACTCCGTGCCAGCAG
>ZSR.C_1948:D00780:73:HLVCNBCXX:1:1105:13583:62231 2:N:0:ATCTCG
GGAATATTGCACAATGGGGGAAACCCTGATGCAGCAACGCCGCGTGGAGGATGACACATT
TCGGTGCGTAAACTCCTTTTATATAGGAAGATAATGACGGTAC
>ZSR.C_1949:D00780:73:HLVCNBCXX:1:1105:18883:62242 2:N:0:ATCTCG
GGAATATTGCACAATGGGCGCAAGCCTGATGCAGCCATGCCGCGTGTGTGAAGAAGGCTC
TAGGGTTGTAAAGCACTTTCAGCAGTGAGGAAAGCTTGTTGGTTAATAGCCATCAAGT
>ZSR.C_1950:D00780:73:HLVCNBCXX:1:1105:20085:62013 2:N:0:ATCTCG
GGAATATTGCACAATGGGCGCAAGCCTGATGCAGCCATGCCGCGTGTGTGAAGAAGGCTC
TAGGGTTGTAAAGCACTTTCAGCAGTGAGGAAAGCTTGTTGGTTAATACCCATCAAGTGT
GACGTTAACTGCAGAAG
>ZSR.C_1951:D00780:73:HLVCNBCXX:1:1105:20943:62221 2:N:0:ATCTCG
GGAATATTGGACAATGGGGGCAACCCTGATCCAGCCATGCCGCGTGTGTGAAGAAGGCCT
TCGGGTTGTAAAGCACTTTCAGTGAGGAAGAAGGCCTGCGGGTTAATAGCCGG
>ZSR.C_1952:D00780:73:HLVCNBCXX:1:1105:1431:62272 2:N:0:ATCTCG
GGAATATTGCACAATGGGGGAAACCCTGATGCAGCAACGCCGCGTGGAGGATGACACATT
TCGGTGCGTAAACTCCTTTTATATAGGAAGATAATGACGGTACTATATGAATAAGCGCCG
GCTAACTCCGTGCCAGCAGCCGCGG
>ZSR.C_1953:D00780:73:HLVCNBCXX:1:1105:4807:62295 2:N:0:ATCTCG
GGAATATTGCACAATGGGCGAAAGCCTGATGCAGCAATGCCGCGTGGAGGATGACGCATC
TAGGTGTGTAAACTCCTTTTATATGAGAAGATAATGACGGTATCATATGAATAAGCACCG
GCTAACTCCGTGC
>ZSR.C_1954:D00780:73:HLVCNBCXX:1:1105:7591:62381 2:N:0:ATCTCG
GGAATATTGCACAATGGGCGCAAGCCTGATGCAGCCATGCCGCGTGTGTGAAGAAGGCTC
TAGGGTTGTAAAGCACTTTCAGCAGTGAGGAAAGGTTAGTAGTTAATACCTGCTAGCTGT
>ZSR.C_1955:D00780:73:HLVCNBCXX:1:1105:9252:62358 2:N:0:ATCTCG
GGAATTTTCCGCAATGGGCGAAAGCCTGACGGAGCAACGCCGCGTGAGGGATGAAGGCCT
CTGGGCTGTAAACCTCTTTTCTCAAGGAAGAAGATCTGACGGTACTTGAGGAATAAGCCA
CG
>ZSR.C_1956:D00780:73:HLVCNBCXX:1:1105:13554:62429 2:N:0:ATCTCG
GGAATATTGCACAATGGGGGAAACCCTGATGCAGCCATGCCGCGTGTGTGAAGAAGGCCT
TCGGGTTGTAAAGCACTTTCAGCGAGGAGGAAAGGGTGTAAGTTAATACCTTACATCTGT
GACGT
>ZSR.C_1957:D00780:73:HLVCNBCXX:1:1105:14892:62386 2:N:0:ATCTCG
GGAATATTGCACAATGGGGGAAACCCTGATGCAGCAACGCCGCGTGGAGGATGACACATT
TCGGTGCGTAAACTCCTTTTATATAGGAAGATAATGACGGTACTATATGAATAAGCGCCG
GCTAACTCCGTGCC
>ZSR.C_1958:D00780:73:HLVCNBCXX:1:1105:19885:62303 2:N:0:ATCTCG
GGAATATTGCACAATGGGCGCAAGCCTGATGCAGCCATGCCGCGTGTGTGAAGAAGGCCT
TCGGGTTGTAAAGCACTTTCAGTCGTGAGGAAGGTAGTGTAGTTAATAGCTGCATTATTT
GACGTTAG
>ZSR.C_1959:D00780:73:HLVCNBCXX:1:1105:20832:62431 2:N:0:ATCTCG
GGAATATTGGACAATGGGGGCAACCCTGATCCAGCCATGCCGCGTGTGTGAAGAAGGCCT
TCGGGTTGTAAAGCACTTTCAGTGAGGAAGAAGGCCTGCGGGTTAATAGCCGGCAGGAAG
GACATCACT
>ZSR.C_1960:D00780:73:HLVCNBCXX:1:1105:2311:62647 2:N:0:ATCTCG
GGAATATTGCACAATGGGCGCAAGCCTGATGCAGCCATGCCGCGTGTGTGAAGAAGGCTC
TAGGGTTGTAAAGCACTTTCAGCAGTGAGGAAAGCTTGTTGGTTAATACCCATCAAGTGT
GACGTTAACTGCAGAA
>ZSR.C_1961:D00780:73:HLVCNBCXX:1:1105:4009:62745 2:N:0:ATCTCG
GGAATTTTCCGCAATGGGCGAAAGCCTGACGGAGCAATACCGCGTGAGGGATGACTGCCT
ATGGGTTGTAAACCTCTTTTTTCAGGGAGGAATTAATGACGTGTACCTGAAGAATAAGCA
TCGGCTAACTCC
>ZSR.C_1962:D00780:73:HLVCNBCXX:1:1105:6344:62508 2:N:0:ATCTCG
GGAATATTGGACAATGGGGGCAACCCTGATCCAGCCATGCCGCGTGTGTGAAGAAGGCCT
TCGGGTTGTAAAGCACTTTCAGTGAGGAAGAAGGCCTGCGGGTTAATAGCCGGCAGGAAG
GACAT
>ZSR.C_1963:D00780:73:HLVCNBCXX:1:1105:20104:62545 2:N:0:ATCTCG
GGAATATTGCACAATGGGCGCAAGCCTGATGCAGCCATGCCGCGTGTGTGAAGAAGGCTC
TAGGGTTGTAAAGCACTTTCAGCAGTGAGGAAAGGTTAGTAGTTAATACCTGCTAGCTGT
GACGTTAACTGCAGAAGAAGCACCGGCTAACTCCGT
>ZSR.C_1964:D00780:73:HLVCNBCXX:1:1105:21123:62662 2:N:0:ATCTCG
GGAATATTGCACAATGGGGGAAACCCTGATGCAGCAACGCCGCGTGGAGGATGACACATT
TCGGTGCGTAAACTCCTTTTATATAGGAAGATAATGACGGTACTATATGAATAAG
>ZSR.C_1965:D00780:73:HLVCNBCXX:1:1105:7791:62976 2:N:0:ATCTCG
GGAATATTGCACAATGGGCGCAAGCCTGATGCAGCCATGCCGCGTGTATGAAGAAGGCCT
TCGGGTTGTAAAGTACTTTCAGCAGTGAGGAAGGGATGTACGTTAATAGCGTGCATTTTT
>ZSR.C_1966:D00780:73:HLVCNBCXX:1:1105:13010:62802 2:N:0:ATCTCG
GGAATATTGCACAATGGGCGCAAGCCTGATGCAGCCATGCCGCGTGTGTGAAGAAGGCTC
TAGGGTTGTAAAGCACTTTCAGCAGTGAGGAAAGCTTGTTGGTTAATACCCATCAAGTGT
GACGTTAACTGCAG
>ZSR.C_1967:D00780:73:HLVCNBCXX:1:1105:15086:62896 2:N:0:ATCTCG
GGAATATTGCACAATGGGGGAAACCCTGATGCAGCCATGCCGCGTGTGTGAAGAAGGCTC
TAGGGTCGTAAAGCACTTTCAGTAGGGAGGAAAGGGTTGTAGTTAATACCTGCGATCTGT
GACGTT
>ZSR.C_1968:D00780:73:HLVCNBCXX:1:1105:15810:62927 2:N:0:ATCTCG
GGAATATTGCACAATGGGCGCAAGCCTGATGCAGCCATGCCGCGTGTGTGAAGAAGGCTC
TAGGGTTGTAAAGCACTTTCAGCAGTGAGGAAAGGTTAGTAGTTAATACCTGCTAGCTGT
GACGTT
>ZSR.C_1969:D00780:73:HLVCNBCXX:1:1105:1454:63190 2:N:0:ATCTCG
GGAATATTGCACAATGGGGGAAACCCTGATGCAGCAACGCCGCGTGGAGGATGACACATT
TCGGTGCGTAAACTCCTTTTATATAGGAAGATAATGACGGTACTATATGAATAAGCGCCG
GCTAACTCCGTGCCAGCAGCCGCGGTAA
>ZSR.C_1970:D00780:73:HLVCNBCXX:1:1105:2471:63002 2:N:0:ATCTCG
GGAATATTGGACAATGGGGGCAACCCTGATCCAGCAATGCCGCGTGTGTGAAGAAGGCCT
GCGGGTTGTAAAGCACTTTCAGTAAGGAAGAAATCCTCAGGGTTAATACCCCTGTGGCTT
GACATT
>ZSR.C_1971:D00780:73:HLVCNBCXX:1:1105:3716:63014 2:N:0:ATCTCG
GGAATATTGCACAATGGGGGAAACCCTGATGCAGCAACGCCGCGTGGAGGATGACACATT
TCGGTGCGTAAACTCCTTTTATATAGGAAGATAATGACGGTACTATATGAATAAGCGCCG
GCTAACTC
>ZSR.C_1972:D00780:73:HLVCNBCXX:1:1105:3556:63017 2:N:0:ATCTCG
GGAATATTGCACAATGGGGGAAACCCTGATGCAGCAACGCCGCGTGGAGGATGACACATT
TCGGTGCGTAAACTCCTTTTATATAGGAAGATAATGACGGTACTATATGAATAAGCGCCG
GCTAACTCCGTGCCAGCAGCCGCGG
>ZSR.C_1973:D00780:73:HLVCNBCXX:1:1105:8036:63232 2:N:0:ATCTCG
GGAATTTTGGACAATGGGGGAAACCCTGATCCAGCCATCCCGCGTGAGTGAAGAAGGCCT
TCGGGTTGTAAAGCTCTTTCGAAAGTGAAGAAAACTTATTTCGTAATATGTTATAA
>ZSR.C_1974:D00780:73:HLVCNBCXX:1:1105:12700:63196 2:N:0:ATCTCG
GGAATATTGGACAATAGGCGAAAGCCTGATCCAGCGACGTCACGTGAATGATGAAGGCCT
TAGGGTTGTAAAATTCTTTTAGTGGAGAAGATAATGACGGTATCCACAGAAAAAGTCCCG
GCTAAC
>ZSR.C_1975:D00780:73:HLVCNBCXX:1:1105:13530:63091 2:N:0:ATCTCG
GGAATATTGGACAATGGGCGAAAGCCTGATCCAGCAATGCCGCGTGAATGATGAAGGCCC
TAGGGTTGTAAAGTTCTTTTAGCAGGGAAGATAATGACGTTACCTGCAGAAAAAGCTCCG
GCTAA
>ZSR.C_1976:D00780:73:HLVCNBCXX:1:1105:15389:63144 2:N:0:ATCTCG
GGAATATTGCACAATGGGGGAAACCCTGATGCAGCCATGCCGCGTGTGTGAAGAAGGCCT
TCGGGTTGTAAAGCACTTTCAGCGAGGAGGAAAGGTTAGTAGTTAATACCTGCT
>ZSR.C_1977:D00780:73:HLVCNBCXX:1:1105:15550:63143 2:N:0:ATCTCG
GGAATATTGCACAATGGGGGAAACCCTGATGCAGCAACGCCGCGTGGAGGATGACACATT
TCGGTGCGTAAACTCCTTTTATATAGGAAGATAATGACGGTACTATATGAATAA
>ZSR.C_1978:D00780:73:HLVCNBCXX:1:1105:17533:63077 2:N:0:ATCTCG
GGAATATTGCACAATGGGCGAAAGCCTGATGCAGCCATGCCGCGTGTGTGAAGAAGGCTC
TAGGGTTGTAAAGCACTTTCAGTAGGGAGGAAAGGTTGAAGGTTAATACCCTTTGGCTGT
GACGTTACCTACAGAAGAAGCAC
>ZSR.C_1979:D00780:73:HLVCNBCXX:1:1105:17787:63129 2:N:0:ATCTCG
GGAATATTGGACAATAGGCGAAAGCCTGATCCAGCGACGTCACGTGAATGATGAAGGCCT
TAGGGTTGTAAAATTCTTTTAGTGGAGAAGATAATGACGGTATCCACAGAAAAAGTCCCG
GCTAACTTC
>ZSR.C_1980:D00780:73:HLVCNBCXX:1:1105:18964:63160 2:N:0:ATCTCG
GGAATATTGCACAATGGGGGAAACCCTGATGCAGCAACGCCGCGTGGAGGATGACACATT
TCGGTGCGTAAACTCCTTTTATATAGGAAGATAATGACGGTACTATATGAATAAGCGCCG
GCTAACTCCGTGCCAGC
>ZSR.C_1981:D00780:73:HLVCNBCXX:1:1105:18932:63234 2:N:0:ATCTCG
GGAATATTGCACAATGGGCGCAAGCCTGATGCAGCCATGCCGCGTGTATGAAGAAGGCCT
TCGGGTTGTAAAGTACTTTCAGCAGTGAGGAAGGGATGTACGTTAATAGCGTGCATTTTT
GACGTTAGCTGCAGAAG
>ZSR.C_1982:D00780:73:HLVCNBCXX:1:1105:19140:63069 2:N:0:ATCTCG
GGAATATTGCACAATGGGGGAAACCCTGATGCAGCCATGCCGCGTGTGTGAAGAAGGCTC
TAGGGTCGTAAAGCACTTTCAGTAGGGAGGAAAGGGTTGTAGTTAATACCTGCGATCTGT
GACGTTACCTACAGAAGAAGCACCG
>ZSR.C_1983:D00780:73:HLVCNBCXX:1:1105:20303:63090 2:N:0:ATCTCG
GGAATATTGGACAATGGGCGCAAGCCTGATCCAGCCATGCCGCGTGTGTGAAGAAGGCTT
TCGGGTTGTAAAGCACTTTCAGTCGGGAGGAAGGCTGCCTAGTTAATACCTAGGTAGATT
GACGTTACCGACAGAAG
>ZSR.C_1984:D00780:73:HLVCNBCXX:1:1105:20832:63070 2:N:0:ATCTCG
GGAATATTGCACAATGGGGGAAACCCTGATGCAGCAACGCCGCGTGGAGGATGACACATT
TCGGTGCGTAAACTCCTTTTATATAGGAAGATAATGACGGTACTATATGAATAAGCGCCG
GCTAACTC
>ZSR.C_1985:D00780:73:HLVCNBCXX:1:1105:1760:63438 2:N:0:ATCTCG
GGAATATTGCACAATGGGGGAAACCCTGATGCAGCAACGCCGCGTGGAGGATGACACATT
TCGGTGCGTAAACTCCTTTTATATAGGAAGATAATGACGGTACTATATGAATAAGCGCCG
GCTAAC
>ZSR.C_1986:D00780:73:HLVCNBCXX:1:1105:8267:63312 2:N:0:ATCTCG
GGAATATTGCACAATGGGGGAAACCCTGATGCAGCAACGCCGCGTGGAGGATGACACATT
TCGGTGCGTAAACTCCTTTTATATAGGAAGATAATGACGGTACTATATGAATAAGCGCCG
GCTAACTCCGTGCCA
>ZSR.C_1987:D00780:73:HLVCNBCXX:1:1105:12981:63450 2:N:0:ATCTCG
GGAATATTGGACAATAGGCGAAAGCCTGATCCAGCGACGTCACGTGAATGATGAAGGCCT
TAGGGTTGTAAAATTCTTTTAGTGGAGAAGATAATGACGGTATCCACAGAAAAA
>ZSR.C_1988:D00780:73:HLVCNBCXX:1:1105:15148:63308 2:N:0:ATCTCG
GGAATATTGCACAATGGGCGCAAGCCTGATGCAGCCATGCCGCGTGTGTGAAGAAGGCTC
TAGGGTTGTAAAGCACTTTCAGCAGTGAGGAAAGGTTAGTAGTTAATACCTGCTAGCTGT
GACGTTAACTGCAGA
>ZSR.C_1989:D00780:73:HLVCNBCXX:1:1105:16952:63283 2:N:0:ATCTCG
GGAATATTGCACAATGGGCGCAAGCCTGATGCAGCCATGCCGCGTGTGTGAAGAAGGCTC
TAGGGTTGTAAAGCACTTTCAGCAGTGAGGAAAGCTTGTTGGTTAATACCCATCAAGTGT
GACGTT
>ZSR.C_1990:D00780:73:HLVCNBCXX:1:1105:17293:63331 2:N:0:ATCTCG
GGAATATTGCACAATGGGGGAAACCCTGATGCAGCAACGCCGCGTGGAGGATGACACATT
TCGGTGCGTAAACTCCTTTTATATAGGAAGATAATGACGGTACTATATGAATAAGCGCCG
GC
>ZSR.C_1991:D00780:73:HLVCNBCXX:1:1105:20308:63436 2:N:0:ATCTCG
GGAATATTGCACAATGGGGGAAACCCTGATGCAGCAACGCCGCGTGGAGGATGACACATT
TCGGTGCGTAAACTCCTTTTATATAGGAAGATAATGACGGTACTATATGAATAAGCGCCG
GCTAACTCCGTGCCAGCAGCCG
>ZSR.C_1992:D00780:73:HLVCNBCXX:1:1105:1376:63684 2:N:0:ATCTCG
GGAATATTGCACAATGGGGGAAACCCTGATGCAGCAACGCCGCGTGGAGGATGACACATT
TCGGTGCGTAAACTCCTTTTATATAGGAAGATAATGACGGTACTATATGAATAAGCGCCG
>ZSR.C_1993:D00780:73:HLVCNBCXX:1:1105:2514:63568 2:N:0:ATCTCG
GGAATATTGCACAATGGGGGAAACCCTGATGCAGCCATGCCGCGTGTGTGAAGAAGGCCC
TAGGGTTGTAAAGCACTTAAGCAGTGAGGAAGGCTATACGGTTAATACCCGTGTAGATTG
ACGTTAACTGCAGAATA
>ZSR.C_1994:D00780:73:HLVCNBCXX:1:1105:3047:63580 2:N:0:ATCTCG
GGAATATTGGACAATAGGCGAAAGCCTGATCCAGCGACGTCACGTGAATGATGAAGGCCT
TAGGGTTGTAAAATTCTTTTAGTGGAGAAGATAATGACGGTATCCACAGAAAAAGTCCCG
GCTAACTT
>ZSR.C_1995:D00780:73:HLVCNBCXX:1:1105:5774:63718 2:N:0:ATCTCG
GGAATATTGGACAATGGGGGCAACCCTGATCCAGCCATGCCGCGTGTGTGAAGAAGGCCT
TCGGGTTGTAAAGCACTTTCAGTGAGGAAGAAGGCCTGCGGGTTAATAGCCGGC
>ZSR.C_1996:D00780:73:HLVCNBCXX:1:1105:6643:63507 2:N:0:ATCTCG
GGAATATTGCACAATGGGGGAAACCCTGATGCAGCAACGCCGCGTGGAGGATGACACATT
TCGGTGCGTAAACTCCTTTTATATAGGAAGATAATGACGGTACTATATGAATAAGCGCC
>ZSR.C_1997:D00780:73:HLVCNBCXX:1:1105:8840:63506 2:N:0:ATCTCG
GGAATTTTGGACAATGGGGGAAACCCTGATCCAGCCATCCCGCGTGAGTGAAGAAGGCCT
TCGGGTTGTAAAGCTCTTTCGAAAGTGAAGAAAACTTATTTCGTAATATGTTATAAGTA
>ZSR.C_1998:D00780:73:HLVCNBCXX:1:1105:15411:63733 2:N:0:ATCTCG
GGAATTTTCCGCAATGGGCGAAAGCCTGACGGAGCAACGCCGCGTGAGGGATGAAGGCCT
CTGGGCTGTAAACCTCTTTTCTCAAGGAAGAAGATCTGACGGTACTTGAGGAATAAGCCA
CGGCTAAT
>ZSR.C_1999:D00780:73:HLVCNBCXX:1:1105:17505:63529 2:N:0:ATCTCG
GGAATATTGCACAATGGGCGCAAGCCTGATGCAGCCATGCCGCGTGTGTGAAGAAGGCCT
TAGGGTTGTAAAGCACTTTCAGTAAGGAGGAAAGGTTAGTAGGTAATATCTGCTAGCTGT
GACGTTACT
>ZSR.C_2000:D00780:73:HLVCNBCXX:1:1105:18192:63578 2:N:0:ATCTCG
GGAATATTGCACAATGGGCGCAAGCCTGATGCAGCCATGCCGCGTGTATGAAGAAGGCCT
TCGGGTTGTAAAGTACTTTCAGCAGTGAGGAAGGTGGTAGTGTTAATAGCACTATCACTT
GACGTTAGCTG
>ZSR.C_2001:D00780:73:HLVCNBCXX:1:1105:20942:63630 2:N:0:ATCTCG
GGAATATTGCACAATGGGGGAAACCCTGATGCAGCCATGCCGCGTGTGTGAAGAAGGCTC
TAGGGTCGTAAAGCACTTTCAGTAGGGAGGAAAGGGTTGTAGTTAATACCTGCGA
>ZSR.C_2002:D00780:73:HLVCNBCXX:1:1105:3089:63987 2:N:0:ATCTCG
GGAATATTGGACAATGGGGGCAACCCTGATCCAGCCATGCCGCGTGTGTGAAGAAGGCCT
TCGGGTTGTAAAGCACTTTCAGTGAGGAAGAAGGCCTGCGGGTCAATAACCGGCAGGAAG
GACATCA
>ZSR.C_2003:D00780:73:HLVCNBCXX:1:1105:14454:63992 2:N:0:ATCTCG
GGAATATTGCACAATGGGGGAAACCCTGATGCAGCCATGCCGCGTGTGTGAAGAAGGCCT
TCGGGTTGTAAAGCACTTTCAGCGAGGAGGAAAGGGTGTAAGTTAATACCTTACATCTG
>ZSR.C_2004:D00780:73:HLVCNBCXX:1:1105:15154:63933 2:N:0:ATCTCG
GGAATATTGCACAATGGGCGCAAGCCTGATGCAGCCATGCCGCGTGTATGAAGAAGGCCT
TCGGGTTGTAAAGTACTTTCAGCAGTGAGGAAGGGATGTACGTTAATAGCGTGCATTTTT
GA
>ZSR.C_2005:D00780:73:HLVCNBCXX:1:1105:19959:63831 2:N:0:ATCTCG
GGAATCTTAGACAATGGGCGCAAGCCTGATCTAGCCATGCCGCGTGAGCGATGAAGGCCT
TAGGGTCGTAAAACTCTTTCGTCAGGGATGATAATGACAGTACCTGGTAAAGAAACCCCG
GCTAACTC
>ZSR.C_2006:D00780:73:HLVCNBCXX:1:1105:2741:64247 2:N:0:ATCTCG
GGAATATTGCACAATGGGGGAAACCCTGATGCAGCAACGCCGCGTGGAGGATGACACATT
TCGGTGCGTAAACTCCTTTTATATAGGAAGATAATGACGGTACTATATGAATAAGCGCCG
>ZSR.C_2007:D00780:73:HLVCNBCXX:1:1105:3378:64176 2:N:0:ATCTCG
GGAATATTGCACAATGGGCGCAAGCCTGATGCAGCCATGCCGCGTGTGTGAAGAAGGCTC
TAGGGTTGTAAAGCACTTTCAGCAGTGAGGAAAGCTTGTTGGTTAATACCCATCAAGTGT
GACGTT
>ZSR.C_2008:D00780:73:HLVCNBCXX:1:1105:9420:64066 2:N:0:ATCTCG
GGAATCTTCCACAATGGGCGAAAGCCTGATGGAGCGACACCGCGTGAAGGATGAAGGCCT
AACGGTTGTAAACTTCTTTTCTGAAGGAGCATAATGAGAGTACTTCAGGAATAAGGGACG
GCTAAA
>ZSR.C_2009:D00780:73:HLVCNBCXX:1:1105:12560:64102 2:N:0:ATCTCG
GGAATATTGCACAATGGGCGCAAGCCTGATGCAGCCATGCCGCGTGTGTGAAGAAGGCTC
TAGGGTTGTAAAGCACTTTCAGCAGTGAGGAAAGCTTGTTGGTTAATACCCATCA
>ZSR.C_2010:D00780:73:HLVCNBCXX:1:1105:13310:64162 2:N:0:ATCTCG
GGAATATTGGACAATAGGCGAAAGCCTGATCCAGCGACGTCACGTGAATGATGAAGGCCT
TAGGGTTGTAAAATTCTTTTAGTGGAGAAGATAATGACGGTATCCACAGAAAAAGTCCCG
GCTAAC
>ZSR.C_2011:D00780:73:HLVCNBCXX:1:1105:19822:64066 2:N:0:ATCTCG
GGAATCTTAGACAATGGGCGCAAGCCTGATCTAGCCATGCCGCGTGAGCGATGAAGGCCT
TAGGGTCGTAAAACTCTTTCGCCAGGGATGATAATGACAGTACCTGGTAAAGAAACCCCG
GCTAACTCCGTGCCAGCAGCCG
>ZSR.C_2012:D00780:73:HLVCNBCXX:1:1105:1168:64254 2:N:0:ATCTCG
GGAATATTGCACAATGGGCGCAAGCCTGATGCAGCCATGCCGCGTGTGTGAAGAAGGCTC
TAGGGTTGTAAAGCACTTTCAGCAGTGAGGAAAGCTTGTTGGTTAATACCCATCAAGTGT
GACGTTAACTGCAGAAG
>ZSR.C_2013:D00780:73:HLVCNBCXX:1:1105:1898:64291 2:N:0:ATCTCG
GGAATATTGCACAATGGGGGAAACCCTGATGCAGCAACGCCGCGTGGAGGATGACACATT
TCGGTGCGTAAACTCCTTTTATATAGGAAGATAATGACGGTACTATATGAATAAGCGCCG
GCTAACTCCGTGCCAGC
>ZSR.C_2014:D00780:73:HLVCNBCXX:1:1105:2933:64392 2:N:0:ATCTCG
GGAATTTTGGACAATGGGGGAAACCCTGATCCAGCCATCCCGCGTGAGTGAAGAAGGCCT
TCGGGTTGTAAAGCTCTTTCGAAAGTGAAGAAAACTTATTTCGTAATATGTTATAAGTAT
>ZSR.C_2015:D00780:73:HLVCNBCXX:1:1105:5789:64365 2:N:0:ATCTCG
GGAATATTGCACAATGGGCGCAAGCCTGATGCAGCCATGCCGCGTGTGTGAAGAAGGCTC
TAGGGTTGTAAAGCACTTTCAGCAGTGAGGAAAGGTTAGTAGTTAATACCTGCTAGCTGT
>ZSR.C_2016:D00780:73:HLVCNBCXX:1:1105:9411:64324 2:N:0:ATCTCG
GGAATATTGCACAATGGGCGCAAGCCTGATGCAGCCATGCCGCGTGTGTGAAGAAGGCTC
TAGGGTTGTAAAGCACTTTCAGCAGTGAGGAAAGGTTAGTAGTTAATACCTGCTAGCTGT
GACGTT
>ZSR.C_2017:D00780:73:HLVCNBCXX:1:1105:15568:64464 2:N:0:ATCTCG
GGAATATTGCACAATGGGGGAAACCCTGATGCAGCAACGCCGCGTGGAGGATGACACATT
TCGGTGCGTAAACTCCTTTTATATAGGAAGATAATGACGGTACTATATGAATAAGCGCCG
GCTAAC
>ZSR.C_2018:D00780:73:HLVCNBCXX:1:1105:16753:64444 2:N:0:ATCTCG
GGAATATTGCACAATGGGCGCAAGCCTGATGCAGCCATGCCGCGTGTGTGAAGAAGGCTC
TAGGGTTGTAAAGCACTTTCAGCAGTGAGGAAAGCTTGTTGGTTAATAGCCATCAAGTGT
GACGTTAAC
>ZSR.C_2019:D00780:73:HLVCNBCXX:1:1105:19230:64469 2:N:0:ATCTCG
GGAATATTGCACAATGGGGGAAACCCTGATGCAGCAACGCCGCGTGGAGGATGACACATT
TCGGTGCGTAAACTCCTTTTATATAGGAAGATAATGACGGTACTATATGAATAAGCGCCG
GCTAACTCCGTGCCAGCAGCCGCG
>ZSR.C_2020:D00780:73:HLVCNBCXX:1:1105:4931:64744 2:N:0:ATCTCG
GGAATATTGCACAATGGGCGCAAGCCTGATGCAGCCATGCCGCGTGTGTGAAGAAGGCCT
TCGGGTTGTAAAGCACTTTCAGTCGTGAGGAAGGTGGTAGTGTTAATAGCACTATCATTT
GACGTT
>ZSR.C_2021:D00780:73:HLVCNBCXX:1:1105:11429:64636 2:N:0:ATCTCG
GGAATATTGCACAATGGGCGCAAGCCTGATGCAGCCATGCCGCGTGTGTGAAGAAGGCTC
TAGGGTTGTAAAGCACTTTCAGCAGTGAGGAAAGCTTGTTGGTTAATAGCCATCAAGTGT
GACGTTAA
>ZSR.C_2022:D00780:73:HLVCNBCXX:1:1105:11653:64649 2:N:0:ATCTCG
GGAATATTGCACAATGGGGGAAACCCTGATGCAGCAACGCCGCGTGGAGGATGACACATT
TCGGTGCGTAAACTCCTTTTATATAGGAAGATAATGACGGTACTATATGAATAAGCGCCG
GCTAACTCCGTGCC
>ZSR.C_2023:D00780:73:HLVCNBCXX:1:1105:12953:64646 2:N:0:ATCTCG
GGAATATTGGACAATGGGGGCAACCCTGATCCAGCCATTCCGCGTGTGTGAAGAAGGCCT
TCGGGTTGTAAAGCACTTTCAGTGAGGAAGAAGGCCTGCGGGTCAATAACCGGCAGGAAG
GACAT
>ZSR.C_2024:D00780:73:HLVCNBCXX:1:1105:13297:64612 2:N:0:ATCTCG
GGAATATTGCACAATGGGGGAAACCCTGATGCAGCAACGCCGCGTGGAGGATGACACATT
TCGGTGCGTAAACTCCTTTTATATAGGAAGATAATGACGGTACTATATGAATAAGCGCCG
GCTAACTCCGTGCCAGCA
>ZSR.C_2025:D00780:73:HLVCNBCXX:1:1105:18823:64545 2:N:0:ATCTCG
GGAATATTGCACAATGGGCGCAAGCCTGATGCAGCCATGCCGCGTGTGTGAAGAAGGCCT
TCGGGTTGTAAAGCACTTTCAGTCGTGAGGAAGGTGGTAGTGTTAATAGCATTATCATTT
GACGTTAGC
>ZSR.C_2026:D00780:73:HLVCNBCXX:1:1105:20482:64506 2:N:0:ATCTCG
GGAATATTGCACAATGGGGGAAACCCTGATGCAGCAACGCCGCGTGGAGGATGACACATT
TCGGTGCGTAAACTCCTTTTATATAGGAAGATAATGACGGTACTATATGAATAAGCGCCG
GCTAAC
>ZSR.C_2027:D00780:73:HLVCNBCXX:1:1105:2297:64808 2:N:0:ATCTCG
GGAATATTGCACAATGGGCGCAAGCCTGATGCAGCCATGCCGCGTGTGTGAAGAAGGCTC
TAGGGTTGTAAAGCACTTTCAGCAGTGAGGAAAGCTTGTTGGTTAATACCCATCAAGTGT
GACGTTAA
>ZSR.C_2028:D00780:73:HLVCNBCXX:1:1105:4836:64944 2:N:0:ATCTCG
GGAATATTGGACAATGGGGGCAACCCTGATCCAGCCATGCCGCGTGTGTGAAGAAGGCCT
TCGGGTTGTAAAGCACTTTCAGTGAGGAAGAAGGCCTGCGGGTTAATAGCCGGCAGGAAG
GACATCAC
>ZSR.C_2029:D00780:73:HLVCNBCXX:1:1105:8345:64765 2:N:0:ATCTCG
GGAATATTGCACAATGGGCGCAAGCCTGATGCAGCCATGCCGCGTGTATGAAGAAGGCCT
TCGGGTTGTAAAGTACTTTCAGCAGTGAGGAAGGGATGTACGTTAATAGCGTGCATTTTT
GACGTTAGC
>ZSR.C_2030:D00780:73:HLVCNBCXX:1:1105:17127:64760 2:N:0:ATCTCG
GGAATATTGCACAATGGGGGAAACCCTGATGCAGCAACGCCGCGTGGAGGATGACACATT
TCGGTGCGTAAACTCCTTTTATATAGGAAGATAATGACGGTACTATATGAATAAGCGCCG
GCTAACTCCGTGCCAGCAGCCGCG
>ZSR.C_2031:D00780:73:HLVCNBCXX:1:1105:19034:64886 2:N:0:ATCTCG
GGAATATTGGACAATAGGCGAAAGCCTGATCCAGCGACGTCACGTGAATGATGAAGGCCT
TAGGGTTGTAAAATTCTTTTAGTGGAGAAGATAATGACGGTATCCACAGAAAAAGTCCCG
GCTAA
>ZSR.C_2032:D00780:73:HLVCNBCXX:1:1105:4338:65051 2:N:0:ATCTCG
GGAATATTGCACAATGGGCGCAAGCCTGATGCAGCCATGCCGCGTGTGTGAAGAAGGCTC
TAGGGTTGTAAAGCACTTTCAGCAGTGAGGAAAGGTTGTAAGTTAATACCTTACAGCTGT
GACGTTAA
>ZSR.C_2033:D00780:73:HLVCNBCXX:1:1105:4606:65160 2:N:0:ATCTCG
GGAATATTGCGCAATGGGGGAAACCCTGACGCAGCCATGCCGCGTGTGTGAAGAAGGCTC
TAGGGTTGTAAAGCACTTTCAGCAGGGAGAAAAAGCCAATGGTTAATACCCGTTGGTCTT
GATGTTAACTGCACAAGA
>ZSR.C_2034:D00780:73:HLVCNBCXX:1:1105:5602:65140 2:N:0:ATCTCG
GGAATATTGCACAATGGGGGAAACCCTGATGCAGCCATGCCGCGTGTGTGAAGAAGGCCT
TCGGGTTGTAAAGCACTTTCAGCGAGGAGGAAAGGTTAGTAGTTAATACCTGCTAGCTGT
GACGTT
>ZSR.C_2035:D00780:73:HLVCNBCXX:1:1105:5838:65244 2:N:0:ATCTCG
GGAATATTGCACAATGGGGGAAACCCTGATGCAGCAACGCCGCGTGGAGGATGACACATT
TCGGTGCGTAAACTCCTTTTATATAGGAAGATAATGACGGTACTATATGAATAAGCGCCG
GCTAACTCCGTGCCAGC
>ZSR.C_2036:D00780:73:HLVCNBCXX:1:1105:6543:65045 2:N:0:ATCTCG
GGAATATTGCACAATGGGGGAAACCCTGATGCAGCAACGCCGCGTGGAGGATGACACATT
TCGGTGCGTAAACTCCTTTTATATAGGAAGATAATGACGGTACTATATGAATAAGCGCCG
GC
>ZSR.C_2037:D00780:73:HLVCNBCXX:1:1105:12909:65217 2:N:0:ATCTCG
GGAATATTGGACAATGGGGGCAACCCTGATCCAGCCATGCCGCGTGTGTGAAGAAGGCCT
TCGGGTTGTAAAGCACTTTCAGTGAGGAAGAAGGCCTGCGGGTTAATAGCCGGCAGGAAG
GACATCACTCACAG
>ZSR.C_2038:D00780:73:HLVCNBCXX:1:1105:1475:65335 2:N:0:ATCTCG
GGAATATTGCACAATGGGCGCAAGCCTGATGCAGCCATGCCGCGTGTGTGAAGAAGGCCT
TCGGGTTGTAAAGCACTTTCAGTCGTGAGGAAGGTGGTAGTGTTAATAGCACTA
>ZSR.C_2039:D00780:73:HLVCNBCXX:1:1105:2477:65391 2:N:0:ATCTCG
GGAATATTGGACAATGGGGGCAACCCTGATCCAGCCATGCCGCGTGTGTGAAGAAGGCCT
TCGGGTTGTAAAGCACTTTCAGTGAGGAAGAAGGCCTGCGGGTTAATAGCCGGCAGGAAG
GACATC
>ZSR.C_2040:D00780:73:HLVCNBCXX:1:1105:4878:65330 2:N:0:ATCTCG
GGAATTTTGGACAATGGGGGAAACCCTGATCCAGCCATCCCGCGTGAGTGAAGAAGGCCT
TCGGGTTGTAAAGCTCTTTCGAAAGTGAAGAAAACTTATTTCGTAATATGTTATAAGTAT
GACGGTAACTTTAGAAG
>ZSR.C_2041:D00780:73:HLVCNBCXX:1:1105:10521:65321 2:N:0:ATCTCG
GGAATATTGCACAATGGGCGCAAGCCTGATGCAGCCATGCCGCGTGTGTGAAGAAGGCTC
TAGGGTTGTAAAGCACTTTCAGCAGTGAGGAAAGCTTGTTGGTTAATACCCATCAAGTGT
GACGT
>ZSR.C_2042:D00780:73:HLVCNBCXX:1:1105:14606:65464 2:N:0:ATCTCG
GGAATATTGCACAATGGGGGAAACCCTGATGCAGCAACGCCGCGTGGAGGATGACACATT
TCGGTGCGTAAACTCCTTTTATATAGGAAGATAATGACGGTACTATATGAATAAGCGCC
>ZSR.C_2043:D00780:73:HLVCNBCXX:1:1105:15499:65401 2:N:0:ATCTCG
GGAATATTGCACAATGGGCGCAAGCCTGATGCAGCCATGCCGCGTGTGTGAAGAAGGCTC
TAGGGTTGTAAAGCACTTTCAGCAGTGAGGAAAGCTTGTTGGTTAATACCCATCAAGTGT
GACGTTAA
>ZSR.C_2044:D00780:73:HLVCNBCXX:1:1105:18835:65419 2:N:0:ATCTCG
GGAATATTGCACAATGGGCGCAAGCCTGATGCAGCCATGCCGCGTGTGTGAAGAAGGCCT
TCGGGTTGTAAAGCACTTTCAGTCGTGAGGAAGGTGGTAGTGTTAATAGCACTATCATTT
GACGTTAGC
>ZSR.C_2045:D00780:73:HLVCNBCXX:1:1105:1903:65729 2:N:0:ATCTCG
GGAATATTGCACAATGGGCGCAAGCCTGATGCAGCCATGCCGCGTGTGTGAAGAAGGCTC
TAGGGTTGTAAAGCACTTTCAGCAGTGAGGAAAGCTTGTTGGTTAATACCCATCAAGTGT
GACGTTAACTGCAGAAGAAGCACCG
>ZSR.C_2046:D00780:73:HLVCNBCXX:1:1105:2366:65639 2:N:0:ATCTCG
GGAATATTGCACAATGGGCGCAAGCCTGATGCAGCCATGCCGCGTGTATGAAGAAGGCCT
TCGGGTTGTAAAGTACTTTCAGCAGTGAGGAAGGTGGTAGTGTTAATAGCACTATCATTT
GACGTT
>ZSR.C_2047:D00780:73:HLVCNBCXX:1:1105:4268:65582 2:N:0:ATCTCG
GGAATATTGCACAATGGGCGCAAGCCTGATGCAGCCATGCCGCGTGTATGAAGAAGGCCT
TCGGGTTGTAAAGTACTTTCAGCAGTGAGGAAGGGATGTACGTTAATAGCGTGCATTTTT
GACGTTAGCTGCAGAAGAA
>ZSR.C_2048:D00780:73:HLVCNBCXX:1:1105:4591:65593 2:N:0:ATCTCG
GGAATATTGCACAATGGGCGCAAGCCTGATGCAGCCATGCCGCGTGTGTGAAGAAGGCTC
TAGGGTTGTAAAGCACTTTCAGCAGTGAGGAAAGCTTGTTGGTTAATAGCCATCAAGTGT
GACGTTAAC
>ZSR.C_2049:D00780:73:HLVCNBCXX:1:1105:8843:65630 2:N:0:ATCTCG
GGAATATTGGACAATGGGCGCAAGCCTGATCCAGCCATGCCGCGTGTGTGAAGAAGGCTT
TCGGGTTGTAAAGCACTTTCAGTCGGGAGGAAGGCTGCCTAGTTAATACCTAGGTAGATT
GA
>ZSR.C_2050:D00780:73:HLVCNBCXX:1:1105:10344:65540 2:N:0:ATCTCG
AGAATTTTGTGCAATATATGAAGGTAAGACACAGAGAGGGCACCTTGCCTAGTCCGTCAA
ATTAAGTGCCAGCAGACGCGGTGAAACTTAAGGGCTAGTTTTGTGGGCAAAAGCGTAAAG
GG
>ZSR.C_2051:D00780:73:HLVCNBCXX:1:1105:11222:65744 2:N:0:ATCTCG
GGAATTTTCCGCAATGGGCGAAAGCCTGACGGAGCAACGCCGCGTGAGGGATGAAGGCCT
CTGGGCTGTAAACCTCTTTTATCAAGGAAGAAGATCTGACGGTACTTGATGAATAAGCCA
CGGCTAATTCCGT
>ZSR.C_2052:D00780:73:HLVCNBCXX:1:1105:12962:65688 2:N:0:ATCTCG
GGAATATTGCACAATGGGGGAAACCCTGATGCAGCAACGCCGCGTGGAGGATGACACATT
TCGGTGCGTAAACTCCTTTTATATAGGAAGATAATGACGGTACTATATGAATAAGCGCCG
GCTAACTCCGTGCC
>ZSR.C_2053:D00780:73:HLVCNBCXX:1:1105:13500:65658 2:N:0:ATCTCG
GGAATATTGCACAATGGGGGAAACCCTGATGCAGCCATGCCGCGTGTGTGAAGAAGGCCT
TCGGGTTGTAAAGCACTTTCAGTTGTGAGGAAAAGTTAGTAGTTAATACCTGCTAGCCG
>ZSR.C_2054:D00780:73:HLVCNBCXX:1:1105:17251:65537 2:N:0:ATCTCG
GGAATATTGCACAATGGGCGCAAGCCTGATGCAGCCATGCCGCGTGTGTGAAGAAGGCCT
TCGGGTTGTAAAGCACTTTCAGTCGTGAGGAAGGTGGTGTAGTTAATAGCTGCATTACTT
GACGTTAGCGACAGAA
>ZSR.C_2055:D00780:73:HLVCNBCXX:1:1105:19581:65694 2:N:0:ATCTCG
GGAATATTGGACAATGGGCGCAAGCCTGATCCAGCCATGCCGCGTGTGTGAAGAAGGCTT
TCGGGTTGTAAAGCACTTTCAGTCGGGAGGAAGGCTGCCTAGTTAATACCTAGGTAGATT
GACGTTACCGACAGAAGAAGCACCGGCT
>ZSR.C_2056:D00780:73:HLVCNBCXX:1:1105:21155:65524 2:N:0:ATCTCG
GGAATATTGCACAATGGGGGAAACCCTGATGCAGCAACGCCGCGTGGAGGATGACACATT
TCGGTGCGTAAACTCCTTTTATATAGGAAGATAATGACGGTACTATATGAATAAGCGCCG
GCTAACTCC
>ZSR.C_2057:D00780:73:HLVCNBCXX:1:1105:2352:65756 2:N:0:ATCTCG
GGAATATTGCACAATGGGGGAAACCCTGATGCAGCAACGCCGCGTGGAGGATGACACATT
TCGGTGCGTAAACTCCTTTTATATAGGAAGATAATGACGGTACTATATGAATAAGCGCCG
GCTAACTCC
>ZSR.C_2058:D00780:73:HLVCNBCXX:1:1105:3792:65808 2:N:0:ATCTCG
GGAATATTGCACAATGGGCGAAAGCCTGATGCAGCCATGCCGCGTGTGTGAAGAAGGCTC
TAGGGTTGTAAAGCACTTTCAGTAGGGAGGAAAGGTTGAAGGTTAATACCCTTTGGCTGT
GACGTTACC
>ZSR.C_2059:D00780:73:HLVCNBCXX:1:1105:11116:65892 2:N:0:ATCTCG
GGAATATTGCACAATGGGGGAAACCCTGATGCAGCAACGCCGCGTGGAGGATGACACATT
TCGGTGCGTAAACTCCTTTTATATAGGAAGATAATGACGGTACTATATGAATAAGCGCCG
GCTAA
[truncated: 43,062,948 more chars]
