# Supplementary material for: Zooplankton as a potential vector for white band disease transmission in the endangered coral, Acropora cervicornis
Source: PeerJ. 2017 Jul 7;5:e3502. doi: 10.7717/peerj.3502 (PMC5502091; doi:10.7717/peerj.3502)
Supplement: Supplemental Information 1 [file peerj-05-3502-s001.zip › Certner_Supplementary_PeerJ/WBD_Pool_D.fasta]

>ZSR.D_1:D00780:73:HLVCNBCXX:1:1105:3471:2222 2:N:0:ATCTCG
GGAATATTGGACAATGGGGGCAACCCTGATCCAGCAATGCCACGTGTGTGAAGAAGGCCT
GAGGGTTGTAAAGCACTTTAGTCAGGGAGGAAGGCTCTGTGGTTAATAGCCATGGGGATT
GACGTT
>ZSR.D_2:D00780:73:HLVCNBCXX:1:1105:8768:2169 2:N:0:ATCTCG
GGAATATTGCACAATGGGCGCAAGCCTGATGCAGCCATGCCGCGTGTGTGAAGAAGGCTC
TAGGGTTGTAAAGCACTTTCAGCAGTGAGGAAAGCTTGTTGGTTAATACCCATCAAGTGT
GACGTTAA
>ZSR.D_3:D00780:73:HLVCNBCXX:1:1105:4582:2280 2:N:0:ATCTCG
GGAATATTGCACAATGGGCGCAAGCCTGATGCAGCCATGCCGCGTGTGTGAAGAAGGCTT
TCGGGTTGTAAAGCACTTTCATCAGTGAGGAAAGGTTGATGGTTAATACCCATTAACTGT
GACGTTAACTGAAGAAGAAGCACCGGC
>ZSR.D_4:D00780:73:HLVCNBCXX:1:1105:4603:2345 2:N:0:ATCTCG
AGAATCTTCCGCAATGGACGAAAGTCTGACGGAGCGACGCCGCGTGCGGGATGAAGGCCT
TCGGGTTGTAAACCGCTGTCATAGGGGAGGAAATTTTGACCGATCCTAAGAGGAAGCACA
GGCTAAGTTCGTGCCAGCAGCCGC
>ZSR.D_5:D00780:73:HLVCNBCXX:1:1105:5724:2336 2:N:0:ATCTCG
GGAATATTGCACAATGGGCGAAAGCCTGATGCAGCCATGCCGCGTGTGTGAAGAAGGCTC
TAGGGTTGTAAAGCACTTTCAGTAGGGAGGAAAGGTTGAAGGTTAATACCCTTTGGCTGT
GACGTTACCTACAGAAGAAGCACC
>ZSR.D_6:D00780:73:HLVCNBCXX:1:1105:6140:2330 2:N:0:ATCTCG
GGAATATTGCACAATGGGGGAAACCCTGATGCAGCAACGCCGCGTGGAGGATGACACATT
TCGGTGCGTAAACTCCTTTTATATAGGAAGATAATGACGGTACTATATGAATAAGCACCG
GCTAACTC
>ZSR.D_7:D00780:73:HLVCNBCXX:1:1105:6599:2391 2:N:0:ATCTCG
GGAATATTGCACAATGGGGGAAACCCTGATGCAGCAACGCCGCGTGGAGGATGACACATT
TCGGTGCGTAAACTCCTTTTATATAGGAAGATAATGACGGTACTATATGAATAAGCACCG
GCTAA
>ZSR.D_8:D00780:73:HLVCNBCXX:1:1105:12306:2479 2:N:0:ATCTCG
GGAATATTGCACAATGGGCGCAAGCCTGATGCAGCCATGCCGCGTGTGTGAAGAAGGCTT
TCGGGTTGTAAAGCACTTTCATCAGTGAGGAAAGGTTGATGGTTAATACCCATTAACTGT
GACGT
>ZSR.D_9:D00780:73:HLVCNBCXX:1:1105:12581:2312 2:N:0:ATCTCG
GGAATTTTGGACAATGGGGGAAACCCTGATCCAGCCATCCCGCGTGAGTGAAGAAGGCCT
TCGGGTTGTAAAGCTCTTTCGAAAGTGAAGAAAACTTATTTCGTAATATGTTATAAGTAT
GACGGTAAC
>ZSR.D_10:D00780:73:HLVCNBCXX:1:1105:14635:2431 2:N:0:ATCTCG
GGAATATTGGACAATGGGGGCAACCCTGATCCAGCAATGCCACGTGTGTGAAGAAGGCCT
GAGGGTTGTAAAGCACTTTAGTCAGGGAGGAAGGCTCTGTGGTTAATAGCCATG
>ZSR.D_11:D00780:73:HLVCNBCXX:1:1105:14952:2496 2:N:0:ATCTCG
GGAATATTGCACAATGGGCGCAAGCCTGATGCAGCCATGCCGCGTGTATGAAGAAGGCCT
TCGGGTTGTAAAGTACTTTCAGCAGTGAGGAAGGGATGTACGTTAATAGCGTGCATTTTT
GACGTTAGCTGCAGAAGAAG
>ZSR.D_12:D00780:73:HLVCNBCXX:1:1105:17624:2382 2:N:0:ATCTCG
GGAATATTGCACAATGGGGGAAACCCTGATGCAGCAACGCCGCGTGGAGGATGACACATT
TCGGTGCGTAAACTCCTTTTATATAGGAAGATAATGACGGTACTATATGAATAAGCACCG
GCTAACTCCGTGCCAGC
>ZSR.D_13:D00780:73:HLVCNBCXX:1:1105:20458:2354 2:N:0:ATCTCG
GGAATATTGGACAATGGGCGCAAGCCTGATCCAGCCATGCCGCGTGTGTGAAGAAGGCTT
TCGGGTTGTAAAGCACTTTCAGTCGGGAGGAAGGCTGCCTAGTTAATACCTAGGTAGATT
G
>ZSR.D_14:D00780:73:HLVCNBCXX:1:1105:7893:2506 2:N:0:ATCTCG
GGAATATTGCACAATGGGCGAAAGCCTGATGCAGCCATGCCGCGTGTGTGAAGAAGGCTC
TAGGGTTGTAAAGCACTTTCAGTAGGGAGGAAAGGTTGATGGTTAATACCCATTAGCTGT
GACGTTACCTACAGAAG
>ZSR.D_15:D00780:73:HLVCNBCXX:1:1105:13911:2618 2:N:0:ATCTCG
GGAATATTGCACAATGGGCGCAAGCCTGATGCAGCCATGCCGCGTGTGTGAAGAAGGCCT
TCGGGTTGTAAAGCACTTTCAATTGTGAAGAGGGGATAGTTAGTTAATACCTGTCTATCC
TGACG
>ZSR.D_16:D00780:73:HLVCNBCXX:1:1105:16781:2706 2:N:0:ATCTCG
GGAATATTGCACAATGGGCGCAAGCCTGATGCAGCCATGCCGCGTGTGTGAAGAAGGCTC
TAGGGTTGTAAAGCACTTTCAGCAGTGAGGAAAGCTTGTTGGTTAATACCCATCAAGTGT
GACGTTAA
>ZSR.D_17:D00780:73:HLVCNBCXX:1:1105:19261:2658 2:N:0:ATCTCG
GGAATATTGCACAATGGGCGCAAGCCTGATGCAGCCATGCCGCGTGTGTGAAGAAGGCTC
TAGGGTTGTAAAGCACTTTCAGCAGTGAGGAAAGCTTGTTGGTTAATACCCATCAAGTGT
G
>ZSR.D_18:D00780:73:HLVCNBCXX:1:1105:1172:2825 2:N:0:ATCTCG
GGAATATTGGACAATGGGGGCAACCCTGATCCAGCAATGCCGCGTGAATGAAGAAGGCCT
TAGGGTTGTAAAGTTCTTTCAACTGTGACGATGATGACGGTAGCAGTAGAAGAAGCCCCG
GCTAACTCCGTGC
>ZSR.D_19:D00780:73:HLVCNBCXX:1:1105:1425:2811 2:N:0:ATCTCG
GGAATATTGCACAATGGGGGAAACCCTGATGCAGCCATGCCGCGTGTGTGAAGAAGGCCT
TCGGGTTGTAAAGCACTTTCAGTGGGGAGGAAAGGGTGATGCCTAATACGTATCATCTGT
GACGTTACCCA
>ZSR.D_20:D00780:73:HLVCNBCXX:1:1105:10207:2950 2:N:0:ATCTCG
GGAATATTGGACAATGGGCGAAAGCCTGATCCAGCAATACCGCGTGTGTGAAGAAGGCCC
GAGGGTTGTAAAGCACTTTCAATTGTGAAGAGGGGATAGTTAGTTAATACCTGTCTATCC
TGACGTTAACTTTAGAAGAAGCACCGGCT
>ZSR.D_21:D00780:73:HLVCNBCXX:1:1105:14018:2760 2:N:0:ATCTCG
GGAATATTGCACAATGGGGGGAACCCTGATGCAGCCATGCCGCGTGTGTGAAGAAGGCCT
TCGGGTTGTAAAGCACTTTCAGTGGGGAGGAAAGGGTGATGCTTAATACATATCATCTGT
GACGTT
>ZSR.D_22:D00780:73:HLVCNBCXX:1:1105:14484:2845 2:N:0:ATCTCG
GGAATATTGCACAATGGGGGAAACCCTGATGCAGCCATGCCGCGTGTGTGAAGAAGGCCT
TCGGGTTGTAAAGCACTTTCAGCGAGGAGGAAAGGGTGTAAGTTAATACCTTACATCTGT
GACGTTACT
>ZSR.D_23:D00780:73:HLVCNBCXX:1:1105:15504:2979 2:N:0:ATCTCG
GGAATATTGCACAATGGGGGAAACCCTGATGCAGCAACGCCGCGTGGAGGATGACACATT
TCGGTGCGTAAACTCCTTTTATATAGGAAGATAATGACGGTACTATA
>ZSR.D_24:D00780:73:HLVCNBCXX:1:1105:2766:3211 2:N:0:ATCTCG
GGAATATTGCACAATGGGCGCAAGCCTGATGCAGCCATGCCGCGTGTGTGAAGAAGGCCT
TCGGGTTGTAAAGCACTTTCAGCGAGGAGGAAGGGTTAGTAGTTAATACCTGCTAGCTTT
GACGTTACTCGCAGAAGAAGCACCGGC
>ZSR.D_25:D00780:73:HLVCNBCXX:1:1105:5026:3009 2:N:0:ATCTCG
AGAATCTTCCGCAATGCGCGAAAGCGTGACGGAGCAATGCCGCGTGCAGGATGAAGGCTC
TAGGGTCGTAAACTGCTGTCACCCGGGATGAATAAATGACAGTACCGGGAGAGGAAGCCA
CGGCTAAC
>ZSR.D_26:D00780:73:HLVCNBCXX:1:1105:9203:3043 2:N:0:ATCTCG
GGAATATTGCACAATGGGGGGAACCCTGATGCAGCAACGTCGCGTGGAGGATGACACTTT
TCGAAGCGTAAACTCCTTTTATATAGGAAGATAATGACGGTACTATATGAATAAGCACCG
GCT
>ZSR.D_27:D00780:73:HLVCNBCXX:1:1105:11419:3179 2:N:0:ATCTCG
GGAATATTGCACAATGGGCGCAAGCCTGATGCAGCCATGCCGCGTGTGTGAAGAAGGCTC
TAGGGTTGTAAAGCACTTTCAGCAGTGAGGAAAGCTTGTTGGTTAATACCCATCAAGTGT
GACGTTAACTGCAGAAGA
>ZSR.D_28:D00780:73:HLVCNBCXX:1:1105:15394:3019 2:N:0:ATCTCG
GGAATATTGCACAATGGGGGAAACCCTGATGCAGCAACGCCGCGTGGAGGATGACACATT
TCGGTGCGTAAACTCCTTTTATATAGGAAGATAATGACGGTACTATATGAATAAGCACCG
GCTAACTCCGTGCCAGCAGCCGC
>ZSR.D_29:D00780:73:HLVCNBCXX:1:1105:2802:3299 2:N:0:ATCTCG
GGAATATTGCACAATGGGCGAAAGCCTGATGCAGCCATGCCGCGTGTGTGAAGAAGGCTT
TAGGGTTGTAAAGCACTTTCAGTAGGGAGGAAAGGTTGAAGGTTAATACCCTTTGGCTGT
GACGTT
>ZSR.D_30:D00780:73:HLVCNBCXX:1:1105:3188:3446 2:N:0:ATCTCG
GGAATATTGCACAATGGGGGAAACCCTGATGCAGCAACGCCGCGTGGAGGATGACACATT
TCGGTGCGTAAACTCCTTTTATATAGGAAGATAATGACGGTACTATATGAATAAGCACCG
GCTAACTCCGTGCCAGCA
>ZSR.D_31:D00780:73:HLVCNBCXX:1:1105:4311:3258 2:N:0:ATCTCG
GGAATATTGCACAATGGGGGAAACCCTGATGCAGCAACGCCGCGTGGAGGATGACACATT
TCGGTGCGTAAACTCCTTTTATATAGGAAGATAATGACGGTACTATATGAATAAGCACCG
GCTAACTCCGTGCCAGCAGCCGCGGTAAT
>ZSR.D_32:D00780:73:HLVCNBCXX:1:1105:5017:3397 2:N:0:ATCTCG
GGAATATTGCACAATGGACGCAAGCCTGATGCAGCCATGCCGCGTGTGTGAAGAAGGCCT
TCGGGTTGTAAAGCACTTTCAGTCGTGAGGAAGGGTTAGTAGTTAATACCTGCTAGCTTT
GACGTTAGCGACAGAAGAA
>ZSR.D_33:D00780:73:HLVCNBCXX:1:1105:5320:3291 2:N:0:ATCTCG
GGAATATTGCACAATGGGCGCAAGCCTGATGCAGCCATGCCGCGTGTGTGAAGAAGGCTT
TCGGGTTGTAAAGCACTTTCATCAGTGAGGAAAGGTTGATGGTTAATACCCATTAACTGT
GACGTTAACTGAAG
>ZSR.D_34:D00780:73:HLVCNBCXX:1:1105:5598:3477 2:N:0:ATCTCG
GGAATATTGGACAATGGGCGAAAGCCTGATCCAGCAATGCCATGTGTGTGAAGAAGGCTC
TAGGGTTGTAAAGCACTTTAGTTGGGGAGGAAAGCTTATGAGTTAATAGCTCATGAGAAG
GACGTTACCCAAAG
>ZSR.D_35:D00780:73:HLVCNBCXX:1:1105:12846:3342 2:N:0:ATCTCG
GGAATATTGCACAATGGGGGAAACCCTGATGCAGCAACGCCGCGTGGAGGATGACACATT
TCGGTGCGTAAACTCCTTTTATATAGGAAGATAATGACGGTACTATATGAATAAGCACCG
GCTAACTCCGTGCCAGC
>ZSR.D_36:D00780:73:HLVCNBCXX:1:1105:14486:3340 2:N:0:ATCTCG
GGAATATTGCACAATGGGCGCAAGCCTGATGCAGCCATGCCGCGTGTGTGAAGAAGGCCT
TCGGGTTGTAAAGCACTTTCAGCGAGGAGGAAGGGTTAGTAGTTAATACCTGCTAGCTTT
GACGTT
>ZSR.D_37:D00780:73:HLVCNBCXX:1:1105:15480:3386 2:N:0:ATCTCG
GGAATATTGCGCAATGGGGGGAACCCTGACGCAGCCATGCCGCGTGTGTGAAGAAGGCCT
TCGGGTTGTAAAGCACTTTCAGTTATGAGGAAAGGTTGGTAGTTAATACCTGCCAGCTGT
GACGTT
>ZSR.D_38:D00780:73:HLVCNBCXX:1:1105:17415:3332 2:N:0:ATCTCG
GGAATATTGCACAATGGGCGCAAGCCTGATGCAGCCATGCCGCGTGTGTGAAGAAGGCCT
TCGGGTTGTAAAGCACTTTCAGCGAGGAGGAAGGGTTAGT
>ZSR.D_39:D00780:73:HLVCNBCXX:1:1105:19492:3469 2:N:0:ATCTCG
GGAATATTGGACAATGGGCGAAAGCCTGATCCAGCAATACCGCGTGAATGATGAAGGCCC
TAGGGTTGTAAAGTTCTTTTAATAGGGAGGATAATGACGGTACCTATAGAAAAAGCCCCG
GCTAACTCCGTGCCAGC
>ZSR.D_40:D00780:73:HLVCNBCXX:1:1105:20218:3381 2:N:0:ATCTCG
GGAATATTGCGCAATGGGGGAAACCCTGACGCAGCCATGCCGCGTGAGTGACGAAGGCCT
TAGGGTTGTAAAGCTCTTTCGCTAGGGAAGATAATGACGGTACCTAGTAAAGAAGCCCCG
GCTAAC
>ZSR.D_41:D00780:73:HLVCNBCXX:1:1105:21131:3409 2:N:0:ATCTCG
GGAATATTGGACAATGGGCGAAAGCCTGATCCAGCAATACCGCGTGTGTGAAGAAGGCCC
GAGGGTTGTAAAGCACTTTCAATTGTGAAGAGGGGATAGTTAGTTAATACCTGTCTATCC
TGACGT
>ZSR.D_42:D00780:73:HLVCNBCXX:1:1105:1987:3731 2:N:0:ATCTCG
GGAATATTGCACAATGGGGGAAACCCTGATGCAGCAACGCCGCGTGGAGGATGACACATT
TCGGTGCGTAAACTCCTTTTATATAGGAAGATAATGACGGTACTATATGAATAAGCGCCG
GCTAAC
>ZSR.D_43:D00780:73:HLVCNBCXX:1:1105:2258:3616 2:N:0:ATCTCG
GGAATATTGCACAATGGGCGCAAGCCTGATGCAGCCATGCCGCGTGTGTGAAGAAGGCTC
TAGGGTTGTAAAGCACTTTCAGCAGTGAGGAAAGGTTAGTAGTTAATACCTGCTAGCTGT
GACGTTAACTGCAGAAGAAGCACC
>ZSR.D_44:D00780:73:HLVCNBCXX:1:1105:3986:3740 2:N:0:ATCTCG
GGAATATTGGTCAATGGAGGCAACTCTGAACCAGCCATGCCGCGTGTGTGATGAAGGCCC
TTTGGGTTGTAAAGCACTTTTATATAGGAAGAATGACAGGGATTTATCCTTGGAGAGACG
GTACTATA
>ZSR.D_45:D00780:73:HLVCNBCXX:1:1105:5452:3508 2:N:0:ATCTCG
AGAATCTTCGGCAATGGGCGCAAGCCTGACCGAGCGACGCCGCGTGCGGGATGAAGGCCT
TCGGGTTGTAAACCGCTGTCAGAGGGGAGGAAATGCATGAGGGTTCTCTCTCATGTTTGA
CCTATCCTCAGAGGAAGTA
>ZSR.D_46:D00780:73:HLVCNBCXX:1:1105:8144:3529 2:N:0:ATCTCG
GGAATATTGGACAATGGGCGAAAGCCTGATCCAGCAATACCGCGTGTGTGAAGAAGGCCC
GAGGGTTGTAAAGCACTTTCAATTGTGAAGAGGGGGTAGTTAGTTAATACCTATCTACCT
TGACGT
>ZSR.D_47:D00780:73:HLVCNBCXX:1:1105:18006:3710 2:N:0:ATCTCG
GGAATATTGGACAATGGGGGCAACCCTGATCCAGCCATGCCGCGTGTGTGAAGAAGGCCT
TCGGGTTGTAAAGCACTTTCAGTGAGGAAGAAGGCCTGCGGGTTAATAGCCGGCAGGAAG
G
>ZSR.D_48:D00780:73:HLVCNBCXX:1:1105:1343:3820 2:N:0:ATCTCG
GGAATATTGCACAATGGGCGCAAGCCTGATGCAGCCATGCCGCGTGTGTGAAGAAGGCTC
TAGGGTTGTAAAGCACTTTCAGCAGGGAGGAAGGCCTCGTAGTTAATACCTGCGAGGATT
GACGTTAC
>ZSR.D_49:D00780:73:HLVCNBCXX:1:1105:4792:3923 2:N:0:ATCTCG
GGAATATTGCACAATGGGCGCAAGCCTGATGCAGCCATGCCGCGTGTGTGAAGAAGGCTC
TAGGGTTGTAAAGCACTTTCAGCAGTGAGGAAAGCTTGTTGGTTAATAGCCATCAAGTGT
GACGTTAACTGCAGAAGAAGCACC
>ZSR.D_50:D00780:73:HLVCNBCXX:1:1105:5627:3964 2:N:0:ATCTCG
GGAATTTTCCGCAATGGGCGAAAGCCTGACGGAGCAACGCCGCGTGAGGGATGAAGGCCT
CTGGGCTGTAAACCTCTTTTATCAAGGAAGAAGATCTGACGGTACTTGATGAATAAGCCA
CGGCTAATTCCGTGCCA
>ZSR.D_51:D00780:73:HLVCNBCXX:1:1105:10426:3766 2:N:0:ATCTCG
GGAATATTGCACAATGGGGGAAACCCTGATGCAGCCATGCCGCGTGTGTGAAGAAGGCCT
TCGGGTTGTAAAGCACTTTCAGCGAGGAGGAAAGGGTGTAAGTTAATACCTTAC
>ZSR.D_52:D00780:73:HLVCNBCXX:1:1105:12299:3790 2:N:0:ATCTCG
GGAATATTGCACAATGGGGGAAACCCTGATGCAGCAACGCCGCGTGGAGGATGACACATT
TCGGTGCGTAAACTCCTTTTATATAGGAAGATAATGACGGTACTATATGAATAAGCACCG
GCTAACTCCGTGCCA
>ZSR.D_53:D00780:73:HLVCNBCXX:1:1105:16681:3897 2:N:0:ATCTCG
GGAATATTGGACAATGGGGGCAACCCTGATCCAGCAATGCCACGTGTGTGAAGAAGGCCT
GAGGGTTGTAAAGCACTTTAGTCAGGGAGGAAGGCTCTGTGGTTAATAGCCATGGGGATT
GACGTTACCTGAA
>ZSR.D_54:D00780:73:HLVCNBCXX:1:1105:19129:3868 2:N:0:ATCTCG
GGAATATTGGACAATGGGCGAAAGCCTGATCCAGCAATACCGCGTGTGTGAAGAAGGCCC
GAGGGTTGTAAAGCACTTTCAATTGTGAAGAGGGGATAGTTAGTTAATACCTGTCTATCC
TGACGTTAACTTTAGAAGAA
>ZSR.D_55:D00780:73:HLVCNBCXX:1:1105:19629:3939 2:N:0:ATCTCG
GGAATATTGCACAATGGGCGCAAGCCTGATGCAGCCATGCCGCGTGTGTGAAGAAGGCCT
TCGGGTTGTAAAGCACTTTCAGTCGTGAGGAAGGTAGTGTAGTTAATAGCTGCATTATTT
GACGTT
>ZSR.D_56:D00780:73:HLVCNBCXX:1:1105:10917:4151 2:N:0:ATCTCG
GGAATATTGCACAATGGGCGCAAGCCTGATGCAGCCATGCCGCGTGTGTGAAGAAGGCTC
TAGGGTTGTAAAGCACTTTCAGCAGTGAGGAAAGCTTGTTGGTTAATACCCATCAAGTGT
G
>ZSR.D_57:D00780:73:HLVCNBCXX:1:1105:13272:4005 2:N:0:ATCTCG
GGAATATTGCACAATGGGCGCAAGCCTGATGCAGCCATGCCGCGTGTGTGAAGAAGGCCT
TCGGGTTGTAAAGCACTTTCAGCGAGGAGGAAGGGTTAGTAGTTAATACCTGCTAGCT
>ZSR.D_58:D00780:73:HLVCNBCXX:1:1105:17722:4100 2:N:0:ATCTCG
GGAATATTGCACAATGGGGGAAACCCTGATGCAGCAACGCCGCGTGGAGGATGACACATT
TCGGTGCGTAAACTCCTTTTATATAGGAAGATAATGACGGTACTATATGAATAAGCACCG
G
>ZSR.D_59:D00780:73:HLVCNBCXX:1:1105:18746:4210 2:N:0:ATCTCG
GGAATATTGCACAATGGGCGAAAGCCTGATGCAGCCATGCCGCGTGTGTGAAGAAGGCTC
TAGGGTTGTAAAGCACTTTCAGTAGGGAGGAAAGGTTGAAGGTTAATACCCTTTGGCTGT
GACGTTACC
>ZSR.D_60:D00780:73:HLVCNBCXX:1:1105:10579:4278 2:N:0:ATCTCG
GGAATATTGCACAATGGGCGCAAGCCTGATGCAGCCATGCCGCGTGTGTGAAGAAGGCTC
TAGGGTTGTAAAGCACTTTCAGCAGTGAGGAAAGGTTAGTAGTTAATACCTGCTAGCTGT
GACGTTAACTGCAGAAGAAG
>ZSR.D_61:D00780:73:HLVCNBCXX:1:1105:11328:4369 2:N:0:ATCTCG
GGAATATTGGACAATGGGCGAAAGCCTGATCCAGCAATGCCATGTGTGTGAAGAAGGCTC
TAGGGTTGTAAAGCACTTTAGTTGGGGAGGAAAGCTTATGAGTTAATAGCTCATGAGAAG
GACGTTAC
>ZSR.D_62:D00780:73:HLVCNBCXX:1:1105:1325:4633 2:N:0:ATCTCG
GGAATATTGCACAATGGGGGAAACCCTGATGCAGCAACGCCGCGTGGAGGATGACACATT
TCGGTGCGTAAACTCCTTTTATATAGGAAGATAATGACGGTACTATATGAATAAGCACCG
GCTAACTCCGTGCCAG
>ZSR.D_63:D00780:73:HLVCNBCXX:1:1105:3920:4661 2:N:0:ATCTCG
GGAATATTGCACAATGGGCGCAAGCCTGATGCAGCCATGCCGCGTGTGTGAAGAAGGCTC
TAGGGTTGTAAAGCACTTTCAGCAGTGAGGAAAGCTTGTTGGTTAATAGCCATCAAGTGT
GACGTTAACTGCAGAA
>ZSR.D_64:D00780:73:HLVCNBCXX:1:1105:7525:4638 2:N:0:ATCTCG
GGAATATTGCACAATGGGGGAAACCCTGATGCAGCAACGCCGCGTGGAGGATGACACATT
TCGGTGCGTAAACTCCTTTTATATAGGAAGATAATGACGGTACTATATGAATAAGCACCG
>ZSR.D_65:D00780:73:HLVCNBCXX:1:1105:15798:4744 2:N:0:ATCTCG
GGAATATTGCACAATGGGCGCAAGCCTGATGCAGCCATGCCGCGTGTGTGAAGAAGGCTC
TAGGGTTGTAAAGCACTTTCAGCAGTGAGGAAAGGTTAGTAGTTAATACCTGCTAGCTGT
GACGTT
>ZSR.D_66:D00780:73:HLVCNBCXX:1:1105:19472:4583 2:N:0:ATCTCG
GGAATATTGCACAATGGGGGAAACCCTGATGCAGCAACGCCGCGTGGAGGATGACACATT
TCGGTGCGTAAACTCCTTTTATATAGGAAGATAATGACGGTACTATATGAATAAGCACCG
GCTAAC
>ZSR.D_67:D00780:73:HLVCNBCXX:1:1105:1197:4860 2:N:0:ATCTCG
GGAATATTGCACAATGGGGGGAACCCTGATGCAGCCATGCCGCGTGTGTGAAGAAGGCCT
TCGGGTTGTAAAGCACTTTCAGTGGGGAGGAAAGGGTGATGCTTAATACATATCATCTGT
GACGTTACCCACA
>ZSR.D_68:D00780:73:HLVCNBCXX:1:1105:3168:4778 2:N:0:ATCTCG
GGAATATTGCACAATGGGCGCAAGCCTGATGCAGCCATGCCGCGTGTGTGAAGAAGGCTC
TAGGGTTGTAAAGCACTTTCAGTAGGGAGGAAGGCCTCGTAGTTAATACCTGCGAGGATT
GACGTTACCTACAGAAGAAGCACC
>ZSR.D_69:D00780:73:HLVCNBCXX:1:1105:5190:4915 2:N:0:ATCTCG
GGAATATTGCACAATGGGCGCAAGCCTGATGCAGCCATGCCGCGTGTGTGAAGAAGGCTC
TAGGGTTGTAAAGCACTTTCAGCAGTGAGGAAAGCTTGTTGGTTAATACCCATCAAGTGT
GACGTTAACTGCAGAAGAAGCACCG
>ZSR.D_70:D00780:73:HLVCNBCXX:1:1105:6118:4856 2:N:0:ATCTCG
GGAATATTGCACAATGGGCGCAAGCCTGATGCAGCCATGCCGCGTGTGTGAAGAAGGCTC
TAGGGTTGTAAAGCACTTTCAGCAGTGAGGAAAGGTTAGTAGTTAATACCTGCTAGCTGT
GACGTTAACTGCAGAAGA
>ZSR.D_71:D00780:73:HLVCNBCXX:1:1105:6484:4946 2:N:0:ATCTCG
GGAATATTGCACAATGGGCGAAAGCCTGATGCAGCCATGCCGCGTGTGTGAAGAAGGCTC
TAGGGTTGTAAAGCACTTTCAGTAGGGAGGAAAGGTTGAAGGTTAATACCCTTTGGCTGT
GACGTTACCTACAGAAGAAGCA
>ZSR.D_72:D00780:73:HLVCNBCXX:1:1105:6711:4907 2:N:0:ATCTCG
GGAATATTGCACAATGGGGGAAACCCTGATGCAGCCATGCCGCGTGTGTGAAGAAGGCCT
TCGGGTTGTAAAGCACTTTCAGCGAGGAGGAAAGGGTGTAAGTTAATACCTTACATCTGT
GACGTTACTCGCAGA
>ZSR.D_73:D00780:73:HLVCNBCXX:1:1105:8144:4887 2:N:0:ATCTCG
GGAATATTGCACAATGGGGGAAACCCTGATGCAGCCATGCCGCGTGTGTGAAGAAGGCCT
TCGGGTTGTAAAGCACTTTCAGTGGGGAGGAAAGGGTGATGCTTAATACGTATCATCTGT
GACGTT
>ZSR.D_74:D00780:73:HLVCNBCXX:1:1105:10067:4986 2:N:0:ATCTCG
GGAATATTGCACAATGGGGGAAGCCCTGATGCAGCCATGCCGCGTGTGTGAAGAAGGCCT
TCGGGTTGTAAAGCACTTTCAGTGGGGAGGAAAGGGTGATGCTTAATACGTATCATCTGT
G
>ZSR.D_75:D00780:73:HLVCNBCXX:1:1105:14660:4776 2:N:0:ATCTCG
AGAATCTTCGGCAATGGGCGTAAGCCTGACCGAGCGACGCCGCGTGCGGGATGAAGGCCT
TCGGGTTGTAAACCGCTGTCAGAGGGGATGAAATGCGTGGGGGTTCTCCCCCACGTTTGA
CATAGCCTCA
>ZSR.D_76:D00780:73:HLVCNBCXX:1:1105:15323:4870 2:N:0:ATCTCG
GGAATATTGGACAATGGGGGCAACCCTGATCCAGCAATGCCACGTGTGTGAAGAAGGCCT
GAGGGTTGTAAAGCACTTTAGTCAGGGAGGAAGGCTCTGTGGTTAATAGCCATGGGGATT
GACGTT
>ZSR.D_77:D00780:73:HLVCNBCXX:1:1105:7857:5208 2:N:0:ATCTCG
GGAATATTGCACAATGGGGGAAACCCTGATGCAGCAACGCCGCGTGGAGGATGACACATT
TCGGTGCGTAAACTCCTTTTATATAGGAAGATAATGACGGTACTATATGAATAAGCACCG
G
>ZSR.D_78:D00780:73:HLVCNBCXX:1:1105:9545:5186 2:N:0:ATCTCG
GGAATCTTGGACAATGGGGGCAACCCTGATCCAGCCATGCCGCGTGAGTGATGAAGGCCT
TAGGGTCGTAAAGCTCTTTCGCCAGGGATGATAATGACAGTACCTGGTAAAGAAACCCCG
GCT
>ZSR.D_79:D00780:73:HLVCNBCXX:1:1105:12152:5180 2:N:0:ATCTCG
GGAATATTGGACAATGGGCGAAAGCCTGATCCAGCAATACCGCGTGTGTGAAGAAGGCCC
GAGGGTTGTAAAGCACTTTCAATTGTGAAGAGGGGATAGTTAGTTAATACCTGTCTATCC
TGACGT
>ZSR.D_80:D00780:73:HLVCNBCXX:1:1105:12412:5112 2:N:0:ATCTCG
GGAATATTGCACAATGGGCGCAAGCCTGATGCAGACATGCCGCGTGTGTGAAGAAGGCTC
TAGGGTTGTAAAGCACTTTCAGCAGTGAGGAAAGCTTGTTGGTTAATACCCATCAAGTGT
GACGTTAACTGCAGAAG
>ZSR.D_81:D00780:73:HLVCNBCXX:1:1105:14269:5018 2:N:0:ATCTCG
GGAATATTGGACAATGGGCGCAAGCCTGATCCAGCAATGCCGCGTGTGTGAAGAAGGCCC
TAGGGTCGTAAAGCACTTTCAATTGAGAAGAAAGGTTATAGGTTAATACCCTATGATTTT
GACGG
>ZSR.D_82:D00780:73:HLVCNBCXX:1:1105:15812:5098 2:N:0:ATCTCG
AGAATCATTCACAATGGGGGCAACCCTGATGGTGCAACGCCGCGTGGAGGATGAAGGCCC
TAGGGTCGTAAACTCCTGTCATATGAGAGTAAGACATATTAGTTAATAGCTAGTATGTTT
GATAG
>ZSR.D_83:D00780:73:HLVCNBCXX:1:1105:16694:5012 2:N:0:ATCTCG
GGAATATTGCGCAATGGGGGCAACCCTGACGCAGCCATGCCGCGTGTGTGAAGAAGGCCC
TAGGGTTGTAAAGCACTTTCAATAGAGAGGAAAAGCTCATGCTTAATACGTATGAGCCCT
GACGTT
>ZSR.D_84:D00780:73:HLVCNBCXX:1:1105:19182:5077 2:N:0:ATCTCG
GGAATATTGGACAATGGGGGCAACCCTGATCCAGCAATGCCACGTGTGTGAAGAAGGCCT
GAGGGTTGTAAAGCACTTTAGCCAGGGAGGAAAGTTATGCTGTTAATAGCGGCATGATGT
GACGTTACCTGGAGAA
>ZSR.D_85:D00780:73:HLVCNBCXX:1:1105:3306:5285 2:N:0:ATCTCG
GGAATATTGCACAATGGGCGCAAGCCTGATGCAGCCATGCCGCGTGTGTGAAGAAGGCCT
TCGGGTTGTAAAGCACTTTCAGCGAGGAGGAAGGGTTAGTAGTTAATACCTGCTAGCTTT
GACGTTACTCGCAGAAGAAGCACC
>ZSR.D_86:D00780:73:HLVCNBCXX:1:1105:8713:5485 2:N:0:ATCTCG
GGAATATTGCACAATGGGGGAAACCCTGACGCAGCAACGCCGCGTGGAGGATGACACATT
TCGGTGCGTAAACTCCTTTTATATAGGAAGATAATGACGGTACTATATGAATAAGCACCG
GCTAACTCCGTGCCAGC
>ZSR.D_87:D00780:73:HLVCNBCXX:1:1105:9145:5279 2:N:0:ATCTCG
GGAATATTGGACAATGGGCGAAAGCCTGATCCAGCAATACCGCGTGTGTGAAGAAGGCCC
GAGGGTTGTAAAGCACTTTCAATTGTGAAGAGGGGATAGTTAGTTAATACCTGTCTATCC
TGACGT
>ZSR.D_88:D00780:73:HLVCNBCXX:1:1105:17668:5481 2:N:0:ATCTCG
GGAATATTGCACAATGGGCGCAAGCCTGATGCAGCCATGCCGCGTGTGTGAAGAAGGCTT
TCGGGTTGTAAAGCACTTTCATCAGTGAGGAAAGGTTGATGGTTAATACCCATTAACTGT
GACGTT
>ZSR.D_89:D00780:73:HLVCNBCXX:1:1105:1771:5521 2:N:0:ATCTCG
GGAATATTGCACAATGGGCGCAAGCCTGATGCAGCCATGCCGCGTGTGTGAAGAAGGCTT
TCGGGTTGTAAAGCACTTTCATCAGTGAGGAAAGGTTGATGGTTAATACCCATTAACTGT
GACGTTAACTGAAGAA
>ZSR.D_90:D00780:73:HLVCNBCXX:1:1105:5306:5546 2:N:0:ATCTCG
GGAATATTGCACAATGGGGGAAACCCTGATGCAGCAACGCCGCGTGGAGGATGACACATT
TCGGTGCGTAAACTCCTTTTATATAGGAAGATAATGACGGTACTATATGAATAAGCACCG
GCTAACTCCGTGCC
>ZSR.D_91:D00780:73:HLVCNBCXX:1:1105:5374:5606 2:N:0:ATCTCG
GGAATATTGCACAATGGGGGAAACCCTGATGCAGCAACGCCGCGTGGAGGATGACACATT
TCGGTGCGTAAACTCCTTTTATATAGGAAGATAATGACGGTACTATATGAATAAGCACCG
GCTAACTCCGTGCC
>ZSR.D_92:D00780:73:HLVCNBCXX:1:1105:10069:5703 2:N:0:ATCTCG
GGAATATTGCGCAATGGGGGAAACCCTGACGCAGCAATGCCACGTGAGTGAGGAAGGGTT
TCGGCTCGTAAAGCTCTGTCCTAAGGGAAGAACGGCTTAGCGGTTAATACCCGT
>ZSR.D_93:D00780:73:HLVCNBCXX:1:1105:10642:5531 2:N:0:ATCTCG
GGAATATTGGACAATGGGGGCAACCCTGATCCAGCAATGCCACGTGTGTGAAGAAGGCCT
GAGGGTTGTAAAGCACTTTAGTCAGGGAGGAAGGCTCTGTGGTTAATAGCCATG
>ZSR.D_94:D00780:73:HLVCNBCXX:1:1105:12075:5652 2:N:0:ATCTCG
GGAATATTGCACAATGGGCGCAAGCCTGATGCAGCCATGCCGCGTGTGTGAAGAAGGCTC
TAGGGTTGTAAAGCACTTTCAGCAGTGAGGAAAGCTTGTTGGTTAATACCCATCAAGTGT
GACGTT
>ZSR.D_95:D00780:73:HLVCNBCXX:1:1105:13588:5699 2:N:0:ATCTCG
GGAATATTGGACAATGGGGGCAACCCTGATCCAGCCATGCCGCGTGTGTGAAGAAGGCTT
TCGGGTTGTAAAGCACTTTCAGTCGGGAGGAAGGCTGGCTAGTTAATACCTAGCTAGATT
GACGTT
>ZSR.D_96:D00780:73:HLVCNBCXX:1:1105:20484:5599 2:N:0:ATCTCG
GGAATATTGCACAATGGGCGCAAGCCTGATGCAGCCATGCCGCGTGTGTGAAGAAGGCCT
TCGGGTTGTAAAGCACTTTCAGCGAGGAGGAAGGGTTAGTAGTTAATACCTGCTAGCTTT
GACGTTACTCGCAGAAG
>ZSR.D_97:D00780:73:HLVCNBCXX:1:1105:7908:5816 2:N:0:ATCTCG
GGAATATTGCACAATGGGGGAAACCCTGATGCAGCCATGCCGCGTGTGTGAAGAAGGCCT
TCGGGTTGTAAAGCACTTTCAGTGGGGAGGAAAGGGTGATGC
>ZSR.D_98:D00780:73:HLVCNBCXX:1:1105:13317:5821 2:N:0:ATCTCG
GGAATATTGCACAATGGGCGCAAGCCTGATGCAGCCATGCCGCGTGTGTGAAGAAGGCTC
TAGGGTTGTAAAGCACTTTCAGCAGTGAGGAAAGCTTGTTGGTTAATAGCCATCAAGTGT
GACGTT
>ZSR.D_99:D00780:73:HLVCNBCXX:1:1105:14699:5950 2:N:0:ATCTCG
GGAATATTGCACAATGGGCGCAAGCCTGATGCAGCCATGCCGCGTGTGTGAAGAAGGCTC
TAGGGTTGTAAAGCACTTTCAGCAGTGAGGAAAGCTTGTTGGTTAATAGCCATCAAGTGT
GACGTTAACTGCAGA
>ZSR.D_100:D00780:73:HLVCNBCXX:1:1105:17509:5892 2:N:0:ATCTCG
GGAATATTGCACAATGGGGGAAACCCTGATGCAGCAACGCCGCGTGGAGGGTGACACATT
TCGGTGCGTAAACTCCTTTTATATAGGAAGATAATGACGGTACTATATGAATAAGCACCG
G
>ZSR.D_101:D00780:73:HLVCNBCXX:1:1105:4597:6226 2:N:0:ATCTCG
GGAATATTGCACAATGGGCGCAAGCCTGATGCAGCCATGCCGCGTGTGTGAAGAAGGCCT
TCGGGTTGTAAAGCACTTTCAGCGAGGAGGAAGGGTTAGTAGTTAATACCTGCTAGCTTT
GACGTTACT
>ZSR.D_102:D00780:73:HLVCNBCXX:1:1105:6469:6047 2:N:0:ATCTCG
GGAATATTGCACAATGGGCGCAAGCCTGATGCAGCCATGCCGCGTGTGTGAAGAAGGCTC
TAGGGTTGTAAAGCACTTTCAGCAGTGAGGAAAGCTTGTTGGTTAATACCCATCAAGTGT
GACGTTAA
>ZSR.D_103:D00780:73:HLVCNBCXX:1:1105:6531:6098 2:N:0:ATCTCG
GGAATATTGGACAATGGGGGGAACCCTGATCCAGCAATGCCGCGTGTGTGAAGAAGGCCT
TAGGGTTGTAAAGCACTTTCAATAATGAGGAAAGTTATAAGTTTAAGAGATATATAATGT
G
>ZSR.D_104:D00780:73:HLVCNBCXX:1:1105:11168:6189 2:N:0:ATCTCG
GGAATATTGCACAATGGGCGAAAGCCTGATGCAGCCATGCCGCGTGTGTGAAGAAGGCTC
TAGGGTTGTAAAGCACTTTCAGTAGGGAGGAAAGGTTGAAGGTTAATACCCTTTGGTTGT
GACGTTACC
>ZSR.D_105:D00780:73:HLVCNBCXX:1:1105:15382:6250 2:N:0:ATCTCG
GGAATATTGCACAATGGGGGAAACCCTGATGCAGCAACGCCGCGTGGAGGATGACACATT
TCGGTGCGTAAACTCCTTTTATATAGGAAGATAATGACGGTACTATATGAATAAGCACC
>ZSR.D_106:D00780:73:HLVCNBCXX:1:1105:16160:6019 2:N:0:ATCTCG
GGAATATTGCACAATGGGCGCAAGCCTGATGCAGCCATGCCGCGTGTGTGAAGAAGGCTC
TAGGGTTGTAAAGCACTTTCAGTAGGGAGGAAGGCCTCGTAGTTAATACCTGCGAGGATT
GACGTTACC
>ZSR.D_107:D00780:73:HLVCNBCXX:1:1105:16283:6169 2:N:0:ATCTCG
GGAATATTGCACAATGGGGGAAACCCTGATGCAGCAACGCCGCGTGGAGGATGACACATT
TCGGTGCGTAAACTCCTTTTATATAGGAAGATAATGACGGTACTATATGAATAAGCACCG
GC
>ZSR.D_108:D00780:73:HLVCNBCXX:1:1105:17187:6056 2:N:0:ATCTCG
GGAATATTGCACAATGGGGGAAACCCTGATGCAGCAACGCCGCGTGGAGGATGACACATT
TCGGTGCGTAAACTCCTTTTATATAGGAAGATAATGACGGTACTATATGAATAAGCACCG
G
>ZSR.D_109:D00780:73:HLVCNBCXX:1:1105:17133:6239 2:N:0:ATCTCG
GGAATATTGCACAATGGGCGCAAGCCTGATGCAGCCATGCCGCGTGTGTGAAGAAGGCTC
TAGGGTTGTAAAGCACTTTCAGCAGTGAGGAAAGCTTGTTGGTTAATAGCCATCAAGTGT
G
>ZSR.D_110:D00780:73:HLVCNBCXX:1:1105:17763:6149 2:N:0:ATCTCG
GGAATATTGCACAATGGGGGAAACCCTGATGCAGCAACGCCGCGTGGAGGATGACACATT
TCGGTGCGTAAACTCCTTTTATATAGGAAGATAATGACGGTACTATATGAATAAGCACCG
GCTAACTCCGTGCC
>ZSR.D_111:D00780:73:HLVCNBCXX:1:1105:18382:6247 2:N:0:ATCTCG
GGAATATTGCACAATGGGCGCAAGCCTGATGCAGCCATGCCGCGTGTGTGAAGAAGGCTT
TCGGGTTGTAAAGCACTTTCATCAGTGAGGAAAGGTTGATGGTTAATACCCATTAACTGT
GACGTTAA
>ZSR.D_112:D00780:73:HLVCNBCXX:1:1105:1636:6497 2:N:0:ATCTCG
GGAATATTGCACAATGGGGGAAACCCTGATGCAGCAACGCCGCGTGGAGGATGACACATT
TCGGTGCGTAAACTCCTTTTATATAGGAAGATAATGACGGTACTATATGAATAAGCACCG
GCTAACTCCGTGCCAGCAGCCGCG
>ZSR.D_113:D00780:73:HLVCNBCXX:1:1105:5536:6324 2:N:0:ATCTCG
GGAATTTTCCGCAATGGGCGAAAGCCTGACGGAGCAACGCCGCGTGAGGGATGAAGGCCT
CTGGGCTGTAAACCTCTTTTATCAAGGAAGAAGATCTGACGGT
>ZSR.D_114:D00780:73:HLVCNBCXX:1:1105:8238:6388 2:N:0:ATCTCG
GGAATATTGCACAATGGGCGCAAGCCTGATGCAGCCATGCCGCGTGTGTGAAGAAGGCTT
TCGGGTTGTAAAGCACTTTCATCAGTGAGGAAAGGTTGATGGTTAATACCCATTAACTGT
GACGT
>ZSR.D_115:D00780:73:HLVCNBCXX:1:1105:11891:6443 2:N:0:ATCTCG
GGAATTTTGCGCAATGGGGGAAACCCTGACGCAGCAACGCCGCGTGTGTGAGGAAGGCCT
TCGGGTTGTAAAGCACTTTCAGCAGGGAAGAAAAAAATGACGGTACCTGTAGAAGAAGCA
CC
>ZSR.D_116:D00780:73:HLVCNBCXX:1:1105:12112:6277 2:N:0:ATCTCG
GGAATATTGCACAATGGGGGAAACCCTGATGCAGCAACGCCGCGTGGAGGATGACACATT
TCGGTGCGTAAACTCCTTTTATATAGGAAGATAATGACGGTACTATATGAATAAGCACCG
GCTAAC
>ZSR.D_117:D00780:73:HLVCNBCXX:1:1105:12199:6422 2:N:0:ATCTCG
GGAATATTGCACAATGGGCGAAAGCCTGATGCAGCCATGCCGCGTGTGTGAAGAAGGCTC
TAGGGTTGTAAAGCACTTTCAGTAGGGAGGAAAGGTTGAAGGTTAATACCCTTTGGCTGT
GACGTT
>ZSR.D_118:D00780:73:HLVCNBCXX:1:1105:15511:6260 2:N:0:ATCTCG
GGAATATTGGACAATGGGCGAAAGCCTGATCCAGCAATACCGCGTGTGTGAAGAAGGCCC
GAGGGTTGTAAAGCACTTTCAATTGTGAAGAGGGGATAGTTAGTTAATACCTGTCTATC
>ZSR.D_119:D00780:73:HLVCNBCXX:1:1105:18198:6409 2:N:0:ATCTCG
GGAATATTGCACAATGGGCGCAAGCCTGATGCAGCCATGCCGCGTGTGTGAAGAAGGCTT
TCGGGTTGTAAAGCACTTTCATCAGTGAGGAAAGGTTGATGGTTAATACCCATTAACTGT
G
>ZSR.D_120:D00780:73:HLVCNBCXX:1:1105:18886:6483 2:N:0:ATCTCG
GGAATATTGCACAATGGGCGCAAGCCTGATGCAGCCATGCCGCGTGTGTGAAGAAGGCTT
TCGGGTTGTAAAGCACTTTCATCAGTGAGGAAAGGTTGATGGTTAATACCCATTAACTGT
GACGTTAAC
>ZSR.D_121:D00780:73:HLVCNBCXX:1:1105:19516:6263 2:N:0:ATCTCG
GGAATATTGGACAATGGGCGAAAGCCTGATCCAGCAATACCGCGTGTGTGAAGAAGGCCC
GAGGGTTGTAAAGCACTTTCAATTGTGAAGAGGGGATAGTTAGTTAATACCTATCTATCC
TGACGTTAA
>ZSR.D_122:D00780:73:HLVCNBCXX:1:1105:2881:6661 2:N:0:ATCTCG
GGAATATTGGTCAATGGACGCAAGTCTGAACCAGCCATGCCGCGTGCAGGAAGAATGCCC
TACGGGTTGTAAACTGCTTTTATATAGGAAGAAACGCCCTAACGTGTTAGGGTCTGACGG
TACTATATGAATAAGCACC
>ZSR.D_123:D00780:73:HLVCNBCXX:1:1105:3543:6541 2:N:0:ATCTCG
GGAATATTGCACAATGGGGGAAACCCTGATGCAGCCATGCCGCGTGTGTGAAGAAGGCCT
TCGGGTTGTAAAGCACTTTCAGCGAGGAGGAAAGGGTGTAAGTTAATACCTTACATCTGT
GACGTTAC
>ZSR.D_124:D00780:73:HLVCNBCXX:1:1105:6104:6632 2:N:0:ATCTCG
GGAATATTGCACAATGGGCGCAAGCCTGATGCAGCCATGCCGCGTGTGTGAAGAAGGCCT
TCGGGTTGTAAAGCACTTTCAGCGAGGAGGAAGGGTTAGTAGTTAATACCTGCTAGCTTT
GACGTTACTCGCAGAAGAAGCACC
>ZSR.D_125:D00780:73:HLVCNBCXX:1:1105:9222:6626 2:N:0:ATCTCG
AGAATCATTCACAATGGGGGCAACCCTGATGGTGCAACGCCGCGTGGAGGATGAAGGCCC
TAGGGTCGTAAACTCCTGTCATATGAGAGTAAGGCTTATGTGTTAATAGCATGTAAGTTT
GA
>ZSR.D_126:D00780:73:HLVCNBCXX:1:1105:10741:6745 2:N:0:ATCTCG
GGAATATTGCACAATGGGGGAAACCCTGATGCAGCAACGCCGCGTGGAGGATGACACATT
TCGGTGCGTAAACTCCTTTTATATAGGAAGATAATGACGGTACTATATGAATAA
>ZSR.D_127:D00780:73:HLVCNBCXX:1:1105:15629:6696 2:N:0:ATCTCG
GGAATATTGCACAATGGGGGAAACCCTGATGCAGCAACGCCGCGTGGAGGATGACACATT
TCGGTGCGTAAACTCCTTTTATATAGGAAGATAATGACGGTACTATATGAATAAGCACCG
GCTAACTCCGTGCCAGCAGCCGCG
>ZSR.D_128:D00780:73:HLVCNBCXX:1:1105:17019:6613 2:N:0:ATCTCG
GGAATATTGGACAATGGGGGCAACCCTGATCCAGCAATGCCACGTGTGTGAAGAAGGCCT
GAGGGTTGTAAAGCACTTTAGTCAGGGAGGAAGGCTCTGTGGTTAATAGCCATGGGGATT
G
>ZSR.D_129:D00780:73:HLVCNBCXX:1:1105:19820:6710 2:N:0:ATCTCG
GGAATATTGGACAATGGGCGAAAGCCTGATCCAGCAATACCGCGTGTGTGAAGAAGGCCC
GAGGGTTGTAAAGCACTTTCAATTGTGAAGAGGGGATAGTTAGTTAATACCTGTCTATCC
TGACGTTAACTTTAGAAGAAGCACCGGC
>ZSR.D_130:D00780:73:HLVCNBCXX:1:1105:1946:6999 2:N:0:ATCTCG
GGAATATTGCACAATGGGCGAAAGCCTGATGCAGCCATGCCGCGTGTGTGAAGAAGGCTC
TAGGGTTGTAAAGCACTTTCAGTAGGGAGGAAAGGTTGAAGGTTAATACCCTTTGGCTGT
GACGT
>ZSR.D_131:D00780:73:HLVCNBCXX:1:1105:3950:6896 2:N:0:ATCTCG
GGAATATTGCACAATGGGCGCAAGCCTGATGCAGCCATGCCGCGTGTGTGAAGAAGGCCT
TCGGGTTGTAAAGCACTTTCAGCGAGGAGGAAGGGTTAGTAGTTAATACCTGCTAGCTTT
GAC
>ZSR.D_132:D00780:73:HLVCNBCXX:1:1105:10445:6769 2:N:0:ATCTCG
GGAATATTGCACAATGGGGGAAACCCTGATGCAGCAACGCCGCGTGGAGGATGACACATT
TCGGTGCGTAAACTCCTTTTATATAGGAAGATAATGACGGTACTATATGAATAAGCACCG
GCT
>ZSR.D_133:D00780:73:HLVCNBCXX:1:1105:11554:6908 2:N:0:ATCTCG
GGAATATTGCACAATGGGCGCAAGCCTGATGCAGCCATGCCGCGTGTGTGAAGAAGGCTT
TCGGGTTGTAAAGCACTTTCATCAGTGAGGAAAGGTTGATGGTTAATACCCATTAACTGT
GACGT
>ZSR.D_134:D00780:73:HLVCNBCXX:1:1105:13376:6948 2:N:0:ATCTCG
GGAATATTGCACAATGGGCGCAAGCCTGATGCAGCCATGCCGCGTGTGTGAAGAAGGCTC
TAGGGTTGTAAAGCACTTTCAGCAGTGAGGAAAGCTTGTTGGTTAATACCCATCAAGTGT
GACGTT
>ZSR.D_135:D00780:73:HLVCNBCXX:1:1105:14242:6785 2:N:0:ATCTCG
GGAATATTGCACAATGGGGGAAACCCTGATGCAGCAACGCCGCGTGGAGGATGACACATT
TCGGTGCGTAAACTCCTTTTATATAGGAAGATAATGACGGTACTATATGAATAA
>ZSR.D_136:D00780:73:HLVCNBCXX:1:1105:15839:6829 2:N:0:ATCTCG
GGAATATTGCACAATGGGCGAAAGCCTGATGCAGCCATGCCGCGTGTGTGAAGAAGGCTC
TAGGGTTGTAAAGCACTTTCAGTAGGGAGGAAAGGTTGAAGGTTAATACCCTTTGGCTGT
GACGTT
>ZSR.D_137:D00780:73:HLVCNBCXX:1:1105:16259:6796 2:N:0:ATCTCG
GGAATATTGGACAATGGGGGCAACCCTGATCCAGCAATGCCGCGTGTGTGAAGAAGGCCT
GCGGGTTGTAAAGCACTTTCAGTAAGGAAGAAATCCTCAGGGTTAATACCCCTGTGGCTT
GACATTACT
>ZSR.D_138:D00780:73:HLVCNBCXX:1:1105:4743:7161 2:N:0:ATCTCG
GGAATATTGGACAATGGGCGAAAGCCTGATCCAGCAATACCGCGTGTGTGAAGAAGGCCC
GAGGGTTGTAAAGCACTTTCAATTGTGAAGAGGGGATAGTTAGTTAATACCTGTCTATCC
TGACGTTAACTTTA
>ZSR.D_139:D00780:73:HLVCNBCXX:1:1105:4809:7156 2:N:0:ATCTCG
GGAATATTGCACAATGGGGGAAACCCTGATGCAGCAACGCCGCGTGGAGGATGACACATT
TCGGTGCGTAAACTCCTTTTATATAGGAAGATAATGACGGTACTATATGAATAA
>ZSR.D_140:D00780:73:HLVCNBCXX:1:1105:6438:7245 2:N:0:ATCTCG
GGAATATTGCACAATGGGGGAAACCCTGATGCAGCAACGCCGCGTGGAGGATGACACATT
TCGGTGCGTAAACTCCTTTTATATAGGAAGATAATGACGGTACTA
>ZSR.D_141:D00780:73:HLVCNBCXX:1:1105:12776:7219 2:N:0:ATCTCG
GGAATATTGGACAATGGGCGAAAGCCTGATCCAGCAATACCGCGTGTGTGAAGAAGGCCC
GAGGGTTGTAAAGCACTTTCAATTGTGAAGAGGGGATAGTTAGTTAATACCTGTCTATCC
TGACGTTAA
>ZSR.D_142:D00780:73:HLVCNBCXX:1:1105:13682:7035 2:N:0:ATCTCG
GGAATATTGGACAATGGGGGCAACCCTGATCCAGCAATGCCACGTGTGTGAAGAAGGCCT
GAGGGTTGTAAAGCACTTTAGTCAGGGAGGAAGGCTCTGTGGTTAATAGCCATGGGGATT
GACGTTACCTGAAG
>ZSR.D_143:D00780:73:HLVCNBCXX:1:1105:13514:7121 2:N:0:ATCTCG
GGAATATTGGACAATGGGGGCAACCCTGATCCAGCAATACCATGTGTGTGAAGAAGGCCT
TAGGGTTGTAAAGCACTTTAGTTTGTGAGGAAAGTTATTAGGTTAAGAGCTAGATAATTT
GACGTT
>ZSR.D_144:D00780:73:HLVCNBCXX:1:1105:19659:7139 2:N:0:ATCTCG
GGAATATTGCACAATGGGCGCAAGCCTGATGCAGCCATGCCGCGTGTGTGAAGAAGGCTC
TAGGGTTGTAAAGCACTTTCAGCAGTGAGGAAAGCTTGTTGGTTAATAGCCATCAAGTGT
GACGTTAACTGCAGAA
>ZSR.D_145:D00780:73:HLVCNBCXX:1:1105:20022:7103 2:N:0:ATCTCG
GGAATATTGGTCAATGGAGGCAACTCTGAACCAGCCATGCCGCGTGTGTGATGAAGGCCC
TTTGGGTTGTAAAGCACTTTTATATAGGAAGAATGACAGGGATTTATCCTTGGAGAGACG
GTACTATAG
>ZSR.D_146:D00780:73:HLVCNBCXX:1:1105:1382:7290 2:N:0:ATCTCG
GGAATATTGCACAATGGGCGCAAGCCTGATGCAGCCATGCCGCGTGTGTGAAGAAGGCTC
TAGGGTTGTAAAGCACTTTCAGCAGTGAGGAAAGCTTGTTGGTTAATACCCATCAAGTGT
GACGTTAACTGCAGAAGAAGCAC
>ZSR.D_147:D00780:73:HLVCNBCXX:1:1105:7395:7407 2:N:0:ATCTCG
GGAATCTTGCACAATGGGCGAAAGCCTGATGCAGCCATGCCGCGTGCGTGATGAAGGCCT
TCGGGTTGTAAAGCGCTTTTAGGTGCGACGATGATGACGGTAACACCGGAAAAAGCCCCG
GCTAACTTCGTGCC
>ZSR.D_148:D00780:73:HLVCNBCXX:1:1105:10606:7302 2:N:0:ATCTCG
GGAATATTGGACAATGGGGGCAACCCTGATCCAGCAATGCCACGTGTGTGAAGAAGGCCT
GAGGGTTGTAAAGCACTTTAGTCAGGGAGGAAGGCTCTGTGGTTAATAGCCATGGGGATT
GACGT
>ZSR.D_149:D00780:73:HLVCNBCXX:1:1105:18337:7459 2:N:0:ATCTCG
GGAATATTGCACAATGGGGGAAACCCTGATGCAGCAACGCCGCGTGGAGGATGACACATT
TCGGTGCGTAAACTCCTTTTATATAGGAAGATAATGACGGTACTATATGAATAAGCACCG
GCTAACTCCGTGC
>ZSR.D_150:D00780:73:HLVCNBCXX:1:1105:5359:7646 2:N:0:ATCTCG
GGAATATTGGACAATGGGCGAAAGCCTGATCCAGCAATACCGCGTGTGTGAAGAAGGCCC
GAGGGTTGTAAAGCACTTTCAATTGTGAAGAGGGGATAGTTAGTTAATACCTGTCTATCC
TGACGTT
>ZSR.D_151:D00780:73:HLVCNBCXX:1:1105:7095:7671 2:N:0:ATCTCG
GGAATATTGCACAATGGGCGAAAGCCTGATGCAGCCATGCCGCGTGTGTGAAGAAGGCTC
TAGGGTTGTAAAGCACTTTCAGTAGGGAGGAAAGGTTGAAGGTTAATACCCTTTGGCTGT
GACGT
>ZSR.D_152:D00780:73:HLVCNBCXX:1:1105:8179:7538 2:N:0:ATCTCG
GGAATATTGCACAATGGGGGAAACCCTGATGCAGCAACGCCGCGTGGAGGATGACACATT
TCGGTGCGTAAACTCCTTTTATATAGGAAGATAATGACGGTACTATATGAATAAGCACCG
GCTAACTCCGTGCCAG
>ZSR.D_153:D00780:73:HLVCNBCXX:1:1105:8734:7558 2:N:0:ATCTCG
GGAATATTGCACAATGGGGGGAACCCTGATGCAGCCATGCCGCGTGTGTGAAGAAGGCCT
TCGGGTTGTAAAGCACTTTCAGTGGGGAGGAAAGGGTGATGCTTAATACATATCATCTGT
GACGTTACCCAC
>ZSR.D_154:D00780:73:HLVCNBCXX:1:1105:8614:7595 2:N:0:ATCTCG
GGAATATTGGACAATGGGCGCAAGCCTGATCCAGCCATGCCGCGTGTGTGAAGAAGGCTT
TCGGGTTGTAAAGCACTTTCAGTCGGGAGGAAGGCTGCCTGGTTAATACCCAGGTAGATT
GACGTT
>ZSR.D_155:D00780:73:HLVCNBCXX:1:1105:11532:7628 2:N:0:ATCTCG
GGAATATTGGACAATGGGCGAAAGCCTGATCCAGCAATGCCATGTGTGTGAAGAAGGCTC
TAGGGTTGTAAAGCACTTTAGTTGGGGAGGAAAGCTTATGAGTTAATAGCTCATGAGAAG
GACGTTAC
>ZSR.D_156:D00780:73:HLVCNBCXX:1:1105:13579:7511 2:N:0:ATCTCG
GGAATATTGCACAATGGGGGAAACCCTGATGCAGCAACGCCGCGTGGAGGATGACACATT
TCGGTGCGTAAACTCCTTTTATATAGGAAGATAATGACGGTACTATATGAATAAGCACCG
GCTAAC
>ZSR.D_157:D00780:73:HLVCNBCXX:1:1105:18907:7518 2:N:0:ATCTCG
GGAATATTGGACAATGGGGGCAACCCTGATCCAGCAATGCCACGTGTGTGAAGAAGGCCT
GAGGGTTGTAAAGCACTTTAGTCAGGGAGGAAGGCTCTGTGGTTAATAGCCATGGGGATT
GACGTTACC
>ZSR.D_158:D00780:73:HLVCNBCXX:1:1105:2839:7869 2:N:0:ATCTCG
GGAATATTGGACAATGGGGGCAACCCTGATCCAGCAATGCCGCGTGAATGAAGAAGGCCT
TAGGGTTGTAAAGTTCTTTCAACTGTGACGATGATGACGGTAGCAGTAGAAGAA
>ZSR.D_159:D00780:73:HLVCNBCXX:1:1105:3609:7901 2:N:0:ATCTCG
GGAATATTGGACAATGGGCGAAAGCCTGATCCAGCAATACCGCGTGTGTGAAGAAGGCCC
GAGGGTTGTAAAGCACTTTCAATTGTGAAGAGGGGATAGTTAGTTAATACCTGTCTATCC
TGACGTT
>ZSR.D_160:D00780:73:HLVCNBCXX:1:1105:4318:7813 2:N:0:ATCTCG
GGAATATTGGACAATGGGCGAAAGCCTGATCCAGCAATACCGCGTGTGTGAAGAAGGCCC
GAGGGTTGTAAAGCACTTTCAATTGTGAAGAGGGGATAGTTAGTTAATACCTGTCTATCC
TGACGTTAACTTTAGAAG
>ZSR.D_161:D00780:73:HLVCNBCXX:1:1105:5078:7801 2:N:0:ATCTCG
GGAATATTGCACAATGGGGGAAACCCTGATGCAGCAACGCCGCGTGGAGGATGACACATT
TCGGTGCGTAAACTCCTTTTATATAGGAAGATAATGACGGTACTATATGAATAAGCACCG
GCTAACTCCGTGCCAGC
>ZSR.D_162:D00780:73:HLVCNBCXX:1:1105:6041:7845 2:N:0:ATCTCG
GGAATATTGCACAATGGGCGCAAGCCTGATGCAGCCATGCCGCGTGTGTGAAGAAGGCTC
TAGGGTTGTAAAGCACTTTCAGCAGTGAGGAAAGCTTGTTGGTTAATAGCCATCAAGTGT
GACGTTAACTGCAGAAGAAGCAC
>ZSR.D_163:D00780:73:HLVCNBCXX:1:1105:11528:7844 2:N:0:ATCTCG
GGAATATTGCACAATGGGCGCAAGCCTGATGCAGCCATGCCGCGTGTGTGAAGAAGGCCT
TCGGGTTGTAAAGCACTTTCAGTCGTGAGGAAGGTAGTGTAGTTAATAGCTGCATTATTT
GACGTTAGCGACAGAAGA
>ZSR.D_164:D00780:73:HLVCNBCXX:1:1105:4659:8227 2:N:0:ATCTCG
GGAATATTGCACAATGGGGGAAACCCTGATGCAGCAACGCCGCGTGGAGGATGACACATT
TCGGTGCGTAAACTCCTTTTATATAGGAAGATAATGACGGTACTATATGAATAAGCACCG
GCTAACTCCGTGCCA
>ZSR.D_165:D00780:73:HLVCNBCXX:1:1105:6129:8243 2:N:0:ATCTCG
GGAATATTGCACAATGGGCGCAAGCCTGATGCAGCCATGCCGCGTGTGTGAAGAAGGCTC
TAGGGTTGTAAAGCACTTTCAGCAGTGAGGAAAGCTTGTTGGTTAATAGCCATCAAGTGT
GACGTT
>ZSR.D_166:D00780:73:HLVCNBCXX:1:1105:10822:8133 2:N:0:ATCTCG
GGAATATTGCACAATGGGCGCAAGCCTGATGCAGCCATGCCGCGTGTGTGAAGAAGGCCT
TCGGGTTGTAAAGCACTTTCAGCGAGGAGGAAGGGTTAGTAGTTAATACCTGCTAGCTTT
GACGT
>ZSR.D_167:D00780:73:HLVCNBCXX:1:1105:14315:8186 2:N:0:ATCTCG
GGAATATTGCACAATGGGGGAAACCCTGATGCAGCAACGCCGCGTGGAGGATGACACATT
TCGGTGCGTAAACTCCTTTTATATAGGAAGATAATGACGGTACTATATGAATAAGCACCG
GCTAACTCCGTGCCAGCAGCCGCGGTA
>ZSR.D_168:D00780:73:HLVCNBCXX:1:1105:14259:8231 2:N:0:ATCTCG
GGAATATTGCACAATGGGGGAAACCCTGATGCAGCAACGCCGCGTGGAGGATGACACATT
TCGGTGCGTAAACTCCTTTTATATAGGAAGATAATGACGGTACTATATGAATAAGCACC
>ZSR.D_169:D00780:73:HLVCNBCXX:1:1105:16635:8073 2:N:0:ATCTCG
AGAATCATTCACAATGGGGGCAACCCTGATGGTGCAACGCCGCGTGGAGGATGAAGGCCC
TAGGGTCGTAAACTCCTGTCATATGAGAGTAAGGCTTATGTGTTAATAGCATATAAGTTT
GATAGTATCATAAGAGGAAGGGA
>ZSR.D_170:D00780:73:HLVCNBCXX:1:1105:18813:8115 2:N:0:ATCTCG
GGAATATTGCACAATGGGCGCAAGCCTGATGCAGCCATGCCGCGTGTGTGAAGAAGGCTC
TAGGGTTGTAAAGCACTTTCAGCAGTGAGGAAAGCTTGTTGGTTAATACCCATCAAGTGT
G
>ZSR.D_171:D00780:73:HLVCNBCXX:1:1105:19208:8222 2:N:0:ATCTCG
GGAATATTGGTCAATGGAGGCAACTCTGAACCAGCCATGCCGCGTGTGTGATGAAGGCCC
TTTGGGTTGTAAAGCACTTTTATATAGGAAGAATGACAGGGATTTATCCTTGGAGAGACG
GTACTATAGGAATAAGCACCGGCTAACTCCGTGCCAGCAGCC
>ZSR.D_172:D00780:73:HLVCNBCXX:1:1105:6503:8337 2:N:0:ATCTCG
GGAATATTGCACAATGGGGGAAACCCTGATGCAGCAACGCCGCGTGGAGGATGACACATT
TCGGTGCGTAAACTCCTTTTATATAGGAAGATAATGACGGTACTATATGAATAAGCACCG
GCTAAC
>ZSR.D_173:D00780:73:HLVCNBCXX:1:1105:7348:8364 2:N:0:ATCTCG
GGAATATTGCACAATGGGCGCAAGCCTGATGCAGCCATGCCGCGTGTATGAAGAAGGCCT
TCGGGTTGTAAAGTACTTTCAGCAGTGAGGAAGGGATGTACGTTAATAGCGTGCATTTTT
GACGT
>ZSR.D_174:D00780:73:HLVCNBCXX:1:1105:8078:8282 2:N:0:ATCTCG
GGAATCTTGCGCAATGGGCGAAAGCCTGACGCAGCCACGCCGCGTGCCGGAAGACGGCCC
TATGGGTTGTAAACGGCTTTTGAATGGGAAGAACGAGAAGGTTTCGATCTTCTGTGACGG
TACCA
>ZSR.D_175:D00780:73:HLVCNBCXX:1:1105:10820:8485 2:N:0:ATCTCG
GGAATATTGCACAATGGGGGAAACCCTGATGCAGCAACGCCGCGTGGAGGATGACACATT
TCGGTGCGTAAACTCCTTTTATATAGGAAGATAATGACGGTACTATATGAATAAGCACCG
GCT
>ZSR.D_176:D00780:73:HLVCNBCXX:1:1105:12649:8462 2:N:0:ATCTCG
GGAATATTGCACAATGGGCGCAAGCCTGATGCAGCCATGCCGCGTGTGTGAAGAAGGCCT
TCGGGTTGTAAAGCACTTTCAGCGAGGAGGAAGGGTTAGTAGTTAATACCTGCTAGCTTT
GACGTT
>ZSR.D_177:D00780:73:HLVCNBCXX:1:1105:18002:8311 2:N:0:ATCTCG
GGAATATTGGACAATGGGCGCAAGCCTGATCCAGCCATGCCGCGTGTGTGAAGAAGGCTT
TCGGGTTGTAAAGCACTTTCAGTCGGGAGGAAGGCTGCCTAGTTAATACCTAGGTAGATT
G
>ZSR.D_178:D00780:73:HLVCNBCXX:1:1105:18575:8315 2:N:0:ATCTCG
GGAATATTGGACAATGGGGGCAACCCTGATCCAGCAATGCCACGTGTGTGAAGAAGGCCT
GAGGGTTGTAAAGCACTTTAGTCAGGGAGGAAGGCTCTGTGGTTAATAGCCATGGGGATT
GACGTT
>ZSR.D_179:D00780:73:HLVCNBCXX:1:1105:1352:8710 2:N:0:ATCTCG
GGAATATTGCACAATGGGGGGAACCCTGATGCAGCCATGCCGCGTGTGTGAAGAAGGCCC
TAGGGTTGTAAAGCACTTTCAGCAGTGAGGAAAGGTGTGTGGTTAATACCCACATACTGT
GACGTTAA
>ZSR.D_180:D00780:73:HLVCNBCXX:1:1105:2133:8740 2:N:0:ATCTCG
GGAATATTGCACAATGGGCGCAAGCCTGATGCAGCCATGCCGCGTGTGTGAAGAAGGCCT
TCGGGTTGTAAAGCACTTTCAGCGAGGAGGAAGGGTTAGTAGTTAATACCTGCTAGCTTT
GACGTTACTCGCAGAAG
>ZSR.D_181:D00780:73:HLVCNBCXX:1:1105:4107:8511 2:N:0:ATCTCG
GGAATATTGCACAATGGGGGAAACCCTGATGCAGCAACGCCGCGTGGAGGATGACACATT
TCGGTGCGTAAACTCCTTTTATATAGGAAGATAATGACGGTACTATATGAATAAGCACCG
GCTAAC
>ZSR.D_182:D00780:73:HLVCNBCXX:1:1105:12165:8550 2:N:0:ATCTCG
GGAATATTGCACAATGGGCGCAAGCCTGATGCAGCCATGCCGCGTGTGTGAAGAAGGCTC
TAGGGTTGTAAAGCACTTTCAGCAGTGAGGAAAGGTTAGTAGTTAATACCTGCT
>ZSR.D_183:D00780:73:HLVCNBCXX:1:1105:12065:8712 2:N:0:ATCTCG
GGAATATTGCACAATGGGGGAAACCCTGATGCAGCAACGCCGCGTGGAGGATGACACATT
TCGGTGCGTAAACTCCTTTTATATAGGAAGATAATGACGGTACTATATGAATAAGCACCG
GCTAAC
>ZSR.D_184:D00780:73:HLVCNBCXX:1:1105:17857:8597 2:N:0:ATCTCG
GGAATATTGCACAATGGGGGAAACCCTGATGCAGCAACGCCGCGTGGAGGATGACACATT
TCGGTGCGTAAACTCCTTTTATATAGGAAGATAATGACGGTACTATATGAATAAGCACCG
GCTAAC
>ZSR.D_185:D00780:73:HLVCNBCXX:1:1105:1357:8953 2:N:0:ATCTCG
GGAATATTGCACAATGGGCGCAAGCCTGATGCAGCCATGCCGCGTGTGTGAAGAAGGCCT
TCGGGTTGTAAAGCACTTTCAGCGAGGAGGAAGGGTTAGTAGTTAATACCTGCT
>ZSR.D_186:D00780:73:HLVCNBCXX:1:1105:4906:8880 2:N:0:ATCTCG
GGAATATTGCACAATGGGCGCAAGCCTGATGCAGCCATGCCGCGTGTGTGAAGAAGGCCT
TCGGGTTGTAAAGCACTTTCAGCGAGGAGGAAGGGTTAGTAGTTAATACCTGCTAGCTTT
GACGTTACTCGCAGAA
>ZSR.D_187:D00780:73:HLVCNBCXX:1:1105:5912:8874 2:N:0:ATCTCG
GGAATATTGCACAATGGGGGAAACCCTGATGCAGCCATGCCGCGTGTGTGAAGAAGGCTC
TAGGGTTGTAAAGCACTTTCAGCGAGGAGGAAAGGTTAGTAGTTAATACCTGCT
>ZSR.D_188:D00780:73:HLVCNBCXX:1:1105:8268:8920 2:N:0:ATCTCG
GGAATATTGCACAATGGGGGAAACCCTGATGCAGCAACGCCGCGTGGAGGATGACACATT
TCGGTGCGTAAACTCCTTTTATATAGGAAGATAATGACGGTACTATATGAATAAGCACCG
GCTAAC
>ZSR.D_189:D00780:73:HLVCNBCXX:1:1105:8492:8942 2:N:0:ATCTCG
GGAATATTGGACAATGGGCGCAAGCCTGATCCAGCCATGCCGCGTGTGTGAAGAAGGCTT
TCGGGTTGTAAAGCACTTTCAGTCGGGAGGAAGGCTGCCTAGTTAATACCTAGGTAGATT
GACGT
>ZSR.D_190:D00780:73:HLVCNBCXX:1:1105:16747:8853 2:N:0:ATCTCG
GGAATATTGCACAATGGGCGCAAGCCTGATGCAGCCATGCCGCGTGTGTGAAGAAGGCTC
TAGGGTTGTAAAGCACTTTCAGCAGTGAGGAAAGGTTAGTAGTTAATACCTGCTAGCTGT
G
>ZSR.D_191:D00780:73:HLVCNBCXX:1:1105:3043:9014 2:N:0:ATCTCG
GGAATATTGCACAATGGGGGAAACCCTGATGCAGCAACGCCGCGTGGAGGATGACACATT
TCGGTGCGTAAACTCCTTTTATATAGGAAGATAATGACGGTACTATATGAATAAGCACCG
GCTAACTCCGTGCCAGC
>ZSR.D_192:D00780:73:HLVCNBCXX:1:1105:14519:9100 2:N:0:ATCTCG
GGAATATTGCACAATGGGGGGAACCCTGATGCAGCCATGCCGCGTGTATGAAGAAGGCCT
TCGGGTTGTAAAGTACTTTCAGTCGTGAGGAAGGCAATGTAGTTAATAGCTGCATTGTTT
GACGTT
>ZSR.D_193:D00780:73:HLVCNBCXX:1:1105:15454:9052 2:N:0:ATCTCG
GGAATATTGCACAATGGGCGCAAGCCTGATGCAGCCATGCCGCGTGTGTGAAGAAGGCTC
TAGGGTTGTAAAGCACTTTCAGCAGTGAGGAAAGCTTGTTGGTTAATACCCATCAAGTGT
GACGTT
>ZSR.D_194:D00780:73:HLVCNBCXX:1:1105:15654:9042 2:N:0:ATCTCG
GGAATATTGCACAATGGGCGCAAGCCTGATGCAGCCATGCCGCGTGTGTGAAGAAGGCTC
TAGGGTTGTAAAGCACTTTCAGCAGTGAGGAAAGCTTGTTGGTTAATACCCATC
>ZSR.D_195:D00780:73:HLVCNBCXX:1:1105:16631:9209 2:N:0:ATCTCG
GGAATATTGCACAATGGGCGCAAGCCTGATGCAGCCATGCCGCGTGTGTGAAGAAGGCTC
TAGGGTTGTAAAGCACTTTCAGCAGTGAGGAAAGCTTGTTGGTTAATAGCCATCAAGTGT
GACGTTAACTGCAGAA
>ZSR.D_196:D00780:73:HLVCNBCXX:1:1105:18168:9023 2:N:0:ATCTCG
GGAATATTGCACAATGGGCGAAAGCCTGATGCAGCCATGCCGCGTGTGTGAAGAAGGCTC
TAGGGTCGTAAAGCACTTTCAGTAGGGAGGAAAGGAGTGTAGTTAATACCTGCATTCTGT
G
>ZSR.D_197:D00780:73:HLVCNBCXX:1:1105:20109:9013 2:N:0:ATCTCG
GGAATATTGCACAATGGGCGCAAGCCTGATGCAGCCATGCCGCGTGTGTGAAGAAGGCCT
TCGGGTTGTAAAGCACTTTCAGCGAGGAGGAAGGGTTAGTAGTTAATACCTGCTAGCTTT
G
>ZSR.D_198:D00780:73:HLVCNBCXX:1:1105:3582:9469 2:N:0:ATCTCG
GGAATATTGCACAATGGGGGAAACCCTGATGCAGCAACGCCGCGTGGAGGATGACACATT
TCGGTGCGTAAACTCCTTTTATATAGGAAGATAATGACGGTACTATATGAATAAGCACCG
GCTAACTC
>ZSR.D_199:D00780:73:HLVCNBCXX:1:1105:9594:9340 2:N:0:ATCTCG
GGAATATTGCACAATGGGCGCAAGCCTGATGCAGCCATGCCGCGTGTGTGAAGAAGGCTC
TAGGGTTGTAAAGCACTTTCAGCAGTGAGGAAAGCTTGTTGGTTAATACCCATCAAGTGT
GACGTT
>ZSR.D_200:D00780:73:HLVCNBCXX:1:1105:9647:9381 2:N:0:ATCTCG
GGAATATTGGACAATGGGCGCAAGCCTGATCCAGCCATGCCGCGTGTGTGAAGAAGGCTT
TCGGGTTGTAAAGCACTTTCAGTCGGGAGGAAGGCTGCCTAGTTAATACCTAGGTAGATT
GAC
>ZSR.D_201:D00780:73:HLVCNBCXX:1:1105:13754:9253 2:N:0:ATCTCG
GGAATATTGGACAATGGGCGCAAGCCTGATCCAGCAATGCCGCGTGTGTGAAGAAGGCCC
TAGGGTCGTAAAGCACTTTCAATTGAGAAGAAAGGTTATAGGTTAATACCCTATGATTTT
GACGGT
>ZSR.D_202:D00780:73:HLVCNBCXX:1:1105:14626:9261 2:N:0:ATCTCG
GGAATATTGGACAATGGGGGCAACCCTGATCCAGCAATGCCACGTGTGTGAAGAAGGCCT
GAGGGTTGTAAAGCACTTTAGTCAGGGAGGAAGGCTCTGTGGTTAATAGCCATGGGGATT
GACGTTAC
>ZSR.D_203:D00780:73:HLVCNBCXX:1:1105:19370:9396 2:N:0:ATCTCG
GGAATATTGCACAATGGGGGAAACCCTGATGCAGCAACGCCGCGTGGAGGATGACACATT
TCGGTGCGTAAACTCCTTTTATATAGGAAGATAATGACGGTACTATATGAATAAGCACCG
GCTAAC
>ZSR.D_204:D00780:73:HLVCNBCXX:1:1105:20203:9328 2:N:0:ATCTCG
GGAATATTGCACAATGGGGGAAACCCTGATGCAGCAACGCCGCGTGGAGGATGACACATT
TCGGTGCGTAAACTCCTTTTATATAGGAAGATAATGACGGTACTATATGAATA
>ZSR.D_205:D00780:73:HLVCNBCXX:1:1105:3119:9541 2:N:0:ATCTCG
GGAATATTGCACAATGGGGGAAACCCTGATGCAGCAACGCCGCGTGGAGGATGACACATT
TCGGTGCGTAAACTCCTTTTATATAGGAAGATAATGACGGTACTATATGAATAAGCACCG
GCTAACTCCGTGCCAGCAGCCGCGGTA
>ZSR.D_206:D00780:73:HLVCNBCXX:1:1105:7330:9573 2:N:0:ATCTCG
GGAATATTGCACAATGGGGGGAACCCTGATGCAGCCATGCCGCGTGTGTGAAGAAGGCCC
TAGGGTTGTAAAGCACTTTCAGCAGTGAGGAAAGGTGTGTGGTTAATACCCGCATACTGT
GACGT
>ZSR.D_207:D00780:73:HLVCNBCXX:1:1105:13753:9680 2:N:0:ATCTCG
GGAATATTGCACAATGGGCGCAAGCCTGATGCAGCCATGCCGCGTGTGTGAAGAAGGCTC
TAGGGTTGTAAAGCACTTTCAGCAGTGAGGAAAGCTTGTTGGTTAATACCCATCAAGTG
>ZSR.D_208:D00780:73:HLVCNBCXX:1:1105:15313:9601 2:N:0:ATCTCG
CGAATCATCCACAATGGGCGAAAGCCTGATGGTGCGACGTCGCGTGGGGGATGACGGTCT
TCGGATTGTAAACCCCTGTCACTAAGGAGCAAAAACTAGGTTCATAGCCTAGCTTGAGTT
AACTTGGAGAGGAA
>ZSR.D_209:D00780:73:HLVCNBCXX:1:1105:16202:9711 2:N:0:ATCTCG
GGAATATTGCACAATGGGGGAAACCCTGATGCAGCAACGCCGCGTGGAGGATGACACATT
TCGGTGCGTAAACTCCTTTTATATAGGAAGATAATGACGGTACTATATGAATAAGCACCG
GCTAAC
>ZSR.D_210:D00780:73:HLVCNBCXX:1:1105:20648:9526 2:N:0:ATCTCG
GGAATATTGCACAATGGGCGCAAGCCTGATGCAGCCATGCCGCGTGTGTGAAGAAGGCTC
TAGGGTTGTAAAGCACTTTCAGCAGTGAGGAAAGCTTGTTGGTTAATACCCATCAAGTGT
GACGTTAAC
>ZSR.D_211:D00780:73:HLVCNBCXX:1:1105:2174:9769 2:N:0:ATCTCG
GGAATATTGGTCAATGGAGGCAACTCTGAACCAGCCATGCCGCGTGTGTGATGAAGGCCC
TTTGGGTTGTAAAGCACTTTTATATAGGAAGAATGACAGGGATTTATCCTTGGAGAGACG
GTACTATAGGAATA
>ZSR.D_212:D00780:73:HLVCNBCXX:1:1105:2300:9815 2:N:0:ATCTCG
GGAATATTGCACAATGGGGGAAACCCTGATGCAGCAACGCCGCGTGGAGGATGACACATT
TCGGTGCGTAAACTCCTTTTATATAGGAAGATAATGACGGTACTATATGAATAAGCACCG
GCTAACTCCGTGCCAGCA
>ZSR.D_213:D00780:73:HLVCNBCXX:1:1105:2573:9782 2:N:0:ATCTCG
GGAATATTGGACAATGGGCGAAAGCCTGATCCAGCAATACCGCGTGTGTGAAGAAGGCCC
GAGGGTTGTAAAGCACTTTCAATTGTGAAGAGGGGATAGTTAGTTAATACCTGTCTATCC
TGACGTTAACT
>ZSR.D_214:D00780:73:HLVCNBCXX:1:1105:4044:9980 2:N:0:ATCTCG
GGAATATTGCACAATGGGGGAAACCCTGATGCAGCAACGCCGCGTGGAGGATGACACATT
TCGGTGCGTAAACTCCTTTTATATAGGAAGATAATGACGGTACTATATGAATAAGCACCG
GCTAAC
>ZSR.D_215:D00780:73:HLVCNBCXX:1:1105:8118:9793 2:N:0:ATCTCG
GGAATATTGCACAATGGGGGAAACCCTGATGCAGCAACGCCGCGTGGAGGATGACACATT
TCGGTGCGTAAACTCCTTTTATATAGGAAGATAATGACGGTACTATATGAATAAGCACCG
G
>ZSR.D_216:D00780:73:HLVCNBCXX:1:1105:10141:9853 2:N:0:ATCTCG
GGAATATTGCACAATGGGCGCAAGCCTGATGCAGCCATGCCGCGTGTGTGAAGAAGGCCT
TCGGGTTGTAAAGCACTTTCAGCGAGGAGGAAGGGTTAGTAGTTAATACCTGCTAGCTTT
GACGT
>ZSR.D_217:D00780:73:HLVCNBCXX:1:1105:10097:9986 2:N:0:ATCTCG
GGAATATTGCACAATGGGCGCAAGCCTGATGCAGCCATGCCGCGTGTGTGAAGAAGGCCT
TCGGGTTGTAAAGCACTTTCAGCGAGGAGGAAGGGTTAGTAGTTAATACC
>ZSR.D_218:D00780:73:HLVCNBCXX:1:1105:12954:9793 2:N:0:ATCTCG
GGAATATTGCACAATGGGCGCAAGCCTGATGCAGCCATGCCGCGTGTATGAAGAAGGCCT
TCGGGTTGTAAAGTACTTTCAGCAGTGAGGAAGGGGTGTACGTTAATAGCGTGC
>ZSR.D_219:D00780:73:HLVCNBCXX:1:1105:15357:9985 2:N:0:ATCTCG
GGAATATTGCACAATGGGGGAAACCCTGATGCAGCCATGCCGCGTGTGTGAAGAAGGCCT
TCGGGTTGTAAAGCACTTTCAGCGAGGAGGAAAGGGTGTAAGTTAATACCTTACATCTGT
GACGTT
>ZSR.D_220:D00780:73:HLVCNBCXX:1:1105:19822:9866 2:N:0:ATCTCG
GGAATATTGCACAATGGGGGAAACCCTGATGCAGCAACGCCGCGTGGAGGATGACACATT
TCGGTGCGTAAACTCCTTTTATATAGGAAGATAATGACGGTACTATATGAATAAGCACCG
GCTAACTCC
>ZSR.D_221:D00780:73:HLVCNBCXX:1:1105:20782:9781 2:N:0:ATCTCG
GGAATATTGGACAATGGGGGCAACCCTGATCCAGCAATGCCACGTGTGTGAAGAAGGCCT
GAGGGTTGTAAAGCACTTTAGTCAGGGAGGAAGGCTCTGTGGTTAATAGCCATGGGGATT
GACGTTACC
>ZSR.D_222:D00780:73:HLVCNBCXX:1:1105:5798:10109 2:N:0:ATCTCG
GGAATATTGCACAATGGGCGCAAGCCTGATGCAGCCATGCCGCGTGTATGAAGAAGGCCT
TCGGGTTGTAAAGTACTTTCAGCAGTGAGGAAGGGATGTACGTTAATAGCGTGCATTTTT
GACGTTAGCTGCAGAA
>ZSR.D_223:D00780:73:HLVCNBCXX:1:1105:7097:10213 2:N:0:ATCTCG
GGAATATTGGACAATGGGCGCAAGCCTGATCCAGCCATGCCGCGTGTGTGAAGAAGGCTT
TCGGGTTGTAAAGCACTTTCAGTCGGGAGGAAGGCTGCCTGGTTAATACCCAGGT
>ZSR.D_224:D00780:73:HLVCNBCXX:1:1105:8716:10051 2:N:0:ATCTCG
GGAATATTGCACAATGGGGGAAACCCTGATGCAGCCATGCCGCGTGTGTGAAGAAGGCCT
TCGGGTTGTAAAGCACTTTCAGCGAGGAGGAAAGGGTGTAAGTTAATACCTTACATCTGT
GACGTTACTCGCAGAA
>ZSR.D_225:D00780:73:HLVCNBCXX:1:1105:9307:10042 2:N:0:ATCTCG
GGAATATTGGACAATGGGCGAAAGCCTGATCCAGCGACGCCGCGTGAGTGATGAAGGCCT
TAGGGTTGTAAAGCTCTTTTAGTGGGGAAGATAATGACGGTACCCACAGAAAAAGTCCCG
G
>ZSR.D_226:D00780:73:HLVCNBCXX:1:1105:10380:10062 2:N:0:ATCTCG
GGAATATTGCACAATGGGGGAAACCCTGATGCAGCAACGCCGCGTGGAGGATGACACATT
TCGGTGCGTAAACTCCTTTTATATAGGAAGATAATGACGGTACTATATGAATAAGCACCG
GCTAAC
>ZSR.D_227:D00780:73:HLVCNBCXX:1:1105:11056:10067 2:N:0:ATCTCG
GGAATCTTGGACAATGGGGGCAACCCTGATCCAGCCATGCCGCGTGAGTGATGAAGGCCC
TAGGGTCGTAAAGCTCTTTCGCCTGTGAAGATAATGACGGTAGCAGGTAAAGAAACCCCG
GCTAACTC
>ZSR.D_228:D00780:73:HLVCNBCXX:1:1105:16642:10066 2:N:0:ATCTCG
GGAATATTGGACAATGGGGGCAACCCTGATCCAGCCATGCCGCGTGTGTGAAGAAGGCCT
TCGGGTTGTAAAGCACTTTCAGTGAGGAAGAAGGCCTGCGGGTTAATAGCCGGCAGGAAG
GACATCACT
>ZSR.D_229:D00780:73:HLVCNBCXX:1:1105:17711:10073 2:N:0:ATCTCG
GGAATATTGCACAATGGGCGCAAGCCTGATGCAGCCATGCCGCGTGTGTGAAGAAGGCTC
TAGGGTTGTAAAGCACTTTCAGCAGTGAGGAAAGCTTGTTGGTTAATACCCATCAAGTGT
GACGTTAAC
>ZSR.D_230:D00780:73:HLVCNBCXX:1:1105:19640:10082 2:N:0:ATCTCG
GGAATATTGCGCAATGGACGAAAGTCTGACGCAGCCATGCCGCGTGCAGGAAGAATGCCC
TACGGGTTGTAAACTGCTTTTATACGGGAAGAAACCCCTCGACGTGTCGAGGGCTGACGG
T
>ZSR.D_231:D00780:73:HLVCNBCXX:1:1105:1382:10290 2:N:0:ATCTCG
GGAATATTGCACAATGGGCGCAAGCCTGATGCAGCCATGCCGCGTGTGTGAAGAAGGCTC
TAGGGTTGTAAAGCACTTTCAGCAGTGAGGAAAGCTTGTTGGTTAATACCCATCAAGTGT
GACGTTAACTGCAGAAGAAGCAC
>ZSR.D_232:D00780:73:HLVCNBCXX:1:1105:1510:10401 2:N:0:ATCTCG
GGAATATTGCACAATGGGCGCAAGCCTGATGCAGCCATGCCGCGTGTGTGAAGAAGGCTC
TAGGGTTGTAAAGCACTTTCAGCAGTGAGGAAAGCTTGTTGGTTAATACCCATCAAGTGT
GACGTTAACTGCAGAAGA
>ZSR.D_233:D00780:73:HLVCNBCXX:1:1105:3140:10444 2:N:0:ATCTCG
GGAATATTGCACAATGGGCGCAAGCCTGATGCAGCCATGCCGCGTGTGTGAAGAAGGCTT
TCGGGTTGTAAAGCACTTTCATCAGTGAGGAAAGGTTGATGGTTAATACCCATTAACTGT
GACGTTA
>ZSR.D_234:D00780:73:HLVCNBCXX:1:1105:10478:10460 2:N:0:ATCTCG
GGAATATTGCGCAATGGGGGGAACCCTGACGCAGCCATGCCGCGTGTGTGAAGAAGGCCT
TCGGGTTGTAAAGCACTTTCAGTTATGAGGAAAGGTTGGTAGTTAATACCTGCCAGCTGT
GACGTTAATAACA
>ZSR.D_235:D00780:73:HLVCNBCXX:1:1105:15588:10499 2:N:0:ATCTCG
GGAATATTGGTCAATGGAGGCAACTCTGAACCAGCCATGCCGCGTGAAGGATGACTGCCC
TATGGGTTGTAAACTTCTTTTATGTACGAAGAACTACAGTTACGTGTAATTGTTTGACGG
TAGTAC
>ZSR.D_236:D00780:73:HLVCNBCXX:1:1105:17457:10376 2:N:0:ATCTCG
GGAATATTGGACAATGGGCGGAAGCCTGATCCAGCCATGCCGCGTGCAGGAAGACTGCCC
TATGGGTTGTAAACTGCTTTTGTACAGGAAGAAACATCTCTACGAGTAGAGACTTGACGG
TACTGTAAGAATAAGCA
>ZSR.D_237:D00780:73:HLVCNBCXX:1:1105:18383:10440 2:N:0:ATCTCG
GGAATATTGCACAATGGGGGAAACCCTGATGCAGCAACGCCGCGTGGAGGATGACACATT
TCGGTGCGTAAACTCCTTTTATATAGGAAGATAATGACGGTACTATATGAATAAGCACCG
GCTAAC
>ZSR.D_238:D00780:73:HLVCNBCXX:1:1105:9040:10608 2:N:0:ATCTCG
GGAATATTGCACAATGGGCGCAAGCCTGATGCAGCCATGCCGCGTGTGTGAAGAAGGCTC
TAGGGTTGTAAAGCACTTTCAGCAGTGAGGAAAGGTTAGTAGTTAATACC
>ZSR.D_239:D00780:73:HLVCNBCXX:1:1105:12395:10543 2:N:0:ATCTCG
GGAATATTGCACAATGGGCGCAAGCCTGATGCAGCCATGCCGCGTGTGTGAAGAAGGCCT
TCGGGTTGTAAAGCACTTTCAGCGAGGAGGAAGGGTTAGTAGTTAATACCTGCTAGCTTT
GACGTTACTCGCAGA
>ZSR.D_240:D00780:73:HLVCNBCXX:1:1105:15994:10535 2:N:0:ATCTCG
GGAATATTGCACAATGGGGGAAACCCTGATGCAGCAACGCCGCGTGGAGGATGACACATT
TCGGTGCGTAAACTCCTTTTATATAGGAAGATAATGACGGTACTATATGAATAA
>ZSR.D_241:D00780:73:HLVCNBCXX:1:1105:18915:10750 2:N:0:ATCTCG
GGAATATTGCACAATGGGCGAAAGCCTGATGCAGCCATGCCGCGTGTGTGAAGAAGGCTC
TAGGGTTGTAAAGCACTTTCAGTAGGGAGGAAAGGTTGATGGTTAATACCCATTAGCTGT
GACGTTACCTACAGAAGAAGCACCG
>ZSR.D_242:D00780:73:HLVCNBCXX:1:1105:1821:10853 2:N:0:ATCTCG
GGAATATTGCACAATGGGGGAAACCCTGATGCAGCAACGCCGCGTGGAGGATGACACATT
TCGGTGCGTAAACTCCTTTTATATAGGAAGATAATGACGGTACTATATGAATAAGCACCG
GCTAACTCCGTGCCAG
>ZSR.D_243:D00780:73:HLVCNBCXX:1:1105:2128:10918 2:N:0:ATCTCG
GGAATCTTGGACAATGGGGGCAACCCTGATCCAGCCATGCCGCGTGAGTGATGAAGGCCT
TAGGGTCGTAAAGCTCTTTCGCCTGTGAAGATAATGACGGTAGCAGGTAAAGAAACCCCG
GCTAACTCCATGCC
>ZSR.D_244:D00780:73:HLVCNBCXX:1:1105:2493:10847 2:N:0:ATCTCG
GGAATATTGCACAATGGGCGCAAGCCTGATGCAGCCATGCCGCGTGTGTGAAGAAGGCCT
TCGGGTTGTAAAGCACTTTCAGCGAGGAGGAAGGGTTAGTAGTTAATACCTGCT
>ZSR.D_245:D00780:73:HLVCNBCXX:1:1105:2833:10808 2:N:0:ATCTCG
GGAATATTGCACAATGGGCGCAAGCCTGATGCAGCCATGCCGCGTGTGTGAAGAAGGCCT
TCGGGTTGTAAAGCACTTTCAGCGAGGAGGAAGGGTTAGTAGTTAATACCTGCT
>ZSR.D_246:D00780:73:HLVCNBCXX:1:1105:3279:10945 2:N:0:ATCTCG
GGAATATTGGACAATGGGCGAAAGCCTGATCCAGCCATCCCGCGTGCAGGAAGACGGCCC
TCTGGGTTGTAAACTGCTTTTGTATAGGACGAAACGCTGTTATTTATAACAGTCTGACG
>ZSR.D_247:D00780:73:HLVCNBCXX:1:1105:11419:10972 2:N:0:ATCTCG
GGAATATTGCACAATGGGCGCAAGCCTGATGCAGCCATGCCGCGTGTGTGAAGAAGGCTC
TAGGGTTGTAAAGCACTTTCAGCAGTGAGGAAAGCTTGTTGGTTAATAGCCATCAAGTGT
GACGTT
>ZSR.D_248:D00780:73:HLVCNBCXX:1:1105:13923:10873 2:N:0:ATCTCG
GGAATATTGGACAATGGGGGCAACCCTGATCCAGCAATGCCACGTGTGTGAAGAAGGCCT
GAGGGTTGTAAAGCACTTTAGTCAGGGAGGAAGGCTCTGTGGTTAATAGCCATGGGGATT
GACGTT
>ZSR.D_249:D00780:73:HLVCNBCXX:1:1105:20639:10844 2:N:0:ATCTCG
GGAATATTGCGCAATGGGGGAAACCCTGACGCAGCCATGCCGCGTGAGTGACGAAGGCCT
TAGGGTTGTAAAGCTCTTTCGCTAGGGAAGATAATGACGGTACCTAGTAAAGAAGCCCCG
G
>ZSR.D_250:D00780:73:HLVCNBCXX:1:1105:3030:11006 2:N:0:ATCTCG
GGAATATTGCACAATGGGCGCAAGCCTGATGCAGCCATGCCGCGTGTGTGAAGAAGGCTC
TAGGGTTGTAAAGCACTTTCAGCAGTGAGGAAAGCTTGTTGGTTAATACCCATCAAGTGT
GACGTTAACTGCAGAA
>ZSR.D_251:D00780:73:HLVCNBCXX:1:1105:3793:11102 2:N:0:ATCTCG
GGAATATTGCACAATGGGGGGAACCCTGATGCAGCCATGCCGCGTGTGTGAAGAAGGCCC
TAGGGTTGTAAAGCACTTTCAGCAGTGAGGAAAGGTGTGTGGTTAATACCCGCA
>ZSR.D_252:D00780:73:HLVCNBCXX:1:1105:6830:11165 2:N:0:ATCTCG
GGAATATTGCGCAATGGGGGGAACCCTGACGCAGCCATGCCGCGTGTGTGAAGAAGGCCT
TCGGGTTGTAAAGCACTTTCAGTTATGAGGAAAGGTTGGTAGTTAAT
>ZSR.D_253:D00780:73:HLVCNBCXX:1:1105:6994:11212 2:N:0:ATCTCG
GGAATATTGCACAATGGGCGCAAGCCTGATGCAGCCATGCCGCGTGTGTGAAGAAGGCCT
TCGGGTTGTAAAGCACTTTCAGCGAGGAGGAAGGGTTAGTAGTTAATACCTGCTAGCTTT
GACGT
>ZSR.D_254:D00780:73:HLVCNBCXX:1:1105:10181:11143 2:N:0:ATCTCG
GGAATATTGCACAATGGGCGCAAGCCTGATGCAGCCATGCCGCGTGTGTGAAGAAGGCTC
TAGGGTTGTAAAGCACTTTCAGCAGTGAGGAAAGCTTGTTGGTTAATACCCATCAAGTGT
G
>ZSR.D_255:D00780:73:HLVCNBCXX:1:1105:14509:11026 2:N:0:ATCTCG
GGAATATTGGACAATGGGGGCAACCCTGATCCAGCCATGCCGCGTGTGTGAAGAAGGCCT
TCGGGTTGTAAAGCACTTTCAGTGAGGAAGAAGGCCTGCGGG
>ZSR.D_256:D00780:73:HLVCNBCXX:1:1105:18091:11171 2:N:0:ATCTCG
GGAATATTGCACAATGGGGGAAACCCTGATGCAGCAACGCCGCGTGGAGGATGACACATT
TCGGTGCGTAAACTCCTTTTATATAGGAAGATAATGACGGTACTATATGAATAAGCACCG
GCTAAC
>ZSR.D_257:D00780:73:HLVCNBCXX:1:1105:18809:11004 2:N:0:ATCTCG
GGAATATTGGACAATGGGGGCAACCCTGATCCAGCAATGCCACGTGTGTGAAGAAGGCCT
GAGGGTTGTAAAGCACTTTAGTCAGGGAGGAAGGCTCTGTGGTTAATAGCCATGGGGATT
G
>ZSR.D_258:D00780:73:HLVCNBCXX:1:1105:20841:11220 2:N:0:ATCTCG
GGAATATTGGACAATGGGCGCAAGCCTGATCCAGCAATACCGCGTGTGTGAAGAAGGCCT
GAGGGTTGTAAAGCACTTTCAGTGGGGAGGAAAGGGTAGTAGTTAATACCTGCTATCTGT
GACGTTACC
>ZSR.D_259:D00780:73:HLVCNBCXX:1:1105:9707:11366 2:N:0:ATCTCG
GGAATATTGGACAATGGGGGCAACCCTGATCCAGCCATGCCGCGTGTGTGAAGAAGGCCT
TCGGGTTGTAAAGCACTTTCAGTGAGGAAGAAGGCCTGCGGGTCAATAACCGGCAGGAAG
G
>ZSR.D_260:D00780:73:HLVCNBCXX:1:1105:14950:11258 2:N:0:ATCTCG
GGAATATTGGACAATGGGCGAAAGCCTGATCCAGCAATACCGCGTGTGTGAAGAAGGCCC
GAGGGTTGTAAAGCACTTTCAATTGTGAAGAGGGGATAGTTAGTTAATACCTGTCTATCC
TGACGTTAA
>ZSR.D_261:D00780:73:HLVCNBCXX:1:1105:15872:11417 2:N:0:ATCTCG
GGAATATTGCACAATGGGGGAAACCCTGATGCAGCAACGCCGCGTGGAGGATGACACATT
TCGGTGCGTAAACTCCTTTTATATAGGAAGATAATGACGGTACTATATGAATAAGCACCG
GCTAACTCCGTGCCAG
>ZSR.D_262:D00780:73:HLVCNBCXX:1:1105:17003:11386 2:N:0:ATCTCG
GGAATATTGGTCAATGGGCGAGAGCCTGAACCAGCCATGCCGCGTGCAGGATGACGGCCT
TCTGGGTTGTAAACTGCTTTTATATGGGAAGAAAAAGCTCATGCGTGAGCAATTGCCGGT
A
>ZSR.D_263:D00780:73:HLVCNBCXX:1:1105:11422:11563 2:N:0:ATCTCG
GGAATATTGGACAATGGGCGCAAGCCTGATCCAGCCATGCCGCGTGTGTGAAGAAGGCTT
TCGGGTTGTAAAGCACTTTCAGTCGGGAGGAAGGCTGCCTAGTTAATACCTAGGTAGATT
GACGTT
>ZSR.D_264:D00780:73:HLVCNBCXX:1:1105:19863:11654 2:N:0:ATCTCG
GGAATATTGCACAATGGGGGAAACCCTGATGCAGCAACGCCGCGTGGAGGATGACACATT
TCGGTGCGTAAACTCCTTTTATATAGGAAGATAATGACGGTACTATATGAATAAGCACCG
GCTAAC
>ZSR.D_265:D00780:73:HLVCNBCXX:1:1105:1765:11966 2:N:0:ATCTCG
GGAATATTGCACAATGGGGGAAACCCTGATGCAGCAACGCCGCGTGGAGGATGACACATT
TCGGTGCGTAAACTCCTTTTATATAGGAAGATAATGACGGTACTATATGAATAAGCACCG
GCTAACTCCGTGCC
>ZSR.D_266:D00780:73:HLVCNBCXX:1:1105:7082:11971 2:N:0:ATCTCG
GGAATATTGCACAATGGGCGCAAGCCTGATGCAGCCATGCCGCGTGTGTGAAGAAGGCTT
TCGGGTTGTAAAGCACTTTCATCAGTGAGGAAAGGTTGATGGTTAATACCCATTAACTGT
G
>ZSR.D_267:D00780:73:HLVCNBCXX:1:1105:7929:11865 2:N:0:ATCTCG
GGAATATTGCACAATGGGCGCAAGCCTGATGCAGCCATGCCGCGTGTGTGAAGAAGGCCT
TCGGGTTGTAAAGCACTTTCAGCGAGGAGGAAGGGTTAGTAGTTAATACCTGCTAGCTTT
G
>ZSR.D_268:D00780:73:HLVCNBCXX:1:1105:8422:11945 2:N:0:ATCTCG
GGAATATTGCACAATGGGCGCAAGCCTGATGCAGCCATGCCGCGTGTGTGAAGAAGGCTC
TAGGGTTGTAAAGCACTTTCAGCAGTGAGGAAAGCTTGTTGGTTAATAGCCATCAAGTGT
G
>ZSR.D_269:D00780:73:HLVCNBCXX:1:1105:11389:11933 2:N:0:ATCTCG
AGAATCTTCCGCAATGGACGAAAGTCTGACGGAGCGACGCCGCGTGCGGGATGAAGGCCT
TCGGGTTGTAAACCGCTGTCGGAGGGAAGGAAATGGTAACTTGACCGAACCTCGGAGGAA
G
>ZSR.D_270:D00780:73:HLVCNBCXX:1:1105:12708:11797 2:N:0:ATCTCG
GGAATATTGCACAATGGGCGCAAGCCTGATGCAGCCATGCCGCGTGTGTGAAGAAGGCCT
TCGGGTTGTAAAGCACTTTCAGCGAGGAGGAAGGGTTAGTAGTTAATACCTGCTAGCTTT
GACGTTACT
>ZSR.D_271:D00780:73:HLVCNBCXX:1:1105:14407:11893 2:N:0:ATCTCG
GGAATATTGCACAATGGGCGCAAGCCTGATGCAGCCATGCCGCGTGTGTGAAGAAGGCTT
TCGGGTTGTAAAGCACTTTCATCAGTGAGGAAAGGTTGATGGTTAATACCCATTAACTGT
GACGTTAAC
>ZSR.D_272:D00780:73:HLVCNBCXX:1:1105:16524:11823 2:N:0:ATCTCG
GGAATATTGCACAATGGGGGAAACCCTGATGCAGCAACGCCGCGTGGAGGATGACACATT
TCGGTGCGTAAACTCCTTTTATATAGGAAGATAATGACGGTACTATATGAATAAGCACCG
G
>ZSR.D_273:D00780:73:HLVCNBCXX:1:1105:19968:11933 2:N:0:ATCTCG
GGAATATTGCACAATGGGGGAAACCCTGATGCAGCAACGCCGCGTGGAGGATGACACATT
TCGGTGCGTAAACTCCTTTTATATAGGAAGATAATGACGGTACTATATGAATAAGCACCG
GCTAAC
>ZSR.D_274:D00780:73:HLVCNBCXX:1:1105:19957:11972 2:N:0:ATCTCG
GGAATATTGCACAATGGGGGAAACCCTGATGCAGCAACGCCGCGTGGAGGATGACACATT
TCGGTGCGTAAACTCCTTTTATATAGGAAGATAATGACGGTACTATATGAATAAGCACCG
G
>ZSR.D_275:D00780:73:HLVCNBCXX:1:1105:1419:12072 2:N:0:ATCTCG
GGAATATTGCACAATGGGGGAAACCCTGATGCAGCAACGCCGCGTGGAGGATGACACATT
TCGGTGCGTAAACTCCTTTTATATAGGAAGATAATGACGGTACTATATGAATAAGCACCG
GCTAACTCCGTGCCAGCAG
>ZSR.D_276:D00780:73:HLVCNBCXX:1:1105:2166:12120 2:N:0:ATCTCG
GGAATATTGCACAATGGGCGCAAGCCTGATGCAGCCATGCCGCGTGTGTGAAGAAGGCTC
TAGGGTTGTAAAGCACTTTCAGCAGTGAGGAAAGCTTGTTGGTTAATAGCCATCAAGTGT
GACGTTAACTGCAGAAGAAGCA
>ZSR.D_277:D00780:73:HLVCNBCXX:1:1105:6092:12050 2:N:0:ATCTCG
GGAATATTGCACAATGGGCGCAAGCCTGATGCAGCCATGCCGCGTGTGTGAAGAAGGCCT
TCGGGTTGTAAAGCACTTTCAGCGAGGAGGAAGGGTTAGTAGTTAATACCTGCTAGCTTT
GACGTTACTCGCAGAA
>ZSR.D_278:D00780:73:HLVCNBCXX:1:1105:8131:12193 2:N:0:ATCTCG
GGAATCTTGGACAATGGGCGCAAGCCTGATCCAGCCATGCCGCGTGAGTGATGAAGGCCC
TAGGGTCGTAAAGCTCTTTCGCCAGGGATGATAATGACAGTACCTG
>ZSR.D_279:D00780:73:HLVCNBCXX:1:1105:10986:12130 2:N:0:ATCTCG
GGAATATTGCACAATGGGGGAAACCCTGATGCAGCAACGCCGCGTGGAGGATGACACATT
TCGGTGCGTAAACTCCTTTTATATAGGAAGATAATGACGGTACTATATGAATAAGCACCG
GCTAACT
>ZSR.D_280:D00780:73:HLVCNBCXX:1:1105:12880:12078 2:N:0:ATCTCG
GGAATATTGGACAATGGGGGCAACCCTGATCCAGCAATGCCACGTGTGTGAAGAAGGCCT
GAGGGTTGTAAAGCACTTTAGTCAGGGAGGAAGGCTCTGTGGTTAATAGCCATGGGGATT
GACGTTACCTGAAGAAT
>ZSR.D_281:D00780:73:HLVCNBCXX:1:1105:20456:12005 2:N:0:ATCTCG
GGAATATTGCGCAATGGGGGGAACCCTGACGCAGCCATGCCGCGTGTGTGAAGAAGGCCT
TCGGGTTGTAAAGCACTTTCAGTTATGAGGAAAGGTTGGTAGTTAATACCTGCCATCTGT
G
>ZSR.D_282:D00780:73:HLVCNBCXX:1:1105:13976:12329 2:N:0:ATCTCG
GGAATATTGGACAATGGGGGCAACCCTGATCCAGCAATGCCACGTGTGTGAAGAAGGCCT
GAGGGTTGTAAAGCACTTTAGTCAGGGAGGAAGGCTCTGTGGTTAATAGCCATGGGGATT
GACGTTACCTGAA
>ZSR.D_283:D00780:73:HLVCNBCXX:1:1105:14461:12447 2:N:0:ATCTCG
GGAATATTGCACAATGGGCGCAAGCCTGATGCAGCCATGCCGCGTGTGTGAAGAAGGCTC
TAGGGTTGTAAAGCACTTTCAGCAGTGAGGAAAGCTTGTTGGTTAATAGCCATCAAGTGT
GACGTTAACTGCAGAAGAAACAC
>ZSR.D_284:D00780:73:HLVCNBCXX:1:1105:18269:12498 2:N:0:ATCTCG
GGAATATTGCACAATGGGCGCAAGCCTGATGCAGCCATGCCGCGTGTGTGAAGAAGGCTC
TAGGGTTGTAAAGCACTTTCAGCAGTGAGGAAAGCTTGTTGGTTAATACCCATCAAGTGT
GACGTTAACTGCAGAAGAA
>ZSR.D_285:D00780:73:HLVCNBCXX:1:1105:20507:12320 2:N:0:ATCTCG
GGAATATTGGACAATGGGGGCAACCCTGATCCAGCAATGCCACGTGTGTGAAGAAGGCCT
GAGGGTTGTAAAGCACTTTAGTCAGGGAGGAAGGCTCTGTGGTTAATAGCCATGGGGATT
GACGTTACC
>ZSR.D_286:D00780:73:HLVCNBCXX:1:1105:2726:12723 2:N:0:ATCTCG
GGAATCTTGGACAATGGGGGCAACCCTGATCCAGCCATGCCGCGTGAGTGATGAAGGCCC
TAGGGTCGTAAAGCTCTTTCGCCTGTGAAGATAATGACGGTAGCAGGTAAAGAA
>ZSR.D_287:D00780:73:HLVCNBCXX:1:1105:3904:12558 2:N:0:ATCTCG
GGAATATTGCACAATGGGGGAAACCCTGATGCAGCAACGCCGCGTGGAGGATGACACATT
TCGGTGCGTAAACTCCTTTTATATAGGAAGATAATGACGGTA
>ZSR.D_288:D00780:73:HLVCNBCXX:1:1105:6289:12593 2:N:0:ATCTCG
GGAATATTGCACAATGGGCGCAAGCCTGATGCAGCCATGCCGCGTGTGTGAAGAAGGCTC
TAGGGTTGTAAAGCACTTTCAGCAGTGAGGAAAGGTTAGTAGTTAATACCTGCTAGCTGT
GACGTTAACTGCAGAAG
>ZSR.D_289:D00780:73:HLVCNBCXX:1:1105:6714:12627 2:N:0:ATCTCG
GGAATCTTGCGCAATGGAGGAAACTCTGACGCAGCCACGCCGCGTGCCGGATGAAGGCCC
TATGGGTTGTAAACGGCTTTTGAGTAGGAAGAACGACCGGATTTCGATCTGGTGTGACGG
TACTGCTTGAATAAG
>ZSR.D_290:D00780:73:HLVCNBCXX:1:1105:8838:12515 2:N:0:ATCTCG
GGAATATTGGACAATGGGCGAAAGCCTGATCCAGCAATGCCATGTGTGTGAAGAAGGCTC
TAGGGTTGTAAAGCACTTTAGTTGGGGAGGAAAGCTTATGAGTTAATAGCTCATGAGAAG
GACGTT
>ZSR.D_291:D00780:73:HLVCNBCXX:1:1105:10503:12535 2:N:0:ATCTCG
GGAATATTGGACAATGGGGGCAACCCTGATCCAGCAATGCCGCGTGTGTGAAGAAGGCCT
GCGGGTTGTAAAGCACTTTCAGCAGTGAAGAAAAGCTGACGGTTAATACCCGTCAGTCTT
GACAT
>ZSR.D_292:D00780:73:HLVCNBCXX:1:1105:14863:12721 2:N:0:ATCTCG
GGAATATTGCACAATGGGCGCAAGCCTGATGCAGCCATGCCGCGTGTGTGAAGAAGGCTC
TAGGGTTGTAAAGCACTTTCAGCAGTGAGGAAAGCTTGTTGGTTAATAGCCATCAAGTGT
GACGTTAAC
>ZSR.D_293:D00780:73:HLVCNBCXX:1:1105:20984:12573 2:N:0:ATCTCG
AGAATCTTCGGCAATGGACGCAAGTCTGACCGAGCGATGCCGCGTGCTGGATGAAGGCCC
TCGGGTTGTAAACAGCTGTCAGAGGGAAGGAAATTTTGACTGAACCTCAGAGGAAG
>ZSR.D_294:D00780:73:HLVCNBCXX:1:1105:4246:12818 2:N:0:ATCTCG
GGAATATTGCACAATGGGCGAAAGCCTGATGCAGCCATGCCGCGTGTGTGAAGAAGGCTC
TAGGGTTGTAAAGCACTTTCAGTAGGGAGGAAAGGTTGAAGGTTAATACCCTTTGGCTGT
GACGTTAC
>ZSR.D_295:D00780:73:HLVCNBCXX:1:1105:7016:12991 2:N:0:ATCTCG
GGAATATTGCACAATGGGCGCAAGCCTGATGCAGCCATGCCGCGTGTGTGAAGAAGGCTC
TAGGGTTGTAAAGCACTTTCAGCAGTGAGGAAAGCTTGTTGGTTAATACCCATCAAGTGT
GACGT
>ZSR.D_296:D00780:73:HLVCNBCXX:1:1105:12593:12875 2:N:0:ATCTCG
GGAATATTGCACAATGGGGGAAACCCTGATGCAGCAACGCCGCGTGGAGGATGACACATT
TCGGTGCGTAAACTCCTTTTATATAGGAAGATAATGACGGTACTATATGAATAAGCACCG
GCTAAC
>ZSR.D_297:D00780:73:HLVCNBCXX:1:1105:14329:12891 2:N:0:ATCTCG
GGAATATTGCACAATGGGCGCAAGCCTGATGCAGCCATGCCGCGTGTGTGAAGAAGGCTC
TAGGGTTGTAAAGCACTTTCAGCAGTGAGGAAAGCTTGTTGGTTAATACCCATCAAGTGT
GACGTTAACTGCAGAAG
>ZSR.D_298:D00780:73:HLVCNBCXX:1:1105:15794:12986 2:N:0:ATCTCG
GGAATATTGCACAATGGGCGCAAGCCTGATGCAGCCATGCCGCGTGTGTGAAGAAGGCCT
TCGGGTTGTAAAGCACTTTCAGTCGTGAGGAAGGGTTAGTAGTTAATACCTGCTAGCTTT
GACGTTAG
>ZSR.D_299:D00780:73:HLVCNBCXX:1:1105:16019:12880 2:N:0:ATCTCG
GGAATATTGCACAATGGGCGAAAGCCTGATGCAGCAATGCCGCGTGGAGGATGACGCATC
TAGGTGTGTAAACTCCTTTTATATGAGAAGATAATGACGGTATCATATGAATAAGCACCG
GCTAACTCCGTGC
>ZSR.D_300:D00780:73:HLVCNBCXX:1:1105:18945:12768 2:N:0:ATCTCG
GGAATATTGCACAATGGGCGCAAGCCTGATGCAGCCATGCCGCGTGTGTGAAGAAGGCTC
TAGGGTTGTAAAGCACTTTCAGCAGTGAGGAAAGCTTGTTGGTTAATACCCATCAAGTGT
GACGTTAACTGCAGAAGAAGCACCGGCT
>ZSR.D_301:D00780:73:HLVCNBCXX:1:1105:19470:12986 2:N:0:ATCTCG
GGAATATTGCACAATGGGCGCAAGCCTGATGCAGCCATGCCGCGTGTGTGAAGAAGGCTT
TCGGGTTGTAAAGCACTTTCATCAGTGAGGAAAGGTTGATGGTTAATACCCATTAACTGT
GACGTTAACTGAAGAAG
>ZSR.D_302:D00780:73:HLVCNBCXX:1:1105:4815:13127 2:N:0:ATCTCG
GGAATATTGGACAATGGGCGAAAGCCTGATCCAGCAATACCGCGTGTGTGAAGAAGGCCC
GAGGGTTGTAAAGCACTTTCAATTGTGAAGAGGGGATAGTTAGTTAATACCTGTCTATCC
TGACGTTAACTTTAGAAGAAGCA
>ZSR.D_303:D00780:73:HLVCNBCXX:1:1105:12746:13114 2:N:0:ATCTCG
GGAATATTGCGCAATGGGCGAAAGCCTGACGCAGCCATGCCGCGTGTGTGAAGAAGGCCT
TAGGGTTGTAAAGCACTTTCAATTGGGAAGAAAAGCTCATGGTTAATAACCATGAGCCCT
GACATTACC
>ZSR.D_304:D00780:73:HLVCNBCXX:1:1105:16668:13199 2:N:0:ATCTCG
GGAATATTGCACAATGGGCGCAAGCCTGATGCAGCCATGCCGCGTGTGTGAAGAAGGCTT
TCGGGTTGTAAAGCACTTTCATCAGTGAGGAAAGGTTGATGGTTAATACCCATTAACTGT
GACGTT
>ZSR.D_305:D00780:73:HLVCNBCXX:1:1105:1203:13409 2:N:0:ATCTCG
GGAATATTGGACAATGGGCGAAAGCCTGATCCAGCAATACCGCGTGTGTGAAGAAGGCCC
GAGGGTTGTAAAGCACTTTCAATTGTGAAGAGGGGATAGTTA
>ZSR.D_306:D00780:73:HLVCNBCXX:1:1105:4194:13484 2:N:0:ATCTCG
GGAATATTGCACAATGGGCGAAAGCCTGATGCAGCCATGCCGCGTGTGTGAAGAAGGCTC
TAGGGTTGTAAAGCACTTTCAGTAGGGAGGAAAGGTTGAAGGTTAATACCCTTTGGCTGT
GACGTTACCTACAG
>ZSR.D_307:D00780:73:HLVCNBCXX:1:1105:7873:13354 2:N:0:ATCTCG
GGAATATTGCACAATGGGGGAAACCCTGATGCAGCAACGCCGCGTGGAGGATGACACATT
TCGGTGCGTAAACTCCTTTTATATAGGAAGATAATGACGGTACTATATGAATAAGCACCG
GCTAACTCCGTGCCAGC
>ZSR.D_308:D00780:73:HLVCNBCXX:1:1105:13923:13315 2:N:0:ATCTCG
GGAATATTGCACAATGGGCGCAAGCCTGATGCAGCCATGCCGCGTGTGTGAAGAAGGCCT
TCGGGTTGTAAAGCACTTTCAGCGAGGAGGAAGGGTTAGTAGTTAATACCTGCTAGCTTT
GACGTTACTCGCAGAAGAAGCACCGGCT
>ZSR.D_309:D00780:73:HLVCNBCXX:1:1105:14293:13364 2:N:0:ATCTCG
GGAATCTTGGACAATGGGGGCAACCCTGATCCAGCCATGCCGCGTGAGTGATGAAGGCCC
TAGGGTCGTAAAGCTCTTTCGCCTGTGAAGATAATGACGGTAGCAGGTAAAGAAACCCCG
GCTAACTCCGTGCC
>ZSR.D_310:D00780:73:HLVCNBCXX:1:1105:14266:13430 2:N:0:ATCTCG
GGAATATTGCACAATGGGCGCAAGCCTGATGCAGCCATGCCGCGTGTGTGAAGAAGGCCT
TCGGGTTGTAAAGCACTTTCAGTCGTGAGGAAGGGTTAGTAGTTAATACCTGCTAGCTTT
GACGTTAGCGACAGAAG
>ZSR.D_311:D00780:73:HLVCNBCXX:1:1105:3043:13509 2:N:0:ATCTCG
GGAATATTGCACAATGGGCGCAAGCCTGATGCAGCCATGCCGCGTGTGTGAAGAAGGCCT
TCGGGTTGTAAAGCACTTTCAGCGAGGAGGAAGGGTTAGTAGTTAATACCTGCTAGCTTT
GACGTTACTCGCAGAAGAAGCACCGGCT
>ZSR.D_312:D00780:73:HLVCNBCXX:1:1105:6587:13653 2:N:0:ATCTCG
GGAATCTTGGACAATGGGCGCAAGCCTGATCCAGCCATGCCGCGTGAGTGATGAAGGCCC
TAGGGTCGTAAAGCTCTTTCGCCAGGGATGATAATGACAGTACCTGGTAAAGAAACCCCG
GCTAAC
>ZSR.D_313:D00780:73:HLVCNBCXX:1:1105:8012:13518 2:N:0:ATCTCG
GGAATATTGCACAATGGGCGCAAGCCTGATGCAGCCATGCCGCGTGTGTGAAGAAGGCCT
TCGGGTTGTAAAGCACTTTCAGCGAGGAGGAAGGGTTAGTAGTTAATACCTGCTAGCTTT
GACGTT
>ZSR.D_314:D00780:73:HLVCNBCXX:1:1105:11607:13578 2:N:0:ATCTCG
GGAATATTGCACAATGGGCGCAAGCCTGATGCAGCCATGCCGCGTGTGTGAAGAAGGCCT
TCGGGTTGTAAAGCACTTTCAGCGAGGAGGAAGGGTTAGTAGTTAATACCTGC
>ZSR.D_315:D00780:73:HLVCNBCXX:1:1105:15173:13696 2:N:0:ATCTCG
GGAATATTGGACAATGGGCGAAAGCCTGATCCAGCAATACCGCGTGTGTGAAGAAGGCCC
GAGGGTTGTAAAGCACTTTCAATTGTGAAGAGGGGATAGTTAGTTAATACCTGTCTATCC
TGACGT
>ZSR.D_316:D00780:73:HLVCNBCXX:1:1105:18497:13566 2:N:0:ATCTCG
GGAATATTGCACAATGGGGGAAACCCTGATGCAGCCATGCCGCGTGTGTGAAGAAGGCCT
TCGGGTTGTAAAGCACTTTCAGTGGGGAGGAAAGGGTGATGCCTAATACGTATCATCTGT
GACGTT
>ZSR.D_317:D00780:73:HLVCNBCXX:1:1105:19428:13635 2:N:0:ATCTCG
GGAATATTGGGCAATGGACGCAAGTCTGACCCAGCCATGCCGCGTGCAGGAAGACTGCCC
TATGGGTTGTAAACTGCTTTTTTACGGGAAGAATAAGGGGTACGAGTACCCTGGTGACGG
TACCGT
>ZSR.D_318:D00780:73:HLVCNBCXX:1:1105:2895:13917 2:N:0:ATCTCG
GGAATATTGGACAATGGGCGAAAGCCTGATCCAGCAATACCGCGTGTGTGAAGAAGGCCC
GAGGGTTGTAAAGCACTTTCAATTGTGAAGAGGGGATAGTTAGTTAATACCTGTCTATCC
TGACG
>ZSR.D_319:D00780:73:HLVCNBCXX:1:1105:3135:13887 2:N:0:ATCTCG
GGAATATTGCACAATGGGGGAAACCCTGATGCAGCAACGCCGCGTGGAGGATGACACATT
TCGGTGCGTAAACTCCTTTTATATAGGAAGATAATGACGGTACTATATGAATAAGCACCG
GCTAAC
>ZSR.D_320:D00780:73:HLVCNBCXX:1:1105:10684:13923 2:N:0:ATCTCG
GGAATATTGCGCAATGGGGGAAACCCTGACGCAGCCATGCCGCGTGAGTGACGAAGGCCT
TAGGGTTGTAAAGCTCTTTCGCTAGGGAAGATAATGACGGTACCTAGTAAAGAAGCCCCG
GCTAACT
>ZSR.D_321:D00780:73:HLVCNBCXX:1:1105:11104:13869 2:N:0:ATCTCG
GGAATATTGGACAATGGGCGAAAGCCTGATCCAGCAATGCCATGTGTGTGAAGAAGGCTC
TAGGGTTGTAAAGCACTTTAGTTGGGGAGGAAAGCTTATGAGTTAATAGCTCATGAGAAG
GACGTTACCCAAAG
>ZSR.D_322:D00780:73:HLVCNBCXX:1:1105:17138:13886 2:N:0:ATCTCG
GGAATATTGGACAATGGGCGAAAGCCTGATCCAGCAATACCGCGTGTGTGAAGAAGGCCC
GAGGGTTGTAAAGCACTTTCAATTGTGAAGAGGGGATAGTTAGTTAATACCTGTCTATCC
TGACGTGAACTTTAGAAGAAGCACC
>ZSR.D_323:D00780:73:HLVCNBCXX:1:1105:4541:14044 2:N:0:ATCTCG
GGAATATTGGTCAATGGGCGAGAGCCTGAACCAGCCATGCCGCGTGCAGGAAGACGGCCT
TCTGGGTTGTAAACTGCTTTTATATGGGAAGAAAAAGCCCTTGCGAGGGAAATTGCCGGT
ACCATATGAATAAGCA
>ZSR.D_324:D00780:73:HLVCNBCXX:1:1105:5951:14088 2:N:0:ATCTCG
GGAATATTGCACAATGGGCGCAAGCCTGATGCAGCCATGCCGCGTGTGTGAAGAAGGCTT
TCGGGTTGTAAAGCACTTTCATCAGTGAGGAAAGGTTGATGGTTAATACCCATT
>ZSR.D_325:D00780:73:HLVCNBCXX:1:1105:8732:14128 2:N:0:ATCTCG
GGAATATTGCACAATGGGGGAAACCCTGATGCAGCCATGCCGCGTGTGTGAAGAAGGCCT
TCGGGTTGTAAAGCACTTTCAGCGAGGAGGAAAGGGTGTAAGTTAATACCTTACATCTGT
>ZSR.D_326:D00780:73:HLVCNBCXX:1:1105:10685:14033 2:N:0:ATCTCG
GGAATATTGCACAATGGGCGCAAGCCTGATGCAGCCATGCCGCGTGTGTGAAGAAGGCTC
TAGGGTTGTAAAGCACTTTCAGCAGTGAGGAAAGCTTGTTGGTTAATACCCATCAAGTGT
G
>ZSR.D_327:D00780:73:HLVCNBCXX:1:1105:10529:14039 2:N:0:ATCTCG
GGAATATTGGACAATGGGGGCAACCCTGATCCAGCAATGCCACGTGTGTGAAGAAGGCCT
GAGGGTTGTAAAGCACTTTAGTCAGGGAGGAAGGCTCTGTGGTTAATAGCCATGGGGATT
GACGTTAC
>ZSR.D_328:D00780:73:HLVCNBCXX:1:1105:5852:14268 2:N:0:ATCTCG
GGAATATTGGACAATGGGGGCAACCCTGATCCAGCCATGCCGCGTGTGTGAAGAAGGCCT
TCGGGTTGTAAAGCACTTTCAGTGAGGAAGAAGGCCTGCGGGTTAATAGCCGGCAGGAAG
GACATCACTCACAGAAG
>ZSR.D_329:D00780:73:HLVCNBCXX:1:1105:6699:14453 2:N:0:ATCTCG
GGAATATTGCACAATGGGGGAAACCCTGATGCAGCAACGCCGCGTGGAGGATGACACATT
TCGGTGCGTAAACTCCTTTTATATAGGAAGATAATGACGGTACTATATGAATAAGCACCG
GCTAA
>ZSR.D_330:D00780:73:HLVCNBCXX:1:1105:9942:14257 2:N:0:ATCTCG
GGAATATTGCACAATGGGCGCAAGCCTGATGCAGCCATGCCGCGTGTGTGAAGAAGGCTC
TAGGGTTGTAAAGCACTTTCAGCAGTGAGGAAAGCTTGTTGGTTAAT
>ZSR.D_331:D00780:73:HLVCNBCXX:1:1105:15040:14342 2:N:0:ATCTCG
GGAATATTGCACAATGGGCGCAAGCCTGATGCAGCCATGCCGCGTGTGTGAAGAAGGCCT
TCGGGTTGTAAAGCACTTTCAGCGAGGAGGAAGGGTTAGTAGTTAATACCTGCTAGCTTT
GACGTTACTC
>ZSR.D_332:D00780:73:HLVCNBCXX:1:1105:15320:14289 2:N:0:ATCTCG
GGAATATTGCACAATGGGCGCAAGCCTGATGCAGCCATGCCGCGTGTGTGAAGAAGGCTT
TCGGGTTGTAAAGCACTTTCATCAGTGAGGAAAGGTTGATGGTTAATACCCATTAACTGT
GACGTT
>ZSR.D_333:D00780:73:HLVCNBCXX:1:1105:16015:14274 2:N:0:ATCTCG
GGAATATTGCACAATGGGCGCAAGCCTGATGCAGCCATGCCGCGTGTGTGAAGAAGGCTC
TAGGGTTGTAAAGCACTTTCAGCAGTGAGGAAAGCTTGTTGGTTAATACCCATCAAGTGT
GACGTTAACTGCAGAAG
>ZSR.D_334:D00780:73:HLVCNBCXX:1:1105:2832:14656 2:N:0:ATCTCG
GGAATATTGCGCAATGGGGGGAACCCTGACGCAGCCATGCCGCGTGTGTGAAGAAGGCCT
TCGGGTTGTAAAGCACTTTCAGTTATGAGGAAAGGTTGGTAGTTAATACCTGCCAGCTGT
GACGTTAATAACAGAAGAA
>ZSR.D_335:D00780:73:HLVCNBCXX:1:1105:8245:14519 2:N:0:ATCTCG
GGAATATTGCACAATGGGGGAAACCCTGATGCAGCAACGCCGCGTGGAGGATGACACATT
TCGGTGCGTAAACTCCTTTTATATAGGAAGATAATGACGGTACTATATGAATAAGCACCG
GCTAAC
>ZSR.D_336:D00780:73:HLVCNBCXX:1:1105:8137:14666 2:N:0:ATCTCG
GGAATATTGGACAATGGGGGCAACCCTGATCCAGCAATGCCACGTGTGTGAAGAAGGCCT
GAGGGTTGTAAAGCACTTTAGTCAGGGAGGAAGGCTCTGTGGTTAATAGCCATGGGGATT
GACGTTACCTGAAGAA
>ZSR.D_337:D00780:73:HLVCNBCXX:1:1105:9137:14730 2:N:0:ATCTCG
GGAATATTGCACAATGGGGGAAACCCTGATGCAGCAACGCCGCGTGGAGGATGACACATT
TCGGTGCGTAAACTCCTTTTATATAGGAAGATAATGACGGTACTATATGAATAAGCACCG
GCTAA
>ZSR.D_338:D00780:73:HLVCNBCXX:1:1105:16608:14571 2:N:0:ATCTCG
GGAATATTGCACAATGGGCGCAAGCCTGATGCAGCCATGCCGCGTGTGTGAAGAAGGCTC
TAGGGTTGTAAAGCACTTTCAGCAGTGAGGAAAGCTTGTTGGTTAATACCCATCAAGTGT
G
>ZSR.D_339:D00780:73:HLVCNBCXX:1:1105:18646:14585 2:N:0:ATCTCG
GGAATATTGCACAATGGGGGAAACCCTGATGCAGCAACGCCGCGTGGAGGATGACACATT
TCGGTGCGTAAACTCCTTTTATATAGGAAGATAATGACGGTACTATATGAATAAGCACCG
GCTAACTCCGTGCC
>ZSR.D_340:D00780:73:HLVCNBCXX:1:1105:19076:14535 2:N:0:ATCTCG
GGAATATTGCACAATGGGCGCAAGCCTGATGCAGCCATGCCGCGTGTGTGAAGAAGGCTC
TAGGGTTGTAAAGCACTTTCAGCAGTGAGGAAAGCTTGTTGGTTAATACCCATCAAGTGT
GACGTTAAC
>ZSR.D_341:D00780:73:HLVCNBCXX:1:1105:8736:14852 2:N:0:ATCTCG
GGAATATTGCACAATGGGGGAAACCCTGATGCAGCAACGCCGCGTGGAGGATGACACATT
TCGGTGCGTAAACTCCTTTTATATAGGAAGATAATGACGGTACTATATGAATAAGCACCG
GCT
>ZSR.D_342:D00780:73:HLVCNBCXX:1:1105:12507:14871 2:N:0:ATCTCG
GGAATATTGCACAATGGGCGCAAGCCTGATGCAGCCATGCCGCGTGTGTGAAGAAGGCTC
TAGGGTTGTAAAGCACTTTCAGAAGGGAGGAAAGGTTGTAAGTTAATACCTTGCAACTGT
GACGTTACCTTCAGAAG
>ZSR.D_343:D00780:73:HLVCNBCXX:1:1105:13846:14933 2:N:0:ATCTCG
GGAATATTGCACAATGGGGGAAACCCTGATGCAGCAACGCCGCGTGGAGGATGACACATT
TCGGTGCGTAAACTCCTTTTATATAGGAAGATAATGACGGTACTATATGAATAAGCACCG
GCTAACTCCGTGCCAGC
>ZSR.D_344:D00780:73:HLVCNBCXX:1:1105:16920:14791 2:N:0:ATCTCG
GGAATATTGCACAATGGGCGCAAGCCTGATGCAGCCATGCCGCGTGTGTGAAGAAGGCTT
TCGGGTTGTAAAGCACTTTCAGCAGCGAGGAAAGGTTAGTAGTTAATACCTGCTAGCTGT
GACGTTAAC
>ZSR.D_345:D00780:73:HLVCNBCXX:1:1105:16985:14917 2:N:0:ATCTCG
GGAATATTGCGCAATGGAGGAAACTCTGACGCAGCCATGCCGCGTGAAGGAATGAATGCC
CTATGGGTTGTAAACTTCTTTTATGTAGGAAGAAACGCAGATACGTGTATCTG
>ZSR.D_346:D00780:73:HLVCNBCXX:1:1105:19442:14939 2:N:0:ATCTCG
GGAATATTGCACAATGGGCGCAAGCCTGATGCAGCCATGCCGCGTGTGTGAAGAAGGCTC
TAGGGTTGTAAAGCACTTTCAGCAGTGAGGAAAGCTTGTTGGTTAATACCCATCAAGTGT
GACGTTA
>ZSR.D_347:D00780:73:HLVCNBCXX:1:1105:1139:15199 2:N:0:ATCTCG
GGAATATTGCACAATGGGCGCAAGCCTGATGCAGCCATGCCGCGTGTGTGAAGAAGGCTC
TAGGGTTGTAAAGCACTTTCAGCAGTGAGGAAAGCTTGTTGGTTAATACCCATCAAGTGT
GACGT
>ZSR.D_348:D00780:73:HLVCNBCXX:1:1105:4622:15080 2:N:0:ATCTCG
GGAATATTGGACAATGGGCGAAAGCCTGATCCAGCAATACCGCGTGTGTGAAGAAGGCCC
GAGGGTTGTAAAGCACTTTCAATTGTGAAGAGGGGATAGTTAGTTAATACCTGTCTATCC
TGACGT
>ZSR.D_349:D00780:73:HLVCNBCXX:1:1105:8161:15163 2:N:0:ATCTCG
GGAATATTGCACAATGGGCGCAAGCCTGATGCAGCCATGCCGCGTGTGTGAAGAAGGCTC
TAGGGTTGTAAAGCACTTTCAGCAGTGAGGAAAGCTTGTTGGTTAATAGCCATCAAGTGT
GACGTT
>ZSR.D_350:D00780:73:HLVCNBCXX:1:1105:11455:15123 2:N:0:ATCTCG
GGAATATTGCACAATGGGCGCAAGCCTGATGCAGCCATGCCGCGTGTGTGAAGAAGGCTC
TAGGGTTGTAAAGCACTTTCAGCAGTGAGGAAAGCTTGTTGGTTAATAGCCATCAAGTGT
GACGTT
>ZSR.D_351:D00780:73:HLVCNBCXX:1:1105:15999:15134 2:N:0:ATCTCG
GGAATATTGCACAATGGGGGAAACCCTGATGCAGCCATGCCGCGTGTGTGAAGAAGGCCT
TCGGGTTGTAAAGCACTTTCAGTGGGGAGGAAAGGGTGATGCTTAATACGTATCATCTGT
GACGTT
>ZSR.D_352:D00780:73:HLVCNBCXX:1:1105:2342:15376 2:N:0:ATCTCG
GGAATATTGCACAATGGGGGAAACCCTGATGCAGCAACGCCGCGTGGAGGATGACACATT
TCGGTGCGTAAACTCCTTTTATATAGGAAGATAATGACGGTACTATATGAATAAGCGCCG
GCTAACTCCGTGCCAGC
>ZSR.D_353:D00780:73:HLVCNBCXX:1:1105:7227:15418 2:N:0:ATCTCG
GGAATATTGGACAATGGGCGGAAGCCTGATCCAGCCATGCCGCGTGCAGGAAGACTGCCC
TATGGGTTGTAAACTGCTTTTGTACAGGAAGAAACATCTCTACGAGTAGAGACTTGACGG
TACTGTAA
>ZSR.D_354:D00780:73:HLVCNBCXX:1:1105:14522:15286 2:N:0:ATCTCG
GGAATATTGCACAATGGGCGCAAGCCTGATGCAGCCATGCCGCGTGTGTGAAGAAGGCTC
TAGGGTTGTAAAGCACTTTCAGCAGTGAGGAAAGCTTGTTGGTTAATACCCATCAAGTGT
GACGTT
>ZSR.D_355:D00780:73:HLVCNBCXX:1:1105:17912:15378 2:N:0:ATCTCG
GGAATATTGGACAATGGGCGAAAGCCTGATCCAGCGACGCCGCGTGAGTGATGAAGGCCT
TAGGGTTGTAAAGCTCTTTTAGTGGGGAAGATAATGACGGTACCCACAGAAAAAGTCCCG
GCTAAC
>ZSR.D_356:D00780:73:HLVCNBCXX:1:1105:5541:15637 2:N:0:ATCTCG
GGAATATTGCACAATGGGGGAAACCCTGATGCAGCAACGCCGCGTGGAGGATGACACATT
TCGGTGCGTAAACTCCTTTTATATAGGAAGATAATGACGGTACTATATGAATAAGCACCG
GCTA
>ZSR.D_357:D00780:73:HLVCNBCXX:1:1105:7618:15690 2:N:0:ATCTCG
GGAATATTGCACAATGGGCGAAAGCCTGATGCAGCCATGCCGCGTGTGTGAAGAAGGCTT
TAGGGTTGTAAAGCACTTTCAGTAGGGAGGAAAGGTTGAAGGTTAATACCCTTTGGCTGT
G
>ZSR.D_358:D00780:73:HLVCNBCXX:1:1105:7791:15705 2:N:0:ATCTCG
GGAATATTGCACAATGGGCGCAAGCCTGATGCAGCCATGCCGCGTGTGTGAAGAAGGCTC
TAGGGTTGTAAAGCACTTTCAGCAGTGAGGAAAGCTTGTTGGTTAATACCCATCAAGTGT
GACGTTAACTGCAGAAG
>ZSR.D_359:D00780:73:HLVCNBCXX:1:1105:8719:15709 2:N:0:ATCTCG
GGAATATTGCACAATGGGGGAAACCCTGATGCAGCCATGCCGCGTGTGTGAAGAAGGCCT
TCGGGTTGTAAAGCACTTTCAGTGGGGAGGAAAGGGTGATGCCTAATACGTATCATCTGT
GAC
>ZSR.D_360:D00780:73:HLVCNBCXX:1:1105:12541:15718 2:N:0:ATCTCG
GGAATATTGCACAATGGGCGCAAGCCTGATGCAGCCATGCCGCGTGTGTGAAGAAGGCCT
TCGGGTTGTAAAGCACTTTCAGCGAGGAGGAAGGGTTAGTAGTTAATACCTGCTAGCTTT
GACGTT
>ZSR.D_361:D00780:73:HLVCNBCXX:1:1105:14908:15584 2:N:0:ATCTCG
GGAATATTGCACAATGGGCGCAAGCCTGATGCAGCCATGCCGCGTGTGTGAAGAAGGCCT
TCGGGTTGTAAAGCACTTTCAGCGAGGAGGAAGGGTTAGTAGTTAATACCTGCTAGCTTT
GACGTTACTCGCAGAAGAAGCACCG
>ZSR.D_362:D00780:73:HLVCNBCXX:1:1105:20220:15681 2:N:0:ATCTCG
GGAATATTGCACAATGGGGGAAACCCTGATGCAGCCATGCCGCGTGTGTGAAGAAGGCCT
TCGGGTTGTAAAGCACTTTCAGCGAGGAGGAAAGGGTGTAAGTTAATACCTTACATCTGT
G
>ZSR.D_363:D00780:73:HLVCNBCXX:1:1105:6384:15844 2:N:0:ATCTCG
GGAATATTGCACAATGGGCGAAAGCCTGATGCAGCCATGCCGCGTGTGTGAAGAAGGCTC
TAGGGTTGTAAAGCACTTTCAGTAGGGAGGAAAGGTTGATGGTTAATACCCATTAGCTGT
GACGTT
>ZSR.D_364:D00780:73:HLVCNBCXX:1:1105:8022:15776 2:N:0:ATCTCG
GGAATATTGCACAATGGGCGCAAGCCTGATGCAGCCATGCCGCGTGTGTGAAGAAGGCCT
TCGGGTTGTAAAGCACTTTCAGCGAGGAGGAAGGGTTAGTAGTTAATACCTGCTAGCTTT
GACGTTAC
>ZSR.D_365:D00780:73:HLVCNBCXX:1:1105:8917:15940 2:N:0:ATCTCG
GGAATATTGCACAATGGGCGAAAGCCTGATGCAGCCATGCCGCGTGTGTGAAGAAGGCTC
TAGGGTTGTAAAGCACTTTCAGTAGGGAGGAAAGGTTGAAGGTTAATACCCTTTGGCTGT
G
>ZSR.D_366:D00780:73:HLVCNBCXX:1:1105:11505:15817 2:N:0:ATCTCG
GGAATATTGCACAATGGGCGCAAGCCTGATGCAGCCATGCCGCGTGTGTGAAGAAGGCCT
TCGGGTTGTAAAGCACTTTCAGCGAGGAGGAAGGGTTAGTAGTTAATACCTGCTAGCTTT
GACGT
>ZSR.D_367:D00780:73:HLVCNBCXX:1:1105:13627:15875 2:N:0:ATCTCG
GGAATATTGCACAATGGGGGAAACCCTGATGCAGCAACGCCGCGTGGAGGATGACACATT
TCGGTGCGTAAACTCCTTTTATATAGGAAGATAATGACGGTACTATATGAATAA
>ZSR.D_368:D00780:73:HLVCNBCXX:1:1105:15109:15866 2:N:0:ATCTCG
GGAATATTGCACAATGGGCGAAAGCCTGATGCAGCCATGCCGCGTGTGTGAAGAAGGCTC
TAGGGTTGTAAAGCACTTTCAGTAGGGAGGAAAGGTTGAAGGTTAATACCCTTTGGCTGT
GACGTT
>ZSR.D_369:D00780:73:HLVCNBCXX:1:1105:15774:15824 2:N:0:ATCTCG
GGAATATTGCACAATGGGGGAAACCCTGATGCAGCAACGCCGCGTGGAGGATGACACATT
TCGGTGCGTAAACTCCTTTTATATAGGAAGATAATGACGGTACTATATGAATAA
>ZSR.D_370:D00780:73:HLVCNBCXX:1:1105:18016:15877 2:N:0:ATCTCG
GGAATTTTGGACAATGGGGGAAACCCTGATCCAGCCATCCCGCGTGAGTGAAGAAGGCCT
TCGGGTTGTAAAGCTCTTTCGAAAGTGAAGAAAACTTATTTCGTAATATGTTATAAGTAT
GACGGTAAC
>ZSR.D_371:D00780:73:HLVCNBCXX:1:1105:4243:16185 2:N:0:ATCTCG
GGAATATTGGACAATGGGCGAAAGCCTGATCCAGCAATGCCATGTGTGTGAAGAAGGCTC
TAGGGTTGTAAAGCACTTTAGTTGGGGAGGAAAGCTTATGAGTTAATAGCTCATGAGAAG
GACGTTACCCAAAGAA
>ZSR.D_372:D00780:73:HLVCNBCXX:1:1105:4365:16090 2:N:0:ATCTCG
GGAATATTGGACAATGGGCGAAAGCCTGATCCAGCAATGCCATGTGTGTGAAGAAGGCTC
TAGGGTTGTAAAGCACTTTAGTTGGGGAGGAAAGCTTATGAGTTAATAGCTCATGAGAAG
GACGTTACCCAAAGAATAAGGACCG
>ZSR.D_373:D00780:73:HLVCNBCXX:1:1105:8883:16176 2:N:0:ATCTCG
GGAATATTGCACAATGGGCGCAAGCCTGATGCAGCCATGCCGCGTGTGTGAAGAAGGCTT
TCGGGTTGTAAAGCACTTTCATCAGTGAGGAAAGGTTGATGGTTAATACCCATTA
>ZSR.D_374:D00780:73:HLVCNBCXX:1:1105:10674:16132 2:N:0:ATCTCG
GGAATATTGCACAATGGGCGCAAGCCTGATGCAGCCATGCCGCGTGTGTGAAGAAGGCTC
TAGGGTTGTAAAGCACTTTCAGCAGTGAGGAAAGCTTGTTGGTTAATAGCCATCAAGTGT
GACGTTAA
>ZSR.D_375:D00780:73:HLVCNBCXX:1:1105:16194:16224 2:N:0:ATCTCG
GGAATATTGCACAATGGGCGCAAGCCTGATGCAGCCATGCCGCGTGTGTGAAGAAGGCCT
TCGGGTTGTAAAGCACTTTCAGTCGTGAGGAAGGTAGTGTAGTTAATAGCTGCATTATTT
GACGTT
>ZSR.D_376:D00780:73:HLVCNBCXX:1:1105:2510:16404 2:N:0:ATCTCG
GGAATATTGCACAATGGGCGCAAGCCTGATGCAGCCATGCCGCGTGTGTGAAGAAGGCTC
TAGGGTTGTAAAGCACTTTCAGCAGTGAGGAAAGCTTGTTGGTTAATAGCCATC
>ZSR.D_377:D00780:73:HLVCNBCXX:1:1105:9788:16371 2:N:0:ATCTCG
GGAATATTGCACAATGGGCGCAAGCCTGATGCAGCCATGCCGCGTGTGTGAAGAAGGCTC
TAGGGTTGTAAAGCACTTTCAGCAGTGAGGAAAGCTTGTTGGTTAATACCCATCAAGTGT
GAC
>ZSR.D_378:D00780:73:HLVCNBCXX:1:1105:16214:16475 2:N:0:ATCTCG
GGAATATTGGACAATGGGGGCAACCCTGATCCAGCAATGCCACGTGTGTGAAGAAGGCCT
GAGGGTTGTAAAGCACTTTAGTCAGGGAGGAAGGCTCTGTGGTTAATAGCCATGGGGATT
GACGTTACCTGAAGAA
>ZSR.D_379:D00780:73:HLVCNBCXX:1:1105:3865:16634 2:N:0:ATCTCG
GGAATATTGCACAATGGGGGAAACCCTGATGCAGCAACGCCGCGTGGAGGATGACACATT
TCGGTGCGTAAACTCCTCTTATATAGGAAGATAATGACGGTACTATATGAATAAGCACCG
GCTAACTCCGTGCCAG
>ZSR.D_380:D00780:73:HLVCNBCXX:1:1105:4104:16745 2:N:0:ATCTCG
GGAATATTGGACAATGGGCGCAAGCCTGATCCAGCCATGCCGCGTGTGTGAAGAAGGCTT
TCGGGTTGTAAAGCACTTTCAGTCGGGAGGAAGGCTGCCTAGTTAATACCTAGGTAGATT
GACGTTACCGACAGAA
>ZSR.D_381:D00780:73:HLVCNBCXX:1:1105:5367:16573 2:N:0:ATCTCG
GGAATATTGCACAATGGGCGCAAGCCTGATGCAGCCATGCCGCGTGTGTGAAGAAGGCTC
TAGGGTTGTAAAGCACTTTCAGCAGTGAGGAAAGCTTGTTGGTTAATAGCCATCAAGTGT
GACGTTAACTGCAGAAGAA
>ZSR.D_382:D00780:73:HLVCNBCXX:1:1105:9668:16734 2:N:0:ATCTCG
GGAATATTGGACAATGGGCGAAAGCCTGATCCAGCAATACCGCGTGTGTGAAGAAGGCCC
GAGGGTTGTAAAGCACTTTCAATTGTGAAGAGGGGATAGTTAGTTAATACCTGTCTATCC
TGACGT
>ZSR.D_383:D00780:73:HLVCNBCXX:1:1105:14045:16683 2:N:0:ATCTCG
GGAATATTGCACAATGGGGGAAACCCTGATGCAGCAACGCCGCGTGGAGGATGACACATT
TCGGTGCGTAAACTCCTTTTATATAGGAAGATAATGACGGTACTATATGAATAAGCACCG
GCT
>ZSR.D_384:D00780:73:HLVCNBCXX:1:1105:14507:16550 2:N:0:ATCTCG
AGAATCATTCACAATGGGGGCAACCCTGATGGTGCAACGCCGCGTGGAGGATGAAGGCCC
TAGGGTCGTAAACTCCTGTCATATGAGAGTAAGACATATTAGTTAATAGCTAGTATGTTT
GATAGTATCATAAGAGG
>ZSR.D_385:D00780:73:HLVCNBCXX:1:1105:16445:16641 2:N:0:ATCTCG
GGAATATTGCACAATGGGGGAAACCCTGATGCAGCAACGCCGCGTGGAGGATGACACATT
TCGGTGCGTAAACTCCTTTTATATAGGAAGATAATGACGGTACTATATGAATAAGCACCG
GCTAAC
>ZSR.D_386:D00780:73:HLVCNBCXX:1:1105:16693:16607 2:N:0:ATCTCG
GGAATATTGCACAATGGGCGCAAGCCTGATGCAGCCATGCCGCGTGTGTGAAGAAGGCCT
TCGGGTTGTAAAGCACTTTCAGCGAGGAGGAAGGGTTAGTAGTTAATACCTGCTAGCTTT
GACGTTACTCGCAGAAG
>ZSR.D_387:D00780:73:HLVCNBCXX:1:1105:20427:16503 2:N:0:ATCTCG
GGAATATTGCACAATGGGCGCAAGCCTGATGCAGCCATGCCGCGTGTGTGAAGAAGGCCT
TCGGGTTGTAAAGCACTTTCAGCGAGGAGGAAGGGTTAGTAGTTAATACCTGCTAGCTTT
GACGTT
>ZSR.D_388:D00780:73:HLVCNBCXX:1:1105:8243:16776 2:N:0:ATCTCG
GGAATATTGCGCAATGGGGGGAACCCTGACGCAGCCATGCCGCGTGTGTGAAGAAGGCCT
TCGGGTTGTAAAGCACTTTCAGTTATGAGGAAAGGTTGGTAGTTAATACCTGCCAGCTGT
G
>ZSR.D_389:D00780:73:HLVCNBCXX:1:1105:8279:16830 2:N:0:ATCTCG
GGAATATTGCACAATGGGGGAAACCCTGATGCAGCCATGCCGCGTGTGTGAAGAAGGCCT
TCGGGTTGTAAAGCACTTTCAGTGGGGAGGAAAGGGTGATGCTTAATACG
>ZSR.D_390:D00780:73:HLVCNBCXX:1:1105:9242:16813 2:N:0:ATCTCG
GGAATATTGCACAATGGGCGCAAGCCTGATGCAGCCATGCCGCGTGTGTGAAGAAGGCCT
TCGGGTTGTAAAGCACTTTCAGCGAGGAGGAAGGGTTAGTAGTTAATACCTGCTAGCTTT
GACGTTACTCGCAGAAGAAGCACCG
>ZSR.D_391:D00780:73:HLVCNBCXX:1:1105:9338:16841 2:N:0:ATCTCG
GGAATATTGGACAATGGGCGAAAGCCTGATCCAGCAATACCGCGTGTGTGAAGAAGGCCC
GAGGGTTGTAAAGCACTTTCAATTGTGAAGAGGGGATAGTTAGTTAATACCTGTCTATCC
TGACG
>ZSR.D_392:D00780:73:HLVCNBCXX:1:1105:11758:16973 2:N:0:ATCTCG
GGAATTTTCCGCAATGGGCGAAAGCCTGACGGAGCAACGCCGCGTGAGGGATGAAGGCCT
CTGGGCTGTAAACCTCTTTTATCAAGGAAGAAGATCTGACGGTACTTGATGAATAAGCCA
CGGCTAATT
>ZSR.D_393:D00780:73:HLVCNBCXX:1:1105:13383:16785 2:N:0:ATCTCG
GGAATCTTGGACAATGGGGGCAACCCTGATCCAGCCATGCCGCGTGAGTGATGAAGGCCC
TAGGGTCGTAAAGCTCTTTCGCCTGTGAAGATAATGACGGTAGCAGGTAAAGAAACCCCG
GCTAAC
>ZSR.D_394:D00780:73:HLVCNBCXX:1:1105:14938:16816 2:N:0:ATCTCG
GGAATATTGCACAATGGGGGAAACCCTGATGCAGCAACGCCGCGTGGAGGATGACACATT
TCGGTGCGTAAACTCCTTTTATATAGGAAGATAATGACGGTACTATATGAATAAGCACCG
GCTAACTCCGTGCC
>ZSR.D_395:D00780:73:HLVCNBCXX:1:1105:15591:16759 2:N:0:ATCTCG
GGAATATTGCACAATGGGCGCAAGCCTGATGCAGCCATGCCGCGTGTGTGAAGAAGGCTT
TCGGGTTGTAAAGCACTTTCATCAGTGAGGAAAGGTTGATGGTTAATACCCATTAACTGT
GACGTT
>ZSR.D_396:D00780:73:HLVCNBCXX:1:1105:19416:16860 2:N:0:ATCTCG
GGAATATTGCACAATGGGCGAAAGCCTGATGCAGCCATGCCGCGTGTGTGAAGAAGGCTC
TAGGGTTGTAAAGCACTTTCAGTAGGGAGGAAAGGTTGAAGGTTAATACCCTTTGGCTGT
GACGTT
>ZSR.D_397:D00780:73:HLVCNBCXX:1:1105:20557:16784 2:N:0:ATCTCG
GGAATATTGGACAATGGGCGAAAGCCTGATCCAGCAATACCGCGTGTGTGAAGAAGGCCC
GAGGGTTGTAAAGCACTTTCAATTGTGAAGAGGGGATAGTTAGTTAATACCTGTCTATCC
TGACGTTAACTTTAG
>ZSR.D_398:D00780:73:HLVCNBCXX:1:1105:5866:17030 2:N:0:ATCTCG
GGAATATTGCACAATGGGGGAAACCCTGATGCAGCAACGCCGCGTGGAGGATGACACATT
TCGGTGCGTAAACTCCTTTTATATAGGAAGATAATGACGGTACTATATGAATAAGCACCG
GCTAACTCCGTGCCAGCAG
>ZSR.D_399:D00780:73:HLVCNBCXX:1:1105:10472:17029 2:N:0:ATCTCG
GGAATATTGCACAATGGGCGAAAGCCTGATGCAGCCATGCCGCGTGTGTGAAGAAGGCTC
TAGGGTTGTAAAGCACTTTCAGTAGGGAGGAAAGGTTGATGGTTAATACCCATTAGCTGT
GACGTTACCTACAGAA
>ZSR.D_400:D00780:73:HLVCNBCXX:1:1105:13499:17201 2:N:0:ATCTCG
GGAATATTGCACAATGGGGGAAACCCTGATGCAGCAACGCCGCGTGGAGGATGACACATT
TCGGTGCGTAAACTCCTTTTATATAGGAAGATAATGACGGTACTATATGAATAAGCACC
>ZSR.D_401:D00780:73:HLVCNBCXX:1:1105:14619:17162 2:N:0:ATCTCG
GGAATATTGCACAATGGGCGAAAGCCTGATGCAGCCATGCCGCGTGTGTGAAGAAGGCTC
TAGGGTTGTAAAGCACTTTCAGTAGGGAGGAAAGGTTGAAGGTTAATACCCTTTGGCTGT
GACGTTACCTACAGAAG
>ZSR.D_402:D00780:73:HLVCNBCXX:1:1105:15114:17247 2:N:0:ATCTCG
GGAATATTGGACAATGGGCGCAAGCCTGATCCAGCCATGCCGCGTGTGTGAAGAAGGCTT
TCGGGTTGTAAAGCACTTTCAGTCGGGAGGAAGGCTGCCTAGTTAATACCTAGGTAGATT
GACGTT
>ZSR.D_403:D00780:73:HLVCNBCXX:1:1105:17677:17001 2:N:0:ATCTCG
GGAATATTGCACAATGGGCGCAAGCCTGATGCAGCCATGCCGCGTGTGTGAAGAAGGCCT
TCGGGTTGTAAAGCACTTTCAGCGAGGAGGAAGGGTTAGTAGTTAATACCTGCTAGCTTT
G
>ZSR.D_404:D00780:73:HLVCNBCXX:1:1105:6552:17414 2:N:0:ATCTCG
GGAATATTGCGCAATGGGCGAAAGCCTGACGCAGCCATGCCGCGTGTGTGAAGAAGGCCC
TAGGGTTGTAAAGCACTTTCAATTGGGAGGAAAAGCTAATGGTTAATAACCATTAGCCCT
>ZSR.D_405:D00780:73:HLVCNBCXX:1:1105:6892:17363 2:N:0:ATCTCG
GGAATATTGCACAATGGGGGAAACCCTGATGCAGCCATGCCGCGTGTGTGAAGAAGGCCT
TCGGGTTGTAAAGCACTTTCAGCGAGGAGGAAAGGGTGTAAGTTAATACCTTACATCTGT
G
>ZSR.D_406:D00780:73:HLVCNBCXX:1:1105:13969:17475 2:N:0:ATCTCG
GGAATATTGGACAATGGGGGCAACCCTGATCCAGCAATGCCACGTGTGTGAAGAAGGCCT
GAGGGTTGTAAAGCACTTTAGTCAGGGAGGAAGGCTCTGTGGTTAATAGCCATGGGGATT
GACGTTACCTGAAGAATA
>ZSR.D_407:D00780:73:HLVCNBCXX:1:1105:18481:17277 2:N:0:ATCTCG
GGAATATTGGACAATGGGGGCAACCCTGATCCAGCCATGCCGCGTGTGTGAAGAAGGCCT
TCGGGTTGTAAAGCACTTTCAGTGAGGAAGAAGGCCTGCGGGTTAATAGCCGGCAGGAAG
G
>ZSR.D_408:D00780:73:HLVCNBCXX:1:1105:1881:17745 2:N:0:ATCTCG
AGAATCTTCGGCAATGGACGCAAGTCTGACCGAGCGACGCCGCGTGCGGGATGAAGGCCT
TCGGGTTGTAAACCGCTGTCAGAGGGGAGGAAATGCATGGGGGTTCTCTCCCATGTTTGA
CCTATCCTCAGAGGAAGGACGGGCTAA
>ZSR.D_409:D00780:73:HLVCNBCXX:1:1105:4310:17543 2:N:0:ATCTCG
GGAATATTGCACAATGGGCGCAAGCCTGATGCAGCCATGCCGCGTGTGTGAAGAAGGCCT
TCGGGTTGTAAAGCACTTTCAGCGAGGAGGAAGGGTTAGTAGTTAATACCTGCTAGCTTT
GACGTTACTCGCAGAAGAAGCACC
>ZSR.D_410:D00780:73:HLVCNBCXX:1:1105:7849:17605 2:N:0:ATCTCG
GGAATATTGGACAATGGGCGAAAGCCTGATCCAGCAATACCGCGTGTGTGAAGAAGGCCC
GAGGGTTGTAAAGCACTTTCAATTGTGAAGAGGGGATAGTTAGTTAATACCTGTCTATCC
TGACGT
>ZSR.D_411:D00780:73:HLVCNBCXX:1:1105:8215:17538 2:N:0:ATCTCG
GGAATATTGCACAATGGGGGAAACCCTGATGCAGCAACGCCGCGTGGAGGATGACACATT
TCGGTGCGTAAACTCCTTTTATATAGGAAGATAATGACGGTACTATATGAATAAGCACCG
GCTAA
>ZSR.D_412:D00780:73:HLVCNBCXX:1:1105:8278:17561 2:N:0:ATCTCG
GGAATATTGGACAATGGGGGCAACCCTGATCCAGCCATGCCGCGTGTGTGAAGAAGGCCT
TCGGGTTGTAAAGCACTTTCAGTGAGGAAGAAGGCCTGCGGGTTAATAGCCGGCAGGAAG
GACATCACT
>ZSR.D_413:D00780:73:HLVCNBCXX:1:1105:11416:17516 2:N:0:ATCTCG
GGAATATTGGACAATGGGCGAAAGCCTGATCCAGCAATACCGCGTGTGTGAAGAAGGCCC
GAGGGTTGTAAAGCACTTTCAATTGTGAAGAGGGGATAGTTAGTTAATACCTGTCTATCC
TGACG
>ZSR.D_414:D00780:73:HLVCNBCXX:1:1105:18317:17533 2:N:0:ATCTCG
GGAATATTGCACAATGGGGGAAACCCTGATGCAGCAACGCCGCGTGGAGGATGACACATT
TCGGTGCGTAAACTCCTTTTATATAGGAAGATAATGACGGTACTATATGAATAAGCACCG
GCTAACTCC
>ZSR.D_415:D00780:73:HLVCNBCXX:1:1105:1528:17892 2:N:0:ATCTCG
GGAATATTGCACAATGGGCGCAAGCCTGATGCAGCCATGCCGCGTGTGTGAAGAAGGCTC
TAGGGTTGTAAAGCACTTTCAGCAGTGAGGAAAGCTTGTTGGTTAATACCCATCAAGTGT
GACGTTAACTGCAGAA
>ZSR.D_416:D00780:73:HLVCNBCXX:1:1105:3699:17976 2:N:0:ATCTCG
GGAATCTTGGACAATGGGGGCAACCCTGATCCAGCCATGCCGCGTGAGTGATGAAGGCCT
TAGGGTCGTAAAGCTCTTTCGCCTGTGAAGATAATGACGGTAGCAGGTAAAGAA
>ZSR.D_417:D00780:73:HLVCNBCXX:1:1105:9051:17942 2:N:0:ATCTCG
GGAATATTGGACAATGGGCGAAAGCCTGATCCAGCAATACCGCGTGTGTGAAGAAGGCCT
TAGGGTTGTAAAGCACTTTCAGTAGAGAAGAAATGTTCAAGGTTAATACCCTTGAAAGTT
GACGTA
>ZSR.D_418:D00780:73:HLVCNBCXX:1:1105:10559:17859 2:N:0:ATCTCG
GGAATATTGCACAATGGGCGCAAGCCTGATGCAGCCATGCCGCGTGTGTGAAGAAGGCTC
TAGGGTTGTAAAGCACTTTCAGCAGTGAGGAAAGCTTGTTGGTTAATAGCCATT
>ZSR.D_419:D00780:73:HLVCNBCXX:1:1105:14572:17858 2:N:0:ATCTCG
GGAATATTGCACAATGGGGGAAACCCTGATGCAGCAACGCCGCGTGGAGGATGACACATT
TCGGTGCGTAAACTCCTTTTATATAGGAAGATAATGACGGTACTATATGAATAAGCACCG
GCTAACTCCGTGCCAGC
>ZSR.D_420:D00780:73:HLVCNBCXX:1:1105:16219:17821 2:N:0:ATCTCG
GGAATATTGCACAATGGGCGCAAGCCTGATGCAGCCATGCCGCGTGTATGAAGAAGGCCT
TCGGGTTGTAAAGTACTTTCAGCAGTGAGGAAGGGATGTACGTTAATAGCGTGCATTTTT
GACGTTAGC
>ZSR.D_421:D00780:73:HLVCNBCXX:1:1105:20596:17929 2:N:0:ATCTCG
AGAATCTTCCGCAATGCGCGAAAGCGTGACGGAGCAATGCCGCGTGCAGGATGAAGGCTC
TAGGGTCGTAAACTGCTGTCACCCGGGATGAATAAATGACAGTACCGGGAGAGGAAGCCA
CGGCTA
>ZSR.D_422:D00780:73:HLVCNBCXX:1:1105:4756:18199 2:N:0:ATCTCG
GGAATATTGGACAATGGGCGAAAGCCTGATCCAGCAATACCGCGTGTGTGAAGAAGGCCC
GAGGGTTGTAAAGCACTTTCAATTGTGAAGAGGGGATAGTTAGTTAATACCTGTCTATCC
TGACGTTAACTTTAGAA
>ZSR.D_423:D00780:73:HLVCNBCXX:1:1105:5135:18098 2:N:0:ATCTCG
GGAATATTGGACAATGGGCGAAAGCCTGATCCAGCAATGCCATGTGTGTGAAGAAGGCTC
TAGGGTTGTAAAGCACTTTAGTTGGGGAGGAAAGCTTATGAGTTAATAGCTCATGAGAAG
GACGTTAC
>ZSR.D_424:D00780:73:HLVCNBCXX:1:1105:6191:18199 2:N:0:ATCTCG
GGAATATTGCGCAATGGAGGAAACTCTGACGCAGCCATGCCGCGTGAAGGAATGAATGCC
CTATGGGTTGTAAACTTCTTTTATGTAGGAAGAAACGCAGATACGTGTATCTGTTTGACG
GTACTACACGAATA
>ZSR.D_425:D00780:73:HLVCNBCXX:1:1105:6450:18018 2:N:0:ATCTCG
GGAATATTGCACAATGGGGGAAACCCTGATGCAGCCATGCCGCGTGTGTGAAGAAGGCCC
TAGGGTTGTAAAGCACTTTCAGCAGTGAGGAAAGGTGTGTGGTTAATACCCACATACTGT
GACGT
>ZSR.D_426:D00780:73:HLVCNBCXX:1:1105:6261:18200 2:N:0:ATCTCG
GGAATATTGCACAATGGGCGCAAGCCTGATGCAGCCATGCCGCGTGTGTGAAGAAGGCTC
TAGGGTTGTAAAGCACTTTCAGCAGTGAGGAAAGCTTGTTGGTTAATACCCATCAAGTGT
GACGTTAACTGCAGAAGAAGCA
>ZSR.D_427:D00780:73:HLVCNBCXX:1:1105:9048:18205 2:N:0:ATCTCG
GGAATATTGCACAATGGAGGAAACTCTGATGCAGCCATGCCGCGTGTGTGAAGAAGGCTC
TAGGGTTGTAAAGCACTTTCAATAGGGAGGAAAAGCTAGTAGTTAATACCTGCTAGCCCT
G
>ZSR.D_428:D00780:73:HLVCNBCXX:1:1105:12782:18137 2:N:0:ATCTCG
GGAATATTGGACAATGGGCGAAAGCCTGATCCAGCAATACCGCGTGTGTGAAGAAGGCCC
GAGGGTTGTAAAGCACTTTCAATTGTGAAGAGGGGATAGTTAGTTAATACCTGTCTATC
>ZSR.D_429:D00780:73:HLVCNBCXX:1:1105:19534:18164 2:N:0:ATCTCG
GGAATATTGCACAATGGGGGAAACCCTGATGCAGCAACGCCGCGTGGAGGATGACACATT
TCGGTGCGTAAACTCCTTTTATATAGGAAGATAATGACGGTACTATATGAATAAGCACCG
GCTAACTCCGTGC
>ZSR.D_430:D00780:73:HLVCNBCXX:1:1105:3600:18280 2:N:0:ATCTCG
GGAATATTGGACAATGGGCGAAAGCCTGATCCAGCAATGCCATGTGTGTGAAGAAGGCTC
TAGGGTTGTAAAGCACTTTAGTTGGGGAGGAAAGCTTATGAGTTAATAGCTCATGAGAAG
GACGTTACCCAAAGAATAA
>ZSR.D_431:D00780:73:HLVCNBCXX:1:1105:4438:18312 2:N:0:ATCTCG
GGAATATTGGACAATGGGGGCAACCCTGATCCAGCAATGCCACGTGTGTGAAGAAGGCCT
GAGGGTTGTAAAGCACTTTAGTCAGGGAGGAAGGCTCTGTGGTTAATAGCCATGGGGATT
GACGTTACCTGAAGAATAAGCACCGGCT
>ZSR.D_432:D00780:73:HLVCNBCXX:1:1105:13038:18285 2:N:0:ATCTCG
GGAATATTGCACAATGGGGGAAACCCTGATGCAGCAACGCCGCGTGGAGGATGACACATT
TCGGTGCGTAAACTCCTTTTATATAGGAAGATAATGACGGTACTATATGAATAAGCACCG
GCTAAC
>ZSR.D_433:D00780:73:HLVCNBCXX:1:1105:14782:18415 2:N:0:ATCTCG
GGAATATTGGACAATGGGGGCAACCCTGATCCAGCCATGCCGCGTGTGTGAAGAAGGCCT
TCGGGTTGTAAAGCACTTTCAGTGAGGAAGAAGGCCTGCGGGTTAATAGCCGGCAGGAAG
GACATC
>ZSR.D_434:D00780:73:HLVCNBCXX:1:1105:17023:18428 2:N:0:ATCTCG
GGAATATTGGACAATGGGCGAAAGCCTGATCCAGCAATGCCATGTGTGTGAAGAAGGCTC
TAGGGTTGTAAAGCACTTTAGTTGGGGAGGAAAGCTTATGAGTTAATAGCTCATGAGAAG
GACGTT
>ZSR.D_435:D00780:73:HLVCNBCXX:1:1105:17545:18275 2:N:0:ATCTCG
GGAATATTGGACAATGGGGGCAACCCTGATCCAGCAATGCCACGTGTGTGAAGAAGGCCT
GAGGGTTGTAAAGCACTTTAGTCAGGGAGGAAGGCTCTGTGGTTAATAGCCATGGGGATT
G
>ZSR.D_436:D00780:73:HLVCNBCXX:1:1105:18420:18252 2:N:0:ATCTCG
GGAATATTGGACAATGGGCGAAAGCCTGATCCAGCGACGCCGCGTGAGTGATGAAGGCCT
TAGGGTTGTAAAGCTCTTTTAGTGGGGAAGATAATGACGGTACCCACAGAAAAAGTCCCG
G
>ZSR.D_437:D00780:73:HLVCNBCXX:1:1105:8205:18515 2:N:0:ATCTCG
GGAATATTGGACAATGGGCGAAAGCCTGATCCAGCAATACCGCGTGTGTGAAGAAGGCCC
GAGGGTTGTAAAGCACTTTCAATTGTGAAGAGGGGATAGTTAGTTAATACCTGTCTATCC
TGACG
>ZSR.D_438:D00780:73:HLVCNBCXX:1:1105:12030:18658 2:N:0:ATCTCG
GGAATATTGCACAATGGGGGAAACCCTGATGCAGCCATGCCGCGTGTGTGAAGAAGGCCC
TAGGGTTGTAAAGCACTTTCAGCAGTGAGGAAAGGTGTGTGGTTAATACCCACATACTGT
GACGTTAACTGCAGA
>ZSR.D_439:D00780:73:HLVCNBCXX:1:1105:15004:18516 2:N:0:ATCTCG
GGAATATTGGACAATGGGCGAAAGCCTGATCCAGCAATACCGCGTGTGTGAAGAAGGCCC
GAGGGTTGTAAAGCACTTTCAATTGTGAAGAGGGGATAGTTAGTTAATACCTGTCTATCC
TGACG
>ZSR.D_440:D00780:73:HLVCNBCXX:1:1105:15603:18513 2:N:0:ATCTCG
GGAATATTGCACAATGGGGGAAACCCTGATGCAGCAACGCCGCGTGGAGGATGACACATT
TCGGTGCGTAAACTCCTTTTATATAGGAAGATAATGACGGTACTATATGAATAAGCACCG
GCTAAC
>ZSR.D_441:D00780:73:HLVCNBCXX:1:1105:19790:18506 2:N:0:ATCTCG
GGAATATTGGACAATGGGCGAAAGCCTGATCCAGCAATGCCATGTGTGTGAAGAAGGCTC
TAGGGTTGTAAAGCACTTTAGTTGGGGAGGAAAGCTTATGAGTTAATAGCTCATGAGAAG
GACGTTACC
>ZSR.D_442:D00780:73:HLVCNBCXX:1:1105:2499:18996 2:N:0:ATCTCG
GGAATATTGCACAATGGGGGAAACCCTGATGCAGCCATGCCGCGTGTGTGAAGAAGGCCT
TCGGGTTGTAAAGCACTTTCAGCGAGGAGGAAAGGGTGTAAGTTAATACCTTACATCTGT
GACGTT
>ZSR.D_443:D00780:73:HLVCNBCXX:1:1105:3030:18824 2:N:0:ATCTCG
GGAATATTGCACAATGGGCGAAAGCCTGATGCAGCCATGCCGCGTGTGTGAAGAAGGCTC
TAGGGTCGTAAAGCACTTTCAGTAGGGAGGAAAGGAGTGTAGTTAATACCTGCATTCTGT
GACGTTACCTACAGAAGAAGCAC
>ZSR.D_444:D00780:73:HLVCNBCXX:1:1105:4216:18928 2:N:0:ATCTCG
GGAATATTGGACAATGGAGGCAACTCTGATCCAGCCATGCCGCGTGCAGGAAGACTGCCC
TATGGGTTGTAAACTGCTTTTATACAGGAAGAAATATAGGTACGTGTACTTATTTGACGG
TACTGTAA
>ZSR.D_445:D00780:73:HLVCNBCXX:1:1105:10264:18978 2:N:0:ATCTCG
GGAATATTGCACAATGGGCGCAAGCCTGATGCAGCCATGCCGCGTGTGTGAAGAAGGCTC
TAGGGTTGTAAAGCACTTTCAGCAGTGAGGAAAGCTTGTTGGTTAATACCCATCAAGTGT
GACGTTAAC
>ZSR.D_446:D00780:73:HLVCNBCXX:1:1105:12018:18999 2:N:0:ATCTCG
GGAATATTGGACAATGGGCGAAAGCCTGATCCAGCAATACCGCGTGTGTGAAGAAGGCCC
GAGGGTTGTAAAGCACTTTCAATTGTGAAGAGGGGATAGTTAGTTAATACCTGTCTATCC
TGACGTTAA
>ZSR.D_447:D00780:73:HLVCNBCXX:1:1105:12395:18790 2:N:0:ATCTCG
GGAATATTGCGCAATGGGGGGAACCCTGACGCAGCCATGCCGCGTGTGTGAAGAAGGCCT
TCGGGTTGTAAAGCACTTTCAGTTATGAGGAAAGGTTGGTAGTTAATACCTGCCAGCTGT
GACGTTAA
>ZSR.D_448:D00780:73:HLVCNBCXX:1:1105:12432:18791 2:N:0:ATCTCG
GGAATATTGCACAATGGGGGAAACCCTGATGCAGCAACGCCGCGTGGAGGATGACACATT
TCGGTGCGTAAACTCCTTTTATATAGGAAGATAATGACGGTACTATATGAATAAGCACC
>ZSR.D_449:D00780:73:HLVCNBCXX:1:1105:14646:18931 2:N:0:ATCTCG
GGAATATTGCACAATGGGCGCAAGCCTGATGCAGCCATGCCGCGTGTGTGAAGAAGGCCT
TCGGGTTGTAAAGCACTTTCAGCGAGGAGGAAGGGTTAGTAGTTAATACCTGCTAGCTTT
GACGTTACTCGCAGAAGAAGCACCGGCT
>ZSR.D_450:D00780:73:HLVCNBCXX:1:1105:15708:18885 2:N:0:ATCTCG
GGAATATTGCACAATGGGGGAAACCCTGATGCAGCCATGCCGCGTGTGTGAAGAAGGCCT
TCGGGTTGTAAAGCACTTTCAGTGGGGAGGAAAGGGTGATGC
>ZSR.D_451:D00780:73:HLVCNBCXX:1:1105:8076:19224 2:N:0:ATCTCG
GGAATATTGCACAATGGGGGAAACCCTGATGCAGCAACGCCGCGTGGAGGATGACACATT
TCGGTGCGTAAACTCCTTTTATATAGGAAGATAATGACGGTACTGTAAGAATAAGCATCG
GCTAAC
>ZSR.D_452:D00780:73:HLVCNBCXX:1:1105:8825:19244 2:N:0:ATCTCG
GGAATATTGCACAATGGGCGCAAGCCTGATGCAGCCATGCCGCGTGTATGAAGAAGGCCT
TCGGGTTGTAAAGTACTTTCAGCAGTGAGGAAGGGATGTACGTTAATAGCGTGCATTTTT
GACGTTAGCTGCAGAAGAA
>ZSR.D_453:D00780:73:HLVCNBCXX:1:1105:12559:19141 2:N:0:ATCTCG
GGAATATTGCACAATGGGCGCAAGCCTGATGCAGCCATGCCGCGTGTGTGAAGAAGGCTC
TAGGGTTGTAAAGCACTTTCAGCAGTGAGGAAAGCTTGTTGGTTAATACCCATCAAGTG
>ZSR.D_454:D00780:73:HLVCNBCXX:1:1105:17520:19161 2:N:0:ATCTCG
GGAATATTGCACAATGGGCGCAAGCCTGATGCAGCCATGCCGCGTGTGTGAAGAAGGCTC
TAGGGTTGTAAAGCACTTTCAGCAGTGAGGAAAGCTTGTTGGTTAATACCCATCAAGTGT
G
>ZSR.D_455:D00780:73:HLVCNBCXX:1:1105:18024:19073 2:N:0:ATCTCG
GGAATATTGCACAATGGGGGAAACCCTGATGCAGCAACGCCGCGTGGAGGATGACACATT
TCGGTGCGTAAACTCCTTTTATATAGGAAGATAATGACGGTACTATATGAATAAGCACCG
GCTAACTCCGTGCCAGC
>ZSR.D_456:D00780:73:HLVCNBCXX:1:1105:20234:19011 2:N:0:ATCTCG
GGAATATTGCACAATGGGGGAAACCCTGATGCAGCAACGCCGCGTGGAGGATGACACATT
TCGGTGCGTAAACTCCTTTTATATAGGAAGATAATGACGGTACTATATGAATAAGCACCG
GCTAACTCCGTGCCAGC
>ZSR.D_457:D00780:73:HLVCNBCXX:1:1105:2627:19499 2:N:0:ATCTCG
GGAATATTGCGCAATGGGGGGAACCCTGACGCAGCCATGCCGCGTGTGTGAAGAAGGCCT
TCGGGTTGTAAAGCACTTTCAGTTATGAGGAAAGGTTGGTAGTTAATACCTGCCATCTGT
GACGTTAATAACAGAAGAA
>ZSR.D_458:D00780:73:HLVCNBCXX:1:1105:5258:19296 2:N:0:ATCTCG
GGAATATTGCACAATGGGGGAAACCCTGATGCAGCAACGCCGCGTGGAGGATGACACATT
TCGGTGCGTAAACTCCTTTTATATAGGAAGATAATGACGGTACTATATGAATAA
>ZSR.D_459:D00780:73:HLVCNBCXX:1:1105:5810:19251 2:N:0:ATCTCG
GGAATATTGCACAATGGGGGAAACCCTGATGCAGCAACGCCGCGTGGAGGATGACACATT
TCGGTGCGTAAACTCCTTTTATATAGGAAGATAATGACGGTACTATATGAATAAGCACCG
GCTAACTCCGTGCCAGCAGCCGCGGT
>ZSR.D_460:D00780:73:HLVCNBCXX:1:1105:6037:19418 2:N:0:ATCTCG
GGAATATTGGACAATGGGGGCAACCCTGATCCAGCCATGCCGCGTGTGTGAAGAAGGCCT
TCGGGTTGTAAAGCACTTTCAGTGAGGAAGAAGGCCTGCGGGTTAATAGCCGGCAGGAAG
GACATCACTCACAGAAG
>ZSR.D_461:D00780:73:HLVCNBCXX:1:1105:7518:19250 2:N:0:ATCTCG
GGAATATTGGACAATGGGCGAAAGCCTGATCCAGCAATACCGCGTGTGTGAAGAAGGCCC
GAGGGTTGTAAAGCACTTTCAATTGTGAAGAGGGGATAGTTAGTTAATACCTGTCTATCC
TGACG
>ZSR.D_462:D00780:73:HLVCNBCXX:1:1105:7569:19309 2:N:0:ATCTCG
GGAATATTGCACAATGGGCGAAAGCCTGATGCAGCCATGCCGCGTGTGTGAAGAAGGCTC
TAGGGTTGTAAAGCACTTTCAGTAGGGAGGAAAGGTTGATGGTTAATACCCATTAGCTGT
GAC
>ZSR.D_463:D00780:73:HLVCNBCXX:1:1105:9319:19430 2:N:0:ATCTCG
GGAATATTGCACAATGGGGGAAACCCTGATGCAGCAACGCCGCGTGGAGGATGACACATT
TCGGTGCGTAAACTCCTTTTATATAGGAAGATAATGACGGTACTATATGAATAAGCACCG
GCTAAC
>ZSR.D_464:D00780:73:HLVCNBCXX:1:1105:11652:19336 2:N:0:ATCTCG
GGAATCTTGGACAATGGGGGCAACCCTGATCCAGCCATGCCGCGTGAGTGATGAAGGCCC
TAGGGTCGTAAAGCTCTTTCGCCTGTGAAGATAATGACGGTAGCAGGTAAAGAAACCCCG
GCTAAC
>ZSR.D_465:D00780:73:HLVCNBCXX:1:1105:13904:19323 2:N:0:ATCTCG
GGAATATTGCACAATGGGCGCAAGCCTGATGCAGCCATGCCGCGTGTGTGAAGAAGGCTC
TAGGGTTGTAAAGCACTTTCAGCAGTGAGGAAAGCTTGTTGGTTAATACCCATCAAGTGT
GACGTT
>ZSR.D_466:D00780:73:HLVCNBCXX:1:1105:19173:19333 2:N:0:ATCTCG
GGAATATTGCACAATGGGGGAAACCCTGATGCAGCAACGCCGCGTGGAGGATGACACATT
TCGGTGCGTAAACTCCTTTTATATAGGAAGATAATGACGGTACTATATGAATAAGCACCG
G
>ZSR.D_467:D00780:73:HLVCNBCXX:1:1105:20588:19339 2:N:0:ATCTCG
GGAATATTGCACAATGGGGGAAACCCTGATGCAGCCATGCCGCGTGTGTGAAGAAGGCCT
TCGGGTTGTAAAGCACTTTCAGTGGGGAGGAAAGGGTGATGCTTAATACGTATCATCTGT
G
>ZSR.D_468:D00780:73:HLVCNBCXX:1:1105:4088:19551 2:N:0:ATCTCG
GGAATATTGCACAATGGGGGAAACCCTGATGCAGCAACGCCGCGTGGAGGATGACACATT
TCGGTGCGTAAACTCCTTTTATATAGGAAGATAATGACGGTA
>ZSR.D_469:D00780:73:HLVCNBCXX:1:1105:11975:19661 2:N:0:ATCTCG
GGAATATTGCACAATGGGCGCAAGCCTGATGCAGCCATGCCGCGTGTGTGAAGAAGGCTC
TAGGGTTGTAAAGCACTTTCAGCAGTGAGGAAAGCTTGTTGGTTAATACCCATCAAGTGT
>ZSR.D_470:D00780:73:HLVCNBCXX:1:1105:15553:19721 2:N:0:ATCTCG
GGAATATTGCACAATGGGCGCAAGCCTGATGCAGCCATGCCGCGTGTGTGAAGAAGGCTC
TAGGGTTGTAAAGCACTTTCAGCAGTGAGGAAAGCTTGTTGGTTAATAGCCATCAAGTGT
GACGTTAACTG
>ZSR.D_471:D00780:73:HLVCNBCXX:1:1105:17246:19616 2:N:0:ATCTCG
GGAATATTGCACAATGGGGGAAACCCTGATGCAGCAACGCCGCGTGGAGGATGACACATT
TCGGTGCGTAAACTCCTTTTATATAGGAAGATAATGACGGTACTATATGAATAAGCACCG
GCTAAC
>ZSR.D_472:D00780:73:HLVCNBCXX:1:1105:18065:19530 2:N:0:ATCTCG
GGAATATTGCACAATGGGCGCAAGCCTGATGCAGCCATGCCGCGTGTGTGAAGAAGGCTC
TAGGGTTGTAAAGCACTTTCAGCAGTGAGGAAAGCTTGTTGGTTAATAGCCATCAAGTGT
GACGTTAAC
>ZSR.D_473:D00780:73:HLVCNBCXX:1:1105:6239:19796 2:N:0:ATCTCG
GGAATATTGCACAATGGGCGCAAGCCTGATGCAGCCATGCCGCGTGTGTGAAGAAGGCCT
TCGGGTTGTAAAGCACTTTCAGCGAGGAGGAAGGGTTAGTAGTTAATACCTGCTAGCTTT
GACGTTAC
>ZSR.D_474:D00780:73:HLVCNBCXX:1:1105:9643:19755 2:N:0:ATCTCG
GGAATTTTCCGCAATGGGCGAAAGCCTGACGGAGCAACGCCGCGTGAGGGATGAAGGCCT
CTGGGCTGTAAACCTCTTTTATCAAGGAAGAAGATCTGACGGTACTTGATGAATAAGCCA
CGGCTA
>ZSR.D_475:D00780:73:HLVCNBCXX:1:1105:13365:19752 2:N:0:ATCTCG
GGAATATTGCACAATGGGGGAAACCCTGATGCAGCAACGCCGCGTGGAGGATGACACATT
TCGGTGCGTAAACTCCTTTTATATAGGAAGATAATGACGGTACTATATGAATAAGCACCG
GCTAACTCCGTGCCAGCA
>ZSR.D_476:D00780:73:HLVCNBCXX:1:1105:14502:19801 2:N:0:ATCTCG
GGAATCTTGGACAATGGGGGCAACCCTGATCCAGCCATGCCGCGTGAGTGATGAAGGCCC
TAGGGTCGTAAAGCTCTTTCGCCTGTGAAGATAATGACGGTAGCAGGTAAAGAAACCCCG
GCTAAC
>ZSR.D_477:D00780:73:HLVCNBCXX:1:1105:16706:19808 2:N:0:ATCTCG
GGAATATTGCACAATGGGCGCAAGCCTGATGCAGCCATGCCGCGTGTGTGAAGAAGGCCT
TCGGGTTGTAAAGCACTTTCAGCGAGGAGGAAGGGTTAGTAGTTAATACCTGCTAGCTTT
G
>ZSR.D_478:D00780:73:HLVCNBCXX:1:1105:4077:20219 2:N:0:ATCTCG
GGAATATTGGACAATGGGGGCAACCCTGATCCAGCAATGCCGCGTGAATGAAGAAGGCCT
TAGGGTTGTAAAGTTCTTTCAACTGTGACGATGATGACGGTAGCAGTAGAAGAAGCCCCG
GCTA
>ZSR.D_479:D00780:73:HLVCNBCXX:1:1105:7661:20155 2:N:0:ATCTCG
AGAATCATTCACAATGGGGGCAACCCTGATGGTGCAACGCCGCGTGGAGGATGAAGGCCC
TAGGGTCGTAAACTCCTGTCATATGAGAGTAAGGCTTATGTGTTAATAGCATATAAGTTT
G
>ZSR.D_480:D00780:73:HLVCNBCXX:1:1105:11620:20016 2:N:0:ATCTCG
GGAATATTGCACAATGGGGGAAACCCTGATGCAGCCATGCCGCGTGTGTGAAGAAGGCCT
TCGGGTTGTAAAGCACTTTCAGCGAGGAGGAAAGGGTGTAAGTTAATACCTTACATCTG
>ZSR.D_481:D00780:73:HLVCNBCXX:1:1105:14932:20178 2:N:0:ATCTCG
GGAATATTGCGCAATGGGGGGAACCCTGACGCAGCCATGCCGCGTGTGTGAAGAAGGCCT
TCGGGTTGTAAAGCACTTTCAGTTATGAGGAAAGGTTGGTAGTTAATACCTGCCAGCTGT
GACGTT
>ZSR.D_482:D00780:73:HLVCNBCXX:1:1105:15344:20128 2:N:0:ATCTCG
GGAATATTGCACAATGGGCGCAAGCCTGATGCAGCCATGCCGCGTGTGTGAAGAAGGCTC
TAGGGTTGTAAAGCACTTTCAGCAGTGAGGAAAGGTTAGTAGTTAATACCTGCTAGCTGT
GACGTTA
>ZSR.D_483:D00780:73:HLVCNBCXX:1:1105:20809:20103 2:N:0:ATCTCG
GGAATATTGCACAATGGGCGCAAGCCTGATGCAGCCATGCCGCGTGTGTGAAGAAGGCCT
TCGGGTTGTAAAGCACTTTCAGCGAGGAGGAAGGGTTAGTAGTTAATACCTGCTAGCTTT
G
>ZSR.D_484:D00780:73:HLVCNBCXX:1:1105:2058:20286 2:N:0:ATCTCG
GGAATATTGCACAATGGGCGCAAGCCTGATGCAGCCATGCCGCGTGTGTGAAGAAGGCTC
TAGGGTTGTAAAGCACTTTCAGCAGTGAGGAAAGCTTGTTGGTTAATAGCCATCAAGTGT
GACGTTAACTGCAGAAGAAGCACC
>ZSR.D_485:D00780:73:HLVCNBCXX:1:1105:3327:20391 2:N:0:ATCTCG
GGAATATTGCGCAATGGAGGAAACTCTGACGCAGCCATGCCGCGTGAAGGAATGAATGCC
CTATGGGTTGTAAACTTCTTTTATGTAGGAAGAAACGCAGATACGTGTATCTGTTTGACG
GTACTACACGAATAAGGACCGGCTAACTCCGTGCCA
>ZSR.D_486:D00780:73:HLVCNBCXX:1:1105:3857:20461 2:N:0:ATCTCG
GGAATATTGCACAATGGGCGCAAGCCTGATGCAGCCATGCCGCGTGTGTGAAGAAGGCCT
TCGGGTTGTAAAGCACTTTCAGCGAGGAGGAAGGGTTAGTAGTTAATACCTGCTAGCTTT
GACGTTACTCGCAG
>ZSR.D_487:D00780:73:HLVCNBCXX:1:1105:8905:20299 2:N:0:ATCTCG
GGAATATTGGACAATGGGCGAAAGCCTGATCCAGCAATACCGCGTGTGTGAAGAAGGCCC
GAGGGTTGTAAAGCACTTTCAATTGTGAAGAGGGGATAGTTAGTTAATACCTGTCTATC
>ZSR.D_488:D00780:73:HLVCNBCXX:1:1105:12818:20359 2:N:0:ATCTCG
GGAATATTGGACAATGGGGGCAACCCTGATCCAGCAATGCCACGTGTGTGAAGAAGGCCT
GAGGGTTGTAAAGCACTTTAGTCAGGGAGGAAGGCTCTGTGGTTAATAGCCATGGGGATT
GACGTTAC
>ZSR.D_489:D00780:73:HLVCNBCXX:1:1105:13623:20390 2:N:0:ATCTCG
GGAATATTGCACAATGGGCGCAAGCCTGATGCAGCCATGCCGCGTGTGTGAAGAAGGCCT
TCGGGTTGTAAAGCACTTTCAGTCGTGAGGAAGGGTTAGTAGTTAATACCTGCTAGCTTT
GACGTTAGCGACAGAAGAAGCA
>ZSR.D_490:D00780:73:HLVCNBCXX:1:1105:14917:20370 2:N:0:ATCTCG
GGAATATTGCACAATGGGGGAAACCCTGATGCAGCAACGCCGCGTGGAGGATGACACATT
TCGGTGCGTAAACTCCTTTTATATAGGAAGATAATGACGGTACTATATGAATAAGCACCG
GCTAACTCCGTGCCAGC
>ZSR.D_491:D00780:73:HLVCNBCXX:1:1105:16749:20255 2:N:0:ATCTCG
GGAATATTGCACAATGGGCGCAAGCCTGATGCAGCCATGCCGCGTGTGTGAAGAAGGCTT
TCGGGTTGTAAAGCACTTTCATCAGTGAGGAAAGGTTGATGGTTAATACCCATTAACTGT
G
>ZSR.D_492:D00780:73:HLVCNBCXX:1:1105:18156:20259 2:N:0:ATCTCG
GGAATTTTGCGCAATGGGCGAAAGCCTGACGCAGCAATACCGCGTGGATGAAGAAGGCCC
CCTGGGTCGTAAAATCCTTTTTTAGGTGAAGATAATGACGGTAGCCTAAGAATAAGCACC
GGCTAACTC
>ZSR.D_493:D00780:73:HLVCNBCXX:1:1105:18197:20319 2:N:0:ATCTCG
GGAATATTGGACAATGGGCGAAAGCCTGATCCAGCAATGCCGCGTGTGTGAAGAAGGCCC
TAGGGTTGTAAAGCACTTTCAGTAGGGAAGAAAAGCCTAAGGTTAATACCCTTGAGTCTT
G
>ZSR.D_494:D00780:73:HLVCNBCXX:1:1105:3320:20729 2:N:0:ATCTCG
GGAATATTGCACAATGGGGGAAACCCTGATGCAGCAACGCCGCGTGGAGGATGACACATT
TCGGTGCGTAAACTCCTTTTATATAGGAAGATAATGACGGTACTATATGAATAAGCACCG
GCTAACTCC
>ZSR.D_495:D00780:73:HLVCNBCXX:1:1105:3562:20666 2:N:0:ATCTCG
GGAATATTGGACAATGGGCGAAAGCCTGATCCAGCAATACCGCGTGTGTGAAGAAGGCCC
GAGGGTTGTAAAGCACTTTCAATTGTGAAGAGGGGATAGTTAGTTAATACCTGTCTATCC
TGACGTT
>ZSR.D_496:D00780:73:HLVCNBCXX:1:1105:5947:20562 2:N:0:ATCTCG
GGAATATTGCACAATGGGGGAAACCCTGATGCAGCAACGCCGCGTGGAGGATGACACATT
TCGGTGCGTAAACTCCTTTTATATAGGAAGATAATGACGGTACTATATGAATAA
>ZSR.D_497:D00780:73:HLVCNBCXX:1:1105:7545:20607 2:N:0:ATCTCG
GGAATATTGGACAATGGGGGCAACCCTGATCCAGCCATGCCGCGTGTGTGAAGAAGGCCT
TCGGGTTGTAAAGCACTTTCAGTGAGGAAGAAGGCCTGCGGGTTAATAGCCGGCAGGAAG
GACAT
>ZSR.D_498:D00780:73:HLVCNBCXX:1:1105:13349:20708 2:N:0:ATCTCG
GGAATATTGGTCAATGGGCGAGAGCCTGAACCAGCCATGCCGCGTGCAGGATGACGGCCT
TCTGGGTTGTAAACTGCTTTTCTACAGGAAGAAAAAGGTCATGCGTGACAAATTGCCGG
>ZSR.D_499:D00780:73:HLVCNBCXX:1:1105:17694:20521 2:N:0:ATCTCG
GGAATATTGCACAATGGGGGAAACCCTGATGCAGCAACGCCGCGTGGAGGATGACACATT
TCGGTGCGTAAACTCCTTTTATATAGGAAGATAATGACGGTACTATATGAATAAGCACCG
G
>ZSR.D_500:D00780:73:HLVCNBCXX:1:1105:19291:20745 2:N:0:ATCTCG
GGAATATTGGACAATGGGGGCAACCCTGATCCAGCAATACCGCGTGTGTGAAGAAGGCCC
GAGGGTTGTAAAGCACTTTCAATCATGAAGAAAAACTAATAGTTAATACCTATATAGTCT
TGACATTAC
>ZSR.D_501:D00780:73:HLVCNBCXX:1:1105:1658:20819 2:N:0:ATCTCG
AGAATCATTCACAATGGGGGCAACCCTGATGGTGCAACGCCGCGTGGAGGATGAAGGCCC
TAGGGTCGTAAACTCCTGTCATATGAGAGTAAGGCTTATGTGTTAATAGCATATAAGTTT
GATAGTATCATAAGAGGAAGGGACG
>ZSR.D_502:D00780:73:HLVCNBCXX:1:1105:4256:20804 2:N:0:ATCTCG
GGAATATTGCACAATGGGCGAAAGCCTGATGCAGCCATGCCGCGTGTGTGAAGAAGGCTC
TAGGGTTGTAAAGCACTTTCAGTAGGGAGGAAAGGTTGATGGTTAATACCCATTAGCTGT
GACGTTACCTACAG
>ZSR.D_503:D00780:73:HLVCNBCXX:1:1105:4531:20939 2:N:0:ATCTCG
GGAATATTGGACAATGGGCGAAAGCCTGATCCAGCAATACCGCGTGTGTGAAGAAGGCCC
GAGGGTTGTAAAGCACTTTCAATTGTGAAGAGGGGATAGTTAGTTAATACCTGTCTATCC
TGACGT
>ZSR.D_504:D00780:73:HLVCNBCXX:1:1105:4642:20997 2:N:0:ATCTCG
GGAATATTGCACAATGGGGGAAACCCTGATGCAGCAACGCCGCGTGGAGGATGACACATT
TCGGTGCGTAAACTCCTTTTATATAGGAAGATAATGACGGTACTATATGAATAAGCACCG
GCTAACTCCGTGCCAGCAGCCGCGG
>ZSR.D_505:D00780:73:HLVCNBCXX:1:1105:7908:20761 2:N:0:ATCTCG
GGAATATTGGACAATGGGGGCAACCCTGATCCAGCAATGCCACGTGTGTGAAGAAGGCCT
GAGGGTTGTAAAGCACTTTAGTCAGGGAGGAAGGCTCTGTGGTTAATAGCCATGGGGATT
GACGTT
>ZSR.D_506:D00780:73:HLVCNBCXX:1:1105:13178:20763 2:N:0:ATCTCG
GGAATATTGCACAATGGGGGAAACCCTGATGCAGCAACGCCGCGTGGAGGATGACACATT
TCGGTGCGTAAACTCCTTTTATATAGGAAGATAATGACGGTACTATATGAATAA
>ZSR.D_507:D00780:73:HLVCNBCXX:1:1105:14186:20946 2:N:0:ATCTCG
GGAATATTGCACAATGGGCGCAAGCCTGATGCAGCCATGCCGCGTGTGTGAAGAAGGCCT
TCGGGTTGTAAAGCACTTTCAGCGAGGAGGAAGGGTTAGTAGTTAATACCTGCTAGCTTT
GACGTT
>ZSR.D_508:D00780:73:HLVCNBCXX:1:1105:17002:20801 2:N:0:ATCTCG
GGAATATTGGACAATGGGGGCAACCCTGATCCAGCAATGCCACGTGTGTGAAGAAGGCCT
GAGGGTTGTAAAGCACTTTAGTCAGGGAGGAAGGCTCTGTGGTTAATAGCCATGGGGATT
GACGTTACCTGAAGAATAAGCAC
>ZSR.D_509:D00780:73:HLVCNBCXX:1:1105:19901:20796 2:N:0:ATCTCG
GGAATATTGCACAATGGGGGGAACCCTGATGCAGCCATGCCGCGTGTGTGAAGAAGGCCC
TAGGGTTGTAAAGCACTTTCAGCAGTGAGGAAAGGTGTGTGGTTAATACCCGCATACTGT
GACGTTAACTGCAGAAGAAGCACCGGCT
>ZSR.D_510:D00780:73:HLVCNBCXX:1:1105:4522:21127 2:N:0:ATCTCG
GGAATATTGCACAATGGGCGCAAGCCTGATGCAGCCATGCCGCGTGTGTGAAGAAGGCTC
TAGGGTTGTAAAGCACTTTCAGCAGTGAGGAAAGCTTGTTGGTTAATACCCATCAAGTGT
GACGTTAACTGCAGAA
>ZSR.D_511:D00780:73:HLVCNBCXX:1:1105:7642:21141 2:N:0:ATCTCG
GGAATATTGCACAATGGGGGAAACCCTGATGCAGCAACGCCGCGTGGAGGATGACACATT
TCGGTGCGTAAACTCCTTTTATATAGGAAGATAATGACGGTACTATATGAATAAGCACCG
G
>ZSR.D_512:D00780:73:HLVCNBCXX:1:1105:14738:21105 2:N:0:ATCTCG
GGAATATTGCACAATGGGCGAAAGCCTGATGCAGCCATGCCGCGTGTGTGAAGAAGGCTC
TAGGGTTGTAAAGCACTTTCAGTAGGGAGGAAAGGTTGAAGGTTAATACCCTTTGGCTGT
GACGTT
>ZSR.D_513:D00780:73:HLVCNBCXX:1:1105:15455:21192 2:N:0:ATCTCG
GGAATTTTCCGCAATGGGCGAAAGCCTGACGGAGCAACGCCGCGTGAGGGATGAAGGCCT
CTGGGCTGTAAACCTCTTTTATCAAGGAAGAAGATCTGACGGTACTTGATGAATAAGCCA
CGGCTA
>ZSR.D_514:D00780:73:HLVCNBCXX:1:1105:16230:21161 2:N:0:ATCTCG
GGAATATTGCACAATGGGGGAAACCCTGATGCAGCAACGCCGCGTGGAGGATGACACATT
TCGGTGCGTAAACTCCTTTTATATAGGAAGATAATGACGGTACTATATGAATAAGCACCG
GCTAAC
>ZSR.D_515:D00780:73:HLVCNBCXX:1:1105:1788:21381 2:N:0:ATCTCG
GGAATATTGCACAATGGGCGAAAGCCTGATGCAGCCATGCCGCGTGTGTGAAGAAGGCTC
TAGGGTTGTAAAGCACTTTCAGTAGGGAGGAAAGGTTGATGGTTAATACCCATTAGCTGT
GACGTTACCTACAGAAGAAGCACCGGC
>ZSR.D_516:D00780:73:HLVCNBCXX:1:1105:2807:21381 2:N:0:ATCTCG
GGAATATTGGACAATGGGGGCAACCCTGATCCAGCAATGCCACGTGTGTGAAGAAGGCCT
GAGGGTTGTAAAGCACTTTAGTCAGGGAGGAAGGCTCTGTGGTTAATAGCCATGGGGATT
GACGTTACCTGAAGAATAAGCACCG
>ZSR.D_517:D00780:73:HLVCNBCXX:1:1105:5231:21435 2:N:0:ATCTCG
GGAATATTGGACAATGGGGGCAACCCTGATCCAGCAATGCCGCGTGTGTGAAGAAGGCCT
GCGGGTTGTAAAGCACTTTCAGTAAGGAAGAAATCCTCAGGGTTAATACCCCTG
>ZSR.D_518:D00780:73:HLVCNBCXX:1:1105:5512:21292 2:N:0:ATCTCG
GGAATCTTGGACAATGGGCGCAAGCCTGATCCAGCCATGCCGCGTGAGTGATGAAGGCCC
TAGGGTCGTAAAGCTCTTTCGCCAGGGATGATAATGACAGTACCTGGTAAAGAAACCCCG
GCTAACTCCGTGCCAGC
>ZSR.D_519:D00780:73:HLVCNBCXX:1:1105:9565:21345 2:N:0:ATCTCG
GGAATATTGCACAATGGGCGCAAGCCTGATGCAGCCATGCCGCGTGTGTGAAGAAGGCCT
TCGGGTTGTAAAGCACTTTCAGCGAGGAGGAAGGGTTAGTAGTTAATACCTGCTAGCTTT
GACGT
>ZSR.D_520:D00780:73:HLVCNBCXX:1:1105:12926:21409 2:N:0:ATCTCG
GGAATATTGCACAATGGGCGCAAGCCTGATGCAGCCATGCCGCGTGTGTGAAGAAGGCCT
TCGGGTTGTAAAGCACTTTCAGCGAGGAGGAAGGGTTAGTAGTTAATACCTGCTAGCTTT
GACGTT
>ZSR.D_521:D00780:73:HLVCNBCXX:1:1105:14570:21403 2:N:0:ATCTCG
GGAATATTGCACAATGGGCGCAAGCCTGATGCAGCCATGCCGCGTGTGTGAAGAAGGCTC
TAGGGTTGTAAAGCACTTTCAGTAGGGAGGAAGGCCTCGTAGTTAATACCTGCGAGGATT
GACGTTACCTACAG
>ZSR.D_522:D00780:73:HLVCNBCXX:1:1105:16021:21262 2:N:0:ATCTCG
GGAATATTGCACAATGGGCGCAAGCCTGATGCAGCCATGCCGCGTGTGTGAAGAAGGCCT
TCGGGTTGTAAAGCACTTTCAGCGAGGAGGAAGGGTTAGTAGTTAATACCTGCTAGCTTT
GACGTTACTC
>ZSR.D_523:D00780:73:HLVCNBCXX:1:1105:17285:21263 2:N:0:ATCTCG
GGAATATTGGACAATGGGCGAAAGCCTGATCCAGCAATGCCATGTGTGTGAAGAAGGCTC
TAGGGTTGTAAAGCACTTTAGTTGGGGAGGAAAGCTTATGAGTTAATAGCTCATGAGAAG
G
>ZSR.D_524:D00780:73:HLVCNBCXX:1:1105:1191:21745 2:N:0:ATCTCG
GGAATATTGGACAATGGGCGCAAGCCTGATCCAGCCATGCCGCGTGTGTGAAGAAGGCTT
TCGGGTTGTAAAGCACTTTCAGTCGGGAGGAAGGCTGCCTAGTTAATACCTAGG
>ZSR.D_525:D00780:73:HLVCNBCXX:1:1105:5566:21556 2:N:0:ATCTCG
GGAATATTGGACAATGGGCGAAAGCCTGATCCAGCAATACCGCGTGTGTGAAGAAGGCCC
GAGGGTTGTAAAGCACTTTCAATTGTGAAGAGGGGATAGTTAGTTAATACCTGTCTATCC
TGACGT
>ZSR.D_526:D00780:73:HLVCNBCXX:1:1105:8710:21648 2:N:0:ATCTCG
GGAATATTGCACAATGGGCGCAAGCCTGATGCAGCCATGCCGCGTGTGTGAAGAAGGCTC
TAGGGTTGTAAAGCACTTTCAGCAGTGAGGAAAGCTTGTTGGTTAATACCCATCAA
>ZSR.D_527:D00780:73:HLVCNBCXX:1:1105:8576:21705 2:N:0:ATCTCG
GGAATATTGCACAATGGGCGCAAGCCTGATGCAGCCATGCCGCGTGTGTGAAGAAGGCCT
TCGGGTTGTAAAGCACTTTCAGTCGTGAGGAAGGGTTAGTAGTTAAT
>ZSR.D_528:D00780:73:HLVCNBCXX:1:1105:14478:21666 2:N:0:ATCTCG
GGAATATTGCACAATGGGCGCAAGCCTGATGCAGCCATGCCGCGTGTGTGAAGAAGGCCT
TCGGGTTGTAAAGCACTTTCAGCGAGGAGGAAGGGTTAGTAGTTAATACCTGCTAGCTTT
GACGTT
>ZSR.D_529:D00780:73:HLVCNBCXX:1:1105:18961:21523 2:N:0:ATCTCG
CGAATATTCCGCAATGCACGAAAGTGTGACGGAGCAATGCCGCGTGCAGGATGAATCCCC
TCGGGGTGTAAACTGCTGTCAGTGACTAGAAAAAAAATGATCAGTCGCAAAGGAAGGACC
GGC
>ZSR.D_530:D00780:73:HLVCNBCXX:1:1105:19211:21514 2:N:0:ATCTCG
GGAATATTGCGCAATGGGGGAAACCCTGACGCAGCAACGCCGCGTGAGTGAGGAAGGCCT
TCGGGTTGTAAAGCTCTGTCAGATGGGAAGAATGGTTATTGGTCTAATAGGCCTTTAATT
TGACGG
>ZSR.D_531:D00780:73:HLVCNBCXX:1:1105:19963:21665 2:N:0:ATCTCG
GGAATATTGCACAATGGGCGAAAGCCTGATGCAGCCATGCCGCGTGTGTGAAGAAGGCTC
TAGGGTTGTAAAGCACTTTCAGTAGGGAGGAAAGGTTGAAGGTTAATACCCTTTGGCTGT
G
>ZSR.D_532:D00780:73:HLVCNBCXX:1:1105:2787:21757 2:N:0:ATCTCG
GGAATATTGCACAATGGGCGCAAGCCTGATGCAGCCATGCCGCGTGTGTGAAGAAGGCTC
TAGGGTTGTAAAGCACTTTCAGCAGTGAGGAAAGCTTGTTGGTTAATAGCCATCAAGTGT
GACGTTAA
>ZSR.D_533:D00780:73:HLVCNBCXX:1:1105:5926:21893 2:N:0:ATCTCG
GGAATATTGCACAATGGGCGCAAGCCTGATGCAGCCATGCCGCGTGTGTGAAGAAGGCTC
TAGGGTTGTAAAGCACTTTCAGCAGTGAGGAAAGCTTGTTGGTTAATACCCATCAAGTGT
GACGTTAA
>ZSR.D_534:D00780:73:HLVCNBCXX:1:1105:12294:21978 2:N:0:ATCTCG
GGAATATTGCACAATGGGCGCAAGCCTGATGCAGCCATGCCGCGTGTGTGAAGAAGGCCT
TCGGGTTGTAAAGCACTTTCAGCGAGGAGGAAGGGTTAGTAGTTAATACCTGCTAGCTTT
GACGTT
>ZSR.D_535:D00780:73:HLVCNBCXX:1:1105:13209:21751 2:N:0:ATCTCG
GGAATATTGCACAATGGGGGAAACCCTGATGCAGCCATGCCGCGTGTGTGAAGAAGGCCT
TCGGGTTGTAAAGCACTTTCAGTGGGGAGGAAAGGGTGATGCTTAATACGTATCATCTGT
GACGTTACCCACAGAA
>ZSR.D_536:D00780:73:HLVCNBCXX:1:1105:13039:21965 2:N:0:ATCTCG
GGAATTTTCCGCAATGGGCGAAAGCCTGACGGAGCAATCTCGCGTGAGGGATGACGGCCT
ATGGGTTGTAAACCTCTTTTTTCAGGGAGGAATAAATGACGTGTACCTGAAGAATAAGCA
TCGGCTAACTCCGTGCCAGCAG
>ZSR.D_537:D00780:73:HLVCNBCXX:1:1105:15239:21949 2:N:0:ATCTCG
GGAATATTGCACAATGGGCGCAAGCCTGATGCAGCCATGCCGCGTGTATGAAGAAGGCCT
TCGGGTTGTAAAGTACTTTCAGCAGTGAGGAAGGGATGTACGTTAATAGCGTGCATTTTT
GACGTTAGC
>ZSR.D_538:D00780:73:HLVCNBCXX:1:1105:16603:21767 2:N:0:ATCTCG
GGAATATTGCACAATGGGCGCAAGCCTGATGCAGCCATGCCGCGTGTGTGAAGAAGGCTC
TAGGGTTGTAAAGCACTTTCAGCAGTGAGGAAAGCTTGTTGGTTAATAGCCATCAAGTGT
G
>ZSR.D_539:D00780:73:HLVCNBCXX:1:1105:18052:21783 2:N:0:ATCTCG
GGAATATTGCACAATGGGCGCAAGCCTGATGCAGCCATGCCGCGTGTGTGAAGAAGGCTT
TCGGGTTGTAAAGCACTTTCATCAGTGAGGAAAGGTTGATGGTTAATACCCATTAACTGT
G
>ZSR.D_540:D00780:73:HLVCNBCXX:1:1105:19139:21965 2:N:0:ATCTCG
GGAATATTGCACAATGGGGGAAACCCTGATGCAGCAACGCCGCGTGGAGGATGACACATT
TCGGTGCGTAAACTCCTTTTATATAGGAAGATAATGACGGTACTATATGAATAAGCACCG
GCTAACTCCGTGCCAGCAGCCGCGGTAA
>ZSR.D_541:D00780:73:HLVCNBCXX:1:1105:1119:22228 2:N:0:ATCTCG
GGAATATTGCACAATGGGCGCAAGCCTGATGCAGCCATGCCGCGTGTGTGAAGAAGGCTT
TCGGGTTGTAAAGCACTTTCATCAGTGAGGAAAGGTTGATGGTTAATACCCATTAACTGT
GACGTTAA
>ZSR.D_542:D00780:73:HLVCNBCXX:1:1105:4262:22000 2:N:0:ATCTCG
GGAATATTGCACAATGGGGGAAACCCTGATGCAGCAACGCCGCGTGGAGGATGACACATT
TCGGTGCGTAAACTCCTTTTATATAGGAAGATAATGACGGTACTATATGAATAAGCACCG
GCT
>ZSR.D_543:D00780:73:HLVCNBCXX:1:1105:6839:22220 2:N:0:ATCTCG
GGAATATTGGACAATGGGGGCAACCCTGATCCAGCAATGCCACGTGTGTGAAGAAGGCCT
GAGGGTTGTAAAGCACTTTAGTCAGGGAGGAAGGCTCTGTGGTTAATAGCCATGGGGATT
GAC
>ZSR.D_544:D00780:73:HLVCNBCXX:1:1105:8040:22001 2:N:0:ATCTCG
GGAATATTGCACAATGGGGGAAACCCTGATGCAGCAACGCCGCGTGGAGGATGACACATT
TCGGTGCGTAAACTCCTTTTATATAGGAAGATAATGACGGTACTATATGAATAAGCACCG
GCTAAC
>ZSR.D_545:D00780:73:HLVCNBCXX:1:1105:10304:22105 2:N:0:ATCTCG
GGAATATTGCACAATGGGGGAAACCCTGATGCAGCAACGCCGCGTGGAGGATGACACATT
TCGGTGCGTAAACTCCTTTTATATAGGAAGATAATGACGGTACTATATGAATAAGCACCG
G
>ZSR.D_546:D00780:73:HLVCNBCXX:1:1105:15234:22240 2:N:0:ATCTCG
GGAATATTGGACAATGGGCGAAAGCCTGATCCAGCAATGCCATGTGTGTGAAGAAGGCTC
TAGGGTTGTAAAGCACTTTAGTTGGGGAGGAAAGCTTATGAGTTAATAGCTCATGAGAAG
GACGTTACC
>ZSR.D_547:D00780:73:HLVCNBCXX:1:1105:20763:22077 2:N:0:ATCTCG
GGAATATTGCACAATGGGGGAAACCCTGATGCAGCAACGCCGCGTGGAGGATGACACATT
TCGGTGCGTAAACTCCTTTTATATAGGAAGATAATGACGGTACTATATGAATAAGCACCG
GCTAACTCC
>ZSR.D_548:D00780:73:HLVCNBCXX:1:1105:1441:22274 2:N:0:ATCTCG
GGAATATTGCACAATGGGGGGAACCCTGATGCAGCCATGCCGCGTGTGTGAAGAAGGCCT
TCGGGTTGTAAAGCACTTTCAGTGGGGAGGAAAGGGTGATGCCTAATACGTATCATCTGT
GACGTTACCCACAGAA
>ZSR.D_549:D00780:73:HLVCNBCXX:1:1105:1729:22311 2:N:0:ATCTCG
GGAATATTGCACAATGGGGGAAACCCTGATGCAGCAACGCCGCGTGGAGGATGACACATT
TCGGTGCGTAAACTCCTTTTATATAGGAAGATAATGACGGTACTATATGAATAAG
>ZSR.D_550:D00780:73:HLVCNBCXX:1:1105:12622:22474 2:N:0:ATCTCG
GGAATTTTGGACAATGGGGGAAACCCTGATCCAGCCATCCCGCGTGAGTGAAGAAGGCCT
TCGGGTTGTAAAGCTCTTTCGAAAGTGAAGAAAACTTATTTCGTAATATGTTATAAGTAT
GACGGT
>ZSR.D_551:D00780:73:HLVCNBCXX:1:1105:17696:22376 2:N:0:ATCTCG
GGAATATTGGACAATGGGCGAAAGCCTGATCCAGCAATACCGCGTGTGTGAAGAAGGCCT
TAGGGTTGTAAAGCACTTTCAGTAGAGAAGAAATGTTCAAGGTTAATACCCTTGAAAGTT
GACGTAACC
>ZSR.D_552:D00780:73:HLVCNBCXX:1:1105:19835:22445 2:N:0:ATCTCG
GGAATATTGCACAATGGGGGAAACCCTGATGCAGCAACGCCGCGTGGAGGATGACACATT
TCGGTGCGTAAACTCCTTTTATATAGGAAGATAATGACGGTACTATATGAATAAGCACCG
G
>ZSR.D_553:D00780:73:HLVCNBCXX:1:1105:1085:22534 2:N:0:ATCTCG
GGAATATTGGTCAATGGGCGAGAGCCTGAACCAGCCATGCCGCGTGCAGGATGACGGCCT
TCTGGGTTGTAAACTGCTTTTATATGGGAAGAAAAAGCTCATGCGTGAGCAATTGCCGGT
ACCATATGAATAAGCA
>ZSR.D_554:D00780:73:HLVCNBCXX:1:1105:5338:22718 2:N:0:ATCTCG
GGAATATTGCGCAATGGGGGGAACCCTGACGCAGCCATGCCGCGTGTGTGAAGAAGGCCT
TCGGGTTGTAAAGCACTTTCAGTTATGAGGAAAGGTTGGTAGTTAATACCTGCCAGCTGT
GACGTTAATAACAGAAGAA
>ZSR.D_555:D00780:73:HLVCNBCXX:1:1105:6267:22516 2:N:0:ATCTCG
GGAATATTGCACAATGGGCGCAAGCCTGATGCAGCCATGCCGCGTGTGTGAAGAAGGCCT
TCGGGTTGTAAAGCACTTTCAGCGAGGAGGAAGGGTTAGTAGTTAATACCTGCTAGCTTT
GACGT
>ZSR.D_556:D00780:73:HLVCNBCXX:1:1105:7344:22683 2:N:0:ATCTCG
GGAATATTGCACAATGGGGGAAACCCTGATGCAGCAACGCCGCGTGGAGGATGACACATT
TCGGTGCGTAAACTCCTTTTATATAGGAAGATAATGACGGTACTATATGAATAAGCACCG
>ZSR.D_557:D00780:73:HLVCNBCXX:1:1105:7889:22612 2:N:0:ATCTCG
GGAATTTTCCGCAATGGGCGAAAGCCTGACGGAGCAACGCCGCGTGAGGGATGAAGGCCT
CTGGGCTGTAAACCTCTTTTATCAAGGAAGAAGATCTGACGGTACTTGATGAATAAGCCA
CGGCTAATT
>ZSR.D_558:D00780:73:HLVCNBCXX:1:1105:10936:22713 2:N:0:ATCTCG
GGAATATTGCACAATGGGCGCAAGCCTGATGCAGCCATGCCGCGTGTGTGAAGAAGGCTC
TAGGGTTGTAAAGCACTTTCAGCAGTGAGGAAAGCTTGTTGGTTAATAGCCATCAAGTG
>ZSR.D_559:D00780:73:HLVCNBCXX:1:1105:11778:22688 2:N:0:ATCTCG
GGAATATTGCACAATGGGCGAAAGCCTGATGCAGCCATGCCGCGTGTGTGAAGAAGGCTC
TAGGGTTGTAAAGCACTTTCAGTAGGGAGGAAAGGTTGAAGGTTAATACCCTTTGGCTGT
GACGTT
>ZSR.D_560:D00780:73:HLVCNBCXX:1:1105:13539:22636 2:N:0:ATCTCG
GGAATATTGCACAATGGGGGAAACCCTGATGCAGCAACGCCGCGTGGAGGATGACACATT
TCGGTGCGTAAACTCCTTTTATATAGGAAGATAATGACGGTACTATATGAATAAGCACCG
GCTAAC
>ZSR.D_561:D00780:73:HLVCNBCXX:1:1105:15996:22582 2:N:0:ATCTCG
GGAATATTGCACAATGGGGGAAACCCTGATGCAGCAACGCCGCGTGGAGGATGACACATT
TCGGTGCGTAAACTCCTTTTATATAGGAAGATAATGACGGTACTATATGAATAAGCACCG
GCTAACTCCGTGCCAGC
>ZSR.D_562:D00780:73:HLVCNBCXX:1:1105:16198:22666 2:N:0:ATCTCG
GGAATATTGCACAATGGGCGCAAGCCTGATGCAGCCATGCCGCGTGTGTGAAGAAGGCTT
TCGGGTTGTAAAGCACTTTCATCAGTGAGGAAAGGTTGATGGTTAATACCCATTAACTGT
GACGTT
>ZSR.D_563:D00780:73:HLVCNBCXX:1:1105:17119:22526 2:N:0:ATCTCG
AGAATCTTCGGCAATGGGCGTAAGCCTGACCGAGCGACGCCGCGTGCGGGATGAAGGCCT
TCGGGTTGTAAACCGCTGTCAGAGGGGATGAAATGCGTGGGGGTTCTCCCCCACGTTTGA
CATAG
>ZSR.D_564:D00780:73:HLVCNBCXX:1:1105:17916:22581 2:N:0:ATCTCG
GGAATATTGCACAATGGGGGAAACCCTGATGCAGCAACGCCGCGTGGAGGATGACACATT
TCGGTGCGTAAACTCCTTTTATATAGGAAGATAATGACGGTACTATATGAATAAGCACCG
G
>ZSR.D_565:D00780:73:HLVCNBCXX:1:1105:19374:22685 2:N:0:ATCTCG
GGAATATTGCACAATGGGCGAAAGCCTGATGCAGCCATGCCGCGTGTGTGAAGAAGGCTC
TAGGGTCGTAAAGCACTTTCAGTAGGGAGGAAAGGAGTGTAGTTAATACCTGCATTCTGT
GACGTTA
>ZSR.D_566:D00780:73:HLVCNBCXX:1:1105:13616:22936 2:N:0:ATCTCG
GGAATATTGCACAATGGGCGCAAGCCTGATGCAGCCATGCCGCGTGTGTGAAGAAGGCTC
TAGGGTTGTAAAGCACTTTCAGCAGTGAGGAAAGCTTGTTGGTTAATACCCATCAAGTGT
GACGTTAACTGCAGAAGAAGCACCGGCT
>ZSR.D_567:D00780:73:HLVCNBCXX:1:1105:14031:22921 2:N:0:ATCTCG
GGAATATTGCACAATGGGCGCAAGCCTGATGCAGCCATGCCGCGTGTGTGAAGAAGGCTC
TAGGGTTGTAAAGCACTTTCAGCAGTGAGGAAAGCTTGTTGGTTAATACCCATCAAGTGT
GACGTT
>ZSR.D_568:D00780:73:HLVCNBCXX:1:1105:14683:22804 2:N:0:ATCTCG
GGAATTTTGGACAATGGGGGAAACCCTGATCCAGCCATCCCGCGTGAGTGAAGAAGGCCT
TCGGGTTGTAAAGCTCTTTCGAAAGTGAAGAAAACTTATTTCGTAATATGTTATAAGTAT
GA
>ZSR.D_569:D00780:73:HLVCNBCXX:1:1105:15845:22959 2:N:0:ATCTCG
GGAATATTGGACAATGGGCGAAAGCCTGATCCAGCAATACCGCGTGTGTGAAGAAGGCCC
GAGGGTTGTAAAGCACTTTCAATTGTGAAGAGGGGATAGTTAGTTAATACCTGTCTATCC
TGACGT
>ZSR.D_570:D00780:73:HLVCNBCXX:1:1105:1449:23157 2:N:0:ATCTCG
GGAATATTGCACAATGGGCGCAAGCCTGATGCAGCCATGCCGCGTGTATGAAGAAGGCCT
TCGGGTTGTAAAGTACTTTCAGCAGTGAGGAAGGGATGTACGTTAATAGCGTGCATTTTT
GACGTTAGCTGC
>ZSR.D_571:D00780:73:HLVCNBCXX:1:1105:3419:23073 2:N:0:ATCTCG
GGAATTTTTGTCAATGGGGGAAACCCTGAACAAGCAACGCCGCGTGAAGGACGAAGACCT
TCGGGTTGTAAACTTCTGTCGGAGGGGACGAAAGCGAGATTGGTTAATACCCAGTTTCGT
TGACGGTACCCTACGAGGAAGC
>ZSR.D_572:D00780:73:HLVCNBCXX:1:1105:6436:23050 2:N:0:ATCTCG
GGAATATTGGACAATGGGGGCAACCCTGATCCAGCAATGCCACGTGTGTGAAGAAGGCCT
GAGGGTTGTAAAGCACTTTAGTCAGGGAGGAAGGCTCTGTGGTTAATAGCCATGGGGATT
G
>ZSR.D_573:D00780:73:HLVCNBCXX:1:1105:8592:23009 2:N:0:ATCTCG
GGAATATTGCACAATGAGGGAAACCTTGATGCAGCAATACCGCGTGTGTGATGAAGGCCT
GCGGGTTGTAAAACACTTTCAATTGAGAAGAAAAGTTAATAATTAACAATTATTAACCCT
>ZSR.D_574:D00780:73:HLVCNBCXX:1:1105:9195:23058 2:N:0:ATCTCG
GGAATATTGGACAATGGGCGAAAGCCTGATCCAGCAATACCGCGTGTGTGAAGAAGGCCC
GAGGGTTGTAAAGCACTTTCAATTGTGAAGAGGGGATAGTTAGTTAATACCTGTCTATCC
TGACGT
>ZSR.D_575:D00780:73:HLVCNBCXX:1:1105:9099:23172 2:N:0:ATCTCG
GGAATATTGCACAATGGGCGCAAGCCTGATGCAGCCATGCCGCGTGTGTGAAGAAGGCTC
TAGGGTTGTAAAGCACTTTCAGCAGTGAGGAAAGCTTGTTGGTTAATACCCATCAAGTGT
GACGT
>ZSR.D_576:D00780:73:HLVCNBCXX:1:1105:10262:23121 2:N:0:ATCTCG
GGAATATTGCACAATGGGCGCAAGCCTGATGCAGCCATGCCGCGTGTGTGAAGAAGGCCT
TCGGGTTGTAAAGCACTTTCAGCGAGGAGGAAGGGTTAGTAGTTAATACCTGCTAGCTTT
GACGTT
>ZSR.D_577:D00780:73:HLVCNBCXX:1:1105:12914:23042 2:N:0:ATCTCG
GGAATTTTCCGCAATGGGCGAAAGCCTGACGGAGCAACGCCGCGTGAGGGATGAAGGCCT
CTGGGCTGTAAACCTCTTTTATCAAGGAAGAAGATCTGACGGTACTTGATGAATAAGCCA
CGGCTAAT
>ZSR.D_578:D00780:73:HLVCNBCXX:1:1105:18242:23203 2:N:0:ATCTCG
GGAATATTGGACAATGGGGGCAACCCTGATCCAGCCATGCCGCGTGTGTGAAGAAGGCCT
TCGGGTTGTAAAGCACTTTCAGTGAGGAAGAAGGCCTGCGGGTTAATACCCGGCAGGAAG
GACATCAC
>ZSR.D_579:D00780:73:HLVCNBCXX:1:1105:20601:23164 2:N:0:ATCTCG
GGAATATTGCACAATGGGCGCAAGCCTGATGCAGCCATGCCGCGTGTGTGAAGAAGGCCT
TCGGGTTGTAAAGCACTTTCAGCGAGGAGGAAGGGTTAGTAGTTAATACCTGCTAGCTTT
GACGTT
>ZSR.D_580:D00780:73:HLVCNBCXX:1:1105:5849:23302 2:N:0:ATCTCG
GGAATATTGCACAATGGGCGCAAGCCTGATGCAGCCATGCCGCGTGTGTGAAGAAGGCTC
TAGGGTTGTAAAGCACTTTCAGCAGTGAGGAAAGCTTGTTGGTTAATAGCCATCAAGTGT
GACGTTAACTGCAGAAGAAGCACCG
>ZSR.D_581:D00780:73:HLVCNBCXX:1:1105:11444:23370 2:N:0:ATCTCG
GGAATATTGCACAATGGGCGCAAGCCTGATGCAGCCATGCCGCGTGTGTGAAGAAGGCTT
TCGGGTTGTAAAGCACTTTCATCAGTGAGGAAAGGTTGATGGTTAATACCCATTAACTGT
GACGTT
>ZSR.D_582:D00780:73:HLVCNBCXX:1:1105:12380:23296 2:N:0:ATCTCG
GGAATATTGCACAATGGGCGCAAGCCTGATGCAGCCATGCCGCGTGTGTGAAGAAGGCTT
TCGGGTTGTAAAGCACTTTCATCAGTGAGGAAAGGTTGATGGTTAATACCCATTAACTGT
GACGTT
>ZSR.D_583:D00780:73:HLVCNBCXX:1:1105:18522:23388 2:N:0:ATCTCG
GGAATTTTGCGCAATGGGCGAAAGCCTGACGCAGCAATACCGCGTGGATGAAGAAGGCCC
CCTGGGTCGTAAAATCCTTTTTTAGGTGAAGATAATGACGGTAGCCTAAGAATAAGCACC
GGCTAACTC
>ZSR.D_584:D00780:73:HLVCNBCXX:1:1105:19017:23331 2:N:0:ATCTCG
GGAATATTGCACAATGGGGGAAACCCTGATGCAGCAACGCCGCGTGGAGGATGACACATT
TCGGTGCGTAAACTCCTTTTATATAGGAAGATAATGACGGTACTATATGAATAAGCACCG
GCTAACTCCGTGC
>ZSR.D_585:D00780:73:HLVCNBCXX:1:1105:3071:23514 2:N:0:ATCTCG
GGAATATTGCGCAATGGAGGAAACTCTGACGCAGCCATGCCGCGTGAAGGAATGAATGCC
CTATGGGTTGTAAACTTCTTTTATGTAGGAAGAAACGCAGATACGTGTATCTGTTTGACG
GTACTACACGAATA
>ZSR.D_586:D00780:73:HLVCNBCXX:1:1105:12267:23663 2:N:0:ATCTCG
CGAATATTCCGCAATGCGCGAAAGCGTGACGGAGCAATGCCGCGTGTAGGATGAAGCATC
TAGGTGTGTAAACTACTGTCAGGGGCTAGGAATTTTGACCAACCCCAAAGGAAGAGCCGG
CTAACTCTGTGCCA
>ZSR.D_587:D00780:73:HLVCNBCXX:1:1105:15304:23554 2:N:0:ATCTCG
GGAATATTGGACAATGGGCGCAAGCCTGATCCAGCCATGCCGCGTGTGTGAAGAAGGCTT
TCGGGTTGTAAAGCACTTTCAGTCGGGAGGAAGGCTGCCTGGTTAATACCCAGGTAGATT
GACGTTACCGACAGAA
>ZSR.D_588:D00780:73:HLVCNBCXX:1:1105:16478:23706 2:N:0:ATCTCG
GGAATATTGGTCAATGGGCGAGAGCCTGAACCAGCCATGCCGCGTGCAGGAAGACGGCCT
TCTGGGTTGTAAACTGCTTTTATACGGGAAGAAAACGACCATGCGTGGTCAATTGACGGT
A
>ZSR.D_589:D00780:73:HLVCNBCXX:1:1105:20025:23562 2:N:0:ATCTCG
GGAATATTGCACAATGGGCGCAAGCCTGATGCAGCCATGCCGCGTGTATGAAGAAGGCCT
TCGGGTTGTAAAGTACTTTCAGCAGTGAGGAAGGGATGTACGTTAATAGCGTGCATTTTT
G
>ZSR.D_590:D00780:73:HLVCNBCXX:1:1105:3505:23912 2:N:0:ATCTCG
GGAATATTGCACAATGGGCGCAAGCCTGATGCAGCCATGCCGCGTGTGTGAAGAAGGCTC
TAGGGTTGTAAAGCACTTTCAGCAGTGAGGAAAGCTTGTTGGTTAATACCCATCAAGTGT
GACGTTAACTGCAGAAGAAGCACCG
>ZSR.D_591:D00780:73:HLVCNBCXX:1:1105:6341:23884 2:N:0:ATCTCG
GGAATATTGCACAATGGGCGCAAGCCTGATGCAGCCATGCCGCGTGTGTGAAGAAGGCCT
TCGGGTTGTAAAGCACTTTCAGCGAGGAGGAAGGGTTAGTAGTTAATACCTGCTAGCTTT
GACGTT
>ZSR.D_592:D00780:73:HLVCNBCXX:1:1105:8233:23767 2:N:0:ATCTCG
GGAATATTGCACAATGGGCGCAAGCCTGATGCAGCCATGCCGCGTGTGTGAAGAAGGCTC
TAGGGTTGTAAAGCACTTTCAGCAGTGAGGAAAGGTTAGTAGTTAATACCTGCTAGCTGT
GACGT
>ZSR.D_593:D00780:73:HLVCNBCXX:1:1105:10128:23891 2:N:0:ATCTCG
GGAATATTGCACAATGGGCGCAAGCCTGATGCAGCCATGCCGCGTGTGTGAAGAAGGCTT
TCGGGTTGTAAAGCACTTTCATCAGTGAGGAAAGGTTGATGGTTAATACCCATTAACTGT
GAC
>ZSR.D_594:D00780:73:HLVCNBCXX:1:1105:14253:23949 2:N:0:ATCTCG
GGAATATTGGACAATGGGGGCAACCCTGATCCAGCCATGCCGCGTGTGTGAAGAAGGCCT
TCGGGTTGTAAAGCACTTTCAGTGAGGAAGAAGGCCTGCGGGTCAATAACCGGCAGGAAG
GA
>ZSR.D_595:D00780:73:HLVCNBCXX:1:1105:17328:23967 2:N:0:ATCTCG
GGAATATTGGACAATGGGGGCAACCCTGATCCAGCAATGCCACGTGTGTGAAGAAGGCCT
GAGGGTTGTAAAGCACTTTAGTCAGGGAGGAAGGCTCTGTGGTTAATAGCCATGGGGATT
G
>ZSR.D_596:D00780:73:HLVCNBCXX:1:1105:19008:23933 2:N:0:ATCTCG
GGAATATTGCACAATGGGCGCAAGCCTGATGCAGCCATGCCGCGTGTGTGAAGAAGGCCT
TCGGGTTGTAAAGCACTTTCAGCGAGGAGGAAGGGTTAGTAGTTAATACCTGCTAGCTTT
GACGTTACTCGCAGAAG
>ZSR.D_597:D00780:73:HLVCNBCXX:1:1105:7709:24171 2:N:0:ATCTCG
GGAATATTGCACAATGGGCGAAAGCCTGATGCAGCCATGCCGCGTGTGTGAAGAAGGCTC
TAGGGTTGTAAAGCACTTTCAATGGGGAGGAAAAGTTAGTAGTTAATACCTGCTAGCCCT
GACGTTACCCATA
>ZSR.D_598:D00780:73:HLVCNBCXX:1:1105:7833:24222 2:N:0:ATCTCG
GGAATATTGCACAATGGGGGAAACCCTGATGCAGCAACGCCGCGTGGAGGATGACACATT
TCGGTGCGTAAACTCCTTTTATATAGGAAGATAATGACGGTACTATATGAATAAGCACCG
GCTAAC
>ZSR.D_599:D00780:73:HLVCNBCXX:1:1105:8838:24062 2:N:0:ATCTCG
GGAATATTGCACAATGGGCGCAAGCCTGATGCAGCCATGCCGCGTGTGTGAAGAAGGCCT
TCGGGTTGTAAAGCACTTTCAGCGAGGAGGAAGGGTTAGTAGTTAATACCTGCTAGCTTT
GACGTT
>ZSR.D_600:D00780:73:HLVCNBCXX:1:1105:10523:24219 2:N:0:ATCTCG
GGAATATTGCACAATGGGCGAAAGCCTGATGCAGCCATGCCGCGTGTGTGAAGAAGGCTC
TAGGGTTGTAAAGCACTTTCAGTAGGGAGGAAAGGTTGAAGGTTAATACCCTTTGGCTGT
GACGTTAC
>ZSR.D_601:D00780:73:HLVCNBCXX:1:1105:10846:24079 2:N:0:ATCTCG
GGAATATTGCACAATGGGGGAAACCCTGATGCAGCCATGCCGCGTGTGTGAAGAAGGCCT
TCGGGTTGTAAAGCACTTTCAGCGAGGAGGAAAGGGTGTAAGTTAATACCTTACATCTGT
GACGTT
>ZSR.D_602:D00780:73:HLVCNBCXX:1:1105:2476:24471 2:N:0:ATCTCG
GGAATATTGGACAATGGGGGCAACCCTGATCCAGCAATGCCACGTGTGTGAAGAAGGCCT
GAGGGTTGTAAAGCACTTTAGTCAGGGAGGAAGGCTCTGTGGTTAATAGCCATGGGGATT
GACGTTAC
>ZSR.D_603:D00780:73:HLVCNBCXX:1:1105:11513:24497 2:N:0:ATCTCG
GGAATATTGCACAATGGGCGCAAGCCTGATGCAGCCATGCCGCGTGTGTGAAGAAGGCTC
TAGGGTTGTAAAGCACTTTCAGCAGTGAGGAAAGGTTAGTAGTTAATACCTGCTAGCTGT
GACGTTAACTGCAGAA
>ZSR.D_604:D00780:73:HLVCNBCXX:1:1105:12288:24292 2:N:0:ATCTCG
GGAATATTGGACAATGGGCGAAAGCCTGATCCAGCAATGCCATGTGTGTGAAGAAGGCTC
TAGGGTTGTAAAGCACTTTAGTTGGGGAGGAAAGCTTATGAGTTAATAGCTCATGAGAAG
GACGTTACCCAAAGAATAAG
>ZSR.D_605:D00780:73:HLVCNBCXX:1:1105:16768:24421 2:N:0:ATCTCG
GGAATATTGCACAATGGGCGCAAGCCTGATGCAGCCATGCCGCGTGTGTGAAGAAGGCCT
TCGGGTTGTAAAGCACTTTCAGCGAGGAGGAAGGGTTAGTAGTTAATACCTGCTAGCTTT
G
>ZSR.D_606:D00780:73:HLVCNBCXX:1:1105:18919:24476 2:N:0:ATCTCG
GGAATATTGCACAATGGGCGCAAGCCTGATGCAGCCATGCCGCGTGTGTGAAGAAGGCCT
TCGGGTTGTAAAGCACTTTCAGCGAGGAGGAAGGGTTAGTAGTTAATACCTGCTAGCTTT
G
>ZSR.D_607:D00780:73:HLVCNBCXX:1:1105:2575:24642 2:N:0:ATCTCG
GGAATATTGCACAATGGGGGAAACCCTGATGCAGCAACGCCGCGTGGAGGATGACACATT
TCGGTGCGTAAACTCCTTTTATATAGGAAGATAATGACGGTACTATATGAATAAGCACCG
GCTAACTCCGTGCCAGCAGCCGC
>ZSR.D_608:D00780:73:HLVCNBCXX:1:1105:3360:24510 2:N:0:ATCTCG
GGAATATTGGACAATGGGGGCAACCCTGATCCAGCAATGCCACGTGTGTGAAGAAGGCCT
GAGGGTTGTAAAGCACTTTAGTCAGGGAGGAAGGCTCTGTGGTTAATAGCCATGGGGATT
GACGTTACCTGAA
>ZSR.D_609:D00780:73:HLVCNBCXX:1:1105:15752:24525 2:N:0:ATCTCG
GGAATATTGCACAATGGGCGCAAGCCTGATGCAGCCATGCCGCGTGTGTGAAGAAGGCTC
TAGGGTTGTAAAGCACTTTCAGCAGTGAGGAAAGGTTAGTAGTTAATACCTGCTAGCTGT
GACGTTAACTGCAGAAGAAGCACCGGC
>ZSR.D_610:D00780:73:HLVCNBCXX:1:1105:1125:24931 2:N:0:ATCTCG
GGAATATTGGACAATGGGGGCAACCCTGATCCAGCAATGCCACGTGTGTGAAGAAGGCCT
GAGGGTTGTAAAGCACTTTAGTCAGGGAGGAAGGCTCTGTGGTTAATAGCCATGGGGATT
GACGTTACCTGAAG
>ZSR.D_611:D00780:73:HLVCNBCXX:1:1105:1656:24973 2:N:0:ATCTCG
GGAATATTGCGCAATGGGGGAAACCCTGACGCAGCAATGCCGCGTGAGTGAGGAAGGCCT
TCGGGTTGTAAAGCTCTGTCAGATAGGAAGAAACCCTCTTGGTCTAATAGGCCTTGAGCT
TGACGG
>ZSR.D_612:D00780:73:HLVCNBCXX:1:1105:7412:24779 2:N:0:ATCTCG
AGAATCATTCACAATGGGGGCAACCCTGATGGTGCAACGCCGCGTGGAGGATGAAGGCCC
TAGGGTCGTAAACTCCTGTCATATGAGAGTAAGGCTTATGTGTTAATAGCATGTAAGTTT
GATAGT
>ZSR.D_613:D00780:73:HLVCNBCXX:1:1105:9831:24944 2:N:0:ATCTCG
GGAATATTGGACAATGGGCGGAAGCCTGATCCAGCCATGCCGCGTGCAGGAAGACTGCCC
TATGGGTTGTAAACTGCTTTTGTACAGGAAGAAACATCTCTACGAGTAGAGACTTGACGG
T
>ZSR.D_614:D00780:73:HLVCNBCXX:1:1105:14050:24951 2:N:0:ATCTCG
GGAATATTGCACAATGGGGGAAACCCTGATGCAGCAACGCCGCGTGGAGGATGACACATT
TCGGTGCGTAAACTCCTTTTATATAGGAAGATAATGACGGTACTATATGAATAAGCACCG
GCTAAC
>ZSR.D_615:D00780:73:HLVCNBCXX:1:1105:15832:24901 2:N:0:ATCTCG
CGAATATTCCGCAATGCGCGAAAGCGTGACGGAGCAATGCCGCGTGTAGGATGAAGCATC
TAGGTGTGTAAACTACTGTCAGGGGCTAGGAATTTTGACCAACCCCAAAGGAAGAGCCGG
CTAACTCT
>ZSR.D_616:D00780:73:HLVCNBCXX:1:1105:17407:24855 2:N:0:ATCTCG
GGAATATTGCACAATGGGGGAAACCCTGATGCAGCAACGCCGCGTGGAGGATGACACATT
TCGGTGCGTAAACTCCTTTTATATAGGAAGATAATGACGGTACTATATGAATAAGCACCG
GCTAACTCCGTGCCAGC
>ZSR.D_617:D00780:73:HLVCNBCXX:1:1105:17587:24880 2:N:0:ATCTCG
GGAATATTGCACAATGGGGGAAACCCTGATGCAGCAACGCCGCGTGGAGGATGACACATT
TCGGTGCGTAAACTCCTTTTATATAGGAAGATAATGACGGTACTATATGAATAAGCACCG
G
>ZSR.D_618:D00780:73:HLVCNBCXX:1:1105:17540:24923 2:N:0:ATCTCG
GGAATATTGCACAATGGGGGAAACCCTGATGCAGCAACGCCGCGTGGAGGATGACACATT
TCGGTGCATAAACTCCTTTTATATAGGAAGATAATGACGGTACTATATGAATAAGCACCG
GCTAACTCCGTGCCAGCAG
>ZSR.D_619:D00780:73:HLVCNBCXX:1:1105:20865:24901 2:N:0:ATCTCG
GGAATATTGGACAATGGGCGAAAGCCTGATCCAGCAATACCGCGTGTGTGAAGAAGGCCC
GAGGGTTGTAAAGCACTTTCAATTGTGAAGAGGGGATAGTTAGTTAATACCTGTCTATCC
TGACGT
>ZSR.D_620:D00780:73:HLVCNBCXX:1:1105:1161:25250 2:N:0:ATCTCG
GGAATATTGGACAATGGGGGCAACCCTGATCCAGCCATGCCGCGTGTGTGAAGAAGGCCT
TCGGGTTGTAAAGCACTTTCAGTGAGGAAGAAGGCCTGCGGGTTAATAGCCGGCAGGAAG
GACATCACTCACAGA
>ZSR.D_621:D00780:73:HLVCNBCXX:1:1105:1366:25045 2:N:0:ATCTCG
GGAATATTGCGCAATGGAGGAAACTCTGACGCAGCCATGCCGCGTGAAGGAATGAATGCC
CTATGGGTTGTAAACTTCTTTTATGTAGGAAGAAACGCAGATACGTGTATCTGTTTGACG
GTAC
>ZSR.D_622:D00780:73:HLVCNBCXX:1:1105:4742:25177 2:N:0:ATCTCG
GGAATATTGCACAATGGGGGAAACCCTGATGCAGCAACGCCGCGTGGAGGATGACACATT
TCGGTGCGTAAACTCCTTTTATATAGGAAGATAATGACGGTACTATATGAATAAGCACCG
GCTAACTC
>ZSR.D_623:D00780:73:HLVCNBCXX:1:1105:7034:25088 2:N:0:ATCTCG
GGAATATTGCACAATGGGCGAAAGCCTGATGCAGCCATGCCGCGTGTGTGAAGAAGGCTC
TAGGGTTGTAAAGCACTTTCAGTAGGGAGGAAAGGTTGATGGTTAATACCCATTAGCTGT
GACGTTACC
>ZSR.D_624:D00780:73:HLVCNBCXX:1:1105:13808:25178 2:N:0:ATCTCG
GGAATATTGCACAATGGGCGCAAGCCTGATGCAGCCATGCCGCGTGTGTGAAGAAGGCTC
TAGGGTTGTAAAGCACTTTCAGCAGTGAGGAAAGCTTGTTGGTTAATACCCATCAAGTGT
GACGTTAACTGCAGAA
>ZSR.D_625:D00780:73:HLVCNBCXX:1:1105:17404:25036 2:N:0:ATCTCG
GGAATATTGGACAATGGGCGAAAGCCTGATCCAGCAATGCCATGTGTGTGAAGAAGGCTC
TAGGGTTGTAAAGCACTTTAGTTGGGGAGGAAAGCTTATGAGTTAATAGCTCATGAGAAG
GACGTTACC
>ZSR.D_626:D00780:73:HLVCNBCXX:1:1105:1594:25350 2:N:0:ATCTCG
GGAATATTGCACAATGGGGGAAACCCTGATGCAGCAACGCCGCGTGGAGGATGACACATT
TCGGTGCGTAAACTCCTTTTATATAGGAAGATAATGACGGTACTATATGAATAAGCACCG
GCTAACTC
>ZSR.D_627:D00780:73:HLVCNBCXX:1:1105:2708:25406 2:N:0:ATCTCG
GGAATATTGCGCAATGGGGGGAACCCTGACGCAGCCATGCCGCGTGTGTGAAGAAGGCCT
TCGGGTTGTAAAGCACTTTCAGTTATGAGGAAAGGTTGGTAGTTAATACCTGCCA
>ZSR.D_628:D00780:73:HLVCNBCXX:1:1105:3552:25303 2:N:0:ATCTCG
GGAATATTGCACAATGGGGGAAACCCTGATGCAGCAACGCCGCGTGGAGGATGACACATT
TCGGTGCGTAAACTCCTTTTATATAGGAAGATAATGACGGTACTATATGAATAAGCACCG
GCTAACTCCGTGCCAGC
>ZSR.D_629:D00780:73:HLVCNBCXX:1:1105:7651:25273 2:N:0:ATCTCG
GGAATATTGCACAATGGGGGAAACCCTGATGCAGCAACGCCGCGTGGAGGATGACACATT
TCGGTGCGTAAACTCCTTTTATATAGGAAGATAATGACGGTACTATATGAATAAGCACCG
GCTAAC
>ZSR.D_630:D00780:73:HLVCNBCXX:1:1105:16088:25440 2:N:0:ATCTCG
GGAATATTGCACAATGGGCGCAAGCCTGATGCAGCCATGCCGCGTGTGTGAAGAAGGCTC
TAGGGTTGTAAAGCACTTTCAGCAGTGAGGAAAGCTTGTTGGTTAATACCCATCAAGTGT
GACGTTAAC
>ZSR.D_631:D00780:73:HLVCNBCXX:1:1105:19600:25309 2:N:0:ATCTCG
GGAATTTTGGACAATGGGGGAAACCCTGATCCAGCCATCCCGCGTGAGTGAAGAAGGCCT
TCGGGTTGTAAAGCTCTTTCGAAAGTGAAGAAAACTTATTTCGTAATATGTTATAAGTAT
G
>ZSR.D_632:D00780:73:HLVCNBCXX:1:1105:20481:25424 2:N:0:ATCTCG
GGAATATTGCACAATGGGCGCAAGCCTGATGCAGCCATGCCGCGTGTGTGAAGAAGGCCT
TCGGGTTGTAAAGCACTTTCAGCGAGGAGGAAGGGTTAGTAGTTAATACCTGCTAGCTTT
GACGTTACTCGCAGAAG
>ZSR.D_633:D00780:73:HLVCNBCXX:1:1105:4353:25666 2:N:0:ATCTCG
GGAATATTGCACAATGGGGGAAACCCTGATGCAGCAACGCCGCGTGGAGGATGACACATT
TCGGTGCGTAAACTCCTTTTATATAGGAAGATAATGACGGTACTATATGAATAAGCACCG
GCTAACTCCGTGCCAGCAGCCGCGGTA
>ZSR.D_634:D00780:73:HLVCNBCXX:1:1105:5012:25599 2:N:0:ATCTCG
GGAATATTGCACAATGGGGGGAACCCTGATGCAGGCATGCCGCGTGTGTGAAGAAGGCCT
TCGGGTTGTAAAGCACTTTCAGTGGGGAGGAAAGGGTGATGCCTAATACGTATCATCTGT
GACGTTACCCACAG
>ZSR.D_635:D00780:73:HLVCNBCXX:1:1105:8555:25566 2:N:0:ATCTCG
GGAATATTGCACAATGGGGGAAACCCTGATGCAGCAACGCCGCGTGGAGGATGACACATT
TCGGTGCGTAAACTCCTTTTATATAGGAAGATAATGACGGTACTATATGAATAAGCACCG
G
>ZSR.D_636:D00780:73:HLVCNBCXX:1:1105:19273:25682 2:N:0:ATCTCG
GGAATATTGCACAATGGGCGCAAGCCTGATGCAGCCATGCCGCGTGTGTGAAGAAGGCTC
TAGGGTTGTAAAGCACTTTCAGCAGTGAGGAAAGCTTGTTGGTTAATAGCCATCAAGTGT
GACGTTAACTGCAGAAG
>ZSR.D_637:D00780:73:HLVCNBCXX:1:1105:20897:25515 2:N:0:ATCTCG
GGAATATTGCACAATGGGGGAAACCCTGATGCAGCAACGCCGCGTGGAGGATGACACATT
TCGGTGCGTAAACTCCTTTTATATAGGAAGATAATGACGGTACTATATGAATAAGCACCG
GCTAAC
>ZSR.D_638:D00780:73:HLVCNBCXX:1:1105:2535:25800 2:N:0:ATCTCG
GGAATATTGCACAATGGGCGCAAGCCTGATGCAGCCATGCCGCGTGTGTGAAGAAGGCTC
TAGGGTTGTAAAGCACTTTCAGCAGTGAGGAAAGGTTAGTAGTTAATACCTGCTAGCTGT
GACGTTAACTGCAGAAGAA
>ZSR.D_639:D00780:73:HLVCNBCXX:1:1105:7744:25799 2:N:0:ATCTCG
GGAATATTGGACAATGGGCGAAAGCCTGATCCAGCAATACCGCGTGTGTGAAGAAGGCCC
GAGGGTTGTAAAGCACTTTCAATTGTGAAGAGGGGATAGTTAGTTAATACCTGTCTATCC
TGACG
>ZSR.D_640:D00780:73:HLVCNBCXX:1:1105:10953:25971 2:N:0:ATCTCG
GGAATATTGCACAATGGGGGAAACCCTGATGCAGCAACGCCGCGTGGAGGATGACACATT
TCGGTGCGTAAACTCCTTTTATATAGGAAGATAATGACGGTACTATATGAATAAGCACCG
GCTAA
>ZSR.D_641:D00780:73:HLVCNBCXX:1:1105:15192:25884 2:N:0:ATCTCG
GGAATATTGCACAATGGGGGAAACCCTGATGCAGCCATGCCGCGTGTGTGAAGAAGGCCT
TCGGGTTGTAAAGCACTTTCAGTGGGGAGGAAAGGGTGATGCCTAATACGTATCATCTGT
GACGTT
>ZSR.D_642:D00780:73:HLVCNBCXX:1:1105:21065:25874 2:N:0:ATCTCG
GGAATATTGCACAATGGGCGCAAGCCTGATGCAGCCATGCCGCGTGTGTGAAGAAGGCTC
TAGGGTTGTAAAGCACTTTCAGCAGTGAGGAAAGGTTAGTAGTTAATACCTGCTAGCTGT
G
>ZSR.D_643:D00780:73:HLVCNBCXX:1:1105:1743:26056 2:N:0:ATCTCG
GGAATATTGCACAATGGGCGCAAGCCTGATGCAGCCATGCCGCGTGTGTGAAGAAGGCTT
TCGGGTTGTAAAGCACTTTCATCAGTGAGGAAAGGTTGATGGTTAATACCCATTAACTGT
GACGT
>ZSR.D_644:D00780:73:HLVCNBCXX:1:1105:6985:26080 2:N:0:ATCTCG
GGAATATTGCACAATGGGCGCAAGCCTGATGCAGCCATGCCGCGTGTGTGAAGAAGGCTC
TAGGGTTGTAAAGCACTTTCAGCAGTGAGGAAAGCTTGTTGGTTAATACCCATCAAGTGT
GACGT
>ZSR.D_645:D00780:73:HLVCNBCXX:1:1105:7288:26204 2:N:0:ATCTCG
GGAATATTGCACAATGGGGGGAACCCTGATGCAGCCATGCCGCGTGTGTGAAGAAGGCCT
TCGGGTTGTAAAGCACTTTCAGTGGGGAGGAAAGGGTGATGCTTAATACATATCATCTGT
>ZSR.D_646:D00780:73:HLVCNBCXX:1:1105:10417:26044 2:N:0:ATCTCG
GGAATATTGCACAATGGGGGAAACCCTGATGCAGCAACGCCGCGTGGAGGATGACACATT
TCGGTGCGTAAACTCCTTTTATATAGGAAGATAATGACGGTACTATATGAATAAGCGCCG
GCTAA
>ZSR.D_647:D00780:73:HLVCNBCXX:1:1105:10886:26125 2:N:0:ATCTCG
GGAATCTTGGACAATGGGGGCAACCCTGATCCAGCCATGCCGCGTGAGTGATGAAGGCCC
TAGGGTCGTAAAGCTCTTTCGCCTGTGAAGATAATGACGGTAGCAGGTAAAGAAACCCCG
GCTAA
>ZSR.D_648:D00780:73:HLVCNBCXX:1:1105:13445:26130 2:N:0:ATCTCG
GGAATATTGCACAATGGGGGAAACCCTGATGCAGCAACGCCGCGTGGAGGATGACACATT
TCGGTGCGTAAACTCCTTTTATATAGGAAGATAATGACGGTACTATATGAATAAGCACCG
GCTAAC
>ZSR.D_649:D00780:73:HLVCNBCXX:1:1105:13872:26245 2:N:0:ATCTCG
GGAATATTGCACAATGGGCGAAAGCCTGATGCAGCCATGCCGCGTGTGTGAAGAAGGCTC
TAGGGTTGTAAAGCACTTTCAGTAGGGAGGAAAGGTTGATGGTTAATACCCATTAGCTGT
GACGTT
>ZSR.D_650:D00780:73:HLVCNBCXX:1:1105:19361:26047 2:N:0:ATCTCG
GGAATATTGCACAATGGGGGAAACCCTGATGCAGCAACGCCGCGTGGAGGATGACACATT
TCGGTGCGTAAACTCCTTTTATATAGGAAGATAATGACGGTACTATATGAATAAGCACCG
GCTAACTCCGTGCCAGCAGCCGCGG
>ZSR.D_651:D00780:73:HLVCNBCXX:1:1105:21138:26056 2:N:0:ATCTCG
GGAATATTGCACAATGGGCGCAAGCCTGATGCAGCCATGCCGCGTGTGTGAAGAAGGCCT
TCGGGTTGTAAAGCACTTTCAGCGAGGAGGAAGGGTTAGTAGTTAATACCTGCTAGCTTT
G
>ZSR.D_652:D00780:73:HLVCNBCXX:1:1105:1825:26469 2:N:0:ATCTCG
GGAATATTGCACAATGGGCGCAAGCCTGATGCAGCCATGCCGCGTGTGTGAAGAAGGCCT
TCGGGTTGTAAAGCACTTTCAGCGAGGAGGAAGGGTTAGTAGTTAATACCTGCTAGCTTT
GACGTTACTCGCA
>ZSR.D_653:D00780:73:HLVCNBCXX:1:1105:14474:26465 2:N:0:ATCTCG
GGAATATTGCACAATGGGCGCAAGCCTGATGCAGCCATGCCGCATGTGTGAAGAAGGCTC
TAGGGTTGTAAAGCACTTTCAGCAGTGAGGAAAGCTTGTTGGTTAATACCCATCAAGTGT
GACGT
>ZSR.D_654:D00780:73:HLVCNBCXX:1:1105:15919:26273 2:N:0:ATCTCG
GGAATATTGCACAATGGGGGAAACCCTGATGCAGCAACGCCGCGTGGAGGATGACACATT
TCGGTGCGTAAACTCCTTTTATATAGGAAGATAATGACGGTACTATATGAATAAGCACCG
GCTAAC
>ZSR.D_655:D00780:73:HLVCNBCXX:1:1105:16050:26334 2:N:0:ATCTCG
GGAATATTGGACAATGGGCGAAAGCCTGATCCAGCAATACCGCGTGTGTGAAGAAGGCCC
GAGGGTTGTAAAGCACTTTCAATTGTGAAGAGGGGATAGTTAGTTAATACCTGTCTATCC
TGACGTTAACTTTA
>ZSR.D_656:D00780:73:HLVCNBCXX:1:1105:16249:26495 2:N:0:ATCTCG
GGAATATTGCACAATGGGGGAAACCCTGATGCAGCCATGCCGCGTGTGTGAAGAAGGCCT
TCGGGTTGTAAAGCACTTTCAGCGAGGAGGAAAGGGTGTAAGTTAATACCTTAC
>ZSR.D_657:D00780:73:HLVCNBCXX:1:1105:1934:26608 2:N:0:ATCTCG
GGAATATTGGACAATGGGGGCAACCCTGATCCAGCCATGCCGCGTGTGTGAAGAAGGCCT
TCGGGTTGTAAAGCACTTTCAGTGAGGAAGAAGGCCTGCGGGTCAATAACCGGCAGGAAG
GACATCACTCACAGAAGAAGCAC
>ZSR.D_658:D00780:73:HLVCNBCXX:1:1105:7614:26737 2:N:0:ATCTCG
GGAATATTGCACAATGGGCGCAAGCCTGATGCAGCCATGCCGCGTGTGTGAAGAAGGCTT
TCGGGTTGTAAAGCACTTTCATCAGTGAGGAAAGGTTGATGGTTAATACCCATTAACTGT
GACGT
>ZSR.D_659:D00780:73:HLVCNBCXX:1:1105:9651:26560 2:N:0:ATCTCG
GGAATATTGCACAATGGGGGAAACCCTGATGCAGCAACGCCGCGTGGAGGATGACACATT
TCGGTGCGTAAACTCCTTTTATATAGGAAGATAATGACGGTACTATATGAATAAGCACCG
GCTAA
>ZSR.D_660:D00780:73:HLVCNBCXX:1:1105:10924:26737 2:N:0:ATCTCG
GGAATATTGCGCAATGGGGGGAACCCTGACGCAGCCATGCCGCGTGTGTGAAGAAGGCCT
TCGGGTTGTAAAGCACTTTCAGTTATGAGGAAAGGTTGGTAGTTAATACCTGCCAGCTGT
GACGTT
>ZSR.D_661:D00780:73:HLVCNBCXX:1:1105:13198:26537 2:N:0:ATCTCG
GGAATATTGCACAATGGGGGAAACCCTGATGCAGCAACGCCGCGTGGAGGATGACACATT
TCGGTGCGTAAACTCCTTTTATATAGTAAGATAATGACGGTACTATATGAATAAGCACCG
GCTAAC
>ZSR.D_662:D00780:73:HLVCNBCXX:1:1105:15390:26738 2:N:0:ATCTCG
GGAATATTGCACAATGGGCGCAAGCCTGATGCAGCCATGCCGCGTGTGTGAAGAAGGCCT
TCGGGTTGTAAAGCACTTTCAGCGAGGAGGAAGGGTTAGTAGTTAATACCTGCTAGCTTT
GACGTT
>ZSR.D_663:D00780:73:HLVCNBCXX:1:1105:3859:26914 2:N:0:ATCTCG
GGAATATTGCACAATGGGGGAAACCCTGATGCAGCAACGCCGCGTGGAGGATGACACATT
TCGGTGCGTAAACTCCTTTTATATAGGAAGATAATGACGGTACTATATGAATAAGCACCG
GCTAACTCCGTGCCAGCAGCCGCGG
>ZSR.D_664:D00780:73:HLVCNBCXX:1:1105:20300:26754 2:N:0:ATCTCG
GGAATATTGCACAATGGGGGGAACCCTGATGCAGCCATGCCGCGTGTGTGAAGAAGGCCC
TAGGGTTGTAAAGCACTTTCAGCAGTGAGGAAAGGTGTGTGGTTAATACCCGCATACTGT
G
>ZSR.D_665:D00780:73:HLVCNBCXX:1:1105:3162:27047 2:N:0:ATCTCG
GGAATATTGGACAATGGTCGGAAGACTGATCCAGCCATGCCGCGTGCAGGATGACTGCCC
TATGGGTTGTAAACTGCTTTTGTACGAGAAGAACACCCTCTTCGTGAAGAGGACTGACGG
TATCGT
>ZSR.D_666:D00780:73:HLVCNBCXX:1:1105:12683:27202 2:N:0:ATCTCG
GGAATATTGGACAATGGGGGCAACCCTGATCCAGCAATGCCACGTGTGTGAAGAAGGCCT
GAGGGTTGTAAAGCACTTTAGTCAGGGAGGAAGGCTCTGTGGTTAATAGCCATGGGGATT
GACGTT
>ZSR.D_667:D00780:73:HLVCNBCXX:1:1105:17245:27207 2:N:0:ATCTCG
GGAATATTGCACAATGGGCGCAAGCCTGATGCAGCCATGCCGCGTGTGTGAAGAAGGCCT
TCGGGTTGTAAAGCACTTTCAGCGAGGAGGAAGGGTTAGTAGTTAATACCTGCTAGCTTT
GACGTTACTCGCAGAAGAAGCA
>ZSR.D_668:D00780:73:HLVCNBCXX:1:1105:3266:27473 2:N:0:ATCTCG
GGAATATTGCACAATGGGCGCAAGCCTGATGCAGCCATGCCGCGTGTGTGAAGAAGGCCT
TCGGGTTGTAAAGCACTTTCAGCGAGGAGGAAGGGTTAGTAGTTAATACCTGCTAGCTTT
GACGTTACTCGCAGAAGA
>ZSR.D_669:D00780:73:HLVCNBCXX:1:1105:4677:27444 2:N:0:ATCTCG
GGAATATTGGACAATGGGCGAAAGCCTGATCCAGCAATACCGCGTGTGTGAAGAAGGCCC
GAGGGTTGTAAAGCACTTTCAATTGTGAAGAGGGGATAGTTAGTTAATACCTGTCTATCC
TGACGTTAACTTTAGAAGAAGCA
>ZSR.D_670:D00780:73:HLVCNBCXX:1:1105:7334:27342 2:N:0:ATCTCG
GGAATATTGCACAATGGGGGAAACCCTGATGCAGCCATGCCGCGTGTGTGAAGAAGGCCT
TCGGGTTGTAAAGCACTTTCAGCGAGGAGGAAAGGGTGTAAGTTAATACCTTACATCTGT
GACGTT
>ZSR.D_671:D00780:73:HLVCNBCXX:1:1105:7848:27296 2:N:0:ATCTCG
GGAATATTGCACAATGGGCGCAAGCCTGATGCAGCCATGCCGCGTGTGTGAAGAAGGCTC
TAGGGTTGTAAAGCACTTTCAGCAGTGAGGAAAGCTTGTTGGTTAATACCCATCAAGTGT
G
>ZSR.D_672:D00780:73:HLVCNBCXX:1:1105:9218:27287 2:N:0:ATCTCG
GGAATATTGCACAATGGGCGCAAGCCTGATGCAGCCATGCCGCGTGTGTGAAGAAGGCTT
TCGGGTTGTAAAGCACTTTCATCAGTGAGGAAAGGTTGATGGTTAATACCCATTAACTGT
G
>ZSR.D_673:D00780:73:HLVCNBCXX:1:1105:10012:27496 2:N:0:ATCTCG
GGAATATTGCACAATGGGCGCAAGCCTGATGCAGCCATGCCGCGTGTGTGAAGAAGGCCT
TCGGGTTGTAAAGCACTTTCAGCGAGGAGGAAGGGTTAGTAGTTAATACCTGCTAGCTTT
GACGTTACTCGCAGAAG
>ZSR.D_674:D00780:73:HLVCNBCXX:1:1105:14052:27360 2:N:0:ATCTCG
GGAATATTGGACAATGGGCGAAAGCCTGATCCAGCAATACCGCGTGTGTGAAGAAGGCCC
GAGGGTTGTAAAGCACTTTCAATTGTGAAGAGGGGATAGTTAGTTAATACCTGTCTATCC
TGACGT
>ZSR.D_675:D00780:73:HLVCNBCXX:1:1105:20321:27433 2:N:0:ATCTCG
GGAATATTGCACAATGGGCGAAAGCCTGATGCAGCCATGCCGCGTGTGTGAAGAAGGCTC
TAGGGTTGTAAAGCACTTTCAGTAGGGAGGAAAGGTTGAAGGTTAATACCCTTTGGCTGT
GACGTT
>ZSR.D_676:D00780:73:HLVCNBCXX:1:1105:4049:27526 2:N:0:ATCTCG
GGAATATTGCACAATGGGCGCAAGCCTGATGCAGCCATGCCGCGTGTGTGAAGAAGGCTC
TAGGGTTGTAAAGCACTTTCAGCAGTGAGGAAAGCTTGTTGGTTAATACCCATCAAGTGT
GACGTTAACTGCAGAAGAA
>ZSR.D_677:D00780:73:HLVCNBCXX:1:1105:4933:27689 2:N:0:ATCTCG
GGAATATTGGTCAATGGGCGAGAGCCTGAACCAGCCATGCCGCGTGCAGGATGACGGCCT
TCTGGGTTGTAAACTGCTTTTCTACAGGAAGAAAAAGGTCATGCGTGACAAATTGCCGGT
ATTGTAGGAATAAGCACC
>ZSR.D_678:D00780:73:HLVCNBCXX:1:1105:5068:27654 2:N:0:ATCTCG
GGAATATTGCACAATGGGCGCAAGCCTGATGCAGCCATGCCGCGTGTGTGAAGAAGGCTC
TAGGGTTGTAAAGCACTTTCAGCAGTGAGGAAAGCTTGTTGGTTAATACCCATCAAGTGT
GACGTTAACTGCAGAAGAAGCACCG
>ZSR.D_679:D00780:73:HLVCNBCXX:1:1105:7347:27616 2:N:0:ATCTCG
GGAATATTGCACAATGGGCGAAAGCCTGATGCAGCCATGCCGCGTGTGTGAAGAAGGCTC
TAGGGTTGTAAAGCACTTTCAGTAGGGAGGAAAGGTTGATGGTTAATACCCATTAGCTGT
GACGTTACCTACAGAAG
>ZSR.D_680:D00780:73:HLVCNBCXX:1:1105:12660:27711 2:N:0:ATCTCG
GGAATATTGCACAATGGGCGCAAGCCTGATGCAGCCATGCCGCGTGTGTGAAGAAGGCTC
TAGGGTTGTAAAGCACTTTCAGCAGTGAGGAAAGCTTGTTGGTTAATACCCATCAAGTGT
GACGTTAAC
>ZSR.D_681:D00780:73:HLVCNBCXX:1:1105:1215:27973 2:N:0:ATCTCG
GGAATATTGCGCAATGGGGGCAACCCTGACGCAGCCATGCCGCGTGTGTGAAGAAGGCCC
TAGGGTTGTAAAGCACTTTCAATTGGGAAGAAAAGCTGCTGGTTAATAACCAGT
>ZSR.D_682:D00780:73:HLVCNBCXX:1:1105:2680:27844 2:N:0:ATCTCG
GGAATATTGCACAATGGGGGAAACCCTGATGCAGCAACGCCGCGTGGAGGATGACACATT
TCGGTGCGTAAACTCCTTTTATATAGGAAGATAATGACGGTACTATATGAATAAGCACCG
GCTAAC
>ZSR.D_683:D00780:73:HLVCNBCXX:1:1105:4034:27995 2:N:0:ATCTCG
GGAATATTGCACAATGGGCGAAAGCCTGATGCAGCCATGCCGCGTGTGTGAAGAAGGCTC
TAGGGTTGTAAAGCACTTTCAGTAGGGAGGAAAGGTTGAAGGTTAATACCCTTTGGCTGT
GACGTTACCTACAGAAGAAGCACC
>ZSR.D_684:D00780:73:HLVCNBCXX:1:1105:4382:27880 2:N:0:ATCTCG
GGAATATTGCACAATGGGGGGAACCCTGATGCAGCCATGCCGCGTGTGTGAAGAAGGCCC
TAGGGTTGTAAAGCACTTTCAGCAGTGAGGAAAGGTGTGTGGTTAATACCCGCATACTGT
GACGTTAACTGCAGAA
>ZSR.D_685:D00780:73:HLVCNBCXX:1:1105:5322:27806 2:N:0:ATCTCG
GGAATATTGCACAATGGGGGAAACCCTGATGCAGCAACGCCGCGTGGAGGATGACACATT
TCGGTGCGTAAACTCCTTTTATATAGGAAGATAATGACGGTACTATATGAATGAGCACCG
GCTAACTCCGTGCC
>ZSR.D_686:D00780:73:HLVCNBCXX:1:1105:9977:27820 2:N:0:ATCTCG
GGAATATTGCACAATGGGCGCAAGCCTGATGCAGCCATGCCGCGTGTGTGAAGAAGGCTC
TAGGGTTGTAAAGCACTTTCAGCAGTGAGGAAAGGTTAGTAGTTAATACCTGCTAGCTGT
GACGTTAACTGCAGAAG
>ZSR.D_687:D00780:73:HLVCNBCXX:1:1105:10984:27924 2:N:0:ATCTCG
GGAATATTGGACAATGGGCGCAAGCCTGATCCAGCAATGCCGCGTGTGTGAAGAAGGCCC
TAGGGTCGTAAAGCACTTTCAATTGAGAAGAAAGGTTATAGGTTAATACCCTATGATTTT
GACGGT
>ZSR.D_688:D00780:73:HLVCNBCXX:1:1105:15768:27837 2:N:0:ATCTCG
GGAATATTGCACAATGGGGGAAACCCTGATGCAGCAACGCCGCGTGGAGGATGACACATT
TCGGTGCGTAAACTCCTTTTATATAGGAAGATAATGACGGTACTATATGAATAAGCACCG
GCTAACTCCGTGCC
>ZSR.D_689:D00780:73:HLVCNBCXX:1:1105:16183:27909 2:N:0:ATCTCG
GGAATATTGCACAATGGGCGCAAGCCTGATGCAGCCATGCCGCGTGTGTGAAGAAGGCTT
TCGGGTTGTAAAGCACTTTCATCAGTGAGGAAAGGTTGATGGTTAATACCCATTAACTGT
GAC
>ZSR.D_690:D00780:73:HLVCNBCXX:1:1105:19468:27901 2:N:0:ATCTCG
GGAATATTGCACAATGGGCGCAAGCCTGATGCAGCCATGCCGCGTGTGTGAAGAAGGCTC
TAGGGTTGTAAAGCACTTTCAGCAGTGAGGAAAGCTTGTTGGTTAATACCCATCAAGTGT
GACGTTAACTGCAGAAGA
>ZSR.D_691:D00780:73:HLVCNBCXX:1:1105:1517:28015 2:N:0:ATCTCG
GGAATATTGCACAATGGGCGCAAGCCTGATGCAGCCATGCCGCGTGTGTGAAGAAGGCTC
TAGGGTTGTAAAGCACTTTCAGCAGTGAGGAAAGGTTAGTAGTTAATACCTGCTAGCTGT
GACGTTAACTGCAGAAGAAGCA
>ZSR.D_692:D00780:73:HLVCNBCXX:1:1105:2846:28237 2:N:0:ATCTCG
GGAATATTGCACAATGGGGGAAACCTTGATGCAGCAACGCCGCGTGGAGGATGACACATT
TCGGTGCGTAAACTCCTTTTATATAGGAAGATAATGACGGTACTATATGAATAAGCACCG
GCTAACTCCGTGCCAGCAGCCGC
>ZSR.D_693:D00780:73:HLVCNBCXX:1:1105:3205:28024 2:N:0:ATCTCG
GGAATATTGCGCAATGGGGGGAACCCTGACGCAGCCATGCCGCGTGTGTGAAGAAGGCCT
TCGGGTTGTAAAGCACTTTCAGTTATGAGGAAAGGTTGGTAGTTAATACCTGCCAGCTGT
GACGTTAATAACAGAA
>ZSR.D_694:D00780:73:HLVCNBCXX:1:1105:15176:28159 2:N:0:ATCTCG
GGAATATTGCACAATGGGCGAAAGCCTGATGCAGCCATGCCGCGTGTGTGAAGAAGGCTC
TAGGGTTGTAAAGCACTTTCAGTAGGGAGGAAAGGTTGAAGGTTAATACCCTTTGGCTGT
GACGTT
>ZSR.D_695:D00780:73:HLVCNBCXX:1:1105:16826:28155 2:N:0:ATCTCG
GGAATATTGCACAATGGGGGAAACCCTGATGCAGCAACGCCGCGTGGAGGATGACACATT
TCGGTGCGTAAACTCCTTTTATATAGGAAGATAATGACGGTACTATATGAATAAGCACCG
G
>ZSR.D_696:D00780:73:HLVCNBCXX:1:1105:18457:28110 2:N:0:ATCTCG
GGAATATTGCACAATGGGCGCAAGCCTGATGCAGCCATGCCGCGTGTGTGAAGAAGGCCT
TCGGGTTGTAAAGCACTTTCAGCGAGGAGGAAGGGTTAGTAGTTAATACCTGCTAGCTTT
GACGTT
>ZSR.D_697:D00780:73:HLVCNBCXX:1:1105:4128:28360 2:N:0:ATCTCG
GGAATATTGGACAATGGGCGAAAGCCTGATCCAGCAATGCCATGTGTGTGAAGAAGGCTC
TAGGGTTGTAAAGCACTTTAGTTGGGGAGGAAAGCTTATGAGTTAATAGCTCATGAGAAG
GACGTTAC
>ZSR.D_698:D00780:73:HLVCNBCXX:1:1105:8606:28265 2:N:0:ATCTCG
GGAATATTGCACAATGGGCGCAAGCCTGATGCAGCCATGCCGCGTGTGTGAAGAAGGCCT
TCGGGTTGTAAAGCACTTTCAGCGAGGAGGAAGGGTTAGTAGTTAATACCTGCTAGCTTT
GACGTTAC
>ZSR.D_699:D00780:73:HLVCNBCXX:1:1105:9743:28483 2:N:0:ATCTCG
AGAATCATTCACAATGGGGGCAACCCTGATGGTGCAACGCCGCGTGGAGGACGAAGGCCC
TAGGGTCGTAAACTCCTGTCATAATAGAGTAAGGCATATACGTTAATAGCGTGTATGTTT
GATAG
>ZSR.D_700:D00780:73:HLVCNBCXX:1:1105:12544:28357 2:N:0:ATCTCG
GGAATATTGCACAATGGGGGAAACCCTGATGCAGCAACGCCGCGTGGAGGATGACACATT
TCGGTGCGTAAACTCCTTTTATATAGGAAGATAATGACGGTACTATATGAATAAGCACCG
GCTAAC
>ZSR.D_701:D00780:73:HLVCNBCXX:1:1105:17838:28466 2:N:0:ATCTCG
GGAATATTGCACAATGGGCGAAAGCCTGATGCAGCCATGCCGCGTGTGTGAAGAAGGCTC
TAGGGTTGTAAAGCACTTTCAGTAGGGAGGAAAGGTTGAAGGTTAATACCCTTTGGCTG
>ZSR.D_702:D00780:73:HLVCNBCXX:1:1105:18161:28453 2:N:0:ATCTCG
GGAATATTGCACAATGGGCGCAAGCCTGATGCAGCCATGCCGCGTGTGTGAAGAAGGCTC
TAGGGTTGTAAAGCACTTTCAGCAGTGAGGAAAGCTTGTTGGTTAATACCCATCAAGTGT
G
>ZSR.D_703:D00780:73:HLVCNBCXX:1:1105:18914:28318 2:N:0:ATCTCG
GGAATATTGCACAATGGGCGCAAGCCTGATGCAGCCATGCCGCGTGTGTGAAGAAGGCCT
TCGGGTTGTAAAGCACTTTCAGCGAGGAGGAAGGGTTAGTAGTTAATACCTGCTAGCTTT
GACGTT
>ZSR.D_704:D00780:73:HLVCNBCXX:1:1105:20899:28315 2:N:0:ATCTCG
GGAATATTGCACAATGGGCGCAAGCCTGATGCAGCCATGCCGCGTGTGTGAAGAAGGCCT
TCGGGTTGTAAAGCACTTTCAGCGAGGAGGAAGGGTTAGTAGTTAATACCTGCTAGCTTT
GACGTTACTCGCA
>ZSR.D_705:D00780:73:HLVCNBCXX:1:1105:1918:28691 2:N:0:ATCTCG
GGAATATTGCACAATGGGGGAAACCCTGATGCAGCAACGCCGCGTGGAGGATGACACATT
TCGGTGCGTAAACTCCTTTTATATAGGAAGATAATGACGGTACTATATGAATAAG
>ZSR.D_706:D00780:73:HLVCNBCXX:1:1105:4462:28544 2:N:0:ATCTCG
GGAATATTGCACAATGGGCGCAAGCCTGATGCAGCCATGCCGCGTGTGTGAAGAAGGCTC
TAGGGTTGTAAAGCACTTTCAGCAGTGAGGAAAGCTTGTTGGTTAATAGCCATCAAGTGT
GACGTTAACTGCAGAAGAAGCAC
>ZSR.D_707:D00780:73:HLVCNBCXX:1:1105:8685:28668 2:N:0:ATCTCG
GGAATATTGCACAATGGGCGCAAGCCTGATGCAGCCATGCCGCGTGTGTGAAGAAGGCTC
TAGGGTTGTAAAGCACTTTCAGCAGTGAGGAAAGCTTGTTGGTTAATACCCATCAAGTGT
GACGTTAAC
>ZSR.D_708:D00780:73:HLVCNBCXX:1:1105:14516:28645 2:N:0:ATCTCG
GGAATCTTGGACAATGGGGGCAACCCTGATCCAGCCATGCCGCGTGAGTGATGAAGGCCC
TAGGGTCGTAAAGCTCTTTCGCCTGTGAAGATAATGACGGTAGCAG
>ZSR.D_709:D00780:73:HLVCNBCXX:1:1105:3741:28761 2:N:0:ATCTCG
GGAATATTGCACAATGGGGGAAACCCTGATGCAGCAACGCCGCGTGGAGGATGACACATT
TCGGTGCGTAAACTCCTTTTATATAGGAAGATAATGACGGTACTATATGAATAAGCACCG
GCTAACTCCGTGCCAGCAGCCG
>ZSR.D_710:D00780:73:HLVCNBCXX:1:1105:8937:28908 2:N:0:ATCTCG
GGAATATTGCACAATGGGGGAAACCCTGATGCAGCAACGCCGCGTGGAGGATGACACATT
TCGGTGCGTAAACTCCTTTTATATAGGAAGATAATGACGGTACTATATGAATAAGCACCG
GCTAAC
>ZSR.D_711:D00780:73:HLVCNBCXX:1:1105:11492:28849 2:N:0:ATCTCG
GGAATATTGGACAATGGGGGCAACCCTGATCCAGCCATGCCGCGTGTGTGAAGAAGGCCT
TCGGGTTGTAAAGCACTTTCAGTGAGGAAGAAGGCCTGCGGGTCAATAACCGGCAGGAAG
GACATCACT
>ZSR.D_712:D00780:73:HLVCNBCXX:1:1105:11877:28988 2:N:0:ATCTCG
GGAATATTGGTCAATGGGCGAGAGCCTGAACCAGCCATGCCGCGTGCAGGAAGACGGCCT
TCTGGGTTGTAAACTGCTTTTATATGGGAAGAAAAAGCCCTTGCGAGGGAAATTGCCGGT
ACC
>ZSR.D_713:D00780:73:HLVCNBCXX:1:1105:16705:28847 2:N:0:ATCTCG
GGAATATTGCACAATGGGCGCAAGCCTGATGCAGCCATGCCGCGTGTGTGAAGAAGGCCT
TCGGGTTGTAAAGCACTTTCAGTCGTGAGGAAGGGTTAGTAGTTAATACCTGCTAGCTTT
GACGTT
>ZSR.D_714:D00780:73:HLVCNBCXX:1:1105:19013:28891 2:N:0:ATCTCG
GGAATATTGCACAATGGGCGCAAGCCTGATGCAGCCATGCCGCGTGTGTGAAGAAGGCTT
TCGGGTTGTAAAGCACTTTCATCAGTGAGGAAAGGTTGATGGTTAATACCCATTAACTGT
GACGTTAACTGAAGAAG
>ZSR.D_715:D00780:73:HLVCNBCXX:1:1105:2304:29058 2:N:0:ATCTCG
AGAATCATTCACAATGGGGGCAACCCTGATGGTGCAACGCCGCGTGGAGGATGAAGGCCC
TAGGGTCGTAAACTCCTGTCATATGAGAGTAAGGCTTATGTGTTAATAGCATGTAAGTTT
GATAGTAT
>ZSR.D_716:D00780:73:HLVCNBCXX:1:1105:7614:29087 2:N:0:ATCTCG
AGAATCATTCACAATGGGGGCAACCCTGATGGTGCAACGCCGCGTGGAGGATGAAGGCCC
TAGGGTCGTAAACTCCTGTCATATGAGAGTAAGGCTTATGTGTTAATAGCATATAAGTTT
GAT
>ZSR.D_717:D00780:73:HLVCNBCXX:1:1105:12493:29063 2:N:0:ATCTCG
GGAATATTGCACAATGGGGGAAACCCTGATGCAGCAACGCCGCGTGGAGGATGACACATT
TCGGTGCGTAAACTCCTTTTATATAGGAAGATAATGACGGTACTATATGAATAAGCACCG
GCTAAC
>ZSR.D_718:D00780:73:HLVCNBCXX:1:1105:18680:29093 2:N:0:ATCTCG
GGAATATTGCACAATGGGCGCAAGCCTGATGCAGCCATGCCGCGTGTGTGAAGAAGGCTT
TCGGGTTGTAAAGCACTTTCATCAGTGAGGAAAGGTTGATGGTTAATACCCATTAACTGT
GACGTTGAC
>ZSR.D_719:D00780:73:HLVCNBCXX:1:1105:2870:29266 2:N:0:ATCTCG
GGAATATTGCACAATGGGCGCAAGCCTGATGCAGCCATGCCGCGTGTGTGAAGAAGGCCT
TCGGGTTGTAAAGCACTTTCAGCGAGGAGGAAGGGTTAGTAGTTAATACCTGCTAGCTTT
GACGTTACTCGCAGAAGAAGCACCGGCT
>ZSR.D_720:D00780:73:HLVCNBCXX:1:1105:6174:29369 2:N:0:ATCTCG
GGAATATTGGACAATGGGGGCAACCCTGATCCAGCCATGCCGCGTGTGTGAAGAAGGCCT
TCGGGTTGTAAAGCACTTTCAGTGAGGAAGAAGGCCTGCGGGTTAATAGCCGGCAGGAAG
GACATCAC
>ZSR.D_721:D00780:73:HLVCNBCXX:1:1105:6777:29399 2:N:0:ATCTCG
GGAATATTGCACAATGGGCGCAAGCCTGATGCAGCCATGCCGCGTGTGTGAAGAAGGCTC
TAGGGTTGTAAAGCACTTTCAGCAGTGAGGAAAGCTTGTTGGTTAATACCCATCAAGTGT
GACGT
>ZSR.D_722:D00780:73:HLVCNBCXX:1:1105:9146:29297 2:N:0:ATCTCG
AGAATCTTCGGCAATGGACGCAAGTCTGACCGAGCGATGCCGCGTGCTGGATGAAGGCCC
TCGGGTTGTAAACAGCTGTCAGAGGGAAGGAAATTTTGACTGAACCTCAGAGGAAGTCC
>ZSR.D_723:D00780:73:HLVCNBCXX:1:1105:10482:29488 2:N:0:ATCTCG
GGAATATTGGACAATGGGGGCAACCCTGATCCAGCAATGCCACGTGTGTGAAGAAGGCCT
GAGGGTTGTAAAGCACTTTAGTCAGGGAGGAAGGCTCTGTGGTTAA
>ZSR.D_724:D00780:73:HLVCNBCXX:1:1105:11725:29266 2:N:0:ATCTCG
GGAATATTGGACAATGGGCGAAAGCCTGATCCAGCAATACCGCGTGTGTGAAGAAGGCCC
GAGGGTTGTAAAGCACTTTCAATTGTGAAGAGGGGATAGTTAGTTAATACCTGTCTATCC
TGACGTTAAC
>ZSR.D_725:D00780:73:HLVCNBCXX:1:1105:11884:29499 2:N:0:ATCTCG
GGAATATTGCGCAATGGGGGGAACCCTGACGCAGCCATGCCGCGTGTGTGAAGAAGGCCT
TCGGGTTGTAAAGCACTTTCAGTTATGAGGAAAGGTTGGTAGTTAATACCTGCCAGCTGT
GACGTTAATAA
>ZSR.D_726:D00780:73:HLVCNBCXX:1:1105:15129:29310 2:N:0:ATCTCG
GGAATATTGCACAATGGGCGCAAGCCTGATGCAGCCATGCCGCGTGTGTGAAGAAGGCTC
TAGGGTTGTAAAGCACTTTCAGCAGTGAGGAAAGCTTGTTGGTTAATAGCCATCAAGTGT
GACGTTAA
>ZSR.D_727:D00780:73:HLVCNBCXX:1:1105:15626:29346 2:N:0:ATCTCG
GGAATATTGCACAATGGGCGCAAGCCTGATGCAGCCATGCCGCGTGTGTGAAGAAGGCTC
TAGGGTTGTAAAGCACTTTCAGCAGTGAGGAAAGGTTAGTAGTTAATACCTGCTAGCTGT
GACGT
>ZSR.D_728:D00780:73:HLVCNBCXX:1:1105:17058:29337 2:N:0:ATCTCG
GGAATATTGCACAATGGGCGCAAGCCTGATGCAGCCATGCCGCGTGTGTGAAGAAGGCTC
TAGGGTTGTAAAGCACTTTCAGCAGTGAGGAAAGCTTGTTGGTTAATACCCATCAAGTGT
GACGTTAACTGCAGAAG
>ZSR.D_729:D00780:73:HLVCNBCXX:1:1105:17117:29380 2:N:0:ATCTCG
GGAATATTGCACAATGGGCGCAAGCCTGATGCAGCCATGCCGCGTGTGTGAAGAAGGCCT
TCGGGTTGTAAAGCACTTTCAGTCGTGAGGAAGGGTTAGTAGTTAATACCTGCTAGCTTT
GACGTTAGCGACAGAAGAAGCACCGGCT
>ZSR.D_730:D00780:73:HLVCNBCXX:1:1105:20406:29452 2:N:0:ATCTCG
GGAATATTGGACAATGGGCGCAAGCCTGATCCAGCCATGCCGCGTGTGTGAAGAAGGCTT
TCGGGTTGTAAAGCACTTTCAGTCGGGAGGAAGGCTGCCTAGTTAATACCTAGGTAGATT
G
>ZSR.D_731:D00780:73:HLVCNBCXX:1:1105:3170:29692 2:N:0:ATCTCG
GGAATATTGCACAATGGGCGCAAGCCTGATGCAGCCATGCCGCGTGTGTGAAGAAGGCTT
TCGGGTTGTAAAGCACTTTCATCAGTGAGGAAAGGTTGATGGTTAATACCCATTAACTGT
GACGTTAACTGAAGAAGAA
>ZSR.D_732:D00780:73:HLVCNBCXX:1:1105:6898:29638 2:N:0:ATCTCG
GGAATATTGGACAATGGGCGCAAGCCTGATCCAGCAATGCCGCGTGTGTGAAGAAGGCCC
TAGGGTCGTAAAGCACTTTCAATTGAGAAGAAAGGTTATAGGTTAATACCCTATGATTTT
GACGG
>ZSR.D_733:D00780:73:HLVCNBCXX:1:1105:8129:29722 2:N:0:ATCTCG
GGAATATTGCACAATGGGGGAAACCCTGATGCAGCAACGCCGCGTGGAGGATGACACATT
TCGGTGCGTAAACTCCTTTTATATAGGAAGATAATGACGGTACTATATGAATAAGCACCG
GCTAACTCCGTGCCAGCAG
>ZSR.D_734:D00780:73:HLVCNBCXX:1:1105:8553:29640 2:N:0:ATCTCG
GGAATATTGCACAATGGGCGCAAGCCTGATGCAGCCATGCCGCGTGTGTGAAGAAGGCCT
TCGGGTTGTAAAGCACTTTCAGCGAGGAGGAAGGGTTAGTAGTTAATACCTGCT
>ZSR.D_735:D00780:73:HLVCNBCXX:1:1105:12359:29577 2:N:0:ATCTCG
GGAATATTGCACAATGGGGGAAACCCTGATGCAGCAACGCCGCGTGGAGGATGACACATT
TCGGTGCGTAAACTCCTTTTATATAGGAAGATAATGACGGTACTATATGAATAAGCACCG
GCTAACTCCG
>ZSR.D_736:D00780:73:HLVCNBCXX:1:1105:20278:29743 2:N:0:ATCTCG
GGAATATTGCACAATAGGCGCAAGCCTGATGCAGCCATGCCGCGTGTGTGAAGAAGGCTT
TCGGGTTGTAAAGCACTTTCATCAGTGAGGAAAGGTTGATGGTTAATACCCATTAACTGT
GACGTTAA
>ZSR.D_737:D00780:73:HLVCNBCXX:1:1105:1883:29986 2:N:0:ATCTCG
GGAATATTGCACAATGGGGGAAACCCTGATGCAGCCATGCCGCGTGTGTGAAGAAGGCCT
TCGGGTTGTAAAGCACTTTCAGCGAGGAGGAAAGGGTGTAAGTTAATACCTTACATCTGT
GACGTTACTCGCAGAA
>ZSR.D_738:D00780:73:HLVCNBCXX:1:1105:7788:29769 2:N:0:ATCTCG
GGAATATTGCACAATGGGGGAAACCCTGATGCAGCCATGCCGCGTGTGTGAAGAAGGCCT
TCGGGTTGTAAAGCACTTTCAGCGAGGAGGAAAGGGTGTAAGTTAATACCTTACATCTGT
>ZSR.D_739:D00780:73:HLVCNBCXX:1:1105:8181:29982 2:N:0:ATCTCG
GGAATATTGCACAATGGGCGCAAGCCTGATGCAGCCATGCCGCGTGTGTGAAGAAGGCTC
TAGGGTTGTAAAGCACTTTCAGCAGTGAGGAAAGCTTGTTGGTTAATACCCATCAAGTGT
GA
>ZSR.D_740:D00780:73:HLVCNBCXX:1:1105:9464:29872 2:N:0:ATCTCG
GGAATATTGGGCAATGGACGCAAGTCTGACCCAGCCATGCCGCGTGCAGGAAGACTGCCC
TATGGGTTGTAAACTGCTTTTTTACGGGAAGAATAAGGGGTACGAGTACCCTGGTGACGG
TACCG
>ZSR.D_741:D00780:73:HLVCNBCXX:1:1105:11180:29767 2:N:0:ATCTCG
GGAATATTGCACAATGGGCGCAAGCCTGATGCAGCCATGCCGCGTGTGTGAAGAAGGCTT
TCGGGTTGTAAAGCACTTTCATCAGTGAGGAAAGGTTGATGGTTAATACCCATTAACTGT
GACGTTAACTGAA
>ZSR.D_742:D00780:73:HLVCNBCXX:1:1105:14266:29871 2:N:0:ATCTCG
GGAATATTGCACAATGGGCGCAAGCCTGATGCAGCCATGCCGCGTGTGTGAAGAAGGCTC
TAGGGTTGTAAAGCACTTTCAGCAGTGAGGAAAGCTTGTTGGTTAATACCCATCAAGTGT
GACGTTAA
>ZSR.D_743:D00780:73:HLVCNBCXX:1:1105:15946:29840 2:N:0:ATCTCG
GGAATATTGCACAATGGGGGAAACCCTGATGCAGCAACGCCGCGTGGAGGATGACACATT
TCGGTGCGTAAACTCCTTTTATATAGGAAGATAATGACGGTACTATATGAATAAGCACCG
GCTAACTCCGTGCCAGCA
>ZSR.D_744:D00780:73:HLVCNBCXX:1:1105:17483:29862 2:N:0:ATCTCG
GGAATATTGCACAATGGGGGAAACCCTGATGCATCCATGCCGCGTGTGTGAAGAAGGCCT
TCGGGTTGTAAAGCACTTTCAGCGAGGAGGAAAGGGTGTAAGTTAATACCTTACATCTGT
GACGTT
>ZSR.D_745:D00780:73:HLVCNBCXX:1:1105:19641:29994 2:N:0:ATCTCG
GGAATATTGCACAATGGGCGCAAGCCTGATGCAGCCATGCCGCGTGTGTGAAGAAGGCTC
TAGGGTTGTAAAGCACTTTCAGCAGTGAGGAAAGCTTGTTGGTTAATACCCATCAAGTGT
G
>ZSR.D_746:D00780:73:HLVCNBCXX:1:1105:1408:30124 2:N:0:ATCTCG
GGAATATTGCACAATGGGCGCAAGCCTGATGCAGCCATGCCGCGTGTGTGAAGAAGGCTC
TAGGGTTGTAAAGCACTTTCAGCAGTGAGGAAAGCTTGTTGGTTAATAGCCATCAAGTGT
GACGTTAA
>ZSR.D_747:D00780:73:HLVCNBCXX:1:1105:3339:30209 2:N:0:ATCTCG
GGAATATTGCACAATGGGCGAAAGCCTGATGCAGCCATGCCGCGTGTGTGAAGAAGGCTC
TAGGGTTGTAAAGCACTTTCAGTAGGGAGGAAAGGTTGAAGGTTAATACCCTTTGGCTGT
GACGTTACCTACAGAAGAAGCAC
>ZSR.D_748:D00780:73:HLVCNBCXX:1:1105:4103:30001 2:N:0:ATCTCG
GGAATATTGCACAATGGGCGCAAGCCTGATGCAGCCATGCCGCGTGTGTGAAGAAGGCTC
TAGGGTTGTAAAGCACTTTCAGCAGTGAGGAAAGCTTGTTGGTTAATAGCCATC
>ZSR.D_749:D00780:73:HLVCNBCXX:1:1105:4957:30235 2:N:0:ATCTCG
GGAATATTGCACAATGGGCGCAAGCCTGATGCAGCCATGCCGCGTGTGTGAAGAAGGCTC
TAGGGTTGTAAAGCACTTTCAGTGGGGAGGAAAAGCTAGTAGTTAATACCTGCT
>ZSR.D_750:D00780:73:HLVCNBCXX:1:1105:9888:30044 2:N:0:ATCTCG
GGAATATTGCACAATGGGCGCAAGCCTGATGCAGCCATGCCGCGTGTGTGAAGAAGGCCT
TCGGGTTGTAAAGCACTTTCAGCGAGGAGGAAGGGTTAGTAGTTAATACCTGCTAGCTTT
GAC
>ZSR.D_751:D00780:73:HLVCNBCXX:1:1105:20853:30238 2:N:0:ATCTCG
GGAATATTGCACAATGGGCGCAAGCCTGATGCAGCCATGCCGCGTGTGTGAAGAAGGCCT
TCGGGTTGTAAAGCACTTTCAGCGAGGAGGAAGGGTTAGTAGTTAATACCTGCTAGCTTT
GACGTTA
>ZSR.D_752:D00780:73:HLVCNBCXX:1:1105:2552:30306 2:N:0:ATCTCG
GGAATATTGGACAATGGGCGGAAGCCTGATCCAGCCATGCCGCGTGCAGGAAGACTGCCC
TATGGGTTGTAAACTGCTTTTGTACAGGAAGAAACATCTCTACGAGTAGAGACTTGACGG
TACTGTAAGAATAAGCATCGGCTAA
>ZSR.D_753:D00780:73:HLVCNBCXX:1:1105:2968:30363 2:N:0:ATCTCG
GGAATATTGGACAATGGGCGAAAGCCTGATCCAGCAATACCGCGTGTGTGAAGAAGGCCC
GAGGGTTGTAAAGCACTTTCAATTGTGAAGAGGGGATAGTTAGTTAATACCTGTCTATCC
TGACGTTAACTATA
>ZSR.D_754:D00780:73:HLVCNBCXX:1:1105:3319:30400 2:N:0:ATCTCG
GGAATATTGCACAATGGGGGAAACCCTGATGCAGCAACGCCGCGTGGAGGATGACACATT
TCGGTGCGTAAACTCCTTTTATATAGGAAGATAATGACGGTACTATATGAATAAGCACCG
GCTAACTCCGTGCCAGCA
>ZSR.D_755:D00780:73:HLVCNBCXX:1:1105:4435:30428 2:N:0:ATCTCG
GGAATATTGCACAATGGGCGCAAGCCTGATGCAGCCATGCCGCGTGTGTGAAGAAGGCTC
TAGGGTTGTAAAGCACTTTCAGCAGTGAGGAAAGCTTGTTGGTTAATACCCATCAAGTGT
GACGTTAACTGCAGAAG
>ZSR.D_756:D00780:73:HLVCNBCXX:1:1105:6293:30322 2:N:0:ATCTCG
GGAATATTGGACAATGGGGGCAACCCTGATCCAGCAATGCCACGTGTGTGAAGAAGGCCT
GAGGGTTGTAAAGCACTTTAGTCAGGGAGGAAGGCTCTGTGGTTAATAGCCATGGGGATT
GACGTTACCTGAA
>ZSR.D_757:D00780:73:HLVCNBCXX:1:1105:8042:30281 2:N:0:ATCTCG
GGAATATTGCACAATGGGGGAAACCCTGATGCAGCCATGCCGCGTGTGTGAAGAAGGCCT
TCGGGTTGTAAAGCACTTTCAGCGAGGAGGAAAGGGTGTAAGTTAATACCTTACATCTGT
G
>ZSR.D_758:D00780:73:HLVCNBCXX:1:1105:8296:30448 2:N:0:ATCTCG
GGAATATTGCACAATGGGGGAAACCCTGATGCAGCAACGCCGCGTGGAGGATGACACATT
TCGGTGCGTAAACTCCTTTTATATAGGAAGATAATGACGGTACTATATGAATAAGCACCG
GCTAACTCCGTGCCAGC
>ZSR.D_759:D00780:73:HLVCNBCXX:1:1105:19217:30461 2:N:0:ATCTCG
GGAATATTGCACAATGGGCGAAAGCCTGATGCAGCAATGCCGCGTGGAGGATGACGCATC
TAGGTGTGTAAACTCCTTTTATATGAGAAGATAATGACGGTATCATATGAATAAGCACCG
G
>ZSR.D_760:D00780:73:HLVCNBCXX:1:1105:3701:30683 2:N:0:ATCTCG
GGAATATTGGGCAATGGACGCAAGTCTGACCCAGCCATGCCGCGTGCAGGAAGACTGCCC
TATGGGTTGTAAACTGCTTTTTTACGGGAAGAATAAGGGGTACGAGTACCCTGGTGACGG
TACCGT
>ZSR.D_761:D00780:73:HLVCNBCXX:1:1105:6878:30641 2:N:0:ATCTCG
GGAATTTTGCGCAATGGGCGAAAGCCTGACGCAGCAATACCGCGTGGATGAAGAAGGCCC
CCTGGGTCGTAAAATCCTTTTTTAGGTGAAGATAATGACGGTAGCCTAAGAATAAGCACC
GGCTAACTC
>ZSR.D_762:D00780:73:HLVCNBCXX:1:1105:8607:30718 2:N:0:ATCTCG
GGAATATTGGACAATGGGCGCAAGCCTGATCCAGCCATGCCGCGTGTGTGAAGAAGGCTT
TCGGGTTGTAAAGCACTTTCAGTCGGGAGGAAGGCTGCCTAGTTAATACCTAGGTAGATT
GACGTTACCGACAGAAG
>ZSR.D_763:D00780:73:HLVCNBCXX:1:1105:9876:30584 2:N:0:ATCTCG
GGAATATTGGACAATGGGCGCAAGCCTGATCCAGCAATGCCGCGTGTGTGAAGAAGGCCC
TAGGGTCGTAAAGCACTTTCAATTGAGAAGAAAGGTTATAGGTTAATACCCTATGATTCT
G
>ZSR.D_764:D00780:73:HLVCNBCXX:1:1105:14141:30524 2:N:0:ATCTCG
GGAATATTGCACAATGGGCGCAAGCCTGATGCAGCCATGCCGCGTGTGTGAAGAAGGCTC
TAGGGTTGTAAAGCACTTTCAGCAGTGAGGAAAGCTTGTTGGTTAATACCCATCAAGTG
>ZSR.D_765:D00780:73:HLVCNBCXX:1:1105:16712:30505 2:N:0:ATCTCG
GGAATATTGCACAATGGGCGCAAGCCTGATGCAGCCATGCCGCGTGTGTGAAGAAGGCTC
TAGGGTTGTAAAGCACTTTCAGCAGTGAGGAAAGGTTAGTAGTTAATACCTGCTAGCTGT
GACGTT
>ZSR.D_766:D00780:73:HLVCNBCXX:1:1105:19541:30577 2:N:0:ATCTCG
GGAATATTGGACAATGGGGGCAACCCTGATCCAGCAATGCCGCGTGAATGAAGAAGGCCT
TAGGGTTGTAAAGTTCTTTCAACTGTGACGATGATGACGGTAGCAGTAGAAGAAGCCCCG
GCTAACTCC
>ZSR.D_767:D00780:73:HLVCNBCXX:1:1105:4203:30973 2:N:0:ATCTCG
GGAATATTGCACAATGGGCGCAAGCCTGATGCAGCCATGCCGCGTGTGTGAAGAAGGCTT
TCGGGTTGTAAAGCACTTTCATCAGTGAGGAAAGGTTGATGGTTAATACCCATTAACTGT
GACGTT
>ZSR.D_768:D00780:73:HLVCNBCXX:1:1105:4990:30861 2:N:0:ATCTCG
GGAATATTGCACAATGGGCGCAAGCCTGATGCAGCCATGCCGCGTGTGTGAAGAAGGCTC
TAGGGTTGTAAAGCACTTTCAGCAGTGAGGAAAGCTTGTTGGTTAATAGCCATC
>ZSR.D_769:D00780:73:HLVCNBCXX:1:1105:6604:30969 2:N:0:ATCTCG
GGAATATTGGTCAATGGGCGAAAGCCTGAACCAGCCATGCCGCGTGCAGGATGACAGCCT
TCTGGGTTGTAAACTGCTTTTCTACAAGAAGAAAAAGGTCTTGCGAGACCAATTGACGGT
AC
>ZSR.D_770:D00780:73:HLVCNBCXX:1:1105:8986:30949 2:N:0:ATCTCG
GGAATATTGGACAATGGGCGGAAGCCTGATCCAGCCATGCCGCGTGCAGGAAGACTGCCC
TATGGGTTGTAAACTGCTTTTGTACAGGAAGAAACATCTCTACGAGTAGAGACTTGACGG
TACTG
>ZSR.D_771:D00780:73:HLVCNBCXX:1:1105:11355:30963 2:N:0:ATCTCG
GGAATATTGCACAATGGGCGCAAGCCTGATGCAGCCATGCCGCGTGTATGAAGAAGGCCT
TCGGGTTGTAAAGTACTTTCAGCAGTGAGGAAGGGATGTACGTTAATAGCGTGCATTTTT
GACGTT
>ZSR.D_772:D00780:73:HLVCNBCXX:1:1105:14389:30999 2:N:0:ATCTCG
GGAATATTGGACAATGGGGGCAACCCTGATCCAGCCATGCCGCGTGTGTGAAGAAGGCCT
TCGGGTTGTAAAGCACTTTCAGTGAGGAAGAAGGCCTGCGGGTTAATAGCCGGCAGGAAG
GACATCACTCACAGAAGA
>ZSR.D_773:D00780:73:HLVCNBCXX:1:1105:19514:30968 2:N:0:ATCTCG
GGAATATTGCACAATGGGGGGAACCCTGATGCAGCCATGCCGCGTGTGTGAAGAAGGCCC
TAGGGTTGTAAAGCACTTTCAGCAGTGAGGAAAGGTGTGTGGTTAATACCCGCATACTGT
GACGTT
>ZSR.D_774:D00780:73:HLVCNBCXX:1:1105:1952:31143 2:N:0:ATCTCG
GGAATATTGGACAATGGGCGAAAGCCTGATCCAGCAATACCGCGTGTGTGAAGAAGGCCC
GAGGGTTGTAAAGCACTTTCAATTGTGAAGAGGGGATAGTTAGTTAATACCTGTCTATCC
TGACGTTAACTTTA
>ZSR.D_775:D00780:73:HLVCNBCXX:1:1105:4803:31151 2:N:0:ATCTCG
GGAATATTGCACAATGGGCGCAAGCCTGATGCAGCCATGCCGCGTGTGTGAAGAAGGCTC
TAGGGTTGTAAAGCACTTTCAGCAGTGAGGAAAGCTTGTTGGTTAATACCCATC
>ZSR.D_776:D00780:73:HLVCNBCXX:1:1105:7405:31017 2:N:0:ATCTCG
GGAATATTGCACAATGGGCGCAAGCCTGATGCAGCCATGCCGCGTGTGTGAAGAAGGCCT
TCGGGTTGTAAAGCACTTTCAGCGAGGAGGAAGGGTTAGTAGTTAATACCTGCTAGCTTT
GACGTT
>ZSR.D_777:D00780:73:HLVCNBCXX:1:1105:12146:31159 2:N:0:ATCTCG
GGAATATTGCGCAATGGGGGGAACCCTGACGCAGCCATGCCGCGTGTGTGAAGAAGGCCT
TCGGGTTGTAAAGCACTTTCAGTTATGAGGAAAGGTTGGTAGTTAATACCTGCC
>ZSR.D_778:D00780:73:HLVCNBCXX:1:1105:15028:31202 2:N:0:ATCTCG
GGAATATTGCACAATGGGCGAAAGCCTGATGCAGCCATGCCGCGTGTGTGAAGAAGGCTC
TAGGGTTGTAAAGCACTTTCAGTAGGGAGGAAAGGTTGATGGTTAATACCCATTAGCTGT
GACGTT
>ZSR.D_779:D00780:73:HLVCNBCXX:1:1105:19351:31024 2:N:0:ATCTCG
GGAATATTGCACAATGGGCGCAAGCCTGATGCAGCCATGCCGCGTGTGTGAAGAAGGCCT
TCGGGTTGTAAAGCACTTTCAGCGAGGAGGAAGGGTTAGTAGTTAATACCTGCTAGCTTT
GAC
>ZSR.D_780:D00780:73:HLVCNBCXX:1:1105:21196:31208 2:N:0:ATCTCG
GGAATATTGCACAATGGGCGCAAGCCTGATGCAGCCATGCCGCGTGTGTGAAGAAGGCTC
TAGGGTTGTAAAGCACTTTCAGCAGTGAGGAAAGCTTGTTGGTTAATACCCATCAAGTGT
GACGTTAAC
>ZSR.D_781:D00780:73:HLVCNBCXX:1:1105:1141:31489 2:N:0:ATCTCG
GGAATATTGCACAATGGGCGAAAGCCTGATGCAGCCATGCCGCGTGTGTGAAGAAGGCTC
TAGGGTTGTAAAGCACTTTCAGTAGGGAGGAAAGGTTGAAGGTTAATACCCTTTGGCTGT
GACGTTACCTACAGAAGAAGCA
>ZSR.D_782:D00780:73:HLVCNBCXX:1:1105:6723:31311 2:N:0:ATCTCG
GGAATATTGCACAATGGGCGCAAGCCTGATGCAGCCATGCCGCGTGTGTGAAGAAGGCTT
TCGGGTTGTAAAGCACTTTCATCAGTGAGGAAAGGTTGATGGTTAATACCCATTAACTGT
G
>ZSR.D_783:D00780:73:HLVCNBCXX:1:1105:10659:31323 2:N:0:ATCTCG
GGAATCTTGGACAATGGGCGCAAGCCTGATCCAGCCATGCCGCGTGAGTGATGAAGGCCC
TAGGGTCGTAAAGCTCTTTCGCCAGGGATGATAATGACAGTACCTGGTAAAGAAACCCCG
GCTAACTCCGTGC
>ZSR.D_784:D00780:73:HLVCNBCXX:1:1105:18482:31280 2:N:0:ATCTCG
GGAATCTTAGACAATGGGCGCAAGCCTGATCTAGCCATGCCGCGTGAGTGATGAAGGCCT
TAGGGTCGTAAAGCTCTTTCGCCAGGGATGATAATGACAGTACCTGGTAAAGAAACCCCG
G
>ZSR.D_785:D00780:73:HLVCNBCXX:1:1105:1345:31659 2:N:0:ATCTCG
GGAATATTGGACAATGGGCGAAAGCCTGATCCAGCAATACCGCGTGTGTGAAGAAGGCCC
GAGGGTTGTAAAGCACTTTCAATTGTGAAGAGGGGATAGTTAGTTAATACCTGTCTATCC
TGACGT
>ZSR.D_786:D00780:73:HLVCNBCXX:1:1105:9952:31539 2:N:0:ATCTCG
GGAATATTGCACAATGGGCGAAAGCCTGATGCAGCCATGCCGCGTGTGTGAAGAAGGCTC
TAGGGTTGTAAAGCACTTTCAGTAGGGAGGAAAGGTTGAAGGTTAATACCCTTTGGTTGT
GACGTT
>ZSR.D_787:D00780:73:HLVCNBCXX:1:1105:11235:31643 2:N:0:ATCTCG
GGAATATTGGACAATGGGCGAAAGCCTGATCCAGCAATACCGCGTGTGTGAAGAAGGCCC
GAGGGTTGTAAAGCACTTTCAATTGTGAAGAGGGGATAGTTAGTTAATACCTGTCTATCC
TGACGTTAACTTTAG
>ZSR.D_788:D00780:73:HLVCNBCXX:1:1105:1809:31951 2:N:0:ATCTCG
GGAATATTGGACAATGGGGGCAACCCTGATCCAGCAATGCCACGTGTGTGAAGAAGGCCT
GAGGGTTGTAAAGCACTTTAGTCAGGGAGGAAGGCTCTGTGGTTAATAGCCATGGGGATT
GACGTTACCTGAAGAA
>ZSR.D_789:D00780:73:HLVCNBCXX:1:1105:4025:31986 2:N:0:ATCTCG
GGAATATTGCACAATGGGGGAAACCCTGATGCAGCAACGCCGCGTGGAGGATGACACATT
TCGGTGCGTAAACTCCTTTTATATAGGAAGATAATGACGGTACTATATGAATAAGCACCG
GCTAACTC
>ZSR.D_790:D00780:73:HLVCNBCXX:1:1105:6002:31809 2:N:0:ATCTCG
GGAATATTGCACAATGGGGGAAACCCTGATGCAGCAACGCCGCGTGGAGGATGACACATT
TCGGTGCGTAAACTCCTTTTATATAGGAAGATAATGACGGTACTATATGAATAAGCACCG
GCT
>ZSR.D_791:D00780:73:HLVCNBCXX:1:1105:12427:31937 2:N:0:ATCTCG
GGAATATTGCACAATGGGCGCAAGCCTGATGCAGCCATGCCGCGTGTGTGAAGAAGGCTC
TAGGGTTGTAAAGCACTTTCAGCAGTGAGGAAAGCTTGTTGGTTAATACCCATC
>ZSR.D_792:D00780:73:HLVCNBCXX:1:1105:15249:31845 2:N:0:ATCTCG
GGAATATTGGACAATGGGCGAAAGCCTGATCCAGCAATGCCATGTGTGTGAAGAAGGCTC
TAGGGTTGTAAAGCACTTTAGTTGGGGAGGAAAGCTTATGAGTTAATAGCTCATGAGAAG
GACGTTA
>ZSR.D_793:D00780:73:HLVCNBCXX:1:1105:15179:31964 2:N:0:ATCTCG
AGAATCTTCCGCAATGGACGAAAGTCTGACGGAGCGACGCCGCGTGGTGGATGAAGCCTT
TAGGGGCGTAAACACCTTTTATGAGTGAAGAAGTTTATTGACATTAGCTCATGAATAAGG
GGCTCCCAATTCT
>ZSR.D_794:D00780:73:HLVCNBCXX:1:1105:19775:31929 2:N:0:ATCTCG
GGAATATTGGACAATGGGCGAAAGCCTGATCCAGCAATACCGCGTGTGTGAAGAAGGCCC
GAGGGTTGTAAAGCACTTTCACTTGTGAAGAGGGGATAGTTAGTTAATACCTGTCTATCC
TG
>ZSR.D_795:D00780:73:HLVCNBCXX:1:1105:1864:32109 2:N:0:ATCTCG
GGAATATTGCACAATGGGCGCAAGCCTGATGCAGCCATGCCGCGTGTGTGAAGAAGGCCT
TCGGGTTGTAAAGCACTTTCAGCGAGGAGGAAGGGTTAGTAGTTAATACCTGCTAGCTTT
GACGTTACTCGCAGAAGAAGCACCGGCTA
>ZSR.D_796:D00780:73:HLVCNBCXX:1:1105:4362:32085 2:N:0:ATCTCG
GGAATATTGCACAATGGGCGCAAGCCTGATGCAGCCATGCCGCGTGTGTGAAGAAGGCTC
TAGGGTTGTAAAGCACTTTCAGCAGTGAGGAAAGCTTGTTGGTTAATAGCCAT
>ZSR.D_797:D00780:73:HLVCNBCXX:1:1105:12534:32060 2:N:0:ATCTCG
GGAATATTGCACAATGGGAGAAACCCTGATGCAGCAACGCCGCGTGGAGGATGACACATT
TCGGTGCGTAAACTCCTTTTATATAGGAAGATAATGACGGTACTATATGAATAAGCACCG
GCTAACTCCGTGCCAGCA
>ZSR.D_798:D00780:73:HLVCNBCXX:1:1105:14775:32130 2:N:0:ATCTCG
GGAATATTGCGCAATGGGGGGAACCCTGACGCAGCCATGCCGCGTGTGTGAAGAAGGCCT
TCGGGTTGTAAAGCACTTTCAGTTATGAGGAAAGGTTGGTAGTTAATACCTGCCAGCTGT
GACGTT
>ZSR.D_799:D00780:73:HLVCNBCXX:1:1105:19027:32103 2:N:0:ATCTCG
GGAATATTGCACAATGGGCGCAAGCCTGATGCAGCCATGCCGCGTGTGTGAAGAAGGCCT
TCGGGTTGTAAAGCACTTTCAGCGAGGAGGAAGGGTTAGTAGTTAATACCTGCTAGCTTT
GACGTTACTCGCAGAAG
>ZSR.D_800:D00780:73:HLVCNBCXX:1:1105:2480:32335 2:N:0:ATCTCG
GGAATATTGCACAATGGGCGCAAGCCTGATGCAGCCATGCCGCGTGTGTGAAGAAGGCTC
TAGGGTTGTAAAGCACTTTCAGCAGTGAGGAAAGCTTGTTGGTTAATAGCCATCAAGTGT
GACGTTA
>ZSR.D_801:D00780:73:HLVCNBCXX:1:1105:4256:32325 2:N:0:ATCTCG
GGAATATTGGACAATGGGCGAAAGCCTGATCCAGCAATGCCATGTGTGTGAAGAAGGCTC
TAGGGTTGTAAAGCACTTTAGTTGGGGAGGAAAGCTTATGAGTTAATAGCTCATGAGAAG
GACGTTACCCAAA
>ZSR.D_802:D00780:73:HLVCNBCXX:1:1105:5597:32465 2:N:0:ATCTCG
GGAATATTGCACAATGGGGGAAACCCTGATGCAGCAACGCCGCGTGGAGGATGACACATT
TCGGTGCGTAAACTCCTTTTATATAGGAAGATAATGACGGTACTATATGAATAAGCACCG
GCTAACTC
>ZSR.D_803:D00780:73:HLVCNBCXX:1:1105:7826:32286 2:N:0:ATCTCG
GGAATCTTGGACAATGGGCGAAAGCCTGATCCAGCCATGCCGCGTGAGTGACGAAGGCCC
TAGGGTCGTAAAGCTCTTTCGCCAGGGATGATAATGACAGTACCTGGTAAAGAAACCCCG
GCTAAC
>ZSR.D_804:D00780:73:HLVCNBCXX:1:1105:10236:32492 2:N:0:ATCTCG
GGAATATTGCACAATGGGGGAAACCCTGATGCAGCAACGCCGCGTGGAGGATGACACATT
TCGGTGCGTAAACTCCTTTTATATAGGAAGATAATGACGGTACTATATGAATAAGCACCG
GCTAACTCCGTGCCAGC
>ZSR.D_805:D00780:73:HLVCNBCXX:1:1105:16252:32408 2:N:0:ATCTCG
GGAATATTGGACAATGGGGGCAACCCTGATCCAGCAATACCATGTGTGTGAAGAAGGCCT
TAGGGTTGTAAAGCACTTTAGTTTGTGAGGAAAGTTATTAGGTTAA
>ZSR.D_806:D00780:73:HLVCNBCXX:1:1105:17279:32466 2:N:0:ATCTCG
GGAATATTGCACAATGGGGGAAACCCTGATGCAGCAACGCCGCGTGGAGGATGACACATT
TCGGTGCGTAAACTCCTTTTATATAGGAAGATAATGACGGTACTATATGAATAAGCACCG
GCTAAC
>ZSR.D_807:D00780:73:HLVCNBCXX:1:1105:19101:32344 2:N:0:ATCTCG
GGAATATTGCACAATGGGCGCAAGCCTGATGCAGCCATGCCGCGTGTGTGAAGAAGGCTT
TCGGGTTGTAAAGCACTTTCATCAGTGAGGAAAGGTTGATGGTTAATACCCATTAACTGT
G
>ZSR.D_808:D00780:73:HLVCNBCXX:1:1105:19137:32468 2:N:0:ATCTCG
GGAATATTGCACAATGGGCGCAAGCCTGATGCAGCCATGCCGCGTGTGTGAAGAAGGCCT
TCGGGTTGTAAAGCACTTTCAGCGAGGAGGAAGGGTTAGTAGTTAATACCTGCTAGCTTT
GACGTTACTCGCAGAAGAA
>ZSR.D_809:D00780:73:HLVCNBCXX:1:1105:1940:32653 2:N:0:ATCTCG
GGAATATTGCACAATGGGCGAAAGCCTGATGCAGCCATGCCGCGTGTGTGAAGAAGGCTC
TAGGGTCGTAAAGCACTTTCAGTAGGGAGGAAAGGAGTGTAGTTAATACCTGCATTCTGT
GACGTTACCTACAGAAGAAGC
>ZSR.D_810:D00780:73:HLVCNBCXX:1:1105:3580:32553 2:N:0:ATCTCG
GGAATATTGGACAATGGGCGGAAGCCTGATCCAGCCATGCCGCGTGCAGGAAGACTGCCC
TATGGGTTGTAAACTGCTTTTGTACAGGAAGAAACATCTCTACGAGTAGAGACTTGACGG
TACTGTAA
>ZSR.D_811:D00780:73:HLVCNBCXX:1:1105:6209:32708 2:N:0:ATCTCG
GGAATATTGGTCAATGGGCGAGAGCCTGAACCAGCCATGCCGCGTGCAGGATGACGGCCT
TCTGGGTTGTAAACTGCTTTTATATGGGAAGAAAAAGCTCATGCGTGAGCAATTGCCGGT
ACCATA
>ZSR.D_812:D00780:73:HLVCNBCXX:1:1105:10420:32510 2:N:0:ATCTCG
GGAATCTTGGACAATGGGGGCAACCCTGATCCAGTCATGCCGCGTGAGTGATGAAGGCCC
TAGGGTCGTAAAGCTCTTTCGCCTGTGAAGATAATGACGGTAGCAGGTAAAGAAACCCCG
GCTAA
>ZSR.D_813:D00780:73:HLVCNBCXX:1:1105:1901:32862 2:N:0:ATCTCG
GGAATATTGCACAATGGGCGCAAGCCTGATGCAGCCATGCCGCGTGTGTGAAGAAGGCTC
TAGGGTTGTAAAGCACTTTCAGCAGTGAGGAAAGCTTGTTGGTTAATAGCCATCAAGTGT
GACGTT
>ZSR.D_814:D00780:73:HLVCNBCXX:1:1105:6844:32977 2:N:0:ATCTCG
GGAATATTGGACAATGGGCGAAAGCCTGATCCAGCAATACCGCGTGTGTGAAGAAGGCCC
GAGGGTTGTAAAGCACTTTCAATTGTGAAGAGGGGATAGTTAGTTAATACCTGTCTATCC
>ZSR.D_815:D00780:73:HLVCNBCXX:1:1105:11827:32932 2:N:0:ATCTCG
GGAATATTGCACAATGGGCGAAAGCCTGATGCAGCCATGCCGCGTGTGTGAAGAAGGCTC
TAGGGTTGTAAAGCACTTTCAGTAGGGAGGAAAGGTTGATGGTTAATACCCTTTGGCTGT
GACGT
>ZSR.D_816:D00780:73:HLVCNBCXX:1:1105:12591:32797 2:N:0:ATCTCG
GGAATATTGCGCAATGGGGGGAACCCTGACGCAGCCATGCCGCGTGTGTGAAGAAGGCCT
TCGGGTTGTAAAGCACTTTCAGTTATGAGGAAAGGTTGGTAGTTAATACCTGCCAGCTG
>ZSR.D_817:D00780:73:HLVCNBCXX:1:1105:12903:32811 2:N:0:ATCTCG
GGAATATTGGACAATGGGTGCAAGCCTGATCCAGCCATCCCGCGTGCAGGAAGACTGCCC
TTTGGGTTGTAAACTGCTTTTATACAGGAAGAAACCTTTTTACGTGTAAAAAGCTGACAT
TACTGT
>ZSR.D_818:D00780:73:HLVCNBCXX:1:1105:13864:32833 2:N:0:ATCTCG
GGAATATTGCACAATGGGGGGAACCCTGATGCAGCCATGCCGCGTGTGTGAAGAAGGCCC
TAGGGTTGTAAAGCACTTTCAGCAGTGAGGAAAGGTGTGTGGTTAATACCCGCATACTGT
GACGTTAACTGCAG
>ZSR.D_819:D00780:73:HLVCNBCXX:1:1105:14390:32918 2:N:0:ATCTCG
GGAATCTTGGACAATGGGCGCAAGCCTGATCCAGCCATGCCGCGTGAGTGATGAAGGCCC
TAGGGTCGTAAAGCTCTTTCGCCAGGGATGATAATGACAGTACCTGGTAAAGAAGCCCC
>ZSR.D_820:D00780:73:HLVCNBCXX:1:1105:18686:32876 2:N:0:ATCTCG
GGAATATTGGACAATGGGCGAAAGCCTGATCCAGCAATACCGCGTGTGTGAAGAAGGCCC
GAGGGTTGTAAAGCACTTTCAATTGTGAAGAGGGGATAGTTAGTTAATACCTGTCTATCC
TGACG
>ZSR.D_821:D00780:73:HLVCNBCXX:1:1105:7263:33188 2:N:0:ATCTCG
GGAATATTGCACAATGGGGGAAACCCTGATGCAGCAACGCCGCGTGGAGGATGACACATT
TCGGTGCGTAAACTCCTTTTATATAGGAAGATAATGACGGTACTATATGAATAAGCACCG
GCTAA
>ZSR.D_822:D00780:73:HLVCNBCXX:1:1105:11031:33196 2:N:0:ATCTCG
GGAATATTGCACAATGGGGGAAACCCTGATGCAGCAACGCCGCGTGGAGGATGACACATT
TCGGTGCGTAAACTCCTTTTATATAGGAAGATAATGACGGTACTATATGAATAAGCACCG
G
>ZSR.D_823:D00780:73:HLVCNBCXX:1:1105:13029:33183 2:N:0:ATCTCG
GGAATATTGCACAATGGGCGCAAGCCTGATGCAGCCATGCCGCGTGTGTGAAGAAGGCTC
TAGGGTTGTAAAGCACTTTCAGCAGTGAGGAAAGGTTAGTAGTTAATACCTGCTAGCTGT
GACGTTAACTGCA
>ZSR.D_824:D00780:73:HLVCNBCXX:1:1105:16116:33170 2:N:0:ATCTCG
GGAATATTGGACAATGGGCGAAAGCCTGATCCAGCAATACCGCGTGTGTGAAGAAGGCCC
GAGGGTTGTAAAGCACTTTCAATTGTGAAGAGGGGATAGTTAGTTAATACCTGTCTATCC
TGACG
>ZSR.D_825:D00780:73:HLVCNBCXX:1:1105:16656:33028 2:N:0:ATCTCG
GGAATATTGCACAATGGGGGAAACCCTGATGCAGCAACGCCGCGTGGAGGATGACACATT
TCGGTGCGTAAACTCCTTTTATATAGGAAGATAATGACGGTACTATATGAATAAGCACCG
GCTAACTCCGTGC
>ZSR.D_826:D00780:73:HLVCNBCXX:1:1105:19610:33028 2:N:0:ATCTCG
GGAATATTGCACAATGGGGGAAACCCTGATGCAGCAACGCCGCGTGGAGGATGACACATT
TCGGTGCGTAAACTCCTTTTATATAGGAAGATAATGACGGTACTATATGAATAAGCACCG
GCTAACTCCGTGCCAGC
>ZSR.D_827:D00780:73:HLVCNBCXX:1:1105:3799:33479 2:N:0:ATCTCG
GGAATATTGCACAATGGGCGCAAGCCTGATGCAGCCATGCCGCGTGTGTGAAGAAGGCTC
TAGGGTTGTAAAGCACTTTCAGCAGTGAGGAAAGCTTGTTGGTTAATACCCATCAAGTGT
GACGTTAACTGCAGAAGAAGCA
>ZSR.D_828:D00780:73:HLVCNBCXX:1:1105:5516:33429 2:N:0:ATCTCG
GGAATATTGGACAATGGGGGCAACCCTGATCCAGCAATGCCGCGTGTGTGAAGAAGGCCT
GCGGGTTGTAAAGCACTTTCAGTAAGGAAGAAATCCTCAGGGTTAATACCCCTGTGGCTT
GACATTACTTACAGAAG
>ZSR.D_829:D00780:73:HLVCNBCXX:1:1105:10231:33451 2:N:0:ATCTCG
GGAATATTGCACAATGGGGGAAACCCTGATGCAGCAACGCCGCGTGGAGGATGACACATT
TCGGTGCGTAAACTCCTTTTATATAGGAAGATAATGACGGTACTATATGAATAAGCACCG
GCTAAC
>ZSR.D_830:D00780:73:HLVCNBCXX:1:1105:10295:33265 2:N:0:ATCTCG
GGAATATTGCACAATGGGCGAAAGCCTGATGCAGCCATGCCGCGTGTGTGAAGAAGGCTC
TAGGGTTGTAAAGCACTTTCAGTAGGGAGGAAAGGTTGATGGTTAATACCCATTAGCTGT
GACGT
>ZSR.D_831:D00780:73:HLVCNBCXX:1:1105:11598:33454 2:N:0:ATCTCG
GGAATATTGCACAATGGGGGAAACCCTGATGCAGCCATGCCGCGTGTGTGAAGAAGGCCT
TCGGGTTGTAAAGCACTTTCAGTGGGGAGGAAAGGGTGATGCTTAATACGTATC
>ZSR.D_832:D00780:73:HLVCNBCXX:1:1105:13757:33278 2:N:0:ATCTCG
GGAATATTGCACAATGGGCGCAAGCCTGATGCAGCCATGCCGCGTGTGTGAAGAAGGCTC
TAGGGTTGTAAAGCACTTTCAGCAGTGAGGAAAGCTTGTTGGTTAATACCCATCAAGTGT
GACGTT
>ZSR.D_833:D00780:73:HLVCNBCXX:1:1105:16365:33426 2:N:0:ATCTCG
GGAATATTGGACAATGGAGGCAACTCTGATCCAGCCATGCCGCGTGCAGGAAGACTGCCC
TATGGGTTGTAAACTGCTTTTATACAGGAAGAATAAGGCTTACGTGTAAGCTGATGACGG
TACTGT
>ZSR.D_834:D00780:73:HLVCNBCXX:1:1105:16428:33489 2:N:0:ATCTCG
GGAATATTGGACAATGGGCGAAAGCCTGATCCAGCAATACCGCGTGTGTGAAGAAGGCCC
GAGGGTTGTAAAGCACTTTCAATTGTGAAGAGGGGATAGTTAGTTAATACCTGTCTATCC
TGACGT
>ZSR.D_835:D00780:73:HLVCNBCXX:1:1105:16524:33483 2:N:0:ATCTCG
CGAATCATTCACAATGGACGAAAGTCTGATGATGCCACGCCGCGTGCGGGAAGAAGGCCT
TAGGGTTGTAAACCGCTGTCAAATTGGGGGAAACTGTGCGAGCGAAATACTCGTACATTG
A
>ZSR.D_836:D00780:73:HLVCNBCXX:1:1105:19975:33398 2:N:0:ATCTCG
GGAATATTGGACAATGGGCGCAAGCCTGATCCAGCCATGCCGCGTGTGTGAAGAAGGCTT
TCGGGTTGTAAAGCACTTTCAGTCGGGAGGAAGGCTGCCTAGTTAATACCTAGGTAGATT
G
>ZSR.D_837:D00780:73:HLVCNBCXX:1:1105:5706:33725 2:N:0:ATCTCG
GGAATATTGCACAATGGGGGAAACCCTGATGCAGCAACGCCGCGTGGAGGATGACACATT
TCGGTGCGTAAACTCCTTTTATATAGGAAGATAATGACGGTACTATATGAATAAGCACCG
GCTAACTC
>ZSR.D_838:D00780:73:HLVCNBCXX:1:1105:9577:33559 2:N:0:ATCTCG
GGAATATTGCACAATGGGGGGAACCCTGATGCAGCAACGTCGCGTGGAGGATGACACTTT
TCGAAGCGTAAACTCCTTTTATATAGGAAGATAATGACGGTACTATATGAATAAGCACCG
GCTAACTCCGTGCCAG
>ZSR.D_839:D00780:73:HLVCNBCXX:1:1105:10119:33643 2:N:0:ATCTCG
GGAATCTTGGACAATGGGGGCAACCCTGATCCAGCCATGCCGCGTGAGTGATGAAGGCCC
TAGGGTCGTAAAGCTCTTTCGCCTGTGAAGATAATGACGGTAGCAGGTAAAGAA
>ZSR.D_840:D00780:73:HLVCNBCXX:1:1105:14101:33742 2:N:0:ATCTCG
GGAATATTGGACAATGGGCGCAAGCCTGATCCAGCCATGCCGCGTGTGTGAAGAAGGCTT
TCGGGTTGTAAAGCACTTTCAGTCGGGAGGAAGGCTGCCTAGTTAATACCTAGGTAGATT
GAC
>ZSR.D_841:D00780:73:HLVCNBCXX:1:1105:3075:33995 2:N:0:ATCTCG
GGAATATTGCACAATGGGGGAAACCCTGATGCAGCAACGCCGCGTGGAGGATGACACATT
TCGGTGCGTAAACTCCTTTTATATAGGAAGATAATGACGGTACTATATGAATAAGCACCG
GCTAACTCCGTGCCAGCA
>ZSR.D_842:D00780:73:HLVCNBCXX:1:1105:3699:33910 2:N:0:ATCTCG
GGAATATTGCACAATGGGCGCAAGCCTGATGCAGCCATGCCGCGTGTGTGAAGAAGGCTT
TCGGGTTGTAAAGCACTTTCATCAGTGAGGAAAGGTTGATGGTTAATACCCATTAACTGT
GACGTTAACTGAAGAAGAAGCA
>ZSR.D_843:D00780:73:HLVCNBCXX:1:1105:6487:33813 2:N:0:ATCTCG
GGAATATTGCACAATGGGCGCAAGCCTGATGCAGCCATGCCGCGTGTGTGAAGAAGGCCT
TCGGGTTGTAAAGCACTTTCAGCGAGGAGGAAGGGTTAGTAGTTAATACCTGCTAGCTTT
G
>ZSR.D_844:D00780:73:HLVCNBCXX:1:1105:9984:33874 2:N:0:ATCTCG
GGAATCTTGGACAATGGGGGCAACCCTGATCCAGCCATGCCGCGTGAGTGATGAAGGCCC
TAGGGTCGTAAAGCTCTTTCGCCTGTGAAGATAATGACGGTAGCAGGTAAAGAAACCCCG
GCTAACTCCGTGCCAG
>ZSR.D_845:D00780:73:HLVCNBCXX:1:1105:11314:33982 2:N:0:ATCTCG
GGAATATTGCACAATGGGGGAAACCCTGATGCAGCAACGCCGCGTGGAGGATGACACATT
TCGGTGCGTAAACTCCTTTTATATAGGAAGATAATGACGGTACTATATGAATAAGCACCG
GCTAACTCCGTGCCAGCAGCCGCG
>ZSR.D_846:D00780:73:HLVCNBCXX:1:1105:12766:33806 2:N:0:ATCTCG
GGAATATTGCGCAATGGGGGGAACCCTGACGCAGCCATGCCGCGTGTGTGAAGAAGGCCT
TCGGGTTGTAAAGCACTTTCAGTTATGAGGAAAGGTTGGTAGTTAATACCTGCCAGCTGT
GACGTTAA
>ZSR.D_847:D00780:73:HLVCNBCXX:1:1105:15142:33951 2:N:0:ATCTCG
GGAATATTGCACAATGGGCGCAAGCCTGATGCAGCCATGCCGCGTGTGTGAAGAAGGCCT
TCGGGTTGTAAAGCACTTTCAGTCGTGAGGAAGGGTTAGTAGTTAATACCTGCTAGCTTT
GACGTT
>ZSR.D_848:D00780:73:HLVCNBCXX:1:1105:16294:33809 2:N:0:ATCTCG
GGAATATTGCACAATGGGCGCAAGCCTGATGCAGCCATGCCGCGTGTGTGAAGAAGGCTC
TAGGGTTGTAAAGCACTTTCAGCAGTGAGGAAAGCTTGTTGGTTAATACCCATCAAGTGT
GACGT
>ZSR.D_849:D00780:73:HLVCNBCXX:1:1105:16771:33761 2:N:0:ATCTCG
GGAATATTGCACAATGGGCGCAAGCCTGATGCAGCCATGCCGCGTGTGTGAAGAAGGCCT
TCGGGTTGTAAAGCACTTTCAGCGAGGAGGAAGGGTTAGTAGTTAATACCTGCTAGCTTT
GACGTTACTC
>ZSR.D_850:D00780:73:HLVCNBCXX:1:1105:1613:34082 2:N:0:ATCTCG
GGAATATTGCACAATGGGGGAAACCCTGATGCAGCCATGCCGCGTGTGTGAAGAAGGCCT
TCGGGTTGTAAAGCACTTTCAGCGAGGAGGAAAGGGTGTAAGTTAATACCTTACATCTGT
GACGTTACTCGCAGAA
>ZSR.D_851:D00780:73:HLVCNBCXX:1:1105:5755:34163 2:N:0:ATCTCG
GGAATATTGCACAATGGGCGCAAGCCTGATGCAGCCATGCCGCGTGTGTGAAGAAGGCTC
TAGGGTTGTAAAGCACTTTCAGCAGTGAGGAAAGCTTGTTGGTTAATAGCCATCAAGTGT
GACGTTAACTGCAG
>ZSR.D_852:D00780:73:HLVCNBCXX:1:1105:16269:34023 2:N:0:ATCTCG
GGAATATTGCACAATGGGCGAAAGCCTGATGCAGCCATGCCGCGTGTGTGAAGAAGGCTC
TAGGGTTGTAAAGCACTTTCAGTAGGGAGGAAAGGTTGAAGGTTAATACCCTTTGGCTG
>ZSR.D_853:D00780:73:HLVCNBCXX:1:1105:4349:34352 2:N:0:ATCTCG
GGAATATTGCACAATGGGCGCAAGCCTGATGCAGCCATGCCGCGTGTGTGAAGAAGGCTC
TAGGGTTGTAAAGCACTTTCAGCAGTGAGGAAAGCTTGTTGGTTAATAGCCATCAAGTGT
GACGTTAA
>ZSR.D_854:D00780:73:HLVCNBCXX:1:1105:12254:34393 2:N:0:ATCTCG
GGAATATTGGACAATGGGGGCAACCCTGATCCAGCAATGCCACGTGTGTGAAGAAGGCCT
GAGGGTTGTAAAGCACTTTAGTCAGGGAGGAAGGCTCTGTGGTTAATAGCCATGGGGATT
GACGTT
>ZSR.D_855:D00780:73:HLVCNBCXX:1:1105:1220:34611 2:N:0:ATCTCG
GGAATATTGCACAATGGGGGAAACCCTGATGCAGCAACGCCGCGTGGAGGATGACACATT
TCGGTGCGTAAACTCCTTTTATATAGGAAGATAATGACGGTACTATATGAATAAGCACCG
GCTAACTCCGTGCCAGC
>ZSR.D_856:D00780:73:HLVCNBCXX:1:1105:4194:34636 2:N:0:ATCTCG
GGAATCTTGGACAATGGGGGCAACCCTGATCCAGCCATGCCGCGTGAGTGATGAAGGCCT
TAGGGTCGTAAAGCTCTTTCGCCTGTGAAGATAATGACGGTAGCAGGTAAAGAAACCCCG
GCTAAC
>ZSR.D_857:D00780:73:HLVCNBCXX:1:1105:4265:34742 2:N:0:ATCTCG
GGAATATTGCACAATGGGCGAAAGCCTGATGCAGCCATGCCGCGTGTGTGAAGAAGGCTC
TAGGGTTGTAAAGCACTTTCAGTAGGGAGGAAAGGTTGAAGGTTAATACCCTTTGGCTGT
GACGTTACCTACAGAAGAAGCAC
>ZSR.D_858:D00780:73:HLVCNBCXX:1:1105:5421:34525 2:N:0:ATCTCG
GGAATATTGCACAATGGGCGCAAGCCTGATGCAGCCATGCCGCGTGTGTGAAGAAGGCTC
TAGGGTTGTAAAGCACTTTCAGTAGGGAGGAAGGCCTCGTAGTTAATACCTGCGAGGATT
GACGTTACCTACAGAA
>ZSR.D_859:D00780:73:HLVCNBCXX:1:1105:8817:34700 2:N:0:ATCTCG
GGAATATTGGTCAATGGGCGAGAGCCTGAACCAGCCATGCCGCGTGCAGGAAGACGGCCT
TCTGGGTTGTAAACTGCTTTTATATGGGAAGAAAAAGCCCTTGCGAGGGAAATTGCCGGT
ACCATATGAATAAGC
>ZSR.D_860:D00780:73:HLVCNBCXX:1:1105:14215:34732 2:N:0:ATCTCG
GGAATATTGCACAATGGGCGAAAGCCTGATGCAGCCATGCCGCGTGTGTGAAGAAGGCTC
TAGGGTTGTAAAGCACTTTCAGTAGGGAGGAAAGGTTGAAGGTTAATACCCTTTGGCTGT
GACGTTACCTACAGAA
>ZSR.D_861:D00780:73:HLVCNBCXX:1:1105:18031:34707 2:N:0:ATCTCG
GGAATTTTGGACAATGGGGGAAACCCTGATCCAGCCATCCCGCGTGAGTGAAGAAGGCCT
TCGGGTTGTAAAGCTCTTTCGAAAGTGAAGAAAACTTATTTCGTAATATGTTATAAGTAT
GACGG
>ZSR.D_862:D00780:73:HLVCNBCXX:1:1105:20391:34575 2:N:0:ATCTCG
GGAATATTGCACAATGGGCGCAAGCCTGATGCAGCCATGCCGCGTGTGTGAAGAAGGCTC
TAGGGTTGTAAAGCACTTTCAGCAGTGAGGAAAGGTTAGTAGTTAATACCTGCTAGCTGT
GACGTTAACTG
>ZSR.D_863:D00780:73:HLVCNBCXX:1:1105:20726:34668 2:N:0:ATCTCG
GGAATATTGCACAATGGGCGCAAGCCTGATGCAGCCATGCCGCGTGTGTGAAGAAGGCTC
TAGGGTTGTAAAGCACTTTCAGCAGTGAGGAAAGCTTGTTGGTTAATACCCATCAAGTGT
GACGTTAAC
>ZSR.D_864:D00780:73:HLVCNBCXX:1:1105:8544:34882 2:N:0:ATCTCG
GGAATATTGCACAATGGGCGCAAGCCTGATGCAGCCATGCCGCGTGTGTGAAGAAGGCTC
TAGGGTTGTAAAGCACTTTCAGCAGTGAGGAAAGCTTGTTGGTTAATACCCATCAAGTGT
G
>ZSR.D_865:D00780:73:HLVCNBCXX:1:1105:12341:34968 2:N:0:ATCTCG
GGAATATTGCACAATGGGGGAAACCCTGATGCAGCAACGCCGCGTGGAGGATGACACATT
TCGGTGCGTAAACTCCTTTTATATAGGAAGATAATGACGGTACTATATGAATAAGCACCG
GCTAACTCCGTGCCAGCA
>ZSR.D_866:D00780:73:HLVCNBCXX:1:1105:2516:35229 2:N:0:ATCTCG
GGAATATTGCACAATGGGGGAAACCCTGATGCAGCCATGCCGCGTGTGTGAAGAAGGCCT
TCGGGTTGTAAAGCACTTTCAGTGGGGAGGAAAGGGTGATGCTTAATACGTATCATCTGT
GACGTTAC
>ZSR.D_867:D00780:73:HLVCNBCXX:1:1105:7572:35027 2:N:0:ATCTCG
GGAATATTGCACAATGGGGGAAACCCTGATGCAGCAACGCCGCGTGGAGGATGACACATT
TCGGTGCGTAAACTCCTTTTATATAGGAAGATAATGACGGTACTATATGAATAAGCACCG
GCTAACTCCGTGCC
>ZSR.D_868:D00780:73:HLVCNBCXX:1:1105:7939:35223 2:N:0:ATCTCG
GGAATATTGGACAATGGAGGCAACTCTGATCCAGCCATGCCGCGTGCAGGAAGACTGCCC
TATGGGTTGTAAACTGCTTTTATACAGGAAGAAACCACTCTACGTGTAGAGTTCTGACGG
TACTG
>ZSR.D_869:D00780:73:HLVCNBCXX:1:1105:10321:35216 2:N:0:ATCTCG
GGAATATTGGACAATGGGCGCAAGCCTGATCCAGCCATGCCGCGTGTGTGAAGAAGGCTT
TCGGGTTGTAAAGCACTTTCAGTCGGGAGGAAGGCTGCCTAGTTAATACCTAGGTAGATT
GACGTTAC
>ZSR.D_870:D00780:73:HLVCNBCXX:1:1105:12612:35008 2:N:0:ATCTCG
GGAATATTGGTCAATGGAGGCAACTCTGAACCAGCCATGCCGCGTGTGTGATGAAGGCCC
TTTGGGTTGTAAAGCACTTTTATATAGGAAGAATGACAGGGATTTATCCTTGGAGAGACG
GTACTA
>ZSR.D_871:D00780:73:HLVCNBCXX:1:1105:12910:35234 2:N:0:ATCTCG
GGAATATTGCACAATGGGGGAAACCCTGATGCAGCAACGCCGCGTGGAGGATGACACATT
TCGGTGCGTAAACTCCTTTTATATAGGAAGATAATGACGGTACTATATGAATAAGCACCG
GCTAACTCCGTGCCAG
>ZSR.D_872:D00780:73:HLVCNBCXX:1:1105:17751:35191 2:N:0:ATCTCG
GGAATATTGCACAATGGGCGCAAGCCTGATGCAGCCATGCCGCGTGTGTGAAGAAGGCTT
TCGGGTTGTAAAGCACTTTCATCAGTGAGGAAAGGTTGATGGTTAATACCCATTAACTGT
GACGTTAA
>ZSR.D_873:D00780:73:HLVCNBCXX:1:1105:20302:35234 2:N:0:ATCTCG
GGAATATTGCACAATGGGCGCAAGCCTGATGCAGCCATGCCGCGTGTGTGAAGAAGGCCT
TCGGGTTGTAAAGCACTTTCAGCGAGGAGGAAGGGTTAGTAGTTAATACCTGCTAGCTTT
GACGTTACTCGCAGAAG
>ZSR.D_874:D00780:73:HLVCNBCXX:1:1105:9556:35481 2:N:0:ATCTCG
GGAATATTGGACAATGGGCGAAAGCCTGATCCAGCAATACCGCGTGTGTGAAGAAGGCCC
GAGGGTTGTAAAGCACTTTCAATTGTGAAGAGGGGATAGTTAGTTAATACCTGTCTATCC
TGACGT
>ZSR.D_875:D00780:73:HLVCNBCXX:1:1105:10194:35397 2:N:0:ATCTCG
GGAATATTGCACAATGGGCGCAAGCCTGATGCAGCCATGCCGCGTGTGTGAAGAAGGCTC
TAGGGTTGTAAAGCACTTTCAGCAGTGAGGAAAGCTTGTTGGTTAATAGCCATCAAGTGT
GACGTTAACTGCAGAA
>ZSR.D_876:D00780:73:HLVCNBCXX:1:1105:14578:35334 2:N:0:ATCTCG
GGAATATTGGACAATGGGCGAAAGCCTGATCCAGCAATGCCATGTGTGTGAAGAAGGCTC
TAGGGTTGTAAAGCACTTTAGTTGGGGAGGAAAGCTTATGAGTTAATAGCTCATGAGAAG
GACGTTACCCAAAGAATAA
>ZSR.D_877:D00780:73:HLVCNBCXX:1:1105:14586:35410 2:N:0:ATCTCG
GGAATATTGCATAATGGGCGAAAGCCTGATGCAGCAATGCCGCGTGGAGGATGACGCATC
TAGGTGTGTAAACTCCTTTTATATGAGAAGATAATGACGGTATCATATGAATAAGCACCG
GCTAACTCCGTGCCAGCA
>ZSR.D_878:D00780:73:HLVCNBCXX:1:1105:16799:35420 2:N:0:ATCTCG
GGAATATTGGACAATGGGCGAAAGCCTGATCCAGCAATACCGCGTGTGTGAAGAAGGCCC
GAGGGTTGTAAAGCACTTTCAATTGTGAAGAGGGGATAGTTAGTTAATACCTGTCTATCC
TGACGTTAACT
>ZSR.D_879:D00780:73:HLVCNBCXX:1:1105:17061:35446 2:N:0:ATCTCG
GGAATATTGCACAATGGGCGCAAGCCTGATGCAGCCATGCCGCGTGTGTGAAGAAGGCTC
TAGGGTTGTAAAGCACTTTCAGCAGTGAGGAAAGCTTGTTGGTTAATACCCATCAAGTGT
GACGTTAACTGCAGAAG
>ZSR.D_880:D00780:73:HLVCNBCXX:1:1105:11859:35570 2:N:0:ATCTCG
GGAATATTGGACAATGGGCGAAAGCCTGATCCAGCAATACCGCGTGTGTGAAGAAGGCCC
GAGGGTTGTAAAGCACTTTCAATTGTGAAGAGGGGATAGTTAGTTAATACCTGTCTATCC
TGACGTTAACT
>ZSR.D_881:D00780:73:HLVCNBCXX:1:1105:13290:35639 2:N:0:ATCTCG
GGAATATTGCACAATGGGCGCAAGCCTGATGCAGCCATGCCGCGTGTGTGAAGAAGGCCT
TCGGGTTGTAAAGCACTTTCAGCGAGGAGGAAGGGTTAGTAGTTAATACCTGCTAGCTTT
GACGTTACTCGCAGAAGA
>ZSR.D_882:D00780:73:HLVCNBCXX:1:1105:14815:35631 2:N:0:ATCTCG
GGAATATTGGACAATGGGGGCAACCCTGATCCAGCAATGCCACGTGTGTGAAGAAGGCCT
GAGGGTTGTAAAGCACTTTAGTCAGGGAGGAAGGCTCTGTGGTTAATAGCCATGGGGATT
GACGTTACCTGAAGA
>ZSR.D_883:D00780:73:HLVCNBCXX:1:1105:15355:35531 2:N:0:ATCTCG
GGAATATTGCACAATGGGCGCAAGCCTGATGCAGCCATGCCGCGTGTGTGAAGAAGGCCT
TCGGGTTGTAAAGCACTTTCAGCGAGGAGGAAGGGTTAGTAGTTAATACCTGCTAGCTTT
GACGTT
>ZSR.D_884:D00780:73:HLVCNBCXX:1:1105:18573:35597 2:N:0:ATCTCG
AGAATCATTCACAATGGGGGCAACCCTGATGGTGCAACGCCGCGTGGAGGATGAAGGCCC
TAGGGTCGTAAACTCCTGTCATATGAGAGTAAGGCTTATGTGTTAATAGCATGTAAGTTT
GATAGTATCATAAGAG
>ZSR.D_885:D00780:73:HLVCNBCXX:1:1105:4482:35771 2:N:0:ATCTCG
GGAATATTGCACAATGGGGGAAACCCTGATGCAGCAACGCCGCGTGGAGGATGACACATT
TCGGTGCGTAAACTCCTTTTATATAGGAAGATAATGACGGTACTATATGAATAAGCACCG
GCTAACTCCGTGCCAGCAGC
>ZSR.D_886:D00780:73:HLVCNBCXX:1:1105:6370:36135 2:N:0:ATCTCG
GGAATATTGGACAATGGGCGAAAGCCTGATCCAGCAATACCGCGTGTGTGAAGAAGGCCC
GAGGGTTGTAAAGCACTTTCAATTGTGAAGAGGGGATAGTTAGTTAATACCTGTCTATCC
TGACGTTAACT
>ZSR.D_887:D00780:73:HLVCNBCXX:1:1105:8666:36141 2:N:0:ATCTCG
GGAATATTGCGCAATGGGGGGAACCCTGACGCAGCCATGCCGCGTGTGTGAAGAAGGCCT
TCGGGTTGTAAAGCACTTTCAGTTATGAGGAAAGGTTGGTAGTTAATACCTGCCAGCTGT
GACGTT
>ZSR.D_888:D00780:73:HLVCNBCXX:1:1105:10158:36105 2:N:0:ATCTCG
GGAATATTGGACAATGGGCGAAAGCCTGATCCAGCAATGCCATGTGTGTGAAGAAGGCTC
TAGGGTTGTAAAGCACTTTAGTTGGGGAGGAAAGCTTATGAGTTAATAGCTCATGAGAAG
GACGTT
>ZSR.D_889:D00780:73:HLVCNBCXX:1:1105:11848:36087 2:N:0:ATCTCG
GGAATATTGGGCAATGGACGCAAGTCTGACCCAGCCATGCCGCGTGCAGGAAGACTGCCC
TATGGGTTGTAAACTGCTTTTTTACGGGAAGAATAAGGGGTACGAGTACCCTGGTGACG
>ZSR.D_890:D00780:73:HLVCNBCXX:1:1105:18447:36087 2:N:0:ATCTCG
GGAATATTGGACAATGGGGGCAACCCTGATCCAGCCATGCCGCGTGTGTGAAGAAGGCTT
TCGGGTTGTAAAGCACTTTCAGTCGGGAGGAAGGCTGGCTAGTTAATACCTAGCTAGATT
GACGTTAC
>ZSR.D_891:D00780:73:HLVCNBCXX:1:1105:18711:36117 2:N:0:ATCTCG
GGAATATTGGGCAATGGACGCAAGTCTGACCCAGCCATGCCGCGTGCAGGAAGACTGCCC
TATGGGTTGTAAACTGCTTTTTTACGGGAAGAATAAGGGGTACGAGTACCCTGGTGACGG
TACCGTAGGAATAAGCA
>ZSR.D_892:D00780:73:HLVCNBCXX:1:1105:2175:36313 2:N:0:ATCTCG
GGAATATTGCACAATGGGCGCAAGCCTGATGCAGCCATGCCGCGTGTGTGAAGAAGGCCT
TCGGGTTGTAAAGCACTTTCAGCGAGGAGGAAGGGTTAGTAGTTAATACCTGCTAGCTTT
GACGTTACTCGCAGAAG
>ZSR.D_893:D00780:73:HLVCNBCXX:1:1105:2614:36399 2:N:0:ATCTCG
GGAATATTGCACAATGGGGGAAACCCTGATGCAGCAACGCCGCGTGGAGGATGACACATT
TCGGTGCGTAAACTCCTTTTATATAGGAAGATAATGACGGTACTATATGAATAAGCACCG
GCTAACTCCGTGCCAGC
>ZSR.D_894:D00780:73:HLVCNBCXX:1:1105:2635:36467 2:N:0:ATCTCG
GGAATATTGCACAATGGGCGCAAGCCTGATGCAGCCATGCCGCGTGTGTGAAGAAGGCTC
TAGGGTTGTAAAGCACTTTCAGCAGTGAGGAAAGCTTGTTGGTTAATACCCGTCAAGTGT
GACGTT
>ZSR.D_895:D00780:73:HLVCNBCXX:1:1105:4933:36424 2:N:0:ATCTCG
GGAATATTGCACAATGGGCGCAAGCCTGATGCAGCCATGCCGCGTGTGTGAAGAAGGCCT
TCGGGTTGTAAAGCACTTTCAGCAGTGAGGAAGGTGGTAAGATTAATACTCTTATCATTT
GACGTTAGCTGCAG
>ZSR.D_896:D00780:73:HLVCNBCXX:1:1105:2081:36690 2:N:0:ATCTCG
GGGAATATTGCACAATGGGGGAAACCCTGATGCAGCCATGCCGCGTGTGTGAAGAAGGCC
TTCGGGTTGTAAAGCACTTTCAGTGGGGAGGAAAGGGTGATGCTTAATACGTATCATCTG
TGACGT
>ZSR.D_897:D00780:73:HLVCNBCXX:1:1105:12808:36628 2:N:0:ATCTCG
GGAATATTGCACAATGGGCGCAAGCCTGATGCAGCCATGCCGCGTGTGTGAAGAAGGCTC
TAGGGTTGTAAAGCACTTTCAGCAGTGAGGAAAGGTTAGTAGTTAATACCTGCT
>ZSR.D_898:D00780:73:HLVCNBCXX:1:1105:17152:36741 2:N:0:ATCTCG
GGAATATTGCACAATGGGCGAAAGCCTGATGCAGCCATGCCGCGTGTGTGAAGAAGGCTC
TAGGGTTGTAAAGCACTTTCAGTAGGGAGGAAAGGTTGATGGTTAATACCCATTAGCTGT
GACGTTACC
>ZSR.D_899:D00780:73:HLVCNBCXX:1:1105:17316:36527 2:N:0:ATCTCG
GGAATATTGCACAATGGGGGAAACCCTGATGCAGCAACGCCGCGTGGAGGATGACACATT
TCGGTGCGTAAACTCCTTTTATATAGGAAGATAATGACGGTACTATATGAATAAGCACCG
GCTAACTCC
>ZSR.D_900:D00780:73:HLVCNBCXX:1:1105:17594:36648 2:N:0:ATCTCG
GGAATATTGCACAATGGGGGAAACCCTGATGCAGCAACGCCGCGTGGAGGATGACACATT
TCGGTGCGTAAACTCCTTTTATATAGGAAGATAATGACGGTACTATATGAATAAGCACCG
GCTAACTC
>ZSR.D_901:D00780:73:HLVCNBCXX:1:1105:1559:36931 2:N:0:ATCTCG
GGAATATTGGACAATGGGGGCAACCCTGATCCAGCAATGCCGCGTGAATGAAGAAGGCCT
TAGGGTTGTAAAGTTCTTTCAACTGTGACGATGATGACGGTAGCAGTAGAAGAAGCCCCG
GCTAAC
>ZSR.D_902:D00780:73:HLVCNBCXX:1:1105:10547:36801 2:N:0:ATCTCG
GGAATATTGCACAATGGGGGAAACCCTGATGCAGCCATGCCGCGTGTGTGAAGAAGGCTC
TAGGGTTGTAAAGCACTTTCAGCGAGGAGGAAAGGTTAGTAGTTAATACCTGCTAGCTG
>ZSR.D_903:D00780:73:HLVCNBCXX:1:1105:15759:36981 2:N:0:ATCTCG
GGAATATTGCACAATGGGGGAAACCCTGATGCAGCCATGCCGCGTGTGTGAAGAAGGCCT
TCGGGTTGTAAAGCACTTTCAGTGGGGAGGAAAGGGTGATGCTTAATACGTATCATCTGT
GACGTTACCCACAGA
>ZSR.D_904:D00780:73:HLVCNBCXX:1:1105:20040:36933 2:N:0:ATCTCG
GGAATATTGCACAATGGGCGAAAGCCTGATGCAGCCATGCCGCGTGTGTGAAGAAGGCTC
TAGGGTCGTAAAGCACTTTCAGTAGGGAGGAAAGGAGTGTAGTTAATACCTGCATTCTGT
GACGTTACCTACAGAAGAAGCACC
>ZSR.D_905:D00780:73:HLVCNBCXX:1:1105:3542:37095 2:N:0:ATCTCG
GGAATATTGGACAATGGGGGCAACCCTGATCCAGCCATGCCGCGTGTGTGAAGAAGGCCT
TCGGGTTGTAAAGCACTTTCAGTGAGGAAGAAGGCCTGCGGGTCAATAACCGGCAGGAAG
GA
>ZSR.D_906:D00780:73:HLVCNBCXX:1:1105:4180:37036 2:N:0:ATCTCG
GGAATATTGGACAATGGGGGCAACCCTGATCCAGCCATGCCGCGTGTGTGAAGAAGGCCT
TCGGGTTGTAAAGCACTTTCAGTGAGGAAGAAGGCCTGCGGGTTAATAGCCGGCAGGAAG
>ZSR.D_907:D00780:73:HLVCNBCXX:1:1105:9381:37140 2:N:0:ATCTCG
GGAATATTGGACAATGGGCGAAAGCCTGATCCAGCAATGCCATGTGTGTGAAGAAGGCTC
TAGGGTTGTAAAGCACTTTAGTTGGGGAGGAAAGCTTATGAGTTAATAGCTCATGAGAAG
GACGTT
>ZSR.D_908:D00780:73:HLVCNBCXX:1:1105:10571:37240 2:N:0:ATCTCG
GGAATATTGCACAATGGGCGCAAGCCTGATGCAGCCATGCCGCGTGTGTGAAGAAGGCCT
TCGGGTTGTAAAGCACTTTCAGCGAGGAGGAAGGGTTAGTAGTTAATACCTGCTAGCTT
>ZSR.D_909:D00780:73:HLVCNBCXX:1:1105:13266:37021 2:N:0:ATCTCG
GGAATATTGCACAATGGGGGAAACCCTGATGCAGCAACGCCGCGTGGAGGATGACACATT
TCGGTGCGTAAACTCCTTTTATATAGGAAGATAATGACGGTACTATATGAATAAGCACCG
GCTAAC
>ZSR.D_910:D00780:73:HLVCNBCXX:1:1105:13537:37213 2:N:0:ATCTCG
GGAATATTGCACAATGGGGGAAACCCTGATGCAGCAACGCCGCGTGGAGGATGACACATT
TCGGTGCGTAAACTCCTTTTATATAGGAAGATAATGACGGTACTATATGAATAAGCACCG
GCTAACTCCGTGCC
>ZSR.D_911:D00780:73:HLVCNBCXX:1:1105:15378:37146 2:N:0:ATCTCG
GGAATATTGCACAATGGGGGGAACCCTGATGCAGCCATGCCGCGTGTGTGAAGAAGGCCC
TAGGGTTGTAAAGCACTTTCAGCAGTGAGGAAAGGTGTGTGGTTAATACCCGCATACTGT
GACGTTAACTGCAGAAGAA
>ZSR.D_912:D00780:73:HLVCNBCXX:1:1105:15311:37176 2:N:0:ATCTCG
AGAATCATTCACAATGGGGGCAACCCTGATGGTGCAACGCCGCGTGGAGGATGAAGGCCC
TAGGGTCGTAAACTCCTGTCATATGAGAGTAAGGCTTATGTGTTAATAGCATATAAGTTT
GATAGTA
>ZSR.D_913:D00780:73:HLVCNBCXX:1:1105:16801:37129 2:N:0:ATCTCG
GGAATATTGCACAATGGGCGCAAGCCTGATGCAGCCATGCCGCGTGTGTGAAGAAGGCTT
TCGGGTTGTAAAGCACTTTCATCAGTGAGGAAAGGTTGATGGTTAATACCCATTAACTGT
GACGTTAACTGAAGAAG
>ZSR.D_914:D00780:73:HLVCNBCXX:1:1105:16849:37131 2:N:0:ATCTCG
GGAATATTGGACAATGGGCGAAAGACTGATCCAGCAATACCGCGTGTGTGAAGAAGGCCC
GAGGGTTGTAAAGCACTTTCAATTGTGAAGAGGGGATAGTTAGTTAATACCTGTCTATCC
TGACGT
>ZSR.D_915:D00780:73:HLVCNBCXX:1:1105:18979:37225 2:N:0:ATCTCG
GGAATATTGCACAATGGGCGAAAGCCTGATGCAGCCATGCCGCGTGTGTGAAGAAGGCTC
TAGGGTTGTAAAGCACTTTCAGTAGGGAGGAAAGGTTGAAGGTTAATACCCTTTGGCTGT
GACGTTACCTACAGAAGAAGCACC
>ZSR.D_916:D00780:73:HLVCNBCXX:1:1105:19263:37094 2:N:0:ATCTCG
GGAATATTGGACAATGGGCGCAAGCCTGATCCAGCCATGCCGCGTGTGTGAAGAAGGCTT
TCGGGTTGTAAAGCACTTTCAGTCGGGAGGAAGGCTGCCTAGTTAATACCTAGGTAGATT
GACGTTACCGACAGAAG
>ZSR.D_917:D00780:73:HLVCNBCXX:1:1105:4050:37440 2:N:0:ATCTCG
GGAATATTGGACAATGGGGGAAACCCTGATCCAGCAATGCCGCGTGAATGAAGAAGGCCT
TCGGGTTGTAAAATTCTTTCACTCATGATGATGATGACAGTAATGAGAGAAGAAGCTCCG
GCTAACTCTGTGCCAGC
>ZSR.D_918:D00780:73:HLVCNBCXX:1:1105:5052:37272 2:N:0:ATCTCG
GGAATATTGGACAATGGGCGAAAGCCTGATCCAGCAATACCGCGTGTGTGAAGAAGGCCC
GAGGGTTGTAAAGCACTTTCAATTGTGAAGAGGGGATAGTT
>ZSR.D_919:D00780:73:HLVCNBCXX:1:1105:7417:37368 2:N:0:ATCTCG
GGAATATTGCACAATGGGGGAAACCCTGATGCAGCCATGCCGCGTGTGTGAAGAAGGCCT
TCGGGTTGTAAAGCACTTTCAGCGAGGAGGAAAGGTTAGTAGTTAATACCTGCTAGCTGT
G
>ZSR.D_920:D00780:73:HLVCNBCXX:1:1105:8996:37377 2:N:0:ATCTCG
AGAATCTTCCGCAATGCGCGAAAGCGTGACGGAGCAATGCCGCGTGTAGGACGAAGGCCC
TAGGGTCGTAAACTACTGTCACTCGGGATGAATTTTGACAGTACCGAGAGAGGAAGCCAC
GGCTAACTA
>ZSR.D_921:D00780:73:HLVCNBCXX:1:1105:15187:37273 2:N:0:ATCTCG
GGAATTTTGGACAATGGGGGAAACCCTGATCCAGCCATCCCGCGTGAGTGAAGAAGGCCT
TCGGGTTGTAAAGCTCTTTCGAAAGTGAAGAAAACTTATTTCGTAATATGTTATAAGTAT
GACGGTAACTTTAGAAGA
>ZSR.D_922:D00780:73:HLVCNBCXX:1:1105:16055:37306 2:N:0:ATCTCG
GGAATATTGCACAATGGGCGCAAGCCTGATGCAGCCATGCCGCGTGTGTGAAGAAGGCTC
TAGGGTTGTAAAGCACTTTCAGCAGTGAGGAAAGCTTGTTGGTTAATACCCATCAAGTGT
GACGTTAA
>ZSR.D_923:D00780:73:HLVCNBCXX:1:1105:16312:37394 2:N:0:ATCTCG
GGAATATTGCACAATGGGGGAAACCCTGATGCAGCCATGCCGCGTGTGTGAAGAAGGCCT
TCGGGTTGTAAAGCACTTTCAGCGAGGAGGAAAGGGTGTAAGTTAATACCTTACATCTGT
GACGTTACTCGCAGAAGAAGCACCGGCT
>ZSR.D_924:D00780:73:HLVCNBCXX:1:1105:20307:37268 2:N:0:ATCTCG
GGAATATTGGACAATGGGCGAAAGCCTGATCCAGCAATACCGCGTGAATGATGAAGGCCC
TAGGGTTGTAAAGTTCTTTTAATAGGGAAGATAATGACGGTACCTATAGAAAAAGCCCCG
GCTAACTC
>ZSR.D_925:D00780:73:HLVCNBCXX:1:1105:1590:37545 2:N:0:ATCTCG
GGAATATTGCACAATGGGGGAAACCCTGATGCAGCAACGCCGCGTGGAGGATGACACATT
TCGGTGCGTAAACTCCTTTTATATAGGAAGATAATGACGGTACTATATGAATAAGCACCG
GCTAACTCCGTGCCAGC
>ZSR.D_926:D00780:73:HLVCNBCXX:1:1105:2950:37700 2:N:0:ATCTCG
GGAATATTGCACAATGGGCGCAAGCCTGATGCAGCCATGCCGCGTGTGTGAAGAAGGCCT
TCGGGTTGTAAAGCACTTTCAGCGAGGAGGAAGGGTTAGTAGTTAATACCTGCTAGCTTT
GACGTTAGCGACAGAAG
>ZSR.D_927:D00780:73:HLVCNBCXX:1:1105:7166:37670 2:N:0:ATCTCG
GGAATATTGCACAATGGGCGAAAGCCTGATGCAGCCATGCCGCGTGTGTGAAGAAGGCTC
TAGGGTCGTAAAGCACTTTCAGTAGGGAGGAAAGGAGTGTAGTTAATACCTGCATTCTGT
G
>ZSR.D_928:D00780:73:HLVCNBCXX:1:1105:8397:37712 2:N:0:ATCTCG
GGAATATTGCACAATGGGGGAAACCCTGATGCAGCAACGCCGCGTGGAGGATGACACATT
TCGGTGCGTAAACTCCTTTTATATAGGAAGATAATGACGGTACTATATGAATAAGCACCG
GCTAA
>ZSR.D_929:D00780:73:HLVCNBCXX:1:1105:11239:37543 2:N:0:ATCTCG
GGAATATTGCACAATGGGGGAAACCCTGATGCAGCAACGCCGCGTGGAGGATGACACATT
TCGGTGCGTAAACTCCTTTTATATAGGAAGATAATGACGGTACTATATGAATAAGCACCG
GCTAACTCCGTGCCAGC
>ZSR.D_930:D00780:73:HLVCNBCXX:1:1105:12491:37694 2:N:0:ATCTCG
GGAATATTGCACAATGGGCGCAAGCCTGATGCAGCCATGCCGCGTGTGTGAAGAAGGCCT
TCGGGTTGTAAAGCACTTTCAGCGAGGAGGAAGGGTTAGTAGTTAATACCTGCTAGCTTT
GACGTTACTCG
>ZSR.D_931:D00780:73:HLVCNBCXX:1:1105:19402:37728 2:N:0:ATCTCG
GGAATATTGCACAATGGGCGCAAGCCTGATGCAGCCATGCCGCGTGTGTGAAGAAGGCTC
TAGGGTTGTAAAGCACTTTCAGCAGTGAGGAAAGCTTGTTGGTTAATACCCATCAAGTGT
GACGTTAACTGCAGAAGAAGCACC
>ZSR.D_932:D00780:73:HLVCNBCXX:1:1105:1262:37780 2:N:0:ATCTCG
GGAATATTGGACAATGGGCGCAAGCCTGATCCAGCCATGCCGCGTGTGTGAAGAAGGCTT
TCGGGTTGTAAAGCACTTTCAGTCGGGAGGAAGGCTGCCTAGTTAATACCTAGGTAGATT
GACGTT
>ZSR.D_933:D00780:73:HLVCNBCXX:1:1105:4673:37817 2:N:0:ATCTCG
GGAATATTGGACAATGGGGGCAACCCTGATCCAGCAATGCCACGTGTGTGAAGAAGGCCT
GAGGGTTGTAAAGCACTTTAGTCAGGGAGGAAGGCTCTGTGGTTAATAGCCATGGGGATT
GACGTTACCTGAAGAA
>ZSR.D_934:D00780:73:HLVCNBCXX:1:1105:8703:37865 2:N:0:ATCTCG
GGAATATTGCACAATGGGCGCAAGCCTGATGCAGCCATGCCGCGTGTGTGAAGAAGGCCC
TAGGGTTGTAAAGCACTTTCAGCAGTGAGGAAAGCTTGTTGGTTAATAGCCATCAAGTGT
GACGTT
>ZSR.D_935:D00780:73:HLVCNBCXX:1:1105:11108:37834 2:N:0:ATCTCG
GGAATATTGGACAATGGGCGAAAGCCTGATCCAGCAATGCCATGTGTGTGAAGAAGGCTC
TAGGGTTGTAAAGCACTTTAGTTGGGGAGGAAAGCTTATGAGTTAATAGCTCATGAGAA
>ZSR.D_936:D00780:73:HLVCNBCXX:1:1105:15916:37874 2:N:0:ATCTCG
GGAATATTGCACAATGGGCGCAAGCCTGATGCAGCCATGCCGCGTGTATGAAGAAGGCCT
TCGGGTTGTAAAGTACTTTCAGCAGTGAGGAAGGTTCATACGTTAATAGCGTATGGATTT
GACGTTAGCTGCAGAAGAAGCA
>ZSR.D_937:D00780:73:HLVCNBCXX:1:1105:18715:37822 2:N:0:ATCTCG
GGAATATTGCACAATGGGCGAAAGCCTGATGCAGCCATGCCGCGTGTGTGAAGAAGGCTC
TAGGGTTGTAAAGCACTTTCAGTAGGGAGGAAAGGTTGATGGTTAATACCCATTAGCTGT
GACGTT
>ZSR.D_938:D00780:73:HLVCNBCXX:1:1105:1410:38058 2:N:0:ATCTCG
GGAATATTGCGCAATGGGGGGAACCCTGACGCAGCCATGCCGCGTGTGTGAAGAAGGCCT
TCGGGTTGTAAAGCACTTTCAGTTATGAGGAAAGGTTGGTAGTTAATACCTGCCAGCTGT
GACGTTAA
>ZSR.D_939:D00780:73:HLVCNBCXX:1:1105:4461:38233 2:N:0:ATCTCG
GGAATATTGCACAATGGGGGAAACCTTGATGCAGCAACGCCGCGTGGAGGATGACACATT
TCGGTGCGTAAACTCCTTTTATATAGGAAGATAATGACGGTACTATATGAATAAGCACCG
GCTAACTCCGTGCC
>ZSR.D_940:D00780:73:HLVCNBCXX:1:1105:7234:38128 2:N:0:ATCTCG
GGAATATTGCACAATGGGCGCAAGCCTGATGCAGCCATGCCGCGTGTGTGAAGAAGGCTC
TAGGGTTGTAAAGCACTTTCAGCAGTGAGGAAAGCTTGTTGGTTAATAGCCATCAAGTGT
GACGTT
>ZSR.D_941:D00780:73:HLVCNBCXX:1:1105:12125:38157 2:N:0:ATCTCG
GGAATATTGCACAATGGGCGCAAGCCTGATGCAGCCATGCCGCGTGTGTGAAGAAGGCTC
TAGGGTTGTAAAGCACTTTCAGTAGGGAGGAAGGCCTCGTAGTTAATACCTGCGAGGATT
GACGTTACCTACAGAAGAAGCAC
>ZSR.D_942:D00780:73:HLVCNBCXX:1:1105:17359:38043 2:N:0:ATCTCG
GGAATATTGGACAATGGGCGCAAGCCTGATCCAGCCATGCCGCGTGTGTGAAGAAGGCTT
TCGGGTTGTAAAGCACTTTCAGTCGGGAGGAAGGCTGCCTAGTTAATACCTAGGTAGATT
GACGTTACC
>ZSR.D_943:D00780:73:HLVCNBCXX:1:1105:1579:38293 2:N:0:ATCTCG
GGAATATTGGACAATGGGCGGAAGCCTGATCCAGCCATGCCGCGTGCAGGAAGACTGCCC
TATGGGTTGTAAACTGCTTTTGTACAGGAAGAAACATCTCTACGAGTAGAGACTTGACGG
TACTGTAAGAATAA
>ZSR.D_944:D00780:73:HLVCNBCXX:1:1105:3382:38257 2:N:0:ATCTCG
GGAATATTGGACAATGGGCGCAAGCCTGATCCAGCCATGCCGCGTGTGTGAAGAAGGCTT
TCGGGTTGTAAAGCACTTTCAGTCGGGAGGAAGGCTGCCTAGTTAATACCTAGGTAGATT
GACGTT
>ZSR.D_945:D00780:73:HLVCNBCXX:1:1105:4295:38257 2:N:0:ATCTCG
GGAATATTGCACAATGGGGGAAACCCTGATGCAGCAACGCCGCGTGGAGGATGACACATT
TCGGTGCGTAAACTCCTTTTATATAGGAAGATAATGACGGTACTATATGAATAAGCACCG
GCTAAC
>ZSR.D_946:D00780:73:HLVCNBCXX:1:1105:7329:38358 2:N:0:ATCTCG
GGAATATTGCACAATGGGCGCAAGCCTGATGCAGCCATGCCGCGTGTGTGAAGAAGGCTT
TCGGGTTGTAAAGCACTTTCATCAGTGAGGAAAGGTTGATGGTTAATACCCATTAACTGT
G
>ZSR.D_947:D00780:73:HLVCNBCXX:1:1105:13187:38381 2:N:0:ATCTCG
GGAATATTGCACAATGGGCGCAAGCCTGATGCAGCCATGCCGCGTGTGTGAAGAAGGCTC
TAGGGTTGTAAAGCACTTTCAGCAGTGAGGAAAGCTTGTTGGTTAATAGCCATCAAGTGT
GACGTTAACTGCAG
>ZSR.D_948:D00780:73:HLVCNBCXX:1:1105:14483:38351 2:N:0:ATCTCG
GGAATATTGCACAATGGGGGAAACCCTGATGCAGCAACGCCGCGTGGAGGATGACACATT
TCGGTGCGTAAACTCCTTTTATATAGGAAGATAATGACGGTACTATATGAATAAGCACCG
GC
>ZSR.D_949:D00780:73:HLVCNBCXX:1:1105:14995:38261 2:N:0:ATCTCG
GGAATATTGCACAATGGGGGAAACCCTGATGCAGCAACGCCGCGTGGAGGATGACACATT
TCGGTGCGTAAACTCCTTTTATATAGGAAGATAATGACGGTAC
>ZSR.D_950:D00780:73:HLVCNBCXX:1:1105:19712:38336 2:N:0:ATCTCG
GGAATATTGCACAATGGGCGCAAGCCTGATGCAGCCATGCCGCGTGTGTGAAGAAGGCCT
TCGGGTTGTAAAGCACTTTCAGCGAGGAGGAAGGGTTAGTAGTTAATACCTGCTAGCTTT
GACGTTACT
>ZSR.D_951:D00780:73:HLVCNBCXX:1:1105:1966:38531 2:N:0:ATCTCG
GGAATATTGCACAATGGGGGAAACCCTGATGCAGCAACGCCGCGTGGAGGATGACACATT
TCGGTGCGTAAACTCCTTTTATATAGGAAGATAATGACGGTACTATATGAATAAGCACCG
GCTAACTCCGTGCCAGC
>ZSR.D_952:D00780:73:HLVCNBCXX:1:1105:6026:38640 2:N:0:ATCTCG
AGAATCTTTCGCAATGGGCGAAAGCCTGACGAAGCGACGCTGTGTGAATGAAGAAGGCTC
TAGGGTCGTAAAGTTCTTTCGCAAGGGAACAAGAGAAGTAGATTAATACTCTGCTGATTT
GAGCGTAC
>ZSR.D_953:D00780:73:HLVCNBCXX:1:1105:7406:38688 2:N:0:ATCTCG
GGAATATTGGACAATGGGCGAAAGCCTGATCCAGCAATACCGCGTGTGTGAAGAAGGCCC
GAGGGTTGTAAAGCACTTTCAATTGTGAAGAGGGGATAGTTAGTTAATACCTGTCTATCC
>ZSR.D_954:D00780:73:HLVCNBCXX:1:1105:12689:38744 2:N:0:ATCTCG
GGAATATTGGACAATGGGCGCAAGCCTGATCCAGCAATGCCGCGTGTGTGAAGAAGGCCC
TAGGGTCGTAAAGCACTTTCAATTGAGAAGAAAGGTTATAGGTTAATACCCTATGATTTT
GACGGTATCAATACAAGAAGCA
>ZSR.D_955:D00780:73:HLVCNBCXX:1:1105:1749:38918 2:N:0:ATCTCG
GGAATATTGCACAATGGGCGAAACCCTGATGCAGCCATGCCGCGTGTGTGAAGAAGGCTC
TAGGGTTGTAAAGCACTTTCAGTAGGGAGGAAAGGTTGAAGGTTAATACCCTTTGGCTGT
GACGTTACCTACAG
>ZSR.D_956:D00780:73:HLVCNBCXX:1:1105:10543:38914 2:N:0:ATCTCG
GGAATATTGGACAATGGGCGAAAGCCTGATCCAGCAATGCCATGTGTGTGAAGAAGGCTC
TAGGGTTGTAAAGCACTTTAGTTGGGGAGGAAAGCTTATGAGTTAATAGCTCATGAGAAG
GACGTTACCCAAAGA
>ZSR.D_957:D00780:73:HLVCNBCXX:1:1105:12629:38810 2:N:0:ATCTCG
GGAATATTGCACAATGGGCGCAAGCCTGATGCAGCCATGCCGCGTGTGTGAAGAAGGCCT
TCGGGTTGTAAAGCACTTTCAGCGAGGAGGAAGGGTTAGTAGTTAATACCTGCTAGC
>ZSR.D_958:D00780:73:HLVCNBCXX:1:1105:16365:38751 2:N:0:ATCTCG
GGAATATTGCACAATGGGCGCAAGCCTGATGCAGCCATGCCGCGTGTGTGAAGAAGGCTT
TCGGGTTGTAAAGCACTTTCATCAGTGAGGAAAGGTTGATGGTTAATACCCATTAACTGT
GACGTTAA
>ZSR.D_959:D00780:73:HLVCNBCXX:1:1105:17476:38959 2:N:0:ATCTCG
GGAATATTGCACAATGGGGGAAACCCTGATGCAGCCATGCCGCGTGTGTGAAGAAGGCCT
TCGGGTTGTAAAGCACTTTCAGCGAGGAGGAAAGGGTGTAAGTTAATACCTTACATCTGT
GACGTTACTCGCAGAAGAAGCAC
>ZSR.D_960:D00780:73:HLVCNBCXX:1:1105:17807:38769 2:N:0:ATCTCG
GGAATATTGGACAATGGGCGAAAGCCTGATCCAGCAATGCCATGTGTGTGAAGAAGGCTC
TAGGGTTGTAAAGCACTTTAGTTGGGGAGGAAAGCTTATGAGTTAATAGCTCATGAGAAG
GACGTTACCCAAAGAATAAGGACCGGCTAA
>ZSR.D_961:D00780:73:HLVCNBCXX:1:1105:19162:38955 2:N:0:ATCTCG
GGAATATTGCACAATGGGCGCAAGCCTGATGCAGCCATGCCGCGTGTGTGAAGAAGGCCT
TCGGGTTGTAAAGCACTTTCAGCGAGGAGGAAGGGTTAGTAGT
>ZSR.D_962:D00780:73:HLVCNBCXX:1:1105:1437:39193 2:N:0:ATCTCG
GGAATATTGCACAATGGGCGAAAGCCTGATGCAGCCATGCCGCGTGTGTGAAGAAGGCTC
TAGGGTTGTAAAGCACTTTCAGTAGGGAGGAAAGGTTGATGGTTAATACCCATTAGCTGT
GACGTT
>ZSR.D_963:D00780:73:HLVCNBCXX:1:1105:12569:39170 2:N:0:ATCTCG
GGAATATTGCACAATGGGCGCAAGCCTGATGCAGCCATGCCGCGTGTGTGAAGAAGGCCT
TCGGGTTGTAAAGCACTTTCAGTCGTGAGGAAGGGTTAGTAGTTAATACCTGCTAGCTT
>ZSR.D_964:D00780:73:HLVCNBCXX:1:1105:13852:39234 2:N:0:ATCTCG
GGAATATTGCACAATGGGCGCAAGCCTGATGCAGCCATGCCGCGTGTGTGAAGAAGGCCT
TCGGGTTGTAAAGCACTTTCAGCGAGGAGGAAGGGTTAGTAGTTAATACCTGCTAGCTTT
GA
>ZSR.D_965:D00780:73:HLVCNBCXX:1:1105:16987:39177 2:N:0:ATCTCG
GGAATATTGCACAATGGGCGCAAGCCTGATGCAGCCATGCCGTGTGTGTGAAGAAGGCTC
TAGGGTTGTAAAGCACTTTCAGCAGTGAGGAAAGCTTGTTGGTTAATACCCATCAAGTGT
GACGTTAACTGCAGAAGAA
>ZSR.D_966:D00780:73:HLVCNBCXX:1:1105:2979:39456 2:N:0:ATCTCG
GGAATATTGGACAATGGGCGAAAGCCTGATCCAGCAATACCGCGTGTGTGAAGAAGGCCC
GAGGGTTGTAAAGCACTTTCAATTGTGAAGAGGGGATAGTTAGTTAATACCTGTCTATCC
TGACG
>ZSR.D_967:D00780:73:HLVCNBCXX:1:1105:3200:39407 2:N:0:ATCTCG
GGAATATTGCACAATGGGGGGAACCCTGATGCAGCCATGCCGCGTGTGTGAAGAAGGCCT
TCGGGTTGTAAAGCACTTTCAGTGGGGAGGAAAGGGTGATGCTTAATACATATCATCTGT
GACGCTACCCACAGAAGA
>ZSR.D_968:D00780:73:HLVCNBCXX:1:1105:3796:39396 2:N:0:ATCTCG
GGAATATTGCACAATGGGGGAAACCCTGATGCAGCCATGCCGCGTGTGTGAAGAAGGCCT
TCGGGTTGTAAAGCACTTTCAGTGGGGAGGAAAGGGTGATGCTTAATACGTATCATCTGT
GACGTT
>ZSR.D_969:D00780:73:HLVCNBCXX:1:1105:6973:39415 2:N:0:ATCTCG
GGAATATTGCACAATGGGCGCAAGCCTGATGCAGCCATGCCGCGTGTGTGAAGAAGGCCT
TCGGGTTGTAAAGCACTTTCAGCGAGGAGGAAGGGTTAGTAGTTAATACCTGCTAGCTTT
GACGTTACTCG
>ZSR.D_970:D00780:73:HLVCNBCXX:1:1105:19017:39409 2:N:0:ATCTCG
GGAATATTGCACAATGGGCGCAAGCCTGATGCAGCCATGCCGCGTGTGTGAAGAAGGCTC
TAGGGTTGTAAAGCACTTTCAGCAGTGAGGAAAGCTTGTTGGTTAATACCCATCAAGTGT
GACGTTAACTG
>ZSR.D_971:D00780:73:HLVCNBCXX:1:1105:3399:39710 2:N:0:ATCTCG
GGAATATTGCACAATGGGCGAAAGCCTGATGCAGCCATGCCGCGTGTGTGAAGAAGGCTC
TAGGGTTGTAAAGCACTTTCAGTAGGGAGGAAAGGTTGAAGGTTAATACCCTTTGGCTGT
GACGTT
>ZSR.D_972:D00780:73:HLVCNBCXX:1:1105:5716:39722 2:N:0:ATCTCG
GGAATATTGCACAATGGGGGAAACCCTGATGCAGCAACGCCGCGTGGAGGATGACACATT
TCGGTGCGTAAACTCCTTTTATATAGGAAGATAATGACGGTACTATATGAATAAGCACCG
GCTAACTCCGTGCCAGC
>ZSR.D_973:D00780:73:HLVCNBCXX:1:1105:6137:39644 2:N:0:ATCTCG
GGAATATTGCACAATGGGCGCAAGCCTGATGCAGCCATGCCGCGTGTGTGAAGAAGGCTC
TAGGGTTGTAAAGCACTTTCAGCAGTGAGGAAAGCTTGTTGGTTAATACCCATCAAGTGT
GACGTT
>ZSR.D_974:D00780:73:HLVCNBCXX:1:1105:10687:39606 2:N:0:ATCTCG
GGAATATTGCACAATGGGGGAAACCCTGATGCAGCAACGCCGCGTGGAGGATGACACATT
TCGGTGCGTAAACTCCTTTTATATAGGAAGATAATGACGGTACTATATGAATAAGCACCG
GCTAACTCCGTGCC
>ZSR.D_975:D00780:73:HLVCNBCXX:1:1105:10978:39544 2:N:0:ATCTCG
GGAATATTGCACAATGGGGGGAACCCTGATGCAGCCATGCCGCGTGTGTGAAGAAGGCCC
TAGGGTTGTAAAGCACTTTCAGCAGTGAGGAAAGGTGTGTGGTTAATACCCGCATACTGT
GACGTTAAC
>ZSR.D_976:D00780:73:HLVCNBCXX:1:1105:20532:39547 2:N:0:ATCTCG
GGAATATTGGTCAATGGAGGCAACTCTGAACCAGCCATGCCGCGTGTGTGATGAAGGCCC
TTTGGGTTGTAAAGCACTTTTATATAGGAAGAATGACAGGGATTTATCCTTGGAGAGACG
GTACTATA
>ZSR.D_977:D00780:73:HLVCNBCXX:1:1105:20715:39581 2:N:0:ATCTCG
GGAATATTGCACAATGGGGGAAACCCTGATGCAGCAACGCCGCGTGGAGGATGACACATT
TCGGTGCGTAAACTCCTTTTATATAGGAAGATAATGACGGTACTATATGAATAAGCACCG
GCTAACTCC
>ZSR.D_978:D00780:73:HLVCNBCXX:1:1105:2622:39797 2:N:0:ATCTCG
GGAATATTGCACAATGGGCGCAAGCCTGATGCAGCCATGCCGCGTGTGTGAAGAAGGCTC
TAGGGTTGTAAAGCACTTTCAGCAGTGAGGAAAGCTTGTTGGTTAATACCCATCAAGTGT
GACGTTAACTGCAG
>ZSR.D_979:D00780:73:HLVCNBCXX:1:1105:4149:39956 2:N:0:ATCTCG
GGAATATTGCGCAATGGGCGAAAGCCTGACGCAGCCATGCCGCGTGTGTGAAGAAGGCCT
TAGGGTTGTAAAGCACTTTCAATTGGGAAGAAAAGCTCATGGTTAATAACCATG
>ZSR.D_980:D00780:73:HLVCNBCXX:1:1105:4470:39789 2:N:0:ATCTCG
GGAATTTTCCGCAATGGGCGAAAGCCTGACGGAGCAACGCCGCGTGAGGGATGAAGGCCT
CTGGGCTGTAAACCTCTTTTATCAAGGAAGAAGATCTGACGGTACTTGATGAATAAGCCA
CGGCTA
>ZSR.D_981:D00780:73:HLVCNBCXX:1:1105:11091:39834 2:N:0:ATCTCG
GGAATATTGGACAATGGGCGAAAGCCTGATCCAGCAATACCGCGTGTGTGAAGAAGGCCC
GAGGGTTGTAAAGCACTTTCAATTGTGAAGAGGGGATAGTTAGTTAATACCTGTCTATCC
TGACGTTAACTTTA
>ZSR.D_982:D00780:73:HLVCNBCXX:1:1105:11227:39872 2:N:0:ATCTCG
GGAATATTGCACAATGGGCGCAAGACTGATGCAGCCATGCCGCGTGTGTGAAGAAGGCCT
TCGGGTTGTAAAGCACTTTCAGTCGTGAGGAAGGGTTAGTAGTTAATACCTGCTAGCTTT
GACGT
>ZSR.D_983:D00780:73:HLVCNBCXX:1:1105:12320:39794 2:N:0:ATCTCG
GGAATATTGCACAATGGGGGAAACCCTGATGCAGCAACGCCGCGTGGAGGATGACACATT
TCGGTGCGTAAACTCCTTTTATATAGGAAGATAATGACGGTACTATATGAATAAGCACCG
GCTAACTC
>ZSR.D_984:D00780:73:HLVCNBCXX:1:1105:12797:39840 2:N:0:ATCTCG
GGAATATTGCACAATGGGCGCAAGCCTGATGCAGCCATGCCGCGTGTGTGAAGAAGGCTT
TCGGGTTGTAAAGCACTTTCATCAGTGAGGAAAGGTTGATGGTTAATACCCATTAACTGT
GACGTTAACTGAAGAAGA
>ZSR.D_985:D00780:73:HLVCNBCXX:1:1105:14918:39759 2:N:0:ATCTCG
GGAATATTGGACAATGGGCGAAAGCCTGATCCAGCAATACCGCGTGTGTGAAGAAGGCCC
GAGGGTTGTAAAGCACTTTCAATTGTGAAGAGGGGATAGTTAGTTAATACCTGTCTATC
>ZSR.D_986:D00780:73:HLVCNBCXX:1:1105:18723:39859 2:N:0:ATCTCG
GGAATATTGCACAATGGGGGAAACCCTGATGCAGCAACGCCGCGTGGAGGATGACACATT
TCGGTGCGTAAACTCCTTTTATATAGGAAGATAATGACGGTACTATATGAATAAGCACCG
GCTAACTCCGTGCCAGC
>ZSR.D_987:D00780:73:HLVCNBCXX:1:1105:1503:40155 2:N:0:ATCTCG
GGAATATTGGTCAATGGAGGCAACTCTGAACCAGCCATGCCGCGTGTGTGATGAAGGCCC
TTTGGGTTGTAAAGCACTTTTATATAGGAAGAATGACAGGGATTTATCCTTGGAGAGACG
GTACTA
>ZSR.D_988:D00780:73:HLVCNBCXX:1:1105:5488:40222 2:N:0:ATCTCG
GAATATTGGACAATGGGCGAAAGCCTGATCCAGCAATACCGCGTGTGTGAAGAAGGCCCG
AGGGTTGTAAAGCACTTTCAATTGTGAAGAGGGGATAGTTAGTTAATACCTGTCTATCCT
GACGTT
>ZSR.D_989:D00780:73:HLVCNBCXX:1:1105:7155:40221 2:N:0:ATCTCG
GGAATATTGCACAATGGGGGAAACCCTGATGCAGCAACGCCGCGTGGAGGATGACACATT
TCGGTGCGTAAACTCCTTTTATATAGGAAGATAATGACGGTACTATATGAATAAGCACCG
GCTAACTCC
>ZSR.D_990:D00780:73:HLVCNBCXX:1:1105:12978:40017 2:N:0:ATCTCG
GGAATATTGGACAATGGGCGCAAGCCTGATCCAGCCATGCCGCGTGTGTGAAGAAGGCTT
TCGGGTTGTAAAGCACTTTCAGTCGGGAGGAAGGCTGCCTAGTTAATACCTAGGTAGATT
GACGTTACCG
>ZSR.D_991:D00780:73:HLVCNBCXX:1:1105:16997:40102 2:N:0:ATCTCG
GGAATATTGCGCAATGGGGGGAACCCTGACGCAGCCATGCCGCGTGTGTGAAGAAGGCCT
TCGGGTTGTAAAGCACTTTCAGTTATGAGGAAAGGTTGGTAGTTAATACCTGCCAGCTGT
GACGTTAATAACAGAAGAAGCAC
>ZSR.D_992:D00780:73:HLVCNBCXX:1:1105:19732:40098 2:N:0:ATCTCG
GGAATATTGCACAATGGGGGAAACCCTGATGCAGCAATGCCACGTGAGTGAGGAAGGTCT
TCGGATTGTAAAGCTCTGTCCTATAGGAAGAATGGTATTATGGTTAATACCCATAGTATT
TGACGGTACTATAGAAGAAAGCACCGGC
>ZSR.D_993:D00780:73:HLVCNBCXX:1:1105:9843:40325 2:N:0:ATCTCG
GGAATATTGCACAATGGGCGCAAGCCTGATGCAGCCATGCCGCGTGTGTGAAGAAGGCTC
TAGGGTTGTAAAGCACTTTCAGCAGTGAGGAAAGCTTGTTGGTTAATAGCCATCAA
>ZSR.D_994:D00780:73:HLVCNBCXX:1:1105:15616:40253 2:N:0:ATCTCG
GGAATATTGCACAATGGGCGCAAGCCTGATGCAGCCATGCCGCGTGTGTGAAGAAGGCTC
TAGGGTTGTAAAGCACTTTCAGCAGTGAGGAAAGCTTGTTGGTTAATACCCATCAAGTGT
GACGTTAA
>ZSR.D_995:D00780:73:HLVCNBCXX:1:1105:19395:40354 2:N:0:ATCTCG
GGAATATTGCACAATGGGCGCAAGCCTGATGCAGCCATGCCGCGTGTATGAAGAAGGCCT
TCGGGTTGTAAAGTACTTTCAGCAGTGAGGAAGGGATGTACGTTAATAGCGTGCATTTTT
GACGTTAGCTGCAGAAGAAGCACCGGCTA
>ZSR.D_996:D00780:73:HLVCNBCXX:1:1105:1498:40520 2:N:0:ATCTCG
GGAATATTGGACAATGGGGGCAACCCTGATCCAGCAATGCCGCGTGAATGAAGAAGGCCT
TAGGGTTGTAAAGTTCTTTCAACTGTGACGATGATGACGGTAGCAGTAGAAGAAGCCCCG
GCTAAC
>ZSR.D_997:D00780:73:HLVCNBCXX:1:1105:1668:40503 2:N:0:ATCTCG
GGAATATTGGACAATGGGGGCAACCCTGATCCAGCAATGCCACGTGTGTGAAGAAGGCCT
GAGGGTTGTAAAGCACTTTAGTCAGGGAGGAAGGCTCTGTGGTTAATAGCCATG
>ZSR.D_998:D00780:73:HLVCNBCXX:1:1105:3999:40558 2:N:0:ATCTCG
GGAATATTGCACAATGGGCGCAAGCCTGATGCAGCCATGCCGCGTGTGTGAAGAAGGCCT
TCGGGTTGTAAAGCACTTTCAGCGAGGAGGAAGGGTTAGTAGTTAATACCTGCTAGCTTT
GACGTTACTCGCA
>ZSR.D_999:D00780:73:HLVCNBCXX:1:1105:7613:40542 2:N:0:ATCTCG
GGAATATTGCACAATGGGCGCAAGCCTGATGCAGCCATGCCGCGTGTGTGAAGAAGGCTC
TAGGGTTGTAAAGCACTTTCAGCAGTGAGGAAAGCTTGTTGGTTAATACCCATCAAGTGT
GACGTT
>ZSR.D_1000:D00780:73:HLVCNBCXX:1:1105:13956:40719 2:N:0:ATCTCG
GGAATATTGCACAATGGGCGAAAGCCTGATGCAGCCATGCCGCGTGTGTGAAGAAGGCTC
TAGGGTTGTAAAGCACTTTCAGTAGGGAGGAAAGGTTGATGGTTAATACCCATTAGCTGT
GACGTTACCTACAGAAGAAGCACCGGCTA
>ZSR.D_1001:D00780:73:HLVCNBCXX:1:1105:16215:40719 2:N:0:ATCTCG
GGAATATTGCACAATGGGCGCAAGCCTGATGCAGCCATGCCGCGTGTGTGAAGAAGGCCT
TCGGGTTGTAAAGCACTTTCAGTCGTGAGGAAGGGTTAGTAGTTAATACCTGCTAGCTTT
GACGTTAGCGACAGAAGAAGCACCGGCTAACTCCGTGCCAGCAGCCGCG
>ZSR.D_1002:D00780:73:HLVCNBCXX:1:1105:17674:40564 2:N:0:ATCTCG
GGAGTATTGCACAATGGGCGCAAGCCTGATGCAGCCATGCCGCGTGTGTGAAGAAGGCTT
TCGGGTTGTAAAGCACTTTCATCAGTGAGGAAAGGTTGATGGTTAATACCCATTAACTGT
GACGTTAACTGAA
>ZSR.D_1003:D00780:73:HLVCNBCXX:1:1105:8483:40756 2:N:0:ATCTCG
GGAATATTGGACAATGGGCGAAAGCCTGATCCAGCAATACCGCGTGTGTGAAGAAGGCCC
GAGGGTTGTAAAGCACTTTCAATTGTGAAGAGGGGATAGTTAGTTAATACCTGTCTATCC
TGACG
>ZSR.D_1004:D00780:73:HLVCNBCXX:1:1105:9049:40888 2:N:0:ATCTCG
GGAATATTGCACAATGGGGGAAACCCTGATGCAGCAACGCCGCGTGGAGGATGACACATT
TCGGTGCGTAAACTCCTTTTATATAGGAAGATAATGACGGTACTATATGAATAAG
>ZSR.D_1005:D00780:73:HLVCNBCXX:1:1105:9445:40894 2:N:0:ATCTCG
GGAATATTGCACAATGGGGGAAACCCTGATGCAGCAACGCCGCGTGGAGGATGACACATT
TCGGTGCGTAAACTCCTTTTATATAGGAAGATAATGACGGTACTATATGAATAAGCACCG
GCTAAC
>ZSR.D_1006:D00780:73:HLVCNBCXX:1:1105:11020:40800 2:N:0:ATCTCG
GGAATATTGCACAATGGGCGCAAGCCTGATGCAGCCATGCCGCGTGTGTGAAGAAGGCCT
TCGGGTTGTAAAGCACTTTCAGCGAGGAGGAAGGGTTAGTAGTTAATACCTGCTAGCTTT
GACGTT
>ZSR.D_1007:D00780:73:HLVCNBCXX:1:1105:18699:40991 2:N:0:ATCTCG
GGAATATTGGACAATGGGCGAAAGCCTGATCCAGCAATACCGCGTGTGTGAAGAAGGCCC
GAGGGTTGTAAAGCACTTTCAATTGTGAAGAGGGGATAGTTAGTTAATACCTGTCTATCC
TGACGTTAACTTTAGAAGAAGCA
>ZSR.D_1008:D00780:73:HLVCNBCXX:1:1105:2971:41243 2:N:0:ATCTCG
GGAATATTGCACAATGGGGGAAACCCTGATGCAGCAACGCCGCGTGGAGGATGACACATT
TCGGTGCGTAAACTCCTTTTATATAGGAAGATAATGACGGTACTATATGAATAAGCACCG
>ZSR.D_1009:D00780:73:HLVCNBCXX:1:1105:15365:41010 2:N:0:ATCTCG
GGAATATTGCACAATGGGCGAAAGCCTGATGCAGCCATGCCGCGTGTGTGAAGAAGGCTC
TAGGGTTGTAAAGCACTTTCAGTAGGGAGGAAAGGTTGAAGGTTAATACCCTTTGGCTGT
GA
>ZSR.D_1010:D00780:73:HLVCNBCXX:1:1105:17562:41236 2:N:0:ATCTCG
GGAATATTGGACAATGGGCGAAAGCCTGATCCAGCAATACCGCGTGTGTGAAGAAGGCCC
GAGGGTTGTAAAGCACTTTCAATTGTGAAGAGGGGATAGTTAGTTAATACCTGTCTATCC
TGACGTTAA
>ZSR.D_1011:D00780:73:HLVCNBCXX:1:1105:19328:41238 2:N:0:ATCTCG
GGAATATTGCACAATGGGCGCAAGCCTGATGCAGCCATGCCGCGTGTGTGAAGAAGGCCT
TCGGGTTGTAAAGCACTTTCAGCGAGGAGGAAGGGTTAGTAGTTAATACCTGCTAGCTTT
GACGTTACTCGCAGAAG
>ZSR.D_1012:D00780:73:HLVCNBCXX:1:1105:1540:41300 2:N:0:ATCTCG
GGAATTTTGGACAATGGGGGAAACCCTGATCCAGCCATCCCGCGTGAGTGAAGAAGGCCT
TCGGGTTGTAAAGCTCTTTCGAAAGTGAAGAAAACTTATTTCGTAATATGTTATAAGTAT
GACGGTAACTT
>ZSR.D_1013:D00780:73:HLVCNBCXX:1:1105:3444:41500 2:N:0:ATCTCG
GGAATATTGCGCAATGGAGGAAACTCTGACGCAGCCATGCCGCGTGAAGGAATGAATGCC
CTATGGGTTGTAAACTTCTTTTATGTAGGAAGAAACGCAGATACGTGTATCTGTTTGACG
GTACTACACGAATAAG
>ZSR.D_1014:D00780:73:HLVCNBCXX:1:1105:4624:41483 2:N:0:ATCTCG
GGAATATTGGACAATGGGGGCAACCCTGATCCAGCCATGCCGCGTGTGTGAAGAAGGCCT
TCGGGTTGTAAAGCACTTTCAGTGAGGAAGAAGGCCTGCGGGTTAATAGCCGGCAGGAAG
GACATCACTCACAGAAG
>ZSR.D_1015:D00780:73:HLVCNBCXX:1:1105:5177:41276 2:N:0:ATCTCG
GGAATATTGCACAATGGGCGAAAGCCTGATGCAGCCATGCCGCGTGTGTGAAGAAGGCTC
TAGGGTCGTAAAGCACTTTCAGTAGGGAGGAAAGGAGTGTAGTTAATACCTGCATTCTGT
GACGTTACCT
>ZSR.D_1016:D00780:73:HLVCNBCXX:1:1105:5070:41467 2:N:0:ATCTCG
GGAATATTGCACAATGGGCGAAAGCCTGATGCAGCCATGCCGCGTGTGTGAAGAAGGCTC
TAGGGTTGTAAAGCACTTTCAGTAGGGAGGAAAGGTTGAAGGTTAATACCCTTTGGCTGT
GACGTT
>ZSR.D_1017:D00780:73:HLVCNBCXX:1:1105:13938:41486 2:N:0:ATCTCG
GGAATATTGCACAATGGGCGCAAGCCTGATGCAGCCATGCCGCGTGTGTGAAGAAGGCTC
TAGGGTTGTAAAGCACTTTCAGCAGTGAGGAAAGCTTGTTGGTTAATACCCATCAAGTGT
GACGTTAAC
>ZSR.D_1018:D00780:73:HLVCNBCXX:1:1105:15899:41439 2:N:0:ATCTCG
GGAATATTGCACAATGGGCGAAAGCCTGATGCAGCCATGCCGCGTGTGTGAAGAAGGCTC
TAGGGTTGTAAAGCACTTTCAGTAGGGAGGAAAGGTTGAAGGTTAATACCCTTTGGCTGT
GACGTTACCTACAGA
>ZSR.D_1019:D00780:73:HLVCNBCXX:1:1105:19996:41312 2:N:0:ATCTCG
GGAATATTGCACAATGGGGGGAACCCTGATGCAGCCATGCCGCGTGTGTGAAGAAGGCCC
TAGGGTTGTAAAGCACTTTCAGCAGTGAGGAAAGGTGTGTGGTTAATACCCGCATACTGT
GACGTTAAC
>ZSR.D_1020:D00780:73:HLVCNBCXX:1:1105:2065:41657 2:N:0:ATCTCG
GGAATATTGCACAATGGGCGCAAGCCTGATGCAGCCATGCCGCGTGTGTGAAGAAGGCTC
TAGGGTTGTAAAGCACTTTCAGCAGTGAGGAAAGCTTGTTGGTTAATACCCATCAAGTGT
GACGTTAA
>ZSR.D_1021:D00780:73:HLVCNBCXX:1:1105:10893:41579 2:N:0:ATCTCG
GGAATATTGGTCAATGGACGCAAGTCTGAACCAGCCATGCCGCGTGCAGGAAGACGGCCT
TATGGGTTGTAAACTGCTTTTATATAGGGTGAAAATTATCTACGTGTAGATAACTGACGG
TACTAT
>ZSR.D_1022:D00780:73:HLVCNBCXX:1:1105:12107:41521 2:N:0:ATCTCG
GGAATATTGCACAATGGGCGCAAGCCTGATGCAGCCATGCCGCGTGTGTGAAGAAGGCCT
TCGGGTTGTAAAGCACTTTCAGCGAGGAGGAAGGGTTAGTAGTTAATACCTGCT
>ZSR.D_1023:D00780:73:HLVCNBCXX:1:1105:14199:41555 2:N:0:ATCTCG
GGAATATTGCACAATGGGCGCAAGCCTGATGCAGCCATGCCGCGTGTGTGAAGAAGGCTC
TAGGGTTGTAAAGCACTTTCAGCAGTGAGGAAAGCTTGTTGGTTAATACCCATC
>ZSR.D_1024:D00780:73:HLVCNBCXX:1:1105:17199:41513 2:N:0:ATCTCG
GGAATATTGGACAATGGGCGCAAGCCTGATCCAGCAATGCCGCGTGTGTGAAGAAGGCCC
GAGGGTTGTAAAGCACTTTCAATTGTGAAGAGGGGGTAGTTAGTTAATACCTATCTACCT
TGACGT
>ZSR.D_1025:D00780:73:HLVCNBCXX:1:1105:17001:41571 2:N:0:ATCTCG
GGAATATTGGACAATGGGCGAAAGCCTGATCCAGCAATACCGCGTGAATGATGAAGGCCT
TAGGGTTGTAAAGTTCTTTTAGTAGGGAAGATAATGACGTTGTACCTACAGAAAAAGCCC
CGGCTA
>ZSR.D_1026:D00780:73:HLVCNBCXX:1:1105:20714:41544 2:N:0:ATCTCG
GGAATATTGCACAATGGGCGCAAGCCTGATGCAGCCATGCCGCGTGTGTGAAGAAGGCTT
TCGGGTTGTAAAGCACTTTCATCAGTGAGGAAAGGTTGATGGTTAATACCCATTAACTGT
GACGTTAAC
>ZSR.D_1027:D00780:73:HLVCNBCXX:1:1105:1818:41853 2:N:0:ATCTCG
GGAATATTGCACAATGGGCGCAAGCCTGATGCAGCCATGCCGCGTGTGTGAAGAAGGCTC
TAGGGTTGTAAAGCACTTTCAGCAGTGAGGAAAGCTTGTTGGTTAATAGCCATCAAGTGT
GACGTTAACTG
>ZSR.D_1028:D00780:73:HLVCNBCXX:1:1105:13961:41952 2:N:0:ATCTCG
GGAATATTGGACAATGGGGGCAACCCTGATCCAGCAATGCCACGTGTGTGAAGAAGGCCT
GAGGGTTGTAAAGCACTTTAGTCAGGGAGGAAGGCTCTGTGGTTAATAGCCATG
>ZSR.D_1029:D00780:73:HLVCNBCXX:1:1105:16475:41961 2:N:0:ATCTCG
GGAATATTGCACAATGGGGGAAACCCTGATGCAGCAACGCCGCGTGGAGGATGACACATT
TCGGTGCGTAAACTCCTTTTATATAGGAAGATAATGACGGTACTATATGAATAAGCACCG
GCTAACTCCGTGCCAGCAGCCGCGGTAATA
>ZSR.D_1030:D00780:73:HLVCNBCXX:1:1105:4742:42218 2:N:0:ATCTCG
GGAATATTGCACAATGGGCGCAAGCCTGATGCAGCCATGCCGCGTGTGTGAAGAAGGCTC
TAGGGTTGTAAAGCACTTTCAGCAGTGAGGAAAGCTTGTTGGTTAATAGCCATCAAGTGT
GACGTTAACTG
>ZSR.D_1031:D00780:73:HLVCNBCXX:1:1105:4791:42231 2:N:0:ATCTCG
GGAATTTTGGACAATGGGGGAAACCCTGATCCAGCCATCCCGCGTGAGTGAAGAAGGCCT
TCGGGTTGTAAAGCTCTTTCGAAAGTGAAGAAAACTTATTTCGTAATATG
>ZSR.D_1032:D00780:73:HLVCNBCXX:1:1105:6906:42167 2:N:0:ATCTCG
GGAATATTGGACAATGGGCGGAAGCCTGATCCAGCCATGCCGCGTGCAGGAAGACTGCCC
TATGGGTTGTAAACTGCTTTTGTACAGGAAGAAACATCTCTACGAGTAGA
>ZSR.D_1033:D00780:73:HLVCNBCXX:1:1105:9974:42165 2:N:0:ATCTCG
GGAATATTGCACAATGGGGGAAACCCTGATGCAGCAACGCCGCGTGGAGGATGACACATT
TCGGTGCGTAAACTCCTTTTATATAGGAAGATAATGACGGTACTATATGAATAAGCACCG
GCTAACTC
>ZSR.D_1034:D00780:73:HLVCNBCXX:1:1105:13180:42010 2:N:0:ATCTCG
CGAATCATCCACAATGGGCGAAAGCCTGATGGTGCGACGTCGCGTGGGGGATGACGGTCT
TCGGATTGTAAACCCCTGTCACTAAGGAGCAAAAACTAGGTTCATAGCCTAGCTTGAGTT
AACTTGGA
>ZSR.D_1035:D00780:73:HLVCNBCXX:1:1105:17703:42197 2:N:0:ATCTCG
GGAATATTGCACAATGGGGGAAACCCTGATGCAGCAACGCCACGTGGAGGATGACACATT
TCGGTGCGTAAACTCCTTTTATATAGGAAGATAATGACGGTACTATATGAATAAGCACCG
GCTAACTCC
>ZSR.D_1036:D00780:73:HLVCNBCXX:1:1105:20125:42080 2:N:0:ATCTCG
GGAATATTGCGCAATGGGGGGAACCCTGACGCAGCCATGCCGCGTGTGTGAAGAAGGCCT
TCGGGTTGTAAAGCACTTTCAGTTATGAGGAAAGGTTGGTAGTTAATACCTGCCAGCTGT
GACGTTAATAACAGAAGAAGCACCG
>ZSR.D_1037:D00780:73:HLVCNBCXX:1:1105:21087:42167 2:N:0:ATCTCG
GGAATATTGCGCAATGGGGGGAACCCTGACGCAGCCATGCCGCGTGTGTGAAGAAGGCCT
TCGGGTTGTAAAGCACTTTCAGTTATGAGGAAAGGTTGGTAGTTAATACCTGCCATCTGT
GACGTTAATAACAGAA
>ZSR.D_1038:D00780:73:HLVCNBCXX:1:1105:1967:42289 2:N:0:ATCTCG
GGAATATTGCACAATGGGGGAAACCCTGATGCAGCAACGCCGCGTGGAGGATGACACATT
TCGGTGCGTAAACTCCTTTTATATAGGAAGATAATGACGGTACTATATGAATAAGCACCG
>ZSR.D_1039:D00780:73:HLVCNBCXX:1:1105:2520:42496 2:N:0:ATCTCG
GGAATATTGGACAATGGGCGCAAGCCTGATCCAGCAATGCCGCGTGTGTGAAGAAGGCCC
TAGGGTCGTAAAGCACTTTCAATTGAGAAGAAAGGTTATAGGTTAATACCCTATGATTTT
GACGGTATCAATAC
>ZSR.D_1040:D00780:73:HLVCNBCXX:1:1105:2821:42489 2:N:0:ATCTCG
GGAATATTGCACAATGGGCGCAAGCCTGATGCAGCCATGCCGCGTGTGTGAAGAAGGCTT
TCGGGTTGTAAAGCACTTTCATCAGTGAGGAAAGGTTGATGGTTAATACCCATTAACTGT
GACGTTAACTGAA
>ZSR.D_1041:D00780:73:HLVCNBCXX:1:1105:6052:42333 2:N:0:ATCTCG
GGAATATTGCACAATGGGCGCAAGCCTGATGCAGCCATGCCGCGTGTGTGAAGAAGGCTC
TAGGGTTGTAAAGCACTTTCAGCAGTGAGGAAAGCTTGTTGGTTAATACCCATCAAGTGT
GACGTTAACTGCAGAAG
>ZSR.D_1042:D00780:73:HLVCNBCXX:1:1105:6680:42488 2:N:0:ATCTCG
GGAATATTGGACAATGGGCGAAAGCCTGATCCAGCGACGCCGCGTGAGTGATGAAGGCCT
TAGGGTTGTAAAGCTCTTTTAGTGGGGAAGATAATGACGGTACCCACAGAAAAAGTCCCG
GCTAAC
>ZSR.D_1043:D00780:73:HLVCNBCXX:1:1105:13338:42487 2:N:0:ATCTCG
GGAATATTGCACAATGGGCGCAAGCCTGATGCAGCCATGCCGCGTGTGTGAAGAAGGCCT
TCGGGTTGTAAAGCACTTTCAGCGAGGAGGAAGGGTTAGTAGTTAATACCTGCTAGCTTT
GACGTTACTCGCAGAAGAAGCACCGGCTAACTCC
>ZSR.D_1044:D00780:73:HLVCNBCXX:1:1105:13735:42410 2:N:0:ATCTCG
GGAATATTGCACAATGGGGGAAACCCTGATGCAGCAACGCCGCGTGGAGGATGACACATT
TCGGTGCGTAAACTCCTTTTATATAGGAAGATAATGACGGTACTATATGAATAAGCACC
>ZSR.D_1045:D00780:73:HLVCNBCXX:1:1105:14055:42270 2:N:0:ATCTCG
GGAATCTTGGACAATGGGGGCAACCCTGATCCAGCCATGCCGCGTGAGTGATGAAGGCCC
TAGGGTCGTAAAGCTCTTTCGCCTGTGAAGATAATGACGGTAGCAGGTAAAGAAACCCC
>ZSR.D_1046:D00780:73:HLVCNBCXX:1:1105:3139:42554 2:N:0:ATCTCG
GGAATATTGCACAATGGGCGCAAGCCTGATGCAGCCATGCCGCGTGTGTGAAGAAGGCCT
TCGGGTTGTAAAGCACTTTCAGCGAGGAGGAAGGGTTAGTAGTTAATACCTGCTAGCTTT
GACGTTACTCGCAGAAG
>ZSR.D_1047:D00780:73:HLVCNBCXX:1:1105:10057:42671 2:N:0:ATCTCG
GGAATATTGGACAATGGGCGAAAGCCTGATCCAGCAATACCGCGTGTGTGAAGAAGGCCC
GAGGGTTGTAAAGCACTTTCAATTGTGAAGAGGGGATAGTTAGTTAATACCTGTCTATCC
TGACGT
>ZSR.D_1048:D00780:73:HLVCNBCXX:1:1105:12673:42529 2:N:0:ATCTCG
GGAATATTGCACAATGGGCGCAAGCCTGATGCAGCCATGCCGCGTGTGTGAAGAAGGCTT
TCGGGTTGTAAAGCACTTTCATCAGTGAGGAAAGGTTGATGGTTAATACCCATTAACTGT
GACGTTAA
>ZSR.D_1049:D00780:73:HLVCNBCXX:1:1105:17785:42729 2:N:0:ATCTCG
GGAATATTGCACAATGGGGGAAACCCTGATGCAGCCATGCCGCGTGTGTGAAGAAGGCCT
TCGGGTTGTAAAGCACTTTCAGTGGGGAGGAAAGGGTGATGCTTAATACG
>ZSR.D_1050:D00780:73:HLVCNBCXX:1:1105:20205:42684 2:N:0:ATCTCG
GGAATATTGCACAATGGGCGCAAGCCTGATGCAGCCATGCCGCGTGTGTGAAGAAGGCTC
TAGGGTTGTAAAGCACTTTCAGTAGGGAGGAAGGCCTCGTAGTTAATACCTGCGAGGATT
GACGTTACCTACAGAAG
>ZSR.D_1051:D00780:73:HLVCNBCXX:1:1105:20425:42649 2:N:0:ATCTCG
GGAATATTGGACAATGGGGGCAACCCTGATCCAGCAATGCCACGTGTGTGAAGAAGGCCT
GAGGGTTGTAAAGCACTTTAGTCAGGGAGGAAGGCTCTGTGGTTAATAGCCATGGGGATT
GACGTTACC
>ZSR.D_1052:D00780:73:HLVCNBCXX:1:1105:6130:42810 2:N:0:ATCTCG
GGAATATTGCACAATGGGCGCAAGCCTGATGCAGCCATGCCGCGTGTGTGAAGAAGGCTC
TAGGGTTGTAAAGCACTTTCAGCAGTGAGGAAAGCTTGTT
>ZSR.D_1053:D00780:73:HLVCNBCXX:1:1105:8320:42762 2:N:0:ATCTCG
GGAATATTGCACAATGGGCGCAAGCCTGATGCAGCCATGCCGCGTGTGTGAAGAAGGCTC
TAGGGTTGTAAAGCACTTTCAGCAGTGAGGAAAGCTTGTTGGTTAATACCCATCAAGTGT
GACGTT
>ZSR.D_1054:D00780:73:HLVCNBCXX:1:1105:11431:42855 2:N:0:ATCTCG
GGAATATTGCACAATGGGCGCAAGCCTGATGCAGCCATGCCGCGTGTGTGAAGAAGGCTC
TAGGGTTGTAAAGCACTTTCAGCAGTGAGGAAAGGTTAGTAGTTAATACCTGCTAGCTGT
GACGTT
>ZSR.D_1055:D00780:73:HLVCNBCXX:1:1105:13299:42915 2:N:0:ATCTCG
GGAATCTTGCGCAATGGAGGAAACTCTGACGCAGCCATGCCGCGTGTGTGAAGAAGGCCT
TAGGGTTGTAAAGCACTTTCAGCGAGGAAGAAAAAGCGGTGTTAATACCACCGTCATAT
>ZSR.D_1056:D00780:73:HLVCNBCXX:1:1105:13421:42982 2:N:0:ATCTCG
GGAATATTGCACAATGGGCGAAAGCCTGATGCAGCCATGCCGCGTGTGTGAAGAAGGCTC
TAGGGTTGTAAAGCACTTTCAGTAGGGAGGAAAGGTTGAAGGTTAATACCCTTTGGCTGT
GACGTTACCTACAGA
>ZSR.D_1057:D00780:73:HLVCNBCXX:1:1105:13812:42753 2:N:0:ATCTCG
GGAATATTGCACAATGGGGGAAACCCTGATGCAGCAACGCCGCGTGGAGGATGACACATT
TCGGTGCGTAAACTCCTTTTATATAGGAAGATAATGACGGTACTATATGAATAAGCACCG
GC
>ZSR.D_1058:D00780:73:HLVCNBCXX:1:1105:17754:42801 2:N:0:ATCTCG
GGAATATTGGACAATGGGGGCAACCCTGATCCAGCAATGCCACGTGTGTGAAGAAGGCCT
GAGGGTTGTAAAGCACTTTAGTCAGGGAGGAAGGCTCTGTGGTTAATAGCCATGGGGATT
GACGTTACC
>ZSR.D_1059:D00780:73:HLVCNBCXX:1:1105:2345:43150 2:N:0:ATCTCG
GGAATATTGCACAATGGGCGCAAGCCTGATGCAGCCATGCCGCGTGTGTGAAGAAGGCTT
TCGGGTTGTAAAGCACTTTCATCAGTGAGGAAAGGTTGATGGTTAATACCCATTAACTGT
>ZSR.D_1060:D00780:73:HLVCNBCXX:1:1105:2962:43018 2:N:0:ATCTCG
GGAATATTGCACAATGGGCGCAAGCCTGATGCAGCCATGCCGCGTGTGTGAAGAAGGCTC
TAGGGTTGTAAAGCACTTTCAGCAGTGAGGAAAGCTTGTTGGTTAATAGCCATCAAGTGT
GACGTTAAC
>ZSR.D_1061:D00780:73:HLVCNBCXX:1:1105:4354:43094 2:N:0:ATCTCG
GGAATATTGCACAATGGGCGCAAGCCTGATGCAGCCATGCCGCGTGTGTGAAGAAGGCCT
TTGGGTTGTAAAGCACTTTCAGCGAGGAGGAAGGGTTAGTAGTTAATACCTGCTAGCTTT
GACGTTACTCG
>ZSR.D_1062:D00780:73:HLVCNBCXX:1:1105:12634:43231 2:N:0:ATCTCG
GGAATATTGGGCAATGGACGCAAGTCTGACCCAGCCATGCCGCGTGCAGGAAGACTGCCC
TATGGGTTGTAAACTGCTTTTTTACGGGAAGAATAAGGGGTA
>ZSR.D_1063:D00780:73:HLVCNBCXX:1:1105:19496:43156 2:N:0:ATCTCG
GGAATATTGCACAATGGGGGAAACCCTGATGCAGCAACGCCGCGTGGAGGATGACACATT
TCGGTGCGTAAACTCCTTTTATATAGGAAGATAATGACGGTACTATATGAATAAGCGCCG
GCTAACTCC
>ZSR.D_1064:D00780:73:HLVCNBCXX:1:1105:20913:43055 2:N:0:ATCTCG
GGAATATTGCACAATGGGCGCAAGCCTGATGCAGCCATGCCGCGTGTGTGAAGAAGGCTT
TCGGGTTGTAAAGCACTTTCATCAGTGAGGAAAGGTTGATGGTTAATACC
>ZSR.D_1065:D00780:73:HLVCNBCXX:1:1105:1070:43443 2:N:0:ATCTCG
AGAATCTTCCGCAATGGGGGCAACCCTGACGGAGCGACGCCGCGTGCGGGATGAAGGCCT
TCGGGTTGTAAACCGCTGTCACAGGTTAAGAACGGGCCCGGTGTTAATAGCTCCGGGCTT
TGACAA
>ZSR.D_1066:D00780:73:HLVCNBCXX:1:1105:4946:43401 2:N:0:ATCTCG
GGAATATTGCACAATGGGCGCAAGCCTGATGCAGCCATGCCGCGTGTGTGAAGAAGGCTC
TAGGGTTGTAAAGCACTTTCAGTAGGGAGGAAGGCCTCGTAGTTAATACCTGCGAGGATT
GACGTT
>ZSR.D_1067:D00780:73:HLVCNBCXX:1:1105:4989:43440 2:N:0:ATCTCG
GGAATATTGGACAATGGGCGAAAGCCTGATCCAGCAATACCGCGTGTGTGAAGAAGGCCC
GAGGGTTGTAAAGCACTTTCAATTGTGAAGAGGGGATAGTTAGTTAATACCTGTCTATCC
TGACGTTAACTTTAGAAGAAGCA
>ZSR.D_1068:D00780:73:HLVCNBCXX:1:1105:13148:43373 2:N:0:ATCTCG
GGAATATTGCACAATGGGGGAAACCCTGATGCAGCAACGCCGCGTGGAGGATGACACATT
TCGGTGCGTAAACTCCTTTTATATAGGAAGATAATGACGGTACTATATGAATAAGCACCG
GCTAACTCCGTGCCAGCA
>ZSR.D_1069:D00780:73:HLVCNBCXX:1:1105:14154:43460 2:N:0:ATCTCG
GGAATATTGGTCAATGGGCGAAAGCCTGAACCAGCCATGCCGCGTGCAGGATGAAGGCGC
TCGTCGTTGTAAACTGCTTTTATATGGGAAGAAAGAGGGTTTGCGAACTCAGTTGACGGT
AC
>ZSR.D_1070:D00780:73:HLVCNBCXX:1:1105:20445:43325 2:N:0:ATCTCG
GGAATATTGCACAATGGGGGAAACCCTGATGCAGCAACGCCGCGTGGAGGATGACACATT
TCGGTGCGTAAACTCCTTTTATATAGGAAGATAATGACGGTACTATATGAATAAGCACCG
GCTAACTCCGTGCCAGCAGCCG
>ZSR.D_1071:D00780:73:HLVCNBCXX:1:1105:20480:43464 2:N:0:ATCTCG
GGAATCTTGGACAATGGGCGCAAGCCTGATCCAGCCATGCCGCGTGAGTGATGAAGGCCC
TAGGGTCGTAAAGCTCTTTCGCCTGTGATGATAATGACAGTAGCAGGTAAAGAAACCCCG
GCTAACTCCGTGCCAGCAGCCGCG
>ZSR.D_1072:D00780:73:HLVCNBCXX:1:1105:3618:43506 2:N:0:ATCTCG
GGAATATTGCACAATGGGGGAAACCCTGATGCAGCAACGCCGCGTGGAGGATGACACATT
TCGGTGCGTAAACTCCTTTTATATAGGAAGATAATGACGGTACTATATGAATAAGCACCG
GCTAAC
>ZSR.D_1073:D00780:73:HLVCNBCXX:1:1105:4214:43539 2:N:0:ATCTCG
GGAATATTGCACAATGGGCGCAAGCCTGATGCAGCCATGCCGCGTGTGTGAAGAAGGCCT
TCGGGTTGTAAAGCACTTTCAGCGAGGAGGAAGGGTTAGTAGTTAATACCTGCTAGCTTT
>ZSR.D_1074:D00780:73:HLVCNBCXX:1:1105:5523:43636 2:N:0:ATCTCG
GGAATATTGCACAATGGGGGAAACCCTGATGCAGCAACGCCGCGTGGAGGATGACACATT
TCGGTGCGTAAACTCCTTTTATATAGGAAGATAATGACGGTACTATATGAATAAGCACCG
GCTAAC
>ZSR.D_1075:D00780:73:HLVCNBCXX:1:1105:12602:43601 2:N:0:ATCTCG
GGAATATTGCACAATGGGGGAAACCCTGATGCAGCCATGCCGCGTGTGTGAAGAAGGCCT
TCGGGTTGTAAAGCACTTTCAGCGAGGAGGAAAGGGTGTAAGTTAATACCTTACATCTGT
GA
>ZSR.D_1076:D00780:73:HLVCNBCXX:1:1105:16103:43619 2:N:0:ATCTCG
GGAATATTGCACAATGGGGGAAACCCTGATGCAGCAACGCCGCGTGGAGGATGACACATT
TCGGTGCGTAAACTCCTTTTATATAGGAAGATAATGACGGTACTATATGAATAAGCACCG
GCTAACTCCGTGCC
>ZSR.D_1077:D00780:73:HLVCNBCXX:1:1105:19074:43686 2:N:0:ATCTCG
AGAATCATTCACAATGGGGGCAACCCTGATGGTGCAACGCCGCGTGGAGGATGAAGGCCC
TAGGGTCGTAAACTCCTGTCATATGAGAGTAAGGCTTATGTGTTAATAGCATGTAAGTTT
GATAGTATCATAAGAGG
>ZSR.D_1078:D00780:73:HLVCNBCXX:1:1105:2227:43853 2:N:0:ATCTCG
GGAATCTTGGACAATGGGGGCAACCCTGATCCAGCCATGCCGCGTGAGTGATGAAGGCCC
TAGGGTCGTAAAGCTCTTTCGCCTGTGAAGATAATGACGGTAGCAGGTAAAGAAACCCCG
GCTAACTCCGTGCC
>ZSR.D_1079:D00780:73:HLVCNBCXX:1:1105:4168:43757 2:N:0:ATCTCG
GGAATATTGCACAATGGGCGAAAGCCTGATGCAGCCATGCCGCGTGTGTGAAGAAGGCTC
TAGGGTTGTAAAGCACTTTCAGTAGGGAGGAAAGGTTGAAGGTTAATACCCTTTGGTTGT
GACGTTACCTACAGAAG
>ZSR.D_1080:D00780:73:HLVCNBCXX:1:1105:4759:43762 2:N:0:ATCTCG
GGAATATTGCACAATGGGCGCAAGCCTGATGCAGCCATGCCGCGTGTCTGAAGAAGGCTT
TCGGGTTGTAAAGCACTTTCATCAGTGAGGAAAGGTTGATGGTTAATACC
>ZSR.D_1081:D00780:73:HLVCNBCXX:1:1105:8216:43936 2:N:0:ATCTCG
GGAATATTGCACAATGGGCGCAAGCCTGATGCAGCCATGCCGCGTGTGTGAAGAAGGCCT
TCGGGTTGTAAAGCACTTTCAGCGAGGAGGAAGGGTTAGTAGTTAATACCTGCTAGCTTT
GACGTTACTCGCA
>ZSR.D_1082:D00780:73:HLVCNBCXX:1:1105:13575:43930 2:N:0:ATCTCG
GGAATATTGCACAATGGGCGCAAGCCTGATGCAGCCATGCCGCGTGTGTGAAGAAGGCTC
TAGGGTTGTAAAGCACTTTCAGCAGTGAGGAAAGCTTGTTGGTTAATACCCATCAAGTGT
GACGTTAACTGCAG
>ZSR.D_1083:D00780:73:HLVCNBCXX:1:1105:16391:43826 2:N:0:ATCTCG
GGAATATTGCACAATGGGGGAAACCCTGATGCAGCAACGCCGCGTGGAGGATGACACATT
TCGGTGCGTAAACTCCTTTTATATAGGAAGATAATGACGGTACTATATGAATAAGCACCG
GCTAACTCCGTGCCAGCAGCCGCGGTAA
>ZSR.D_1084:D00780:73:HLVCNBCXX:1:1105:16632:43970 2:N:0:ATCTCG
GGAATATTGCACAATGGGGGAAACCCTGATGCAGCCATGCCGCGTGTGTGAAGAAGGCCT
TCGGGTTGTAAAGCACTTTCAGTGGGGAGGAAAGGGTGATGCTTAATACGTATCATCTGT
GACGTTACC
>ZSR.D_1085:D00780:73:HLVCNBCXX:1:1105:20178:43753 2:N:0:ATCTCG
GGAATATTGGACAATGGGGGCAACCCTGATCCAGCAATGCCACGTGTGTGAAGAAGGCCT
GAGGGTTGTAAAGCACTTTAGTCAGGGAGGAAGGCTCTGTGGTTAATAGCCATGGGGATT
GACGTTACC
>ZSR.D_1086:D00780:73:HLVCNBCXX:1:1105:20196:43961 2:N:0:ATCTCG
GGAATATTGCACAATGGGGGGAACCCTGATGCAGCCATGCCGCGTGTGTGAAGAAGGCCC
TAGGGTTGTAAAGCACTTTCAGCAGTGAGGAAAGGTGTGTGGTTAATACCCGCATACTGT
GACGTTAAC
>ZSR.D_1087:D00780:73:HLVCNBCXX:1:1105:4897:44189 2:N:0:ATCTCG
GGAATATTGCACAATGGGGGAAACCCTGATGCAGCAACGCCGCGTGGAGGATGACACATT
TCGGTGCGTAAACTCCTTTTATATAGGAAGATAATGACGGTACTATATGAATAAGCACCG
GCTAACTCCGTGCCAGC
>ZSR.D_1088:D00780:73:HLVCNBCXX:1:1105:9029:44005 2:N:0:ATCTCG
GGAATATTGCACAATGGGCGCAAGCCTGATGCAGCCATGCCGCGTGTGTGAAGAAGGCTT
TCGGGTTGTAAAGCACTTTCATCAGTGAGGAAAGGTTGATGGTTAATACCCATTAACTGT
GACGTTAA
>ZSR.D_1089:D00780:73:HLVCNBCXX:1:1105:10968:44244 2:N:0:ATCTCG
GGAATATTGCACAATGGGGGAAACCCTGATGCAGCAACGCCGCGTGGAGGATGACACATT
TCGGTGCGTAAACTCCTTTTATATAGGAAGATAATGACGGTACTATATGAATAAGCACC
>ZSR.D_1090:D00780:73:HLVCNBCXX:1:1105:15083:44133 2:N:0:ATCTCG
GGAATATTGCACAATGGGGGAAACCCTGATGCAGCAACGCCGCGTGGAGGATGACACATT
TCGGTGCGTAAACTCCTTTTATATAGGAAGATAATGACGGTACTATATGAATAAGCGCCG
GCTAACTCCGTGCC
>ZSR.D_1091:D00780:73:HLVCNBCXX:1:1105:19873:44068 2:N:0:ATCTCG
AGAATAATTCACAATGGGGGAAACCCTGATGGTGCAACGCCGCGTGGAGGATGAAGGCCC
TAGGGTCGTAAACTCCTGTCATTTGAGAGTAAGACCTGGCGGTTAATAGCTGACAGGGTT
GATAGTATCAAAAGAG
>ZSR.D_1092:D00780:73:HLVCNBCXX:1:1105:2623:44290 2:N:0:ATCTCG
GGAATATTGCACAATGGGCGCAAGCCTGATGCAGCCATGCCGCGTGTGTGAAGAAGGCCT
TCGGGTTGTAAAGCACTTTCAGCGAGGAGGAAGGGTTAGTAGTTAATACCTGCTAGCTTT
GACGTTACT
>ZSR.D_1093:D00780:73:HLVCNBCXX:1:1105:4242:44319 2:N:0:ATCTCG
GGAATATTGCACAATGGGCGAAAGCCTGATGCAGCCATGCCGCGTGTGTGAAGAAGGCTC
TAGGGTTGTAAAGCACTTTCAGTAGGGAGGAAAGGTTGATGGTTAATACCCATTAGCTGT
GACGTTACCTACAGAAGAAGCACCG
>ZSR.D_1094:D00780:73:HLVCNBCXX:1:1105:2894:44634 2:N:0:ATCTCG
GGAATATTGCACAATGGGCGCAAGCCTGATGCAGCCATGCCGCGTGTGTGAAGAAGGCCT
TCGGGTTGTAAAGCACTTTCAGCGAGGAGGAAGGGTTAGTAGTTAATACCTGCTAGCTTT
GACGTTACTCGCAGAAGAAGCACCGGCT
>ZSR.D_1095:D00780:73:HLVCNBCXX:1:1105:3394:44664 2:N:0:ATCTCG
GGAATATTGCACAATGGGGGAAACCCTGATGCAGCAACGCCGCGTGGAGGATGACACATT
TCGGTGCGTAAACTCCTTTTATATAGGAAGATAATGACGGTACTATATGAATAAGCACCG
GCTAAC
>ZSR.D_1096:D00780:73:HLVCNBCXX:1:1105:16552:44720 2:N:0:ATCTCG
GGAATATTGGACAATGGGCGAAAGCCTGATCCAGCAATGCCATGTGTGTGAAGAAGGCTC
TAGGGTTGTAAAGCACTTTAGTTGGGGAGGAAAGCTTATGAGTTAATAGCTCATGAGAAG
GACGTTACC
>ZSR.D_1097:D00780:73:HLVCNBCXX:1:1105:3526:44980 2:N:0:ATCTCG
GGAATATTGGACAATGGGCGAAAGCCTGATCCAGCAATGCCATGTGTGTGAAGAAGGCTC
TAGGGTTGTAAAGCACTTTAGTTGGGGAGGAAAGCTTATG
>ZSR.D_1098:D00780:73:HLVCNBCXX:1:1105:14393:44767 2:N:0:ATCTCG
GGAATATTGGACAATGGGCGAAAGCCTGATCCAGCAATACCGCGTGTGTGAAGAAGGCCC
GAGGGTTGTAAAGCACTTTCAATTGTGAAGAGGGGATAGTTAGTTAATACCTGTCTATCC
TGACGT
>ZSR.D_1099:D00780:73:HLVCNBCXX:1:1105:20439:44971 2:N:0:ATCTCG
GGAATATTGCACAATGGGCGCAAGCCTGATGCAGCCATGCCGCGTGTGTGAAGAAGGCTC
TAGGGTTGTAAAGCACTTTCAGCAGTGAGGAAAGCTTGTTGGTTAATAGCCATCAAGTGT
GACGTTAAC
>ZSR.D_1100:D00780:73:HLVCNBCXX:1:1105:3010:45136 2:N:0:ATCTCG
GGAATATTGCACAATGGGGGAAACCCTGATGCAGCAACGCCGCGTGGAGGATGACACATT
TCGGTGCGTAAACTCCTTTTATATAGGAAGATAATGACGGTACTATATGAATAAGCACCG
GCTAACTCCGTGCCAGC
>ZSR.D_1101:D00780:73:HLVCNBCXX:1:1105:5833:45046 2:N:0:ATCTCG
GGAATATTGGTCAATGGACGAGAGTCTGAACCAGCCATGCCGCGTGCAGGAAGACGGCCT
TCTGGGTTGTAAACTGCTTTTATATGGGAAGAAAAAGGTCTTGCGAGACCAATTGCCGGT
ACCATA
>ZSR.D_1102:D00780:73:HLVCNBCXX:1:1105:14455:45232 2:N:0:ATCTCG
GGAATATTGCACAATGGGCGCAAGCCTGATGCAGCCATGCCGCGTGTGTGAAGAAGGCCT
TCGGGTTGTAAAGCACTTTCAGTCGTGAGGAAGGGTTAGTAGTTAATACCTGCTAGCTTT
GACGTTAGCGACA
>ZSR.D_1103:D00780:73:HLVCNBCXX:1:1105:18037:45160 2:N:0:ATCTCG
GGAATATTGCACAATGGGCGCAAGCCTGATGCAGCCATGCCGCGTGTGTGAAGAAGGCCT
TCGGGTTGTAAAGCACTTTCAGCGAGGAGGAAGGGTTAGTAGTTAATACCTGCTAGCTTT
GACGTTACT
>ZSR.D_1104:D00780:73:HLVCNBCXX:1:1105:19093:45055 2:N:0:ATCTCG
GGAATATTGCACAATGGGGGGAACCCTGATGCAGCCATGCCGCGTGTGTGAAGAAGGCCT
TCGGGTTGTAAAGCACTTTCAGTGGGGAGGAAAGGGTGATGCTTAATACATATCATCTGT
GACGTTACC
>ZSR.D_1105:D00780:73:HLVCNBCXX:1:1105:20105:45060 2:N:0:ATCTCG
GGAATATTGCACAATGGGGGAAACCCTGATGCAGCAACGCCGCGTGGAGGATGACACATT
TCGGTGCGTAAACTCCTTTTATATAGGAAGATAATGACGGTACTATATGAATAAGCACCG
GCTAACTCCGTGCCAGC
>ZSR.D_1106:D00780:73:HLVCNBCXX:1:1105:1164:45254 2:N:0:ATCTCG
GGAATATTGGACAATGGGCGCAAGCCTGATCCAGCAATGCCGCGTGTGTGAAGAAGGCCC
TAGGGTCGTAAAGCACTTTCAATTGAGAAGAAAGGTTATAGGTTAATACCCTATGATTTT
GACGGTA
>ZSR.D_1107:D00780:73:HLVCNBCXX:1:1105:11632:45277 2:N:0:ATCTCG
GGAATATTGGACAATGGGCGCAAGCCTGATCCAGCAATACCGCGTGTGTGAAGAAGGCCT
TAGGGTTGTAAAGCACTTTTCTGAGTGAAGAAAGGTATAGTATTAATACTACTGTACTGT
GA
>ZSR.D_1108:D00780:73:HLVCNBCXX:1:1105:12173:45375 2:N:0:ATCTCG
GGAATATTGCACAATGGGGGAAACCCTGATGCAGCAACGCCGCGTGGAGGATGACACATT
TCGGTGCGTAAACTCCTTTTATATAGGAAGATAATGACGGTACTATATGAATAA
>ZSR.D_1109:D00780:73:HLVCNBCXX:1:1105:17118:45441 2:N:0:ATCTCG
GGAATATTGGTCAATGGAGGCAACTCTGAACCAGCCATGCCGCGTGTGTGATGAAGGCCC
TTTGGGTTGTAAAGCACTTTTATATAGGAAGAATGACAGGGATTTATCCTTGGAGAGACG
GTACTATAG
>ZSR.D_1110:D00780:73:HLVCNBCXX:1:1105:20246:45354 2:N:0:ATCTCG
AGAATCATTCACAATGGGGGCAACCCTGATGGTGCAACGCCGCGTGGAGGATGAAGGCCC
TAGGGTCGTAAACTCCTGTCATATGAGAGTAAGGCTTATGTGTT
>ZSR.D_1111:D00780:73:HLVCNBCXX:1:1105:21100:45447 2:N:0:ATCTCG
GGAATATTGCACAATGGGCGAAAGCCTGATGCAGCCATGCCGCGTGTGTGAAGAAGGCTC
TAGGGTTGTAAAGCACTTTCAGTAGGGAGGAAAGGTTGAAGGTTAATACCCTTTGGCTGT
GACGTTA
>ZSR.D_1112:D00780:73:HLVCNBCXX:1:1105:7391:45546 2:N:0:ATCTCG
GGAATATTGCACAATGGGCGCAAGCCTGATGCAGCCATGCCGCGTGTGTGAAGAAGGCTC
TAGGGTTGTAAAGCACTTTCAGCAGTGAGGAAAGGTTAGTAGTTAATACCTGCT
>ZSR.D_1113:D00780:73:HLVCNBCXX:1:1105:11716:45575 2:N:0:ATCTCG
GGAATATTGCACAATGGGCGAAAGCCTGATGCAGCCATGCCGCGTGTGTGAAGAAGGCTC
TAGGGTTGTAAAGCACTTTCAGTAGGGAGGAAAGGTTGAAGGTTAATACCCTTTGGCTGT
GACGTTACCTACAGAAGAA
>ZSR.D_1114:D00780:73:HLVCNBCXX:1:1105:16735:45646 2:N:0:ATCTCG
GGAATATTGGACAATGGGCGCAAGCCTGATCCAGCCATGCCGCGTGTGTGAAGAAGGCTT
TCGGGTTGTAAAGCACTTTCAGTCGGGAGGAAGGCTGCCTAGTTAATACCTAGGTAGATT
GACGTTACC
>ZSR.D_1115:D00780:73:HLVCNBCXX:1:1105:17071:45600 2:N:0:ATCTCG
GGAATATTGCACAATGGGGGAAACCCTGATGCAGCAACGCCGCGTGGAGGATGACACATT
TCGGTGCGTAAACTCCTTTTATATAGGAAGATAATGACGGTACTATATGAATAAGCACCG
GCTAACTCC
>ZSR.D_1116:D00780:73:HLVCNBCXX:1:1105:17253:45686 2:N:0:ATCTCG
GGAATATTGGACAATGGGGGCAACCCTGATCCAGCAATGCCGCGTGTGTGAAGAAGGCCT
GCGGGTTGTAAAGCACTTTCAGCAGTGAAGAAAAGCTGACGGTTAATACCCGTCAGTCTT
GACATTAACTGCAGAAGAAGCACCGGCTA
>ZSR.D_1117:D00780:73:HLVCNBCXX:1:1105:1294:45889 2:N:0:ATCTCG
GGAATATTGCGCAATGGGGGCAACCCTGACGCAGCCATGCCGCGTGTGTGAAGAAGGCCC
TAGGGTTGTAAAGCACTTTCAATTGGGAGGAAAAGCTGCAGCTTAATACGCTGT
>ZSR.D_1118:D00780:73:HLVCNBCXX:1:1105:6786:45924 2:N:0:ATCTCG
GGAATATTGGACAATGGGGGCAACCCTGATCCAGCAATGCCACGTGTGTGAAGAAGGCCT
GAGGGTTGTAAAGCACTTTAGTCAGGGAGGAAGGCTCTGTGGTTAATAGCCATGGGGAT
>ZSR.D_1119:D00780:73:HLVCNBCXX:1:1105:15224:45921 2:N:0:ATCTCG
GGAATATTGCACAATGGGGGAAACCCTGATGCAGCAACGCCGCGTGGAGGATGACACATT
TCGGTGCGTAAACTCCTTTTATATAGGAAGATAATGACGGTACTATATGAATAAGCACCG
GCTAAC
>ZSR.D_1120:D00780:73:HLVCNBCXX:1:1105:8027:46232 2:N:0:ATCTCG
GGAATATTGGACAATGGGCGAAAGCCTGATCCAGCAATACCGCGTGTGTGAAGAAGGCCC
GAGGGTTGTAAAGCACTTTCAATTGTGAAGAGGGGATAGTTAGTTAATACCTGTCTATCC
TGACG
>ZSR.D_1121:D00780:73:HLVCNBCXX:1:1105:9388:46160 2:N:0:ATCTCG
GGAATATTGGACAATGGGCGAAAGCCTGATCCAGCAATACCGCGTGTGTGAAGAAGGCCC
GAGGGTTGTAAAGCACTTTCAATTGTGAAGAGGGGATAGTTAGTTAATACCTGTCTATC
>ZSR.D_1122:D00780:73:HLVCNBCXX:1:1105:14189:46118 2:N:0:ATCTCG
GGAATATTGCGCAATGGGGGAAACCCTGACGCAGCCATGCCGCGTGAGTGACGAAGGCCT
TAGGGTTGTAAAGCTCTTTCGCTAGGGAAGATAATGACGGTACCTAGTAAAGAAGCCCCG
GCTAAC
>ZSR.D_1123:D00780:73:HLVCNBCXX:1:1105:14723:46090 2:N:0:ATCTCG
GGAATATTGCACAATGGGCGCAAGCCTGATGCAGCCATGCCGCGTGTGTGAAGAAGGCTC
TAGGGTTGTAAAGCACTTTCAGCAGTGAGGAAAGGTTAGTAGT
>ZSR.D_1124:D00780:73:HLVCNBCXX:1:1105:19838:46038 2:N:0:ATCTCG
GGAATATTGCACAATGGGGGAAACCCTGATGCAGCAACGCCGCGTGGAGGATGACACATT
TCGGTGCGTAAACTCCTTTTATATAGGAAGATAATGACGGTACTATATGAATAAGCACCG
GCTAACTCCGTGCCAGCAGCCGCG
>ZSR.D_1125:D00780:73:HLVCNBCXX:1:1105:2443:46332 2:N:0:ATCTCG
GGAATATTGGACAATGGGCGAAAGCCTGATCCAGCAATACCGCGTGTGTGAAGAAGGCCC
GAGGGTTGTAAAGCACTTTCAATTGTGAAGAGGGGATAGTTAGTTAATACCTGTCTATCC
TGAC
>ZSR.D_1126:D00780:73:HLVCNBCXX:1:1105:3245:46386 2:N:0:ATCTCG
GGAATATTGCACAATGGGCGCAAGCCTGATGCAGCCATGCCGCGTGTGTGAAGAAGGCTC
TAGGGTTGTAAAGCACTTTCAGCAGTGAGGAAAGCTTGTTGGTTAATAGCCATCAAGTGT
GACGTTAACTGCAGAAGAAGCAC
>ZSR.D_1127:D00780:73:HLVCNBCXX:1:1105:11280:46370 2:N:0:ATCTCG
GGAATATTGCACAATGGGCGCAAGCCTGATGCAGCCATGCCGCGTGTGTGAAGAAGGCTC
TAGGGTTGTAAAGCACTTTCAGCAGTGAGGAAAGCTTGTTGGTTAATACCCATCAAGTGT
GA
>ZSR.D_1128:D00780:73:HLVCNBCXX:1:1105:12920:46360 2:N:0:ATCTCG
GGAATATTGCACAATGGGCGCAAGCCTGATGCAGCCATGCCGCGTGTGTGAAGAAGGCTC
TAGGGTTGTAAAGCACTTTCAGCAGTGAGGAAAGCTTGTTGGTTAATAGCCATCAAGTG
>ZSR.D_1129:D00780:73:HLVCNBCXX:1:1105:13076:46421 2:N:0:ATCTCG
GGAATCTTGCGCAATGGGCGAAAGCCTGACGCAGCCACGCCGCGTGCCGGAAGACGGCCC
TATGGGTTGTAAACGGCTTTTGCCAGGGAAGAACGACCGGATTTCGATCTGGTGTGACGG
TA
>ZSR.D_1130:D00780:73:HLVCNBCXX:1:1105:17856:46382 2:N:0:ATCTCG
GGAATATTGCACAATGGGCGCAAGCCTGATGCAGCCATGCCGCGTGTGTGAAGAAGGCTT
TCGGGTTGTAAAGCACTTTCATCAGTGAGGAAAGGTTGATGGTTAATACCCATTAACTGT
GACGTTAA
>ZSR.D_1131:D00780:73:HLVCNBCXX:1:1105:4051:46680 2:N:0:ATCTCG
GGAATTTTGGACAATGGGGGAAACCCTGATCCAGCCATCCCGCGTGAGTGAAGAAGGCCT
TCGGGTTGTAAAGCTCTTTCGAAAGTGAAGAAAACTTATTTCGTAATATGTTATAAGTAT
GACGGTAAC
>ZSR.D_1132:D00780:73:HLVCNBCXX:1:1105:4677:46536 2:N:0:ATCTCG
GGAATATTGCACAATGGGCGCAAGCCTGATGCAGCCATGCCGCGTGTGTGAAGAAGGCTC
TAGGGTTGTAAAGCACTTTCAGCAGTGAGGAAAGCTTGTTGGTTAATACCCATCAAGTGT
GACGTT
>ZSR.D_1133:D00780:73:HLVCNBCXX:1:1105:7778:46644 2:N:0:ATCTCG
GGAATATTGGGCAATGGACGCAAGTCTGACCCAGCCATGCCGCGTGCAGGAAGACTGCCC
TATGGGTTGTAAACTGCTTTTTTACGGGAAGAATAAGGGGTACGAGTACCCTGGTGACGG
TACCG
>ZSR.D_1134:D00780:73:HLVCNBCXX:1:1105:10948:46656 2:N:0:ATCTCG
GGAATATTGGACAATGGGCGAAAGCCTGATCCAGCAATACCGCGTGTGTGAAGAAGGCCC
GAGGGTTGTAAAGCACTTTCAATTGTGAAGAGGGGATAGTTAGTTAATACCTGTCTATC
>ZSR.D_1135:D00780:73:HLVCNBCXX:1:1105:12290:46697 2:N:0:ATCTCG
GGAATATTGGACAATGGGCGCAAGCCTGATCCAGCCATGCCGCGTGTGTGAAGAAGGCTT
TCGGGTTGTAAAGCACTTTCAGTCGGGAGGAAGGCTGCCTAGTTAATACCTAGGTAGATT
GACGTTACCGACAGAAG
>ZSR.D_1136:D00780:73:HLVCNBCXX:1:1105:13734:46713 2:N:0:ATCTCG
GGAATATTGCACAATGGGCGCAAGCCTGATGCAGCCATGCCGCGTGTGTGAAGAAGGCTT
TCGGGTTGTAAAGCACTTTCATCAGTGAGGAAAGGTTGATGGTTAATACCCATTAACTGT
GA
>ZSR.D_1137:D00780:73:HLVCNBCXX:1:1105:14732:46701 2:N:0:ATCTCG
GGAATATTGCACAATGGGCGCAAGCCTGATGCAGCCATGCCGCGTGTGTGAAGAAGGCCT
TCGGGTTGTAAAGCACTTTCAGCGAGGAGGAAGGGTTAGTAGTTAATACCTGCTAGCTTT
GACGTTACT
>ZSR.D_1138:D00780:73:HLVCNBCXX:1:1105:18351:46608 2:N:0:ATCTCG
GGAATATTGCACAATGGGGGAAACCCTGATGCAGCAACGCCGCGTGGAGGATGACACATT
TCGGTGCGTAAACTCCTTTTATATAGGAAGATAATGACGGTACTATATGAATAAGCACCG
GCTAACTCCGTGCCAGC
>ZSR.D_1139:D00780:73:HLVCNBCXX:1:1105:7191:46820 2:N:0:ATCTCG
GGAATATTGCACAATGGAGGAAACTCTGATGCAGCCATGCCGCGTGTGTGAAGAAGGCCT
TAGGGTTGTAAAGCACTTTCAGTAGGGAGGAAAAAGCTGGGTTAATACCCCAGTTCTATG
AC
>ZSR.D_1140:D00780:73:HLVCNBCXX:1:1105:15601:46868 2:N:0:ATCTCG
GGAATATTGCACAATGGGCGAAAGCCTGATGCAGCCATGCCGCGTGTGTGAAGAAGGCTC
TAGGGTCGTAAAGCACTTTCAGTAGGGAGGAAAGGAGTGTAGTTAATACCTGCATTCTGT
GACGTTACCTA
>ZSR.D_1141:D00780:73:HLVCNBCXX:1:1105:16727:46954 2:N:0:ATCTCG
GGAATATTGCACAATGGGGGAGACCCTGATGCAGCAACGCCGCGTGGAGGATGACACATT
TCGGTGCGTAAACTCCTTTTATATAGGAAGATAATGACGGTACTATATGAATAAGCGCCG
GCTAACTC
>ZSR.D_1142:D00780:73:HLVCNBCXX:1:1105:18926:46855 2:N:0:ATCTCG
GGAATATTGGACAATGCCCGAGAGGGTGATCCAGCCATGCCGCGTGCAGGATGACGGCCC
TCTGGGTTGTAAACTGCTTTTATATAGGAAGAATAGCTTTGATTTATCAGAGTATGACGG
TACTATATGAA
>ZSR.D_1143:D00780:73:HLVCNBCXX:1:1105:18555:47208 2:N:0:ATCTCG
GGAATATTGCACAATGGGCGCAAGCCTGATGCAGCCATGCCGCGTGTGTGAAGAAGGCCT
TCGGGTTGTAAAGCACTTTCAGCGAGGAGGAAGGGTTAGTAGTTAATACCTGCTAGCTTT
GACGTTACTCGCAGAAGAAGCACCGGCT
>ZSR.D_1144:D00780:73:HLVCNBCXX:1:1105:2245:47279 2:N:0:ATCTCG
GGAATCTTGGACAATGGGGGCAACCCTGATCCAGCCATGCCGCGTGAGTGATGAAGGCCT
TAGGGTCGTAAAGCTCTTTCGCCAGGGATGATAATGACAGTACCTGGTAAAGAAACCCCG
GCT
>ZSR.D_1145:D00780:73:HLVCNBCXX:1:1105:11812:47280 2:N:0:ATCTCG
GGAATATTGCACAATGGGGGAAACCCTGATGCAGCCATGCCGCGTGTGTGAAGAAGGCCT
TCGGGTTGTAAAGCACTTTCAGTGGGGAGGAAAGGGTGATGCCTAATACGTATCATCTGT
GA
>ZSR.D_1146:D00780:73:HLVCNBCXX:1:1105:17684:47350 2:N:0:ATCTCG
GGAATATTGCACAATGGGCGCAAGCCTGATGCAGCCATGCCGCGTGTGTGAAGAAGGCCT
TCGGGTTGTAAAGCACTTTCAGCGAGGAGGAAGGGTTAGTAGTTAATACCTGCTAGCTTT
GACGTTACT
>ZSR.D_1147:D00780:73:HLVCNBCXX:1:1105:17604:47386 2:N:0:ATCTCG
GGAATATTGGACAATGGGGGCAACCCTGATCCAGCCATGCCGCGTGTGTGAAGAAGGCCT
TCGGGTTGTAAAGCACTTTCAGTGAGGAAGAAGGCCTGCGGGTTAATAGCCGGCAGGAAG
GACATCACTCACAGAAGAAGCA
>ZSR.D_1148:D00780:73:HLVCNBCXX:1:1105:2600:47713 2:N:0:ATCTCG
GGAATATTGCACAATGGGCGCAAGCCTGATGCAGCCATGCCGCGTGTGTGAAGAAGGCTC
TAGGGTTGTAAAGCACTTTCAGCAGTGAGGAAAGCTTGTTGGTTAATACCCATCAAGTGT
GACGTTAACTGCAGAAGAAGCACCGGCT
>ZSR.D_1149:D00780:73:HLVCNBCXX:1:1105:17305:47714 2:N:0:ATCTCG
GGAATATTGGACAATGGGGGCAACCCTGATCCAGCCATGCCGCGTGTGTGAAGAAGGCCT
TCGGGTTGTAAAGCACTTTCAGTGAGGAAGAAGGCCTGCGGGTTAATAGCCGGCAGGAAG
GACATCACT
>ZSR.D_1150:D00780:73:HLVCNBCXX:1:1105:1154:47880 2:N:0:ATCTCG
GGAATATTGGACAATGGGGGCAACCCTGATCCAGCAATGCCGCGTGTGTGAAGAAGGCCT
GCGGGTTGTAAAGCACTTTCAGCAGTGAAGAAAAGCTGACGGTTAATACCCGTCAGTCTT
GACATTAACTGCAGAAGA
>ZSR.D_1151:D00780:73:HLVCNBCXX:1:1105:5065:47879 2:N:0:ATCTCG
GGAATATTGCGCAATGGGGGGAACCCTGACGCAGCCATGCCGCGTGTGTGAAGAAGGCCT
TCGGGTTGTAAAGCACTTTCAGTTATGAGGAAAGGTTGGTAGTTAATACCTGCC
>ZSR.D_1152:D00780:73:HLVCNBCXX:1:1105:11620:47943 2:N:0:ATCTCG
GGAATATTGCACAATGGGGGAAACCCTGATGCAGCAACGCCGCGTGGAGGATGACACATT
TCGGTGCGTAAACTCCTTTTATATAGGAAGATAATGACGGTACTATATGAATAAGCACCG
GC
>ZSR.D_1153:D00780:73:HLVCNBCXX:1:1105:14679:47880 2:N:0:ATCTCG
GGAATATTGGACAATGGGGGCAACCCTGATCCAGCAATGCCACGTGTGTGAAGAAGGCCT
GAGGGTTGTAAAGCACTTTAGCCAGGGAGGAAAGTTATGCTGTTAATAGCGGCATGATGT
GACGTTAC
>ZSR.D_1154:D00780:73:HLVCNBCXX:1:1105:14822:47969 2:N:0:ATCTCG
GGAATATTGGGCAATGGAGGCAACTCTGACCCAGCCATGCCGCGTGCAGGAAGAAGGTCC
TATGGATTGTAAACTGCTTTTATTTGGGAATAAACCTGGGTACGTGTACCCAGCTGAATG
TACCAAAC
>ZSR.D_1155:D00780:73:HLVCNBCXX:1:1105:17473:47780 2:N:0:ATCTCG
GGAATTTTGGACAATGGGGGAAACCCTGATCCAGCCATCCCGCGTGAGTGAAGAAGGCCT
TCGGGTTGTAAAGCTCTTTCGAAAGTGAAGAAAACTTATTTCGTAATATGTTATAAGTAT
GACGGTAAC
>ZSR.D_1156:D00780:73:HLVCNBCXX:1:1105:3657:48020 2:N:0:ATCTCG
GGAATATTGCACAATGGGCGCAAGCCTGATGCAGCCATGCCGCGTGTGTGAAGAAGGCTC
TAGGGTTGTAAAGCACTTTCAGCAGTGAGGAAAGCTTGTTGGTTAATACCCATCAAGTGT
GACGTTAACTGCAG
>ZSR.D_1157:D00780:73:HLVCNBCXX:1:1105:12168:48073 2:N:0:ATCTCG
GGAATATTGCACAATGGGGGAAACCCTGATGCAGCAACGCCGCGTGGAGGATGACACATT
TCGGTGCGTAAACTCCTTTTATATAGGAAGATAATGACGGTACTATATGAATAAGCACC
>ZSR.D_1158:D00780:73:HLVCNBCXX:1:1105:12262:48157 2:N:0:ATCTCG
GGAATATTGCACAATGGGCGCAAGCCTGATGCAGCCATGCCGCGTGTGTGAAGAAGGCCT
TCGGGTTGTAAAGCACTTTCAGCGAGGAGGAAGGGTTAGTAGTTAATACCTGCTAGCTTT
GACGTTACTCGCAGAAGA
>ZSR.D_1159:D00780:73:HLVCNBCXX:1:1105:18321:48162 2:N:0:ATCTCG
GGAATATTGCACAATGGGGGAAACCCTGATGCAGCAACGCCGCGTGGAGGATGACACATT
TCGGTGCGTAAACTCCTTTTATATAGGAAGATAATGACGGTACTATATGAATAAGCACCG
GC
>ZSR.D_1160:D00780:73:HLVCNBCXX:1:1105:1826:48363 2:N:0:ATCTCG
GGAATATTGCACAATGGGCGAAAGCCTGATGCAGCCATGCCGCGTGTGTGAAGAAGGCTC
TAGGGTTGTAAAGCACTTTCAGTAGGGAGGAAAGGTTGAAGGTTAATACCCTTTGGCTGT
GACGTTACCTACAGAAGAAGCAC
>ZSR.D_1161:D00780:73:HLVCNBCXX:1:1105:3083:48251 2:N:0:ATCTCG
CGAATCATCCACAATGGGCGAAAGCCTGATGGTGCGACGTCGCGTGGGGGATGACGGTCT
TCGGATTGTAAACCCCTGTCACTAAGGAGCAAAAACTAGGTTCATAGCCTAGCTTGAG
>ZSR.D_1162:D00780:73:HLVCNBCXX:1:1105:11480:48263 2:N:0:ATCTCG
GGAATATTGCACAATGGGGGAAACCCTGATGCAGCAACGCCGCGTGGAGGATGACACATT
TCGGTGCGTAAACTCCTTTTATATAGGAAGATAATGACGGTACTATATGAATAAGCACCG
GCTAACTC
>ZSR.D_1163:D00780:73:HLVCNBCXX:1:1105:18460:48323 2:N:0:ATCTCG
GGAATATTGCACAATGGGGGAAACCCTGATGCAGCAACGCCGCGTGGAGGATGACACATT
TCGGTGCGTAAACTCCTTTTATATAGGAAGATAATGACGGTACTATATGAATAAGCACCG
GC
>ZSR.D_1164:D00780:73:HLVCNBCXX:1:1105:3721:48522 2:N:0:ATCTCG
GGAATATTGCACAATGGGGGAAACCCTGATGCAGCAACGCCGCGTGGAGGATGACACATT
TCGGTGCGTAAACTCCTTTTATATAGGAAGATAATGACGGTACTATATGAATAAGCACCG
GCTAACTC
>ZSR.D_1165:D00780:73:HLVCNBCXX:1:1105:3685:48631 2:N:0:ATCTCG
GGAATATTGCACAATGGGCGCAAGCCTGATGCAGCCATGCCGCGTGTGTGAAGAAGGCTC
TAGGGTTGTAAAGCACTTTCAGTGGGGAGGAAAAGCTAGTAGTTAATACCTGCTAGCCGT
GACGTTACC
>ZSR.D_1166:D00780:73:HLVCNBCXX:1:1105:4475:48533 2:N:0:ATCTCG
GGAATATTGCACAATGGGCGCAAGCCTGATGCAGCCATGCCGCGTGTGTGAAGAAGGCTC
TAGGGTTGTAAAGCACTTTCAGCAGTGAGGAAAGCTTGTTGGTTAATAGCCATCAAGTGT
GACGTTAACTGCAGAAG
>ZSR.D_1167:D00780:73:HLVCNBCXX:1:1105:4567:48607 2:N:0:ATCTCG
GGAATTTTGGACAATGGGGGAAACCCTGATCCAGCCATCCCGCGTGAGTGAAGAAGGCCT
TCGGGTTGTAAAGCTCTTTCGAAAGTGAAGAAAACTTATTTCGTAATATGTTATAAGTAT
GACGGTAACTTTAGAAGAAGCACCGGCT
>ZSR.D_1168:D00780:73:HLVCNBCXX:1:1105:4771:48734 2:N:0:ATCTCG
GGAATATTGCACAATGGGCGCAAGCCTGATGCAGCCATGCCGCGTGTGTGAAGAAGGCCT
TCGGGTTGTAAAGCACTTTCAGCGAGGAGGAAGGGTTAGTAGTTAATACCTGCTAGCTTT
GACGTT
>ZSR.D_1169:D00780:73:HLVCNBCXX:1:1105:12463:48555 2:N:0:ATCTCG
GGAATTTTCCGCAATGGGCGAAAGCCTGACGGAGCAATCTCGCGTGAGGGATGACGGCCT
ATGGGTTGTAAACCTCTTTTTTCAGGGAGGAATAAATGACGTGTACCTGAAGAATAAGCA
TCGGC
>ZSR.D_1170:D00780:73:HLVCNBCXX:1:1105:4124:48973 2:N:0:ATCTCG
GGAATATTGGACAATGGGGGCAACCCTGATCCAGCAATGCCACGTGTGTGAAGAAGGCCT
GAGGGTTGTAAAGCACTTTAGTCAGGGAGGAAGGCTCTGTGGTTAATAGCCATGGGGATT
GACGTTACCTGAAGA
>ZSR.D_1171:D00780:73:HLVCNBCXX:1:1105:9386:48752 2:N:0:ATCTCG
GGAATATTGCACAATGGGCGAAAGCCTGATGCAGCCATGCCGCGTGTGTGAAGAAGGCTC
TAGGGTTGTAAAGCACTTTCAGTAGGGAGGAAAGGTTGAAGGTTAATACCCTTTGGCTGT
GACGT
>ZSR.D_1172:D00780:73:HLVCNBCXX:1:1105:20863:48757 2:N:0:ATCTCG
GGAATATTGCACAATGGGCGCAAGCCTGATGCAGCCATGCCGCGTGTGTGAAGAAGGCCT
TCGGGTTGTAAAGCACTTTCAGCGAGGAGGAAGGGTTAGTAGTTAATACCTGCTAGCTTT
GACGTTACT
>ZSR.D_1173:D00780:73:HLVCNBCXX:1:1105:3852:49114 2:N:0:ATCTCG
GGAATATTGCACAATGGGCGCAAGCCTGATGCAGCCATGCCGCGTGTGTGAAGAAGGCCT
TCGGGTTGTAAAGCACTTTCAGCGAGGAGGAAGGGTTAGTAGTTAATACCTGCTAGCTTT
GACGTT
>ZSR.D_1174:D00780:73:HLVCNBCXX:1:1105:8587:49120 2:N:0:ATCTCG
GGAATATTGCACAATGGGGGAAACCCTGATGCAGCAACGCCGCGTGGAGGATGACACATT
TCGGTGCGTAAACTCCTTTTATATAGGAAGATAATGACGGTACTATATGAATAAGCGCCG
GC
>ZSR.D_1175:D00780:73:HLVCNBCXX:1:1105:17477:49037 2:N:0:ATCTCG
GGAATATTGCACAATGGGCGCAAGCCTGATGCAGCCATGCCGCGTGTGTGAAGAAGGCCT
TCGGGTTGTAAAGCACTTTCAGCGAGGAGGAAGGGTTAGTAGTTAATACCTGCTAGCTTT
GACGTTACT
>ZSR.D_1176:D00780:73:HLVCNBCXX:1:1105:17600:49051 2:N:0:ATCTCG
GGAATCTTGGACAATGGGGGCAACCCTGATCCAGCCATGCCGCGTGAGTGATGAAGGCCT
TAGGGTCGTAAAGCTCTTTCGCCAGGGATGATAATGACAGTACCTGGTAAAGAAACCCCG
GCTAACTCCGTGCCAGC
>ZSR.D_1177:D00780:73:HLVCNBCXX:1:1105:17600:49139 2:N:0:ATCTCG
GGAATATTGCACAATGGGGGAAACCCTGATGCAGCAACGCCGCGTGGAGGATGACACATT
TCGGTGCGTAAACTCCTTTTATATAGGAAGATAATGACGGTACTATATGAATAAGCACCG
GCTAACTCC
>ZSR.D_1178:D00780:73:HLVCNBCXX:1:1105:1439:49328 2:N:0:ATCTCG
GGAATATTGGACAATGGGCGCAAGCCTGATCCAGCAATGCCGCGTGTGTGAAGAAGGCCT
GCGGGTTGTAAAGCACTTTCAGTGGAGAAGAAAAGCCTACGGTTAATACCCGTAAGTCTT
GACGTA
>ZSR.D_1179:D00780:73:HLVCNBCXX:1:1105:2479:49434 2:N:0:ATCTCG
GGAATATTGCGCAATGGAGGAAACTCTGACGCAGCCATGCCGCGTGAAGGAATGAATGCC
CTATGGGTTGTAAACTTCTTTTATGTAGGAAGAAACGCAGATACGTGTATCTGTTTGACG
>ZSR.D_1180:D00780:73:HLVCNBCXX:1:1105:2573:49422 2:N:0:ATCTCG
GGAATATTGCACAATGGGCGCAAGCCTGATGCAGCCATGCCGCGTGTGTGAAGAAGGCTC
TAGGGTTGTAAAGCACTTTCAGCAGTGAGGAAAGGTTAGTAGTTAATACCTGCTAGCTGT
GACGTT
>ZSR.D_1181:D00780:73:HLVCNBCXX:1:1105:4275:49479 2:N:0:ATCTCG
GGAATATTGCACAATGGGCGCAAGCCTGATGCAGCCATGCCGCGTGTGTGAAGAAGGCCT
TCGGGTTGTAAAGCACTTTCAGCGAGGAGGAAGGGTTAGTAGTTAATACCTGCTAGCTTT
GACGTTACTCGCAGAAGAAGCAC
>ZSR.D_1182:D00780:73:HLVCNBCXX:1:1105:6726:49316 2:N:0:ATCTCG
GGAATATTGCACAATGGGCGCAAGCCTGATGCAGCCATGCCGCGTGTGTGAAGAAGGCTC
TAGGGTTGTAAAGCACTTTCAGCAGTGAGGAAAGCTTGTTGGTTAATAGCCATCAAGTGT
GACGTT
>ZSR.D_1183:D00780:73:HLVCNBCXX:1:1105:9296:49251 2:N:0:ATCTCG
GGAATATTGCACAATGGGCGCAAGCCTGATGCAGCCATGCCGCGTGTGTGAAGAAGGCCT
TCGGGTTGTAAAGCACTTTCAGCGAGGAGGAAGGGTTAGTAGTTAATACCTGCTAGCTTT
GACGT
>ZSR.D_1184:D00780:73:HLVCNBCXX:1:1105:13242:49287 2:N:0:ATCTCG
GGAATATTGGACAATGGGCGAAAGCCTGATCCAGCAATACCGCGTGTGTGAAGAAGGCCC
GAGGGTTGTAAAGCACTTTCAATTGTGAAGAGGGGATAGTTAGTTAATACCTGTCTATC
>ZSR.D_1185:D00780:73:HLVCNBCXX:1:1105:18124:49476 2:N:0:ATCTCG
GGAATATTGCACAATGGGCGCAAGCCTGATGCAGCCATGCCGCGTGTGTGAAGAAGGCCT
TCGGGTTGTAAAGCACTTTCAGCGAGGAGGAAGGGTTAGTAGTTAATACCTGCTAGCTTT
GACGTTACT
>ZSR.D_1186:D00780:73:HLVCNBCXX:1:1105:3488:49632 2:N:0:ATCTCG
GGAATATTGCACAATGGGCGCAAGCCTGATGCAGCCATGCCGCGTGTGTGAAGAAGGCTC
TAGGGTTGTAAAGCACTTTCAGCAGTGAGGAAAGCTTGTTGGTTAATACCCATCAAGTGT
GACGTTAACTGCAGAAG
>ZSR.D_1187:D00780:73:HLVCNBCXX:1:1105:6648:49552 2:N:0:ATCTCG
GGAATATTGCACAATGGGCGCAAGCCTGATGCAGCCATGCCGCGTGTGTGAAGAAGGCTT
TCGGGTTGTAAAGCACTTTCATCAGTGAGGAAAGGTTGATGGTTAATACCCATTAACTGT
GACGT
>ZSR.D_1188:D00780:73:HLVCNBCXX:1:1105:14142:49576 2:N:0:ATCTCG
GGAATATTGCACAATGGGCGCAAGCCTGATGCAGCCATGCCGCGTGTGTGAAGAAGGCCT
TCGGGTTGTAAAGCACTTTCAGCGAGGAGGAAGGGTTAGTAGTTAATACCTGCTAGCTTT
GACGTT
>ZSR.D_1189:D00780:73:HLVCNBCXX:1:1105:17856:49621 2:N:0:ATCTCG
GGAATATTGCACAATGGGCGAAAGCCTGATGCAGCAATGCCGCGTGGAGGATGACGCATC
TAGGTGTGTAAACTCCTTTTATATGAGAAGATAATGACGGTATCATATGAATAAGCACCG
GCTAACTCC
>ZSR.D_1190:D00780:73:HLVCNBCXX:1:1105:1906:49831 2:N:0:ATCTCG
GGAATATTGGACAATGGGCGAAAGCCTGATCCAGCAATACCGCGTGTGTGAAGAAGGCCC
GAGGGTTGTAAAGCACTTTCAATTGTGAAGAGGGGATAGTTAGTTAATACCTGTCTATCC
TGACGTTAACTTTAGAAG
>ZSR.D_1191:D00780:73:HLVCNBCXX:1:1105:2116:49917 2:N:0:ATCTCG
GGAATATTGCACAATGGGCGAAAGCCTGATGCAGCCATGCCGCGTGTGTGAAGAAGGCTC
TAGGGTTGTAAAGCACTTTCAGTAGGGAGGAAAGGTTGATGGTTAATACCCATTAGCTGT
GACGTTACCTACAGAAG
>ZSR.D_1192:D00780:73:HLVCNBCXX:1:1105:3905:49877 2:N:0:ATCTCG
GGAATATTGCACAATGGGGGAAACCCTGATGCAGCAACGCCGCGTGGAGGATGACACATT
TCGGTGCGTAAACTCCTTTTATATAGGAAGATAATGACGGTACTATATGAATAAGCACCG
GCTAACTCC
>ZSR.D_1193:D00780:73:HLVCNBCXX:1:1105:5429:49861 2:N:0:ATCTCG
GGAATATTGCACAATGGGCGCAAGCCTGATGCAGCCATGCCGCGTGTGTGAAGAAGGCTT
TCGGGTTGTAAAGCACTTTCATCAGTGAGGAAAGGTTGATGGTTAATACCCATTAACTGT
GACGTT
>ZSR.D_1194:D00780:73:HLVCNBCXX:1:1105:9906:49861 2:N:0:ATCTCG
GGAATATTGCACAATGGGGGAAACCCTGATGCAGCAACGCCGCGTGGAGGATGACACATT
TCGGTGCGTAAACTCCTTTTATATAGGAAGATAATGACGGTACTATATGAATAAGCACCG
GCTAACTCCGTGCCA
>ZSR.D_1195:D00780:73:HLVCNBCXX:1:1105:9753:49919 2:N:0:ATCTCG
GGAATCTTAGACAATGGGGGAAACCCTGATCTAGCCATGCCGCGTGAGTGATGAAGGCCC
TAGGGTCGTAAAGCTCTTTCGCCAGGGATGATAATGACAGTACCTGGTAAAGAAACCCC
>ZSR.D_1196:D00780:73:HLVCNBCXX:1:1105:11054:49838 2:N:0:ATCTCG
GGAATATTGGACAATGGGCGAAAGCCTGATCCAGCAATACCGCGTGTGTGAAGAAGGCCC
GAGGGTTGTAAAGCACTTTCAATTGTGAAGAGGGGATAGTTAGTTAATACCTGTCTATCC
TGACG
>ZSR.D_1197:D00780:73:HLVCNBCXX:1:1105:13459:49871 2:N:0:ATCTCG
GGAATATTGCACAATGGGCGCAAGCCTGATGCAGCCATGCCGCGTGTGTGAAGAAGGCTC
TAGGGTTGTAAAGCACTTTCAGCAGTGAGGAAAGCTTGTTGGTTAATAGCCATCAAGTGT
GACGTTAA
>ZSR.D_1198:D00780:73:HLVCNBCXX:1:1105:19991:49949 2:N:0:ATCTCG
GGAATATTGCGCAATGGGGGGAACCCTGACGCAGCCATGCCGCGTGTGTGAAGAAGGCCT
TCGGGTTGTAAAGCACTTTCAGTTATGAGGAAAGGTTGGTAGTTAATACCTGCCATCTGT
GACGTTAA
>ZSR.D_1199:D00780:73:HLVCNBCXX:1:1105:11644:50034 2:N:0:ATCTCG
GGAATATTGCACAATGGGGGAAACCCTGATGCAGCCATGCCGCGTGTGTGAAGAAGGCCT
TCGGGTTGTAAAGCACTTTCAGCGAGGAGGAAAGGGTGTAAGTTAATACCTTACATCTG
>ZSR.D_1200:D00780:73:HLVCNBCXX:1:1105:12067:50212 2:N:0:ATCTCG
GGAATATTGGACAATGGGCGAAAGCCTGATCCAGCAATGCCATGTGTGTGAAGAAGGCTC
TAGGGTTGTAAAGCACTTTAGTTGGGGAGGAAAGCTTATGAGTTAATAGCTCATGAGAAG
GACGTTACCCAAAGAATA
>ZSR.D_1201:D00780:73:HLVCNBCXX:1:1105:12419:50011 2:N:0:ATCTCG
GGAATATTGGACAATGGGCGCAAGCCTGATCCAGCCATGCCGCGTGTGTGAAGAAGGCTT
TCGGGTTGTAAAGCACTTTCAGTCGGGAGGAAGGCTGCCTAGTTAATACCTAGGTAGAT
>ZSR.D_1202:D00780:73:HLVCNBCXX:1:1105:13076:50027 2:N:0:ATCTCG
GGAATATTGCACAATGGGCGAAAGCCTGATGCAGCCATGCCGCGTGTGTGAAGAAGGCTC
TAGGGTTGTAAAGCACTTTCAGTAGGGAGGAAAGGTTGATGGTTAATACCCATTAGCTGT
GACGTTACCTACAG
>ZSR.D_1203:D00780:73:HLVCNBCXX:1:1105:13010:50218 2:N:0:ATCTCG
GGAATATTGCACAATGGGGGAAACCCTGATGCAGCAACGCCGCGTGGAGGATGACACATT
TCGGTGCGTAAACTCCTTTTATATAGGAAGATAATGACGGTACTATATGAATAAGCACC
>ZSR.D_1204:D00780:73:HLVCNBCXX:1:1105:15812:50088 2:N:0:ATCTCG
GGAATCTTGGACAATGGGCGCAAGCCTGATCCAGCCATGCCGCGTGAGTGATGAAGGCCT
TAGGGTCGTAAAGCTCTTTCGCCAGAGATGATAATGACAGTATCAGGTAAAGAAACCCCG
GCTAACTC
>ZSR.D_1205:D00780:73:HLVCNBCXX:1:1105:19513:50147 2:N:0:ATCTCG
GGAATATTGCACAATGGGGGAAACCCTGATGCAGCAACGCCGCGTGGAGGATGACACATT
TCGGTGCGTAAACTCCTTTTATATAGGAAGATAATGACGGTACTATATGAATAAGCGCCG
GCTAACTCCGTGCCAGCAGCCG
>ZSR.D_1206:D00780:73:HLVCNBCXX:1:1105:1143:50364 2:N:0:ATCTCG
GGAATATTGCACAATGGGGGAAACCCTGATGCAGCAACGCCGCGTGGAGGATGACACATT
TCGGTGCGTAAACTCCTTTTATATAGGAAGATAATGACGGTACTATATGAATAAGCACCG
GCTAACTCCGTGCC
>ZSR.D_1207:D00780:73:HLVCNBCXX:1:1105:1125:50446 2:N:0:ATCTCG
GGAATATTGGACAATGGGCGAAAGCCTGATCCAGCAATACCGCGTGTGTGAAGAAGGCCC
GAGGGTTGTAAAGCACTTTCAATTGTGAAGAGGGGATAGTTAGTTAATACCTGTCTATCC
TGACG
>ZSR.D_1208:D00780:73:HLVCNBCXX:1:1105:4722:50493 2:N:0:ATCTCG
GGAATATTGGTCAATGGGCGCAAGCCTGAACCAGCCATGCCGCGTGTATGAAGAAGGCCC
TCGGGTCGTAAAGTACTTTTATGTAGGAAGAACGCGATCATGCGTGATCGTCTGACGGTA
CTACACGAATAAGC
>ZSR.D_1209:D00780:73:HLVCNBCXX:1:1105:7471:50260 2:N:0:ATCTCG
GGAATATTGGACAATGGGGGCAACCCTGATCCAGCAATGCCACGTGTGTGAAGAAGGCCT
GAGGGTTGTAAAGCACTTTAGTCAGGGAGGAAGGCTCTGTGGTTAATAGCCATGGGGATT
GACGTTACC
>ZSR.D_1210:D00780:73:HLVCNBCXX:1:1105:11482:50300 2:N:0:ATCTCG
GGAATATTGGACAATGGGGGCAACCCTGATCCAGCCATGCCGCGTGTGTGAAGAAGGCCT
TCGGGTTGTAAAGCACTTTCAGTGAGGAAGAAGGCCTGCGGGTTAATAGCCGGCAGGAA
>ZSR.D_1211:D00780:73:HLVCNBCXX:1:1105:12799:50357 2:N:0:ATCTCG
GGAATCTTGGACAATGGGCGCAAGCCTGATCCAGCCATGCCGCGTGAGTGATGAAGGCCT
TAGGGTCGTAAAGCTCTTTCGCCAGGGATGATAATGACAGTACCTGGTAAAGAAACCCC
>ZSR.D_1212:D00780:73:HLVCNBCXX:1:1105:15038:50365 2:N:0:ATCTCG
GGAATATTGCACAATGGGGGAAACCCTGATGCAGCAACGCCGCGTGGAGGATGACACATT
TCGGTGCGTAAACTCCTTTTATATAGGAAGATAATGACGGTACTATATGAATAAGCACCG
GCTAA
>ZSR.D_1213:D00780:73:HLVCNBCXX:1:1105:16641:50352 2:N:0:ATCTCG
GGAATATTGCACAATGGGGGAAACCCTGATGCAGCAACGCCGCGTGGAGGATGACACATT
TCGGTGCGTAAACTCCTTTTATATAGGAAGATAATGACGGTACTATATGAATAAGCACCG
GCTAACTCCGTGCCAGCA
>ZSR.D_1214:D00780:73:HLVCNBCXX:1:1105:17759:50351 2:N:0:ATCTCG
GGAATATTGCACAATGGGCGCAAGCCTGATGCAGCCATGCCGCGTGTGTGAAGAAGGCTT
TCGGGTTGTAAAGCACTTTCATCAGTGAGGAAAGGTTGATGGTTAATACCCATTAACTGT
GACGTTAACTGAAGAAGAAGCACCG
>ZSR.D_1215:D00780:73:HLVCNBCXX:1:1105:17956:50461 2:N:0:ATCTCG
GGAATATTGCACAATGGGGGAAACCCTGATGCAGCCATGCCGCGTGTGTGAAGAAGGCCT
TCGGGTTGTAAAGCACTTTCAGTGGGGAGGAAAGGGTGATGCTTAA
>ZSR.D_1216:D00780:73:HLVCNBCXX:1:1105:20720:50341 2:N:0:ATCTCG
GGAATATTGGTCAATGGACGAGAGTCTGAACCAGCCATGCCGCGTGCAGGAAGACGGCCT
TCTGGGTTGTAAACTGCTTTTGACAGGGAAGAAAACGGCTATGCGTAGCTAACTGACGGT
A
>ZSR.D_1217:D00780:73:HLVCNBCXX:1:1105:12750:50631 2:N:0:ATCTCG
GGAATATTGCACAATGGGCGCAAGCCTGATGCAGCCATGCCGCGTGTGTGAAGAAGGCTC
TAGGGTTGTAAAGCACTTTCAGCAGTGAGGAAAGCTTGTTGGTTAATACCCATC
>ZSR.D_1218:D00780:73:HLVCNBCXX:1:1105:12782:50503 2:N:0:ATCTCG
GGAATATTGGACAATGGGCGAAAGCCTGATCCAGCAATACCGCGTGTGTGAAGAAGGCCC
GAGGGTTGTAAAGCACTTTCAATTGTGAAGAGGGGGTAGTTAGTTAATACCTATCTACCT
TGACGT
>ZSR.D_1219:D00780:73:HLVCNBCXX:1:1105:14903:50543 2:N:0:ATCTCG
GGAATATTGCACAATGGGCGCAAGCCTGATGCAGCAACGCCGCGTGGGTGAAGAAGGCTC
TTGGGTCGTAAAGCCCTTTCGGCAGAGAAGAAGGGTGTAGGTTCGAATAGGACTTGCATT
TGACG
>ZSR.D_1220:D00780:73:HLVCNBCXX:1:1105:20264:50545 2:N:0:ATCTCG
GGAATATTGCGCAATGGGGGGAACCCTGACGCAGCCATGCCGCGTGTGTGAAGAAGGCCT
TCGGGTTGTAAAGCACTTTCAGTTATGAGGAAAGGTTGGTAGTTAATACCTGCCAGCTGT
GACGTTAATAACAGAAGAAGCA
>ZSR.D_1221:D00780:73:HLVCNBCXX:1:1105:4332:50769 2:N:0:ATCTCG
GGAATATTGGACAATGGGCGAAAGCCTGATCCAGCAATGCCATGTGTGTGAAGAAGGCTC
TAGGGTTGTAAAGCACTTTAGTTGGGGAGGAAAGCTTATGAGTTAATAGCTCATGAGAAG
GACGTTACC
>ZSR.D_1222:D00780:73:HLVCNBCXX:1:1105:6766:50869 2:N:0:ATCTCG
GGAATATTGCACAATGGGCGCAAGCCTGATGCAGCCATGCCGCGTGTGTGAAGAAGGCCT
TCGGGTTGTAAAGCACTTTCAGCGAGGAGGAAGGGTTAGTAGTTAATACCTGCTAGCTTT
GACGTT
>ZSR.D_1223:D00780:73:HLVCNBCXX:1:1105:9727:50959 2:N:0:ATCTCG
GGAATATTGCACAATGGGCGCAAGCCTGATGCAGCCATGCCGCGTGTGTGAAGAAGGCCT
TCGGGTTGTAAAGCACTTTCAGTCGTGAGGAAGGTGGTGTAGTTAATAGCTGCATCATTT
GACGTTAGCGACAG
>ZSR.D_1224:D00780:73:HLVCNBCXX:1:1105:12000:50800 2:N:0:ATCTCG
GGAATATTGCACAATGGGCGCAAGCCTGATGCAGCCATGCCGCGTGTGTGAAGAAGGCTC
TAGGGTTGTAAAGCACTTTCAGCAGTGAGGAAAGCTTGTTGGTTAATACCCATC
>ZSR.D_1225:D00780:73:HLVCNBCXX:1:1105:12730:50858 2:N:0:ATCTCG
GGAATATTGCACAATGGGCGCAAGCCTGATGCAGCCATGCCGCGTGTGTGAAGAAGGCCT
TCGGGTTGTAAAGCACTTTCAGCGAGGAGGAAGGGTTAGTAGTTAATACCTGCTAGCTT
>ZSR.D_1226:D00780:73:HLVCNBCXX:1:1105:18330:50928 2:N:0:ATCTCG
GGAATATTGCACAATGGGCGCAAGCCTGATGCAGCCATGCCGCGTGTGTGAAGAAGGCTC
TAGGGTTGTAAAGCACTTTCAGCAGTGAGGAAAGCTTGTTGGTTAATAGCC
>ZSR.D_1227:D00780:73:HLVCNBCXX:1:1105:1582:51099 2:N:0:ATCTCG
GGAATATTGGACAATGGGCGAAAGCCTGATCCAGCAATACCGCGTGTGTGAAGAAGGCCC
GAGGGTTGTAAAGCACTTTCAATTGTGAAGAGGGGATAGTTAGTTAATACCTGTCTATCC
TGACG
>ZSR.D_1228:D00780:73:HLVCNBCXX:1:1105:3040:51208 2:N:0:ATCTCG
GGAATATTGCACAATGGGGGAAACCCTGATGCAGCCATGCCGCGTGTGTGAAGAAGGCCC
TAGGGTTGTAAAGCACTTTCAGCAGTGAGGAAAGGTGTGTGGTTAATACCCACATACTGT
GACGTTAACTGCAGAAGA
>ZSR.D_1229:D00780:73:HLVCNBCXX:1:1105:5028:51157 2:N:0:ATCTCG
GGAATATTGGACAATGGGCGCAAGCCTGATCCAGCCATGCCGCGTGTGTGAAGAAGGCTT
TCGGGTTGTAAAGCACTTTCAGTCGGGAGGAAGGCTGCCTAGTTAATACCTAGGTAGATT
GACGTT
>ZSR.D_1230:D00780:73:HLVCNBCXX:1:1105:11595:51201 2:N:0:ATCTCG
GGAATATTGCACAATGGGCGCAAGCCTGATGCAGCCATGCCGCGTGTGTGAAGAAGGCCT
TCGGGTTGTAAAGCACTTTCAGCGAGGAGGAAGGGTTAGTAGTTAATACCTGCTAGCTT
>ZSR.D_1231:D00780:73:HLVCNBCXX:1:1105:17673:51010 2:N:0:ATCTCG
GGAATATTGCACAATGGGCGCAAGCCTGATGCAGCCATGCCGCGTGTGTGAAGAAGGCCT
TCGGGTTGTAAAGCACTTTCAGCGAGGAGGAAGGGTTAGTAGTTAATACCTGCTAGCTTT
GACGTTACTCGCAGAAGAAGCACCG
>ZSR.D_1232:D00780:73:HLVCNBCXX:1:1105:20525:51001 2:N:0:ATCTCG
GGAATATTGCACAATGGGCGCAAGCCTGATGCAGCCATGCCGCGTGTGTGAAGAAGGCTC
TAGGGTTGTAAAGCACTTTCAGCAGTGAGGAAAGCTTGTTGGTTAATACCCATCAAGTGT
GACGTTAAC
>ZSR.D_1233:D00780:73:HLVCNBCXX:1:1105:1678:51390 2:N:0:ATCTCG
GGAATATTGCACAATGGGCGAAAGCCTGATGCAGCCATGCCGCGTGTGTGAAGAAGGCTC
TAGGGTTGTAAAGCACTTTCAGTAGGGAGGAAAGGTTGATGGTTAATACCCATT
>ZSR.D_1234:D00780:73:HLVCNBCXX:1:1105:4516:51459 2:N:0:ATCTCG
GGAATTTTTCACAATGGACGAAAGTCTGATGGAGCAATGCCGCGTGACTGATGACAGTTT
TCGGATCGTAAAGGTCTGTTGTAAGGGAAGAACAGCATAAGTAGGTAATGACTT
>ZSR.D_1235:D00780:73:HLVCNBCXX:1:1105:11421:51256 2:N:0:ATCTCG
GGAATATTGCACAATGGGGGAAACCCTGATGCAGCAACGCCGCGTGGAGGATGACACATT
TCGGTGCGTAAACTCCTTTTATATAGGAAGATAATGACGGTACTATATGAATAAGCACC
>ZSR.D_1236:D00780:73:HLVCNBCXX:1:1105:12123:51376 2:N:0:ATCTCG
GGAATATTGCACAATGGGGGAAACCCTGATGCAGCAACGCCGCGTGGAGGATGACACATT
TCGGTGCGTAAACTCCTTTTATATAGGAAGATAATGACGGTACTATATGAATAAGCACC
>ZSR.D_1237:D00780:73:HLVCNBCXX:1:1105:13399:51363 2:N:0:ATCTCG
GGAATATTGCACAATGGGCGCAAGCCTGATGCAGCCATGCCGCGTGTGTGAAGAAGGCCT
TCGGGTTGTAAAGCACTTTCAGCGAGGAGGAAGGGTTAGTAGTTAATACCTGCTAGCTTT
GACGTTAC
>ZSR.D_1238:D00780:73:HLVCNBCXX:1:1105:16160:51429 2:N:0:ATCTCG
GGAATATTGGACAATGGGGGCAACCCTGATCCAGCAATGCCACGTGTGTGAAGAAGGCCT
GAGGGTTGTAAAGCACTTTAGTCAGGGAGGAAGGCTCTGTGGTTAATAGCCATGGGGAT
>ZSR.D_1239:D00780:73:HLVCNBCXX:1:1105:20585:51250 2:N:0:ATCTCG
GGAATATTGCACAATGGGCGCAAGCCTGATGCAGCCATGCCGCGTGTGTGAAGAAGGCCT
TCGGGTTGTAAAGCACTTTCAGCGAGGAGGAAGGGTTAGTAGTTAATACCTGCTAGCTTT
GACGTTACT
>ZSR.D_1240:D00780:73:HLVCNBCXX:1:1105:5736:51628 2:N:0:ATCTCG
GGAATATTGCACAATGGGCGAAAGCCTGATGCAGCCATGCCGCGTGTGTGAAGAAGGCTC
TAGGGTCGTAAAGCACTTTCAGTAGGGAGGAAAGGAGTGTAGTTAATACCTGCATTCTGT
GACGTT
>ZSR.D_1241:D00780:73:HLVCNBCXX:1:1105:16694:51525 2:N:0:ATCTCG
GGAATATTGCACAATGGGCGCAAGCCTGATGCAGCCATGCCGCGTGTGTGAAGAAGGCTC
TAGGGTTGTAAAGCACTTTCAGCAGTGAGGAAAGCTTGTTGGTTAATACCCATCAAGTGT
GACGTTAA
>ZSR.D_1242:D00780:73:HLVCNBCXX:1:1105:1912:51819 2:N:0:ATCTCG
GGAATATTGCACAATGGGGGAAACCCTGATGCAGCCATGCCGCGTGTGTGAAGAAGGCCT
TCGGGTTGTAAAGCACTTTCAGTGGGGAGGAAAGGGTGATGCTTAATACGTATC
>ZSR.D_1243:D00780:73:HLVCNBCXX:1:1105:4592:51986 2:N:0:ATCTCG
GGAATATTGCACAATGGGCGCAAGCCTGATGCAGCCATGCCGCGTGTATGAAGAAGGCCT
TCGGGTTGTAAAGTACTTTCAGCAGTGAGGAAGGGATGTACGTTAATAGCGTGC
>ZSR.D_1244:D00780:73:HLVCNBCXX:1:1105:5105:51815 2:N:0:ATCTCG
GGAATATTGCACAATGGGCGCAAGCCTGATGCAGCCATGCCGCGTGTGTGAAGAAGGCTT
TCGGGTTGTAAAGCACTTTCATCAGTGAGGAAAGGTTGATGGTTAATACCCATTAACTGT
>ZSR.D_1245:D00780:73:HLVCNBCXX:1:1105:5050:51820 2:N:0:ATCTCG
GGAATATTGCACAATGGGCGCAAGCCTGATGCAGCCATGCCGCGTGTGTGAAGAAGGCTC
TAGGGTTGTAAAGCACTTTCAGCAGTGAGGAAAGCTTGTTGGTTAATACCCATCAAGTGT
GACGTTAAC
>ZSR.D_1246:D00780:73:HLVCNBCXX:1:1105:11739:51787 2:N:0:ATCTCG
GGAATATTGGACAATGGGCGCAAGCCTGATCCAGCAATGCCGCGTGTGTGAAGAAGGCCC
TAGGGTCGTAAAGCACTTTCAATTGAGAAGAAAGGTTATAGGTTAATACCCTATGATTTT
GACGG
>ZSR.D_1247:D00780:73:HLVCNBCXX:1:1105:16210:51766 2:N:0:ATCTCG
GGAATTTTCCGCAATGGGCGAAAGCCTGACGGAGCAACGCCGCGTGAGGGATGAAGGCCT
CTGGGCTGTAAACCTCTTTTCTCAAGGAAGAAGATCTGACGGTACTTGAGGAATAAGCCA
CGGCTAATTCCGTGCCAGCA
>ZSR.D_1248:D00780:73:HLVCNBCXX:1:1105:18219:51956 2:N:0:ATCTCG
GGAATATTGCGCAATGGGGGGAACCCTGACGCAGCCATGCCGCGTGTGTGAAGAAGGCCT
TCGGGTTGTAAAGCACTTTCAGTTATGAGGAAAGGTTGGTAGTTAATACCTGCCAGCTGT
GACGTTAA
>ZSR.D_1249:D00780:73:HLVCNBCXX:1:1105:20142:51953 2:N:0:ATCTCG
GGAATATTGCACAATGGGCGCAAGCCTGATGCAGCCATGCCGCGTGTGTGAAGAAGGCTC
TAGGGTTGTAAAGCACTTTCAGCAGTGAGGAAAGCTTGTTGGTTAAT
>ZSR.D_1250:D00780:73:HLVCNBCXX:1:1105:2230:52144 2:N:0:ATCTCG
GGAATCTTGGACAATGGGGGCAACCCTGATCCAGCCATGCCGCGTGAGTGATGAAGGCCC
TAGGGTCGTAAAGCTCTTTCGCCTGTGAAGATAATGACGGTAGCAGGTAA
>ZSR.D_1251:D00780:73:HLVCNBCXX:1:1105:9095:52059 2:N:0:ATCTCG
GGAATATTGCACAATGGGGGAAACCCTGATGCAGCAACGCCGCGTGGAGGATGACACATT
TCGGTGCGTAAACTCCTTTTATATAGGAAGATAATGACGGTACTATATGAATAAGCACCG
GCTAA
>ZSR.D_1252:D00780:73:HLVCNBCXX:1:1105:15839:52060 2:N:0:ATCTCG
GGAATATTGCACAATGGGGGAAACCCTGATGCAGCAACGCCGCGTGGAGGATGACACATT
TCGGTGCGTAAACTCCTTTTATATAGGAAGATAATGACGGTACTATATGAATAAGCACCG
GCTAAC
>ZSR.D_1253:D00780:73:HLVCNBCXX:1:1105:17200:52159 2:N:0:ATCTCG
GGAATATTGGTCAATGGGCGAGAGCCTGAACCAGCCATGCCGCGTGCAGGATGACGGCCT
TCTGGGTTGTAAACTGCTTTTATATGGGAAGAAAAAGCTCATGCGTGAGCAATTGCCGGT
A
>ZSR.D_1254:D00780:73:HLVCNBCXX:1:1105:18492:52070 2:N:0:ATCTCG
AGAATCATTCGCAATGGGCGAAAGCCTGACGATGCGACGCCGTGTGGACGATGAAGGCCT
TCGGGTTGTAAAGTCCTTTCGCCAGGGAACAAGAGATAGTAACTAATAA
>ZSR.D_1255:D00780:73:HLVCNBCXX:1:1105:8478:52368 2:N:0:ATCTCG
GGAATATTGGACAATGGGCGCAAGCCTGATCCAGCAATGCCGCGTGTGTGAAGAAGGCCC
TAGGGTCGTAAAGCACTTTCAATTGAGAAGAAAGGTTATAGGTTAATACCCTATGATTTT
GACGG
>ZSR.D_1256:D00780:73:HLVCNBCXX:1:1105:11410:52421 2:N:0:ATCTCG
GGAATATTGCACAATGGGCGCAAGCCTGATGCAGCCATGCCGCGTGTGTGAAGAAGGCTT
TCGGGTTGTAAAGCACTTTCATCAGTGAGGAAAGGTTGATGGTTAATACCCATTAACTGT
GACGTTAA
>ZSR.D_1257:D00780:73:HLVCNBCXX:1:1105:14576:52426 2:N:0:ATCTCG
GGAATATTGCGCAATGGGCGAAAGCCTGACGCAGCCATGCCGCGTGTGTGAAGAAGGCCC
TAGGGTTGTAAAGCACTTTCAATTGGGAGGAAAAGTTAACGGTTAATACCCGTTAGCCCT
GACGTTACCTT
>ZSR.D_1258:D00780:73:HLVCNBCXX:1:1105:15279:52372 2:N:0:ATCTCG
GGAATATTGCACAATGGGGGAAACCCTGATGCAGCAACGCCGCGTGGAGGATGACACATT
TCGGTGCGTAAACTCCTTTTATATAGGAAGATAATGACGGTACTATATGAATAAGCACCG
GCTAAC
>ZSR.D_1259:D00780:73:HLVCNBCXX:1:1105:16045:52681 2:N:0:ATCTCG
GGAATATTGCACAATGGGGGAAACCCTGATGCAGCAACGCCGCGTGGAGGATGACACATT
TCGGTGCGTAAACTCCTTTTATATAGGAAGATAATGACGGTACTATATGAATAAGCACC
>ZSR.D_1260:D00780:73:HLVCNBCXX:1:1105:19135:52615 2:N:0:ATCTCG
GGAATATTGGACAATGGGGGCAACCCTGATCCAGCCATGCCGCGTGTGTGAAGAAGGCCT
TCGGGTTGTAAAGCACTTTCAGTGAGGAAGAAGGCCTGCGGGTTAATAGCCGGCAGGAAG
GACATCACTCACAGAAG
>ZSR.D_1261:D00780:73:HLVCNBCXX:1:1105:19660:52542 2:N:0:ATCTCG
GGAATCTTGGACAATGGGGGCAACCCTGATCCAGCCATGCCGCGTGAGTGATGAAGGCCC
TAGGGTCGTAAAGCTCTTTCGCCTGTGAAGATAATGACGGTAGCAGGTAAAGAAACCCCG
GCTAACTCCGTGCCAGCAG
>ZSR.D_1262:D00780:73:HLVCNBCXX:1:1105:1684:52918 2:N:0:ATCTCG
AGAATCTTCGGCAATGGGCGTAAGCCTGACCGAGCGACGCCGCGTGCGGGATGAAGGCCT
TCGGGTTGTAAACCGCTGTCAGAGGGGATGAAATGCGTGGGGGTTCTCCCCCACGTTTGA
CATAGCCT
>ZSR.D_1263:D00780:73:HLVCNBCXX:1:1105:1877:52893 2:N:0:ATCTCG
GGAATATTGCACAATGGGCGAAAGCCTGATGCAGCCATGCCGCGTGTGTGAAGAAGGCTC
TAGGGTCGTAAAGCACTTTCAGTAGGGAGGAAAGGAGTGTAGTTAATACCTGCATTCTG
>ZSR.D_1264:D00780:73:HLVCNBCXX:1:1105:2993:52756 2:N:0:ATCTCG
GGAATATTGGTCAATGGGCGAGAGCCTGAACCAGCCATGCCGCGTGCAGGAAGAAGGCCT
TCTGGGTTGTAAACTGCTTTTATACAGGAAGAAAAAGGTCTTGCGAGACCAACTGACGGT
A
>ZSR.D_1265:D00780:73:HLVCNBCXX:1:1105:6989:52967 2:N:0:ATCTCG
GGAATATTGGACAATGGGCGAAAGCCTGATCCAGCAATACCGCGTGTGTGAAGAAGGCCC
GAGGGTTGTAAAGCACTTTCAATTGTGAAGAGGGGATAGTTAGTTAATACCTGTCTATCC
TGACG
>ZSR.D_1266:D00780:73:HLVCNBCXX:1:1105:15121:52974 2:N:0:ATCTCG
GGAATTTTGGACAATGGGGGAAACCCTGATCCAGCCATCCCGCGTGAGTGAAGAAGGCCT
TCGGGTTGTAAAGCTCTTTCGAAAGTGAAGAAAACTTATTTCGTAATATGTTATAAGTA
>ZSR.D_1267:D00780:73:HLVCNBCXX:1:1105:20677:52938 2:N:0:ATCTCG
GGAATATTGGACAATGGGCGAAAGCCTGATCCAGCAATGCCATGTGTGTGAAGAAGGCTC
TAGGGTTGTAAAGCACTTTAGTTGGGGAGGAAAGCTTATGAGTTAATAGCTCATGAGAAG
GACGTTAC
>ZSR.D_1268:D00780:73:HLVCNBCXX:1:1105:2238:53138 2:N:0:ATCTCG
GGAATATTGCACAATGGGGGAAACCCTGATGCAGCAACGCCGCGTGGAGGATGACACATT
TCGGTGCGTAAACTCCTTTTATATAGGAAGATAATGACGGTACTATATGAATAAGCACCG
GCTAAC
>ZSR.D_1269:D00780:73:HLVCNBCXX:1:1105:2433:53053 2:N:0:ATCTCG
GGAATATTGGACAATGGGGGCAACCCTGATCCAGCAATGCCACGTGTGTGAAGAAGGCCT
GAGGGTTGTAAAGCACTTTAGTCAGGGAGGAAGGCTCTGTGGTTAATAGCCATGGGGATT
GACGTT
>ZSR.D_1270:D00780:73:HLVCNBCXX:1:1105:3930:53235 2:N:0:ATCTCG
GGAATATTGCACAATGGGGGAAACCCTGATGCAGCAACGCCGCGTGGAGGATGACACATT
TCGGTGCGTAAACTCCTTTTATATAGGAAGATAATGACGGTACTATATGAATAAGCACCG
GCTAAC
>ZSR.D_1271:D00780:73:HLVCNBCXX:1:1105:4823:53191 2:N:0:ATCTCG
GGAATATTGGACAATGGGCGCAAGCCTGATCCAGCCATGCCGCGTGTGTGAAGAAGGCTT
TCGGGTTGTAAAGCACTTTCAGTCGGGAGGAAGGCTGCCTAGTTAATACCTAGG
>ZSR.D_1272:D00780:73:HLVCNBCXX:1:1105:7522:53072 2:N:0:ATCTCG
GGAATATTGCACAATGGGGGAAACCCTGATGCAGCAACGCCGCGTGGAGGATGACACATT
TCGGTGCGTAAACTCCTTTTATATAGGAAGATAATGACGGTACTATATGAATAAGCACCG
>ZSR.D_1273:D00780:73:HLVCNBCXX:1:1105:9867:53082 2:N:0:ATCTCG
GGAATATTGGACAATGGGGGCAACCCTGATCCAGCCATGCCGCGTGTGTGAAGAAGGCTT
TCGGGTTGTAAAGCACTTTCAGTCGGGAGGAAGGCTGGCTAGTTAATACCTAGCTAGATT
G
>ZSR.D_1274:D00780:73:HLVCNBCXX:1:1105:11858:53038 2:N:0:ATCTCG
GGAATATTGGACAATGGGGGCAACCCTGATCCAGCCATGCCGCGTGTGTGAAGAAGGCCT
TCGGGTTGTAAAGCACTTTCAGTGAGGAAGAAGGCCTGCGGGTTAATAGCCGGCAGGAA
>ZSR.D_1275:D00780:73:HLVCNBCXX:1:1105:12800:53115 2:N:0:ATCTCG
GGAATATTGCACAATGGGCGCAAGCCTGATGCAGCCATGCCGCGTGTGTGAAGAAGGCCT
TCGGGTTGTAAAGCACTTTCAGCAGTGAGGAAGGCGGGTACGTTAATAGCGTGC
>ZSR.D_1276:D00780:73:HLVCNBCXX:1:1105:14378:53048 2:N:0:ATCTCG
GGAATATTGGACAATGGGCGAAAGCCTGATCCAGCAATACCGCGTGTGTGAAGAAGGCCC
GAGGGTTGTAAAGCACTTTCAATTGTGAAGAGGGGATAGTTAGTTAATACCTGTCTATC
>ZSR.D_1277:D00780:73:HLVCNBCXX:1:1105:14796:53029 2:N:0:ATCTCG
GGAATATTGCACAATGGGCGCAAGCCTGATGCAGCCATGCCGCGTGTGTGAAGAAGGCTC
TAGGGTTGTAAAGCACTTTCAGCAGTGAGGAAAGCTTGTTGGT
>ZSR.D_1278:D00780:73:HLVCNBCXX:1:1105:17225:53010 2:N:0:ATCTCG
GGAATATTGGACAATGGGCGAAAGCCTGATCCAGCAATACCGCGTGTGTGAAGAAGGCCC
GAGGGTTGTAAAGCACTTTCAATTGTGAAGAGGGGATAGTTAGTTAATACCTGTCTATCC
TGACGTTAACTTTAGAAGAAGCA
>ZSR.D_1279:D00780:73:HLVCNBCXX:1:1105:17806:53189 2:N:0:ATCTCG
GGAATATTGCACAATGGGGGAAACCCTGATGCAGCAACGCCGCGTGGAGGATGACACATT
TCGGTGCGTAAACTCCTTTTATATAGGAAGATAATGACGGTACTATATGAATAAGCACCG
GCTAAC
>ZSR.D_1280:D00780:73:HLVCNBCXX:1:1105:19983:53058 2:N:0:ATCTCG
GGAATATTGCACAATGGGGGAAACCCTGATGCAGCAACGCCGCGTGGAGGATGACACATT
TCGGTGCGTAAACTCCTTTTATATAGGAAGATAATGACGGTACTATATGAATAAGCACCG
GCTAACTCC
>ZSR.D_1281:D00780:73:HLVCNBCXX:1:1105:2071:53271 2:N:0:ATCTCG
GGAATATTGCACAATGGGCGCAAGCCTGATGCAGCCATGCCGCGTGTGTGAAGAAGGCTC
TAGGGTTGTAAAGCACTTTCAGCAGTGAGGAAAGCTTGTTGGTTAATAGCCATCAAGTGT
GACGTT
>ZSR.D_1282:D00780:73:HLVCNBCXX:1:1105:5165:53354 2:N:0:ATCTCG
GGAATATTGCACAATGGGGGAAACCCTGATGCAGCAACGCCGCGTGGAGGATGACACATT
TCGGTGCGTAAACTCCTTTTATATAGGAAGATAATGACGGTACTATATGAATAAGCACCG
GCTAAC
>ZSR.D_1283:D00780:73:HLVCNBCXX:1:1105:6997:53428 2:N:0:ATCTCG
GGAATATTGCACAATGGGCGCAAGCCTGATGCAGCCATGCCGCGTGTGTGAAGAAGGCTT
TCGGGTTGTAAAGCACTTTCATCAGTGAGGAAAGGTTGATGGTTAATACCCATTAACTGT
GACGTT
>ZSR.D_1284:D00780:73:HLVCNBCXX:1:1105:16275:53491 2:N:0:ATCTCG
GGAATATTGCACAATGGGCGAAAGCCTGATGCAGCCATGCCGCGTGTGTGAAGAAGGCTC
TAGGGTTGTAAAGCACTTTCAGTAGGGAGGAAAGGTTGAAGGTTAATACCCTTTGGCTGT
GACGTT
>ZSR.D_1285:D00780:73:HLVCNBCXX:1:1105:2411:53733 2:N:0:ATCTCG
GGAATATTGCACAATGGGGGAAACCCTGATGCAGCAACGCCGCGTGGAGGATGACACATT
TCGGTGCGTAAACTCCTTTTATATAGGAAGATAATGACGGTACTATA
>ZSR.D_1286:D00780:73:HLVCNBCXX:1:1105:5239:53703 2:N:0:ATCTCG
GGAATATTGGACAATGGGCGAAAGCCTGATCCAGCAATGCCATGTGTGTGAAGAAGGCTC
TAGGGTTGTAAAGCACTTTAGTTGGGGAGGAAAGCTTATGAGTTAATAGCTCATGAGAAG
GACGTTACCCAAAGAA
>ZSR.D_1287:D00780:73:HLVCNBCXX:1:1105:14208:53568 2:N:0:ATCTCG
GGAATATTGCACAATGGGCGCAAGCCTGATGCAGCCATGCCGCGTGTGTGAAGAAGGCTC
TAGGGTTGTAAAGCACTTTCAGCAGTGAGGAAAGCTTGTTGGTTAATACCCATCAAGTG
>ZSR.D_1288:D00780:73:HLVCNBCXX:1:1105:15987:53528 2:N:0:ATCTCG
GGAATATTGCACAATGGGCGCAAGCCTGATGCAGCCATGCCGCGTGTGTGAAGAAGGCTC
TAGGGTTGTAAAGCACTTTCAGCAGTGAGGAAAGCTTGTTGGTTAATACCCATCAAGTGT
GACGTTAA
>ZSR.D_1289:D00780:73:HLVCNBCXX:1:1105:16807:53611 2:N:0:ATCTCG
GGAATTTTGGACAATGGGGGAAACCCTGATGCATCAACGCCGCGTGGAGGATGACACATT
TCGGTGCGTAAACTCCTTTTATATAGGAAGATAATGACGGTACTATATGAATAAGCACCG
GCTAACTC
>ZSR.D_1290:D00780:73:HLVCNBCXX:1:1105:20457:53620 2:N:0:ATCTCG
GGAATATTGCACAATGGGGGGAACCCTGATGCAGCCATGCCGCGTGTGTGAAGAAGGCCC
TAGGGTTGTAAAGCACTTTCAGCAGTGAGGAAAGGTGTGTGGTTAATACCCGCATACTGT
GACGTTAAC
>ZSR.D_1291:D00780:73:HLVCNBCXX:1:1105:12352:53838 2:N:0:ATCTCG
AGAATCATTCACAATGGGGGCAACCCTGATGGTGCAACGCCGCGTGGAGGATGAAGGCCC
TAGGGTCGTAAACTCCTGTCATATGAGAGTAAGGCTTATGTGTTAATAGCATGTAAGTTT
GATAGTATCATAAGA
>ZSR.D_1292:D00780:73:HLVCNBCXX:1:1105:13437:53989 2:N:0:ATCTCG
GGAATATTGCACAATGGGCGCAAGCCTGATGCAGCCATGCCGCGTGTATGAAGAAGGCCT
TCGGGTTGTAAAGTACTTTCAGCAGTGAGGAAGGGATGTACGTTAATAGCGTGCATTTTT
GACGTTAG
>ZSR.D_1293:D00780:73:HLVCNBCXX:1:1105:19458:53852 2:N:0:ATCTCG
GGAATATTGCACAATGGGCGCAAGCCTGATGCAGCCATGCCGCGTGTGTGAAGAAGGCTC
TAGGGTTGTAAAGCACTTTCAGCAGTGAGGAAAGCTTGTTGGTTAATACCCATCAAGTGT
GACGTTAAC
>ZSR.D_1294:D00780:73:HLVCNBCXX:1:1105:4218:54132 2:N:0:ATCTCG
GGAATTTTGGACAATGGGGGAAACCCTGATCCAGCCATCCCGCGTGAGTGAAGAAGGCCT
TCGGGTTGTAAAGCTCTTTCGAAAGTGAAGAAAACTTATTTCGTAATATGTTATAAGTAT
GACGGTAAC
>ZSR.D_1295:D00780:73:HLVCNBCXX:1:1105:8229:54107 2:N:0:ATCTCG
GGAATATTGGACAATGGGCGGAAGCCTGATCCAGCCATGCCGCGTGCAGGAAGACTGCCC
TATGGGTTGTAAACTGCTTTTGTACAGGAAGAAACATCTCTACGAGTAGAGACTTGACG
>ZSR.D_1296:D00780:73:HLVCNBCXX:1:1105:9813:54125 2:N:0:ATCTCG
GGAATATTGCACAATGGGGGAAACCCTGATGCAGCCATGCCGCGTGTGTGAAGAAGGCCT
TCGGGTTGTAAAGCACTTTCAGTGGGGAGGAAAGGGTGATGCCTAATACGTATCATCTGT
GACGTT
>ZSR.D_1297:D00780:73:HLVCNBCXX:1:1105:18342:54191 2:N:0:ATCTCG
GGAATATTGCACAATGGGGGAAACCCTGATGCAGCAACGCCGCGTGGAGGATGACACATT
TCGGTGCGTAAACTCCTTTTATATAGGAAGATAATGACGGTACTATATGAATAAGCACCG
GCTAACTCCGTGCCAG
>ZSR.D_1298:D00780:73:HLVCNBCXX:1:1105:2542:54322 2:N:0:ATCTCG
GGAATATTGCACAATGGGCGCAAGCCTGATGCAGCCATGCCGCGTGTGTGAAGAAGGCCT
TCGGGTTGTAAAGCACTTTCAGCGAGGAGGAAGGGTTAGTAGTTAATACCTGCTAGCTTT
GACGTTACTCGCAGAAG
>ZSR.D_1299:D00780:73:HLVCNBCXX:1:1105:5300:54405 2:N:0:ATCTCG
GGAATATTGCACAATGGGGGAAACCCTGATGCAGCCATGCCGCGTGTGTGAAGAAGGCCT
TCGGGTTGTAAAGCACTTTCAGTGGGGAGGAAAGGGTGATGCTTAATACG
>ZSR.D_1300:D00780:73:HLVCNBCXX:1:1105:7300:54384 2:N:0:ATCTCG
GGAATATTGGACAATGGGCGAAAGCCTGATCCAGCAATACCGCGTGTGTGAAGAAGGCCC
GAGGGTTGTAAAGCACTTTCAATTGTGAAGAGGGGATAGTTAGTTAATACCTGTCTATCC
TGACG
>ZSR.D_1301:D00780:73:HLVCNBCXX:1:1105:19082:54472 2:N:0:ATCTCG
GGAATATTGGACAATGGGCGAAAGCCTGATCCAGCAATGCCATGTGTGTGAAGAAGGCTC
TAGGGTTGTAAAGCACTTTAGTTGGGGAGGAAAGCTTATGAGTTAATAGCTCATGAGAAG
GACGTTACC
>ZSR.D_1302:D00780:73:HLVCNBCXX:1:1105:3729:54582 2:N:0:ATCTCG
GGAATATTGCACAATGGGGGAAACCCTGATGCAGCCATGCCGCGTGTGTGAAGAAGGCCT
TCGGGTTGTAAAGCACTTTCAGCGAGGAGGAAAGGGTGTAAGTTAATACCTTACATCTGT
GACGTTACTCGCAGAAG
>ZSR.D_1303:D00780:73:HLVCNBCXX:1:1105:3831:54529 2:N:0:ATCTCG
GGAATATTGCACAATGGGCGCAAGCCTGATGCAGCCATGCCGCGTGTGTGAAGAAGGCTC
TAGGGTTGTAAAGCACTTTCAGCAGTGAGGAAAGCTTGTTGGTTAATACCCATC
>ZSR.D_1304:D00780:73:HLVCNBCXX:1:1105:13281:54596 2:N:0:ATCTCG
GGAATATTGGACAATGGGGGCAACCCTGATCCAGCAATGCCACGTGTGTGAAGAAGGCCT
GAGGGTTGTAAAGCACTTTAGTCAGGGAGGAAAGGTGTGTGGTTAATACCCACATACTGT
GACGTTAA
>ZSR.D_1305:D00780:73:HLVCNBCXX:1:1105:14580:54524 2:N:0:ATCTCG
GGAATATTGCACAATGGGCGCAAGCCTGATGCAGCCATGCCGCGTGTGTGAAGAAGGCCT
TCGGGTTGTAAAGCACTTTCAGTCGTGAGGAAGGGTTAGTAGTTAATACCTGCTAGCTTT
GACGTTAGCGACAGAAG
>ZSR.D_1306:D00780:73:HLVCNBCXX:1:1105:20216:54574 2:N:0:ATCTCG
GGAATATTGCACAATGGGCGCAAGCCTGATGCAGCCATGCCGCGTGTGTGAAGAAGGCTC
TAGGGTTGTAAAGCACTTTCAGCAGTGAGGAAAGGTTAGTAGTTAATACCTGCTAGCTGT
GACGTTAA
>ZSR.D_1307:D00780:73:HLVCNBCXX:1:1105:20133:54738 2:N:0:ATCTCG
GGAATATTGGACAATGGGGGCAACCCTGATCCAGCCATGCCGCGTGTGTGAAGAAGGCCT
TCGGGTTGTAAAGCACTTTCAGTGAGGAAGAAGGCCTGCGGGTCAATAACCGGCAGGAAG
GACATCACTAACAGAAGAAGCACCGGCT
>ZSR.D_1308:D00780:73:HLVCNBCXX:1:1105:1951:54852 2:N:0:ATCTCG
GGAATATTGGACAATGGGCGAAAGCCTGATCCAGCAATACCGCGTGTGTGAAGAAGGCCC
GAGGGTTGTAAAGCACTTTCAATTGTGAAGAGGGGATAGTTAGTTAATACCTGTCTATCC
TGACGTTAACTTTAG
>ZSR.D_1309:D00780:73:HLVCNBCXX:1:1105:3124:54841 2:N:0:ATCTCG
GGAATATTGGACAATGGGGGCAACCCTGATCCAGCCATGCCGCGTGTGTGAAGAAGGCCT
TCGGGTTGTAAAGCACTTTCAGTGAGGAAGAAGGCCTGCGGGTTAATAGCCGGCAGGAAG
>ZSR.D_1310:D00780:73:HLVCNBCXX:1:1105:4385:54940 2:N:0:ATCTCG
GGAATATTGGACAATGGGCGAAAGCCTGATCCAGCAATACCGCGTGTGTGAAGAAGGCCC
GAGGGTTGTAAAGCACTTTCAATTGTGAAGAGGGGATAGTTAGTTAATACCTGTCTATCC
TGACGTTAACTTTAGAAG
>ZSR.D_1311:D00780:73:HLVCNBCXX:1:1105:5357:54820 2:N:0:ATCTCG
GGAATATTGCACAATGGGGGAAACCCTGATGCAGCAACGCCGCGTGGAGGATGACACATT
TCGGTGCGTAAACTCCTTTTATATAGGAAGATAATGACGGTACTATATGAATAAGCACCG
GCTAACTCCGTGCCAGCAGCCGCGG
>ZSR.D_1312:D00780:73:HLVCNBCXX:1:1105:10037:54782 2:N:0:ATCTCG
GGAATATTGCACAATGGGCGCAAGCCTGATGCAGCCATGCCGCGTGTGTGAAGAAGGCTC
TAGGGTTGTAAAGCACTTTCAGCAGTGAGGAAAGCTTGTTGGTTAATACCCATCAAGTGT
GACGTTAACTGCAGA
>ZSR.D_1313:D00780:73:HLVCNBCXX:1:1105:16043:54888 2:N:0:ATCTCG
GGAATATTGCACAATGGGGGAAACCCTGATGCAGCAACGCCGCGTGGAGGATGACACATT
TCGGTGCGTAAACTCCTTTTATATAGGAAGATAATGACGGTACTATATGAATAA
>ZSR.D_1314:D00780:73:HLVCNBCXX:1:1105:3873:55230 2:N:0:ATCTCG
GGAATATTGCACAATGGGCGAAAGCCTGATGCAGCAATGCCGCGTGGAGGATGACGCATC
TAGGTGTGTAAACTCCTTTTATATGAGAAGATAATGACGGTATCATATGAATAAGCACCG
GC
>ZSR.D_1315:D00780:73:HLVCNBCXX:1:1105:5192:55128 2:N:0:ATCTCG
GGAATCTTGGACAATGGGGGCAACCCTGATCCAGCCATGCCGCGTGAGTGATGAAGGCCT
TAGGGTCGTAAAGCTCTTTCGCCAGGGATGATAATGACAGTACCTG
>ZSR.D_1316:D00780:73:HLVCNBCXX:1:1105:5249:55186 2:N:0:ATCTCG
GGAATATTGCACAATGGGCGCAAGCCTGATGCAGCCATGCCGCGTGTGTGAAGAAGGCTC
TAGGGTTGTAAAGCACTTTCAGCAGTGAGGAAAGCTTGTTGGTTAATACCCATCAAGTGT
GACGTTAACTGCAGAAGAAGCACCGGCT
>ZSR.D_1317:D00780:73:HLVCNBCXX:1:1105:21034:55031 2:N:0:ATCTCG
GGAATATTGCACAATGGGCGCAAGCCTGATGCAGCCATGCCGCGTGTGTGAAGAAGGCTC
TAGGGTTGTAAAGCACTTTCAGCAGTGAGGAAAGGTTAGTAGTTAATACCTGCTAGCTGT
GACGTTAAC
>ZSR.D_1318:D00780:73:HLVCNBCXX:1:1105:10496:55294 2:N:0:ATCTCG
GGAATCTTGGACAATGGGGGCAACCCTGATCCAGCCATGCCGCGTGAGTGATGAAGGCCC
TAGGGTCGTAAAGCTCTTTCGCCTGTGAAGATAATGACGGTAGCAGGTAAAGAAACCCCG
>ZSR.D_1319:D00780:73:HLVCNBCXX:1:1105:15330:55405 2:N:0:ATCTCG
GGAATATTGCACAATGGGCGCAAGCCTGATGCAGCCATGCCGCGTGTGTGAAGAAGGCTC
TAGGGTTGTAAAGCACTTTCAGCAGTGAGGAAAGCTTGTTGGTTAATACCCATCAAGTG
>ZSR.D_1320:D00780:73:HLVCNBCXX:1:1105:15281:55447 2:N:0:ATCTCG
GGAATATTGCACAATGGGCGCAAGCCTGATGCAGCCATGCCGCGTGTGTGAAGAAGGCTC
TAGGGTTGTAAAGCACTTTCAGCAGTGAGGAAAGGTTAGTAGTTAATACCTGCTAGCTGT
GACGTTAA
>ZSR.D_1321:D00780:73:HLVCNBCXX:1:1105:2407:55626 2:N:0:ATCTCG
GGAATATTGGACAATGGGCGAAAGCCTGATCCAGCGACGCCGCGTGAGTGATGAAGGCCT
TAGGGTTGTAAAGCTCTTTTAGTGGGGAAGATAATGACGGTACCCACAGAAAAAGTCCCG
GCTAACTTCGTGCCAGC
>ZSR.D_1322:D00780:73:HLVCNBCXX:1:1105:3885:55711 2:N:0:ATCTCG
GGAATATTGCACAATGGGCGCAAGCCTGATGCAGCCATGCCGCGTGTGTGAAGAAGGCCT
TCGGGTTGTAAAGCACTTTCAGCGAGGAGGAAGGGTTAGTAGTTAATACCTGCTAGCTTT
GACGTT
>ZSR.D_1323:D00780:73:HLVCNBCXX:1:1105:4125:55514 2:N:0:ATCTCG
GGAATATTGGACAATGGGGGCAACCCTGATCCAGCAATGCCACGTGTGTGAAGAAGGCCT
GAGGGTTGTAAAGCACTTTAGTCAGGGAGGAAGGCTCTGTGGTTAATAGCCATGGGGATT
GACGTTACCTGAAGAATA
>ZSR.D_1324:D00780:73:HLVCNBCXX:1:1105:7446:55644 2:N:0:ATCTCG
GGAATATTGGACAATGGGGGCAACCCTGATCCAGCAATGCCACGTGTGTGAAGAAGGCCT
GAGGGTTGTAAAGCACTTTAGTCAGGGAGGAAGGCTCTGTGGTTAATAGCCATGGGGATT
GACGT
>ZSR.D_1325:D00780:73:HLVCNBCXX:1:1105:7542:55611 2:N:0:ATCTCG
GGAATATTGGACAATGGGCGAAAGCCTGATCCAGCAATGCCATGTGTGTGAAGAAGGCTC
TAGGGTTGTAAAGCACTTTAGTTGGGGAGGAAAGCTTATGAGTTAATAGCTCATGAGAAG
GACGTTACCCAAAGAATAAGGACCGGCT
>ZSR.D_1326:D00780:73:HLVCNBCXX:1:1105:14919:55569 2:N:0:ATCTCG
GGAATATTGCACAATGGGGGGAACCCTGATGCAGCCATGCCGCGTGTGTGAAGAAGGCCC
TAGGGTTGTAAAGCACTTTCAGCAGTGAGGAAAGGTGTGTGGTTAATACCCGCATACTG
>ZSR.D_1327:D00780:73:HLVCNBCXX:1:1105:16602:55705 2:N:0:ATCTCG
GGAATATTGCACAATGGGCGCAAGCCTGATGCAGCCATGCCGCGTGTGTGAAGAAGGCCT
TCGGGTTGTAAAGCACTTTCAGCGAGGAGGAAGGGTTAGTAGTTAATACCTGCTAGCTTT
GACGTTACT
>ZSR.D_1328:D00780:73:HLVCNBCXX:1:1105:17663:55512 2:N:0:ATCTCG
GGAATATTGGACAATGGGCGAAAGCCTGATCCAGCAATACCGCGTGTGTGAAGAAGGCCC
GAGGGTTGTAAAGCACTTTCAATTGTGAAGAGGGGATAGTTAGTTAATACCTGTCTATCC
TGACGTTAA
>ZSR.D_1329:D00780:73:HLVCNBCXX:1:1105:18301:55707 2:N:0:ATCTCG
GGAATATTGGACAATGGGCGAAAGCCTGATCCAGCAATACCGCGTGTGTGAAGAAGGCCC
GTGGGTTGTAAAGCACTTTCAATTGTGAAGAGGGGATAGTTAGTTAATACCTGTCTATCC
TGACGTTAA
>ZSR.D_1330:D00780:73:HLVCNBCXX:1:1105:20780:55500 2:N:0:ATCTCG
GGAATATTGCACAATGGGGGAAACCCTGATGCAGCAACGCCGCGTGGAGGATGACACATT
TCGGTGCGTAAACTCCTTTTATATAGGAAGATAATGACGGTACTATATGAATAAGCACCG
GCTAACTC
>ZSR.D_1331:D00780:73:HLVCNBCXX:1:1105:7630:55818 2:N:0:ATCTCG
GGAATATTGCACAATGGGCGCAAGCCTGATGCAGCCATGCCGCGTGTGTGAAGAAGGCTC
TAGGGTTGTAAAGCACTTTCAGCAGTGAGGAAAGCTTGTTGGTTAATACCCATCAAGTGT
GACGTT
>ZSR.D_1332:D00780:73:HLVCNBCXX:1:1105:13808:55935 2:N:0:ATCTCG
AGAATCATTCACAATGGGGGCAACCCTGATGGTGCAACGCCGCGTGGAGGATGAAGGCCC
TAGGGTCGTAAACTCCTGTCATATGAGAGTAAGGCTTATGTGTTAATAGCATATAAGTTT
GATAGTAT
>ZSR.D_1333:D00780:73:HLVCNBCXX:1:1105:11568:56246 2:N:0:ATCTCG
GGAATCTTGGACAATGGGGGCAACCCTGATCCAGCCATGCCGCGTGAGTGATGAAGGCCT
TAGGGTCGTAAAGCTCTTTCGCCAGGGATGATAATGACAGTACCTGGTAAAGAAACCCCG
GCTAACTCCGTGCCAGCA
>ZSR.D_1334:D00780:73:HLVCNBCXX:1:1105:6564:56275 2:N:0:ATCTCG
GGAATATTGCACAATGGGCGCAAGCCTGATGCAGCCATGCCGCGTGTGTGAAGAAGGCTT
TCGGGTTGTAAAGCACTTTCAGCAGCGAGGAAAGGTTAGTAGTTAATACCTGCTAGCTGT
GACGTTAA
>ZSR.D_1335:D00780:73:HLVCNBCXX:1:1105:7573:56405 2:N:0:ATCTCG
GGAATATTGCACAATGGGCGCAAGCCTGATGCAGCCATGCCGCGTGTGTGAAGAAGGCTC
TAGGGTTGTAAAGCACTTTCAGCAGTGAGGAAAGCTTGTTGGTTAATACCCATCAAGTGT
G
>ZSR.D_1336:D00780:73:HLVCNBCXX:1:1105:11029:56255 2:N:0:ATCTCG
GGAATTTTGGACAATGGGGGAAACCCTGATCCAGCCATCCCGCGTGAGTGAAGAAGGCCT
TCGGGTTGTAAAGCTCTTTCGAAAGTGAAGAAAACTTATTTCGTAATATGTTATAAGTAT
>ZSR.D_1337:D00780:73:HLVCNBCXX:1:1105:16408:56332 2:N:0:ATCTCG
GGAATATTGCACAATGGAGGAAACTCTGATGCAGCCATGCCGCGTGTGTGAAGAAGGCCT
TAGGGTTGTAAAGCACTTTCAGTAGGGAGGAAAAAGCTGGGTTAATACCCCAGTTCTATG
ACGTTA
>ZSR.D_1338:D00780:73:HLVCNBCXX:1:1105:19179:56314 2:N:0:ATCTCG
GGAATATTGCGCAATGGGGGGAACCCTGACGCAGCCATGCCGCGTGTGTGAAGAAGGCCT
TCGGGTTGTAAAGCACTTTCAGTTATGAGGAAAGGTTGGTAGTTAATACCTGCCATCTGT
GACGTTAA
>ZSR.D_1339:D00780:73:HLVCNBCXX:1:1105:13634:56609 2:N:0:ATCTCG
GGAATATTGCACAATGGGGGAAACCCTGATGCAGCCATGCCGCGTGTGTGAAGAAGGCCT
TCGGGTTGTAAAGCACTTTCAGCGAGGAGGAAAGGGTGTAAGTTAATACCTTACATCTGT
GA
>ZSR.D_1340:D00780:73:HLVCNBCXX:1:1105:14955:56727 2:N:0:ATCTCG
GGAATATTGGACAATGGGCGAAAGCCTGATCCAGCAATACCGCGTGTGTGAAGAAGGCCC
GAGGGTTGTAAAGCACTTTCAATTGTGAAGAGGGGATAGTTAGTTAATACCTGTCTATCC
TGACGTTAA
>ZSR.D_1341:D00780:73:HLVCNBCXX:1:1105:15450:56557 2:N:0:ATCTCG
GGAATATTGCACAATGGGCGAAAGCCTGATGCAGCCATGCCGCGTGTGTGAAGAAGGCTC
TAGGGTTGTAAAGCACTTTCAGTAGGGAGGAAAGGTTGAAGGTTAATACCCTTTGGCTGT
GACGTTAC
>ZSR.D_1342:D00780:73:HLVCNBCXX:1:1105:15692:56659 2:N:0:ATCTCG
GGAATTTTCCGCAATGGGCGAAAGCCTGACGGAGCAACGCCGCGTGAGGGATGAAGGCCT
CTGGGCTGTAAACCTCTTTTATCAAGGAAGAAGATCTGACGGTAC
>ZSR.D_1343:D00780:73:HLVCNBCXX:1:1105:17173:56561 2:N:0:ATCTCG
GGAATATTGCACAATGGGGGAAACCCTGATGCAGCAACGCCGCGTGGAGGATGACACATT
TCGGTGCGTAAACTCCTTTTATATAGGAAGATAATGACGGTACTATATGAATAAGCACCG
GCTAACTCCGTGCCAGC
>ZSR.D_1344:D00780:73:HLVCNBCXX:1:1105:17590:56540 2:N:0:ATCTCG
GGAATATTGCACAATGGGCGCAAGCCTGATGCAGCCATGCCGCGTGTATGAAGAAGGCCT
TCGGGTTGTAAAGTACTTTCAGCAGTGAGGAAGGGATGTACGTTAATAGCGTGCATTTTT
GACGTTAGCTGCAGAAGAA
>ZSR.D_1345:D00780:73:HLVCNBCXX:1:1105:18654:56636 2:N:0:ATCTCG
GGAATATTGCACAATGGGCGCAAGCCTGATGCAGCCATGCCGCGTGTGTGAAGAAGGCCT
TCGGGTTGTAAAGCACTTTCAGTCGTGAGGAAGGGTTAGTAGTTAATACCTGCTAGCTTT
GACGTTAGCGACAGAAGAAGCACCGGCT
>ZSR.D_1346:D00780:73:HLVCNBCXX:1:1105:1969:56774 2:N:0:ATCTCG
GGAATATTGCACAATGGGGGGAACCCTGATGCAGCAACGTCGCGTGGAGGATGACACTTT
TCGAAGCGTAAACTCCTTTTATATAGGAAGATAATGACGGTACTATATGAATAAGCACCG
GCTAACTC
>ZSR.D_1347:D00780:73:HLVCNBCXX:1:1105:11559:56951 2:N:0:ATCTCG
GGAATCTTGGACAATGGGGGCAACCCTGATCCAGCCATGCCGCGTGAGTGATGAAGGCCC
TAGGGTCGTAAAGCTCTTTCGCCTGTGAAGATAATGACGGTAGCAGGTAAAGAAACCCC
>ZSR.D_1348:D00780:73:HLVCNBCXX:1:1105:17334:56820 2:N:0:ATCTCG
GGAATTTTGCGCAATGGGGGAAACCCTGACGCAGCGACGCCGCGTGGAGGATGAAGTCTT
TCGAGATGTAAACTCCTGTCAGTAGGGATGATTATGACAGTACCTACAGAGGAAGCACCG
GC
>ZSR.D_1349:D00780:73:HLVCNBCXX:1:1105:3293:57168 2:N:0:ATCTCG
GGAATATTGGACAATGGGCGAAAGCCTGATCCAGCAATACCGCGTGTGTGAAGAAGGCCC
GAGGGTTGTAAAGCACTTTCAATTGTGAAGAGGGGATAGTTAGTTAATACCTGTCTATCC
>ZSR.D_1350:D00780:73:HLVCNBCXX:1:1105:5463:57148 2:N:0:ATCTCG
GGAATATTGCACAATGGGCGCAAGCCTGATGCAGCCATGCCGCGTGTGTGAAGAAGGCTC
TAGGGTTGTAAAGCACTTTCAGCAGTGAGGAAAGCTTGTTGGTTAATAGCCATCAAGTGT
>ZSR.D_1351:D00780:73:HLVCNBCXX:1:1105:11397:57171 2:N:0:ATCTCG
GGAATATTGCACAATGGGCGCAAGCCTGATGCAGCCATGCCGCGTGTGTGAAGAAGGCTC
TAGGGTTGTAAAGCACTTTCAGCAGTGAGGAAAGCTTGTTGGTTAATACCCATCAAGTGT
GACGTTAA
>ZSR.D_1352:D00780:73:HLVCNBCXX:1:1105:18150:57133 2:N:0:ATCTCG
GGAATATTGCACAATGGGCGCAAGCCTGATGCAGCCATGCCGCGTGTGTGAAGAAGGCTC
TAGGGTTGTAAAGCACTTTCAGCAGTGAGGAAAGCTTGTTGGTTAATACCCATCAAGTGT
GACGTTAA
>ZSR.D_1353:D00780:73:HLVCNBCXX:1:1105:18987:57171 2:N:0:ATCTCG
GGAATATTGCACAATGGGCGCAAGCCTGATGCAGCCATGCCGCGTGTGTGAAGAAGGCTT
TCGGGTTGTAAAGCACTTTCATCAGTGAGGAAAGGTTGATGGTTAATACCCATTAACTGT
GACGTTAAC
>ZSR.D_1354:D00780:73:HLVCNBCXX:1:1105:21019:57056 2:N:0:ATCTCG
GGAATCTTGGACAATGGGCGCAAGCCTGATCCAGCCATGCCGCGTGAGTGATGAAGGCCT
TAGGGTCGTAAAGCTCTTTCGCCAGAGATGATAATGACAGTATCTGGTAAAGAAACCCCG
GCTAACTCCATGC
>ZSR.D_1355:D00780:73:HLVCNBCXX:1:1105:1089:57494 2:N:0:ATCTCG
GGAATATTGCGCAATGGGGGGAACCCTGATGCAGCCATGCCGCGTGTATGAAGAAGGCCT
TCGGGTTGTAAAGTACTTTCAGTCGTGAGGAAGGCAATGTAGTTAATAGCTGCATTGTTT
GACGTT
>ZSR.D_1356:D00780:73:HLVCNBCXX:1:1105:1313:57383 2:N:0:ATCTCG
GGAATATTGGACAATGGGGGCAACCCTGATCCAGCAATGCCACGTGTGTGAAGAAGGCCT
GAGGGTTGTAAAGCACTTTAGTCAGGGAGGAAGGCTCTGTGGTTAATAGCCATGGGGATT
GACGTTACCTGAAGAATAAGCACCGGCTA
>ZSR.D_1357:D00780:73:HLVCNBCXX:1:1105:2061:57370 2:N:0:ATCTCG
GGAATATTGCACAATGGGGGCAACCCTGATGCAGCAATGCCGCGTGTGTGAAGAAGGCCT
GCGGGTTGTAAAGCACTTTCAGTAAGGAGGAAAAGTTGTAGATTAATACTCTGCAACCTT
GA
>ZSR.D_1358:D00780:73:HLVCNBCXX:1:1105:2291:57421 2:N:0:ATCTCG
GGAATATTGCACAATGGGGGAAACCCTGATGCAGCAACGCCGCGTGGAGGATGACACATT
TCGGTGCGTAAACTCCTTTTATATAGGAAGATAATGACGGTACTATATGAATAAGCACCG
GCTAACTCCGTGCCAGCAG
>ZSR.D_1359:D00780:73:HLVCNBCXX:1:1105:3042:57390 2:N:0:ATCTCG
GGAATATTGGTCAATGGAGGAAACTCTGAACCAGCCATGCCGCGTGAAGGAAGACGGTTC
TCCGAATTGTAAACTTCTTTTAGCAGGGGATAAACCTGGTCTATACGGCCAGCTGAAGGT
ACCTGC
>ZSR.D_1360:D00780:73:HLVCNBCXX:1:1105:5196:57269 2:N:0:ATCTCG
GGAATATTGCACAATGGGGGAAACCCTGATGCAGCAACGCCGCGTGGAGGATGACACATT
TCGGTGCGTAAACTCCTTTTATATAGGAAGATAATGACGGTACTATATGAATAAGCACC
>ZSR.D_1361:D00780:73:HLVCNBCXX:1:1105:5408:57329 2:N:0:ATCTCG
GGAATATTGCACAATGGGGGGAACCCTGATGCAGCCATGCCGCGTGTGTGAAGAAGGCCT
TCGGGTTGTAAAGCACTTTCAGTGGGGAGGAAAGGGTGATGCTTAATACATATCATCTGT
GACGTT
>ZSR.D_1362:D00780:73:HLVCNBCXX:1:1105:13629:57442 2:N:0:ATCTCG
GGAATATTGGACAATGGGCGAAAGCCTGATCCAGCAATACCGCGTGTGTGAAGAAGGCCC
GAGGGTTGTAAAGCACTTTCAATTGTGAAGAGGGGATAGTTAGTTAATACCTGTCTATCC
TGACGT
>ZSR.D_1363:D00780:73:HLVCNBCXX:1:1105:14316:57275 2:N:0:ATCTCG
GGAATATTGCACAATGGGGGAAACCCTGATGCAGCAACGCCGCGTGGAGGATGACACATT
TCGGTGCGTAAACTCCTTTTATATAGGAAGATAATGACGGTACTATATGAATAAGCACC
>ZSR.D_1364:D00780:73:HLVCNBCXX:1:1105:16126:57330 2:N:0:ATCTCG
GGAATATTGGACAATGGGCGAAAGCCTGATCCAGCAATACCGCGTGTGTGAAGAAGGCCC
GAGGGTTGTAAAGCACTTTCAATTGTGAAGAGGGGATAGTTAGTTAATACCTGTCTATC
>ZSR.D_1365:D00780:73:HLVCNBCXX:1:1105:16076:57397 2:N:0:ATCTCG
GGAATATTGCGCAATGGGGGGAACCCTGACGCAGCCATGCCGCGTGTGTGAAGAAGGCCT
TCGGGTTGTAAAGCACTTTCAGTTATGAGGAAAGGTTGGTAGTTAATACCTGCCATCTGT
GACGTT
>ZSR.D_1366:D00780:73:HLVCNBCXX:1:1105:18585:57358 2:N:0:ATCTCG
GGAATATTGCACAATGGGCGCAAGCCTGATGCAGCCATGCCGCGTGTGTGAAGAAGGCCT
TCGGGTTGTAAAGCACTTTCAGCGAGGAGGAAGGGTTAGTAGTTAATACCTGCTAGCTTT
GACGTTACT
>ZSR.D_1367:D00780:73:HLVCNBCXX:1:1105:1252:57589 2:N:0:ATCTCG
GGAATATTGCACAATGGGGGAAACCCTGATGCAGCAACGCCGCGTGGAGGATGACACATT
TCGGTGCGTAAACTCCTTTTATATAGGAAGATAATGACGGTACTATATGAATAAGCACCG
GCTAACTCCGTGCCAGC
>ZSR.D_1368:D00780:73:HLVCNBCXX:1:1105:2577:57590 2:N:0:ATCTCG
GGAATATTGCACAATGGGCGAAAGCCTGATGCAGCCATGCCGCGTGTGTGAAGAAGGCTC
TAGGGTTGTAAAGCACTTTCAGTAGGGAGGAAAGGTTGAAGGTTAATACCCTTTGGCTGT
GACGTTACCTACAGAAGAAGCACCGGCT
>ZSR.D_1369:D00780:73:HLVCNBCXX:1:1105:3037:57685 2:N:0:ATCTCG
GGAATATTGGACAATGGGCGAAAGCCTGATCCAGCAATACCGCGTGTGTGAAGAAGGCCC
GAGGGTTGTAAAGCACTTTCAATTGTGAAGAGGGGGTAGTTAGTTAATACCTATCTACCT
TGACGT
>ZSR.D_1370:D00780:73:HLVCNBCXX:1:1105:5572:57509 2:N:0:ATCTCG
GGAATATTGCACAATGGGGGAAACCCTGATGCAGCCATGCCGCGTGTGTGAAGAAGGCCT
TCGGGTTGTAAAGCACTTTCAGCGAGGAGGAAAGGGTGTAAGTTAATACCTTAC
>ZSR.D_1371:D00780:73:HLVCNBCXX:1:1105:5876:57748 2:N:0:ATCTCG
GGAATATTGGGCAATGGACGCAAGTCTGACCCAGCCATGCCGCGTGCAGGAAGACTGCCC
TATGGGTTGTAAACTGCTTTTTTACGGGAAGAATAAGGGGTACGAGTACCCTGGTGACGG
TACCGT
>ZSR.D_1372:D00780:73:HLVCNBCXX:1:1105:14000:57736 2:N:0:ATCTCG
GGAATATTGCACAATGGGCGCAAGCCTGATGCAGCCATGCCGCGTGTGTGAAGAAGGCTC
TAGGGTTGTAAAGCACTTTCAGCAGTGAGGAAAGCTTGTTGGTTAATACCCATCAAGTGT
GA
>ZSR.D_1373:D00780:73:HLVCNBCXX:1:1105:16770:57608 2:N:0:ATCTCG
GGAATATTGCACAATGGGCGCAAGCCTGATGCAGCCATGCCGCGTGTGTGAAGAAGGCTC
TAGGGTTGTAAAGCACTTTCAGCAGTGAGGAAAGGTTAGTAGTTAATACCTGCTAGCTGT
GACGTTAACTGCAGAAGAAGCA
>ZSR.D_1374:D00780:73:HLVCNBCXX:1:1105:17667:57585 2:N:0:ATCTCG
GGAATATTGGTCAATGGAGGAAACTCTGAACCAGCCATGCCGCGTGAAGGAAGACGGTTC
TCCGAATTGTAAACTTCTTTTAGCAGGGGATAAACCTGGTCTATACGGCCAGCTGAAGGT
ACCTGCAGAATAAGCAC
>ZSR.D_1375:D00780:73:HLVCNBCXX:1:1105:1608:57944 2:N:0:ATCTCG
GGAATATTGCACAATGGGCGCAAGCCTGATGCAGCCATGCCGCGTGTGTGAAGAAGGCCT
TCGGGTTGTAAAGCACTTTCAGCGAGGAGGAAGGGTTAGTAGTTAATACCTGCTAGCTTT
GACGTTACTCGCAGAAG
>ZSR.D_1376:D00780:73:HLVCNBCXX:1:1105:3506:57901 2:N:0:ATCTCG
GGAATATTGGACAATGGGCGAAAGCCTGATCCAGCAATACCGCGTGTGTGAAGAAGGCCC
GAGGGTTGTAAAGCACTTTCAATTGTGAAGAGGGGATAGTTAGTTAATACCTGTCTATCC
TGACGTTAACTTTAGAAG
>ZSR.D_1377:D00780:73:HLVCNBCXX:1:1105:4692:57803 2:N:0:ATCTCG
GGAATATTGCACAATGGGCGCAAGCCTGATGCAGCCATGCCGCGTGTGTGAAGAAGGCTC
TAGGGTTGTAAAGCACTTTCAGCAGTGAGGAAAGGTTAGTAGTTAATACCCGCTAGCTGT
GACGTTAACTGCAGAAGAAGCACCGGCTA
>ZSR.D_1378:D00780:73:HLVCNBCXX:1:1105:5069:57884 2:N:0:ATCTCG
GGAATATTGCACAATGGGGGAAACCCTGATGCAGCCATGCCGCGTGTGTGAAGAAGGCCT
TCGGGTTGTAAAGCACTTTCAGCAGTGAGGAAAGCTTGTTGGTTAATACCCATCAAGTGT
GACGTTAACTGCAGAAG
>ZSR.D_1379:D00780:73:HLVCNBCXX:1:1105:9038:57998 2:N:0:ATCTCG
GGAATATTGGACAATGGGGGCAACCCTGATCCAGCCATCCCGCGTGCAGGAAGACGGCCC
TATGGGTTGTAAACTGCTTTTATAAGGGAAGAAAATTAGTCATTTATGATTAACTGACGG
TACCT
>ZSR.D_1380:D00780:73:HLVCNBCXX:1:1105:13853:57766 2:N:0:ATCTCG
GGAATATTGCACAATGGGCGCAAGCCTGATGCAGCCATGCCGCGTGTGTGAAGAAGGCTT
TCGGGTTGTAAAGCACTTTCATCAGTGAGGAAAGGTTGATGGTTAATACCCATTAACTG
>ZSR.D_1381:D00780:73:HLVCNBCXX:1:1105:1326:58248 2:N:0:ATCTCG
GGAATATTGCACAATGGAGGAAACTCTGATGCAGCCATGCCGCGTGTGTGAAGAAGGCCT
TAGGGTTGTAAAGCACTTTCAGTAGGGAGGAAAAAGCTGGGTTAATACCCCAGTTCTATG
ACGTTACCTACAGA
>ZSR.D_1382:D00780:73:HLVCNBCXX:1:1105:2850:58069 2:N:0:ATCTCG
GGAATATTGGACAATGGGCGAAAGCCTGATCCAGCAATGCCATGTGTGTGAAGAAGGCTC
TAGGGTTGTAAAGCACTTTAGTTGGGGAGGAAAGCTTATGAGTTAATAGCTCATGAGAAG
GACGTTACCCAAAGAATAAGGAC
>ZSR.D_1383:D00780:73:HLVCNBCXX:1:1105:4635:58210 2:N:0:ATCTCG
GGAATATTGCACAATGGGCGCAAGCCTGATGCAGCCATGCCGCGTGTGTGAAGAAGGCTC
TAGGGTTGTAAAGCACTTTCAGCAGTGAGGAAAGCTTGTTGGTTAATAGCCATCAAGTGT
GACGTTAACTGCAGAAGAAGCAC
>ZSR.D_1384:D00780:73:HLVCNBCXX:1:1105:5364:58224 2:N:0:ATCTCG
GGAATATTGGACAATGGGGGCAACCCTGATCCAGCCATGCCGCGTGTGTGAAGAAGGCCT
TCGGGTTGTAAAGCACTTTCAGTGAGGAAGAAGGCCTGCGGGTTAATAGCCGGCAGGAAG
GA
>ZSR.D_1385:D00780:73:HLVCNBCXX:1:1105:10415:58082 2:N:0:ATCTCG
GGAATATTGCACAATGGGCGCAAGCCTGATGCAGCCATGCCGCGTGTGTGAAGAAGGCTC
TAGGGTTGTAAAGCACTTTCAGCAGTGAGGAAAGCTTGTTGGTTAATACCCATCAAGTGT
GACGTT
>ZSR.D_1386:D00780:73:HLVCNBCXX:1:1105:18409:58191 2:N:0:ATCTCG
GGAATATTGGGCAATGGACGCAAGTCTGACCCAGCCATGCCGCGTGCAGGAAGACTGCCC
TATGGGTTGTAAACTGCTTTTTTACGGGAAGAATAAGGGGTACGAGTACCCTGGTGACGG
TACCGT
>ZSR.D_1387:D00780:73:HLVCNBCXX:1:1105:20852:58171 2:N:0:ATCTCG
AGAATCATTCACAATGGGGGCAACCCTGATGGTGCAACGCCGCGTGGAGGATGAAGGCCC
TAGGGTCGTAAACTCCTGTCATATGAGAGTAAGGCTTATGTGTTAATAGCATGTAAGTTT
GATAGTATCATAAGAGGAAG
>ZSR.D_1388:D00780:73:HLVCNBCXX:1:1105:2782:58275 2:N:0:ATCTCG
GGAATATTGCACAATGGGGGAAACCCTGATGCAGCAACGCCGCGTGGAGGATGACACATT
TCGGTGCGTAAACTCCTTTTATATAGGAAGATAATGACGGTACTATATGAATAAGAACCG
>ZSR.D_1389:D00780:73:HLVCNBCXX:1:1105:13270:58491 2:N:0:ATCTCG
GGAATATTGCACAATGGGGGAAACCCTGATGCAGCAACGCCGCGTGGAGGATGACACATT
TCGGTGCGTAAACTCCTTTTATATAGGAAGATAATGACGGTACTATATGAATAAGCACC
>ZSR.D_1390:D00780:73:HLVCNBCXX:1:1105:15100:58481 2:N:0:ATCTCG
GGAATATTGCACAATGGGCGCAAGCCTGATGCAGCCATGCCGCGTGTGTGAAGAAGGCTC
TAGGGTTGTAAAGCACTTTCAGCAGTGAGGAAAGCTTGTTGGTTAATACCCATCAAGTGT
GACGTTAA
>ZSR.D_1391:D00780:73:HLVCNBCXX:1:1105:2620:58588 2:N:0:ATCTCG
GGAATATTGGACAATGGGGGCAACCCTGATCCAGCCATGCCGCGTGTGTGAAGAAGGCTT
TCGGGTTGTAAAGCACTTTCAGTCGGGAGGAAGGCTGGCTAGTTAATACCTAGCTAGATT
GACGTTACCGACAGAAG
>ZSR.D_1392:D00780:73:HLVCNBCXX:1:1105:3268:58531 2:N:0:ATCTCG
GGAATATTGGACAATGGGCGAAAGCCTGATCCAGCAATACCGCGTGTGTGAAGAAGGCCC
GAGGGTTGTAAAGCACTTTCAATTGTGAAGAGGGGATAGTTAGTTAATACCTGTCTATCC
TGACGTTAACTTTAGAAGAAGCA
>ZSR.D_1393:D00780:73:HLVCNBCXX:1:1105:3692:58726 2:N:0:ATCTCG
GGAATATTGCACAATGGGCGCAAGCCTGATGCAGCCATGCCGCGTGTGTGAAGAAGGCTC
TAGGGTTGTAAAGCACTTTCAGCAGTGAGGAAAGCTTGTTGGTTAATAGCCATCAA
>ZSR.D_1394:D00780:73:HLVCNBCXX:1:1105:4787:58581 2:N:0:ATCTCG
GGAATATTGCACAATGGGGGAAACCCTGATGCAGCAACGCCGCGTGGAGGATGACACATT
TCGGTGCGTAAACTCCTTTTATATAGGAAGATAATGACGGTACTATATGAATAAGCACCG
GCTAACTCCGTGCCAGCAGCCGCGGTAA
>ZSR.D_1395:D00780:73:HLVCNBCXX:1:1105:6517:58635 2:N:0:ATCTCG
GGAATATTGCACAATGGGCGCAAGCCTGATGCAGCCATGCCGCGTGTGTGAAGAAGGCCT
TCGGGTTGTAAAGCACTTTCAGCGAGGAGGAAGGGTTAGTAGTTAATACCTGCTAGCTTT
GACGTT
>ZSR.D_1396:D00780:73:HLVCNBCXX:1:1105:15559:58591 2:N:0:ATCTCG
GGAATATTGCACAATGGGCGCAAGCCTGATGCAGCCATGCCGCGTGTGTGAAGAAGGCCT
TCGGGTTGTAAAGCACTTTCAGTCGTGAGGAAGGGTTAGTAGTTAATACCTGCTAGCTT
>ZSR.D_1397:D00780:73:HLVCNBCXX:1:1105:17460:58554 2:N:0:ATCTCG
GGAATATTGCACAATGGGGGAAACCCTGATGCAGCCATGCCGCGTGTGTGAAGAAGGCCT
TCGGGTTGTAAAGCACTTTCAGCGAGGAGGAAAGGTTAGTAGTTAATACCTGCTAGCTGT
GACGTTACTCGCAGAA
>ZSR.D_1398:D00780:73:HLVCNBCXX:1:1105:10829:58823 2:N:0:ATCTCG
GGAATATTGCACAATGGGGGAAACCCTGATGCAGCAACGCCGCGTGGAGGATGACACATT
TCGGTGCGTAAACTCCTTTTATATAGGAAGATAATGACGGTACTATATGAATAAGCACCG
GCTAACTCCGTGCCA
>ZSR.D_1399:D00780:73:HLVCNBCXX:1:1105:14642:58868 2:N:0:ATCTCG
GGAATATTGCGCAATGGGGGAAACCCTGACGCAGCCATGCCGCGTGAGTGACGAAGGCCT
TAGGGTTGTAAAGCTCTTTCGCTAGGGAAGATAATGACGGTACCTAGTAAAGAAGCCCCG
GCTAAC
>ZSR.D_1400:D00780:73:HLVCNBCXX:1:1105:15329:58923 2:N:0:ATCTCG
GGAATATTGGTCAATGGAGGCAACTCTGAACCAGCCATGCCGCGTGCAGGAAGAATGCCT
TATGGGTTGTAAACTGCTTTTATTTGGGAAGAAACCTTCTTACGTGTAAGAAGCTGACG
>ZSR.D_1401:D00780:73:HLVCNBCXX:1:1105:16800:58929 2:N:0:ATCTCG
GGAATATTGCACAATGGGCGCAAGCCTGATGCAGCCATGCCGCGTGTGTGAAGAAGGCTT
TCGGGTTGTAAAGCACTTTCATCAGTGAGGAAAGGTTGATGGTTAATACCCATTAACTGT
GACGTTAA
>ZSR.D_1402:D00780:73:HLVCNBCXX:1:1105:20833:58949 2:N:0:ATCTCG
GGAATCTTGGACAATGGGGGCAACCCTGATCCAGCCATGCCGCGTGAGTGATGAAGGCCC
TAGGGTCGTAAAGCTCTTTCGCCTGTGAAGATAATGACGGTAGCAGGTAAAGAAACCCCG
GCTAACTC
>ZSR.D_1403:D00780:73:HLVCNBCXX:1:1105:2240:59077 2:N:0:ATCTCG
GGAATATTGGACAATGGGCGGAAGCCTGATCCAGCCATGCCGCGTGCAGGAAGACTGCCC
TATGGGTTGTAAACTGCTTTTGTACAGGAAGAAACATCTCTACGAGTAGAGACTTGACGG
TACTGTAAGAATAA
>ZSR.D_1404:D00780:73:HLVCNBCXX:1:1105:5074:59113 2:N:0:ATCTCG
GGAATATTGCACAATGGGCGCAAGCCTGATGCAGCCATGCCGCGTGTGTGAAGAAGGCCT
TCGGGTTGTAAAGCACTTTCAGCGAGGAGGAAGGGTTAGTAGTTAATACCTGCTAGCTTT
GACGTTACTCGCAGAAG
>ZSR.D_1405:D00780:73:HLVCNBCXX:1:1105:10033:59197 2:N:0:ATCTCG
GGAATATTGCACAATGGGCGCAAGCCTGATGCAGCCATGCCGCGTGTGTGAAGAAGGCTC
TAGGGTTGTAAAGCACTTTCAGCAGTGAGGAAAGCTTGTTGGTTAATAGCCATCAAGTGT
GACGT
>ZSR.D_1406:D00780:73:HLVCNBCXX:1:1105:12964:59129 2:N:0:ATCTCG
GGAATATTGCACAATGGGGGAAACCCTGATGCAGCAACGCCGCGTGGAGGATGACACATT
TCGGTGCGTAAACTCCTTTTATATAGGAAGATAATGACGGTACTATATGAATAAGCACCG
GCTAACTCCGTGCCAGCAGCCGCGG
>ZSR.D_1407:D00780:73:HLVCNBCXX:1:1105:13559:59053 2:N:0:ATCTCG
GGAATATTGCACAATGGGCGCAAGCCTGATGCAGCCATGCCGCGTGTGTGAAGAAGGCTC
TAGGGTTGTAAAGCACTTTCAGCAGTGAGGAAAGCTTGTTGGTTAATAGCCATCAAGTGT
GA
>ZSR.D_1408:D00780:73:HLVCNBCXX:1:1105:15986:59165 2:N:0:ATCTCG
GGAATATTGCACAATGGGCGCAAGCCTGATGCAGCCATGCCGCGTGTGTGAAGAAGGCTC
TAGGGTTGTAAAGCACTTTCAGCAGTGAGGAAAGCTTGTTGGTTAATACCCATC
>ZSR.D_1409:D00780:73:HLVCNBCXX:1:1105:18406:59030 2:N:0:ATCTCG
GGAATATTGGACAATGGGCGAAAGCCTGATCCAGCAATACCGCGTGTGTGAAGAAGGCCC
GAGGGTTGTAAAGCACTTTCAATTGTGAAGAGGGGATAGTTAGTTAATACCTGTCTATCC
TGACGTTAACTTTAGAAGAAGCAC
>ZSR.D_1410:D00780:73:HLVCNBCXX:1:1105:8967:59495 2:N:0:ATCTCG
GGAATATTGCACAATGGGGGAAACCCTGATGCAGCAACGCCGCGTGGAGGATGACACATT
TCGGTGCGTAAACTCCTTTTATACAGGAAGATAATGACGGTACTATATGAATAAGCACCG
GCTAACTC
>ZSR.D_1411:D00780:73:HLVCNBCXX:1:1105:12782:59364 2:N:0:ATCTCG
GGAATATTGGACAATGGGGGCAACCCTGATCCAGCCATGCCGCGTGTGTGAAGAAGGCCT
TCGGGTTGTAAAGCACTTTCAGTGAGGAAGAAGGCCTGCGGG
>ZSR.D_1412:D00780:73:HLVCNBCXX:1:1105:15113:59320 2:N:0:ATCTCG
GGAATATTGCACAATGGGGGAAACCCTGATGCAGCAACGCCGCGTGGAGGATGACACATT
TCGGTGCGTAAACTCCTTTTATATAGGAAGATAATGACGGTACTATATGAATAAGCACC
>ZSR.D_1413:D00780:73:HLVCNBCXX:1:1105:1833:59700 2:N:0:ATCTCG
GGAATATTGCACAATGGGCGCAAGCCTGATGCAGCCATGCCGCGTGTGTGAAGAAGGCCT
TCGGGTTGTAAAGCACTTTCAGTCGTGAGGAAGGGTTAGTAGTTAATACCTGCTAGCTTT
GACGTT
>ZSR.D_1414:D00780:73:HLVCNBCXX:1:1105:2189:59519 2:N:0:ATCTCG
GGAATATTGGACAATGGGCGAAAGCCTGATCCAGCAATACCGCGTGTGTGAAGAAGGCCC
GAGGGTTGTAAAGCACTTTCAATTGTGAAGAGGGGATAGTTAGTTAATACCTGTCTATCC
TGACGTTAACTTTA
>ZSR.D_1415:D00780:73:HLVCNBCXX:1:1105:8500:59527 2:N:0:ATCTCG
GGAATATTGCGCAATGGGGGAAACCCTGACGCAGCAACGCCGCGTGAGTGAGGAAGGCCT
TCGGGTTGTAAAGCTCTGTCAGATGGGAAGAATGGTTATTGGTCTAATAGGCCTTTAATT
TGACGGTAC
>ZSR.D_1416:D00780:73:HLVCNBCXX:1:1105:12732:59633 2:N:0:ATCTCG
GGAATTTTCCGCAATGGGCGAAAGCCTGACGGAGCAATCTCGCGTGAGGGATGACGGCCT
ATGGGTTGTAAACCTCTTTTTTCAGGGAGGAATAAATGACGTGTACCTGAAGAATAAGCA
TCG
>ZSR.D_1417:D00780:73:HLVCNBCXX:1:1105:15122:59741 2:N:0:ATCTCG
GGAATATTGCACAATGGGCGCAAGCCTGATGCAGCCATGCCGCGTGTGTGAAGAAGGCTC
TAGGGTTGTAAAGCACTTTCAGCAGTGAGGAAAGCTTGTTGGTTAATAGCCATCAAGTG
>ZSR.D_1418:D00780:73:HLVCNBCXX:1:1105:18351:59569 2:N:0:ATCTCG
GGAATATTGCACAATGGGCGCAAGCCTGATGCAGCCATGCCGCGTGTGTGAAGAAGGCCT
TCGGGTTGTAAAGCACTTTCAGCGAGGAGGAAGGGTTAGTAGTTAATACCTGCTAGCTTT
GACGTTACTCGCAGAAGAAGCACCGGCT
>ZSR.D_1419:D00780:73:HLVCNBCXX:1:1105:3575:59860 2:N:0:ATCTCG
GGAATATTGCACAATGGGGGAAACCCTGATGCAGCAACGCCGCGTGGAGGATGACACATT
TCGGTGCGTAAACTCCTTTTATATAGGAAGATAATGACGGTACTATATGAATAAGCACCG
>ZSR.D_1420:D00780:73:HLVCNBCXX:1:1105:6889:59955 2:N:0:ATCTCG
GGAATATTGGACAATGGGGGCAACCCTGATCCAGCAATGCCACGTGTGTGAAGAAGGCCT
GAGGGTTGTAAAGCACTTTAGTCAGGGAGGAAGGCTCTGTGGTTAATAGCCATGGGGATT
>ZSR.D_1421:D00780:73:HLVCNBCXX:1:1105:7980:59752 2:N:0:ATCTCG
GGAATATTGCACAATGGGCGCAAGCCTGATGCAGCCATGCCGCGTGTGTGAAGAAGGCCT
TCGGGTTGTAAAGCACTTTCAGCGAGGAGGAAGGGTTAGTAGTTAATACCTGCTAGCTTT
GACGTTACT
>ZSR.D_1422:D00780:73:HLVCNBCXX:1:1105:8638:59911 2:N:0:ATCTCG
GGAATATTGCACAATGGGCGCAAGCCTGATGCAGCCATGCCGCGTGTGTGAAGAAGGCTC
TAGGGTTGTAAAGCACTTTCAGCAGTGAGGAAAGCTTGTTGGTTAATAGCCATCAAGTGT
G
>ZSR.D_1423:D00780:73:HLVCNBCXX:1:1105:12602:59962 2:N:0:ATCTCG
GGAATATTGCACAATGGGCGAAAGCCTGATGCAGCCATGCCGCGTGTGTGAAGAAGGCTC
TAGGGTTGTAAAGCACTTTCAGTAGGGAGGAAAGGTTGATGGTTAATACCCATTAGCTGT
GACGTTACCTACAGAAGAAGCACCGGCT
>ZSR.D_1424:D00780:73:HLVCNBCXX:1:1105:14889:59798 2:N:0:ATCTCG
GGAATATTGGACAATGGGCGAAAGCCTGATCCAGCAATACCGCGTGTGTGAAGAAGGCCC
GAGGGTTGTAAAGCACTTTCAATTGTGAAGAGGGGATAGTTAGTTAATACCTGTCTATCC
TGACGTTAACTTTAGAAGAAGCAC
>ZSR.D_1425:D00780:73:HLVCNBCXX:1:1105:9902:60114 2:N:0:ATCTCG
GGAATATTGGACAATGGGCGGAAGCCTGATCCAGCCATGCCGCGTGCAGGAAGACTGCCC
TATGGGTTGTAAACTGCTTTTGTACAGGAAGAAACATCTCTACGAGTAGAGACTTGACGG
TACTG
>ZSR.D_1426:D00780:73:HLVCNBCXX:1:1105:13173:60036 2:N:0:ATCTCG
GGAATATTGCACAATGGGGGAAACCCTGATGCAGCCATGCCGCGTGTGTGAAGAAGGCCT
TCGGGTTGTAAAGCACTTTCAGCGAGGAGGAAAGGGTGTAAGTTAATACCTTACATCTGT
GACGTTAC
>ZSR.D_1427:D00780:73:HLVCNBCXX:1:1105:14920:60020 2:N:0:ATCTCG
GGAATATTGCACAATGGGGGAAACCCTGATGCAGCAACGCCGCGTGGAGGATGACACATT
TCGGTGCGTAAACTCCTTTTATATAGGAAGATAATGACGGTACTATATGAATAAGCACCG
GC
>ZSR.D_1428:D00780:73:HLVCNBCXX:1:1105:17307:60164 2:N:0:ATCTCG
GGAATATTGCACAATGGGCGCAAGCCTGATGCAGCCATGCCGCGTGTGTGAAGAAGGCTT
TCGGGTTGTAAAGCACTTTCATCAGTGAGGAAAGGTTGATGGTTAATACCCATTAACTGT
GACGTTAACTGAAGAAGAAGCACCGGCT
>ZSR.D_1429:D00780:73:HLVCNBCXX:1:1105:3048:60355 2:N:0:ATCTCG
GGAATATTGGACAATGGGCGAAAGCCTGATCCAGCAATACCGCGTGTGTGAAGAAGGCCC
GAGGGTTGTAAAGCACTTTCAATTGTGAAGAGGGGATAGTTAGTTAATACCTGTCTATCC
TGACGT
>ZSR.D_1430:D00780:73:HLVCNBCXX:1:1105:8354:60315 2:N:0:ATCTCG
GGAATCTTGGACAATGGGGGCAACCCTGATCCAGCCATGCCGCGTGAGTGATGAAGGCCC
TAGGGTCGTAAAGCTCTTTCGCCTGTGAAGATAATGACGGTAGCAGGTAAAGAAACCCCG
GCTAA
>ZSR.D_1431:D00780:73:HLVCNBCXX:1:1105:10105:60462 2:N:0:ATCTCG
GGAATTTTGGACAATGGGGGAAACCCTGATCCAGCCATCCCGCGTGAGTGAAGAAGGCCT
TCGGGTTGTAAAGCTCTTTCGAAAGTGAAGAAAACTTATTTCGTAATATGTTATAAGTAT
GACGGT
>ZSR.D_1432:D00780:73:HLVCNBCXX:1:1105:11752:60413 2:N:0:ATCTCG
GGAATATTGGACAATGGGCGAAAGCCTGATCCAGCAATGCCATGTGTGTGAAGAAGGCTC
TAGGGTTGTAAAGCACTTTAGTTGGGGAGGAAAGCTTATGAGTTAATAGCTCATGAGAAG
GACGTT
>ZSR.D_1433:D00780:73:HLVCNBCXX:1:1105:19160:60402 2:N:0:ATCTCG
GGAATATTGCACAATGGGGGAAACCCTGATGCAGCAACGCCGCGTGGAGGATGACACATT
TCGGTGCGTAAACTCCTTTTATATAGGAAGATAATGACGGTACTATATGAATAAGCACCG
GCTAACTCCGTGCCAGCAGCCGCG
>ZSR.D_1434:D00780:73:HLVCNBCXX:1:1105:5079:60638 2:N:0:ATCTCG
GGAATATTGCACAATGGGGGAAACCCTGATGCAGCAACGCCGCGTGGAGGATGACACATT
TCGGTGCGTAAACTCCTTTTATATAGGAAGATAATGACGGTACTATATGAATAAGCACCG
GCTAAC
>ZSR.D_1435:D00780:73:HLVCNBCXX:1:1105:5125:60743 2:N:0:ATCTCG
GGAATATTGGACAATGGGGGCAACCCTGATCCAGCAATGCCGCGTGAATGAAGAAGGCCT
TAGGGTTGTAAAGTTCTTTCAACTGTGACGATGATGACGGTAGCAGT
>ZSR.D_1436:D00780:73:HLVCNBCXX:1:1105:11226:60675 2:N:0:ATCTCG
GGAATATTGCGCAATGGGGGGAACCCTGACGCAGCCATGCCGCGTGTGTGAAGAAGGCCT
TCGGGTTGTAAAGCACTTTCAGTTATGAGGAAAGGTTGGTAGTTAATACCTGCCAGCTGT
G
>ZSR.D_1437:D00780:73:HLVCNBCXX:1:1105:15868:60726 2:N:0:ATCTCG
GGAATATTGCACAATGGGCGCAAGCCTGATGCAGCCATGCCGCGTGTGTGAAGAAGGCCT
TCGGGTTGTAAAGCACTTTCAGCGAGGAGGAAGGGTTAGTAGTTAATACCTGCTAGCTTT
GACGTTACTCGCAGAAGAAGCACCGGCT
>ZSR.D_1438:D00780:73:HLVCNBCXX:1:1105:8439:60806 2:N:0:ATCTCG
GGAATATTGCACAATGGGGGAAACCCTGATGCAGCAACGCCGCGTGGAGGATGACACATT
TCGGTGCGTAAACTCCTTTTATATAGGAAGATAATGACGGTACTATATGAATAAGCACC
>ZSR.D_1439:D00780:73:HLVCNBCXX:1:1105:12918:60941 2:N:0:ATCTCG
GGAATATTGCACAATGGGCGCAAGCCTGATGCAGCCATGCCGCGTGTGTGAAGAAGGCCT
TCGGGTTGTAAAGCACTTTCAGCGAGGAGGAAGGGTTAGTAGTTAATACCTGCTAGCTTT
GACGTTACTCGCAGAAGAAGCACCG
>ZSR.D_1440:D00780:73:HLVCNBCXX:1:1105:16285:60984 2:N:0:ATCTCG
GGAATATTGGTCAATGGGCGCAAGCCTGAACCAGCCATGCCGCGTGCAGGAAGACTGCCC
TATGGGTTGTAAACTGCTTTTATATGGGAAGAAACAGATCTACGT
>ZSR.D_1441:D00780:73:HLVCNBCXX:1:1105:19364:60948 2:N:0:ATCTCG
GGAATATTGGACAATGGGGGCAACCCTGATCCAGCAATGCCACGTGTGTGAAGAAGGCCT
GAGGGTTGTAAAGCACTTTAGTCAGGGAGGAAGGCTCTGTGGTTAATAGCCATGGGGATT
GACGTTACC
>ZSR.D_1442:D00780:73:HLVCNBCXX:1:1105:4560:61032 2:N:0:ATCTCG
GGAATATTGCACAATGGGCGCAAGCCTGATGCAGCCATGCCGCGTGTGTGAAGAAGGCTC
TAGGGTTGTAAAGCACTTTCAGCAGTGAGGAAAGGTTAGTAGTTAATACCTGCTAGCTGT
GACGTT
>ZSR.D_1443:D00780:73:HLVCNBCXX:1:1105:5519:61240 2:N:0:ATCTCG
GGAATATTGCACAATGGGGGAAACCCTGATGCAGCAACGCCGCGTGGAGGATGACACATT
TCGGTGCGTAAACTCCTTTTATATAGGAAGATAATGACGGTACTATATGAATAAGCACCG
GCTAACTCCGTGCCAGCAGCCGCGGTAATA
>ZSR.D_1444:D00780:73:HLVCNBCXX:1:1105:5755:61075 2:N:0:ATCTCG
GGAATATTGGACAATGGGCGAAAGCCTGATCCAGCAATACCGCGTGTGTGAAGAAGGCCC
GAGGGTTGTAAAGCACTTTCAATTGTGAAGAGGGGATAGTTAGTTAATACCTGTCTATCC
TGACGTTAACT
>ZSR.D_1445:D00780:73:HLVCNBCXX:1:1105:13925:61059 2:N:0:ATCTCG
GGAATATTGCACAATGGGCGCAAGCCTGATGCAGCCATGCCGCGTGTGTGAAGAAGGCTC
TAGGGTTGTAAAGCACTTTCAGCAGTGAGGAAAGGTTAGTAGTTAATACCTGCTAGCTGT
GA
>ZSR.D_1446:D00780:73:HLVCNBCXX:1:1105:17187:61236 2:N:0:ATCTCG
GGAATATTGCACAATGGGGGGAACCCTGATGCAGCCATGCCGCGTGTGTGAAGAAGGCCC
TAGGGTTGTAAAGCACTTTCAGCAGTGAGGAAAGGTGTGTGGTTAATACCCGCATACTGT
GACGTTAA
>ZSR.D_1447:D00780:73:HLVCNBCXX:1:1105:5094:61475 2:N:0:ATCTCG
GGAATATTGCACAATGGGGGAAACCCTGATGCAGCAACGCCGCGTGGAGGATGACACATT
TCGGTGCGTAAACTCCTTTTATATAGGAAGATAATGACGGTACTATATGAATAAGCACCG
GCTAAC
>ZSR.D_1448:D00780:73:HLVCNBCXX:1:1105:5686:61368 2:N:0:ATCTCG
GGAATATTGGACAATGGGGGCAACCCTGATCCAGCAATGCCACGTGTGTGAAGAAGGCCT
GAGGGTTGTAAAGCACTTTAGCCAGGGAGGAAAGTTATGCTGTTAATAGCGGCATGATGT
GACGTTA
>ZSR.D_1449:D00780:73:HLVCNBCXX:1:1105:12651:61431 2:N:0:ATCTCG
GGAATATTGCACAATGGGGGAAACCCTGATGCAGCAACGCCGCGTGGAGGATGACACATT
TCGGTGCGTAAACTCCTTTTATATAGGAAGATAATGACGGTACTATATGAATAAGCACCG
GCTAACTCCGTGCC
>ZSR.D_1450:D00780:73:HLVCNBCXX:1:1105:12817:61376 2:N:0:ATCTCG
GGAATATTGCACAATGGGCGCAAGCCTGATGCAGCCATGCCGCGTGTGTGAAGAAGGCTT
TCGGGTTGTAAAGCACTTTCATCAGTGAGGAAAGGTTGATGGTTAATACCCATTAACTG
>ZSR.D_1451:D00780:73:HLVCNBCXX:1:1105:14993:61498 2:N:0:ATCTCG
GGAATATTGCACAATGGGCGCAAGCCTGATGCAGCCATGCCGCGTGTGTGAAGAAGGCCT
TCGGGTTGTAAAGCACTTTCAGCGAGGAGGAAGGGTTAGTAG
>ZSR.D_1452:D00780:73:HLVCNBCXX:1:1105:19750:61498 2:N:0:ATCTCG
GGAATATTGCACAATGGGCGCAAGCCTGATGCAGCCATGCCGCGTGTGTGAAGAAGGCTC
TAGGGTTGTAAAGCACTTTCAGCAGTGAGGAAAGCTTGTTGGTTAATACCCATCAAGTGT
GACGTTAAC
>ZSR.D_1453:D00780:73:HLVCNBCXX:1:1105:3546:61703 2:N:0:ATCTCG
GGAATATTGGACAATAGGCGAAAGCCTGATCCAGCGACGTCACGTGAATGATGAAGGCCT
TAGGGTTGTAAAATTCTTTTAGTGGAGAAGATAATGACGGTATCCACAGAAAAAGTCCCG
GCTAACT
>ZSR.D_1454:D00780:73:HLVCNBCXX:1:1105:4865:61594 2:N:0:ATCTCG
GGAATATTGGACAATGGGCGAAAGCCTGATCCAGCAATACCGCGTGTGTGAAGAAGGCCC
GAGGGTTGTAAAGCACTTTCAATTGTGAAGAGGGGATAGTTAGTTAATACCTGTCTATCC
TGACGTTAAC
>ZSR.D_1455:D00780:73:HLVCNBCXX:1:1105:1948:61769 2:N:0:ATCTCG
GGAATATTGCACAATGGGCGAAAGCCTGATGCAGCCATGCCGCGTGTGTGAAGAAGGCTC
TAGGGTCGTAAAGCACTTTCAGTAGGGAGGAAAGGAGTGTAGTTAATACCTGCATTCTGT
GACGTTAC
>ZSR.D_1456:D00780:73:HLVCNBCXX:1:1105:4669:61902 2:N:0:ATCTCG
GGAATATTGCACAATGGGCGAAAGCCTGATGCAGCCATGCCGCGTGTGTGAAGAAGGCTC
TAGGGTTGTAAAGCACTTTCAGTAGGGAGGAAAGGTTGATGGTTAATACCCATTAGCTGT
GACGTTACCTACAGAAGAAG
>ZSR.D_1457:D00780:73:HLVCNBCXX:1:1105:6150:61925 2:N:0:ATCTCG
GGAATATTGGACAATGGGCGAAAGCCTGATCCAGCAATGCCATGTGTGTGAAGAAGGCTC
TAGGGTTGTAAAGCACTTTAGTTGGGGAGGAAAGCTTATGAGTTAATAGCTCATGAGAAG
GACGTTACC
>ZSR.D_1458:D00780:73:HLVCNBCXX:1:1105:13653:61785 2:N:0:ATCTCG
GGAATATTGCACAATGGGCGCAAGCCTGATGCAGCCATGCCGCGTGTATGAAGAAGGCCT
TCGGGTTGTAAAGTACTTTCAGCAGTGAGGAAGGGATGTACGTTAATAGCGTGCATTTTT
GACGTTAGCTG
>ZSR.D_1459:D00780:73:HLVCNBCXX:1:1105:17451:61860 2:N:0:ATCTCG
GGAATATTGCACAATGGGCGAAAGCCTGATGCAGCCATGCCGCGTGTGTGAAGAAGGCTC
TAGGGTTGTAAAGCACTTTCAGTAGGGAGGAAAGGTTGAAGGTTAATACCCTTTGGCTGT
GACGTTACC
>ZSR.D_1460:D00780:73:HLVCNBCXX:1:1105:18216:61768 2:N:0:ATCTCG
GAATATTGGACAATGGGGGCAACCCTGATCCAGCCATGCCGCGTGTGTGAAGAAGGCCTT
CGGGTTGTAAAGCACTTTCAGTGAGGAAGAAGGCCTGCGGGTCAATAACCGGCAGGAAGG
ACATCACT
>ZSR.D_1461:D00780:73:HLVCNBCXX:1:1105:19406:61890 2:N:0:ATCTCG
GGAATATTGCACAATGGGGGAAACCCTGATGCAGCCATGCCGCGTGTGTGAAGAAGGCCT
TCGGGTTGTAAAGCACTTTCAGTGGGGAGGAAAGGGTGATGCCTAATACGTATCATCTGT
GACGTTACCCACAGAAGAA
>ZSR.D_1462:D00780:73:HLVCNBCXX:1:1105:5636:62070 2:N:0:ATCTCG
GGAATATTGCACAATGGGGGAAACCCTGATGCAGCAACGCCGCGTGGAGGATGACACATT
TCGGTGCGTAAACTCCTTTTATATAGGAAGATAATGACGGTACTATATGAATAAGCACCG
GC
>ZSR.D_1463:D00780:73:HLVCNBCXX:1:1105:12048:62006 2:N:0:ATCTCG
GGAATATTGCACAATGGGCGCAAGCCTGATGCAGCCATGCCGCGTGTGTGAAGAAGGCCT
TCGGGTTGTAAAGCACTTTCAGCGAGGAGGAAGGGTTAGTAGTTAATACCTGCTAGCTTT
GACGTTACTCGCAGAAGAA
>ZSR.D_1464:D00780:73:HLVCNBCXX:1:1105:18490:62079 2:N:0:ATCTCG
GGAATATTGCACAATGGGGGAAACCCTGATGCAGCAACGCCGCGTGGAGGATGACACATT
TCGGTGCGTAAACTCCTTTTATATAGGAAGATAATGACGGTACTATATGAATAAGCACCG
G
>ZSR.D_1465:D00780:73:HLVCNBCXX:1:1105:4630:62467 2:N:0:ATCTCG
GGAATATTGCACAATGGGCGCAAGCCTGATGCAGCCATGCCGCGTGTGTGAAGAAGGCCT
TCGGGTTGTAAAGCACTTTCAGCGAGGAGGAAGGGTTAGTAGTTAATACCTGCT
>ZSR.D_1466:D00780:73:HLVCNBCXX:1:1105:6083:62435 2:N:0:ATCTCG
GGAATATTGGACAATGGGGGCAACCCTGATCCAGCCATGCCGCGTGTGTGAAGAAGGCTT
TCGGGTTGTAAAGCACTTTCAGTCGGGAGGAAGGCTGGCTAGTTAATACCTAGCTAGATT
>ZSR.D_1467:D00780:73:HLVCNBCXX:1:1105:19204:62482 2:N:0:ATCTCG
GGAATATTGCACAATGGGGGAAACCCTGATGCAGCAACGCCGCGTGGAGGATGACACATT
TCGGTGCGTAAACTCCTTTTATATAGGAAGATAATGACGGTACTATATGAATAAGCGCCG
GCTAACTCCGTGCCAGCAGCCG
>ZSR.D_1468:D00780:73:HLVCNBCXX:1:1105:2856:62529 2:N:0:ATCTCG
GGAATATTGCACAATGGGGGAAACCCTGATGCAGCCATGCCGCGTGTGTGAAGAAGGCCT
TCGGGTTGTAAAGCACTTTCAGCGAGGAGGAAAGGGTGTAAGTTAATACCTTACATCTGT
GACGTTACTCGCAG
>ZSR.D_1469:D00780:73:HLVCNBCXX:1:1105:11910:62544 2:N:0:ATCTCG
GGAATATTGCACAATGGGCGCAAGCCTGATGCAGCCATGCCGCGTGTGTGAAGAAGGCTC
TAGGGTTGTAAAGCACTTTCAGCAGTGAGGAAAGCTTGTTGGTTAATACCCATCAAGTGT
GACGTTAA
>ZSR.D_1470:D00780:73:HLVCNBCXX:1:1105:15237:62556 2:N:0:ATCTCG
GGAATATTGCACAATGGGGGAAACCCTGATGCAGCAACGCCGCGTGGAGGATGACACATT
TCGGTGCGTAAACTCCTTTTATATAGGAAGATAATGACGGTACTATATGAATAAGCACC
>ZSR.D_1471:D00780:73:HLVCNBCXX:1:1105:15312:62552 2:N:0:ATCTCG
GGAATATTGCACAATGGGGGAAACCCTGATGCAGCAACGCCGCGTGGAGGATGACACATT
TCGGTGCGTAAACTCCTTTTATATAGGAAGATAATGACGGTACTATATGAATAA
>ZSR.D_1472:D00780:73:HLVCNBCXX:1:1105:15560:62685 2:N:0:ATCTCG
GGAATATTGCACAATGGGCGAAAGCCTGATGCAGCCATGCCGCGTGTGTGAAGAAGGCTC
TAGGGTCGTAAAGCACTTTCAGTAGGGAGGAAAGGAGTGTAGTTAATACCTGCA
>ZSR.D_1473:D00780:73:HLVCNBCXX:1:1105:18649:62703 2:N:0:ATCTCG
AGAATCATTCACAATGGGGGCAACCCTGATGGTGCAACGCCGCGTGGAGGATGAAGGCCC
TAGGGTCGTAAACTCCTGTCATATGAGAGTAAGGCTTATGTGTTAATAGCATGTAAGTTT
GATAGTAT
>ZSR.D_1474:D00780:73:HLVCNBCXX:1:1105:4497:62845 2:N:0:ATCTCG
GGAATCTTGGACAATGGGCGCAAGCCTGATCCAGCCATGCCGCGTGAGTGATGAAGGCCC
TAGGGTCGTAAAGCTCTTTCGCCAGGGATGATAATGACAGTACCTGGTAAAGAAACCCCG
GCTAAC
>ZSR.D_1475:D00780:73:HLVCNBCXX:1:1105:10295:62857 2:N:0:ATCTCG
GGAATATTGGTCAATGGGCGCAAGCCTGAACCAGCCATGCCGCGTGCAGGAAGACTGCCC
TATGGGTTGTAAACTGCTTTTATATGGGAAGAAACAGATCTACGTGTAGGTCCTTGACG
>ZSR.D_1476:D00780:73:HLVCNBCXX:1:1105:16916:62931 2:N:0:ATCTCG
GGAATTTTGGACAATGGGGGAAACCCTGATCCAGCCATCCCGCGTGAGTGAAGAAGGCCT
TCGGGTTGTAAAGCTCTTTCGAAAGTGAAGAAAACTTATTTCGTAATATGTTATAAGTAT
GACGGTAA
>ZSR.D_1477:D00780:73:HLVCNBCXX:1:1105:17733:62776 2:N:0:ATCTCG
GGAATATTGCACAATGGGCGCAAGCCTGATGCAGCCATGCCGCGTGTGTGAAGAAGGCTC
TAGGGTTGTAAAGCACTTTCAGCAGTGAGGAAAGCTTGTTGGTTAATACCCATCAAGTGT
GACGTTAAC
>ZSR.D_1478:D00780:73:HLVCNBCXX:1:1105:19302:62895 2:N:0:ATCTCG
GGAATATTGGACAATGGGCGAAAGCCTGATCCAGCAATACCGCGTGTGTGAAGAAGGCCC
GAGGGTTGTAAAGCACTTTCAATTGTGAAGAGGGGATAGTTAGTTAATACCTGTCTATCC
TGACGTTAA
>ZSR.D_1479:D00780:73:HLVCNBCXX:1:1105:1141:63236 2:N:0:ATCTCG
GGAATATTGCACAATGGGCGCAAGCCTGATGCAGCCATGCCGCGTGTGTGAAGAAGGCTC
TAGGGTTGTAAAGCACTTTCAGCAGTGAGGAAAGCTTGTTGGTTAATAGCCATCAAGTGT
GACGTTAA
>ZSR.D_1480:D00780:73:HLVCNBCXX:1:1105:4427:63025 2:N:0:ATCTCG
GGAATATTGCACAATGGGCGCAAGCCTGATGCAGCCATGCCGCGTGTGTGAAGAAGGCTT
TCGGGTTGTAAAGCACTTTCAGCAGCGAGGAAAGGTTAGTAGTTAATACCTGCTAGCTG
>ZSR.D_1481:D00780:73:HLVCNBCXX:1:1105:16287:63086 2:N:0:ATCTCG
GGAATATTGCACAATGGGCGAAAGCCTGATGCAGCCATGCCGCGTGTGTGAAGAAGGCTT
TAGGGTTGTAAAGCACTTTCAGTAGGGAGGAAAGGTTGAAGGTTAATACCCTTTGGCTGT
GACGTTACCTACA
>ZSR.D_1482:D00780:73:HLVCNBCXX:1:1105:17430:63060 2:N:0:ATCTCG
GGAATATTGGACAATGGGCGAAAGCCTGATCCAGCAATACCGCGTGTGTGAAGAAGGCCC
GAGGGTTGTAAAGCACTTTCAATTGTGAAGAGGGGATAGTTAGTTAATACCTGTCTATCC
TGACG
>ZSR.D_1483:D00780:73:HLVCNBCXX:1:1105:18099:63198 2:N:0:ATCTCG
GGAATATTGCACAATGGGCGCAAGCCTGATGCAGCCATGCCGCGTGTGTGAAGAAGGCTT
TCGGGTTGTAAAGCACTTTCAGCAGCGAGGAAAGGTTAGTAGTTAATACCTGCTAGCTGT
GACGTTAACTGCAGAAGAAGCA
>ZSR.D_1484:D00780:73:HLVCNBCXX:1:1105:7552:63363 2:N:0:ATCTCG
GGAATATTGGACAATGGGCGAAAGCCTGATCCAGCAATGCCATGTGTGTGAAGAAGGCTC
TAGGGTTGTAAAGCACTTTAGTTGGGGAGGAAAGCTTATGAGTTAATAGCTCATGAGAAG
GACGTTACC
>ZSR.D_1485:D00780:73:HLVCNBCXX:1:1105:13257:63314 2:N:0:ATCTCG
GGAATATTGCGCAATGGGGGAAACCCTGACGCAGCAATGCCGCGTGAGTGAGGAAGGCCT
TCGGGTTGTAAAGCTCTGTCAGATAGGAAGAAACCCTCTTGGTCTAATAGGCCTTGAGCT
TGACGGTA
>ZSR.D_1486:D00780:73:HLVCNBCXX:1:1105:20143:63297 2:N:0:ATCTCG
GGAATATTGGACAATGGGGGCAACCCTGATCCAGCAATGCCACGTGTGTGAAGAAGGCCT
GAGGGTTGTAAAGCACTTTAGTCAGGGAGGAAGGCTCTGTGGTTAATAGCCATGGGGATT
GACGTTACCT
>ZSR.D_1487:D00780:73:HLVCNBCXX:1:1105:20559:63360 2:N:0:ATCTCG
GAAATATTGCACAATGGGCGCAAGCCTGATGCAGCCATGCCGCGTGTGTGAAGAAGGCTT
TCGGGTTGTAAAGCACTTTCATCAGTGAGGAAAGGTTGATGGTTAATACCCATTAACTGT
GACGTTAA
>ZSR.D_1488:D00780:73:HLVCNBCXX:1:1105:2639:63618 2:N:0:ATCTCG
GGAATATTGCACAATGGGCGCAAGCCTGATGCAGCCATGCCGCGTGTGTGAAGAAGGCTT
TCGGGTTGTAAAGCACTTTCATCAGTGAGGAAAGGTTGATGGTTAATACCCATTAACTGT
GA
>ZSR.D_1489:D00780:73:HLVCNBCXX:1:1105:4688:63602 2:N:0:ATCTCG
GGAATATTGGACAATGGGCGAAAGCCTGATCCAGCAATACCGCGTGTGTGAAGAAGGCCC
GAGGGTTGTAAAGCACTTTCAATTGTGAAGAGGGGATAGTTAGTTAATACCTGTCTATCC
TGACGT
>ZSR.D_1490:D00780:73:HLVCNBCXX:1:1105:8558:63712 2:N:0:ATCTCG
GGAATATTGCACAATGGGCGCAAGCCTGATGCAGCCATGCCGCGTGTGTGAAGAAGGCCT
TCGGGTTGTAAAGCACTTTCAGCGAGGAGGAAGGGTTAGTAGTTAATACCTGCTAGCTTT
GACGTT
>ZSR.D_1491:D00780:73:HLVCNBCXX:1:1105:10793:63627 2:N:0:ATCTCG
GGAATTTTGGACAATGGGGGAAACCCTGATCCAGCCATCCCGCGTGAGTGAAGAAGGCCT
TCGGGTTGTAAAGCTCTTTCGAAAGTGAAGAAAACTTATTTCGTAATATGTTATAAGTAT
G
>ZSR.D_1492:D00780:73:HLVCNBCXX:1:1105:13852:63630 2:N:0:ATCTCG
GGAATATTGCACAATGGGCGAAAGCCTGATGCAGCCATGCCGCGTGTGTGAAGAAGGCTC
TAGGGTTGTAAAGCACTTTCAGTAGGGAGGAAAGGTTGAAGGTTAATACCCTTTGGCTGT
GACGTT
>ZSR.D_1493:D00780:73:HLVCNBCXX:1:1105:17178:63736 2:N:0:ATCTCG
AGAATCATTCACAATGGGGGCAACCCTGATGGTGCAACGCCGCGTGGAGGATGAAGGCCC
TAGGGTCGTAAACTCCTGTCATATGAGAGTAAGGCTTATGTGTTAATAGCATGTAAGTTT
GATAGTATCATAAGAGG
>ZSR.D_1494:D00780:73:HLVCNBCXX:1:1105:19593:63570 2:N:0:ATCTCG
GGAATATTGCACAATGGGGGAAACCCTGATGCAGCAACGCCGCGTGGAGGATGACACATT
TCGGTGCGTAAACTCCTTTTATATAGGAAGATAATGACGGTACTATATGAATAAGCACCG
GCTAACTCCGTGCCAGCAGCCGCGGTAAT
>ZSR.D_1495:D00780:73:HLVCNBCXX:1:1105:11047:63919 2:N:0:ATCTCG
GGAATATTGCACAATGGGCGCAAGCCTGATGCAGCCATGCCGCGTGTGTGAAGAAGGCCT
TCGGGTTGTAAAGCACTTTCAGCGAGGAGGAAGGGTTAGTAGTTAATACCTGCTAGCTTT
GACGTT
>ZSR.D_1496:D00780:73:HLVCNBCXX:1:1105:3151:64243 2:N:0:ATCTCG
GGAATTTTCCGCAATGGGCGAAAGCCTGACGGAGCAACGCCGCGTGAGGGATGAAGGCCT
CTGGGCTGTAAACCTCTTTTATCAAGGAAGAAGATCTGACGGTACTTGATGAATAAGCCA
CGGCTA
>ZSR.D_1497:D00780:73:HLVCNBCXX:1:1105:3847:64129 2:N:0:ATCTCG
GGAATATTGCACAATGGGCGCAAGCCTGATGCAGCCATGCCGCGTGTGTGAAGAAGGCCT
TCGGGTTGTAAAGCACTTTCAGCGAGGAGGAAGGGTTAGTAGTTAATACCTGCTAGCTTT
GACGTTACTCGCAGAAG
>ZSR.D_1498:D00780:73:HLVCNBCXX:1:1105:5729:64101 2:N:0:ATCTCG
GGAATATTGCACAATGGGGGAAACCCTGATGCAGCAACGCCGCGTGGAGGATGACACATT
TCGGTGCGTAAACTCCTTTTATATAGGAAGATAATGACGGTACTATATGAATAAGCACCG
GCTAACTCCGTGCCAGC
>ZSR.D_1499:D00780:73:HLVCNBCXX:1:1105:17746:64227 2:N:0:ATCTCG
GGAATATTGCACAATGGGGGAAACCCTGATGCAGCAACGCCGCGTGGAGGATGACACATT
TCGGTGCGTAAACTCCTTTTATATAGGAAGATAATGACGGTACTATATGAATAAGCACCG
GCTAACTCCGTGCCAGCAGCCGC
>ZSR.D_1500:D00780:73:HLVCNBCXX:1:1105:20520:64164 2:N:0:ATCTCG
GGAATATTGCACAATGGGCGCAAGCCTGATGCAGCCATGCCGCGTGTGTGAAGAAGGCTC
TAGGGTTGTAAAGCACTTTCAGCAGTGAGGAAAGCTTGTTGGTTAATACCCATCAAGTGT
GACGTTAAC
>ZSR.D_1501:D00780:73:HLVCNBCXX:1:1105:4697:64482 2:N:0:ATCTCG
GGAATATTGGACAATGGGGGCAACCCTGATCCAGCAATGCCGCGTGAATGAAGAAGGCCT
TAGGGTTGTAAAGTTCTTTCAACTGTGACGATGATGACGGTAGC
>ZSR.D_1502:D00780:73:HLVCNBCXX:1:1105:1782:64654 2:N:0:ATCTCG
GGAATATTGCACAATGGGGGAAACCCTGATGCAGCAACGCCGCGTGGAGGATGACACATT
TCGGTGCGTAAACTCCTTTTATATAGGAAGATAATGACGGTACTATATGAATAAGCACCG
GCTAACTC
>ZSR.D_1503:D00780:73:HLVCNBCXX:1:1105:6737:64611 2:N:0:ATCTCG
GGAATATTGGACAATGGGCGAAAGCCTGATCCAGCAATACCGCGTGTGTGAAGAAGGCCC
GAGGGTTGTAAAGCACTTTCAATTGTGAAGAGGGGATAGTTAGTTAATACCTGTCTATCC
TGACGTTAA
>ZSR.D_1504:D00780:73:HLVCNBCXX:1:1105:13897:64537 2:N:0:ATCTCG
GGAATATTGGACAATGGGCGAAAGCCTGATCCAGCAATGCCATGTGTGTGAAGAAGGCTC
TAGGGTTGTAAAGCACTTTAGTTGGGGAGGAAAGCTTATGAGTTAATAGCTCATGAGAAG
GACGTTACCCAAAGA
>ZSR.D_1505:D00780:73:HLVCNBCXX:1:1105:14204:64568 2:N:0:ATCTCG
GGAATATTGCACAATGGGCGCAAGCCTGATGCAGCCATGCCGCGTGTATGAAGAAGGCCT
TCGGGTTGTAAAGTACTTTCAGCAGTGAGGAAGGTGGTGATGTTAATAGCATCATCATTT
GACGTTAGCTGCAGAAGAAGCAC
>ZSR.D_1506:D00780:73:HLVCNBCXX:1:1105:16599:64510 2:N:0:ATCTCG
GGAATATTGCACAATGGGCGCAAGCCTGATGCAGCCATGCCGCGTGTGTGAAGAAGGCTC
TAGGGTTGTAAAGCACTTTCAGCAGTGAGGAAAGGTTAGTAGTTAATACCTGCTAGCTGT
GACGTTAAC
>ZSR.D_1507:D00780:73:HLVCNBCXX:1:1105:16729:64645 2:N:0:ATCTCG
GGAATATTGGACAATGGGGGCAACCCTGATCCAGCAATGCCGCGTGTGTGAAGAAGGCCT
GCGGGTTGTAAAGCACTTTCAGTAAGGAAGAAATCCTCAGGGTTAATACCCCTGTGGCTT
GACATTACTTACAGAAGAAGCACCGGCTAA
>ZSR.D_1508:D00780:73:HLVCNBCXX:1:1105:17722:64542 2:N:0:ATCTCG
GGAATATTGCACAATGGGCGCAAGCCTGATGCAGCCATGCCGCGTGTGTGAAGAAGGCCT
TCGGGTTGTAAAGCACTTTCAGCGAGGAGGAAGGGTTAGTAGTTAATACCTGCTAGCTTT
GACGTTACT
>ZSR.D_1509:D00780:73:HLVCNBCXX:1:1105:5143:64780 2:N:0:ATCTCG
GGAATATTGCACAATGGGGGAAACCCTGATGCAGCAACGCCGCGTGGAGGATGACACATT
TCGGTGCGTAAACTCCTTTTATATAGGAAGATAATGACGGTACTATATGAATAAGCACCG
GCTGACTCCG
>ZSR.D_1510:D00780:73:HLVCNBCXX:1:1105:10959:64752 2:N:0:ATCTCG
GGAATATTGCACAATGGGGGAAACCCTGATGCAGCAACGCCGCGTGGAGGATGACACATT
TCGGTGCGTAAACTCCTTTTATATAGGAAGATAATGACGGTACTATATGAATAAGCACC
>ZSR.D_1511:D00780:73:HLVCNBCXX:1:1105:13238:64780 2:N:0:ATCTCG
GGAATATTGCACAATGGGGGAAACCCTGATGCAGCAACGCCGCGTGGAGGATGACACATT
TCGGTGCGTAAACTCCTTTTATATAGGAAGATAATGACGGTACTATATGAATAAGCACCG
GCTAACTCCGTGCCAGCA
>ZSR.D_1512:D00780:73:HLVCNBCXX:1:1105:14243:64832 2:N:0:ATCTCG
GGAATTTTGGACAATGGGGGAAACCCTGATCCAGCCATCCCGCGTGAGTGAAGAAGGCCT
TCGGGTTGTAAAGCTCTTTCGAAAGTGAAGAAAACTTATTTCGTAATATGTTATAAGTAT
GAC
>ZSR.D_1513:D00780:73:HLVCNBCXX:1:1105:17551:64816 2:N:0:ATCTCG
GGAATATTGCACAATGGGCGAAAGCCTGATGCAGCCATGCCGCGTGTGTGAAGAAGGCTC
TAGGGTTGTAAAGCACTTTCAGTAGGGAGGAAAGGTTGATGGTTAATACCCATTAGCTGT
G
>ZSR.D_1514:D00780:73:HLVCNBCXX:1:1105:1734:65158 2:N:0:ATCTCG
GGAATATTGCACAATGGGCGCAAGCCTGATGCAGCCATGCCGCGTGTGTGAAGAAGGCCT
TCGGGTTGTAAAGCACTTTCAGCGAGGAGGAAGGGTTAGTAGTTAATACCTGCTAGCTTT
GA
>ZSR.D_1515:D00780:73:HLVCNBCXX:1:1105:2913:65140 2:N:0:ATCTCG
GGAATATTGCACAATGGGCGCAAGCCTGATGCAGCCATGCCGCGTGTGTGAAGAAGGCCT
TCGGGTTGTAAAGCACTTTCAGCAGTGAGGAAGGCGGGTACGTTAATAGCGTGC
>ZSR.D_1516:D00780:73:HLVCNBCXX:1:1105:3557:65022 2:N:0:ATCTCG
GGAATATTGCACAATGGGGGAAACCCTGATGCAGCAACGCCGCGTGGAGGATGACACATT
TCGGTGCGTAAACTCCTTTTATATAGGAAGATAATGACGGTACTATATGA
>ZSR.D_1517:D00780:73:HLVCNBCXX:1:1105:4599:65219 2:N:0:ATCTCG
GGAATATTGCACAATGGGCGCAAGCCTGATGCAGCCATGCCGCGTGTGTGAAGAAGGCTC
TAGGGTTGTAAAGCACTTTCAGCAGTGAGGAAAGCTTGTTGGTTAATAGCCATCAAGTGT
GACGTTAACTGCAG
>ZSR.D_1518:D00780:73:HLVCNBCXX:1:1105:12652:65147 2:N:0:ATCTCG
GGAATATTGCACAATGGGGGAAACCCTGATGCAGCAACGCCGCGTGGAGGATGACACATT
TCGGTGCGTAAACTCCTTTTATATAGGAAGATAATGACGGTACTATATGAATAA
>ZSR.D_1519:D00780:73:HLVCNBCXX:1:1105:16226:65212 2:N:0:ATCTCG
GGAATATTGCACAATGGGCGCAAGCCTGATGCAGCCATGCCGCGTGTGTGAAGAAGGCCT
TCGGGTTGTAAAGCACTTTCAGTCGTGAGGAAGGTAGTGTAGTTAATAGCTGCA
>ZSR.D_1520:D00780:73:HLVCNBCXX:1:1105:16603:65154 2:N:0:ATCTCG
GGAATATTGCACAATGGGGGAAACCCTGATGCAGCAACGCCGCGTGGAGGATGACACATT
TCGGTGCGTAAACTCCTTTTATATAGGAAGATAATGACGGTACTATATGAATAAGCACCG
GCTAACTCC
>ZSR.D_1521:D00780:73:HLVCNBCXX:1:1105:17963:65020 2:N:0:ATCTCG
GGAATATTGCACAATGGGCGAAAGCCTGATGCAGCAATGCCGCGTGGAGGATGACGCATC
TAGGTGTGTAAACTCCTTTTATATGAGAAGATAATGACGGTATCATATGAATAAGCACCG
GCTAAC
>ZSR.D_1522:D00780:73:HLVCNBCXX:1:1105:19697:65047 2:N:0:ATCTCG
GGAATATTGCACAATGGGGGGAACCCTGATGCAGCCATGCCGCGTGTGTGAAGAAGGCCT
TCGGGTTGTAAAGCACTTTCAGTGGGGAGGAAAGGGTGATGCCTAATACG
>ZSR.D_1523:D00780:73:HLVCNBCXX:1:1105:1208:65465 2:N:0:ATCTCG
GGAATATTGCACAATGGGCGCAAGCCTGATGCAGCCATGCCGCGTGTATGAAGAAGGCCT
TCGGGTTGTAAAGTACTTTCAGCAGTGAGGAAGGGATGTACGTTAATAGCGTGCATTTTT
GACGTT
>ZSR.D_1524:D00780:73:HLVCNBCXX:1:1105:1275:65378 2:N:0:ATCTCG
AGAATCATTCACAATGGGGGCAACCCTGATGGTGCAACGCCGCGTGGAGGATGAAGGCCC
TAGGGTCGTAAACTCCTGTCATATGAGAGTAAGGCTTATGTGTTAATAGCATGT
>ZSR.D_1525:D00780:73:HLVCNBCXX:1:1105:2269:65453 2:N:0:ATCTCG
GGAATATTGCACAATGGGGGAAACCCTGATGCAGCAACGCCGCGTGGAGGATGACACATT
TCGGTGCGTAAACTCCTTTTATATAGGAAGATAATGACGGTACTATATGAATAAGCACC
>ZSR.D_1526:D00780:73:HLVCNBCXX:1:1105:7502:65299 2:N:0:ATCTCG
GGAATATTGCACAATGGGGGAAACCCTGATGCAGCAACGCCGCGTGGAGGATGACACATT
TCGGTGCGTAAACTCCTTTTATATAGGAAGATAATGACGGTACTATATGAATAAGCACCG
GCTAAC
>ZSR.D_1527:D00780:73:HLVCNBCXX:1:1105:10897:65413 2:N:0:ATCTCG
GGAATATTGGACAATGGGCGAAAGCCTGATCCAGCGACGCCGCGTGAGTGATGAAGGCCT
TAGGGTTGTAAAGCTCTTTTAGTGGGGAAGATAATGACGGTACCCACAGAAAAAGTCCC
>ZSR.D_1528:D00780:73:HLVCNBCXX:1:1105:16772:65500 2:N:0:ATCTCG
GGAATATTGCACAATGGGCGCAAGCCTGATGCAGCCATGCCGCGTGTGTGAAGAAGGCCT
TCGGGTTGTAAAGCACTTTCAGCGAGGAGGAAGGGTTAGTAGTTAATACCTGCTAGCTTT
GACGTTACTCG
>ZSR.D_1529:D00780:73:HLVCNBCXX:1:1105:17476:65460 2:N:0:ATCTCG
AGAATCTTCCGCAATGCGCGAAAGCGTGACGGAGCAATGCCGCGTGTAGGACGAAGGCCC
TAGGGTCGTAAACTACTGTCACTCGGGATGAATTTTGACAGTACCGAGAGAGG
>ZSR.D_1530:D00780:73:HLVCNBCXX:1:1105:18314:65256 2:N:0:ATCTCG
GGAATATTGCACAATGGGGGAAACCCTGATGCAGCAACGCCGCGTGGAGGATGACACATT
TCGGTGCGTAAACTCCTTTTATATAGGAAGATAATGACGGTACTATATGAATAAGCACCG
GCTAACTCC
>ZSR.D_1531:D00780:73:HLVCNBCXX:1:1105:2696:65592 2:N:0:ATCTCG
GGAATATTGCACAATGGGCGAAAGCCTGATGCAGCCATGCCGCGTGTGTGAAGAAGGCTC
TAGGGTTGTAAAGCACTTTCAGTAGGGAGGAAAGGTTGAAGGTTAATACCCTTTGGCTGT
GACGTT
>ZSR.D_1532:D00780:73:HLVCNBCXX:1:1105:15504:65582 2:N:0:ATCTCG
GGAATATTGCACAATGGGCGCAAGCCTGATGCAGCCATGCCGCGTGTGTGAAGAAGGCTC
TAGGGTTGTAAAGCACTTTCAGCAGTGAGGAAAGCTTGTTGGTTAATACCCATC
>ZSR.D_1533:D00780:73:HLVCNBCXX:1:1105:6079:65800 2:N:0:ATCTCG
GGAATTTTGGACAATGGGGGAAACCCTGATCCAGCCATCCCGCGTGAGTGAAGAAGGCCT
TCGGGTTGTAAAGCTCTTTCGAAAGTGAAGAAAACTTATTTCGTAATATGTTATAAGTAT
GACGGT
>ZSR.D_1534:D00780:73:HLVCNBCXX:1:1105:8315:65785 2:N:0:ATCTCG
GGAATATTGCACAATGGGGGAAACCCTGATGCAGCAACGCCGCGTGGAGGATGACACATT
TCGGTGCGTAAACTCCTTTTATATAGGAAGATAATGACGGTACTATATGAATAAGCACC
>ZSR.D_1535:D00780:73:HLVCNBCXX:1:1105:10949:65753 2:N:0:ATCTCG
GGAATATTGGACAATGGGCGAAAGCCTGATCCAGCAATACCGCGTGTGTGAAGAAGGCCC
GAGGGTTGTAAAGCACTTTCAATTGTGAAGAGGGGATAGTTAGTTAATACCTGTCTATC
>ZSR.D_1536:D00780:73:HLVCNBCXX:1:1105:13954:65979 2:N:0:ATCTCG
GGAATATTGGACAATGGGCGAAAGCCTGATCCAGCAATACCGCGTGTGTGAAGAAGGCCC
GAGGGTTGTAAAGCACTTTCAATTGTGAAGAGGGGATAGTTAGTTAATACCTGTCTATCC
TGACGTTAACTTTAG
>ZSR.D_1537:D00780:73:HLVCNBCXX:1:1105:14760:65922 2:N:0:ATCTCG
AGAATCATTCACAATGGGGGCAACCCTGATGGTGCAACGCCGCGTGGAGGATGAAGGCCC
TAGGGTCGTAAACTCCTGTCATATGAGAGTAAGGCTTATGTGTTAATAGCATGTAAGTTT
GATAGTAT
>ZSR.D_1538:D00780:73:HLVCNBCXX:1:1105:18700:65817 2:N:0:ATCTCG
GGAATATTGCACAATGGGGGAAACCCTGATGCAGCAACGCCGCGTGGAGGATGACACATT
TCGGTGCGTAAACTCCTTTTATATAGGAAGATAATGACGGTACTATATGAATA
>ZSR.D_1539:D00780:73:HLVCNBCXX:1:1105:19030:65981 2:N:0:ATCTCG
GGAATATTGCACAATGGGGGAAACCCTGATGCAGCAACGCCGCGTGGAGGATGACACATT
TCGGTGCGTAAACTCCTTTTATATAGGAAGATAATGACGGTACTATATGAATAAGCGCCG
GCTAACTCCGTGCCAGCAGCCGCG
>ZSR.D_1540:D00780:73:HLVCNBCXX:1:1105:3230:66164 2:N:0:ATCTCG
GGAATATTGCACAATGGGCGCAAGCCTGATGCAGCCATGCCGCGTGTGTGAAGAAGGCTC
TAGGGTTGTAAAGCACTTTCAGCAGTGAGGAAAGCTTGTTGGTTAATACCCATCAAGTGT
GACGTT
>ZSR.D_1541:D00780:73:HLVCNBCXX:1:1105:4951:66062 2:N:0:ATCTCG
GGAATATTGCGCAATGGGGGGAACCCTGACGCAGCCATGCCGCGTGTGTGAAGAAGGCCT
TCGGGTTGTAAAGCACTTTCAGTTATGAGGAAAGGTTGGTAGTTAATACCTGCCAGCTGT
GACGTT
>ZSR.D_1542:D00780:73:HLVCNBCXX:1:1105:19313:66042 2:N:0:ATCTCG
GGAATATTGCACAATGGGGGAAACCCTGATGCAGCCATGCCGCGTGTGTGAAGAAGGCCT
TCGGGTTGTAAAGCACTTTCAGCGAGGAGGAAAGGGTGTAAGTTAATACCTTACATCTGT
GACGTTACTCGCAGAAGAAGCACC
>ZSR.D_1543:D00780:73:HLVCNBCXX:1:1105:2531:66392 2:N:0:ATCTCG
GGAATATTGGACAATGGGGGCAACCCTGATCCAGCAATGCCACGTGTGTGAAGAAGGCCT
GAGGGTTGTAAAGCACTTTAGTCAGGGAGGAAGGCTCTGTGGTTAATAGCCATG
>ZSR.D_1544:D00780:73:HLVCNBCXX:1:1105:2685:66420 2:N:0:ATCTCG
GGAATATTGCACAATGGGCGCAAGCCTGATGCAGCCATGCCGCGTGTGTGAAGAAGGCTC
TAGGGTTGTAAAGCACTTTCAGCAGTGAGGAAAGCTTGTTGGTTAATAGCCATC
>ZSR.D_1545:D00780:73:HLVCNBCXX:1:1105:10200:66485 2:N:0:ATCTCG
GGAATATTGGACAATGGGCGAAAGCCTGATCCAGCAATACCGCGTGTGTGAAGAAGGCCC
GAGGGTTGTAAAGCACTTTCAATTGTGAAGAGGGGATAGTTAGTTAATACCTGTCTATC
>ZSR.D_1546:D00780:73:HLVCNBCXX:1:1105:11514:66356 2:N:0:ATCTCG
GGAATATTGGACAATGGGCGAAAGCCTGATCCAGCAATACCGCGTGTGTGAAGAAGGCCC
GAGGGTTGTAAAGCACTTTCAATTGTGAAGAGGGGATAGTTAGTTAATACCTGTCTATCC
TGACGTTAACTTTAG
>ZSR.D_1547:D00780:73:HLVCNBCXX:1:1105:15072:66296 2:N:0:ATCTCG
GGAATATTGCACAATGGGGGAAACCCTGATGCAGCAACGCCGCGTGGAGGATGACACATT
TCGGTGCGTAAACTCCTTTTATATAGGAAGATAATGACGGTACTATATGAATAAGCACCG
GCTAACTCCGTGCC
>ZSR.D_1548:D00780:73:HLVCNBCXX:1:1105:16631:66351 2:N:0:ATCTCG
GGAATATTGCACAATGGGCGCAAGCCTGATGCAGCCATGCCGCGTGTGTGAAGAAGGCTT
TCGGGTTGTAAAGCACTTTCATCAGTGAGGAAAGGTTGATGGTTAATACCCATTAACTGT
GACGTTAA
>ZSR.D_1549:D00780:73:HLVCNBCXX:1:1105:18656:66416 2:N:0:ATCTCG
GGAATATTGCACAATGGGCGCAAGCCTGATGCAGCCATGCCGCGTGTGTGAAGAAGGCTC
TAGGGTTGTAAAGCACTTTCAGCAGTGAGGAAAGCTTGTTGGTTAATACCCATCAAGTGT
GACGTTAACTGCAGAAGAAGCACCGGCTAACTCCG
>ZSR.D_1550:D00780:73:HLVCNBCXX:1:1105:1356:66690 2:N:0:ATCTCG
GGAATATTGCGCAATGGGGGAAACCCTGACGCAGCCATGCCGCGTGAGTGACGAAGGCCT
TAGGGTTGTAAAGCTCTTTCGCTAGGGAAGATAATGACGGTACCTAGTAAAGAAGCCCCG
GCT
>ZSR.D_1551:D00780:73:HLVCNBCXX:1:1105:7089:66580 2:N:0:ATCTCG
GGAATATTGCACAATGGGCGCAAGCCTGATGCAGCCATGCCGCGTGTGTGAAGAAGGCTC
TAGGGTTGTAAAGCACTTTCAGCAGTGAGGAAAGCTTGTTGGTTAATACCCATCAAGTGT
G
>ZSR.D_1552:D00780:73:HLVCNBCXX:1:1105:12134:66674 2:N:0:ATCTCG
GGAATATTGCACAATGGGCGCAAGCCTGATGCAGCCATGCCGCGTGTGTGAAGAAGGCTC
TAGGGTTGTAAAGCACTTTCAGCAGTGAGGAAAGGTTAGTAGTTAATACCTGCTAGCTGT
GACGTTAACTGCAGAAGAAGCACCGGCTAACTCC
>ZSR.D_1553:D00780:73:HLVCNBCXX:1:1105:13339:66746 2:N:0:ATCTCG
GGAATATTGCACAATGGGCGCAAGCCTGATGCAGCCATGCCGCGTGTGTGAAGAAGGCTT
TCGGGTTGTAAAGCACTTTCATCAGTGAGGAAAGGTTGATGGTTAATACCCATTAACTG
>ZSR.D_1554:D00780:73:HLVCNBCXX:1:1105:1074:66990 2:N:0:ATCTCG
GGAATATTGCACAATGGGCGCAAGCCTGATGCAGCCATGCCGCGTGTGTGAAGAAGGCTT
TCGGGTTGTAAAGCACTTTCATCAGTGAGGAAAGGTTGATGGTTAATACCCATTAACTGT
GA
>ZSR.D_1555:D00780:73:HLVCNBCXX:1:1105:17346:66807 2:N:0:ATCTCG
GGAATATTGCACAATGGGCGAAAGCCTGATGCAGCCATGCCGCGTGTGTGAAGAAGGCTC
TAGGGTTGTAAAGCACTTTCAGTAGGGAGGAAAGGTTGAAGGTTAATACCCTTTGGCTGT
GACGTTACC
>ZSR.D_1556:D00780:73:HLVCNBCXX:1:1105:17469:66968 2:N:0:ATCTCG
GGAATATTGCACAATGGGCGCAAGCCTGATGCAGCCATGCCGCGTGTGTGAAGAAGGCTC
TAGGGTTGTAAAGCACTTTCAGCAGTGAGGAAAGCTTGTTGGTTAATACCCATCAAGTGT
GACGTTAAC
>ZSR.D_1557:D00780:73:HLVCNBCXX:1:1105:18604:66883 2:N:0:ATCTCG
GGAATATTGCACAATGGGGGAAACCCTGATGCAGCAACGCCGCGTGGAGGATGACACATT
TCGGTGCGTAAACTCCTTTTATATAGGAAGATAATGACGGTACTATATGAATAAGCACCG
GCTAAC
>ZSR.D_1558:D00780:73:HLVCNBCXX:1:1105:20718:66871 2:N:0:ATCTCG
GGAATATTGGACAATGGGGGCAACCCTGATCCAGCAATGCCACGTGTGTGAAGAAGGCCT
GAGGGTTGTAAAGCACTTTAGTCAGGGAGGAAGGCTCTGTGGTTAATAGCCATGGGGATT
GACGTTA
>ZSR.D_1559:D00780:73:HLVCNBCXX:1:1105:13203:67075 2:N:0:ATCTCG
GGAATATTGCACAATGGGCGCAAGCCTGATGCAGCCATGCCGCGTGTGTGAAGAAGGCTT
TCGGGTTGTAAAGCACTTTCATCAGTGAGGAAAGGTTGATGGTTAATACCCATTAACTGT
GACGTTAA
>ZSR.D_1560:D00780:73:HLVCNBCXX:1:1105:13439:67211 2:N:0:ATCTCG
GGAATATTGCACAATGGGCGCAAGCCTGATGCAGCCATGCCGCGTGTGTGAAGAAGGCCT
TCGGGTTGTAAAGCACTTTCAGTCGTGAGGAAGGGTTAGTAGTTAATACCTGCTAGCTTT
GACGTTAGCGACAGAAGAAG
>ZSR.D_1561:D00780:73:HLVCNBCXX:1:1105:18929:67049 2:N:0:ATCTCG
GGAATATTGCACAATGGGGGAAACCCTGATGCAGCAACGCCGCGTGGAGGATGACACATT
TCGGTGCGTAAACTCCTTTTATATAGGAAGATAATGACGGTACTATATGAATAAGCACCG
GCTAACTCCGTGCCAGC
>ZSR.D_1562:D00780:73:HLVCNBCXX:1:1105:18917:67181 2:N:0:ATCTCG
GGAATATTGCACAATGGGGGAAACCCTGATGCAGCAACGCCGCGTGGAGGATGACACATT
TCGGTGCGTAAACTCCTTTTATATAGGAAGATAATGACGGTACTATATGAATAAGCACCG
GCTAACTCC
>ZSR.D_1563:D00780:73:HLVCNBCXX:1:1105:8153:67366 2:N:0:ATCTCG
GGAATATTGCACAATGGGCGCAAGCCTGATGCAGCCATGCCGCGTGTGTGAAGAAGGCTC
TAGGGTTGTAAAGCACTTTCAGCAGTGAGGAAAGCTTGTTGGTTAATAGCCATCAAGTGT
GACGTTAAC
>ZSR.D_1564:D00780:73:HLVCNBCXX:1:1105:10187:67273 2:N:0:ATCTCG
GGAATTTTCCGCAATGGGCGAAAGCCTGACGGAGCAACGCCGCGTGAGGGATGAAGGCCT
CTGGGCTGTAAACCTCTTTTATCAAGGAAGAAGATCTGACGGTACTTGAT
>ZSR.D_1565:D00780:73:HLVCNBCXX:1:1105:14323:67289 2:N:0:ATCTCG
GGAATATTGCACAATGGGGGAAACCCTGATGCAGCAACGCCGCGTGGAGGATGACACATT
TCGGTGCGTAAACTCCTTTTATATAGGAAGATAATGACGGTACTATATGAATAA
>ZSR.D_1566:D00780:73:HLVCNBCXX:1:1105:17207:67282 2:N:0:ATCTCG
GGAATATTGCACAATGGGCGCAAGCCTGATGCAGCCATGCCGCGTGTGTGAAGAAGGCTC
TAGGGTTGTAAAGCACTTTCAGCAGTGAGGAAAGCTTGTTGGTTAATAGCCATCAAGTGT
GACGTTAA
>ZSR.D_1567:D00780:73:HLVCNBCXX:1:1105:20948:67445 2:N:0:ATCTCG
GGAATATTGGACAATGGGGGCAACCCTGATCCAGCAATGCCACGTGTGTGAAGAAGGCCT
GAGGGTTGTAAAGCACTTTAGTCAGGGAGGAAGGCTCTGTGGTTAATAGCCATGG
>ZSR.D_1568:D00780:73:HLVCNBCXX:1:1105:2568:67616 2:N:0:ATCTCG
GGAATATTGCACAATGGGGGAAACCCTGATGCAGCAACGCCGCGTGGAGGATGACACATT
TCGGTGCGTAAACTCCTTTTATATAGGAAGATAATGACGGTACTATATGAATAAGCACCG
GCTAACTCCGTGCC
>ZSR.D_1569:D00780:73:HLVCNBCXX:1:1105:3614:67611 2:N:0:ATCTCG
GGAATATTGGTCAATGGAGGCAACTCTGAACCAGCCATGCCGCGTGTGTGATGAAGGCCC
TTTGGGTTGTAAAGCACTTTTATATAGGAAGAATGACAGGGATTTATCCTTGGA
>ZSR.D_1570:D00780:73:HLVCNBCXX:1:1105:3898:67551 2:N:0:ATCTCG
GGAATATTGGACAATGGGCGAAAGCCTGATCCAGCAATGCCATGTGTGTGAAGAAGGCTC
TAGGGTTGTAAAGCACTTTAGTTGGGGAGGAAAGCTTATGAGTTAATAGCTCATGAGAAG
GACGTTAC
>ZSR.D_1571:D00780:73:HLVCNBCXX:1:1105:4983:67612 2:N:0:ATCTCG
GGAATATTGCACAATGGGGGAAACCCTGATGCAGCAACGCCGCGTGGAGGATGACACATT
TCGGTGCGTAAACTCCTTTTATATAGGAAGATAATGACGGTACTATATGAATAAGCACCG
GCTAACTC
>ZSR.D_1572:D00780:73:HLVCNBCXX:1:1105:6211:67503 2:N:0:ATCTCG
AGAATCTTCCGCAATGCGCGAAAGCGTGACGGAGCAATGCCGCGTGTAGGACGAAGGCCC
TAGGGTCGTAAACTACTGTCACTCGGGATGAATTTTGACAGTACCGAGAG
>ZSR.D_1573:D00780:73:HLVCNBCXX:1:1105:9021:67580 2:N:0:ATCTCG
GGAATATTGCACAATGGGCGCAAGCCTGATGCAGCCATGCCGCGTGTGTGAAGAAGGCTT
TCGGGTTGTAAAGCACTTTCATCAGTGAGGAAAGGTTGATGGTTAATACCCATTAACTGT
G
>ZSR.D_1574:D00780:73:HLVCNBCXX:1:1105:10464:67682 2:N:0:ATCTCG
GGAATATTGCACAATGGGCGCAAGCCTGATGCAGCCATGCCGCGTGTGTGAAGAAGGCTC
TAGGGTTGTAAAGCACTTTCAGCAGTGAGGAAAGCTTGTTGGTTAATAGCCATCAAGTGT
GA
>ZSR.D_1575:D00780:73:HLVCNBCXX:1:1105:11370:67717 2:N:0:ATCTCG
GGAATATTGCACAATGGGCGCAAGCCTGATGCAGCCATGCCGCGTGTGTGAAGAAGGCCT
TCGGGTTGTAAAGCACTTTCAGCGAGGAGGAAGGGTTAGTAGTTAATACCTGCTAGCTTT
>ZSR.D_1576:D00780:73:HLVCNBCXX:1:1105:12952:67521 2:N:0:ATCTCG
GGAATATTGCACAATGGGGGAAACCCTGATGCAGCAACGCCGCGTGGAGGATGACACATT
TCGGTGCGTAAACTCCTTTTATATAGGAAGATAATGACGGTACTATATGAATAAGCACCG
GCTAACTCCGTGCC
>ZSR.D_1577:D00780:73:HLVCNBCXX:1:1105:14669:67629 2:N:0:ATCTCG
GGAATATTGGTCAATGGAGGCAACTCTGAACCAGCCATGCCGCGTGTAGGAAGAATGTCC
TATGGATTGTAAACTACTTTTATTTGGGAATAAACCTAGGTACGTGTACCTAGCTGAATG
TACCAAACGAATAA
>ZSR.D_1578:D00780:73:HLVCNBCXX:1:1105:16772:67640 2:N:0:ATCTCG
GGAATATTGCACAATGGGCGAAAGCCTGATGCAGCCATGCCGCGTGTGTGAAGAAGGCTC
TAGGGTTGTAAAGCACTTTCAGTAGGGAGGAAAGGTTGAAGGTTAATACCCTTTGGCTGT
GACGTTACCTACAGAAGAAGCACCG
>ZSR.D_1579:D00780:73:HLVCNBCXX:1:1105:20564:67551 2:N:0:ATCTCG
GGAATATTGCACAATGGGCGCAAGCCTGATGCAGCCATGCCGCGTGTGTGAAGAAGGCCT
TCGGGTTGTAAAGCACTTTCAGTCGTGAGGAAGGGTTAGTAGTTAATACCTGCTAGCTTT
GACGTTAGCGACAGAAG
>ZSR.D_1580:D00780:73:HLVCNBCXX:1:1105:20595:67579 2:N:0:ATCTCG
GGAATATTGCACAATGGGCGCAAGCCTGATGCAGCCATGCCGCGTGTGTGAAGAAGGCTC
TAGGGTTGTAAAGCACTTTCAGTAGGGAGGAAGGCCTCGTAGTTAATACCTGCGAGGATT
GACGTT
>ZSR.D_1581:D00780:73:HLVCNBCXX:1:1105:3893:67979 2:N:0:ATCTCG
GGAATATTGGACAATGGGGGCAACCCTGATCCAGCAATGCCACGTGTGTGAAGAAGGCCT
GAGGGTTGTAAAGCACTTTAGTCAGGGAGGAAGGCTCTGTGGTTAATAGCCATGGGGATT
GACGTT
>ZSR.D_1582:D00780:73:HLVCNBCXX:1:1105:4407:67901 2:N:0:ATCTCG
GGAATATTGCACAATGGGGGAAACCCTGATGCAGCCATGCCGCGTGTGTGAAGAAGGCCT
TCGGGTTGTAAAGCACTTTCAGCGAGGAGGAAAGGGTGTAAGTTAATACCTTACATCTGT
GACGTTACTCGCAGAAGAAGCACC
>ZSR.D_1583:D00780:73:HLVCNBCXX:1:1105:11571:67805 2:N:0:ATCTCG
GGAATATTGCACAATGGGCGCAAGCCTGATGCAGCCATGCCGCGTGTGTGAAGAAGGCTC
TAGGGTTGTAAAGCACTTTCAGCAGTGAGGAAAGCTTGTTGGTTAATAGCCATCAAGTGT
GACGTTAA
>ZSR.D_1584:D00780:73:HLVCNBCXX:1:1105:13005:67800 2:N:0:ATCTCG
GGAATCTTGGACAATGGGCGCAAGCCTGATCCAGCCATGCCGCGTGAGTGATGAAGGCCC
TAGGGTCGTAAAGCTCTTTCGCCTGTGAAGATAATGACGGTAG
>ZSR.D_1585:D00780:73:HLVCNBCXX:1:1105:16464:67758 2:N:0:ATCTCG
GGAATATTGCACAATGGGCGAAAGCCTGATGCAGCCATGCCGCGTGTGTGAAGAAGGCTC
TAGGGTTGTAAAGCACTTTCAGTAGGGAGGAAAGGTTGAAGGTTAATACCCTTTGGCTGT
GACGTTAC
>ZSR.D_1586:D00780:73:HLVCNBCXX:1:1105:12198:68146 2:N:0:ATCTCG
GGAATATTGCACAATGGGGGGAACCCTGATGCAGCCATGCCGCGTGTGTGAAGAAGGCCC
TAGGGTTGTAAAGCACTTTCAGCAGTGAGGAAAGGTGTGTGGTTAATACCCGCATACTGT
GACGTTAAC
>ZSR.D_1587:D00780:73:HLVCNBCXX:1:1105:14008:68237 2:N:0:ATCTCG
GGAATATTGCACAATGGGCGCAAGCCTGATGCAGCCATGCCGCGTGTGTGAAGAAGGCTC
TAGGGTTGTAAAGCACTTTCAGCAGTGAGGAAAGCTTGTTGGTTAATACCCATCAAGTGT
GACGTT
>ZSR.D_1588:D00780:73:HLVCNBCXX:1:1105:16660:68219 2:N:0:ATCTCG
GGAATATTGCACAATGGGCGCAAGCCTGATGCAGCCATGCCGCGTGTGTGAAGAAGGCTC
TAGGGTTGTAAAGCACTTTCAGCAGTGAGGAAAGCTTGTTGGTTAATAGCCATCAAGTGT
G
>ZSR.D_1589:D00780:73:HLVCNBCXX:1:1105:18093:68019 2:N:0:ATCTCG
GGAATTTTGCGCAATGGGGGAAACCCTGACGCAGCAACGCCGCGTGTGTGAGGAAGGCCT
TCGGGTTGTAAAGCACTTTCAGCAGGGAAGAAAAAAATGACGGTACCTG
>ZSR.D_1590:D00780:73:HLVCNBCXX:1:1105:18805:68111 2:N:0:ATCTCG
GGAATATTGCACAATGGGCGCAAGCCTGATGCAGCCATGCCGCGTGTGTGAAGAAGGCCT
TCGGGTTGTAAAGCACTTTCAGCGAGGAGGAAGGGTTAGTAGTTAATACCTGCTAGCTTT
GACGTTACTCG
>ZSR.D_1591:D00780:73:HLVCNBCXX:1:1105:3928:68481 2:N:0:ATCTCG
GGAATATTGCACAATGGGGGAAACCCTGATGCAGCAACGCCGCGTGGAGGATGACACATT
TCGGTGCGTAAACTCCTTTTATATAGGAAGATAATGACGGTACTATATGAATAAGCACCG
GCTAACTCCGTGCCAGCAGCCGCG
>ZSR.D_1592:D00780:73:HLVCNBCXX:1:1105:8996:68487 2:N:0:ATCTCG
AGAATCTTCCGCAATGCGCGAAAGCGTGACGGAGCAATGCCGCGTGAAGGATGAAGGCTT
TCGGGTCGTAAACTTCTGTCAGGGGGGAAAAACCTTGATGGTACCCCCAGAGGAAGCCAC
GGCTAACTA
>ZSR.D_1593:D00780:73:HLVCNBCXX:1:1105:10756:68277 2:N:0:ATCTCG
GGAATATTGCACAATGGGCGCAAGCCTGATGCAGCCATGCCGCGTGTGTGAAGAAGGCCT
TCGGGTTGTAAAGCACTTTCAGCGAGGAGGAAGGGTTAGTAGTTAATACCTGCTAGCTTT
GACGTTACTCGCAGAAG
>ZSR.D_1594:D00780:73:HLVCNBCXX:1:1105:19550:68431 2:N:0:ATCTCG
AGAATCATTCACAATGGGGGCAACCCTGATGGTGCAACGCCGCGTGGAGGATGAAGGCCC
TAGGGTCGTAAACTCCTGTCATATGAGAGTAAGGCTTATGTGTTAATAGCATATAAGTTT
GATAGTATCATAAGAGG
>ZSR.D_1595:D00780:73:HLVCNBCXX:1:1105:7860:68591 2:N:0:ATCTCG
GGAATATTGGACAATGGGGGCAACCCTGATCCAGCCATGCCGCGTGTGTGAAGAAGGCCT
TCGGGTTGTAAAGCACTTTCAGTGAGGAAGAAGGCCTGCGGGTCAATAACCGGCAGGAAG
GACATCAC
>ZSR.D_1596:D00780:73:HLVCNBCXX:1:1105:10342:68561 2:N:0:ATCTCG
GGAATATTGCACAATGGGCGCAAGCCTGATGCAGCCATGCCGCGTGTGTGAAGAAGGCTC
TAGGGTTGTAAAGCACTTTCAGCAGTGAGGAAAGCTTGTTGG
>ZSR.D_1597:D00780:73:HLVCNBCXX:1:1105:10889:68631 2:N:0:ATCTCG
GGAATATTGGACAATGGAGGCAACTCTGATCCAGCCATGCCGCGTGCAGGAAGACTGCCC
TATGGGTTGTAAACTGCTTTTATATGGGAAGAAACAGTCCTA
>ZSR.D_1598:D00780:73:HLVCNBCXX:1:1105:13918:68624 2:N:0:ATCTCG
GGAATATTGGACAATGGGCGAAAGCCTGATCCAGCAATGCCGCGTGTGTGAAGAAGGCCC
GAGGGTTGTAAAGCACTTTCAATTGTGAAGAGGGGATAGTTAGTTAATACCTGTCTATCC
TGACGT
>ZSR.D_1599:D00780:73:HLVCNBCXX:1:1105:16417:68547 2:N:0:ATCTCG
GGAATATTGCACAATGGGGGAAACCCTGATGCAGCAACGCCGCGTGGAGGATGACACATT
TCGGTGCGTAAACTCCTTTTATATAGGAAGATAATGACGGTACTATATGAATAAGCACC
>ZSR.D_1600:D00780:73:HLVCNBCXX:1:1105:14577:68805 2:N:0:ATCTCG
GGAATATTGCACAATGGGCGAAAGCCTGATGCAGCCATGCCGCGTGTGTGAAGAAGGCTC
TAGGGTTGTAAAGCACTTTCAGCGAGGAGGAAAGGTTGATGGTTAATACCCATCAGCTGT
GACGTT
>ZSR.D_1601:D00780:73:HLVCNBCXX:1:1105:20675:68952 2:N:0:ATCTCG
GGAATATTGCACAATGGGCGCAAGCCTGATGCAGCCATGCCGCGTGTGTGAAGAAGGCTC
TAGGGTTGTAAAGCACTTTCAGCAGTGAGGAAAGGTTAGTAGTTAATACCTGCTAGCTGT
GACGTTAACTGCAGAAG
>ZSR.D_1602:D00780:73:HLVCNBCXX:1:1105:1761:69126 2:N:0:ATCTCG
GGAATATTGCACAATGGGGGAAACCCTGATGCAGCAACGCCGCGTGGAGGATGACACATT
TCGGTGCGTAAACTCCTTTTATATAGGAAGATAATGACGGTACTATATGAATAAGCACCG
GCTAACTCCGTGC
>ZSR.D_1603:D00780:73:HLVCNBCXX:1:1105:2718:69012 2:N:0:ATCTCG
GGAATATTGCACAATGGGGGGAACCCTGATGCAGCCATGCCGCGTGTATGAAGAAGGCCT
TCGGGTTGTAAAGTACTTTCAGTCGTGAGGAAGGCAATGTAGTTAATAGCTGCATTGTTT
GACGTTAG
>ZSR.D_1604:D00780:73:HLVCNBCXX:1:1105:4144:69162 2:N:0:ATCTCG
GGAATATTGGACAATGGGGGCAACCCTGATCCAGCCATGCCGCGTGTGTGAAGAAGGCCT
TCGGGTTGTAAAGCACTTTCAGTGAGGAAGAAGGCCTGCGGGTCAATAACCGGCAGGAAG
GACATCACTCACAGAAGAA
>ZSR.D_1605:D00780:73:HLVCNBCXX:1:1105:8077:69011 2:N:0:ATCTCG
AGAATCATTCACAATGGGGGCAACCCTGATGGTGCAACGCCGCGTGGAGGATGAAGGCCC
TAGGGTCGTAAACTCCTGTCATATGAGAGTAAGGCTTATGTGTTAATAGCATGTAAGTTT
GATAGT
>ZSR.D_1606:D00780:73:HLVCNBCXX:1:1105:11584:69156 2:N:0:ATCTCG
GGAATATTGCACAATGGGGGAAACCCTGATGCAGCAACGCCGCGTGGAGGATGACACATT
TCGGTGCGTAAACTCCTTTTATATAGGAAGATAATGACGGTACTATATGAATAAGCACCG
GCTAACTCCGTGCCAGCA
>ZSR.D_1607:D00780:73:HLVCNBCXX:1:1105:13599:69133 2:N:0:ATCTCG
GGAATATTGGACAATGGGCGAAAGCCTGATCCAGCAATACCGCGTGTGTGAAGAAGGCCC
GAGGGTTGTAAAGCACTTTCAATTGTGAAGAGGGGATAGTTAGTTAATACCTGTCTATC
>ZSR.D_1608:D00780:73:HLVCNBCXX:1:1105:15233:69057 2:N:0:ATCTCG
GGAATATTGGACGATGGTCGGGAGACTGATCCAGCCATGCCGCGTGCAGGATGACGGCCC
TATGGGTTGTAAACTGCTTTTGTACGGGAAGAAACCCATCTACGTGTAGATGGCTGACGG
TACCGT
>ZSR.D_1609:D00780:73:HLVCNBCXX:1:1105:15249:69195 2:N:0:ATCTCG
GGAATATTGGACAATGGGGGCAACCCTGATCCAGCAATGCCACGTGTGTGAAGAAGGCCT
TCGGGTTGTAAAGCACTTTCAGCGAGGAGGAAGGGTTAGTAGTTAATACCTGCTAGCTTT
GACGTTACT
>ZSR.D_1610:D00780:73:HLVCNBCXX:1:1105:15755:69061 2:N:0:ATCTCG
GGAATATTGCACAATGGGCGCAAGCCTGATGCAGCCATGCCGCGTGTGTGAAGAAGGCTC
TAGGGTTGTAAAGCACTTTCAGCAGTGAGGAAAGCTTGTTGGTTAATACCCATCAAGTGT
GACGTTAA
>ZSR.D_1611:D00780:73:HLVCNBCXX:1:1105:16247:69172 2:N:0:ATCTCG
GGAATATTGCACAATGGGCGAAAGCCTGATGCAGCCATGCCGCGTGTGTGAAGAAGGCTC
TAGGGTTGTAAAGCACTTTCAGTAGGGAGGAAAGGTTGAAGGTTAATACCCTTTGGCTGT
GACGTT
>ZSR.D_1612:D00780:73:HLVCNBCXX:1:1105:6426:69274 2:N:0:ATCTCG
GGAATATTGCACAATGGGGGAAACCCTGATGCAGCAACGCCGCGTGGAGGATGACACATT
TCGGTGCGTAAACTCCTTTTATATAGGAAGATAATGACGGTA
>ZSR.D_1613:D00780:73:HLVCNBCXX:1:1105:6637:69462 2:N:0:ATCTCG
GGAATATTGCACAATGGGCGCAAGCCTGATGCAGCCATGCCGCGTGTGTGAAGAAGGCCT
TCGGGTTGTAAAGCACTTTCAGCGAGGAGGAAGGGTTAGTAGTTAATACCTGCTAGCTTT
GACGTT
>ZSR.D_1614:D00780:73:HLVCNBCXX:1:1105:8246:69364 2:N:0:ATCTCG
GGAATATTGGACAATGGGCGCAAGCCTGATCCAGCCATGCCGCGTGAGTGATGAAGGCCC
TAGGGTTGTAAAGCTCTTTCAACGGTGAAGATAATGACGGTAACCGTAGAAGAAGCCCCG
GCTAAC
>ZSR.D_1615:D00780:73:HLVCNBCXX:1:1105:8873:69342 2:N:0:ATCTCG
GGAATATTGCACAATGGGCGAAAGCCTGATGCAGCCATGCCGCGTGTGTGAAGAAGGCTC
TAGGGTTGTAAAGCACTTTCAGTAGGGAGGAAAGGTTGAAGG
>ZSR.D_1616:D00780:73:HLVCNBCXX:1:1105:10074:69406 2:N:0:ATCTCG
GGAATATTGCACAATGGGGGAAACCCTGATGCAGCAACGCCGCGTGGAGGATGACACATT
TCGGTGCGTAAACTCCTTTTATATAGGAAGATAATGACGGTA
>ZSR.D_1617:D00780:73:HLVCNBCXX:1:1105:13968:69298 2:N:0:ATCTCG
GGAATATTGGACAATGGGGGCAACCCTGATCCAGCAATGCCGCGTGTGTGAAGAAGGCCT
GCGGGTTGTAAAGCACTTTCAGCAGTGAAGAAAAGCTGACGGTTAATACCCGTCAGTCTT
GACATTAAC
>ZSR.D_1618:D00780:73:HLVCNBCXX:1:1105:18634:69374 2:N:0:ATCTCG
GGAATATTGGACAATGGGGGCAACCCTGATCCAGCAATGCCACGTGTGTGAAGAAGGCCT
GAGGGTTGTAAAGCACTTTAGTCAGGGAGGAAGGCTCTGTGGTTAATAGCCATGGGGAT
>ZSR.D_1619:D00780:73:HLVCNBCXX:1:1105:18615:69427 2:N:0:ATCTCG
GGAATATTGCACAATGGGCGCAAGCCTGATGCAGCCATGCCGCGTGTGTGAAGAAGGCCT
TCGGGTTGTAAAGCACTTTCAGTCGTGAGGAAGGGTTAGTAGTTAATACCTGCTAGCTTT
GACGTTAGCGACAGAAG
>ZSR.D_1620:D00780:73:HLVCNBCXX:1:1105:2995:69679 2:N:0:ATCTCG
GGAATATTGGTCAATGGAGGCAACTCTGAACCAGCCATGCCGCGTGCAGGATGACGGCCT
TCTGGGTTGTAAACTGCTTTTATATGGGAAGAAAAGGCCATGCGTGGCTCTATGACGGTA
CCATACGAATAAGC
>ZSR.D_1621:D00780:73:HLVCNBCXX:1:1105:3161:69567 2:N:0:ATCTCG
GGAATATTGCACAATGGGCGAAAGCCTGATGCAGCAATGCCGCGTGGAGGATGACGCATC
TAGGTGTGTAAACTCCTTTTATATGAGAAGATAATGACGGTATCATATGAATAAGCACCG
GCTAACTCCGTGCCAGCAGCCGCGGTAA
>ZSR.D_1622:D00780:73:HLVCNBCXX:1:1105:4167:69545 2:N:0:ATCTCG
GGAATATTGCACAATGGGCGAAAGCCTGATGCAGCCATGCCGCGTGTGTGAAGAAGGCTC
TAGGGTTGTAAAGCACTTTCAGTAGGGAGGAAAGGTTGAAGGTTAATACCCTTTGGCTGT
GACGTTACCTACAGAAGAAGCA
>ZSR.D_1623:D00780:73:HLVCNBCXX:1:1105:4796:69666 2:N:0:ATCTCG
GGAATATTGCACAATGGGCGCAAGCCTGATGCAGCCATGCCGCGTGTGTGAAGAAGGCTC
TAGGGTTGTAAAGCACTTTCAGCAGTGAGGAAAGCTTGTTGGTTAATACCCATC
>ZSR.D_1624:D00780:73:HLVCNBCXX:1:1105:10194:69713 2:N:0:ATCTCG
GGAATCTTGGACAATGGGGGCAACCCTGATCCAGCCATGCCGCGTGAGTGATGAAGGCCT
TAGGGTCGTAAAGCTCTTTCGCCAGGGATGATAATGACAGTA
>ZSR.D_1625:D00780:73:HLVCNBCXX:1:1105:12305:69654 2:N:0:ATCTCG
GGAATATTGCACAATGGGCGCAAGCCTGATGCAGCCATGCCGCGTGTGTGAAGAAGGCTC
TAGGGTTGTAAAGCACTTTCAGCAGTGAGGAAAGCTTGTTGGTTAATACCCATCAAGTGT
>ZSR.D_1626:D00780:73:HLVCNBCXX:1:1105:15262:69637 2:N:0:ATCTCG
GGAATATTGCACAATGGGGGAAACCCTGATGCAGCAACGCCGCGTGGAGGATGACACATT
TCGGTGCGTAAACTCCTTTTATATAGGAAGATAATGACGGTACTATATGAATAA
>ZSR.D_1627:D00780:73:HLVCNBCXX:1:1105:18569:69530 2:N:0:ATCTCG
GGAATATTGCACAATGGGCGCAAGCCTGATGCAGCCATGCCGCGTGTGTGAAGAAGGCCT
TCGGGTTGTAAAGCACTTTCAGCGAGGAGGAAGGGTTAGTAGTTAATACCTGCTAGCTTT
GACGTTACTCGCAGAAG
>ZSR.D_1628:D00780:73:HLVCNBCXX:1:1105:2335:70000 2:N:0:ATCTCG
GGAATATTGCACAATGGGCGCAAGCCTGATGCAGCCATGCCGCGTGTGTGAAGAAGGCTC
TAGGGTTGTAAAGCACTTTCAGCAGTGAGGAAAGCTTGTTGGTTAATAGCC
>ZSR.D_1629:D00780:73:HLVCNBCXX:1:1105:3774:69889 2:N:0:ATCTCG
GGAATATTGCACAATGGGGGAAACCCTGATGCAGCAACGCCGCGTGGAGGATGACACATT
TCGGTGCGTAAACTCCTTTTATATAGGAAGATAATGACGGTACTATATGAATAAGCACCG
GCTAACTCCGTGCCAGCAGCCGCGGTA
>ZSR.D_1630:D00780:73:HLVCNBCXX:1:1105:7041:69830 2:N:0:ATCTCG
GGAATATTGCACAATGGGGGAAACCCTGATGCAGCAACGCCGCGTGGAGGATGACACATT
TCGGTGCGTAAACTCCTTTTATATAGGAAGATAATGACGGTA
>ZSR.D_1631:D00780:73:HLVCNBCXX:1:1105:7802:69813 2:N:0:ATCTCG
GAATATTGCACAATGGGGGAAACCCTGATGCAGCAACGCCGCGTGGAGGATGACACATTT
CGGTGCGTAAACTCCTTTTATATAGGAAGATAATGACGGTACTATATGAATAAGCACCGG
CTAAC
>ZSR.D_1632:D00780:73:HLVCNBCXX:1:1105:8459:69757 2:N:0:ATCTCG
GGAATATTGCACAATGGGCGCAAGCCTGATGCAGCCATGCCGCGTGTGTGAAGAAGGCCT
TCGGGTTGTAAAGCACTTTCAGCGAGGAGGAAGGGTTAGTAGTTAATACCTGCTAGCTTT
GACGTT
>ZSR.D_1633:D00780:73:HLVCNBCXX:1:1105:9878:69931 2:N:0:ATCTCG
GGAATATTGGACAATGGGGGCAACCCTGATCCAGCCATGCCGCGTGTGTGAAGAAGGCCT
TCGGGTTGTAAAGCACTTTCAGTGAGGAAGAAGGCCTGCGGGTTAATAGCCGGCAGGAAG
GACATC
>ZSR.D_1634:D00780:73:HLVCNBCXX:1:1105:10516:69938 2:N:0:ATCTCG
GGAATATTGCACAATGGGCGAAAGCCTGATGCAGCCATGCCGCGTGTGTGAAGAAGGCTC
TAGGGTTGTAAAGCACTTTCAGTAGGGAGGAAAGGTTGAAGG
>ZSR.D_1635:D00780:73:HLVCNBCXX:1:1105:14511:69965 2:N:0:ATCTCG
GGAATCTTGGACAATGGGGGCAACCCTGATCCAGCCATGCCGCGTGAGTGATGAAGGCCC
TAGGGTCGTAAAGCTCTTTCGCCTGTGAAGATAATGACGGTAGCAGGTAAAGAAACCCCG
GCTAAC
>ZSR.D_1636:D00780:73:HLVCNBCXX:1:1105:18753:69845 2:N:0:ATCTCG
AGAATCTTTCGCAATGGGCGAAAGCCTGACGAAGCGACGCTGTGTGAATGAAGAAGGCTC
TAGGGTCGTAAAGTTCTTTCGCAAGGGAACAAGAGAAGTAGATTAATACTCTGCTGATTT
GAGCGT
>ZSR.D_1637:D00780:73:HLVCNBCXX:1:1105:8080:70073 2:N:0:ATCTCG
GGAATATTGCACAATGGGCGAAAGCCTGATGCAGCCATGCCGCGTGTGTGAAGAAGGCTC
TAGGGTTGTAAAGCACTTTCAATGGGGAGGAAAAGTTAGTAGTTAATACCTGCTAGCCCT
GACGTTAC
>ZSR.D_1638:D00780:73:HLVCNBCXX:1:1105:15295:70091 2:N:0:ATCTCG
GGAATATTGCACAATGGGGGAAACCCTGATGCAGCAACGCCGCGTGGAGGATGACACATT
TCGGTGCGTAAACTCCTTTTATATAGGAAGATAATGACGGTACTATATGAATAAGCACCG
GCTAACTCC
>ZSR.D_1639:D00780:73:HLVCNBCXX:1:1105:17982:70181 2:N:0:ATCTCG
GGAATCTTGGACAATGGGGGCAACCCTGATCCAGCCATGCCGCGTGAGTGATGAAGGCCT
TAGGGTCGTAAAGCTCTTTCGCCTGTGAAGATAATGACGGTAGCAGGTAAAGAAACCCCG
GC
>ZSR.D_1640:D00780:73:HLVCNBCXX:1:1105:3125:70391 2:N:0:ATCTCG
GGAATATTGGACAATGGGGGCAACCCTGATCCAGCCATGCCGCGTGTGTGAAGAAGGCCT
TCGGGTTGTAAAGCACTTTCAGTGAGGAAGAAGGCCTGCGGGTCAATAACCGGCAGGAAG
GACATCAC
>ZSR.D_1641:D00780:73:HLVCNBCXX:1:1105:10364:70438 2:N:0:ATCTCG
GGAATATTGCACAATGGGCGCAAGCCTGATGCAGCCATGCCGCGTGTGTGAAGAAGGCTC
TAGGGTTGTAAAGCACTTTCAGCAGTGAGGAAAGGTTAGTAGTTAATACCTGCTAGCTGT
GACGTTAACTGCAGAAGAAGCACCGGCT
>ZSR.D_1642:D00780:73:HLVCNBCXX:1:1105:16478:70309 2:N:0:ATCTCG
GGAATATTGCACAATGGGCGCAAGCCTGATGCAGCCATGCCGCGTGTGTGAAGAAGGCCT
TCGGGTTGTAAAGCACTTTCAGTCGTGAGGAAGGGTTAGTAGTTAATACCTGCTAGCTTT
GACGTTAGCGACAGAAG
>ZSR.D_1643:D00780:73:HLVCNBCXX:1:1105:14781:70640 2:N:0:ATCTCG
GGAATATTGCACAATGGGCGCAAGCCTGATGCAGCCATGCCGCGTGTGTGAAGAAGGCCT
TCGGGTTGTAAAGCACTTTCAGCGAGGAGGAAGGGTTAGTAGTTAATACCTGCTAGCTTT
GACGTTACT
>ZSR.D_1644:D00780:73:HLVCNBCXX:1:1105:15497:70741 2:N:0:ATCTCG
GGAATATTGCACAATGGGGGAAACCCTGATGCAGCCATGCCGCGTGTGTGAAGAAGGCCT
TCGGGTTGTAAAGCACTTTCAGCGAGGAGGAAAGGGTGTAAGTTAATACCTTACATCTGT
GACGTTA
>ZSR.D_1645:D00780:73:HLVCNBCXX:1:1105:2297:70841 2:N:0:ATCTCG
GGAATATTGCACAATGGGCGCAAGCCTGATGCAGCCATGCCGCGTGTGTGAAGAAGGCCT
TCGGGTTGTAAAGCACTTTCAGCGAGGAGGAAGGGTTAGTAGTTAATACCTGCTAGCTTT
GACGTT
>ZSR.D_1646:D00780:73:HLVCNBCXX:1:1105:4399:70850 2:N:0:ATCTCG
GGAATATTGCACAATGGGGGAAACCCTGATGCAGCAACGCCGCGTGGAGGATGACACATT
TCGGTGCGTAAACTCCTTTTATATAGGAAGATAATGACGGTACTATATGAATAAGCACCG
GCTAACTC
>ZSR.D_1647:D00780:73:HLVCNBCXX:1:1105:4775:70766 2:N:0:ATCTCG
GGAATATTGCACAATGGGCGCAAGCCTGATGCAGCCATGCCGCGTGTGTGAAGAAGGCTC
TAGGGTTGTAAAGCACTTTCAGCAGTGAGGAAAGCTTGTTGGTTAATAGCCATCAAGTGT
GACGTTAA
>ZSR.D_1648:D00780:73:HLVCNBCXX:1:1105:12460:70791 2:N:0:ATCTCG
GGAATATTGGACAATGGGCGCAAGCCTGATCCAGCAATGCCGCGTGTGTGAAGAAGGCCT
TAGGGTTGTAAAGCACTTTCAATTGGGAAGAAAACCATCCGGTTAATACCCGGATGTCTT
GACGGTACCAATAC
>ZSR.D_1649:D00780:73:HLVCNBCXX:1:1105:14338:70777 2:N:0:ATCTCG
GGAATATTGCACAATGGGGGAAACCCTGATGCAGCAACGCCGCGTGGAGGATGACACATT
TCGGTGCGTAAACTCCTTTTATATAGGAAGATAATGACGGTACTATATGAATAAGCACCG
GCTAACTCC
>ZSR.D_1650:D00780:73:HLVCNBCXX:1:1105:15072:70910 2:N:0:ATCTCG
GGAATATTGCACAATGGGCGCAAGCCTGATGCAGCCATGCCGCGTGTGTGAAGAAGGCTC
TAGGGTTGTAAAGCACTTTCAGCAGTGAGGAAAGCTTGTTGGTTAATAGCCATCAAGTGT
GACGTT
>ZSR.D_1651:D00780:73:HLVCNBCXX:1:1105:18068:70784 2:N:0:ATCTCG
GGAATATTGGACAATGGGCGAAAGCCTGATCCAGCAATACCGCGTGTGTGAAGAAGGCCC
GAGGGTTGTAAAGCACTTTCAATTGTGAAGAGGGGATAGTTAGTTAATACCTGTCTATCC
TGACGT
>ZSR.D_1652:D00780:73:HLVCNBCXX:1:1105:4203:71112 2:N:0:ATCTCG
GGAATATTGCACAATGGGGGAAACCCTGATGCAGCAACGCCGCGTGGAGGATGACACATT
TCGGTGCGTAAACTCCTTTTATATAGGAAGATAATGACGGTACTATATGAATAAGCACCG
GCTAACTCCGTGCCAG
>ZSR.D_1653:D00780:73:HLVCNBCXX:1:1105:7353:71071 2:N:0:ATCTCG
GGAATATTGCACAATGGGGGAAACCCTGATGCAGCAACGCCGCGTGGAGGATGACACATT
TCGGTGCGTAAACTCCTTTTATATAGGAAGATAATGACGGTACTATATGAATAAGCACCG
GCTAACTCCGTGCCAGCAGCCGCGGTAAT
>ZSR.D_1654:D00780:73:HLVCNBCXX:1:1105:7610:71143 2:N:0:ATCTCG
GGAATATTGCACAATGGGCGCAAGCCTGATGCAGCCATGCCGCGTGTGTGAAGAAGGCCT
TCGGGTTGTAAAGCACTTTCAGCGAGGAGGAAGGGTTAGTAGTTAATACCTGCTAGCTTT
GACGTTACTCGCAGAAGAAGCA
>ZSR.D_1655:D00780:73:HLVCNBCXX:1:1105:10707:71140 2:N:0:ATCTCG
GGAATATTGCACAATGGGGGAAACCCTGATGCAGCAACGCCGCGTGGAGGATGACACATT
TCGGTGCGTAAACTCCTTTTATATAGGAAGATAATGACGGTA
>ZSR.D_1656:D00780:73:HLVCNBCXX:1:1105:11035:71001 2:N:0:ATCTCG
GGAATATTGCACAATGGGCGCAAGCCTGATGCAGCCATGCCGCGTGTGTGAAGAAGGCTC
TAGGGTTGTAAAGCACTTTCAGCAGTGAGGAAAGCTTGTTGGTTAATACCCATCAAGTGT
GACGTT
>ZSR.D_1657:D00780:73:HLVCNBCXX:1:1105:12655:71045 2:N:0:ATCTCG
GGAATATTGCACAATGGGGGGAACCCTGATGCAGCCATGCCGCGTGTGTGAAGAAGGCCT
TCGGGTTGTAAAGCACTTTCAGTGGGGAGGAAAGGGTGATGCCTAATACGTATCATCTGT
GACGTT
>ZSR.D_1658:D00780:73:HLVCNBCXX:1:1105:12638:71207 2:N:0:ATCTCG
GGAATCTTGGACAATGGGGGCAACCCTGATCCAGCCATGCCGCGTGAGTGATGAAGGCCC
TAGGGTCGTAAAGCTCTTTCGCCTGTGAAGATAATGACGGTAGCAGGTAAAGAAACCCCG
GCTAAC
>ZSR.D_1659:D00780:73:HLVCNBCXX:1:1105:13032:71069 2:N:0:ATCTCG
GGAATATTGCACAATGGGCGAAAGCCTGATGCAGCCATGCCGCGTGTGTGAAGAAGGCTC
TAGGGTCGTAAAGCACTTTCAGTAGGGAGGAAAGGAGTGTAGTTAATACCTGCATTCTGT
GACGTT
>ZSR.D_1660:D00780:73:HLVCNBCXX:1:1105:6881:71442 2:N:0:ATCTCG
GGAATATTGCACAATGGGGGAAACCCTGATGCAGCCATGCCGCGTGTGTGAAGAAGGCCT
TCGGGTTGTAAAGCACTTTCAGTGGGGAGGAAAGGGTGATGC
>ZSR.D_1661:D00780:73:HLVCNBCXX:1:1105:10051:71492 2:N:0:ATCTCG
GGAATATTGGACAATGGGCGCAAGCCTGATCCAGCCATGCCGCGTGAGTGATGAAGGCCC
TAGGGTTGTAAAGCTCTTTCAACGGTGAAGATAATGACGGTAACCGTAGAAGAAGCCCCG
GCTAACTT
>ZSR.D_1662:D00780:73:HLVCNBCXX:1:1105:10297:71387 2:N:0:ATCTCG
GGAATATTGCACAATGGGCGCAAGCCTGATGCAGCCATGCCGCGTGTGTGAAGAAGGCCT
TCGGGTTGTAAAGCACTTTCAGCGAGGAGGAAGGGTTAGTAG
>ZSR.D_1663:D00780:73:HLVCNBCXX:1:1105:13967:71373 2:N:0:ATCTCG
GGAATATTGCACAATGGGGGAAACCCTGATGCAGCAACGCCGCGTGGAGGATGACACATT
TCGGTGCGTAAACTCCTTTTATATAGGAAGATAATGACGGTACTATATGAATAAGCACCG
GCTAACTC
>ZSR.D_1664:D00780:73:HLVCNBCXX:1:1105:15484:71307 2:N:0:ATCTCG
GGAATATTGCACAATGGGGGAAACCCTGATGCAGCAACGCCGCGTGGAGGATGACACATT
TCGGTGCGTAAACTCCTTTTATATAGGAAGATAATGACGGTACTATATGAATAAGCACCG
GCTAACTCC
>ZSR.D_1665:D00780:73:HLVCNBCXX:1:1105:18819:71322 2:N:0:ATCTCG
GGAATATTGGACAATGGGCGAAAGCCTGATCCAGCAATACCGCGTGTGTGAAGAAGGCCC
GAGGGTTGTAAAGCACTTTCAATTGTGAAGAGGGGATAGTTAGTTAATACCTGTCTATCC
TGACGT
>ZSR.D_1666:D00780:73:HLVCNBCXX:1:1105:6226:71628 2:N:0:ATCTCG
GGAATATTGCACAATGGGCGCAAGCCTGATGCAGCCATGCCGCGTGTGTGAAGAAGGCCT
TCGGGTTGTAAAGCACTTTCAGCGAGGAGGAAGGGTTAGTAGTTAATACCTGCTAGCTTT
GACGTTACTCGCAGAAGAAGCAC
>ZSR.D_1667:D00780:73:HLVCNBCXX:1:1105:6473:71541 2:N:0:ATCTCG
AGAATCTTCGGCAATGGGCGCAAGCCTGACCGAGCGACGCCGCGTGCGGGATGAAGGCCT
TCGGGTTGTAAACCGCTGTCAGAGGGGAGGAAATGCATGAGGGTTCTCTCTCATGTTTGA
CCTATCCTCAGAGG
>ZSR.D_1668:D00780:73:HLVCNBCXX:1:1105:9910:71547 2:N:0:ATCTCG
GGAATATTGCACAATGGGCGCAAGCCTGATGCAGCCATGCCGCGTGTGTGAAGAAGGCTT
TCGGGTTGTAAAGCACTTTCATCAGTGAGGAAAGGTTGATGGTTAATACCCATTAACTGT
GACGTTAACT
>ZSR.D_1669:D00780:73:HLVCNBCXX:1:1105:10452:71601 2:N:0:ATCTCG
GGAATATTGCACAATGGGCGCAAGCCTGATGCAGCCATGCCGCGTGTGTGAAGAAGGCCT
TCGGGTTGTAAAGCACTTTCAGTCGTGAGGAAGGGTTAGTAG
>ZSR.D_1670:D00780:73:HLVCNBCXX:1:1105:14104:71561 2:N:0:ATCTCG
GGAATATTGCACAATGGGCGCAAGCCTGATGCAGCCATGCCGCGTGTGTGAAGAAGGCTC
TAGGGTTGTAAAGCACTTTCAGCAGTGAGGAAAGCTTGTTGGTTAATACCCATCAAGTGT
GACGTT
>ZSR.D_1671:D00780:73:HLVCNBCXX:1:1105:16807:71547 2:N:0:ATCTCG
GGAATATTGCACAATGGGCGCAAGCCTGATGCAGCCATGCCGCGTGTGTGAAGAAGGCTC
TAGGGTTGTAAAGCACTTTCAGCAGTGAGGAAAGCTTGTTGGTTAATAGCCATCAAGTGT
GACGTTAA
>ZSR.D_1672:D00780:73:HLVCNBCXX:1:1105:16955:71690 2:N:0:ATCTCG
GGAATATTGCACAATGGGGGAAACCCTGATGCAGCAACGCCGCGTGGAGGATGACACATT
TCGGTGCGTAAACTCCTTTTATATAGGAAGATAATGACGGTACTATATGAATAAGCACCG
GCTAACTCCGTGCCAGCG
>ZSR.D_1673:D00780:73:HLVCNBCXX:1:1105:3406:72000 2:N:0:ATCTCG
GAATATTGGACAATGGGCGAAAGCCTGATCCAGCAATGCCATGTGTGTGAAGAAGGCTCT
AGGGTTGTAAAGCACTTTAGTTGGGGAGGAAAGCTTATGAGTTAATAGCTCATGAGAAGG
ACGTTACCCAAAGA
>ZSR.D_1674:D00780:73:HLVCNBCXX:1:1105:5592:71792 2:N:0:ATCTCG
GGAATATTGCACAATGGGCGCAAGCCTGATGCAGCCATGCCGCGTGTGTGAAGAAGGCCT
TCGGGTTGTAAAGCACTTTCAGTCGTGAGGAAGGGTTAGTAGTTAATACCTGCTAGCTTT
GACGTT
>ZSR.D_1675:D00780:73:HLVCNBCXX:1:1105:6010:71837 2:N:0:ATCTCG
GGAATATTGGACAATGGGGGCAACCCTGATCCAGCCATGCCGCGTGTGTGAAGAAGGCCT
TCGGGTTGTAAAGCACTTTCAGTGAGGAAGAAGGCCTGCGGGTTAATAGCCGGCAGGAAG
GACATC
>ZSR.D_1676:D00780:73:HLVCNBCXX:1:1105:10656:71855 2:N:0:ATCTCG
CGAATCATCCACAATGGGCGAAAGCCCGATGGTGCGACGTCGCGTGGGGGATGACGGTCT
TCGGATTGTAAACCCCTGTCACTAAGGAGCAAAAACTAGGTTC
>ZSR.D_1677:D00780:73:HLVCNBCXX:1:1105:14038:71998 2:N:0:ATCTCG
GGAATATTGCACAATGGGCGCAAGCCTGATGCAGCCATGCCGCGTGTGTGAAGAAGGCCT
TCGGGTTGTAAAGCACTTTCAGCGAGGAGGAAGGGTTAGTAGTTAATACCTGCTAGCTTT
GACGTTACTCGCAGAAGAAGCACCGGCTA
>ZSR.D_1678:D00780:73:HLVCNBCXX:1:1105:4081:72201 2:N:0:ATCTCG
GGAATATTGCACAATGGGCGAAAGCCTGATGCAGCCATGCCGCGTGTGTGAAGAAGGCTC
TAGGGTCGTAAAGCACTTTCAGTAGGGAGGAAAGGAGTGTAGTTAATACCTGCATTCTGT
GACGTTACCTACA
>ZSR.D_1679:D00780:73:HLVCNBCXX:1:1105:5630:72019 2:N:0:ATCTCG
GGAATATTGCACAATGGGGGAAACCCTGATGCAGCCATGCCGCGTGTGTGAAGAAGGCCC
TAGGGTTGTAAAGCACTTTCAGCAGTGAGGAAAGGTGTGTGGTTAATACCCACATACTGT
GACGTT
>ZSR.D_1680:D00780:73:HLVCNBCXX:1:1105:9036:72164 2:N:0:ATCTCG
GGAATATTGCACAATGGGGGAAACCCTGATGCAGCCATGCCGCGTGTGTGAAGAAGGCCT
TCGGGTTGTAAAGCACTTTCAGCGAGGAGGAAAGGGTGTAAGTTAATACCTTACATCTGT
GACGTT
>ZSR.D_1681:D00780:73:HLVCNBCXX:1:1105:12221:72089 2:N:0:ATCTCG
CGAATATTCCGCAATGCGCGAAAGCGTGACGGAGCAATGCCGCGTGTAGGATGAAGCATC
TAGGTGTGTAAACTACTGTCAGGGGCTAGGAATTTTGACCAACCCCAAAGGAAGAGCCGG
CTAACTCTGTGCCA
>ZSR.D_1682:D00780:73:HLVCNBCXX:1:1105:13433:72108 2:N:0:ATCTCG
GGAATTTTGCGCAATGGGGGCAACCCTGACGCAGCAACGCCGCGTGAGTGAAGAAGGCCT
TTGGGTCGTAAAGCTCTGTCAATTGGGAAGAAATTACAAGATATTAACAGTATA
>ZSR.D_1683:D00780:73:HLVCNBCXX:1:1105:15706:72095 2:N:0:ATCTCG
GGAATATTGGGCAATGGACGCAAGTCTGACCCAGCCATGCCGCGTGCAGGAAGACTGCCC
TATGGGTTGTAAACTGCTTTTTTACGGGAAGAATAAGGGGTACGTGTACCCTGGTGACGG
TA
>ZSR.D_1684:D00780:73:HLVCNBCXX:1:1105:18089:72140 2:N:0:ATCTCG
GGAATATTGGTCAATGGGCGAGAGCCTGAACCAGCCATGCCGCGTGCAGGAAGACGGCCT
TCTGGGTTGTAAACTGCTTTTATATGGGAAGAAAAAGCCCTTGCGAGGGAAATTGCCGGT
A
>ZSR.D_1685:D00780:73:HLVCNBCXX:1:1105:21107:72031 2:N:0:ATCTCG
GGAATATTGCACAATGGGCGCAAGCCTGATGCAGCCATGCCGCGTGTGTGAAGAAGGCCT
TCGGGTTGTAAAGCACTTTCAGCGAGGAGGAAGGGTTAGTAGTTAATACCTGCTAGCTTT
GACGTTACTCGCAGAAG
>ZSR.D_1686:D00780:73:HLVCNBCXX:1:1105:1903:72319 2:N:0:ATCTCG
GGAATATTGCACAATGGGCGCAAGCCTGATGCAGCCATGCCGCGTGTGTGAAGAAGGCTC
TAGGGTTGTAAAGCACTTTCAGCAGTGAGGAAAGCTTGTTGGTTAATACCCATCAAGTGT
GACGTTAACTG
>ZSR.D_1687:D00780:73:HLVCNBCXX:1:1105:4761:72339 2:N:0:ATCTCG
GGAATATTGCACAATGGGGGGAACCCTGATGCAGCCATGCCGCGTGTATGAAGAAGGCCT
TAGGGTTGTAAAGTACTTTCAGTGGTGAGGAAGGGTGTGTTGCTAATATCAACATACTTT
GACGTTAGCCACAGAA
>ZSR.D_1688:D00780:73:HLVCNBCXX:1:1105:8989:72420 2:N:0:ATCTCG
AGAATCTTCCGCAATGCGCGAAAGCGTGACGGAGCAATGCCGCGTGTAGGACGAAGGCCC
TAGGGTCGTAAACTACTGTCACTCGGGATGAATTTTGACAGTACCGAGAGAGGA
>ZSR.D_1689:D00780:73:HLVCNBCXX:1:1105:16711:72299 2:N:0:ATCTCG
GGAATATTGCACAATGGGGGAAACCCTGATGCAGCAACGCCGCGTGGAGGATGACACATT
TCGGTGCGTAAACTCCTTTTATATAGGAAGATAATGACGGTACTATATGAATAAGCACCG
GCTAACTCCGTGCCAGC
>ZSR.D_1690:D00780:73:HLVCNBCXX:1:1105:17228:72418 2:N:0:ATCTCG
GGAATATTGCACAATGGGCGCAAGCCTGATGCAGCCATGCCGCGTGTGTGAAGAAGGCCT
TCGGGTTGTAAAGCACTTTCAGCGAGGAGGAAGGGTTAGTAGTTAATACCTGCTAGCTTT
GACGTTACTCGCAGAAG
>ZSR.D_1691:D00780:73:HLVCNBCXX:1:1105:17735:72343 2:N:0:ATCTCG
GGAATATTGGACAATGGAGGCAACTCTGATCCAGCCATGCCGCGTGCAGGAAGACTGCCC
TATGGGTTGTAAACTGCTTTTATATGGGAAGAAACAGTCCTACGTGTAGGACCTTGACGG
TACCAT
>ZSR.D_1692:D00780:73:HLVCNBCXX:1:1105:18106:72395 2:N:0:ATCTCG
GGAATATTGCACAATGGGCGAAAGCCTGATGCAGCCATGCCGCGTGTGTGAAGAAGGCTC
TAGGGTTGTAAAGCACTTTCAGTAGGGAGGAAAGGTTGAAGGTTAATACCCTTTGGCTGT
GACGTT
>ZSR.D_1693:D00780:73:HLVCNBCXX:1:1105:20563:72273 2:N:0:ATCTCG
GGAATATTGCACAATGGGCGCAAGCCTGATGCAGCCATGCCGCGTGTGTGAAGAAGGCTC
TAGGGTTGTAAAGCACTTTCAGCAGTGAGGAAAGCTTGTTGGTTAATACCCATCAAGTGT
GACGTTAACTGCAGAAG
>ZSR.D_1694:D00780:73:HLVCNBCXX:1:1105:4793:72702 2:N:0:ATCTCG
CGAATCATCCACAATGGGCGAAAGCCTGATGGTGCGACGTCGCGTGGGGGATGACGGTCT
TCGGATTGTAAACCCCTGTCACTAAGGAGCAAAAACTAGGTTCATAGCCTAGCTTGAGTT
AACTTGGA
>ZSR.D_1695:D00780:73:HLVCNBCXX:1:1105:6377:72507 2:N:0:ATCTCG
GGAATATTGCACAATGGGGGAAACCCTGATGCAGCAACGCCGCGTGGAGGATGACACATT
TCGGTGCGTAAACTCCTTTTATATAGGAAGATAATGACGGTA
>ZSR.D_1696:D00780:73:HLVCNBCXX:1:1105:8330:72535 2:N:0:ATCTCG
GGAATATTGCACAATGGGGGGAACCCTGATGCAGCCATGCCGCGTGTGTGAAGAAGGCCC
TAGGGTTGTAAAGCACTTTCAGCAGTGAGGAAAGGTGTGTGGTTAATACCCGCATACTGT
GACGTTAA
>ZSR.D_1697:D00780:73:HLVCNBCXX:1:1105:15500:72564 2:N:0:ATCTCG
GGAATATTGCGCAATGGAGGAAACTCTGACGCAGCCATGCCGCGTGAAGGAATGAATGCC
CTATGGGTTGTAAACTTCTTTTATGTAGGAAGAAACGCAGATACGTGTATCTGTTTGACG
GTACTACACGAATA
>ZSR.D_1698:D00780:73:HLVCNBCXX:1:1105:15343:72628 2:N:0:ATCTCG
GGAATATTGGACAATGGGCGCAAGCCTGATCCAGCAATGCCGCGTGTGTGAAGAAGGCCC
TAGGGTCGTAAAGCACTTTCAATTGAGAAGAAAGGTTATAGGTTAATACCCTATGATTTT
GACGGTATCAATACAA
>ZSR.D_1699:D00780:73:HLVCNBCXX:1:1105:20509:72738 2:N:0:ATCTCG
GGAATATTGGACAATGGGAGGGATCCTGATCCAGCAATACCGCGTGTGTGAATAAGGCCT
GAGGGTTGTAAAGCACTTTTAGTATTGAGAAAGGTTAGGTAGGTTAATATCCTAACTAAT
TGAT
>ZSR.D_1700:D00780:73:HLVCNBCXX:1:1105:1810:72895 2:N:0:ATCTCG
GGAATATTGGACAATGGGCGAAAGCCTGATCCAGCAATACCGCGTGTGTGAAGAAGGCCC
GAGGGTTGTAAAGCACTTTCAATTGTGAAGAGGGGATAGTTAGTTAATACCTGTCTATCC
TGACGT
>ZSR.D_1701:D00780:73:HLVCNBCXX:1:1105:3060:72882 2:N:0:ATCTCG
GGAATATTGCGCAATGGGGGAAACCCTGACGCAGCCATGCCGCGTGAGTGACGAAGGCCT
TAGGGTTGTAAAGCTCTTTCGCTAGGGAAGATAATGACGGTACCTAGTAAAGAAGCCCCG
GCTAAC
>ZSR.D_1702:D00780:73:HLVCNBCXX:1:1105:4039:72924 2:N:0:ATCTCG
GGAATATTGGACAATGGGCGAAAGCCTGATCCAGCAATGCCATGTGTGTGAAGAAGGCTC
TAGGGTTGTAAAGCACTTTAGTTGGGGAGGAAAGCTTATGAGTTAATAGCTCATGAGAA
>ZSR.D_1703:D00780:73:HLVCNBCXX:1:1105:6337:72984 2:N:0:ATCTCG
GGAATATTGCACAATGGGCGCAAGCCTGATGCAGCCATGCCGCGTGTGTGAAGAAGGCTC
TAGGGTTGTAAAGCACTTTCAGCAGTGAGGAAAGGTTAGTAGTTAATACC
>ZSR.D_1704:D00780:73:HLVCNBCXX:1:1105:15023:72814 2:N:0:ATCTCG
GGAATATTGGACAATGGGCGAAAGCCTGATCCAGCAATACCGCGTGTGTGAAGAAGGCCC
GAGGGTTGTAAAGCACTTTCAATTGTGAAGAGGGGGTAGTTAGTTAATACCTATCTACCT
TGACGT
>ZSR.D_1705:D00780:73:HLVCNBCXX:1:1105:16973:72821 2:N:0:ATCTCG
GGAATATTGGACAATGGGGGCAACCCTGATCCAGCCATGCCGCGTGTGTGAAGAAGGCCT
TCGGGTTGTAAAGCACTTTCAGTGAGGAAGAAGGCCTGCGGGTTAATAGCCGGCAGGAAG
G
>ZSR.D_1706:D00780:73:HLVCNBCXX:1:1105:1211:73181 2:N:0:ATCTCG
GGAATATTGCACAATGGGCGAAAGCCTGATGCAGCAATGCCGCGTGGAGGATGACGCATC
TAGGTGTGTAAACTCCTTTTATATGAGAAGATAATGACGGTATCATATGAATAAGCACCG
GCTAACTCCGTGCCAGC
>ZSR.D_1707:D00780:73:HLVCNBCXX:1:1105:5996:73151 2:N:0:ATCTCG
GGAATATTGCACAATGGGCGCAAGCCTGATGCAGCCATGCCGCGTGTGTGAAGAAGGCTC
TAGGGTTGTAAAGCACTTTCAGCAGTGAGGAAAGGTTAGTAGTTAATACCT
>ZSR.D_1708:D00780:73:HLVCNBCXX:1:1105:6515:73070 2:N:0:ATCTCG
GGAATATTGCACAATGGGCGAAAGCCTGATGCAGCCATGCCGCGTGTGTGAAGAAGGCTC
TAGGGTTGTAAAGCACTTTCAGTAGGGAGGAAAGGTTGAAGG
>ZSR.D_1709:D00780:73:HLVCNBCXX:1:1105:8888:73209 2:N:0:ATCTCG
GGAATATTGCACAATGGGCGCAAGCCTGATGCAGCCATGCCGCGTGTGTGAAGAAGGCTC
TAGGGTTGTAAAGCACTTTCAGCAGTGAGGAAAGCTTGTTGG
>ZSR.D_1710:D00780:73:HLVCNBCXX:1:1105:18162:73040 2:N:0:ATCTCG
GGAATATTGCACAATGGGCGCAAGCCTGATGCAGCCATGCCGCGTGTGTGAAGAAGGCTC
TAGGGTTGTAAAGCACTTTCAGCAGTGAGGAAAGCTTGTTGGTTAATAGCCATCAAGTGT
GACGTT
>ZSR.D_1711:D00780:73:HLVCNBCXX:1:1105:5880:73380 2:N:0:ATCTCG
GGAATATTGGACAATGGGCGAAAGCCTGATCCAGCAATACCGCGTGTGTGAAGAAGGCCC
GAGGGTTGTAAAGCACTTTCAATTGTGAAGAGGGGATAGTTAGTTAATACCTGTCTATCC
TGACGTTAACTTTAGAAGAAGCACCGGC
>ZSR.D_1712:D00780:73:HLVCNBCXX:1:1105:9629:73330 2:N:0:ATCTCG
GGAATATTGCACAATGGGCGAAAGCCTGATGCAGCCATGCCGCGTGTGTGAAGAAGGCTC
TAGGGTCGTAAAGCACTTTCAGTAGGGAGGAAAGGAGTGTAGTTAATACCTGCATTCTGT
GACGTTAC
>ZSR.D_1713:D00780:73:HLVCNBCXX:1:1105:9720:73402 2:N:0:ATCTCG
GGAATATTGGACAATGGGGGCAACCCTGATCCAGCCATGCCGCGTGAGTGAAGAAGGCCC
TAGGGTTGTAAAGCTCTTTCAGGTGTGAGGATGATGACAGTA
>ZSR.D_1714:D00780:73:HLVCNBCXX:1:1105:9637:73489 2:N:0:ATCTCG
GGAATATTGCACAATGGGCGCAAGCCTGATGCAGCCATGCCGCGTGTGTGAAGAAGGCCT
TCGGGTTGTAAAGCACTTTCAGCGAGGAGGAAGGGTTAGTAG
>ZSR.D_1715:D00780:73:HLVCNBCXX:1:1105:14699:73479 2:N:0:ATCTCG
GGAATATTGGACAATGGGCGAAAGCCTGATCCAGCGACGCCGCGTGAGTGATGAAGGCCT
TAGGGTTGTAAAGCTCTTTTAGTGGGGAAGATAATGACGGTACCCACAGAAAAAGTCCCG
GCTAAC
>ZSR.D_1716:D00780:73:HLVCNBCXX:1:1105:16639:73303 2:N:0:ATCTCG
GGAATATTGCACAATGGAGGCAACTCTGATGCAGCAATGCCGCGTGTGTGAAGAAGGCCT
TAGGGTTGTAAAGCACTTTCAATAGTGAGGAAAAGGTTAAGGTTAATACCCTTGACCCCT
GACGTT
>ZSR.D_1717:D00780:73:HLVCNBCXX:1:1105:18542:73418 2:N:0:ATCTCG
GGAATCTTGGACAATGGGGGCAACCCTGATCCAGCCATGCCGCGTGAGTGATGAAGGCCT
TAGGGTCGTAAAGCTCTTTCGCCTGTGAAGATAATGACGGTAGCAGGTAAAGAAACCCCG
GCTAAC
>ZSR.D_1718:D00780:73:HLVCNBCXX:1:1105:20732:73434 2:N:0:ATCTCG
GGAATATTGGACAATGGGGGCAACCCTGATCCAGCAATGCCGCGTGTGTGAAGAAGGCCT
GCGGGTTGTAAAGCACTTTCAGCAGTGAAGAAAAGCTGACGGTTAATACCCGTCAGTCTT
GACATT
>ZSR.D_1719:D00780:73:HLVCNBCXX:1:1105:3899:73546 2:N:0:ATCTCG
GGAATATTGGACAATGGGCGCAAGCCTGATCCAGCCATGCCGCGTGTGTGAAGAAGGCTT
TCGGGTTGTAAAGCACTTTCAGTCGGGAGGAAGGCTGCCTGGTTAATACCCAGGTAGATT
GACGTTACCGACAGAAGAA
>ZSR.D_1720:D00780:73:HLVCNBCXX:1:1105:4197:73524 2:N:0:ATCTCG
GGAATATTGCACAATGGGGGAAACCCTGATGCAGCAACGCCGCGTGGAGGATGACACATT
TCGGTGCGTGAACTCCTTTTATATAGGAAGATAATGACGGTACTATATGAATAAGCACCG
GCTAAC
>ZSR.D_1721:D00780:73:HLVCNBCXX:1:1105:4993:73732 2:N:0:ATCTCG
GGAATATTGCACAATGGGGGAAACCCTGATGCAGCCATGCCGCGTGTGTGAAGAAGGCTC
TAGGGTTGTAAAGCACTTTCAGCGAGGAGGAAAGGTTAGTAGTTAATAC
>ZSR.D_1722:D00780:73:HLVCNBCXX:1:1105:18111:73562 2:N:0:ATCTCG
GGAATATTGCACAATGGGCGCAAGCCTGATGCAGCCATGCCGCGTGTGTGAAGAAGGCTC
TAGGGTTGTAAAGCACTTTCAGCAGTGAGGAAAGCTTGTTGGTTAATACCCATCAAGTGT
GACGTTAACTGCAGAAGG
>ZSR.D_1723:D00780:73:HLVCNBCXX:1:1105:18158:73738 2:N:0:ATCTCG
GGAATATTGCACAATGGGGGAAACCCTGATGCAGCAACGCCGCGTGGAGGATGACACATT
TCGGTGCGTAAACTCCTTTTATATAGGAAGATAATGACGGTACTATATGAATAAGCACCG
GCTAACTCCGTGCCAGCGGCCGCGG
>ZSR.D_1724:D00780:73:HLVCNBCXX:1:1105:1492:73997 2:N:0:ATCTCG
GGAATATTGCACAATGGGCGCAAGCCTGATGCAGCCATGCCGCGTGTGTGAAGAAGGCTC
TAGGGTTGTAAAGCACTTTCAGCAGTGAGGAAAGCTTGTTGGTTAATAGCCATCAAGTGT
GACGTTAAC
>ZSR.D_1725:D00780:73:HLVCNBCXX:1:1105:8068:73989 2:N:0:ATCTCG
GGAATATTGCACAATGGGGGAAACCCTGATGCAGCAACGCCGCGTGGAGGATGACACATT
TCGGTGCGTAAACTCCTTTTATATAGGAAGATAATGACGGTACTATATGATTAAGCACCG
GCTAAC
>ZSR.D_1726:D00780:73:HLVCNBCXX:1:1105:12871:73941 2:N:0:ATCTCG
GGAATATTGCACAATGGGCGCAAGCCTGATGCAGCCATGCCGCGTGTGTGAAGAAGGCTT
TCGGGTTGTAAAGCACTTTCATCAGTGAGGAAAGGTTGATGGTTAATACCCATTAACTGT
GACGTT
>ZSR.D_1727:D00780:73:HLVCNBCXX:1:1105:6203:74067 2:N:0:ATCTCG
GGAATTTTCCGCAATGGGCGAAAGCCTGACGGAGCAACGCCGCGTGAGGGATGAAGGCCT
CTGGGCTGTAAACCTCTTTTATCAAGGAAGAAGATCTGACGGTACTTGATGAATAAGCCA
CGGCTA
>ZSR.D_1728:D00780:73:HLVCNBCXX:1:1105:12198:74062 2:N:0:ATCTCG
GGAATATTGGACAATGGGCGAAAGCCTGATCCAGCAATACCGCGTGTGTGAAGAAGGCCC
GAGGGTTGTAAAGCACTTTCAATTGTGAAGAGGGGATAGTTAGTTAATACCTGTCTATCC
TGACGT
>ZSR.D_1729:D00780:73:HLVCNBCXX:1:1105:14111:74122 2:N:0:ATCTCG
GGAATATTGGACAATGGGCGAAAGCCTGATCCAGCAATGCCATGTGTGTGAAGAAGGCTC
TAGGGTTGTAAAGCACTTTAGTTGGGGAGGAAAGCTTATGAGTTAATAGCTCATGAGAAG
GA
>ZSR.D_1730:D00780:73:HLVCNBCXX:1:1105:15168:74080 2:N:0:ATCTCG
GGAATATTGCACAATGGGCGCAAGCCTGATGCAGCCATGCCGCGTGTGTGAAGAAGGCCT
TCGGGTTGTAAAGCACTTTCAGCGAGGAGGAAGGGTTAGTAGTTAATACCTGCTAGCTTT
GACGTTAC
>ZSR.D_1731:D00780:73:HLVCNBCXX:1:1105:15584:74062 2:N:0:ATCTCG
GGAATATTGCACAATGGGGGAAACCCTGATGCAGCAACGCCGCGTGGAGGATGACACATT
TCGGTGCGTAAACTCCTTTTATATAGGAAGATAATGACGGTACTATATGAATAAGCACCG
GCTAAC
>ZSR.D_1732:D00780:73:HLVCNBCXX:1:1105:16828:74207 2:N:0:ATCTCG
AGAATCTTCCGTAATGGGGGCAACCCTGACGGAGCGACGCCGCGTGGAGGAAGAAGGTCT
TAGGATTGTAAACTCCTGTCACCACAGAACAAATGTAGAGAGCTAATACCTCATCTACCT
GATGGTATGCGGAGAGGAAGGGA
>ZSR.D_1733:D00780:73:HLVCNBCXX:1:1105:17130:74022 2:N:0:ATCTCG
GGAATATTGGACAATGGGGGCAACCCTGATCCAGCAATGCCACGTGTGTGAAGAAGGCCT
GAGGGTTGTAAAGCACTTTAGCCAGGGAGGAAAGTTATGCTGTTAATAGCGGCATGATGT
G
>ZSR.D_1734:D00780:73:HLVCNBCXX:1:1105:18952:74062 2:N:0:ATCTCG
GGAATATTGCACAATGGGGGAAACCCTGATGCAGCAACGCCGCGTGGAGGATGACACATT
TCGGTGCGTAAACTCCTTTTATATAGGAAGATAATGACGGTACTATATGAATAAGCACCG
GCTAACTCCGTGCCAGCAGCCGCGGTAA
>ZSR.D_1735:D00780:73:HLVCNBCXX:1:1105:21148:74035 2:N:0:ATCTCG
GGAATATTGCACAATGGGCGCAAGCCTGATGCAGCCATGCCGCGTGTGTGAAGAAGGCTC
TAGGGTTGTAAAGCACTTTCAGCAGTGAGGAAAGCTTGTTGGTTAATAGCCATCAAGTGT
GACGTT
>ZSR.D_1736:D00780:73:HLVCNBCXX:1:1105:2868:74448 2:N:0:ATCTCG
GGAATATTGCACAATGGGCGCAAGCCTGATGCAGCCATGCCGCGTGTGTGAAGAAGGCTC
TAGGGTTGTAAAGCACTTTCAGAAGGGAGGAAAGGTTGTAAGTTAATACCTTGCAACTGT
GACGTTACCTTCAGAAG
>ZSR.D_1737:D00780:73:HLVCNBCXX:1:1105:5295:74363 2:N:0:ATCTCG
GGAATATTGGACAATGGGGGCAACCCTGATCCAGCAATGCCACGTGTGTGAAGAAGGCCT
GAGGGTTGTAAAGCACTTTAGTCAGGGAGGAAGGCTCTGTGGTTAATAGCCATGGGGATT
GACGTTAC
>ZSR.D_1738:D00780:73:HLVCNBCXX:1:1105:7188:74254 2:N:0:ATCTCG
GGAATATTGGACAATGGGCGAAAGCCTGATCCAGCAATACCGCGTGTGTGAAGAAGGCCC
GAGGGTTGTAAAGCACTTTCAATTGTGAAGAGGGGATAGTTAGTTAATACCTGTCTATCC
TGACGTTAACT
>ZSR.D_1739:D00780:73:HLVCNBCXX:1:1105:7770:74395 2:N:0:ATCTCG
GGAATATTGGACAATGGGCGAAAGCCTGATCCAGCAATACCGCGTGTGTGAAGAAGGCCC
GAGGGTTGTAAAGCACTTTCAATTGTGAAGAGGGGATAGTTA
>ZSR.D_1740:D00780:73:HLVCNBCXX:1:1105:8358:74320 2:N:0:ATCTCG
AGAATCATTCACAATGGGGGCAACCCTGATGGTGCAACGCCGCGTGGAGGATGAAGGCCC
TAGGGTCGTAAACTCCTGTCATATGAGAGTAAGGCTTATGTG
>ZSR.D_1741:D00780:73:HLVCNBCXX:1:1105:16507:74415 2:N:0:ATCTCG
GGAATATTGCACAATGGGCGCAAGCCTGATGCAGCCATGCCGCGTGTGTGAAGAAGGCTC
TAGGGTTGTAAAGCACTTTCAGCAGTGAGGAAAGCTTGTTGGTTAATACCCATCAAGTGT
GACGTTAACTGCAGAAGAAGCAC
>ZSR.D_1742:D00780:73:HLVCNBCXX:1:1105:3249:74522 2:N:0:ATCTCG
GGAATATTGCACAATGGGCGCAAGCCTGATGCAGCCATGCCGCGTGTATGAAGAAGGCCT
TCGGGTTGTAAAGTACTTTCAGCAGTGAGGAAGGGATGTACGTTAATAGCGTGCATTTTT
GACGTT
>ZSR.D_1743:D00780:73:HLVCNBCXX:1:1105:3224:74581 2:N:0:ATCTCG
GGAATATTGCACAATGGGCGCAAGCCTGATGCAGCCATGCCGCGTGTGTGAAGAAGGCTT
TCGGGTTGTAAAGCACTTTCATCAGTGAGGAAAGGTTGATGGTTAATACCCATTAACTGT
GACGTT
>ZSR.D_1744:D00780:73:HLVCNBCXX:1:1105:3872:74621 2:N:0:ATCTCG
GGAATATTGCACAATGGGGGAAACCCTGATGCAGCCATGCCGCGTGTGTGAAGAAGGCCC
TAGGGTTGTAAAGCACTTTCAGCAGTGAGGAAAGGTGTGTGGTTAATACCCACATACTGT
GACGTTAACTGCAGAA
>ZSR.D_1745:D00780:73:HLVCNBCXX:1:1105:6534:74704 2:N:0:ATCTCG
GGAATATTGCACAATGGGCGCAAGCCTGATGCAGCCATGCCGCGTGTGTGAAGAAGGCCT
TCGGGTTGTAAAGCACTTTCAGCGAGGAGGAAGGGTTAGTAGTTAATACCTGCTAGCTTT
GACGTTACTCGCAGAAGAAGCAC
>ZSR.D_1746:D00780:73:HLVCNBCXX:1:1105:9674:74681 2:N:0:ATCTCG
GGAATATTGCACAATGGGGGAAACCCTGATGCAGCAACGCCGCGTGGAGGATGACACATT
TCGGTGCGTAAACTCCTTTTATATAGGAAGATAATGACGGTAATATATGAATAAGCACCG
GCTAACTCCGTGCCAGCAGCCGCGGTAAT
>ZSR.D_1747:D00780:73:HLVCNBCXX:1:1105:9882:74704 2:N:0:ATCTCG
GGAATCTTGGACAATGGGGGCAACCCTGATCCAGCCATGCCGCGTGAGTGATGAAGGCCC
TAGGGTCGTAAAGCTCTTTCGCCTGTGAAGATAATGACGGTAGCAGGTAAAGAAACCCCG
GCTAACTCCGTGCCAGC
>ZSR.D_1748:D00780:73:HLVCNBCXX:1:1105:10966:74701 2:N:0:ATCTCG
AGAATCTTCGGCAATGGGCGTAAGCCTGACCGAGCGACGCCGCGTGCGGGATGAAGGCCT
TCGGGTTGTAAACCGCTGTCAGAGGGGATGAAATGCGTGGGG
>ZSR.D_1749:D00780:73:HLVCNBCXX:1:1105:12454:74672 2:N:0:ATCTCG
GGAATATTGCACAATGGGGGAAACCCTGATGCAGCAACGCCGCGTGGAGGATGACACATT
TCGGTGCGTAAACTCCTTTTATATAGGAAGATAATGACGGTACTATATGAATAAGCACCG
GCTAACTCC
>ZSR.D_1750:D00780:73:HLVCNBCXX:1:1105:3555:74867 2:N:0:ATCTCG
GGAATATTGCACAATGGGGGAAACCCTGATGCAGCCATGCCGCGTGTGTGAAGAAGGCCT
TCGGGTTGTAAAGCACTTTCAGCGAGGAGGAAAGGGTGTAAGTTAATACCTTAC
>ZSR.D_1751:D00780:73:HLVCNBCXX:1:1105:4268:74910 2:N:0:ATCTCG
GGAATATTGGACAATGGGGGCAACCCTGATCCAGCAATGCCACGTGTGTGAAGAAGGCCT
GAGGGTTGTAAAGCACTTTAGTCAGGGAGGAAGGCTCTGTGGTTAATAGCCATGGGGATT
GACGTTACCTGAAGAATAAGCAC
>ZSR.D_1752:D00780:73:HLVCNBCXX:1:1105:7824:74919 2:N:0:ATCTCG
GGAATATTGCACAATGGGGGAAACCCTGATGCAGCAACGCCGCGTGGAGGATGACACATT
TCGGTGCGTAAACTCCTTTTATATAGGAAGATAATGACGGTA
>ZSR.D_1753:D00780:73:HLVCNBCXX:1:1105:12788:74762 2:N:0:ATCTCG
GGAATATCGCACAATGGGCGCAAGCCTGATGCAGCCATGCCGCGTGTGTGAAGAAGGCTC
TAGGGTTGTAAAGCACTTTCAGCAGTGAGGAAAGCTTGTTGGTTAATACCCATCAAGTGT
GA
>ZSR.D_1754:D00780:73:HLVCNBCXX:1:1105:13421:74938 2:N:0:ATCTCG
GGAATATTGGACAATGGGGGCAACCCTGATCCAGCAATGCCACGTGTGTGAAGAAGGCCT
GAGGGTTGTAAAGCACTTTAGTCAGGGAGGAAGGCTCTGTGGTTAATAGCCATGGGGATT
GACGTTACCTGAAGAATAAGCACCGGCTAACTCTG
>ZSR.D_1755:D00780:73:HLVCNBCXX:1:1105:15294:74804 2:N:0:ATCTCG
GGAATATTGGACAATGGGCGAAAGCCTGATCCAGCAATACCGCGTGTGTGAAGAAGGCCC
GAGGGTTGTAAAGCACTTTCAATTGTGAAGAGGGGATAGTTAGTTAATACCTGTCTATC
>ZSR.D_1756:D00780:73:HLVCNBCXX:1:1105:18285:74806 2:N:0:ATCTCG
GGAATCTTGCACAATGGGCGAAAGCCTGATGCAGCCATGCCGCGTGCGTGATGAAGGCCT
TCGGGTTGTAAAGCGCTTTTAGGTGCGACGATGATGACGGTAACACCAGAAAAAGCCCCG
GCTAACTTCGTGCCAGC
>ZSR.D_1757:D00780:73:HLVCNBCXX:1:1105:19476:74782 2:N:0:ATCTCG
GGAATATTGCACAATGGGCGAAAGCCTGATGCAGCAATGCCGCGTGGAGGATGACGCATC
TAGGTGTGTAAACTCCTTTTATATGAGAAGATAATGACGGTATCATATGAATAAGCACCG
GCTAACTCCGTGCCAGCAGCCG
>ZSR.D_1758:D00780:73:HLVCNBCXX:1:1105:4840:75240 2:N:0:ATCTCG
GGAATATTGCGCAATGGGGGAAACCCTGATGCAGCAACGCCGCGTGGAGGATGACACATT
TCGGTGCGTAAACTCCTTTTATATAGGAAGATAATGACGGTACTATATGAATAAGCACCG
GCTAAC
>ZSR.D_1759:D00780:73:HLVCNBCXX:1:1105:7347:75117 2:N:0:ATCTCG
GGAATATTGCACAATGGGCGCAAGCCTGATGCAGCCATGCCGCGTGTGTGAAGAAGGCTC
TAGGGTTGTAAAGCACTTTCAGCAGTGAGGAAAGCTTGTTGG
>ZSR.D_1760:D00780:73:HLVCNBCXX:1:1105:9385:75229 2:N:0:ATCTCG
GGAATATTGCACAATGGGCGCAAGCCTGATGCAGCCATGCCGCGTGTGTGAAGAAGGCTC
TAGGGTTATAAAGCACTTTCAGCAGTGAGGAAAGCTTGTTGGTTAATACCCATCAAGTGT
GACGTTAACTGCAGAAGAAGCA
>ZSR.D_1761:D00780:73:HLVCNBCXX:1:1105:15408:75120 2:N:0:ATCTCG
GGAATATTGCACAATGGGCGCAAGCCTGATGCAGCCATGCCGCGTGTGTGAAGAAGGCCT
TCGGGTTGTAAAGCACTTTCAGTCGTGAGGAAGGGTTAGTAGTTAATACCTGCTAGCTTT
GACGTT
>ZSR.D_1762:D00780:73:HLVCNBCXX:1:1105:18010:75106 2:N:0:ATCTCG
GGAATTTTGCGCAATGGGGGCAACCCTGACGCAGCAACGCCGCGTGAGTGAAGAAGGCCT
TTGGGTCGTAAAGCTCTGTCAATTGGGAAGAAATTACAAGATATTAACAGTATATTGTAT
TGACGG
>ZSR.D_1763:D00780:73:HLVCNBCXX:1:1105:5124:75498 2:N:0:ATCTCG
GGAATATTGCACAATGGGCGCAAGCCTGATGCAGCCATGCCGCGTGTGTGAAGAAGGCTC
TAGGGTTGTAAAGCACTTTCAGCAGTGAGGAAAGCTTGTTGGTTAATAGCCATCAAGTGT
GA
>ZSR.D_1764:D00780:73:HLVCNBCXX:1:1105:7410:75337 2:N:0:ATCTCG
GGAATATTGCACAATGGGGGAAACCCTGATGCAGCAACGCCGCGTGGAGGATGACACATT
TCGGTGCGTAAACTCCTTTTATATAGGAAGATAATGACGGTA
>ZSR.D_1765:D00780:73:HLVCNBCXX:1:1105:7480:75389 2:N:0:ATCTCG
GGAATATTGCACAATGGGGGAAACCCTGATGCAGCAACGCCGCGTGGAGGATGACACATT
TCGGTGCGTAAACTCCTTTTATATAGGAAGATAATGACGGTACTATATGAATAAGCACCG
GCTAACTCCGTGCCAG
>ZSR.D_1766:D00780:73:HLVCNBCXX:1:1105:14615:75476 2:N:0:ATCTCG
AGAATCATTCACAATGGGGGCAACCCTGATGGTGCAACGCCGCGTGGAGGATGAAGGCCC
TAGGGTCGTAAACTCCTGTCATATGAGAGTAAGGCTTATGTGTTAATAGCATATAAGTTT
GATAGTATCATAAGA
>ZSR.D_1767:D00780:73:HLVCNBCXX:1:1105:15182:75330 2:N:0:ATCTCG
GGAATATTGCACAATGGGGGAAACCCTGATGCAGCAACGCCGCGTGGAGGATGACACATT
TCGGTGCGTAAACTCCTTTTATATAGGAAGATAATGACGGTACTATATGAATAAGGACCG
GCTAACTCC
>ZSR.D_1768:D00780:73:HLVCNBCXX:1:1105:1641:75567 2:N:0:ATCTCG
GGAATATTGCACAATGGGCGCAAGCCTGATGCAGCCATGCCGCGTGTGTGAAGAAGGCCT
TCGGGTTGTAAAGCACTTTCAGCGAGGAGGAAGGGTTAGTAGTTAATACCTGCTAGCTTT
GACGTTACTCGCA
>ZSR.D_1769:D00780:73:HLVCNBCXX:1:1105:2467:75507 2:N:0:ATCTCG
GGAATATTGGACAATGGGCGAAAGCCTGATCCAGCAATACCGCGTGTGTGAAGAAGGCCC
GAGGGTTGTAAAGCACTTTCAATTGTGAAGAGGGGATAGTTAGTTAATACCTGTCTATCC
TGACGT
>ZSR.D_1770:D00780:73:HLVCNBCXX:1:1105:3243:75507 2:N:0:ATCTCG
GGAATATTGCACAATGGGCGCAAGCCTGATGCAGCCATGCCGCGTGTGTGAAGAAGGCTC
TAGGGTTGTAAAGCACTTTCAGTAGGGAGGAAGGCCTCGTAGTTAATACCTGCGAGGATT
GACGTTACCTACAGAAGAAGCACCG
>ZSR.D_1771:D00780:73:HLVCNBCXX:1:1105:7879:75616 2:N:0:ATCTCG
GGAATATTGCACAATGGGGGAAACCCTGATGCAGCAACGCCGCGTGGAGGATGACACATT
TCGGTGCGTAAACTCCTTTTATATAGGAAGATAATGACGGTACTATATGAATAAGCACCG
GCTAAC
>ZSR.D_1772:D00780:73:HLVCNBCXX:1:1105:11009:75578 2:N:0:ATCTCG
GGAATCTTGGACAATGGGGGCAACCCTGATCCAGCCATGCCGCGTGAGTGATGAAGGCCC
TAGGGTCGTAAAGCTCTTTCGCCTGTGAAGATAATGACGGTA
>ZSR.D_1773:D00780:73:HLVCNBCXX:1:1105:13315:75712 2:N:0:ATCTCG
GGAATATTGGACAATGGGCGCAAGCCTGATCCAGCCATGCCGCGTGTGTGAAGAAGGCTT
TCGGGTTGTAAAGCACTTTCAGTCGGGAGGAAGGCTGCCTAGTTAATACCTAGGTAGATT
GACGTT
>ZSR.D_1774:D00780:73:HLVCNBCXX:1:1105:14003:75726 2:N:0:ATCTCG
GGAATATTGCACAATGGGCGCAAGCCTGATGCAGCCATGCCGCGTGTGTGAAGAAGGCCT
TCGGGTTGTAAAGCACTTTCAGCAGTGAGGAAGGCGGGTACGTTAATAGCGTGCTCGTTT
>ZSR.D_1775:D00780:73:HLVCNBCXX:1:1105:14979:75650 2:N:0:ATCTCG
GGAATATTGCACAATGGGGGGAACCCTGATGCAGCCATGCCGCGTGTGTGAAGAAGGCCC
TAGGGTTGTAAAGCACTTTCAGCAGTGAGGAAAGGTGTGTGGTTAATACCCGCATACTGT
GACGTTAAC
>ZSR.D_1776:D00780:73:HLVCNBCXX:1:1105:15458:75709 2:N:0:ATCTCG
GGAATATTGCACAATGGGGGAAACCCTGATGCAGCAACGCCGCGTGGAGGATGACACATT
TCGGTGCGTAAACTCCTTTTATATAGGAAGATAATGACGGTACTATATGAATAAGCACCG
GCTAACTCCGTGCCA
>ZSR.D_1777:D00780:73:HLVCNBCXX:1:1105:17689:75609 2:N:0:ATCTCG
GGAATATTGCACAATGGGCGAAAGCCTGATGCAGCCATGCCGCGTGTGTGAAGAAGGCTT
TAGGGTTGTAAAGCACTTTCAGTAGGGAGGAAAGGTTGAAGGTTAATACCCTTTGGCTGT
AACGTTACCTACAGAAGAAGCA
>ZSR.D_1778:D00780:73:HLVCNBCXX:1:1105:18823:75549 2:N:0:ATCTCG
GGAATATTGCACAATGGGGGAAACCCTGATGCAGCAACGCCGCGTGGAGGATGACACATT
TCGGTGCGTAAACTCCTTTTATATAGGAAGATAATGACGGTACTATATGAATAAGCACCG
GCTAACTCCGTGCCAGCA
>ZSR.D_1779:D00780:73:HLVCNBCXX:1:1105:20162:75521 2:N:0:ATCTCG
GGAATATTGGACAATGGGCGCAAGCCTGATCCAGCCATGCCGCGTGTGTGAAGAAGGCTT
TCGGGTTGTAAAGCACTTTCAGTCGGGAGGAAGGCTGCCTAGTTAATACCTAGGTAGATT
GACGTTACCGACAGAAGAAGCACCGGCT
>ZSR.D_1780:D00780:73:HLVCNBCXX:1:1105:7123:75909 2:N:0:ATCTCG
GGAATATTGCACAATGGGGGAAACCCTGATGCAGCAACGCCGCGTGGAGGATGACACATT
TCGGTGCGTAAACTCCTTTTATATAGGAAGATAATGACGGTACTATATGAATAAGCACCG
GCTAAC
>ZSR.D_1781:D00780:73:HLVCNBCXX:1:1105:8616:75856 2:N:0:ATCTCG
GGAATATTGCACAATGGGGGAAACCCTGATGCAGCAACGCCGCGTGGAGGATGACACATT
TCGGTGCGTAAACTCCTTTTATATAGGAAGATAATGACGGTA
>ZSR.D_1782:D00780:73:HLVCNBCXX:1:1105:10065:75979 2:N:0:ATCTCG
GGAATATTGCACAATGGGGGAAACCCTGATGCAGCAACGCCGCGTGGAGGATGACACATT
TCGGTGCGTAAACTCCTTTTATATAGGAAGATAATGACGGTAATATATGAATAAGCACCG
GCTAAC
>ZSR.D_1783:D00780:73:HLVCNBCXX:1:1105:10638:75839 2:N:0:ATCTCG
GGAATATTGCACAATGGGCGAAAGCCTGATGCAGCCATGCCGCGTGTGTGAAGAAGGCTC
TAGGGTTGTAAAGCACTTTCAGTAGGGAGGAAAGGTTGAAGG
>ZSR.D_1784:D00780:73:HLVCNBCXX:1:1105:11563:75909 2:N:0:ATCTCG
GGAATATTGGACAATGGGCGAAAGCCTGATCCAGCAATACCGCGTGTGTGAAGAAGGCCC
GAGGGTTGTAAAGCACTTTCAATTGTGAAGAGGGGATAGTTAGTTAATACCTGTCTATCC
TGACGTTAACTTTA
>ZSR.D_1785:D00780:73:HLVCNBCXX:1:1105:15849:75891 2:N:0:ATCTCG
GGAATATTGCACAATGGGGGAAACCCTGATGCAGCAACGCCGCGTGGAGGATGACACATT
TCGGTGCGTAAACTCCTTTTATATATGAAGATAATGACGGTACTATATGAATAAGCACCG
GCTAACTCC
>ZSR.D_1786:D00780:73:HLVCNBCXX:1:1105:16393:75765 2:N:0:ATCTCG
GGAATATTGCACAATGGGGGGAACCCTGATGCAGCCATGCCGCGTGTATGAAGAAGGCCT
TAGGGTTGTAAAGTACTTTCAGTGGTGAGGAAGGGTGTGTTGCTAATATCAACATACTTT
GACGTTAGCCA
>ZSR.D_1787:D00780:73:HLVCNBCXX:1:1105:4579:76009 2:N:0:ATCTCG
GGAATATTGCACAATGGGGGAAACCCTGATGCAGCAACGCCGCGTGGAGGATGACACATT
TCGGTGCGTAAACTCCTTTTATATAGGAAGATAATGACGGTACTATATGAATAAGCACC
>ZSR.D_1788:D00780:73:HLVCNBCXX:1:1105:7671:76194 2:N:0:ATCTCG
GGAATATTGGACAATGGGCGCAAGCCTGATCCAGCCATGCCGCGTGTGTGAAGAAGGCTT
TCGGGTTGTAAAGCACTTTCAGTCGGGAGGAAGGCTGCCTAG
>ZSR.D_1789:D00780:73:HLVCNBCXX:1:1105:9804:76054 2:N:0:ATCTCG
GGAATATTGGACAATGGGCGAAAGCCTGATCCAGCAATGCCATGTGTGTGAAGAAGGCTC
TAGGGTTGTAAAGCACTTTAGTTGGGGAGGAAAGCTTATGAGTTAATAGCTCATGAGAAG
GACGTTACC
>ZSR.D_1790:D00780:73:HLVCNBCXX:1:1105:17782:76038 2:N:0:ATCTCG
GGAATCTTGGACAATGGGGGCAACCCTGATCCAGCCATGCCGCGTGAGTGATGAAGGCCC
TAGGGTCGTAAAGCTCTTTCGCCTGTGAAGATAATGACGGTAGCAGGTAAAGAAACCCCG
GCTAACTCCGTGCCAGCAGCCGCGGTAA
>ZSR.D_1791:D00780:73:HLVCNBCXX:1:1105:19120:76112 2:N:0:ATCTCG
GGAATATTGGACAATGGGGGCAACCCTGATCCAGCCATGCCGCGTGTGTGAAGAAGGCCT
TCGGGTTGTAAAGCACTTTCAGTGAGGAAGAAGGCCTGCGGGTTAATAGCCGGCAGGAAG
GACATCACTCACAGAAG
>ZSR.D_1792:D00780:73:HLVCNBCXX:1:1105:3427:76378 2:N:0:ATCTCG
GGAATATTGCACAATGGGGGAAACCCTGATGCAGCCATGCCGCGTGTGTGAAGAAGGCCT
TCGGGTTGTAAAGCACTTTCAGCGAGGAGGAAAGGGTGTAAGTTAATACCTTACATCTGT
GACGTTACTCGCAGAAGAAG
>ZSR.D_1793:D00780:73:HLVCNBCXX:1:1105:4009:76282 2:N:0:ATCTCG
GGAATATTGCACAATGGGCGCAAGCCTGATGCAGCCATGCCGCGTGTGTGAAGAAGGCTC
TAGGGTTGTAAAGCACTTTCAGCAGTGAGGAAAGCTTGTTGGTTAATACCCATCAAGTGT
GACGTTAACTGCA
>ZSR.D_1794:D00780:73:HLVCNBCXX:1:1105:5878:76328 2:N:0:ATCTCG
GGAATATTGCACAATGGGCGCAAGCCTGATGCAGCCATGCCGCGTGTGTGAAGAAGGCCT
TCGGGTTGTAAAGCACTTTCAGTCGTGAGGAAGGGTTAGTAGTTAATACCTGCTAGCTTT
GACGTT
>ZSR.D_1795:D00780:73:HLVCNBCXX:1:1105:7224:76256 2:N:0:ATCTCG
GGAATATTGGACAATGGGCGAAAGCCTGATCCAGCAATACCGCGTGTGTGAAGAAGGCCC
GAGGGTTGTAAAGCACTTTCAATTGTGAAGAGGGGATAGTTAGTTAATACCTGTCTATCC
TGACGTGAACTTTAGAAG
>ZSR.D_1796:D00780:73:HLVCNBCXX:1:1105:11310:76341 2:N:0:ATCTCG
GGAATATTGCACAATGGGCGCAAGCCTGATGCAGCCATGCCGCGTGTGTGAAGAAGGCCT
TCGGGTTGTAAAGCACTTTCAGCGAGGAGGAAGGGTTAGTAGTTAATACCTGCTAGCTTT
GACGTT
>ZSR.D_1797:D00780:73:HLVCNBCXX:1:1105:14601:76255 2:N:0:ATCTCG
GGAATATTGCACAATGGGCGCAAGCCTGATGCAGCCATGCCGCGTGTGTGAAGAAGGCTC
TAGGGTTGTAAAGCACTTTCAGCAGTGAGGAAAGCTTGTTGGTTAATACCCATCAAGTG
>ZSR.D_1798:D00780:73:HLVCNBCXX:1:1105:15278:76381 2:N:0:ATCTCG
GGAATATTGCACAATGGGCGCAAGCCTGATGCAGCCATGCCGCGTGTGTGAAGAAGGCTT
TCGGGTTGTAAAGCACTTTCATCAGTGAGGAAAGGTTGATGGTTAATACCCATTAACTGT
GACGTTAAC
>ZSR.D_1799:D00780:73:HLVCNBCXX:1:1105:17730:76345 2:N:0:ATCTCG
GGAATATTGCACAATGGGGGAAACCCTGATGCAGCAACGCCGCGTGGAGGATGACACATT
TCGGTGCGTAAACTCCTTTTATATAGGAAGATAATGACGGTACTATATGAATAAGCACCG
GCTAAC
>ZSR.D_1800:D00780:73:HLVCNBCXX:1:1105:20148:76463 2:N:0:ATCTCG
GGAATATTGGACAATGGGCGAAAGCCTGATCCAGCAATACCGCGTGTGTGAAGAAGGCCC
GAGGGTTGTAAAGCACTTTCAATTGTGAAGAGGGGGTAGTTAGTTAATACCTATCTACCT
TGACGTTAACTTTAGAAGAAGCACC
>ZSR.D_1801:D00780:73:HLVCNBCXX:1:1105:12879:76747 2:N:0:ATCTCG
GGAATATTGCACAATGGGCGCAAGCCTGATGCAGCCATGCCGCGTGTGTGAAGAAGGCTC
TAGGGTTGTAAAGCACTTTCAGCAGTGAGGAAAGGTTAGTAGTTAATACCTGCTAGCTGT
GACGTTAAC
>ZSR.D_1802:D00780:73:HLVCNBCXX:1:1105:15693:76655 2:N:0:ATCTCG
GGAATATTGCACAATGGGGGAAACCCTGATGCAGCAACGCCGCGTGGAGGATGACACATT
TCGGTGCGTAAACTCCTTTTATATAGGAAGATAATGACGGTACTATATGAATAAGCACCG
GCTAACTCCATGC
>ZSR.D_1803:D00780:73:HLVCNBCXX:1:1105:5429:76774 2:N:0:ATCTCG
GGAATATTGCACAATGGGGGAAACCCTGATGCAGCAACGCCGCGTGGAGGATGACACATT
TCGGTGCGTAAACTCCTTTTATATAGGAAGATAATGACGGTA
>ZSR.D_1804:D00780:73:HLVCNBCXX:1:1105:9357:76932 2:N:0:ATCTCG
GGAATATTGCACAATGGGCGCAAGCCTGATGCAGCCATGCCGCGTGTGTGAAGAAGGCTC
TAGGGTTGTAAAGCACTTTCAGCAGTGAGGAAAGCTTGTTGG
>ZSR.D_1805:D00780:73:HLVCNBCXX:1:1105:12173:76791 2:N:0:ATCTCG
GGAATATTGCACAATGGGGGAAACCCTGATGCAGCAACGCCGCGTGGAGGATGACACATT
TCGGTGCGTAAACTCCTTTTATATAGGAAGATAATGACGGTACTATATGAATAAGCACCG
GCTAAC
>ZSR.D_1806:D00780:73:HLVCNBCXX:1:1105:12143:76866 2:N:0:ATCTCG
GGAATATTGCACAATGGGCGAAAGCCTGATGCAGCAATGCCGCGTGGAGGATGACGCATC
TAGGTGTGTAAACTCCTTTTATATGAGAAGATAATGACGGTATCATATGAATAAGCACCG
GCTAACTCC
>ZSR.D_1807:D00780:73:HLVCNBCXX:1:1105:19587:76916 2:N:0:ATCTCG
GGAATATTGCACAATGGGCGCAAGCCTGATGCAGCCATGCCGCGTGTGTGAAGAAGGCCT
TCGGGTTGTAAAGCACTTTCAGCGAGGAGGAAGGGTTAGTAGTTAATACCTGCTAGCTTT
G
>ZSR.D_1808:D00780:73:HLVCNBCXX:1:1105:20910:76791 2:N:0:ATCTCG
GGAATATTGCACAATGGGGGAAACCCTGATGCAGCAACGCCGCGTGGAGGATGACACATT
TCGGTGCGTAAACTCCTTTTATATAGGAAGATAATGACGGTACTATATGAATAAGCACC
>ZSR.D_1809:D00780:73:HLVCNBCXX:1:1105:2119:77027 2:N:0:ATCTCG
GGAATATTGCACAATGGGCGCAAGCCTGATGCAGCCATGCCGCGTGTGTGAAGAAGGCTT
TCGGGTTGTAAAGCACTTTCATCAGTGAGGAAAGGTTGATGGTTAATACCCATTAACTGT
GACGTTAAC
>ZSR.D_1810:D00780:73:HLVCNBCXX:1:1105:6060:77241 2:N:0:ATCTCG
GGAATATTGGACAATGGGCGAAAGCCTGATCCAGCAATACCGCGTGTGTGAAGAAGGCCC
GAGGGTTGTAAAGCACTTTCAATTGTGAAGAGGGGATAGTTAGTTAATACCTGTCTATCC
TGACGTTAA
>ZSR.D_1811:D00780:73:HLVCNBCXX:1:1105:9604:77021 2:N:0:ATCTCG
GGAATATTGGACAATGGGCGCAAGCCTGATCCAGCCATGCCGCGTGTGTGAAGAAGGCTT
TCGGGTTGTAAAGCACTTTCAGTCGGGAGGAAGGCTGCCTAGTTAATACCTAGGTAGATT
GACGTT
>ZSR.D_1812:D00780:73:HLVCNBCXX:1:1105:16070:77147 2:N:0:ATCTCG
GGAATATTGCACAATGGGGGAAACCCTGATGCAGCAACGCCGCGTGGAGGATGACACATT
TCGGTGCGTAAACTCCTTTTATATAGGAAGATAATGACGGTACTATATGAATAAGCACCG
GCTAAC
>ZSR.D_1813:D00780:73:HLVCNBCXX:1:1105:9067:77464 2:N:0:ATCTCG
GGAATATTGCACAATGGGCGCAAGCCTGATGCAGCCATGCCGCGTGTGTGAAGAAGGCTC
TAGGGTTGTAAAGCACTTTCAGCAGTGAGGAAAGGTTAGT
>ZSR.D_1814:D00780:73:HLVCNBCXX:1:1105:9654:77460 2:N:0:ATCTCG
GGAATATTGGTCAATGGGCGAGAGCCTGAACCAGCCATGCCGCGTGCAGGAAGACGGCCT
TCTGGGTTGTAAACTGCTTTTATACGGGAAGAAAACGACCAT
>ZSR.D_1815:D00780:73:HLVCNBCXX:1:1105:11839:77343 2:N:0:ATCTCG
GGAATATTGCACAATGGGCGAAAGCCTGATGCAGCCATGCCGCGTGTGTGAAGAAGGCTC
TAGGGTTGTAAAGCACTTTCAGTAGGGAGGAAAGGTTGAAGGTTAATACCCTTTGGTTGT
GACGTTACC
>ZSR.D_1816:D00780:73:HLVCNBCXX:1:1105:13448:77449 2:N:0:ATCTCG
GGAATATTGCACAATGGGCGCAAGCCTGATGCAGCCATGCCGCGTGTGTGAAGAAGGCCT
TCGGGTTGTAAAGCACTTTCAGCGAGGAGGAAGGGTTAGTAGTTAATACCTGCTAGCTTT
GACGTTACT
>ZSR.D_1817:D00780:73:HLVCNBCXX:1:1105:15548:77314 2:N:0:ATCTCG
AGAATCATTCACAATGGGGGCAACCCTGATGGTGCAACGCCGCGTGGAGGATGAAGGCCC
TAGGGTCGTAAACTCCTGTCATATGAGAGTAAGGCTTATGTGTTAATAGCATATAAGTTT
GATAGTAT
>ZSR.D_1818:D00780:73:HLVCNBCXX:1:1105:18306:77364 2:N:0:ATCTCG
GGAATATTGCACAATGGGCGAAAGCCTGATGCAGCCATGCCGCGTGTGTGAAGAAGGCTC
TAGGGTTGTAAAGCACTTTCAGTAGGGAGGAAAGGTTGAAGGTTAATACCCTTTGGCTGT
GACGTT
>ZSR.D_1819:D00780:73:HLVCNBCXX:1:1105:1970:77621 2:N:0:ATCTCG
GGAATATTGCACAATGGGGGAAACCCTGATGCAGCAACGCCGCGTGGAGGATGACACATT
TCGGTGCGTAAACTCCTTTTATATAGGAAGATAATGACGGTACTATATGAATAAGCACCG
GCTAACTCCGTGCCAGCAGCCG
>ZSR.D_1820:D00780:73:HLVCNBCXX:1:1105:2358:77528 2:N:0:ATCTCG
GGAATATTGGTCAATGGGCGAGAGCCTGAACCAGCCATGCCGCGTGCAGGAAGAAGGCCT
TCTGGGTTGTAAACTGCTTTTATACAGGAAGAAAAAGGTCTTGCGAGACCAACTGACGGT
ACTGTATGAATAAGCACCGGCTAAC
>ZSR.D_1821:D00780:73:HLVCNBCXX:1:1105:3710:77521 2:N:0:ATCTCG
AGAATCATTCACAATGGGGGCAACCCTGATGGTGCAACGCCGCGTGGAGGATGAAGGCCC
TAGGGTCGTAAACTCCTGTCATATGAGAGTAAGGCTTATGTGTTAATAGCATATAAGTTT
GATAGT
>ZSR.D_1822:D00780:73:HLVCNBCXX:1:1105:4625:77623 2:N:0:ATCTCG
GGAATATTGCACAATGGGGGAAACCCTGATGCAGCAACGCCGCGTGGAGGATGACACATT
TCGGTGCGTAAACTCCTTTTATATAGGAAGATAATGACGGTACTATATGAATAAGCACCG
GCTAACTC
>ZSR.D_1823:D00780:73:HLVCNBCXX:1:1105:6471:77567 2:N:0:ATCTCG
GGAATATTGCACAATGGGCGCAAGCCTGATGCAGCCATGCCGCGTGTGTGAAGAAGGCTC
TAGGGTTGTAAAGCACTTTCAGCAGTGAGGAAAGCTTGTTGG
>ZSR.D_1824:D00780:73:HLVCNBCXX:1:1105:8907:77746 2:N:0:ATCTCG
GGAATATTGCACAATGGGGGAAACCCTGATGCAGCAACGCCGCGTGGAGGATGACACATT
TCGGTGCGTAAACTCCTTTTATATAGGAAGATAATGACGGTAATATATGAATAAGCACCG
GCTAAC
>ZSR.D_1825:D00780:73:HLVCNBCXX:1:1105:15336:77577 2:N:0:ATCTCG
AGAATCTTCGGCAATGGGCGCAAGCCTGACCGAGCGACGCCGCGTGCGGGATGAAGGCCT
TCGGGTTGTAAACCGCTGTCAGAGAGAAGGAAATGTATCAGGGTTCTCCCTGGTATTTGA
CCGATTCTCAGAGGAA
>ZSR.D_1826:D00780:73:HLVCNBCXX:1:1105:3578:77862 2:N:0:ATCTCG
GGAATTTTTCACAATGGACGAAAGTCTGATGGAGCAATGCCGCGTGACTGATGACAGTTT
TCGGATCGTAAAGGTCTGTTGTAAGGGAAGAACAGCATAAGTAGGTAATGACTTATGTTT
GACGGTACCTTACTAGAAAGCCACGGCAAACTATGT
>ZSR.D_1827:D00780:73:HLVCNBCXX:1:1105:6835:77941 2:N:0:ATCTCG
GGAATATTGCACAATGGGGGAAACCCTGATGCAGCAACGCCGCGTGGAGGATGACACATT
TCGGTGCGTAAACTCCTTTTATATAGGAAGATAATGACGGTA
>ZSR.D_1828:D00780:73:HLVCNBCXX:1:1105:17748:77928 2:N:0:ATCTCG
GGAATATTGGACAATGGGAGGGATCCTGATCCAGCAATACCGCGTGTGTGAATAAGGCCT
GAGGGTTGTAAAGCACTTTTAGTATTGAGAAAGGTTAGGTAGGTTAATATCCTAACTAAT
TGATGT
>ZSR.D_1829:D00780:73:HLVCNBCXX:1:1105:20086:77755 2:N:0:ATCTCG
GGAATATTGCACAATGGGCGCAAGCCTGATGCAGCCATGCCGCGTGTGTGAAGAAGGCTC
TAGGGTTGTAAAGCACTTTCAGCAGTGAGGAAAGCTTGTTGGTTAATACCCATCAAGTGT
GACGTTAACTGCAGAAG
>ZSR.D_1830:D00780:73:HLVCNBCXX:1:1105:1563:78056 2:N:0:ATCTCG
GGAATATTGCGCAATGGGGGGAACCCTGACGCAGCCATGCCGCGTGTGTGAAGAAGGCCT
TCGGGTTGTAAAGCACTTTCAGTTATGAGGAAAGGTTGGTAGTTAATACCTGCCATCTG
>ZSR.D_1831:D00780:73:HLVCNBCXX:1:1105:14651:78183 2:N:0:ATCTCG
GGAATATTGGACAATGGGCGAAAGCCTGATCCAGCAATGCCATGTGTGTGAAGAAGGCTC
TAGGGTTGTAAAGCACTTTAGTTGGGGAGGAAAGCTTATGAG
>ZSR.D_1832:D00780:73:HLVCNBCXX:1:1105:1472:78409 2:N:0:ATCTCG
GGAATATTGCACAATGGGCGAAAGCCTGATGCAGCCATGCCGCGTGTGTGAAGAAGGCTC
TAGGGTCGTAAAGCACTTTCAGTAGGGAGGAAAGGAGTGTAGTTAATACCTGCATTCTGT
GACGTTACCTACA
>ZSR.D_1833:D00780:73:HLVCNBCXX:1:1105:5294:78481 2:N:0:ATCTCG
GGAATCTTGGACAATGGGGGCAACCCTGATCCAGCCATGCCGCGTGAGTGATGAAGGCCC
TAGGGTCGTAAAGCTCTTTCGCCTGTGAAGATAATGACGGTAGCAGGTAAAGAAACCCCG
GCTAACTCCGTGCC
>ZSR.D_1834:D00780:73:HLVCNBCXX:1:1105:10097:78403 2:N:0:ATCTCG
GGAATATTGCACAATGGGGGAAACCCTGATGCAGCAACGCCGCGTGGAGGATGACACATT
TCGGTGCGTAAACTCCTTTTATATAGGAAGATAATGACGGTA
>ZSR.D_1835:D00780:73:HLVCNBCXX:1:1105:10775:78469 2:N:0:ATCTCG
GGAATATTGCACAATGGGCGCAAGCCTGATGCAGCCATGCCGCGTGTGTGAAGAAGGCTC
TAGGGTTGTAAAGCACTTTCAGCAGTGAGGAAAGCTTGTTGGTTAATACCCATCAAGTGT
GACGTT
>ZSR.D_1836:D00780:73:HLVCNBCXX:1:1105:11207:78298 2:N:0:ATCTCG
GGAATATTGCACAATGGGCGAAAGCCTGATGCAGCCATGCCGCGTGTGTGAAGAAGGCTC
TAGGGTTGTAAAGCACTTTCAGTAGGGAGGAAAGGTTGAAGGTTAATACCCTTTGGCTGT
GACGTTACCTACAGAA
>ZSR.D_1837:D00780:73:HLVCNBCXX:1:1105:11543:78334 2:N:0:ATCTCG
GGAATATTGCACAATGGGCGAAAGCCTGATGCAGCAATGCCGCGTGGAGGATGACGCATC
TAGGTGTGTAAACTCCTTTTATATGAGAAGATAATGACGGTATCATATGAATAAGCAACG
GCTAAC
>ZSR.D_1838:D00780:73:HLVCNBCXX:1:1105:11962:78329 2:N:0:ATCTCG
GGAATATTGGACAATGGGGGCAACCCTGATCCAGCAATGCCACGTGTGTGAAGAAGGCCT
GAGGGTTGTAAAGCACTTTAGTCAGGGAGGAAGGCTCTGTGGTTAATAGCCATGGGGATT
GACGTTACCTGAAGA
>ZSR.D_1839:D00780:73:HLVCNBCXX:1:1105:14609:78284 2:N:0:ATCTCG
GGAATATTGCACAATGGGCGCAAGCCTGATGCAGCCATGCCGCGTGTGTGAAGAAGGCTC
TAGGGTTGTAAAGCACTTTCAGCAGTGAGGAAAGCTTGTTGGTTAATACCCATCAAGTGT
GACGTTAA
>ZSR.D_1840:D00780:73:HLVCNBCXX:1:1105:14942:78297 2:N:0:ATCTCG
GGAATATTGGACAATGGGGGCAACCCTGATCCAGCAATGCCACGTGTGTGAAGAAGGCCT
GAGGGTTGTAAAGCACTTTAGTCAGGGAGGAAGGCTCTGTGGTTAATAGCCATGGGGATT
GACGTTACC
>ZSR.D_1841:D00780:73:HLVCNBCXX:1:1105:20225:78421 2:N:0:ATCTCG
GGAATATTGGACAATGGGCGCAAGCCTGATGCAGCCATGCCGCGTGTGTGAAGAAGGCTC
TAGGGTTGTAAAGCACTTTCAGCAGTGAGGAAAGCTTGTTGGTTAATACCCATCAAGTGT
GACGTTAACTGCAGAAGAA
>ZSR.D_1842:D00780:73:HLVCNBCXX:1:1105:1351:78652 2:N:0:ATCTCG
GGAATATTGCACAATGGGCGAAAGCCTGATGCAGCCATGCCGCGTGTGTGAAGAAGGCTC
TAGGGTTGTAAAGCACTTTCAGTAGGGAGGAAAGGTTGATGGTTAATACCCATTAGCTGT
GACGTTA
>ZSR.D_1843:D00780:73:HLVCNBCXX:1:1105:2563:78551 2:N:0:ATCTCG
GGAATATTGCACAATGGGGGAAACCCTGATGCAGCAACGCCGCGTGGAGGATGACACATT
TCGGTGCGTAAACTCCTTTTATATAGGAAGATAATGACGGTACTGTATGAATAAGCACCG
GCTAACTCCGTGCCAGC
>ZSR.D_1844:D00780:73:HLVCNBCXX:1:1105:3212:78614 2:N:0:ATCTCG
GGAATATTGCACAATGGGGGAAACCCTGATGCAGCAACGCCGCGTGGAGGATGACACATT
TCGGTGCGTAAACTCCTTTTATATAGGAAGATAATGACGGTACTATATGAATAA
>ZSR.D_1845:D00780:73:HLVCNBCXX:1:1105:1327:78870 2:N:0:ATCTCG
GGAATATTGCACAATGGGCGCAAGCCTGATGCAGCCATGCCGCGTGTGTGAAGAAGGCTC
TAGGGTTGTAAAGCACTTTCAGCAGTGAGGAAAGCTTGTTGGTTAATAGCCATCAAGTGT
GACGTTAACTGCAGAAGAA
>ZSR.D_1846:D00780:73:HLVCNBCXX:1:1105:5306:78857 2:N:0:ATCTCG
GGAATATTGGACAATGGGCGCAAGCCTGATCCAGCCATGCCGCGTGTGTGAAGAAGGCTT
TCGGGTTGTAAAGCACTTTCAGTCGGGAGGAAGGCTGCCTAGTTAATACCTAGGTAGATT
GACGTT
>ZSR.D_1847:D00780:73:HLVCNBCXX:1:1105:8562:78893 2:N:0:ATCTCG
GGAATATTGCACAATGGGCGCAAGCCTGATGCAGCCATGCCGCGTGTGTGAAGAAGGCCT
TCGGGTTGTAAAGCACTTTCAGCGAGGAGGAAGGGTTAGTAG
>ZSR.D_1848:D00780:73:HLVCNBCXX:1:1105:9098:78993 2:N:0:ATCTCG
GGAATATTGGACAATGGGGGCAACCCTGATCCAGCAATGCCACGTGTGTGAAGAAGGCCT
GAGGGTTGTAAAGCACTTTAGTCAGGGAGGAAGGCTCTGTGGTTAATAGCCATGGGGATT
GACGTT
>ZSR.D_1849:D00780:73:HLVCNBCXX:1:1105:13154:78844 2:N:0:ATCTCG
GGAATATTGCACAATGGGCGCAAGCCTGATGCAGCCATGCCGCGTGTGTGAAGAAGGCTC
TAGGGTTGTAAAGCACTTTCAGCAGTGAGGAAAGCTTGTTGGTTAATACCCATCAAGTGT
GACGTTA
>ZSR.D_1850:D00780:73:HLVCNBCXX:1:1105:13753:78967 2:N:0:ATCTCG
GGAATATTGGACAATGGGCGGAAGCCTGATCCAGCCATGCCGCGTGCAGGAAGACTGCCC
TATGGGTTGTAAACTGCTTTTGTACAGGAAGAAACATCTCTACGAGTAGAGACTTGACGG
TACTGT
>ZSR.D_1851:D00780:73:HLVCNBCXX:1:1105:14782:78758 2:N:0:ATCTCG
GGAATATTGCACAATGGGGGAAACCCTGATGCAGCAACGCCGCGTGGAGGATGACACATT
TCGGTGCGTAAACTCCTTTTATATAGGAAGATAATGACGGTACTATATGAATAAGCACC
>ZSR.D_1852:D00780:73:HLVCNBCXX:1:1105:17091:78936 2:N:0:ATCTCG
GGAATATTGGACAATGGGGGCAACCCTGATCCAGCAATGCCACGTGTGTGAAGAAGGCCT
GAGGGTTGTAAAGCACTTTAGTCAGGGAGGAAGGCTCTGTGGTTAATAGCCATGGGGATT
GACGTTACCTGAAGAAT
>ZSR.D_1853:D00780:73:HLVCNBCXX:1:1105:17390:78826 2:N:0:ATCTCG
GGAATATTGCACAATGGGCGAAAGCCTGATGCAGCCATGCCGCGTGTGTGAAGAAGGCTC
TAGGGTTGTAAAGCACTTTCAGTAGGGAGGAAAGGTTGAAGGTTAATACCCTTTGGCTGT
GACGTTACCTACAGAAG
>ZSR.D_1854:D00780:73:HLVCNBCXX:1:1105:5754:79033 2:N:0:ATCTCG
GGAATATTGCACAATGGGCGCAAGCCTGATGCAGCCATGCCGCGTGTGTGAAGAAGGCCT
TCGGGTTGTAAAGCACTTTCAGCGAGGAGGAAGGGTTAGTAGTTAATACCTGCTAGCTTT
GACGT
>ZSR.D_1855:D00780:73:HLVCNBCXX:1:1105:8744:79218 2:N:0:ATCTCG
GGAATATTGGACAATGGGCGAAAGCCTGATCCAGCAATACCGCGTGTGTGAAGAAGGCCC
GAGGGTTGTAAAGCACTTTCAATTGTGAAGAGGGGATAGTTA
>ZSR.D_1856:D00780:73:HLVCNBCXX:1:1105:9614:79245 2:N:0:ATCTCG
GGAATATTGCACAATGGGCGCAAGCCTGATGCAGCCATGCCGCGTGTGTGAAGAAGGCTC
TAGGGTTGTAAAGCACTTTCAGCAGTGAGGAAAGCTTGTTGG
>ZSR.D_1857:D00780:73:HLVCNBCXX:1:1105:15028:79221 2:N:0:ATCTCG
GGAATATTGCACAATGGGCGCAAGCCTGATGCAGCCATGCCGCGTGTGTGAAGAAGGCCT
TCGGGTTGTAAAGCACTTTCAGTCGTGAGGAAGGTGGTGTAGTTAATAGC
>ZSR.D_1858:D00780:73:HLVCNBCXX:1:1105:1920:79396 2:N:0:ATCTCG
GGAATATTGCACAATGGGCGCAAGCCTGATGCAGCCATGCCGCGTGTGTGAAGAAGGCTC
TAGGGTTGTAAAGCACTTTCAGCAGTGAGGAAAGCTTGTTGGTTAATACCCATCAAGTGT
GACGTT
>ZSR.D_1859:D00780:73:HLVCNBCXX:1:1105:3515:79439 2:N:0:ATCTCG
GGAATATTGCACAATGGGCGCAAGCCTGATGCAGCCATGCCGCGTGTGTGAAGAAGGCTT
TCGGGTTGTAAAGCACTTTCATCAGTGAGGAAAGGTTGATGGTTAATACCCATTAACTGT
GACGTTAA
>ZSR.D_1860:D00780:73:HLVCNBCXX:1:1105:4913:79377 2:N:0:ATCTCG
GGAATATTGGACAATGGGGGCAACCCTGATCCAGCAATGCCACGTGTGTGAAGAAGGCCT
GAGGGTTGTAAAGCACTTTAGTCAGGGAGGAAGGCTCTGTGGTTAATAGCCATGGGGATT
GACGTT
>ZSR.D_1861:D00780:73:HLVCNBCXX:1:1105:5860:79471 2:N:0:ATCTCG
GGAATATTGGTCAATGGACGAAAGTCTGAACCAGCCATGCCGCGTGCAGGAAGAATGCCC
TATGGGTTGTAAACTGCTTTTATATAGGAAGAAACCCCCCAACGTGTTGGGGGCTGACGG
TACTAT
>ZSR.D_1862:D00780:73:HLVCNBCXX:1:1105:9015:79419 2:N:0:ATCTCG
GGAATATTGGACAATGGGCGAAAGCCTGATCCAGCAATACCGCGTGTGTGAAGAAGGCCC
GAGGGTTGTAAAGCACTTTCAATTGTGAAGAGGGGATAGTTA
>ZSR.D_1863:D00780:73:HLVCNBCXX:1:1105:11925:79371 2:N:0:ATCTCG
GGAATCTTGGACAATGGGGGCAACCCTGATCCAGCCATGCCGCGTGAGTGATGAAGGCCC
TAGGGTCGTAAAGCTCTTTCGCCTGTGAAGATAATGACGGTAGCAGGTAAAGAAACCCCG
GCTAA
>ZSR.D_1864:D00780:73:HLVCNBCXX:1:1105:16347:79406 2:N:0:ATCTCG
GGAATATTGCACAATGGGCGCAAGCCTGATGCAGCCATGCCGCGTGTGTGAAGAAGGCTC
TAGGGTTGTAAAGCACTTTCAGCAGTGAGGAAAGGTTAGTAGTTAATACCTGCTAGCTG
>ZSR.D_1865:D00780:73:HLVCNBCXX:1:1105:1625:79660 2:N:0:ATCTCG
GGAATATTGGACAATGGGCGAAAGCCTGATCCAGCAATACCGCGTGTGTGAAGAAGGCCC
GAGGGTTGTAAAGCACTTTCAATTGTGAAGAGGGGATAGTTAGTTAATACCTGTC
>ZSR.D_1866:D00780:73:HLVCNBCXX:1:1105:3885:79599 2:N:0:ATCTCG
GGAATATTGCACAATGGGGGAAACCCTGATGCAGCAACGCCGCGTGGAGGATGACACATT
TCGGTGCGTAAACTCCTTTTATATAGGAAGATAATGACGGTACTATATGAATAAGCACCG
GCTAAC
>ZSR.D_1867:D00780:73:HLVCNBCXX:1:1105:4433:79731 2:N:0:ATCTCG
GGAATATTGGACAATGGGCGAAAGCCTGATCCAGCAATGCCATGTGTGTGAAGAAGGCTC
TAGGGTTGTAAAGCACTTTAGTTGGGGAGGAAAGCTTATGAGTTAATAGCTCATGAGAAG
GACGTTACCCAAAGAATAAGGA
>ZSR.D_1868:D00780:73:HLVCNBCXX:1:1105:6319:79641 2:N:0:ATCTCG
GGAATATTGCGCAATGGGGGGAACCCTGACGCAGCCATGCCGCGTGTGTGAAGAAGGCCT
TCGGGTTGTAAAGCACTTTCAGTTATGAGGAAAGGTTGGTAGTTAATACCTGCCAGCTGT
>ZSR.D_1869:D00780:73:HLVCNBCXX:1:1105:16573:79644 2:N:0:ATCTCG
GGAATCTTGGACAATGGGGGCAACCCTGATCCAGCCATGCCGCGTGAGTGATGAAGGCCT
TAGGGTCGTAAAGCTCTTTCGCCTGTGAAGATAATGACGGTAGCAGGTAAAGAAACCCCG
GCTAAC
>ZSR.D_1870:D00780:73:HLVCNBCXX:1:1105:18191:79581 2:N:0:ATCTCG
GGAATATTGCACAATGGGCGCAAGCCTGATGCAGCCATGCCGCGTGTGTGAAGAAGGCTT
TCGGGTTGTAAAGCACTTTCATCAGTGAGGAAAGGTTGATGGTTAATACCCATTAACTGT
GACGTT
>ZSR.D_1871:D00780:73:HLVCNBCXX:1:1105:4608:79925 2:N:0:ATCTCG
GGAATATTGGTCAATGGAGGCAACTCTGAACCAGCCATGCCGCGTGCAGGATGACTGCCC
TATGGGTTGTAAACTGCTTTTAAATAGGAAGAAAAGTATCTACGTGTAGATATCTGACGG
>ZSR.D_1872:D00780:73:HLVCNBCXX:1:1105:5785:79909 2:N:0:ATCTCG
GGAATATTGCACAATGGGGGAAACCCTGATGCAGCAACGCCGCGTGGAGGATGACACATT
TCGGTGCGTAAACTCCTTTTATATAGGAAGATAATGACGGTACTATATGAATAAGCACCG
GCTAACTCC
>ZSR.D_1873:D00780:73:HLVCNBCXX:1:1105:15905:79988 2:N:0:ATCTCG
GGAATATTGCACAATGGGGGAAACCCTGATGCAGCAACGCCGCGTGGAGGACGAAGGCAT
TTGTTGTAAACTCCTTTTCTGTGGGAAGAGAAAAGGACGGTACCACAGGAATAAGTCACG
>ZSR.D_1874:D00780:73:HLVCNBCXX:1:1105:17047:79822 2:N:0:ATCTCG
GGAATATTGCACAATGGGGGGAACCCTGATGCAGCCATGCCGCGTGTGTGAAGAAGGCCC
TAGGGTTGTAAAGCACTTTCAGCAGTGAGGAAAGGTGTGTGGTTAATACCCACATACTGT
GACGTT
>ZSR.D_1875:D00780:73:HLVCNBCXX:1:1105:20066:79969 2:N:0:ATCTCG
GGAATATTGGACAATGGGCGCAAGCCTGATCCAGCAATGCCGCGTGTGTGAAGAAGGCCC
TAGGGTCGTAAAGCACTTTCAATTGAGAAGAAAGGTTATAGGTTAATACCCTATGATTTT
GACG
>ZSR.D_1876:D00780:73:HLVCNBCXX:1:1105:3129:80239 2:N:0:ATCTCG
GGAATATTGCACAATGGGCGAAAGCCTGATGCAGCCATGCCGCGTGTGTGAAGAAGGCTC
TAGGGTTGTAAAGCACTTTCAGTAGGGAGGAAAGGTTGATGGTTAATACCCATTAGCTGT
GACGTTA
>ZSR.D_1877:D00780:73:HLVCNBCXX:1:1105:3713:80226 2:N:0:ATCTCG
GGAATATTGCACAATGGGCGCAAGCCTGATGCAGCCATGCCGCGTGTGTGAAGAAGGCTC
TAGGGTTGTAAAGCACTTTCAGCAGTGAGGAAAGCTTGTTGGTTAATACCCATCAAGTGT
GACGTT
>ZSR.D_1878:D00780:73:HLVCNBCXX:1:1105:5425:80143 2:N:0:ATCTCG
GAATATTGCACAATGGGCGAAAGCCTGATGCAGCCATGCCGCGTGTGTGAAGAAGGCTCT
AGGGTTGTAAAGCACTTTCAGTAGGGAGGAAAGGTTGAAGGTTAATACCCTTTGGCTGTG
ACGTTACCTACAGAAGAA
>ZSR.D_1879:D00780:73:HLVCNBCXX:1:1105:8641:80091 2:N:0:ATCTCG
GGAATATTGCACAATGGGCGCAAGCCTGATGCAGCCATGCCGCGTGTGTGAAGAAGGCCT
TCGGGTTGTAAAGCACTTTCAGCGAGGAGGAAGGGTTAGTAGTTAATACCTGCTAGCTTT
GACGTTACTCGCAGAAG
>ZSR.D_1880:D00780:73:HLVCNBCXX:1:1105:9894:80132 2:N:0:ATCTCG
GGAATATTGGACAATGGGGGCAACCCTGATCCAGCCATGCCGCGTGTGTGAAGAAGGCCT
TCGGGTTGTAAAGCACTTTCAGTGAGGAAGAAGGCCTGCGGGTCAATAACCGGCAGGAAG
GACATCACTCACAGAAG
>ZSR.D_1881:D00780:73:HLVCNBCXX:1:1105:17898:80128 2:N:0:ATCTCG
GGAATATTGCACAATGGGCGCAAGCCTGATGCAGCCATGCCGCGTGTGTGAAGAAGGCTC
TAGGGTTGTAAAGCACTTTCAGCAGTGAGGAAAGCTTGTTGGTTAATAGCCATCAAGTG
>ZSR.D_1882:D00780:73:HLVCNBCXX:1:1105:5182:80348 2:N:0:ATCTCG
GGAATATTGGACAATGGGCGAAAGCCTGATCCAGCAATACCGCGTGTGTGAAGAAGGCCC
GAGGGTTGTAAAGCACTTTCAATTGTGAAGAGGGGGTAGTTAGTTAATACCTATCTACCT
TGACGT
>ZSR.D_1883:D00780:73:HLVCNBCXX:1:1105:5849:80290 2:N:0:ATCTCG
GGAATATTGCGCAATGGAGGAAACTCTGACGCAGCCATGCCGCGTGAAGGAATGAATGCC
CTATGGGTTGTAAACTTCTTTTATGTAGGAAGAAACGCAGATACGTGTATCTGTTTGACG
GTACTACAC
>ZSR.D_1884:D00780:73:HLVCNBCXX:1:1105:10274:80407 2:N:0:ATCTCG
GGAATATTGCACAATGGGGGAAACCCTGATGCAGCAACGCCGCGTGGAGGATGACACATT
TCGGTGCGTAAACTCCTTTTATATAGGAAGATAATGACGGTA
>ZSR.D_1885:D00780:73:HLVCNBCXX:1:1105:19661:80439 2:N:0:ATCTCG
GGAATATTGCACAATGGGCGCAAGCCTGATGCAGCCATGCCGCGTGTGTGAAGAAGGCTC
TAGGGTTGTAAAGCACTTTCAGCAGTGAGGAAAGCTTGTTGGTTAATAGCCATCAAGTGT
GACGTTAACTGCAGAA
>ZSR.D_1886:D00780:73:HLVCNBCXX:1:1105:3203:80583 2:N:0:ATCTCG
GGAATATTGCACAATGGGCGCAAGCCTGATGCAGCCATGCCGCGTGTGTGAAGAAGGCCT
TCGGGTTGTAAAGCACTTTCAGCGAGGAGGAAGGGTTAGTAGTTAATACCTGCTAGCTTT
GACGTT
>ZSR.D_1887:D00780:73:HLVCNBCXX:1:1105:5796:80507 2:N:0:ATCTCG
GGAATATTGCACAATGGGCGCAAGCCTGATGCAGCCATGCCGCGTGTGTGAAGAAGGCTT
TCGGGTTGTAAAGCACTTTCATCAGTGAGGAAAGGTTGATGGTTAATACCCATTAACTGT
GACGTT
>ZSR.D_1888:D00780:73:HLVCNBCXX:1:1105:6139:80726 2:N:0:ATCTCG
GGAATATTGCACAATGGGCGCAAGCCTGATGCAGCCATGCCGCGTGTGTGAAGAAGGCCT
TCGGGTTGTAAAGCACTTTCAGCGAGGAGGAAGGGTTAGTAG
>ZSR.D_1889:D00780:73:HLVCNBCXX:1:1105:7614:80739 2:N:0:ATCTCG
GGAATATTGGACAATGGGCGCAAGCCTGATCCAGCCATGCCGCGTGTGTGAAGAAGGCTT
TCGGGTTGTAAAGCACTTTCAGTCGGGAGGAAGGCTGCCTAGTTAATACCTAGGTAGATT
GACGTT
>ZSR.D_1890:D00780:73:HLVCNBCXX:1:1105:9751:80693 2:N:0:ATCTCG
GGAATATTGCACAATGGGCGCAAGCCTGATGCAGCCATGCCGCGTGTGTGAAGAAGGCTT
TCGGGTTGTAAAGCACTTTCATCAGTGAGGAAAGGTTGATGGTTAATACCCATTAACTGT
>ZSR.D_1891:D00780:73:HLVCNBCXX:1:1105:12469:80565 2:N:0:ATCTCG
GGAATATTGGACAATGGGCGAAAGCCTGATCCAGCAATACCGCGTGTGTGAAGAAGGCCC
GAGGGTTGTAAAGCACTTTCAATTGTGAAGAGGGGATAGTTAGTTAATACCTGTCTATCC
TGACGTTAACTTTA
>ZSR.D_1892:D00780:73:HLVCNBCXX:1:1105:1079:80997 2:N:0:ATCTCG
GGAATATTGCACAATGGGCGAAAGCCTGATGCAGCCATGCCGCGTGTGTGAAGAAGGCTC
TAGGGTTGTAAAGCACTTTCAGTAGGGAGGAAAGGTTGAAGGTTAATACCCTTTGGCTGT
GACGTT
>ZSR.D_1893:D00780:73:HLVCNBCXX:1:1105:1607:80990 2:N:0:ATCTCG
GGAATATTGCACAATGGGGGAAACCCTGATGCAGCAACGCCGCGTGGAGGATGACACATT
TCGGTGCGTAAACTCCTTTTATATAGGAAGATAATGACGGTACTATATGAATAAGCACCG
GCTAACTCCGTGCCAGC
>ZSR.D_1894:D00780:73:HLVCNBCXX:1:1105:3129:80852 2:N:0:ATCTCG
GGAATATTGCACAATGGGCGCAAGCCTGATGCAGCCATGCCGCGTGTGTGAAGAAGGCCT
TCGGGTTGTAAAGCACTTTCAGCGAGGAGGAAGGGTTAGTAGTTAATACCTGCTAGCTTT
GACGTTACTCGCAGAAGAA
>ZSR.D_1895:D00780:73:HLVCNBCXX:1:1105:5267:80939 2:N:0:ATCTCG
GGAATATTGGACAATGGGCGGAAGCCTGATCCAGCCATGCCGCGTGCAGGAAGACTGCCC
TATGGGTTGTAAACTGCTTTTGTACAGGAAGAAACATCTCTACGAGTAGAGACTTGACGG
TACTGTAAGAATAA
>ZSR.D_1896:D00780:73:HLVCNBCXX:1:1105:6412:80907 2:N:0:ATCTCG
GGAATATTGCACAATGGGCGAAAGCCTGATGCAGCCATGCCGCGTGTGTGAAGAAGGCTC
TAGGGTTGTAAAGCACTTTCAGTAGGGAGGAAAGGTTGAAGGTTAATACCCTTTGGCTGT
GACGTTACCTACAGAAGA
>ZSR.D_1897:D00780:73:HLVCNBCXX:1:1105:6665:80773 2:N:0:ATCTCG
GGAATATTGGACAATGGGGGCAACCCTGATCCAGCAATGCCACGTGTGTGAAGAAGGCCT
GAGGGTTGTAAAGCACTTTAGTCAGGGAGGAAGGCTCTGTGGTTAATAGCCATGGGGATT
GACGTTACCTGAAGAAT
>ZSR.D_1898:D00780:73:HLVCNBCXX:1:1105:11510:80902 2:N:0:ATCTCG
GGAATATTGCACAATGGGGGAAACCCTGATGCAGCCATGCCGCGTGTGTGAAGAAGGCCC
TAGGGTTGTAAAGCACTTTCAGCAGTGAGGAAAGGTGTGTGGTTAATACCCACATACTGT
GACGTTAAC
>ZSR.D_1899:D00780:73:HLVCNBCXX:1:1105:13334:80862 2:N:0:ATCTCG
GGAATATTGCACAATGGGGGAAACCCTGATGCAGCAACGCCGCGTGGAGGATGACACATT
TCGGTGCGTAAACTCCTTTTATATAGGAAGATAATGACGGTACTATATGAATAAGCACCG
GCTAAC
>ZSR.D_1900:D00780:73:HLVCNBCXX:1:1105:15862:80975 2:N:0:ATCTCG
GGAATATTGCACAATGGGGGAAACCCTGATGCAGCAACGCCGCGTGGAGGATGACACATT
TCGGTGCGTAAACTCCTTTTATATAGGAAGATAATGACGGTACTATATGAATAAGCACCG
GCTAACTCCGTGCC
>ZSR.D_1901:D00780:73:HLVCNBCXX:1:1105:20245:80926 2:N:0:ATCTCG
GGAATATTGCACAATGGGGGAAACCCTGATGCAGCAACGCCGCGTGGAGGATGACACATT
TCGGTGCGTAAACTCCTTTTATATAGGAAGATAATGACGGTACTATATGAATAAGCACCG
GCTAACTC
>ZSR.D_1902:D00780:73:HLVCNBCXX:1:1105:8506:81095 2:N:0:ATCTCG
GGAATATTGCACAATGGGGGAAACCCTGATGCAGCCATGCCGCGTGTGTGAAGAAGGCCT
TCGGGTTGTAAAGCACTTTCAGCGAGGAGGAAAGGGTGTAAG
>ZSR.D_1903:D00780:73:HLVCNBCXX:1:1105:10703:81090 2:N:0:ATCTCG
GGAATATTGCGCAATGGGGGAAACCCTGACGCAGCTATGCCGCGTGGGTGATGAAGGCCT
TCGGGTCGTAAAGCCCTGTCGGGAGGGACGAAGTTCTGACGG
>ZSR.D_1904:D00780:73:HLVCNBCXX:1:1105:12060:81017 2:N:0:ATCTCG
GGAATATTGGACAATGGGCGCAAGCCTGATCCAGCCATGCCGCGTGTGTGAAGAAGGCTT
TCGGGTTGTAAAGCACTTTCAGTCGGGAGGAAGGCTGCCTAGTTAATACCTAGGTAGATT
GACGTTAC
>ZSR.D_1905:D00780:73:HLVCNBCXX:1:1105:15053:81170 2:N:0:ATCTCG
AGAATCATTCACAATGGGGGCAACCCTGATGGTGCAACGCCGCGTGGAGGATGAAGGCCC
TAGGGTCGTAAACTCCTGTCATATGAGAGTAAGGCTTATGTGTTAATAGCATATAAGTTT
GA
>ZSR.D_1906:D00780:73:HLVCNBCXX:1:1105:17263:81115 2:N:0:ATCTCG
GGAATATTGCACAATGGGGGAAACCCTGATGCAGCAACGCCGCGTGGAGGATGACACATT
TCGGTGCGTAAACTCCTTTTATATAGGAAGATAATGACGGTACTATATGAATAAGCACCG
GCTAACTCC
>ZSR.D_1907:D00780:73:HLVCNBCXX:1:1105:20258:81066 2:N:0:ATCTCG
GGAATATTGGACAATGGGGGCAACCCTGATCCAGCAATGCCACGTGTGTGAAGAAGGCCT
GAGGGTTGTAAAGCACTTTAGTCAGGGAGGAAGGCTCTGTGGTTAATAGCCATGGGGATT
G
>ZSR.D_1908:D00780:73:HLVCNBCXX:1:1105:1611:81416 2:N:0:ATCTCG
GTAATATTGCACAATGGGGGAAACCCTGATGCAGCAACGCCGCGTGGAGGATGACACATT
TCGGTGCGTAAACTCCTTTTATATAGGAAGATAATGACGGTACTATATGAATAAGCACCG
GCTAACTCCGTGCCAGCAGCCGCGGTA
>ZSR.D_1909:D00780:73:HLVCNBCXX:1:1105:2790:81491 2:N:0:ATCTCG
GGAATATTGCACAATGGGCGCAAGCCTGATGCAGCCATGCCGCGTGTGTGAAGAAGGCTC
TAGGGTTGTAAAGCACTTTCAGCAGTGAGGAAAGGTTAGTAGTTAATACCTGCTAGCTGT
GACGTTAAC
>ZSR.D_1910:D00780:73:HLVCNBCXX:1:1105:4653:81269 2:N:0:ATCTCG
GGAATTTTGGACAATGGGGGAAACCCTGATCCAGCCATCCCGCGTGAGTGAAGAAGGCCT
TCGGGTTGTAAAGCTCTTTCGAAAGTGAAGAAAACTTATTTCGTAATATGTTATAAGTAT
GACGGTAACTTTAGAAGAAGCAC
>ZSR.D_1911:D00780:73:HLVCNBCXX:1:1105:7261:81320 2:N:0:ATCTCG
GGAATATTGCACAATGGGGGAAACCCTGATGCAGCAACGCCGCGTGGAGGATGACACATT
TCGGTGCGTAAACTCCTTTTATATAGGAAGATAATGACGGTACTATATGAATAAGCACCG
GCTAAC
>ZSR.D_1912:D00780:73:HLVCNBCXX:1:1105:7915:81360 2:N:0:ATCTCG
GGAATATTGCACAATGGGGGAAACCCTGATGCAGCAACGCCGCGTGGAGGATGACACATT
TCGGTGCGTAAACTCCTTTTATATAGGAAGATAATGACGGTACTATATGAATAAGCACCG
GCTAAC
>ZSR.D_1913:D00780:73:HLVCNBCXX:1:1105:17573:81354 2:N:0:ATCTCG
GGAATATTGCACAATGGGGGAAACCCTGATGCAGCAACGCCGCGTGGAGGATGACACATT
TCGGTGCGTAAACTCCTTTTATATAGGAAGATAATGACGGTACTATATGAATAAGCACCG
GCTAAC
>ZSR.D_1914:D00780:73:HLVCNBCXX:1:1105:18034:81481 2:N:0:ATCTCG
GGAATATTGCACAATGGGGGGAACCCTGATGCAGCCATGCCGCGTGTGTGAAGAAGGCCC
CAGGGTTGTAAAGCACTTTCAGCAGTGAGGAAAGGTGTGTGGTTAATACCCGCATACTGT
GACGTT
>ZSR.D_1915:D00780:73:HLVCNBCXX:1:1105:5107:81530 2:N:0:ATCTCG
GGAATATTGCACAATGGGCGCAAGCCTGATGCAGCCATGCCGCGTGTGTGAAGAAGGCCT
TCGGGTTGTAAAGCACTTTCAGCGAGGAGGAAGGGTTAGTAGTTAATACCTGCTAGCTTT
GACGTTAC
>ZSR.D_1916:D00780:73:HLVCNBCXX:1:1105:11332:81607 2:N:0:ATCTCG
GGAATATTGCACAATGGGCGCAAGCCTGATGCAGCCATGCCGCGTGTGTGAAGAAGGCTC
TAGGGTTGTAAAGCACTTTCAGCAGTGAGGAAAGCTTGTTGGTTAATACCCATCAAGTGT
GACGTTAACTGCAGAAG
>ZSR.D_1917:D00780:73:HLVCNBCXX:1:1105:12553:81540 2:N:0:ATCTCG
GGAATATTGCACAATGGGGGAAACCCTGATGCAGCCATGCCGCGTGTGTGAAGAAGGCCT
TCGGGTTGTAAAGCACTTTCAGTGGGGAGGAAAGGGTGATGCTTAATACGTATCATCTGT
GACGTTACC
>ZSR.D_1918:D00780:73:HLVCNBCXX:1:1105:16228:81682 2:N:0:ATCTCG
GGAATATTGCACAATGGGCGCAAGCCTGATGCAGCCATGCCGCGTGTGTGAAGAAGGCTC
TAGGGTTGTAAAGCACTTTCAGCAGTGAGGAAAGCTTGTTGGTTAATACCCATC
>ZSR.D_1919:D00780:73:HLVCNBCXX:1:1105:1120:81801 2:N:0:ATCTCG
GGAATATTGCACAATGGGCGCAAGCCTGATGCAGCCATGCCGCGTGTGTGAAGAAGGCTT
TCGGGTTGTAAAGCACTTTCATCAGTGAGGAAAGGTTGATGGTTAATACCCATTAACTGT
GACGTT
>ZSR.D_1920:D00780:73:HLVCNBCXX:1:1105:1434:81965 2:N:0:ATCTCG
GGAATATTGCACAATGGGCGAAAGCCTGATGCAGCCATGCCGCGTGTGTGAAGAAGGCTC
TAGGGTTGTAAAGCACTTTCAGTAGGGAGGAAAGGTTGATGGTTAATACCCATTAGCT
>ZSR.D_1921:D00780:73:HLVCNBCXX:1:1105:4241:81832 2:N:0:ATCTCG
GGAATCTTGGACAATGGGGGCAACCCTGATCCAGCCATGCCGCGTGAGTGATGAAGGCCC
TAGGGTCGTAAAGCTCTTTCGCCTGTGAAGATAATGACGGTAGCAGGTAAAGAAACCCCG
GCTAAC
>ZSR.D_1922:D00780:73:HLVCNBCXX:1:1105:10002:81941 2:N:0:ATCTCG
GGAATATTGCACAATGGGGGAAACCCTGATGCAGCAACGCCGCGTGGAGGATGACACATT
TCGGTGCGTAAACTCCTTTTATATAGGAAGATAATGACGGTA
>ZSR.D_1923:D00780:73:HLVCNBCXX:1:1105:11413:81859 2:N:0:ATCTCG
GGAATATTGCACAATGGGCGAAAGCCTGATGCAGCCATGCCGCGTGTGTGAAGAAGGCTC
TAGGGTTGTAAAGCACTTTCAGTAGGGAGGAAAGGTTGAAGGTTAATACCCTTTGGCTGT
GACGTTACC
>ZSR.D_1924:D00780:73:HLVCNBCXX:1:1105:20657:81991 2:N:0:ATCTCG
GGAATATTGCACAATGGGCGCAAGCCTGATGCAGCCATGCCGCGTGTGTGAAGAAGGCTC
TAGGGTTGTAAAGCACTTTCAGCAGTGAGGAAAGCTTGTTGGTTAATAGCCATCAAGTGT
GACGTTAACTGCAGAAG
>ZSR.D_1925:D00780:73:HLVCNBCXX:1:1105:2968:82097 2:N:0:ATCTCG
GGAATATTGCACAATGGGCGAAAGCCTGATGCAGCCATGCCGCGTGTGTGAAGAAGGCTC
TAGGGTTGTAAAGCACTTTCAGTAGGGAGGAAAGGTTGAAGGTTAATACCCTTTGGCTGT
GACGTTACCTACAGAAGAAGCACC
>ZSR.D_1926:D00780:73:HLVCNBCXX:1:1105:5930:82028 2:N:0:ATCTCG
AGAATCATTCACAATGGGGGCAACCCTGATGGTGCAACGCCGCGTGGAGGATGAAGGCCC
TAGGGTCGTAAACTCCTGTCATATGAGAGTAAGGCTTATGTGTTAATAGCATATAAGTTT
GATAGT
>ZSR.D_1927:D00780:73:HLVCNBCXX:1:1105:7087:82099 2:N:0:ATCTCG
GGAATATTGCACAATGGGCGCAAGCCTGATGCAGCCATGCCGCGTGTGTGAAGAAGGCCT
TCGGGTTGTAAAGCACTTTCAGCGAGGAGGAAGGGTTAGTAG
>ZSR.D_1928:D00780:73:HLVCNBCXX:1:1105:14039:82071 2:N:0:ATCTCG
GGAATATTGCACAATGGGGGAAACCCTGATGCAGCAACGCCGCGTGGAGGATGACACATT
TCGGTGCGTAAACTCCTTTTATATAGGAAGATAATGACGGTACTATATGAATAAGCACC
>ZSR.D_1929:D00780:73:HLVCNBCXX:1:1105:19393:82057 2:N:0:ATCTCG
GGAATATTGGACAATGGGGGCAACCCTGATCCAGCAATGCCACGTGTGTGAAGAAGGCCT
GAGGGTTGTAAAGCACTTTAGTCAGGGAGGAAGGCTCTGTGGTTAATAGCCATGGGGATT
GACGTTACCTGAA
>ZSR.D_1930:D00780:73:HLVCNBCXX:1:1105:3006:82356 2:N:0:ATCTCG
GGAATATTGGACAATGGGCGCAAGCCTGATCCAGCCATGCCGCGTGTGTGAAGAAGGCTT
TCGGGTTGTAAAGCACTTTCAGTCGGGAGGAAGGCTGCCTAGTTAATACCTAGGTAGATT
GACGTTACCGACAGAA
>ZSR.D_1931:D00780:73:HLVCNBCXX:1:1105:4167:82476 2:N:0:ATCTCG
GGAATATTGCACAATGGGCGCAAGCCTGATGCAGCCATGCCGCGTGTGTGAAGAAGGCTC
TAGGGTTGTAAAGCACTTTCAGCAGTGAGGAAAGGTTAGTAGTTAATACCTGCTAGCTGT
GACGTTAA
>ZSR.D_1932:D00780:73:HLVCNBCXX:1:1105:11271:82288 2:N:0:ATCTCG
GGAATATTGCACAATGGGCGAAAGCCTGATGCAGCCATGCCGCGTGTGTGAAGAAGGCTC
TAGGGTTGTAAAGCACTTTCAGTAGGGAGGAAAGGTTGATGGTTAATACCCATTAGCTGT
GACGTT
>ZSR.D_1933:D00780:73:HLVCNBCXX:1:1105:17531:82470 2:N:0:ATCTCG
GGAATATTGCACAATGGGCGCAAGCCTGATGCAGCCATGCCGCGTGTGTGAAGAAGGCCT
TCGGGTTGTAAAGCACTTTCAGCGAGGAGGAAGGGTTAGTAGTTAATACCTGCTAGCTTT
GACGTTACTCGCA
>ZSR.D_1934:D00780:73:HLVCNBCXX:1:1105:4907:82560 2:N:0:ATCTCG
AGAATCATTCACAATGGGGGCAACCCTGATGGTGCAACGCCGCGTGGAGGACGAAGGCCC
TAGGGTCGTAAACTCCTGTCATAATAGAGTAAGGCTTATAAGTTAAAACCTTATAAGTTT
GATAGTATATTAAGAGGA
>ZSR.D_1935:D00780:73:HLVCNBCXX:1:1105:4770:82597 2:N:0:ATCTCG
GGAATATTGGACAATGGGCGAAAGCCTGATCCAGCAATACCGCGTGTGTGAAGAAGGCCC
GAGGGTTGTAAAGCACTTTCAATTGTGAAGAGGGGATAGTTAGTTAATACCTGTCTATCC
TGACGT
>ZSR.D_1936:D00780:73:HLVCNBCXX:1:1105:4841:82603 2:N:0:ATCTCG
GGAATATTGCACAATGGGCGCAAGCCTGATGCAGCCATGCCGCGTGTGTGAAGAAGGCTC
TAGGGTTGTAAAGCACTTTCAGCAGTGAGGAAAGCTTGTTGGTTAATACCCATCAAGTG
>ZSR.D_1937:D00780:73:HLVCNBCXX:1:1105:6367:82611 2:N:0:ATCTCG
GGAATATTGGACAATGGGGGCAACCCTGATCCAGCAATGCCACGTGTGTGAAGAAGGCCT
GAGGGTTGTAAAGCACTTTAGTCAGGGAGGAAGGCTCTGTGGTTAATAGCCATGGGGATT
GACGTT
>ZSR.D_1938:D00780:73:HLVCNBCXX:1:1105:10359:82656 2:N:0:ATCTCG
GGAATATTGCACAATGGGCGCAAGCCTGATGCAGCCATGCCGCGTGTGTGAAGAAGGCTC
TAGGGTTGTAAAGCACTTTCAGCAGTGAGGAAAGCTTGTTGG
>ZSR.D_1939:D00780:73:HLVCNBCXX:1:1105:15188:82514 2:N:0:ATCTCG
GGAATATTGCACAATGGGCGCAAGCCTGATGCAGCCATGCCGCGTGTGTGAAGAAGGCTT
TCGGGTTGTAAAGCACTTTCATCAGTGAGGAAAGGTTGATGG
>ZSR.D_1940:D00780:73:HLVCNBCXX:1:1105:15823:82651 2:N:0:ATCTCG
GGAATATTGCACAATGGGCGCAAGCCTGATGCAGCCATGCCGCGTGTGTGAAGAAGGCTC
TAGGGTTGTAAAGCACTTTCAGCAGTGAGGAAAGGTTAGTAGTTAATACCTGCTAGCTGT
GACGTT
>ZSR.D_1941:D00780:73:HLVCNBCXX:1:1105:18117:82597 2:N:0:ATCTCG
GGAATCTTGGACAATGGGGGCAACCCTGATCCAGCCATGCCGCGTGAGTGATGAAGGCCC
TAGGGTCGTAAAGCTCTTTCGCCTGTGAAGATAATGACGGTAGCAGGTAAAGAAACCCCG
GCTAACTCCGTGCCAGC
>ZSR.D_1942:D00780:73:HLVCNBCXX:1:1105:18401:82517 2:N:0:ATCTCG
GGAATATTGCACAATGGGCGCAAGCCTGATGCAGCCATGCCGCGTGTGTGAAGAAGGCTC
TAGGGTTGTAAAGCACTTTCAGCAGTGAGGAAAGCTTGTTGGTTAATAGCCATCAAGTGT
GACGTTAAC
>ZSR.D_1943:D00780:73:HLVCNBCXX:1:1105:19771:82524 2:N:0:ATCTCG
GGAATATTGCACAATGGGGGAAACCCTGATGCAGCAACGCCGCGTGGAGGATGACACATT
TCGGTGCGTAAACTCCTTTTATATAGGAAGATAATGACGGTACTATATGAATAAGCACCG
GCTAACTCCGTGCCAGCAGCCG
>ZSR.D_1944:D00780:73:HLVCNBCXX:1:1105:2971:82954 2:N:0:ATCTCG
GGAATATTGCACAATGGGGGAAACCCTGATGCAGCAACGCCGCGTGGAGGATGACACATT
TCGGTGCGTAAACTCCTTTTATATAGGAAGATAATGACGGTACTATATGAATAAGCACCG
>ZSR.D_1945:D00780:73:HLVCNBCXX:1:1105:3045:82848 2:N:0:ATCTCG
GGAATATTGGACAATGGGCGAAAGCCTGATCCAGCAATACCGCGTGAATGATGAAGGCCC
TAGGGTTGTAAAGTTCTTTTAATAGGGAAGATAATGACGGTACCTATAGAAAAAGCCCC
>ZSR.D_1946:D00780:73:HLVCNBCXX:1:1105:3416:82771 2:N:0:ATCTCG
GGAATATTGCACAATGGGCGCAAGCCTGATGCAGCCATGCCGCGTGTGTGAAGAAGGCCT
TCGGGTTGTAAAGCACTTTCAGCGAGGAGGAAGGGTTAGTAGTTAATACCTGCTAGCTTT
GACGTTACTCGCAG
>ZSR.D_1947:D00780:73:HLVCNBCXX:1:1105:12246:82972 2:N:0:ATCTCG
GGAATATTGCACAATGGGCGCAAGCCTGATGCAGCCATGCCGCGTGTGTGAAGAAGGCTC
TAGGGTTGTAAAGCACTTTCAGCAGTGAGGAAAGCTTGTTGGTTAATACCCATCAAGTGT
GACGTT
>ZSR.D_1948:D00780:73:HLVCNBCXX:1:1105:12373:82810 2:N:0:ATCTCG
GGAATATTGCACAATGGGGGAAACCCTGATGCAGCCATGCCGCGTGTGTGAAGAAGGCCT
TCGGGTTGTAAAGCACTTTCAGTGGGGAGGAAAGGGTGATGCTTAATACGTATCATCTGT
>ZSR.D_1949:D00780:73:HLVCNBCXX:1:1105:13586:82778 2:N:0:ATCTCG
GGAATATTGCACAATGGGCGCAAGCCTGATGCAGCCATGCCGCGTGTGTGAAGAAGGCTT
TCGGGTTGTAAAGCACTTTCATCAGTGAGGAAAGGTTGATGGTTAATACCCATT
>ZSR.D_1950:D00780:73:HLVCNBCXX:1:1105:18649:82996 2:N:0:ATCTCG
GGAATATTGGACAATGGGGGCAACCCTGATCCAGCAATACCATGTGTGTGAAGAAGGCCT
TAGGGTTGTAAAGCACTTTAGTTTGTGAGGAAAGTTATTAGGTTAAGAGCTAGATAATTT
GACGTTAGCAAAA
>ZSR.D_1951:D00780:73:HLVCNBCXX:1:1105:20381:82814 2:N:0:ATCTCG
GGAATATTGCACAATGGGCGAAAGCCTGATGCAGCCATGCCGCGTGTGTGAAGAAGGCTC
TAGGGTTGTAAAGCACTTTCAGTAGGGAGGAAAGGTTGATGGTTAATACCCATTAGCTGT
GACGTTACCTACAGAAG
>ZSR.D_1952:D00780:73:HLVCNBCXX:1:1105:20868:82801 2:N:0:ATCTCG
GGAATATTGCACAATGGGGGGAACCCTGATGCAGCCATGCCGCGTGTGTGAAGAAGGCCC
TAGGGTTGTAAAGCACTTTCAGCAGTGAGGAAAGGTGTGTGGTTAATACCCGCATACTGT
GACGTTAACTGCAGAAGAAGCACCGGCT
>ZSR.D_1953:D00780:73:HLVCNBCXX:1:1105:3888:83144 2:N:0:ATCTCG
GGAATATTGGACAATGGGCGCAAGCCTGATCCAGCCATGCCGCGTGTGTGAAGAAGGCTT
TCGGGTTGTAAAGCACTTTCAGTCGGGAGGAAGGCTGCCTAGTTAATACCTAGGTAGATT
GACGTTACCGACAGAAGAAGCAC
>ZSR.D_1954:D00780:73:HLVCNBCXX:1:1105:4054:83119 2:N:0:ATCTCG
GGAATATTGGACAATGGGCGAAAGCCTGATCCAGCAATACCGCGTGTGTGAAGAAGGCCC
GAGGGTTGTAAAGCACTTTCAATTGTGAAGAGGGGATAGTTAGTCAATACCTGTCTATCC
>ZSR.D_1955:D00780:73:HLVCNBCXX:1:1105:9602:83172 2:N:0:ATCTCG
GGAATATTGCACAATGGGCGCAAGCCTGATGCAGCCATGCCGCGTGTGTGAAGAAGGCTC
TAGGGTTGTAAAGCACTTTCAGCAGTGAGGAAAGCTTGTTGG
>ZSR.D_1956:D00780:73:HLVCNBCXX:1:1105:10505:83157 2:N:0:ATCTCG
GGAATATTGGACAATGGGCGAAAGCCTGATCCAGCAATACCGCGTGTGTGAAGAAGGCCC
GAGGGTTGTAAAGCACTTTCAATTGTGAAGAGGGGATAGTTAGTTAATACCTGTCTATCC
TGACGTTAACTTTAGAAG
>ZSR.D_1957:D00780:73:HLVCNBCXX:1:1105:13247:83063 2:N:0:ATCTCG
GGAATATTGCACAATGGGGGAAACCCTGATGCAGCCATGCCGCGTGTGTGAAGAAGGCCC
TAGGGTTGTAAAGCACTTTAAGCAGTGAGGAAGGCTATACGGTTAATACCCGTGTAGATT
GACGTT
>ZSR.D_1958:D00780:73:HLVCNBCXX:1:1105:13332:83177 2:N:0:ATCTCG
GGAATATTGGACAATGGGGGCAACCCTGATCCAGCAATGCCACGTGTGTGAAGAAGGCCT
GAGGGTTGTAAAGCACTTTAGTCAGGGAGGAAGGCTCTGTGGTTAATAGCCATGGGGATT
GACGTTACCTGAAGAATAAGCAC
>ZSR.D_1959:D00780:73:HLVCNBCXX:1:1105:13847:83002 2:N:0:ATCTCG
GGAATATTGGGCAATGGACGCAAGTCTGACCCAGCCATGCCGCGTGCAGGAAGACTGCCC
TATGGGTTGTAAACTGCTTTTTTACGGGAAGAATAAGGGGTACGAGTACCCTGGTGACGG
TACCGT
>ZSR.D_1960:D00780:73:HLVCNBCXX:1:1105:8102:83477 2:N:0:ATCTCG
GGAATATTGCACAATGGGCGCAAGCCTGATGCAGCCATGCCGCGTGTGTGAAGAAGGCTC
TAGGGTTGTAAAGCACTTTCAGCAGTGAGGAAAGCTTGTTGG
>ZSR.D_1961:D00780:73:HLVCNBCXX:1:1105:10581:83424 2:N:0:ATCTCG
GGAATATTGCACAATGGGCGCAAGCCTGATGCAGCCATGCCGCGTGTGTGAAGAAGGCCT
TCGGGTTGTAAAGCACTTTCAGCGAGGAGGAAGGGTTAGTAGTTAATACCTGCTAGCTTT
GACGTTACTCGCAGAAG
>ZSR.D_1962:D00780:73:HLVCNBCXX:1:1105:11624:83371 2:N:0:ATCTCG
GGAATATTGCACAATGGGGGAAACCCTGATGCAGCAACGCCGCGTGGAGGATGACACATT
TCGGTGCGTAAACTCCTTTTATATAGGAAGATAATGACGGTACTATATGAATAAGCACCG
GCTAACTCCATGCC
>ZSR.D_1963:D00780:73:HLVCNBCXX:1:1105:15110:83388 2:N:0:ATCTCG
GGAATATTGGTCAATGGAGGCAACTCTGAACCAGCCATGCCGCGTGAAGGAAGACGGTTC
TATGGATTGTAAACTTCTTTTATATACGAAGAACTACGGGTACGTGTACTCGTTTGACGG
TAGTAT
>ZSR.D_1964:D00780:73:HLVCNBCXX:1:1105:19501:83455 2:N:0:ATCTCG
GGAATATTGCACAATGGGCGCAAGCCTGATGCAGCCATGCCGCGTGTGTGAAGAAGGCTC
TAGGGTTGTAAAGCACTTTCAGCAGTGAGGAAAGCTTGTTGGTTAATACCCATCAAGTGT
GACGTTAACTGCAGAAG
>ZSR.D_1965:D00780:73:HLVCNBCXX:1:1105:3049:83658 2:N:0:ATCTCG
GGAATATTGCACAATGGGCGCAAGCCTGATGCAGCCATGCCGCGTGTGTGAAGAAGGCTT
TCGGGTTGTAAAGCACTTTCATCAGTGAGGAAAGGTTGATGGTTAATACCCATTAACTGT
GACGTTAACTGAAGAAGAAGCA
>ZSR.D_1966:D00780:73:HLVCNBCXX:1:1105:11760:83738 2:N:0:ATCTCG
GGAATATTGCACAATGGGCGCAAGCCTGATGCAGCCATGCCGCGTGTGTGAAGAAGGCTC
TAGGGTTGTAAAGCACTTTCAGCAGTGAGGAAAGCTTGTTGGTTAATAGCCATCAAGTGT
GACGTT
>ZSR.D_1967:D00780:73:HLVCNBCXX:1:1105:18195:83546 2:N:0:ATCTCG
GGAATATTGCACAATGGGCGCAAGCCTGATGCAGCCATGCCGCGTGTGTGAAGAAGGCCT
TCGGGTTGTAAAGCACTTTCAGCGAGGAGGAAGGGTTAGTAGTTAATACCTGCTAGCTTT
GACGTT
>ZSR.D_1968:D00780:73:HLVCNBCXX:1:1105:2887:83839 2:N:0:ATCTCG
GGAATATTGCACAATGGGCGAAAGCCTGATGCAGCAATGCCGCGTGGAGGATGACGCATC
TAGGTGTGTAAACTCCTTTTATATGAGAAGATAATGACGGTATCATATGAATAAGCACCG
GCTAACTCCGTGC
>ZSR.D_1969:D00780:73:HLVCNBCXX:1:1105:4197:83790 2:N:0:ATCTCG
GGAATATTGGACAATGGGCGCAAGCCTGATCCAGCAATGCCGCGTGTGTGAAGAAGGCCC
TAGGGTCGTAAAGCACTTTCAATTGAGAAGAAAGGTTATAGGTTAATACCCTATGATTTT
GACGGTATCAATACAAG
>ZSR.D_1970:D00780:73:HLVCNBCXX:1:1105:9825:83916 2:N:0:ATCTCG
GGAATATTGCACAATGGGCGCAAGCCTGATGCAGCCATGCCGCGTGTGTGAAGAAGGCTC
TAGGGTTGTAAAGCACTTTCAGCAGTGAGGAAAGCTTGTTGG
>ZSR.D_1971:D00780:73:HLVCNBCXX:1:1105:2282:84065 2:N:0:ATCTCG
GGAATATTGGACAATGGGCGAAAGCCTGATCCAGCAATACCGCGTGTGTGAAGAAGGCCC
GAGGGTTGTAAAGCACTTTCAATTGTGAAGAGGGGATAGTTAGTTAATACCTGTCTATCC
TGACGTTAACTTTAGAAGAA
>ZSR.D_1972:D00780:73:HLVCNBCXX:1:1105:5316:84224 2:N:0:ATCTCG
GGAATATTGCACAATGGGCGCAAGCCTGATGCAGCCATGCCGCGTGTGTGAAGAAGGCTC
TAGGGTTGTAAAGCACTTTCAGCAGTGAGGAAAGCTTGTTGGTTAATAGCCATCAAGTGT
GACGTTAA
>ZSR.D_1973:D00780:73:HLVCNBCXX:1:1105:6610:84025 2:N:0:ATCTCG
GGAATATTGGACAATGGGCGCAAGCCTGATCCAGCCATGCCGCGTGTGTGAAGAAGGCTT
TCGGGTTGTAAAGCACTTTCAGTCGGGAGGAAGGCTGCCTAG
>ZSR.D_1974:D00780:73:HLVCNBCXX:1:1105:8767:84039 2:N:0:ATCTCG
GGAATATTGGACAATGGGCGAAAGCCTGATCCAGCAATACCGCGTGTGTGAAGAAGGCCC
GAGGGTTGTAAAGCACTTTCAATTGTGAAGAGGGGATAGTTA
>ZSR.D_1975:D00780:73:HLVCNBCXX:1:1105:10828:84214 2:N:0:ATCTCG
GGAATATTGCACAATGGGGGAAACCCTGATGCAGCAACGCCGCGTGGAGGATGACACATT
TCGGTGCGTAAACTCCTTTTATATAGGAAGATAATGACGGTACTATATGAATAAGCGCCG
GCTAACTCCGTGCCAGC
>ZSR.D_1976:D00780:73:HLVCNBCXX:1:1105:1155:84392 2:N:0:ATCTCG
GGAATATTGGACAATGGGCGAAAGCCTGATCCAGCAATGCCATGTGTGTGAAGAAGGCTC
TAGGGTTGTAAAGCACTTTAGTTGGGGAGGAAAGCTTATGAGTTAATAGCTCATGAGAAG
GACGTTAC
>ZSR.D_1977:D00780:73:HLVCNBCXX:1:1105:5130:84333 2:N:0:ATCTCG
GGAATATTGCACAATGGGGGAAACCCTGATGCAGCAACGCCGCGTGGAGGATGACACATT
TCGGTGCGTAAACTCCTTTTATATAGGAAGATAATGACGGTACTATATGAATAAGCACC
>ZSR.D_1978:D00780:73:HLVCNBCXX:1:1105:14693:84396 2:N:0:ATCTCG
GGAATATTGCACAATGGGCGCAAGCCTGATGCAGCCATGCCGCGTGTGTGAAGAAGGCCT
TCGGGTTGTAAAGCACTTTCAGCAGTGAGGAAGGTGGTAAGATTAATACTCTTATCATTT
GACGTTAGCTGCAG
>ZSR.D_1979:D00780:73:HLVCNBCXX:1:1105:18263:84256 2:N:0:ATCTCG
GGAATATTGCACAATGGGCGCAAGCCTGATGCAGCCATGCCGCGTGTGTGAAGAAGGCCT
TCGGGTTGTAAAGCACTTTCAGCGAGGAGGAAGGGTTAGTAGTTAATACCTGCTAGCTTT
GACGTT
>ZSR.D_1980:D00780:73:HLVCNBCXX:1:1105:18775:84402 2:N:0:ATCTCG
AGAATCATTCACAATGGGGGCAACCCTGATGGTGCAACGCCGCGTGGAGGATGAAGGCCC
TAGGGTCGTAAACTCCTGTCATATGAGAGTAAGGCTTATGTGTTAATAGCATATAAGTTT
GATAGT
>ZSR.D_1981:D00780:73:HLVCNBCXX:1:1105:5053:84557 2:N:0:ATCTCG
GGAATATTGCACAATGGGCGCAAGCCTGATGCAGCCATGCCGCGTGTGTGAAGAAGGCTC
TAGGGTTGTAAAGCACTTTCAGCAGTGAGGAAAGCTTGTTGGTTAATAGCCATC
>ZSR.D_1982:D00780:73:HLVCNBCXX:1:1105:5816:84653 2:N:0:ATCTCG
GGAATATTGCACAATGGGGGAAACCCTGATGCAGCAACGCCGCGTGGAGGATGACACATT
TCGGTGCGTAAACTCCTTTTATATAGGAAGATAATGACGGTACTATATGAATAAGCGCCG
GCTAAC
>ZSR.D_1983:D00780:73:HLVCNBCXX:1:1105:8407:84555 2:N:0:ATCTCG
GGAATCTTGGACAATGGGGGCAACCCTGATCCAGCCATGCCGCGTGAGTGATGAAGGCCC
TAGGGTCGTAAAGCTCTTTCGCCTGTGAAGATAATGACGGTA
>ZSR.D_1984:D00780:73:HLVCNBCXX:1:1105:8687:84539 2:N:0:ATCTCG
GGAATATTGCACAATGGGGGAAACCCTGATGCAGCAACGCCGCGTGGAGGATGACACATT
TCGGTGCGTAAACTCCTTTTATATAGGAAGATAATGACGGTA
>ZSR.D_1985:D00780:73:HLVCNBCXX:1:1105:20027:84621 2:N:0:ATCTCG
GGAATATTGCACAATGGAGGCAACTCTGATGCAGCAATGCCGCGTGTGTGAAGAAGGCCT
TAGGGTTGTAAAGCACTTTCAATAGTGAGGAAAAGGTTAAGGTTAATACCCTTGACCCCT
GACGTTAACTATAGAAGAAGCACCGGCTA
>ZSR.D_1986:D00780:73:HLVCNBCXX:1:1105:21024:84699 2:N:0:ATCTCG
GGAATATTGCACAATGGGCGCAAGCCTGATGCAGCCATGCCGCGTGTGTGAAGAAGGCTC
TAGGGTTGTAAAGCACTTTCAGCAGTGAGGAAAGCTTGTTGGTTAATACCCATCAAGTGT
GACGTT
>ZSR.D_1987:D00780:73:HLVCNBCXX:1:1105:8270:84899 2:N:0:ATCTCG
GGAATATTGGACAATGGGGGCAACCCTGATCCAGCAATGCCACGTGTGTGAAGAAGGCCT
GAGGGTTGTAAAGCACTTTAGTCAGGGAGGAAGGCTCTGTGGTTAATAGCCATGGGGATT
GACGTTACCTGAAGAATAAGCACCGGCT
>ZSR.D_1988:D00780:73:HLVCNBCXX:1:1105:8748:84764 2:N:0:ATCTCG
GGAATATTGCACAATGGGCGCAAGCCTGATGCAGCCATGCCGCGTGTGTGAAGAAGGCTC
TAGGGTTGTAAAGCACTTTCAGCAGTGAGGAAAGCTTGTTGGTTAATACCCATCAAGTGT
GACGTT
>ZSR.D_1989:D00780:73:HLVCNBCXX:1:1105:9973:84830 2:N:0:ATCTCG
GGAATATTGCACAATGGGCGCAAGCCTGATGCAGCCATGCCGCGTGTGTGAAGAAGGCTC
TAGGGTTGTAAAGCACTTTCAGCAGTGAGGAAAGCTTGTTGG
>ZSR.D_1990:D00780:73:HLVCNBCXX:1:1105:13559:84778 2:N:0:ATCTCG
GGAATATTGCACAATGGGCGCAAGCCTGATGCAGCCATGCCGCGTGTGTGAAGAAGGCTC
TAGGGTTGTAAAGCACTTTCAGCAGTGAGGAAAGCTTGTTGGTTAATAGCCATCAAGTGT
GACGTTAACAGCA
>ZSR.D_1991:D00780:73:HLVCNBCXX:1:1105:3343:85152 2:N:0:ATCTCG
GGAATATTGCACAATGGGGGAAACCCTGATGCAGCAACGCCGCGTGGAGGATGACACATT
TCGGTGCGTAAACTCCTTTTATATAGGAAGATAATGACGGTACTATATGAATAAGCACCG
GCTAACTCC
>ZSR.D_1992:D00780:73:HLVCNBCXX:1:1105:7117:85197 2:N:0:ATCTCG
GGAATATTGCACAATGGGCGAAAGCCTGATGCAGCCATGCCGCGTGTGTGAAGAAGGCTC
TAGGGTTGTAAAGCACTTTCAGTAGGGAGGAAAGGTTGAAGGTTAATACCCTTTGGCTGT
GACGTTACCTACAGAAGAA
>ZSR.D_1993:D00780:73:HLVCNBCXX:1:1105:7762:85047 2:N:0:ATCTCG
GGAATATTGGGCAATGGGCGAAAGCCTGATCCAGCAATACCGCGTGTGTGAAGAAGGCCC
GAGGGTTGTAAAGCACTTTCAATTGTGAAGAGGGGATAGTTA
>ZSR.D_1994:D00780:73:HLVCNBCXX:1:1105:10396:85186 2:N:0:ATCTCG
GGAATATTGCACAATGGGCGCAAGCCTGATGCAGCCATGCCGCGTGTGTGAAGAAGGCTC
TAGGGTTGTAAAGCACTTTCAGCAGTGAGGAAAGCTTGTTGGTT
>ZSR.D_1995:D00780:73:HLVCNBCXX:1:1105:12022:85192 2:N:0:ATCTCG
GGAATATTGCACAATGGGCGCAAGCCTGATGCAGCCATGCCGCGTGTGTGAAGAAGGCCT
TCGGGTTGTAAAGCACTTTCAGCGAGGAGGAAGGGTTAGTAGTTAATACCTGCTAGCTTT
>ZSR.D_1996:D00780:73:HLVCNBCXX:1:1105:15671:85160 2:N:0:ATCTCG
GGAATATTGCACAATGGGCGCAAGCCTGATGCAGCCATGCCGCGTGTGTGAAGAAGGCTC
TAGGGTTGTAAAGCACTTTCAGCAGTGAGGAAAGCTTGTTGGTTAATACCCATCAAGTGT
GACGTTAAC
>ZSR.D_1997:D00780:73:HLVCNBCXX:1:1105:15970:85221 2:N:0:ATCTCG
GGAATATTGGACAATGGGCGAAAGCCTGATCCAGCAATACCGCGTGTGTGAAGAAGGCCC
GAGGGTTGTAAAGCACTTTCAATTGTGAAGAGGGGATAGTTAGTTAATACCTGTCTATC
>ZSR.D_1998:D00780:73:HLVCNBCXX:1:1105:3246:85457 2:N:0:ATCTCG
GGAATATTGGACAATGGGGGCAACCCTGATCCAGCCATGCCGCGTGTGTGAAGAAGGCCT
TCGGGTTGTAAAGCACTTTCAGTGAGGAAGAAGGCCTGCGGGTTAATAGCCGGCAGGAAG
GACATCACT
>ZSR.D_1999:D00780:73:HLVCNBCXX:1:1105:6779:85439 2:N:0:ATCTCG
GGAATATTGCACAATGGGCGAAAGCCTGATGCAGCCATGCCGCGTGTGTGAAGAAGGCTC
TAGGGTCGTAAAGCACTTTCAGTAGGGAGGAAAGGAGTGTAG
>ZSR.D_2000:D00780:73:HLVCNBCXX:1:1105:6814:85466 2:N:0:ATCTCG
GGAATATTGCACAATGGGCGCAAGCCTGATGCAGCCATGCCGCGTGTGTGAAGAAGGCTC
TAGGGTTGTAAAGCACTTTCAGCAGTGAGGAAAGGTTAGTAGTTAATA
>ZSR.D_2001:D00780:73:HLVCNBCXX:1:1105:7444:85459 2:N:0:ATCTCG
GGAATATTGCGCAATGGGGGAAACCCTGACGCAGCAATGCCGCGTGAGTGAGGAAGGCCT
TCGGGTTGTAAAGCTCTGTCAGATAGGAAGAAACCCTCTTGG
>ZSR.D_2002:D00780:73:HLVCNBCXX:1:1105:12510:85336 2:N:0:ATCTCG
GGAATATTGCACAATGGGCGAAAGCCTGATGCAGCAATGCCGCGTGGAGGATGACGCATC
TAGGTGTGTAAACTCCTTTTATATGAGAAGATAATGACGGTATCATATGAATAAGCACC
>ZSR.D_2003:D00780:73:HLVCNBCXX:1:1105:14469:85410 2:N:0:ATCTCG
GGAATATTGCACAATGGGGGAAACCCTGATGCAGCAACGCCGCGTGGAGGATGACACATT
TCGGTGCGTAAACTCCTTTTATATAGGAAGATAATGACGGTACTATATGAATAAGCACCG
GCTAAC
>ZSR.D_2004:D00780:73:HLVCNBCXX:1:1105:14873:85340 2:N:0:ATCTCG
GGAATATTGGACAATGGGCGAAAGCCTGATCCAGCAATACCGCGTGTGTGAAGAAGGCCC
GAGGGTTGTAAAGCACTTTCAATTGTGAAGAGGGGATAGTTAGTTAATACCTGTCTATC
>ZSR.D_2005:D00780:73:HLVCNBCXX:1:1105:16589:85253 2:N:0:ATCTCG
GGAATATTGCACAATGGGGGAAACCCTGATGCAGCAACGCCGCGTGGAGGATGACACATT
TCGGTGCGTAAACTCCTTTTATATAGGAAGATAATGACGGTACTATATGAATAAGCACCG
GCTAAC
>ZSR.D_2006:D00780:73:HLVCNBCXX:1:1105:4849:85717 2:N:0:ATCTCG
GGAATCTTGGACAATGGGGGCAACCCTGATCCAGCCATGCCGCGTGAGTGATGAAGGCCC
TAGGGTCGTAAAGCTCTTTCGCCTGTGAAGATAATGACGGTAGCAGGTAAAGAAACCCCG
>ZSR.D_2007:D00780:73:HLVCNBCXX:1:1105:9235:85555 2:N:0:ATCTCG
GGAATATTGCACAATGGGGGAAACCCTGATGCAGCCATGCCGCGTGTGTGAAGAAGGCCT
TCGGGTTGTAAAGCACTTTCAGTGGGGAGGAAAGGGTGATGC
>ZSR.D_2008:D00780:73:HLVCNBCXX:1:1105:13598:85507 2:N:0:ATCTCG
GGAATATTGCACAATGGGGGAAACCCTGATGCAGCAACGCCGCGTGGAGGATGACACATT
TCGGTGCGTAAACTCCTTTTATATAGGAAGATAATGACGGTACTATATGAATAAGCACCG
GCTAAC
>ZSR.D_2009:D00780:73:HLVCNBCXX:1:1105:20127:85590 2:N:0:ATCTCG
GGAATATTGCACAATGGGCGCAAGCCTGATGCAGCCATGCCGCGTGTGTGAAGAAGGCTC
TAGGGTTGTAAAGCACTTTCAGCAGTGAGGAAAGCTTGTTGGTTAATACCCATCAAGTGT
GACGTT
>ZSR.D_2010:D00780:73:HLVCNBCXX:1:1105:20489:85610 2:N:0:ATCTCG
GGAATATTGCACAATGGGCGCAAGCCTGATGCAGCCATGCCGCGTGTGTGAAGAAGGCTT
TCGGGTTGTAAAGCACTTTCATCAGTGAGGAAAGGTTGATGGTTAATACCCATTAACTGT
GACGTT
>ZSR.D_2011:D00780:73:HLVCNBCXX:1:1105:4827:85904 2:N:0:ATCTCG
GGAATATTGCACAATGGGCGAAAGCCTGATGCAGCCATGCCGCGTGTGTGAAGAAGGCTC
TAGGGTTGTAAAGCACTTTCAGTAGGGAGGAAAGGTTGAAGGTTAATACCCTTTGGCTGT
G
>ZSR.D_2012:D00780:73:HLVCNBCXX:1:1105:5498:85781 2:N:0:ATCTCG
GGAATATTGGACAATGGGCGCAAGCCTGATCCAGCCATGCCGCGTGTGTGAAGAAGGCTT
TCGGGTTGTAAAGCACTTTCAGTCGGGAGGAAGGCTGCCTGGTTAATACCCAGGTAGATT
GACGTT
>ZSR.D_2013:D00780:73:HLVCNBCXX:1:1105:7852:85922 2:N:0:ATCTCG
GAATATTGCACAATGGGCGAAAGCCTGATGCAGCCATGCCGCGTGTGTGAAGAAGGCTCT
AGGGTTGTAAAGCACTTTCAGTAGGGAGGAAAGGTTGATGGT
>ZSR.D_2014:D00780:73:HLVCNBCXX:1:1105:13237:85848 2:N:0:ATCTCG
GGAATATTGGGCAATGGACGCAAGTCTGACCCAGCCATGCCGCGTGCAGGAAGACTGCCC
TATGGGTTGTAAACTGCTTTTTTACGGGAAGAATAAGGGGTACGAGTACCCTGGTGACGG
TA
>ZSR.D_2015:D00780:73:HLVCNBCXX:1:1105:16967:85867 2:N:0:ATCTCG
GGAATATTGGACAATGGGCGCAAGCCTGATCCAGCCATGCCGCGTGTGTGAAGAAGGCTT
TCGGGTTGTAAAGCACTTTCAGTCGGGAGGAAGGCTGCCTAGTTAATACCTAGGTAGATT
GACGTT
>ZSR.D_2016:D00780:73:HLVCNBCXX:1:1105:17141:85916 2:N:0:ATCTCG
GGAATATTGGACAATGGGCGCAAGCCTGATCCAGCAATACCGCGTGTGTGAAGAAGGCCT
TAGGGTTGTAAAGCACTTTTCTGAGTGAAGAAAGGTATAGTATTAATACTACTGTACTGT
G
>ZSR.D_2017:D00780:73:HLVCNBCXX:1:1105:21190:85811 2:N:0:ATCTCG
GGAATATTGCACAATGGGCGAAAGCCTGATGCAGCCATGCCGCGTGTGTGAAGAAGGCTC
TAGGGTTGTAAAGCACTTTCAGTAGGGAGGAAAGGTTGATGGTTAATACCCATTAGCTGT
GACGTT
>ZSR.D_2018:D00780:73:HLVCNBCXX:1:1105:2165:86057 2:N:0:ATCTCG
GGAATATTGCACAATGGGCGCAAGCCTGATGCAGCCATGCCGCGTGTGTGAAGAAGGCTC
TAGGGTTGTAAAGCACTTTCAGCAGTGAGGAAAGCTTGTTGGTTAATACCCATCAAGTGT
GACGTTAACTGCAGAAGAAGCACCGGCTA
>ZSR.D_2019:D00780:73:HLVCNBCXX:1:1105:5691:86128 2:N:0:ATCTCG
GGAATATTGGACAATGGGCGCAAGCCTGATCCAGCAATGCCGCGTGTGTGAAGAAGGCCC
TAGGGTCGTAAAGCACTTTCAATTGAGAAGAAAGGTTATAGGTTAATACCCTATGATTTT
GACGGT
>ZSR.D_2020:D00780:73:HLVCNBCXX:1:1105:6116:86191 2:N:0:ATCTCG
GGAATATTGCACAATGGGGGAAACCCTGATGCAGCAACGCCGCGTGGAGGATGACACATT
CCGGTGCGTAAACTCCTTTTATATAGGAAGATAATGACGGTACTATATGAATAAGCACCG
GCTAAC
>ZSR.D_2021:D00780:73:HLVCNBCXX:1:1105:11361:86213 2:N:0:ATCTCG
GGAATCTTGGACAATGGGGGCAACCCTGATCCAGCCATGCCGCGTGAGTGATGAAGGCCC
TAGGGTCGTAAAGCTCTTTCGCCTGTGAAGATAATGACGGTAGCAGGTAAAGAAACCCCG
GCTAAC
>ZSR.D_2022:D00780:73:HLVCNBCXX:1:1105:11975:86224 2:N:0:ATCTCG
GGAATATTGGACAATGGGCGAAAGCCTGATCCAGCAATACCGCGTGTGTGAAGAAGGCCC
GAGGGTTGTAAAGCACTTTCAATTGTGAAGAGGGGATAGTTAGTTAATACCTGTCTATC
>ZSR.D_2023:D00780:73:HLVCNBCXX:1:1105:12928:86147 2:N:0:ATCTCG
GGAATATTGCACAATGGGGGAAACCCTGATGCAGCCATGCCGCGTGTGTGAAGAAGGCCT
TCGGGTTGTAAAGCACTTTCAGTGGGGAGGAAAGGGTGATGCTTAATACGTATCATCTGT
GACGTT
>ZSR.D_2024:D00780:73:HLVCNBCXX:1:1105:14474:86179 2:N:0:ATCTCG
GGAATTTTCCGCAATGGGCGAAAGCCTGACGGAGCAACGCCGCGTGAGGGATGAAGGCCT
CTGGGCTGTAAACCTCTTTTATCAAGGAAGAAGATCTGACGGTACTTGATGAATAAGCCA
>ZSR.D_2025:D00780:73:HLVCNBCXX:1:1105:14388:86184 2:N:0:ATCTCG
GGAATATTGGACAATGGGCGCAAGCCTGATCCAGCCATGCCGCGTGTGTGATGAAGGCCC
TAGGGTTGTAAAGCACTTTCAACGGTGAAGATAATGACGGTAACCGTAGAAGAAGCTCC
>ZSR.D_2026:D00780:73:HLVCNBCXX:1:1105:14284:86233 2:N:0:ATCTCG
GGAATATTGGACAATGGGCGAAAGCCTGATCCAGCAATGCCATGTGTGTGAAGAAGGCTC
TAGGGTTGTAAAGCACTTTAGTTGGGGAGGAAAGCTTATGAGTTAATAGCTCATGAGAA
>ZSR.D_2027:D00780:73:HLVCNBCXX:1:1105:20262:86247 2:N:0:ATCTCG
GGAATATTGCACAATGGGGGAAACCCTGATGCAGCAACGCCGCGTGGAGGATGACACATT
TCGGTGCGTAAACTCCTTTTATATAGGAAGATAATGACGGTACTATATGAATAAGCACCG
GCTAACTCCGTGCCA
>ZSR.D_2028:D00780:73:HLVCNBCXX:1:1105:20813:86130 2:N:0:ATCTCG
GGAATATTGCACAATGGGGGAAACCCTGATGCAGCAACGCCGCGTGGAGGATGACACATT
TCGGTGCGTAAACTCCTTTTATATAGGAAGATAATGACGGTACTATATGAATAAGCACCG
G
>ZSR.D_2029:D00780:73:HLVCNBCXX:1:1105:2575:86452 2:N:0:ATCTCG
GGAATATTGGACAATGGGCGAAAGCCTGATCCAGCAATACCGCGTGTGTGAAGAAGGCCC
GAGGGTTGTAAAGCACTTTCAATTGTGAAGAGGGGATAGTTAGTTAATACCTGTCTATCC
>ZSR.D_2030:D00780:73:HLVCNBCXX:1:1105:3061:86450 2:N:0:ATCTCG
GGAATATTGCACAATGGGGGAAACCCTGATGCAGCAACGCCGCGTGGAGGATGACACATT
TCGGTGCGTAAACTCCTTTTATATAGGAAGATAATGACGGTACTATATGAATAAGCACCG
GCTAACTCCGTGCCAGC
>ZSR.D_2031:D00780:73:HLVCNBCXX:1:1105:8017:86306 2:N:0:ATCTCG
GGAATATTGCACAATGGGCGCAAGCCTGATGCAGCCATGCCGCGTGTGTGAAGAAGGCCT
TCGGGTTGTAAAGCACTTTCAGCGAGGAGGAAGGGTTAGTAG
>ZSR.D_2032:D00780:73:HLVCNBCXX:1:1105:8747:86402 2:N:0:ATCTCG
GGAATATTGCACAATGGGCGCAAGCCTGATGCAGCCATGCCGCGTGTGTGAAGAAGGCTT
TCGGGTTGTAAAGCACTTTCATCAGTGAGGAAAGGTTGATGGTTAATACCCATTAACTGT
GACGTTA
>ZSR.D_2033:D00780:73:HLVCNBCXX:1:1105:10587:86411 2:N:0:ATCTCG
GGAATATTGCACAATGGGGGGAACCCTGATGCAGCCATGCCGCGTGTGTGAAGAAGGCCC
TAGGGTTGTAAAGCACTTTCAGCAGTGAGGAAAGGTGTGTGGTTAATACCCACATACTGT
GACGTTAACTGCA
>ZSR.D_2034:D00780:73:HLVCNBCXX:1:1105:12225:86265 2:N:0:ATCTCG
GGAATATTGCACAATGGGCGCAAGCCTGATGCAGCCATGCCGCGTGTGTGAAGAAGGCCT
TCGGGTTGTAAAGCACTTTCAGCGAGGAGGAAGGGTTAGTAGTTAATACCTGCTAGCTTT
GACGTTACTCGCAG
>ZSR.D_2035:D00780:73:HLVCNBCXX:1:1105:13716:86390 2:N:0:ATCTCG
GGAATATTGCACAATGGGCGCAAGCCTGATGCAGCCATGCCGCGTGTGTGAAGAAGGCTC
TAGGGTTGTAAAGCACTTTCAGCAGTGAGGAAAGGTTAGTAGTTAATACCTGCTAGCTGT
GACGTT
>ZSR.D_2036:D00780:73:HLVCNBCXX:1:1105:14207:86371 2:N:0:ATCTCG
GGAATATTGCACAATGGGCGCAAGCCTGATGCAGCCATGCCGCGTGTGTGAAGAAGGCCT
TCGGGTTGTAAAGCACTTTCAGCGAGGAGGAAGGGTTAGTAGTTAATACCTGCTAGCTTT
GACGTTAC
>ZSR.D_2037:D00780:73:HLVCNBCXX:1:1105:17085:86444 2:N:0:ATCTCG
GGAATATTGGACAATGGGGGCAACCCTGATCCAGCAATGCCGCGTGAATGAAGAAGGCCT
TAGGGTTGTAAAGTTCTTTCAACTGTGACGATGATGACGGTAGCAGTAGAAGAAGCCCCG
GCTAACGCCGTGCCAGC
>ZSR.D_2038:D00780:73:HLVCNBCXX:1:1105:6983:86553 2:N:0:ATCTCG
GGAATATTGCACAATGGGGGAAACCCTGATGCAGCAACGCCGCGTGGAGGATGACACATT
TCGGTGCGTAAACTCCTTTTATATAGGAAGATAATGACGGTAATATATGAATAAGCACCG
GCTAACTC
>ZSR.D_2039:D00780:73:HLVCNBCXX:1:1105:7168:86504 2:N:0:ATCTCG
GGAATATTGCACAATGGGCGCAAGCCTGATGCAGCCATGCCGCGTGTGTGAAGAAGGCTC
TAGGGTTGTAAAGCACTTTCAGCAGTGAGGAAAGCTTGTTGG
>ZSR.D_2040:D00780:73:HLVCNBCXX:1:1105:9423:86537 2:N:0:ATCTCG
GGAATCTTGGACAATGGGCGCAAGCCTGATCCAGCCATGCCGCGTGAGTGATGAAGGCCC
TAGGGTCGTAAAGCTCTTTCGCCAGGGATGATAATGACAGTACCTGGTAAAGAAACCCCG
GCTAAC
>ZSR.D_2041:D00780:73:HLVCNBCXX:1:1105:9415:86600 2:N:0:ATCTCG
GGAATATTGCACAATGGGCGCAAGCCTGATGCAGCCATGCCGCGTGTGTGAAGAAGGCTC
TAGGGTTGTAAAGCACTTTCAGCAGTGAGGAAAGCTTGTTGGTTAATAGCCATCAAGTGT
GACGTT
>ZSR.D_2042:D00780:73:HLVCNBCXX:1:1105:16262:86562 2:N:0:ATCTCG
GGAATATTGCACAATGGGCGCAAGCCTGATGCAGCCATGCCGCGTGTGTGAAGAAGGCTC
TAGGGTTGTAAAGCACTTTCAGTAGGGAGGAAGGCCTCGTAGTTAATACCTGCGAGGATT
GACGTT
>ZSR.D_2043:D00780:73:HLVCNBCXX:1:1105:19829:86651 2:N:0:ATCTCG
GGAATATTGCACAATGGGGGAAACCCTGATGCAGCCATGCCGCGTGTGTGAAGAAGGCCC
TAGGGTTGTAAAGCACTTTCAGCAGTGAGGAAAGGTGTGTGGTTAATACCCACATACTGT
GACGTT
>ZSR.D_2044:D00780:73:HLVCNBCXX:1:1105:3283:86939 2:N:0:ATCTCG
GGAATATTGCACAATGGGCGCAAGCCTGATGCAGCCATGCCGCGTGTGTGAAGAAGGCCT
TCGGGTTGTAAAGCACTTTCAGCGAGGAGGAAGGGTTAGTAGTTAATACCTGCTAGCTTT
GACGTTACTCGCAGAAGAAGCACCG
>ZSR.D_2045:D00780:73:HLVCNBCXX:1:1105:3996:86965 2:N:0:ATCTCG
GGAATATTGCACAATGGGGGAAACCCTGATGCAGCCATGCCGCGTGTGTGAAGAAGGCCT
TCGGGTTGTAAAGCACTTTCAGCGAGGAGGAAAGGGTGTAAGTTAATACCTTACATCTGT
GACGTTACTC
>ZSR.D_2046:D00780:73:HLVCNBCXX:1:1105:4666:86877 2:N:0:ATCTCG
GGAATCTTGGACAATGGGGGCAACCCTGATCCAGCCATGCCGCGTGAGTGATGAAGGCCC
TAGGGTCGTAAAGCTCTTTCGCCTGTGAAGATAATGACGGTAGCAGGTAAAGAAACCCC
>ZSR.D_2047:D00780:73:HLVCNBCXX:1:1105:4721:86965 2:N:0:ATCTCG
GGAATATTGCACAATGGGCGAAAGCCTGATGCAGCCATGCCGCGTGTGTGAAGAAGGCTC
TAGGGTCGTAAAGCACTTTCAGTAGGGAGGAAAGGAGTGTAGTTAATACCTGCATTCTGT
GACGTTACCTACAGAA
>ZSR.D_2048:D00780:73:HLVCNBCXX:1:1105:7432:86920 2:N:0:ATCTCG
GGAATATTGGACAATGGGCGAAAGCCTGATCCAGCAATACCGCGTGTGTGAAGAAGGCCC
GAGGGTTGTAAAGCACTTTCAATTGTGAAGAGGGGATAGTTA
>ZSR.D_2049:D00780:73:HLVCNBCXX:1:1105:8020:86851 2:N:0:ATCTCG
GGAATATTGCACAATGGGGGGAACCCTGATGCAGCCATGCCGCGTGTGTGAAGAAGGCCC
TAGGGTTGTAAAGCACTTTCAGCAGTGAGGAAAGGTGTGTGG
>ZSR.D_2050:D00780:73:HLVCNBCXX:1:1105:12097:86916 2:N:0:ATCTCG
GGAATATTGGTCAATGGGCGAGAGCCTGAACCAGCCATGCCGCGTGCAGGAAGACGGCCT
TCTGGGTTGTAAACTGCTTTTATACGGGAAGAAAACGACCATGCGTGGTCAATTGACGGT
ACCGTA
>ZSR.D_2051:D00780:73:HLVCNBCXX:1:1105:12282:86908 2:N:0:ATCTCG
GGAATATTGCACAATGGGCGCAAGCCTGATGCAGCCATGCCGCGTGTGTGAAGAAGGCCT
TCGGGTTGTAAAGCACTTTCAGCGAGGAGGAAGGGTTAGTAG
>ZSR.D_2052:D00780:73:HLVCNBCXX:1:1105:13126:86817 2:N:0:ATCTCG
GGAATATTGCACAATGGGGGAAACCCTGATGCAGCAACGCCGCGTGGAGGATGACACATT
TCGGTGCGTAAACTCCTTTTATATAGGAAGATAATGACGGTACTATATGAATAAGCACCG
GCTAAC
>ZSR.D_2053:D00780:73:HLVCNBCXX:1:1105:16876:86937 2:N:0:ATCTCG
GGAATATTGGACAATGGGCGAAAGCCTGATCCAGCAATGCCATGTGTGTGAAGAAGGCTC
TAGGGTTGTAAAGCACTTTAGTTGGGGAGGAAAGCTTATGAGTTAATAGCTCATGAGAAG
GACGTTACCCAAAGAAT
>ZSR.D_2054:D00780:73:HLVCNBCXX:1:1105:18730:86941 2:N:0:ATCTCG
GGAATATTGGACAATGGGCGAAAGCCTGATCCAGCAATACCGCGTGTGTGAAGAAGGCCC
GAGGGTTGTAAAGCACTTTCAATTGTGAAGAGGGGATAGTTAGTTAATACCTGTCTATCC
TGACGT
>ZSR.D_2055:D00780:73:HLVCNBCXX:1:1105:20640:86785 2:N:0:ATCTCG
GGAATATTGCACAATGGGCGCAAGCCTGATGCAGCCATGCCGCGTGTGTGAAGAAGGCCT
TCGGGTTGTAAAGCACTTTCAGCGAGGAGGAAGGGTTAGTAGTTAATACCTGCTAGCTTT
GACGTTACTCGCAGAAGAAGCACCGGCTGACTCCGT
>ZSR.D_2056:D00780:73:HLVCNBCXX:1:1105:1914:87087 2:N:0:ATCTCG
GGAATATTGCACAATGGGCGCAAGCCTGATGCAGCCATGCCGCGTGTGTGAAGAAGGCTT
TCGGGTTGTAAAGCACTTTCATCAGTGAGGAAAGGTTGATGGTTAATACCCATTAACTGT
GACGTT
>ZSR.D_2057:D00780:73:HLVCNBCXX:1:1105:3813:87245 2:N:0:ATCTCG
GGAATATTGGACAATGGGCGCAAGCCTGATCCAGCCATGCCGCGTGTGTGAAGAAGGCTT
TCGGGTTGTAAAGCACTTTCAGTCGGGAGGAAGGCTGCCTAGTTAATACCTAGGTAGATT
GACGTTACCGACA
>ZSR.D_2058:D00780:73:HLVCNBCXX:1:1105:7346:87200 2:N:0:ATCTCG
GGAATATTGGACAATGGGGGCAACCCTGATCCAGCAATGCCACGTGTGTGAAGAAGGCCT
GAGGGTTGTAAAGCACTTTAGCCAGGGAGGAAAGTTATGCTGTTAATAGCGGCATGATGT
GACGTT
>ZSR.D_2059:D00780:73:HLVCNBCXX:1:1105:9182:87057 2:N:0:ATCTCG
GGAATATTGGACAATGGGGGCAACCCTGATCCAGCAATGCCACGTGTGTGAAGAAGGCCT
GAGGGTTGTAAAGCACTTTAGTCAGGGAGGAAGGCTCTGTGG
>ZSR.D_2060:D00780:73:HLVCNBCXX:1:1105:14877:87205 2:N:0:ATCTCG
GGAATATTGCACAATGGGGGAAACCCTGATGCAGCCATGCCGCGTGTGTGAAGAAGGCCT
TCGGGTTGTAAAGCACTTTCAGTGGGGAGGAAAGGGTGATGCTTAATACGTATCATCTG
>ZSR.D_2061:D00780:73:HLVCNBCXX:1:1105:16732:87094 2:N:0:ATCTCG
GGAATATTGCACAATGGGGGAAACCCTGATGCAGCAACGCCGCGTGGAGGATGACACATT
TCGGTGCGTAAACTCCTTTTATATAGGAAGATAATGACGGTACTATATGAATAAGCACCG
GCTAAC
>ZSR.D_2062:D00780:73:HLVCNBCXX:1:1105:17210:87223 2:N:0:ATCTCG
GGAATATTGCACAATGGGCGCAAGCCTGATGCAGCCATGCCGCGTGTGTGAAGAAGGCTC
TAGGGTTGTAAAGCACTTTCAGCAGTGAGGAAAGCTTGTTGGTTAATAGCCATCAAGTGT
GACGTTAACTGCAGAAGAA
>ZSR.D_2063:D00780:73:HLVCNBCXX:1:1105:19396:87216 2:N:0:ATCTCG
GGAATATTGCACAATGGGCGCAAGCCTGATGCAGCCATGCCGCGTGTGTGAAGAAGGCCT
TCGGGTTGTAAAGCACTTTCAGCGAGGAGGAAGGGTTAGTAGTTAATACCTGCTAGCTTT
GACGTTACTCGCA
>ZSR.D_2064:D00780:73:HLVCNBCXX:1:1105:4382:87359 2:N:0:ATCTCG
GGAATCTTGGACAATGGGCGCAAGCCTGATCCAGCCATGCCGCGTGAGTGATGAAGGCCC
TAGGGTCGTAAAGCTCTTTCGCCAGAGATGATAATGACAGTATCTGGTAAAGAAACCCCG
GCTAACTCCGTGCCAGCAGCCGCGGTAA
>ZSR.D_2065:D00780:73:HLVCNBCXX:1:1105:8817:87271 2:N:0:ATCTCG
GGAATATTGGTCAATGGGCGAGAGCCTGAACCAGCCATGCCGCGTGCAGGATGACGGCCT
TCTGGGTTGTAAACTGCTTTTATATGGGAAGAAAAAGCTCAT
>ZSR.D_2066:D00780:73:HLVCNBCXX:1:1105:8782:87414 2:N:0:ATCTCG
GGAATATTGCACAATGGGCGCAAGCCTGATGCAGCCATGCCGCGTGTGTGAAGAAGGCTT
TCGGGTTGTAAAGCACTTTCATCAGTGAGGAAAGGTTGATGGTTAATACCCATTAACTGT
GACGTTAACTGAAGAAGA
>ZSR.D_2067:D00780:73:HLVCNBCXX:1:1105:9584:87398 2:N:0:ATCTCG
GGAATATTGCACAATGGGCGCAAGCCTGATGCAGCCATGCCGCGTGTGTGAAGAAGGCTT
TCGGGTTGTAAAGCACTTTCATCAGTGAGGAAAGGTTGATGGTTAATACCCATTAACTGT
GACGTTAA
>ZSR.D_2068:D00780:73:HLVCNBCXX:1:1105:13181:87444 2:N:0:ATCTCG
GGAATATTGCACAATGGGCGCAAGCCTGATGCAGCCATGCCGCGTGTGTGAAGAAGGCCT
TCGGGTTGTAAAGCACTTTCAGCAGTGAGGAAGGCGGGTACGTTAATAGCGTATTCGTTT
GACGTTAGC
>ZSR.D_2069:D00780:73:HLVCNBCXX:1:1105:3187:87516 2:N:0:ATCTCG
GGAATATTGGACAATGGGGGCAACCCTGATCCAGCAATGCCACGTGTGTGAAGAAGGCCT
GAGGGTTGTAAAGCACTTTAGTCAGGGAGGAAGGCTCTGTGGTTAATAGCCATGGGGATT
GACGTT
[truncated: 33,196,449 more chars]
