# Supplementary material for: Zooplankton as a potential vector for white band disease transmission in the endangered coral, Acropora cervicornis
Source: PeerJ. 2017 Jul 7;5:e3502. doi: 10.7717/peerj.3502 (PMC5502091; doi:10.7717/peerj.3502)
Supplement: Supplemental Information 1 [file peerj-05-3502-s001.zip › Certner_Supplementary_PeerJ/WBD_Pool_E.fasta]

>ZSR.E_1:D00780:73:HLVCNBCXX:1:1105:1776:2228 2:N:0:ATCTCG
GGAATATTGCACAATGGAGGAAACTCTGATGCAGCAACGCCGCGTGGAGGATGACACTTT
TCGGAGCGTAAACTCCTTTTATATAGGAAGATAATGACGGTACTATATGAATAAGCACCG
GCTAACTCCGTGCCAGCA
>ZSR.E_2:D00780:73:HLVCNBCXX:1:1105:1845:2250 2:N:0:ATCTCG
GGAATATTGCACAATGGGCGCAAGCCTGATGCAGCCATGCCGCGTGTGTGAAGAAGGCCT
TCGGGTTGTAAAGCACTTTCAGTCGTGAGGAAGGTAGTGTAGTTAATAGCTGCATTACTT
GACGTTAGCGACAGAA
>ZSR.E_3:D00780:73:HLVCNBCXX:1:1105:3638:2131 2:N:0:ATCTCG
GGAATATTGCACAATGGGCGCAAGCCTGATGCAGCCATGCCGCGTGTATGAAGAAGGCCT
TCGGGTTGTAAAGTACTTTCAGCAGTGAGGAAGGGATGTACGTTAATAGCGTGCATTTTT
GACGTTAGCTGCAGAAGA
>ZSR.E_4:D00780:73:HLVCNBCXX:1:1105:4338:2214 2:N:0:ATCTCG
GGAATTTTGGACAATGGGGGAAACCCTGATCCAGCCATCCCGCGTGAGTGAAGAAGGCCT
TCGGGTTGTAAAGCTCTTTCGAAAGTGAAGAAAACTTATTTCGTAATATGTTATAAGTAT
GACGGT
>ZSR.E_5:D00780:73:HLVCNBCXX:1:1105:5272:2243 2:N:0:ATCTCG
GGAATATTGCACAATGGGCGCAAGCCTGATGCAGCCATGCCGCGTGTGTGAAGAAGGCTC
TAGGGTTGTAAAGCACTTTCAGCAGTGAGGAAAGGTTAGTAGTTAATACCTGCT
>ZSR.E_6:D00780:73:HLVCNBCXX:1:1105:6084:2195 2:N:0:ATCTCG
GGAATATTGCACAATGGGCGCAAGCCTGATGCAGCCATGCCGCGTGTGTGAAGAAGGCCT
TCGGGTTGTAAAGCACTTTCAGTCGTGAGGAAGGTAGTGTAGTTAATAGCTGCATTATTT
GACGTTAGCGACAGAA
>ZSR.E_7:D00780:73:HLVCNBCXX:1:1105:9613:2152 2:N:0:ATCTCG
GGAATATTGCACAATGGGGGAAACCCTGATGCAGCCATGCCGCGTGTGTGAAGAAGGCCT
TCGGGTTGTAAAGCACTTTCAGTTGTGAGGAAAAGTTAGTAGTTAATACCTGCTAGCCGT
GACGTT
>ZSR.E_8:D00780:73:HLVCNBCXX:1:1105:14709:2168 2:N:0:ATCTCG
GGAATCTTGGACAATGGGCGCAAGCCTGATCCAGCCATGCCGCGTGAGTGATGAAGGCCT
TAGGGTCGTAAAGCTCTTTCGCCAGAGATGATAATGACAGTATCTGGTAAAGAAACCCCG
GCTAAC
>ZSR.E_9:D00780:73:HLVCNBCXX:1:1105:15141:2146 2:N:0:ATCTCG
GGAATATTGCACAATGGGCGCAAGCCTGATGCAGCCATGCCGCGTGTGTGAAGAAGGCCT
TCGGGTTGTAAAGCACTTTCAGTCGTGAGGAAGGTGGTAGTGTTAATAGCACTATCATTT
GACGTT
>ZSR.E_10:D00780:73:HLVCNBCXX:1:1105:17223:2243 2:N:0:ATCTCG
GGAATATTGCACAATGGGCGCAAGCCTGATGCAGCCATGCCGCGTGTGTGAAGAAGGCCT
TCGGGTTGTAAAGCACTTTCAGTCGTGAGGAAGGTAGTGTAGTTAATAGCTGCATTACTT
GACGTTAGCGACA
>ZSR.E_11:D00780:73:HLVCNBCXX:1:1105:17277:2185 2:N:0:ATCTCG
GGAATATTGCACAATGGGCGCAAGCCTGATGCAGCCATGCCGCGTGTGTGAAGAAGGCCT
TCGGGTTGTAAAGCACTTTCAGTCAGGAGGAAAGGTTAGTAGTTAATACCTGCTAGCTGT
G
>ZSR.E_12:D00780:73:HLVCNBCXX:1:1105:17742:2170 2:N:0:ATCTCG
GGAATATTGCACAATGGGCGCAAGCCTGATGCAGCCATGCCGCGTGTGTGAAGAAGGCCT
TCGGGTTGTAAAGCACTTTCAGTCGTGAGGAAGGTAGTGTAGTTAATAGCTGCATTATTT
G
>ZSR.E_13:D00780:73:HLVCNBCXX:1:1105:3477:2338 2:N:0:ATCTCG
GGAATATTGGACAATGGGCGAAAGCCTGATCCAGCAATGCCATGTGTGTGAAGAAGGCTC
TAGGGTTGTAAAGCACTTTAGTTGGGGAGGAAAGCTTATGAGTTAATAGCTCATGAGAAG
GACGTTACCCAAAGAATAAGGACCG
>ZSR.E_14:D00780:73:HLVCNBCXX:1:1105:7383:2437 2:N:0:ATCTCG
GGAATATTGCACAATGGGCGAAAGCCTGATGCAGCAATGCCGCGTGGAGGATGACGCATC
TAGGTGTGTAAACTCCTTTTATATGAGAAGATAATGACGGTATCATATGAATAAGCACCG
GCTAA
>ZSR.E_15:D00780:73:HLVCNBCXX:1:1105:12698:2430 2:N:0:ATCTCG
GGAATATTGCACAATGGGCGCAAGCCTGATGCAGCCATGCCGCGTGTATGAAGAAGGCCT
TCGGGTTGTAAAGTACTTTCAGCAGTGAGGAAGGGATGTACGTTAATAGCGTGCATTTTT
GACGTT
>ZSR.E_16:D00780:73:HLVCNBCXX:1:1105:14263:2339 2:N:0:ATCTCG
GGAATATTGCACAATGGGCGCAAGCCTGATGCAGCCATGCCGCGTGTATGAAGAAGGCCT
TCGGGTTGTAAAGTACTTTCAGCAGTGAGGAAGGGATGTACGTTAATAGCGTGCATTTTT
GACGTT
>ZSR.E_17:D00780:73:HLVCNBCXX:1:1105:14690:2376 2:N:0:ATCTCG
GGAATATTGCACAATGGGCGCAAGCCTGATGCAGCCATGCCGCGTGTGTGAAGAAGGCCT
TCGGGTTGTAAAGCACTTTCAGTCGTGAGGAAGGTAGTGTAGTTAATAGCTGCATTATT
>ZSR.E_18:D00780:73:HLVCNBCXX:1:1105:17672:2450 2:N:0:ATCTCG
GGAATATTGCACAATGGGCGCAAGCCTGATGCAGCCATGCCGCGTGTGTGAAGAAGGCCT
TCGGGTTGTAAAGCACTTTCAGTCGTGAGGAAGGTAGTGTAGTTAATAGCTGCATTATTT
GACGTTAGC
>ZSR.E_19:D00780:73:HLVCNBCXX:1:1105:18804:2276 2:N:0:ATCTCG
GGAATATTGCACAATGGGGGAAACCCTGATGCAGCAACGCCGCGTGGAGGATGACACATT
TCGGTGCGTAAACTCCTTTTATATAGGAAGATAATGACGGTACTATATGAATAAGCGCCG
GCTAACTC
>ZSR.E_20:D00780:73:HLVCNBCXX:1:1105:20388:2472 2:N:0:ATCTCG
GGAATATTGCACAATGGGCGCAAGCCTGATGCAGCCATGCCGCGTGTGTGAAGAAGGCCT
TCGGGTTGTAAAGCACTTTCAGTCGTGAGGAAGGTGGTGTAGTTAATAGCTGCATTATTT
G
>ZSR.E_21:D00780:73:HLVCNBCXX:1:1105:5574:2609 2:N:0:ATCTCG
GGAATATTGCACAATGGGCGCAAGCCTGATGCAGCCATGCCGCGTGTGTGAAGAAGGCCT
TCGGGTTGTAAAGCACTTTCAGTCGTGAGGAAGGTGGTAGTGTTAATAGCACTATCATTT
GACGTTAGCGACAGAAGAA
>ZSR.E_22:D00780:73:HLVCNBCXX:1:1105:11217:2506 2:N:0:ATCTCG
GGAATATTGCACAATGGGCGCAAGCCTGATGCAGCCATGCCGCGTGTGTGAAGAAGGCCT
TCGGGTTGTAAAGCACTTTCAGTCGTGAGGAAGGTAGTGTAGTTAATAGCTGCATTACTT
GACGTTAGCGACAGAAG
>ZSR.E_23:D00780:73:HLVCNBCXX:1:1105:11489:2714 2:N:0:ATCTCG
GGAATATTGCACAATGGGCGCAAGCCTGATGCAGCCATGCCGCGTGTGTGAAGAAGGCCT
TCGGGTTGTAAAGCACTTTCAGTCGTGAGGAAGGTAGTGTAGTTAATAGCTGCATTACTT
GACGTT
>ZSR.E_24:D00780:73:HLVCNBCXX:1:1105:13707:2547 2:N:0:ATCTCG
GGAATATTGCACAATGGGCGCAAGCCTGATGCAGCCATGCCGCGTGTGTGAAGAAGGCCT
TCGGGTTGTAAAGCACTTTCAGTCGTGAGGAAGGTGGTGTAGTTAATAGCTGCATTATTT
GACGTTAGCGACAGAAGA
>ZSR.E_25:D00780:73:HLVCNBCXX:1:1105:20397:2724 2:N:0:ATCTCG
GGAATATTGCACAATGGGCGCAAGCCTGATGCAGCCATGCCGCGTGTGTGAAGAAGGCCT
TCGGGTTGTAAAGCACTTTCAGTCGTGAGGAAGGTGGTGTAGTTAATAGCTGCATTATTT
GACGTT
>ZSR.E_26:D00780:73:HLVCNBCXX:1:1105:3253:2936 2:N:0:ATCTCG
GGAATATTGCACAATGGGCGCAAGCCTGATGCAGCCATGCCGCGTGTGTGAAGAAGGCCT
TCGGGTTGTAAAGCACTTTCAGTCGTGAGGAAGGTAGTGTAGTTAA
>ZSR.E_27:D00780:73:HLVCNBCXX:1:1105:4823:2964 2:N:0:ATCTCG
GGAATATTGCACAATGGGGGAAACCCTGATGCAGCCATGCCGCGTGTGTGAAGAAGGCCT
TCGGGTTGTAAAGCACTTTCAGTTGTGAGGAAAAGTTAGTAGTTAATACCTGCTAGCCGT
GACGTTAACAACAGAAGAAGCA
>ZSR.E_28:D00780:73:HLVCNBCXX:1:1105:5814:2910 2:N:0:ATCTCG
GGAATATTGCACAATGGGCGCAAGCCTGATGCAGCCATGCCGCGTGTGTGAAGAAGGCCT
TCGGGTTGTAAAGCACTTTCAGTCGTGAGGAAGGTAGTGTAGTTAATAGCTGCATTATTT
GACGTTAGCGACAGAAGAAGCACCGGCTAACTCCGTGCCAGCAGCCGCGGT
>ZSR.E_29:D00780:73:HLVCNBCXX:1:1105:5870:2913 2:N:0:ATCTCG
GGAATATTGCACAATGGGGGAAACCCTGATGCAGCAACGCCGCGTGGAGGATGACACATT
TCGGTGCGTAAACTCCTTTTATATAGGAAGATAATGACGGTACTATATGAATAAGCGCCG
GCTAACTCCGTGCCAGCAGCCGC
>ZSR.E_30:D00780:73:HLVCNBCXX:1:1105:7807:2835 2:N:0:ATCTCG
GGAATATTGCACAATGGGCGCAAGCCTGATGCAGCCATGCCGCGTGTGTGAAGAAGGCTC
TAGGGTTGTAAAGCACTTTCAGCAGTGAGGAAAGCTTGTTGGTTAATACCCATCAAGTGT
GACGTT
>ZSR.E_31:D00780:73:HLVCNBCXX:1:1105:13211:2898 2:N:0:ATCTCG
GGAATATTGCACAATGGGGGAAACCCTGATGCAGCCATGCCGCGTGTGTGAAGAAGGCCT
TCGGGTTGTAAAGCACTTTCAGTTGTGAGGAAAAGTTAGTAGTTAATACCTGCT
>ZSR.E_32:D00780:73:HLVCNBCXX:1:1105:13001:2978 2:N:0:ATCTCG
GGAATATTGCACAATGGGCGCAAGCCTGATGCAGCCATGCCGCGCGTATGAAGAAGGCCT
TCGGGTTGTAAAGTACTTTCAGCAGTGAGGAAGGGATGTGCGTTAATAGCGTGCATTTTT
GACGTT
>ZSR.E_33:D00780:73:HLVCNBCXX:1:1105:15168:2803 2:N:0:ATCTCG
GGAATATTGCACAATGGGGGGAACCCTGATGCAGCCATGCCGCGTGTGTGAAGAAGGCCT
TCGGGTTGTAAAGCACTTTCAGTTGTGAGGAAAAGTTAGTAGTTAATACCTGCTAGCCGT
GA
>ZSR.E_34:D00780:73:HLVCNBCXX:1:1105:18741:2782 2:N:0:ATCTCG
GGAATATTGCACAATGGGGGAAACCCTGATGCAGCCATGCCGCGTGTGTGAAGAAGGCCT
TCGGGTTGTAAAGCACTTTCAGTTGTGAGGAAAAGTTAGTAGTTAATACCTGCTAGCCGT
G
>ZSR.E_35:D00780:73:HLVCNBCXX:1:1105:21038:2779 2:N:0:ATCTCG
GGAATATTGCACAATGGGCGCAAGCCTGATGCAGCCATGCCGCGTGTGTGAAGAAGGCCT
TCGGGTTGTAAAGCACTTTCAGTCGTGAGGAAGGTGGTAGTGTTAATAGCACTATCATTT
GACGTTAGCGACAGAA
>ZSR.E_36:D00780:73:HLVCNBCXX:1:1105:1529:3084 2:N:0:ATCTCG
GGAATATTGCACAATGGGCGCAAGCCTGATGCAGCCATGCCGCGTGTGTGAAGAAGGCTC
TAGGGTTGTAAAGCACTTTCAGCAGTGAGGAAAGCTTGTTGGTTAATAGCCATCAAGTGT
GACGTTAA
>ZSR.E_37:D00780:73:HLVCNBCXX:1:1105:1605:3124 2:N:0:ATCTCG
GGAATATTGCACAATGGGCGCAAGCCTGATGCAGCCATGCCGCGTGTGTGAAGAAGGCCT
TCGGGTTGTAAAGCACTTTCAGTCGTGAGGAAGGTAGTGTAGTTAATAGCTGCATTATTT
GACGTTAG
>ZSR.E_38:D00780:73:HLVCNBCXX:1:1105:5686:3217 2:N:0:ATCTCG
GGAATATTGCACAATGGGCGCAAGCCTGATGCAGCCATGCCGCGTGTGTGAAGAAGGCCT
TCGGGTTGTAAAGCACTTTCAGCGAGGAGGAAGGGTTAGTAGTTAATACCTGCT
>ZSR.E_39:D00780:73:HLVCNBCXX:1:1105:6674:3018 2:N:0:ATCTCG
GGAATATTGCACAATGGGCGCAAGCCTGATGCAGCCATGCCGCGTGTGTGAAGAAGGCCT
TCGGGTTGTAAAGCACTTTCAGTCGTGAGGAAGGTAGTGTAGTTAATAGCTGCATTATTT
GACGTTAG
>ZSR.E_40:D00780:73:HLVCNBCXX:1:1105:8798:3111 2:N:0:ATCTCG
GGAATATTGCACAATGGGCGCAAGCCTGATGCAGCCATGCCGCGTGTGTGAAGAAGGCTC
TAGGGTTGTAAAGCACTTTCAGCAGTGAGGAAAGGTTAGTAGTTAATACCTGCTAGCTGT
>ZSR.E_41:D00780:73:HLVCNBCXX:1:1105:10177:3169 2:N:0:ATCTCG
GGAATATTGCACAATGGGCGCAAGCCTGATGCAGCCATGCCGCGTGTGTGAAGAAGGCCT
TCGGGTTGTAAAGCACTTTCAGTCGTGAGGAAGGTAGTGTAGTTAATAGCTGCATTATTT
GACGTTAGCGACAGA
>ZSR.E_42:D00780:73:HLVCNBCXX:1:1105:10415:3110 2:N:0:ATCTCG
GGAATATTGCACAATGGGCGCAAGCCTGATGCAGCCATGCCGCGTGTGTGAAGAAGGCCT
TCGGGTTGTAAAGCACTTTCAGTCGTGAGGAAGGTAGTGTAGTTAATAGCTGCATTATTT
GACGTTAGCGACAGAAG
>ZSR.E_43:D00780:73:HLVCNBCXX:1:1105:11330:3100 2:N:0:ATCTCG
GGAATATTGCACAATGGGGGAAACCCTGATGCAGCCATGCCGCGTGTGTGAAGAAGGCCT
TCGGGTTGTAAAGCACTTTCAGTTGTGAGGAAAAGTTAGTAGTTAATACCTGCTAGCCGT
GACGTTAA
>ZSR.E_44:D00780:73:HLVCNBCXX:1:1105:12393:3043 2:N:0:ATCTCG
GGAATATTGCACAATGGGCGCAAGCCTGATGCAGCCATGCCGCGTGTGTGAAGAAGGCCT
TCGGGTTGTAAAGCACTTTCAGTCAGGAGGAAAGGTTAGTAATTAATACCTGCTAGCTGT
GACGTTACTGACAGAA
>ZSR.E_45:D00780:73:HLVCNBCXX:1:1105:18626:3200 2:N:0:ATCTCG
GGAATATTGCACAATGGGCGCAAGCCTGATGCAGCCATGCCGCGTGTGTGAAGAAGGCCT
TCGGGTTGTAAAGCACTTTCAGTCGTGAGGAAGGTAGTGTAGTTAATAGCTGCATTATTT
GACGTTAGCGACAGAAGAAGCACCGGCT
>ZSR.E_46:D00780:73:HLVCNBCXX:1:1105:19426:3150 2:N:0:ATCTCG
GGAATCTTCCACAATGGACGAAAGTCTGATGGAGCGACACCGCGTGAAGGATGAAGGCCT
AACGGTTGTAAACTTCTTTTCTGAAGGAGCATAATGAGAGTACTTCAGGAATAAGGGACG
GCTAAATACGTGCCAGC
>ZSR.E_47:D00780:73:HLVCNBCXX:1:1105:20356:3185 2:N:0:ATCTCG
GGAATATTGCACAATGGGGGAAACCCTGATGCAGCCATGCCGCGTGTGTGAAGAAGGCCT
TCGGGTTGTAAAGCACTTTCAGTTGTGAGGAAAAGTTAGTAGTTAATACCTGCTAGCCGT
G
>ZSR.E_48:D00780:73:HLVCNBCXX:1:1105:1504:3457 2:N:0:ATCTCG
GGAATATTGCACAATGGGCGCAAGCCTGATGCAGCCATGCCGCGTGTGTGAAGAAGGCCT
TCGGGTTGTAAAGCACTTTCAGTCGTGAGGAAGGTGGTAGTGTTAATAGCACTATCATTT
GACGTTAGCGACAGAAGAAGCACCGGCT
>ZSR.E_49:D00780:73:HLVCNBCXX:1:1105:3170:3441 2:N:0:ATCTCG
GGAATATTGCACAATGGGCGCAAGCCTGATGCAGCCATGCCGCGTGTGTGAAGAAGGCCT
TCGGGTTGTAAAGCACTTTCAGTCGTGAGGAAGGTGGTAGTGTTAATAGC
>ZSR.E_50:D00780:73:HLVCNBCXX:1:1105:15548:3364 2:N:0:ATCTCG
GGAATATTGCACAATGGGCGCAAGCCTGATGCAGCCATGCCGCGTGTGTGAAGAAGGCCT
TCGGGTTGTAAAGCACTTTCAGTCGTGAGGAAGGTGGTAGTGTTAATAGCACTATCATTT
GA
>ZSR.E_51:D00780:73:HLVCNBCXX:1:1105:15564:3460 2:N:0:ATCTCG
GGAATATTGCACAATGGGCGCAAGCCTGATGCAGCCATGCCGCGTGTGTGAAGAAGGCCT
TCGGGTTGTAAAGCACTTTCAGTCAGGAGGAAAGGTTAGTAGTTAATACCTGCTAGCTGT
GACGTTAC
>ZSR.E_52:D00780:73:HLVCNBCXX:1:1105:16977:3339 2:N:0:ATCTCG
GGAATATTGCACAATGGGCGAAAGCCTGATGCAGCCATGCCGCGTGTGTGAAGAAGGCTC
TAGGGTTGTAAAGCACTTTCAGTAGGGAGGAAAGGTTGAAGGTTAATACCCTTTGGTTGT
GACGTTACCTACAGAAGAAGCACCG
>ZSR.E_53:D00780:73:HLVCNBCXX:1:1105:18130:3287 2:N:0:ATCTCG
GGAATATTGCACAATGGGGGAAACCCTGATGCAGCCATGCCGCGTGTGTGAAGAAGGCCT
TCGGGTTGTAAAGCACTTTCAGTTGTGAGGAAAAGTTAGTAGTTAATAGCTGCATTATTT
GACGTTAG
>ZSR.E_54:D00780:73:HLVCNBCXX:1:1105:20520:3456 2:N:0:ATCTCG
GGAATATTGCACAATGGGCGCAAGCCTGATGCAGCCATGCCGCGTGTGTGAAGAAGGCCT
TCGGGTTGTAAAGCACTTTCAGTCGTGAGGAAGGTAGTGTAGTTAATAGCTGCATTATTT
GACGTTAGTGACAGAAGAAGCACCG
>ZSR.E_55:D00780:73:HLVCNBCXX:1:1105:1396:3707 2:N:0:ATCTCG
GGAATATTGCACAATGGGCGCAAGCCTGATGCAGCCATGCCGCGTGTGTGAAGAAGGCTC
TAGGGTTGTAAAGCACTTTCAGCAGTGAGGAAAGCTTGTTGGTTAATACCCTTCAAGTGT
GACGTTAACTGCAGAAGAAGCACCGGC
>ZSR.E_56:D00780:73:HLVCNBCXX:1:1105:1885:3718 2:N:0:ATCTCG
GGAATATTGCACAATGGGCGCAAGCCTGATGCAGCCATGCCGCGTGTGTGAAGAAGGCCT
TCGGGTTGTAAAGCACTTTCAGTCGTGAGGAAGGTGGTAGTGTTAATAGCACTATCATTT
GACGTTAGCGACAGAAGAAGCA
>ZSR.E_57:D00780:73:HLVCNBCXX:1:1105:2453:3522 2:N:0:ATCTCG
GGAATATTGCACAATGGGCGCAAGCCTGATGCAGCCATGCCGCGTGTGTGAAGAAGGCCT
TCGGGTTGTAAAGCACTTTCAGTCGTGAGGAAGGTGGTGTAGTTAATAGCTGCATTATTT
GACGTTAGCGACAGAAGA
>ZSR.E_58:D00780:73:HLVCNBCXX:1:1105:2550:3628 2:N:0:ATCTCG
GGAATATTGCACAATGGGCGCAAGCCTGATGCAGCCATGCCGCGTGTGTGAAGAAGGCCT
TCGGGTTGTAAAGCACTTTCAGTCGTGAGGAAGGTAGTGTAGTTAATAGCTGCATTATTT
GACGTT
>ZSR.E_59:D00780:73:HLVCNBCXX:1:1105:5095:3565 2:N:0:ATCTCG
GGAATATTGCACAATGGGCGCAAGCCTGATGCAGCCATGCCGCGTGTGTGAAGAAGGCCT
TCGGGTTGTAAAGCACTTTCAGTCGTGAGGAAGGTAGTGTAGTTAATAGCTGCATTATTT
GACGTTAGCGACAGAAGAAGCACC
>ZSR.E_60:D00780:73:HLVCNBCXX:1:1105:5277:3549 2:N:0:ATCTCG
GGAATATTGCACAATGGGCGCAAGCCTGATGCAGCCATGCCGCGTGTGTGAAGAAGGCCT
TCGGGTTGTAAAGCACTTTCAGTCAGGAGGAAAGGTTAGTAGTTAATACCTGCTAGCTGT
GACGTTACTGACAGAAGA
>ZSR.E_61:D00780:73:HLVCNBCXX:1:1105:7326:3545 2:N:0:ATCTCG
GGAATATTGCACAATGGGCGCAAGCCTGTTGCAGCCATGCCGCGTGTGTGAAGAAGGCCT
TCGGGTTGTAAAGCACTTTCAGTCGTGAGGAAGGTGGTAGTGTTAATAGCACTA
>ZSR.E_62:D00780:73:HLVCNBCXX:1:1105:12872:3743 2:N:0:ATCTCG
GGAATATTGCACAATGGGCGCAAGCCTGATGCAGCCATGCCGCGTGTGTGAAGAAGGCTC
TAGGGTTGTAAAGCACTTTCAGCAGTGAGGAAAGCTTGTTGGTTAATAGCCATCAAGTGT
GACGTTAACTGCA
>ZSR.E_63:D00780:73:HLVCNBCXX:1:1105:17792:3697 2:N:0:ATCTCG
GGAATATTGCACAATGGGCGCAAGCCTGATGCAGCCATGCCGCGTGTGTGAAGAAGGCCT
TCGGGTTGTAAAGCACTTTCAGTGGTGAGGAAGGTCAGTAAGTTAATAGCTTGCTGAATT
GACGTTAGC
>ZSR.E_64:D00780:73:HLVCNBCXX:1:1105:18199:3631 2:N:0:ATCTCG
GGAATATTGCACAATGGGCGCAAGCCTGATGCAGCCATGCCGCGTGTGTGAAGAAGGCCT
TCGGGTTGTAAAGCACTTTCAGTCGTGAGGAAGGTAGTGTAGTTAATAGCTGCATTACTT
GACGTTAGCGACAGAAGAAGCACCGGCT
>ZSR.E_65:D00780:73:HLVCNBCXX:1:1105:19698:3722 2:N:0:ATCTCG
GGAATATTGCACAATGGGCGCAAGCCTGATGCAGCCATGCCGCGTGTATGAAGAAGGCCT
TCGGGTTGTAAAGTACTTTCAGCAGTGAGGAAGGGATGTACGTTAATAGCGTGCATTTTT
GACGTT
>ZSR.E_66:D00780:73:HLVCNBCXX:1:1105:20738:3556 2:N:0:ATCTCG
GGAATATTGCACAATGGGCGCAAGCCTGATGCAGCCATGCCGCGTGTGTGAAGAAGGCCT
TCGGGTTGTAAAGCACTTTCAGTCGTGAGGAAGGTAGTGTAGTTAATAGCTGCATTATTT
G
>ZSR.E_67:D00780:73:HLVCNBCXX:1:1105:1267:3984 2:N:0:ATCTCG
GGAATATTGCACAATGGGGGAAACCCTGATGCAGCAACGCCGCGTGGAGGATGACACATT
TCGGTGCGTAAACTCCTTTTATATAGGAAGATAATGACGGTACTATATGAATAAGCGCCG
GCTAACTCCGTGCC
>ZSR.E_68:D00780:73:HLVCNBCXX:1:1105:1608:3834 2:N:0:ATCTCG
GGAATATTGCACAATGGGCGCAAGCCTGATGCAGCCATGCCGCGTGTGTGAAGAAGGCCT
TCGGGTTGTAAAGCACTTTCAGTCGTGAGGGAGGTAGTGTAGTTAATAGCTGCATTATTT
GACGTTAGCGACAGAAGAAGCACC
>ZSR.E_69:D00780:73:HLVCNBCXX:1:1105:2689:3885 2:N:0:ATCTCG
GGAATATTGCACAATGGGGGAAACCCTGATGCAGCCATGCCGCGTGTGTGAAGAAGGCCT
TCGGGTTGTAAAGCACTTTCAGTTGTGAGGAAAAGTTAGTAGTTAATACCTGCTAGCCGT
GACGTTAACAA
>ZSR.E_70:D00780:73:HLVCNBCXX:1:1105:7269:3837 2:N:0:ATCTCG
GGAATATTGCACAATGGGCGCAAGCCTGATGCAGCCATGCCGCGTGTGTGAAGAAGGCCT
TCGGGTTGTAAAGCACTTTCAGTCGTGAGGAAGGTGGTAGTGTTAATAGCACTATCATTT
GACGTTAGCGACA
>ZSR.E_71:D00780:73:HLVCNBCXX:1:1105:18455:3783 2:N:0:ATCTCG
GGAATATTGCACAATGGGCGCAAGCCTGATGCAGCCATGCCGCGTGTGTGAAGAAGGCCT
TCGGGTTGTAAAGCACTTTCAGTCGTGAGGAAGGTAGTGTAGTTAATAGCTGCATTATTT
GACGTT
>ZSR.E_72:D00780:73:HLVCNBCXX:1:1105:5553:4209 2:N:0:ATCTCG
GGAATATTGCACAATGGGCGCAAGCCTGATGCAGCCATGCCGCGTGTGTGAAGAAGGCCT
TCGGGTTGTAAAGCACTTTCAGTCGTGAGGAAGGTGGTGTAGTTAATAGCTGCATTATTT
GACGTTAG
>ZSR.E_73:D00780:73:HLVCNBCXX:1:1105:6733:4233 2:N:0:ATCTCG
GGAATATTGCACAATGGGCGCAAGCCTGATGCAGCCATGCCGCGTGTGTGAAGAAGGCCT
TCGGGTTGTAAAGCACTTTCAGTCGTGAGGAAGGTAGTGTAGTTAATAGCTGCATTACTT
>ZSR.E_74:D00780:73:HLVCNBCXX:1:1105:7504:4156 2:N:0:ATCTCG
GGAATATTGCACAATGGGCGCAAGCCTGATGCAGCCATGCCGCGTGTGTGAAGAAGGCCT
TCGGGTTGTAAAGCACTTTCAGTCGTGAGGAAGGTGGTGTAGTTAATAGCTGCATTATTT
GACGTTAGCGACAGAAG
>ZSR.E_75:D00780:73:HLVCNBCXX:1:1105:9252:4221 2:N:0:ATCTCG
GGAATATTGCACAATGGGCGCAAGCCTGATGCAGCCATGCCGCGTGTATGAAGAAGGCCT
TCGGGTTGTAAAGTACTTTCAGCAGTGAGGAAGGGATGTACGTTAATAGCGTGCATTTTT
>ZSR.E_76:D00780:73:HLVCNBCXX:1:1105:14848:4015 2:N:0:ATCTCG
GGAATATTGCACAATGGGGGAAACCCTGATGCAGCCATGCCGCGTGTGTGAAGAAGGCCT
TCGGGTTGTAAAGCACTTTCAGTTGTGAGGAAAAGTTAGTAGTTAATACCTGCTAGCCGT
GACGTTAACAACAGAAGAAG
>ZSR.E_77:D00780:73:HLVCNBCXX:1:1105:14955:4079 2:N:0:ATCTCG
GGAATATTGCACAATGGGCGCAAGCCTGATGCAGCCATGCCGCGTGTGTGAAGAAGGCCT
TCGGGTTGTAAAGCACTTTCAGTCGTGAGGAAGGTAGTGTAGTTAATAGCTGCA
>ZSR.E_78:D00780:73:HLVCNBCXX:1:1105:18229:4051 2:N:0:ATCTCG
GGAATATTGCACAATGGGCGCAAGCCTGATGCAGCCATGCCGCGTGTGTGAAGAAGGCCT
TCGGGTTGTAAAGCACTTTCAGTCGTGAGGAAGGTGGTGTAGTTAATAGCTGCATTATTT
G
>ZSR.E_79:D00780:73:HLVCNBCXX:1:1105:3612:4415 2:N:0:ATCTCG
GGAATATTGGACAATGGGCGCAAGCCTGATGCAGCCATGCCGCGTGTGTGAAGAAGGCCT
TCGGGTTGTAAAGCACTTTCAGTCGTGAGGAAGGTAGTGTAGTTAATAGCTGCATTACTT
GACGTTAGCGACAGAAGAAGCACCG
>ZSR.E_80:D00780:73:HLVCNBCXX:1:1105:3870:4391 2:N:0:ATCTCG
GGAATATTGCACAATGGGCGCAAGCCTGATGCAGCCATGCCGCGTGTGTGAAGAAGGCCT
TCGGGTTGTAAAGCACTTTCAGTCGTGAGGAAGGTAGTGTAGTTAATAGCTGCATTATTT
GACGTTAGCGACAG
>ZSR.E_81:D00780:73:HLVCNBCXX:1:1105:7465:4391 2:N:0:ATCTCG
GGAATATTGCACAATGGGCGCAAGCCTGATGCAGCCATGCCGCGTGTGTGAAGAAGGCCT
TCGGGTTGTAAAGCACTTTCAGTCGTGAGGAAGGTGGTAGTGTTAATAGCACTATCATTT
GACGTTAGCGACAG
>ZSR.E_82:D00780:73:HLVCNBCXX:1:1105:8507:4348 2:N:0:ATCTCG
GGAATATTGCACAATGGGCGCAAGCCTGATGCAGCCATGCCGCGTGTGTGAAGAAGGCTC
TAGGGTTGTAAAGCACTTTCAGCAGTGAGGAAAGCTTGTTGGTTAATACCCATCAAGTGT
GACGTT
>ZSR.E_83:D00780:73:HLVCNBCXX:1:1105:8953:4475 2:N:0:ATCTCG
GGAATATTGCACAATGGGCGCAAGCCTGATGCAGCCATGCCGCGTGTGTGAAGAAGGCCT
TCGGGTTGTAAAGCACTTTCAGTCGTGAGGAAGGTGGTAGTGTTAATAGCACTA
>ZSR.E_84:D00780:73:HLVCNBCXX:1:1105:9551:4483 2:N:0:ATCTCG
GGAATATTGCACAATGGGCGCAAGCCTGATGCAGCCATGCCGCGTGTGTGAAGAAGGCCT
TCGGGTTGTAAAGCACTTTCAGTCGTGAGGAACGTGGTAGTGTTAATAGCACTATCATTT
GACGT
>ZSR.E_85:D00780:73:HLVCNBCXX:1:1105:11363:4469 2:N:0:ATCTCG
GGAATATTGCACAATGGGCGCAAGCCTGATGCAGCCATGCCGCGTGTGTGAAGAAGGCCT
TCGGGTTGTAAAGCACTTTCAGTCGTGAGGAAGGTGGTGTAGTTAATAGCACTATCATTT
GACGTTAGCGACAG
>ZSR.E_86:D00780:73:HLVCNBCXX:1:1105:13560:4351 2:N:0:ATCTCG
GGAATATTGCACAATGGGCGCAAGCCTGATGCAGCCATGCCGCGTGTGTGAAGAAGGCCT
TCGGGTTGTAAAGCACTTTCAGTCGTGAGGAAGGTAGTGTAGTTAATAGCTGCATTATTT
GACGTT
>ZSR.E_87:D00780:73:HLVCNBCXX:1:1105:14444:4453 2:N:0:ATCTCG
GGAATATTGCACAATGGGCGCAAGCCTGATGCAGCCATGCCGCGTGTGTGAAGAAGGCCT
TCGGGTTGTAAAGCACTTTCAGTCGTGAGGAAGGTGGTGTAGTTAATAGCTGCATTATTT
GACGTT
>ZSR.E_88:D00780:73:HLVCNBCXX:1:1105:16575:4326 2:N:0:ATCTCG
GGAATATTGCACAATGGGCGCAAGCCTGATGCAGCCATGCCGCGTGTGTGAAGAAGGCCT
TCGGGTTGTAAAGCACTTTCAGTCGTGAGGAAGGTGGTAGTGTTAATAGCACTATCATTT
GACGTTAGC
>ZSR.E_89:D00780:73:HLVCNBCXX:1:1105:17451:4449 2:N:0:ATCTCG
GGAATATTGCACAATGGGCGCAAGCCTGATGCAGCCATGCCGCGTGTGTGAAGAAGGCTC
TAGGGTTGTAAAGCACTTTCAGCAGTGAGGAAAGCTTGTT
>ZSR.E_90:D00780:73:HLVCNBCXX:1:1105:18387:4281 2:N:0:ATCTCG
GGAATATTGCACAATGGGCGCAAGCCTGATGCAGCCATGCCGCGTGTGTGAAGAAGGCCT
TCGGGTTGTAAAGCACTTTCAGTCGTGAGGAAGGTGGTGTAGTTAATAGCTGCATTATTT
GACGTTAG
>ZSR.E_91:D00780:73:HLVCNBCXX:1:1105:19210:4470 2:N:0:ATCTCG
GGAATATTGCACAATGGGCGCAAGCCTGATGCAGCCATGCCGCGTGTGTGAAGAAGGCCT
TCGGGTTGTAAAGCACTTTCAGTCGTGAGGAAGGTGGTAGTGTTAATAGCACTATCATTT
GACGTT
>ZSR.E_92:D00780:73:HLVCNBCXX:1:1105:1197:4589 2:N:0:ATCTCG
GGAATATTGCACAATGGGCGCAAGCCTGATGCAGCCATGCCGCGTGTATGAAGAAGGCCT
TCGGGTTGTAAAGTACTTTCAGCAGTGAGGAAGGGATGTACGTTAATAGCGTGCATTTTT
GACGTTAGCTGCA
>ZSR.E_93:D00780:73:HLVCNBCXX:1:1105:2506:4509 2:N:0:ATCTCG
GGAATATTGCACAATGGGCGCAAGCCTGATGCAGCCATGCCGCGTGTGTGAAGAAGGCCT
TCGGGTTGTAAAGCACTTTCAGTCGTGAGGAAGGTAGTGTAGTTAATAGCTGCATTATTT
GACGTTAGCGACAGAAGAAGCACCGGCTA
>ZSR.E_94:D00780:73:HLVCNBCXX:1:1105:3705:4671 2:N:0:ATCTCG
GGAATATTGCACAATGGGCGCAAGCCTGATGCAGCCATGCCGCGTGTGTGAAGAAGGCCT
TCGGGTTGTAAAGCACTTTCAGTCGTGAGGAAGGTGGTGTAGTTAATAGCTGCATTATTT
GACGTTAGCGACAGAAGAAGCAC
>ZSR.E_95:D00780:73:HLVCNBCXX:1:1105:4500:4605 2:N:0:ATCTCG
GGAATATTGCACAATGGGCGCAAGCCTGATGCAGCCATGCCGCGTGTGTGAAGAAGGCCT
TCGGGTTGTAAAGCACTTTCAGTCGTGAGGAAGGTAGTGTAGTTAATAGCTGCATTATTT
GACGTTAGCGACAGAAGAAGCA
>ZSR.E_96:D00780:73:HLVCNBCXX:1:1105:4870:4749 2:N:0:ATCTCG
GGAATATTGCACAATGGGCGCAAGCCTGATGCAGCCATGCCGCGTGTGTGAAGAAGGCCT
TCGGGTTGTAAAGCACTTTCAGTCGTGAGGAAGGTGGTGTAGTTAATAGCTGCATTATTT
GACGTTAGCGACAGAAGAAGCAC
>ZSR.E_97:D00780:73:HLVCNBCXX:1:1105:7556:4594 2:N:0:ATCTCG
GGAATATTGCACAATGGGCGCAAGCCTGATGCAGCCATGCCGCGTGTGTGAAGAAGGCCT
TCGGGTTGTAAAGCACTTTCAGTCGTGAGGAAGGTGGTAGTGTTAATAGCACTATCATTT
G
>ZSR.E_98:D00780:73:HLVCNBCXX:1:1105:8518:4670 2:N:0:ATCTCG
GGAATATTGCACAATGGGCGCAAGCCTGATGCAGCCATGCCGCGTGTGTGAAGAAGGCCT
TCGGGTTGTAAAGCACTTTCAGTCGTGAGGAAGGTAGTGTAGTTAATAGCTGCA
>ZSR.E_99:D00780:73:HLVCNBCXX:1:1105:8574:4720 2:N:0:ATCTCG
GGAATATTGCACAATGGGCGCAAGCCTGATGCAGCCATGCCGCGTGTGTGAAGAAGGCCT
TCGGGTTGTAAAGCACTTTCAGTCGTGAGGAAGGTGGTGTAGTTAATAGCTGCATTATTT
GACGT
>ZSR.E_100:D00780:73:HLVCNBCXX:1:1105:13480:4564 2:N:0:ATCTCG
GGAATATTGCACAATGGGCGCAAGCCTGATGCAGCCATGCCGCGTGTGTGAAGAAGGCCT
TCGGGTTGTAAAGCACTTTCAGTCGTGAGGAAGGTAGTGTAGTTAATAGCTGCATTATTT
GACGTT
>ZSR.E_101:D00780:73:HLVCNBCXX:1:1105:16922:4682 2:N:0:ATCTCG
CGAATCATTCACAATGGGCGAAAGCCTGATGGTGCAATGCCGCGTGGGGGATGACGGTCC
TCGGATTGTAAACCCCTGTCACCAAGGACTAAACCGACGTGAAGAGCGTCGCTGAATTAA
C
>ZSR.E_102:D00780:73:HLVCNBCXX:1:1105:18513:4551 2:N:0:ATCTCG
GGAATATTGCACAATGGGCGCAAGCCTGATGCAGCCATGCCGCGTGTGTGAAGAAGGCCT
TCGGGTTGTAAAGCACTTTCAGTCGTGAGGAAGGTAGTGTAGTTAATAGCTGCATTATTT
GACGTTGGCGACAGAAGAAGCA
>ZSR.E_103:D00780:73:HLVCNBCXX:1:1105:5392:4781 2:N:0:ATCTCG
GGAATATTGCACAATGGGCGCAAGCCTGATGCAGCCATGCCGCGTGTGTGAAGAAGGCCT
TCGGGTTGTAAAGCACTTTCAGTCGTGAGGAAGGTGGTAGTGTTAATAGCACTATCATTT
GACGTTAGCGACAGAAGAAGCACC
>ZSR.E_104:D00780:73:HLVCNBCXX:1:1105:5805:4948 2:N:0:ATCTCG
GGAATATTGCACAATGGGCGCAAGCCTGATGCAGCCATGCCGCGTGTGTGAAGAAGGCCT
TCGGGTTGTAAAGCACTTTCAGTCGTGAGGAAGGTGGTAGTGTTAATAGCACTATCATTT
GACGTTAGCGACAGAAGAAGCACCGGCT
>ZSR.E_105:D00780:73:HLVCNBCXX:1:1105:6398:4832 2:N:0:ATCTCG
GGAATATTGCACAATGGGCGCAAGCCTGATGCAGCCATGCCGCGTGTGTGAAGAAGGCCT
TCGGGTTGTAAAGCACTTTCAGTGGTGAGGAAGGTCAGTAAGTTAATAGCTTGCTGAATT
GACGTT
>ZSR.E_106:D00780:73:HLVCNBCXX:1:1105:6808:4907 2:N:0:ATCTCG
GGAATATTGCACAATGGGGGGAACCCTGATGCAGCCATGCCGCGTGTGTGAAGAAGGCCT
TCGGGTTGTAAAGCACTTTCAGTTGTGAGGAAGGTAGTGTAGTTAATAGCTGCATTACTT
GACGTTAGCGACAGAAG
>ZSR.E_107:D00780:73:HLVCNBCXX:1:1105:7060:4813 2:N:0:ATCTCG
GGAATATTGCACAATGGGCGCAAGCCTGATGCAGCCATGCCGCGTGTGTGAAGAAGGCCT
TCGGGTTGTAAAGCACTTTCAGTCGTGAGGAAGGTAGTGTAGTTAATAGCTGCATTATT
>ZSR.E_108:D00780:73:HLVCNBCXX:1:1105:9917:4869 2:N:0:ATCTCG
GGAATATTGCACAATGGGCGCAAGCCTGATGCAGCCATGCCGCGTGTATGAAGAAGGCCT
TCGGGTTGTAAAGTACTTTCAGCAGTGAGGAAGGTTCATACGTTAATAGCGTATGGATTT
GACGTTAGCTGCAGAAGAAGCAC
>ZSR.E_109:D00780:73:HLVCNBCXX:1:1105:14045:4963 2:N:0:ATCTCG
GGAATATTGGACAATGGGGGAAACCCTGATCCAGCAATACCACGTGTGTGAAGAAGGCCT
TAGGGTTGTAAAGCACTTTAGTTAGGGAGGAAGGCAATTAGGTTAAGAGCTAAATTGTTT
GA
>ZSR.E_110:D00780:73:HLVCNBCXX:1:1105:17423:4882 2:N:0:ATCTCG
GGAATATTGCACAATGGGCGCAAGCCTGATGCAGCCATGCCGCGTGTGTGAAGAAGGCCT
TCGGGTTGTAAAGCACTTTCAGTCGTGAGGAAGGTAGTGTAGTTAATAGCTGCATTACTT
GACGTTAGCGACAGAAGAA
>ZSR.E_111:D00780:73:HLVCNBCXX:1:1105:19544:4802 2:N:0:ATCTCG
GGAATATTGCACAATGGGGGAAACCCTGATGCAGCCATGCCGCGTGTGTGAAGAAGGCCT
TCGGGTTGTAAAGCACTTTCAGTTGTGAGGAAAAGTTAGTAGTTAATACCTGCTAGCCGT
GACGTTAA
>ZSR.E_112:D00780:73:HLVCNBCXX:1:1105:2535:5172 2:N:0:ATCTCG
GGAATATTGCACAATGGGCGCAAGCCTGATGCAGCCATGCCGCGTGTGTGAAGAAGGCCT
TCGGGTTGTAAAGCACTTTCAGTGGTGAGGAAGGTCAGTAAGTTAATAGCTTGCTGAATT
GACGTTAGCCACAGAA
>ZSR.E_113:D00780:73:HLVCNBCXX:1:1105:3084:5026 2:N:0:ATCTCG
GGAATATTGCACAATGGGCGCAAGCCTGATGCAGCCATGCCGCGTGTGTGAAGAAGGCCT
TCGGGTTGTAAAGCACTTTCAGTCAGGAGGAAAGGTTAGTAGTTAATACCTGCTAGCTGT
GACGTT
>ZSR.E_114:D00780:73:HLVCNBCXX:1:1105:8266:5188 2:N:0:ATCTCG
GGAATATTGCACAATGGGCGCAAGCCTGATGCAGCCATGCCGCGTGTGTGAAGAAGGCCT
TCGGGTTGTAAAGCACTTTCAGTCGTGAGGAAGGTGGTAGTGTTAATAGCACTATCATTT
GACGTT
>ZSR.E_115:D00780:73:HLVCNBCXX:1:1105:11315:5128 2:N:0:ATCTCG
GGAATATTGCACAATGGGCGCAAGCCTGATGCAGCCATGCCGCGTGTGTGAAGAAGGCCT
TCGGGTTGTAAAGCACTTTCAGTCGTGAGGAAGGTAGTGTAGTTAATAGCTGCATTACTT
GACGTTAGCGACAGAAGAAGCACC
>ZSR.E_116:D00780:73:HLVCNBCXX:1:1105:12896:5078 2:N:0:ATCTCG
GGAATATTGCACAATGGGCGCAAGCCTGATGCAGCCATGCCGCGTGTGTGAAGAAGGCCT
TCGGGTTGTAAAGCACTTTCAGTCGTGAGGAAGGTAGTGTAGTTAATAGCTGCATTATTT
GACGTT
>ZSR.E_117:D00780:73:HLVCNBCXX:1:1105:18555:5019 2:N:0:ATCTCG
GGAATATTGCACAATGGGCGCAAGCCTGATGCAGCCATGCCGCGTGTGTGAAGAAGGCCT
TCGGGTTGTAAAGCACTTTCAGTCAGGAGGAAAGGTTAGTAGTTAATACCTGCTAGCTGT
GACGTTACTGACAG
>ZSR.E_118:D00780:73:HLVCNBCXX:1:1105:7785:5356 2:N:0:ATCTCG
GGAATATTGCACAATGGGGGAAACCCTGATGCAGCCATGCCGCGTGTGTGAAGAAGGCTC
TAGGGTCGTAAAGCACTTTCAGTAGGGAGGAAAGGGTTGTAGTTAATACCTGCGATCTGT
GACGT
>ZSR.E_119:D00780:73:HLVCNBCXX:1:1105:10887:5329 2:N:0:ATCTCG
GGAATATTGCACAATGGGCGCAAGCCTGATGCAGCCATGCCGCGTGTGTGAAGAAGGCCT
TCGGGTTGTAAAGCACTTTCAGTCGTGAGGAAGGTGGTGTAGTTAATAGCTGCATTATTT
GACGTT
>ZSR.E_120:D00780:73:HLVCNBCXX:1:1105:12431:5289 2:N:0:ATCTCG
GGAATATTGCACAATGGGCGCAAGCCTGATGCAGCCATGCCGCGTGTGTGAAGAAGGCCT
TCGGGTTGTAAAGCACTTTCAGTCGTGAGGAAGGTAGTGTAGTTAATAGCTGCATTATTT
GACGTTAGCGACA
>ZSR.E_121:D00780:73:HLVCNBCXX:1:1105:12686:5425 2:N:0:ATCTCG
GGAATATTGCACAATGGGGGAAACCCTGATGCAGCAACGCCGCGTGGAGGATGACACATT
TCGGTGCGTAAACTCCTTTTATATAGGAAGATAATGACGGTACTATATGAATAAGCGCCG
GCTAAC
>ZSR.E_122:D00780:73:HLVCNBCXX:1:1105:13789:5296 2:N:0:ATCTCG
GGAATATTGCACAATGGGCGCAAGCCTGATGCAGCCATGCCGCGTGTGTGAAGAAGGCCT
TCGGGTTGTAAAGCACTTTCAGTCGTGAGGAAGGTAGTGTAGTTAATAGCTGCATTATTT
GACGTTAGCGACAGAAGAAGCA
>ZSR.E_123:D00780:73:HLVCNBCXX:1:1105:14472:5380 2:N:0:ATCTCG
GGAATATTGCACAATGGGCGCAAGCCTGATGCAGCCATGCCGCGTGTGTGAAGAAGGCCT
TCGGGTTGTAAAGCACTTTCAGTCGTGAGGAAGGTGGTAGTGTTAATAGCACTATCATTT
GAC
>ZSR.E_124:D00780:73:HLVCNBCXX:1:1105:16296:5436 2:N:0:ATCTCG
GGAATATTGCACAATGGGCGCAAGCCTGATGCAGCCATGCCGCGTGTGTGAAGAAGGCCT
TCGGGTTGTAAAGCACTTTCAGTCGTGAGGAAGGTAGTGTAGTTAATAGCTGCA
>ZSR.E_125:D00780:73:HLVCNBCXX:1:1105:16585:5327 2:N:0:ATCTCG
GGAATATTGCACAATGGGCGCAAGCCTGATGCAGCCATGCCGCGTGTGTGAAGAAGGCCT
TCGGGTTGTAAAGCACTTTCAGTCGTGAGGAAGGTGGTAGTGTTAATAGCACTATCATTT
G
>ZSR.E_126:D00780:73:HLVCNBCXX:1:1105:17099:5298 2:N:0:ATCTCG
GGAATATTGCACAATGGGCGCAAGCCTGATGCAGCCATGCCGCGTGTGTGAAGAAGGCCT
TCGGGTTGTAAAGCACTTTCAGTCGTGAGGAAGGTAGTGTAGTTAATAGCTGCATTATTT
GACGTTAGCGACAGAAGA
>ZSR.E_127:D00780:73:HLVCNBCXX:1:1105:17308:5261 2:N:0:ATCTCG
GGAATCTTCCACAATGGACGAAAGTCTGATGGAGCGACACCGCGTGAAGGATGAAGGCCT
AACGGTTGTAAACTTCTTTTCTGAAGGAGCATAATGAGAGTACTTCAGGAATAAGGGACG
GCTAAATACGTGCCAGC
>ZSR.E_128:D00780:73:HLVCNBCXX:1:1105:17768:5273 2:N:0:ATCTCG
GGAATATTGCACAATGGGCGCAAGCCTGATGCAGCCATGCCGCGTGTGTGAAGAAGGCCT
TCGGGTTGTAAAGCACTTTCAGTCGTGAGGAAGGTGGTGTAGTTAATAGCTGCATTATTT
G
>ZSR.E_129:D00780:73:HLVCNBCXX:1:1105:21206:5344 2:N:0:ATCTCG
GGAATATTGCACAATGGGCGCAAGCCTGATGCAGCCATGCCGCGTGTGTGAAGAAGGCCT
TCGGGTTGTAAAGCACTTTCAGTCGTGAGGAAGGTAGTGTAGTTAATAGCTGCATTATTT
GACGTT
>ZSR.E_130:D00780:73:HLVCNBCXX:1:1105:2389:5728 2:N:0:ATCTCG
GGAATATTGCACAATGGGCGCAAGCCTGATGCAGCCATGCCGCGTGTGTGAAGAAGGCCT
TCGGGTTGTAAAGCACTTTCAGTGGTGAGGAAGGTCAGTAAGTTAATAGCTTGCTGAATT
GACGTTAGCCACAGAAGAAGCACCG
>ZSR.E_131:D00780:73:HLVCNBCXX:1:1105:2679:5637 2:N:0:ATCTCG
GGAATATTGGACAATGGGGGCAACCCTGATCCAGCCATGCCGCGTGTGTGAAGAAGGCCT
TCGGGTTGTAAAGCACTTTCAGTGAGGAAGAAGGCCTGCGGGTTAATAGCCGGCAGGAAG
GACATC
>ZSR.E_132:D00780:73:HLVCNBCXX:1:1105:2733:5742 2:N:0:ATCTCG
GGAATATTGCACAATGGGCGCAAGCCTGATGCAGCCATGCCGCGTGTGTGAAGAAGGCCT
TCGGGTTGTAAAGCACTTTCAGTCGTGAGGAAGGTAGTGTAGTTAATAGCTGCATTATTT
GACGTTAGCGACAGAAGAAGCACCGGCTAAC
>ZSR.E_133:D00780:73:HLVCNBCXX:1:1105:8370:5534 2:N:0:ATCTCG
GGAATATTGCACAATGGGGGAAACCCTGATGCAGCCATGCCGCGTGTGTGAAGAAGGCCT
TCGGGTTGTAAAGCACTTTCAGTCGTGAGGAAGGTAGTGTAGTTAATAGCTGCATTATTT
G
>ZSR.E_134:D00780:73:HLVCNBCXX:1:1105:8266:5635 2:N:0:ATCTCG
GGAATATTGCACAATGGGCGCAAGCCTGATGCAGCCATGCCGCGTGTGTGAAGAAGGCCT
TCGGGTTGTAAAGCACTTTCAGTCGTGAGGAAGGTAGTGTAGTTAATAGCTGCATTATTT
GACGTTAGCGACAGAA
>ZSR.E_135:D00780:73:HLVCNBCXX:1:1105:13390:5739 2:N:0:ATCTCG
GGAATATTGCACAATGGGCGCAAGCCTGATGCAGCCATGCCGCGTGTGTGAAGAAGGCCT
TCGGGTTGTAAAGCACTTTCAGTCGTGAGGAAGGTAGTGTAGTTAATAGCTGCATTACTT
GACGTTAGCGACAGAAGAAGCACCGGCT
>ZSR.E_136:D00780:73:HLVCNBCXX:1:1105:14640:5701 2:N:0:ATCTCG
GGAATATTGCACAATGGGCGCAAGCCTGATGCAGCCATGCCGCGTGTGTGAAGAAGGCCT
TCGGGTTGTAAAGCACTTTCAGTCGTGAGGAAGGTAGTGTAGTTAATAGCTGCATTATTT
GACGTT
>ZSR.E_137:D00780:73:HLVCNBCXX:1:1105:16219:5548 2:N:0:ATCTCG
GGAATATTGCACAATGGGCGCAAGCCTGATGCAGCCATGCCGCGTGTGTGAAGAAGGCCT
TCGGGTTGTAAAGCACTTTCAGTGGTGAGGAAGGTCAGTAAGTTAATAGCTTGC
>ZSR.E_138:D00780:73:HLVCNBCXX:1:1105:18032:5653 2:N:0:ATCTCG
GGAATATTGCACAATGGGCGCAAGCCTGATGCAGCCATGCCGCGTGTGTGAAGAAGGCCT
TCGGGTTGTAAAGCACTTTCAGTCGTGAGGAAGGTGGTAGTGTTAATAGCACTATCATTT
GACGTTAGCGACAGAAGAAGCACC
>ZSR.E_139:D00780:73:HLVCNBCXX:1:1105:18902:5611 2:N:0:ATCTCG
GGAATCTTGCGCAATGGGCGAAAGCCTGACGCAGCCACGCCGCGTGTCGGAAGACGGCCC
TATGGGTTGTAAACGACTTTTACCAGGGAAGAACGGGAGGGTTTCGACCTTTTATGACGG
TACCTGG
>ZSR.E_140:D00780:73:HLVCNBCXX:1:1105:18990:5617 2:N:0:ATCTCG
GGAATATTGCACAATGGGCGCAAGCCTGATGCAGCCATGCCGCGTGTATGAAGAAGGCTC
TAGGGTTGTAAAGCACTTTCAGCAGTGAGGAAAGCTTGTTGGTTAATACCCATCAAGTGT
GACGTTAAC
>ZSR.E_141:D00780:73:HLVCNBCXX:1:1105:4286:5942 2:N:0:ATCTCG
GGAATATTGCACAATGGGCGCAAGCCTGATGCAGCCATGCCGCGTGTGTGAAGAAGGCCT
TCGGGTTGTAAAGCACTTTCAGTCGTGAGGAAGGTAGTGTAGTTAATAGCTGCATTATTT
GACGTT
>ZSR.E_142:D00780:73:HLVCNBCXX:1:1105:4896:5874 2:N:0:ATCTCG
GGAATATTGCACAATGGGGGAAACCCTGATGCAGCAACGCCGCGTGGAGGATGACACATT
TCGGTGCGTAAACTCCTTTTATATAGGAAGATAATGACGGTACTATATGAATAAGCACCG
GCTAACTC
>ZSR.E_143:D00780:73:HLVCNBCXX:1:1105:4993:5878 2:N:0:ATCTCG
GGAATATTGCACAATGGGCGCAAGCCTGATGCAGCCATGCCGCGTGTGTGAAGAAGGCCT
TCGGGTTGTAAAGCACTTTCAGTCGTGAGGAAGGTGGTAGTGTTAATAGCACTA
>ZSR.E_144:D00780:73:HLVCNBCXX:1:1105:5343:5804 2:N:0:ATCTCG
GGAATATTGCACAATGGGGGGAACCCTGATGCAGCCATGCCGCGTGTGTGAAGAAGGCCT
TCGGGTTGTAAAGCACTTTCAGTTGTGAGGAAAAGTTAGTAGTTAATACCTGCTAGCCGT
GACGTTAACAACAGAA
>ZSR.E_145:D00780:73:HLVCNBCXX:1:1105:7754:5853 2:N:0:ATCTCG
GGAATATTGCACAATGGGCGCAAGCCTGATGCAGCCATGCCGCGTGTGTGAAGAAGGCCT
TCGGGTTGTAAAGCACTTTCAGTCGTGAGGAAGGTAGTGTAGTTAATAGCTGCATTATTT
GACGTTAGCGACAG
>ZSR.E_146:D00780:73:HLVCNBCXX:1:1105:8261:5893 2:N:0:ATCTCG
GGAATATTGCACAATGGGCGCAAGCCTGATGCAGCCATGCCGCGTGTATGAAGAAGGCCT
TCGGGTTGTAAAGTACTTTCAGCAGTGAGGAAGGTTCATACGTTAATAGCGTATGGATTT
GA
>ZSR.E_147:D00780:73:HLVCNBCXX:1:1105:8789:5764 2:N:0:ATCTCG
GGAATATTGCACAATGGGGGAAACCCTGATGCAGCCATGCCGCGTGTGTGAAGAAGGCCT
TCGGGTTGTAAAGCACTTTCAGTTGTGAGGAAAAGTTAGTAGTTAATACCTGCTAGCCGT
G
>ZSR.E_148:D00780:73:HLVCNBCXX:1:1105:9119:5938 2:N:0:ATCTCG
GGAATATTGCACAATGGGCGAAAGCCTGATGCAGCAATGCCGCGTGGAGGATGACGCATC
TAGGTGTGTAAACTCCTTTTATATGAGAAGATAATGACGGTATCATATGAATAAGCACCG
G
>ZSR.E_149:D00780:73:HLVCNBCXX:1:1105:12081:5925 2:N:0:ATCTCG
GGAATATTGGACAATGGGCGAAAGCCTGATCCAGCAATGCCATGTGTGTGAAGAAGGCTC
TAGGGTTGTAAAGCACTTTAGTTGGGGAGGAAAGCTTATGAGTTAATAGCTCATGAGAAG
GACGTT
>ZSR.E_150:D00780:73:HLVCNBCXX:1:1105:18690:5802 2:N:0:ATCTCG
GGAATATTGCACAATGGGCGCAAGCCTGATGCAGCCATGCCGCGTGTGTGAAGAAGGCCT
TCGGGTTGTAAAGCACTTTCAGTCGTGAGGAAGGTAGTGTAGTTAATAGCTGCATTATTT
G
>ZSR.E_151:D00780:73:HLVCNBCXX:1:1105:20866:5873 2:N:0:ATCTCG
GGAATATTGCACAATGGGGGAAACCCTGATGCAGCCATGCCGCGTGTGTGAAGAAGGCCT
TCGGGTTGTAAAGCACTTTCAGCGAGGAGGAAAGGGTGTA
>ZSR.E_152:D00780:73:HLVCNBCXX:1:1105:4318:6004 2:N:0:ATCTCG
GGAATATTGCACAATGGGCGCAAGCCTGATGCAGCCATGCCGCGTGTGTGAAGAAGGCCT
TCGGGTTGTAAAGCACTTTCAGTCGTGAGGAAGGTGGTAGTGTTAATAGCACTATCATTT
GACGTTAGCGACAGAA
>ZSR.E_153:D00780:73:HLVCNBCXX:1:1105:4909:6050 2:N:0:ATCTCG
GGAATATTGCACAATGGGCGCAAGCCTGATGCAGCCATGCCGCGTGTGTGAAGAAGGCCT
TCGGGTTGTAAAGCACTTTCAGTCGTGAGGAAGGTGGTGTAGTTAATAGCTGCATTATTT
GACGTTAG
>ZSR.E_154:D00780:73:HLVCNBCXX:1:1105:5225:6081 2:N:0:ATCTCG
GGAATATTGCACAATGGGCGCAAGCCTGATGCAGCCATGCCGCGTGTGTGAAGAAGGCCT
TCGGGTTGTAAAGCACTTTCAGTCAGGAGGAAAGGTTAGTAGTTAATACCTGCTAGCTGT
GACGTTACTGACAGAAGAA
>ZSR.E_155:D00780:73:HLVCNBCXX:1:1105:9640:6155 2:N:0:ATCTCG
GGAATATTGCACAATGGGCGCAAGCCTGATGCAGCCATGCCGCGTGTGTGAAGAAGGCCT
TCGGGTTGTAAAGCACTTTCAGTCGTGAGGAAGGTGGTAGTGTTAATAGCACTATCATTT
GACGT
>ZSR.E_156:D00780:73:HLVCNBCXX:1:1105:10721:6017 2:N:0:ATCTCG
GGAATATTGCACAATGGGCGCAAGCCTGATGCAGCCATGCCGCGTGTGTGAAGAAGGCCT
TCGGGTTGTAAAGCACTTTCAGTCGTGAGGAAGGTGGTAGTGTTAATAGCACTATCATTT
GACGT
>ZSR.E_157:D00780:73:HLVCNBCXX:1:1105:15896:6127 2:N:0:ATCTCG
GGAATATTGCACAATGGGCGCAAGCCTGATGCAGCCATGCCGCGTGTGTGAAGAAGGCCT
TCGGGTTGTAAAGCACTTTCAGTCGTGAGGAAGGTAGTGTAGTTAATAGCTGCATTATTT
GACGTTAGTGACAGAAGAAGC
>ZSR.E_158:D00780:73:HLVCNBCXX:1:1105:16265:6003 2:N:0:ATCTCG
GGAATATTGCACAATGGGCGCAAGCCTGATGCAGCCATGCCGCGTGTGTGAAGAAGGCCT
TCGGGTTGTAAAGCACTTTCAGTCGTGAGGAAGGTAGTGTAGTTAATAGCTGCATTATTT
GACGTTAGCGACAGAAG
>ZSR.E_159:D00780:73:HLVCNBCXX:1:1105:16494:6059 2:N:0:ATCTCG
GGAATATTGCACAATGGGGGGAACCCTGATGCAGCCATGCCGCGTGTGTGAAGAAGGCCT
TCGGGTTGTAAAGCACTTTCAGTTGTGAGGAAAAGTTAGTAGTTAATACCTGCTAGCCGT
G
>ZSR.E_160:D00780:73:HLVCNBCXX:1:1105:17186:6082 2:N:0:ATCTCG
GGAATATTGCACAATGGGCGCAAGCCTGATGCAGCCATGCCGCGTCTGTGAAGAAGGCCT
TCGGGTTGTAAAGCACTTTCAGTCGTGAGGAAGGTAGTGTAGTTAATAGCTGCATTATTT
G
>ZSR.E_161:D00780:73:HLVCNBCXX:1:1105:5357:6401 2:N:0:ATCTCG
GGAATATTGCACAATGGGCGCAAGCCTGATGCAGCCATGCCGCGTGTGTGAAGAAGGCCT
TCGGGTTGTAAAGCACTTTCAGTCGTGAGGAAGGTGGTAGTGTTAATAGCACTATCATTT
GACGTTAGCGACAGAAGAA
>ZSR.E_162:D00780:73:HLVCNBCXX:1:1105:9497:6412 2:N:0:ATCTCG
GGAATATTGCACAATGGGGGAAACCCTGATGCAGCCATGCCGCGTGTGTGAAGAAGGCCT
TCGGGTTGTAAAGCACTTTCAGTTGTGAGGAAAAGTTAGTAGTTAATACCTGCT
>ZSR.E_163:D00780:73:HLVCNBCXX:1:1105:10561:6268 2:N:0:ATCTCG
GGAATATTGCACAATGGGGGAAACCCTGATGCAGCCATGCCGCGTGTGTGAAGAAGGCCT
TCGGGTTGTAAAGCACTTTCAGTCGTGAGGAAGGTAGTGTAGTTAATAGCTGCATTACTT
GACGTT
>ZSR.E_164:D00780:73:HLVCNBCXX:1:1105:10715:6298 2:N:0:ATCTCG
GGAATATTGCACAATGGGCGCAAGCCTGATGCAGCCATGCCGCGTGTGTGAAGAAGGCCT
TCGGGTTGTAAAGCACTTTCAGTGGTGAGGAAGGTCAGTAAGTTAATAGCTTGCTGAATT
GACGTTAGCCACAGAA
>ZSR.E_165:D00780:73:HLVCNBCXX:1:1105:11409:6435 2:N:0:ATCTCG
GGAATATTGCACAATGGGGGGAACCCTGATGCAGCCATGCCGCGTGTGTGAAGAAGGCCT
TCGGGTTGTAAAGCACTTTCAGTTGTGAGGAAAAGTTAGTAGTTAATACCTGCTAGCCGT
GACGTT
>ZSR.E_166:D00780:73:HLVCNBCXX:1:1105:14738:6449 2:N:0:ATCTCG
GGAATATTGCACAATGGGCGCAAGCCTGATGCAGCCATGCCGCGTGTGTGAAGAAGGCCT
CGGGTTGTAAAGCACTTTCAGTCGTGAGGAAGGTGGTAGTGTTAATAGCACTATCATTT
>ZSR.E_167:D00780:73:HLVCNBCXX:1:1105:17450:6484 2:N:0:ATCTCG
GGAATATTGCACAATGGGCGCAAGCCTGATGCAGCCATGCCGCGTGTGTGAAGAAGGCCT
TCGGGTTGTAAAGCACTTTCAGTCGTGAGGAAGGTGGTAGTGTTAATAGCACTATCATTT
GACGTTAGC
>ZSR.E_168:D00780:73:HLVCNBCXX:1:1105:20084:6391 2:N:0:ATCTCG
GGAATATTGCACAATGGGCGCAAGCCTGATGCAGCCATGCCGCGTGTGTGAAGAAGGCCT
TCGGGTTGTAAAGCACTTTCAGTCGTGAGGAAGGTGGTGTAGTTAATAGCTGCATTATTT
GACGTTAGCGACAGAAGAAGCACC
>ZSR.E_169:D00780:73:HLVCNBCXX:1:1105:20181:6467 2:N:0:ATCTCG
GGAATATTGCACAATGGGCGCAAGCCTGATGCAGCCATGCCGCGTGTGTGAAGAAGGCCT
TCGGGTTGTAAAGCACTTTCAGTCGTGAGGAAGGTAGTGTAGTTAATAGCTGCATTATTT
GACGTT
>ZSR.E_170:D00780:73:HLVCNBCXX:1:1105:1607:6703 2:N:0:ATCTCG
GGAATATTGCACAATGGGCGCAAGCCTGATGCAGCCATGCCGCGTGTGTGAAGAAGGCCT
TCGGGTTGTAAAGCACTTTCAGTCGTGAGGAAGGTAGTGTAGTTAATAGCTGCATTACTT
GACGTTAGCGACAGAAGA
>ZSR.E_171:D00780:73:HLVCNBCXX:1:1105:2233:6710 2:N:0:ATCTCG
GGAATATTGCACAATGGGCGCAAGCCTGATGCAGCCATGCCGCGTGTGTGAAGAAGGCTC
TAGGGTTGTAAAGCACTTTCAGCAGTGAGGAAAGGTTAGT
>ZSR.E_172:D00780:73:HLVCNBCXX:1:1105:5354:6570 2:N:0:ATCTCG
GGAATATTGCACAATGGGCGCAAGCCTGATGCAGCCATGCCGCGTGTGTGAAGAAGGCCT
TCGGGTTGTAAAGCACTTTCAGTCGTGAGGAAGGTAGTGTAGTTAATAGCTGCATTATTT
GACGTTAGCGACAGAAG
>ZSR.E_173:D00780:73:HLVCNBCXX:1:1105:5650:6582 2:N:0:ATCTCG
GGAATATTGCACAATGGGCGCAAGCCTGATGCAGCCATGCCGCGTGTGTGAAGAAGGCCT
TCGGGTTGTAAAGCACTTTCAGTCGTGAGGAAGGTGGTGTAGTTAATAGCTGCATTATTT
GACGTTAGCGACAGAAGAAGCACCGGCT
>ZSR.E_174:D00780:73:HLVCNBCXX:1:1105:5521:6625 2:N:0:ATCTCG
GGAATATTGCACAATGGGGGAAACCCTGATGCAGCCATGCCGCGTGTGTGAAGAAGGCCT
TCGGGTTGTAAAGCACTTTCAGTTGTGAGGAAAAGTTAGTAGTTAATACCTGCTAGCCGT
GACGTTAACAACAGAA
>ZSR.E_175:D00780:73:HLVCNBCXX:1:1105:8981:6530 2:N:0:ATCTCG
GGAATATTGCACAATGGGCGCAAGCCTGATGCAGCCATGCCGCGTGTGTGAAGAAGGCCT
TCGGGTTGTAAAGCACTTTCAGTCGTGAGGAAGGTAGTGTAGTTAATAGCTGCATTATTT
GACGT
>ZSR.E_176:D00780:73:HLVCNBCXX:1:1105:9189:6627 2:N:0:ATCTCG
GGAATATTGCACAATGGGCGCAAGCCTGATGCAGCCATGCCGCGTGTGTGAAGAAGGCCT
TCGGGTTGTAAAGCACTTTCAGTCGTGAGGAAGGTGGTGTAG
>ZSR.E_177:D00780:73:HLVCNBCXX:1:1105:9454:6682 2:N:0:ATCTCG
GGAATATTGCACAATGGGCGCAAGCCTGATGCAGCCATGCCGCGTGTGTGAAGAAGGCCT
TCGGGTTGTAAAGCACTTTCAGTGGTGAGGAAGGTCAGTAAGTTAATAGCTTGCTGAATT
GACGTTAGCCACAGAA
>ZSR.E_178:D00780:73:HLVCNBCXX:1:1105:11013:6665 2:N:0:ATCTCG
GGAATATTGCACAATGGGCGCAAGCCTGATGCAGCCATGCCGCGTGTGTGAAGAAGGCCT
TCGGGTTGTAAAGCACTTTCAGTCGTGAGGAAGGTAGTGTAGTTAATAGCTGCATTATTT
GACGT
>ZSR.E_179:D00780:73:HLVCNBCXX:1:1105:2850:6919 2:N:0:ATCTCG
GGAATATTGCACAATGGGCGCAAGCCTGATGCAGCCATGCCGCGTGTGTGAAGAAGGCCT
TCGGGTTGTAAAGCACTTTCAGTCGTGAGGAAGGTAGTGTAGTTAATAGCTGCATTATTT
GACGTTAGCGACAGAAGAAGCACCGGCT
>ZSR.E_180:D00780:73:HLVCNBCXX:1:1105:3588:6873 2:N:0:ATCTCG
GGAATATTGCACAATGGGGGAAACCCTGATGCAGCCATGCCGCGTGTGTGAAGAAGGCCT
TCGGGTTGTAAAGCACTTTCAGTTGTGAGGAAAAGTTAGTAGTTAATACCTGCTAGCCGT
GACGTTAA
>ZSR.E_181:D00780:73:HLVCNBCXX:1:1105:5788:6894 2:N:0:ATCTCG
GGAATATTGCACAATGGGCGCAAGCCTGATGCAGCCATGCCGCGTGTATGAAGAAGGCCT
TCGGGTTGTAAAGTACTTTCAGCAGTGAGGAAGGTTCATGCGTTAATAGCGTATGGATTT
GACGTTAGCTGCAGAAGAAGCA
>ZSR.E_182:D00780:73:HLVCNBCXX:1:1105:7758:6860 2:N:0:ATCTCG
GGAATATTGCACAATGGGCGCAAGCCTGATGCAGCCATGCCGCGTGTGTGAAGAAGGCCT
TCGGGTTGTAAAGCACTTTCAGTCGTGAGGAAGGTAGTGTAGTTAATAGCTGCATTATTT
G
>ZSR.E_183:D00780:73:HLVCNBCXX:1:1105:8320:6977 2:N:0:ATCTCG
GGAATATTGCACAATGGGCGCAAGCCTGATGCAGCCATGCCGCGTGTGTGAAGAAGGCCT
TCGGGTTGTAAAGCACTTTCAGTCGTGAGGAAGGTAGTGTAGTTAATAGCTGCATTACTT
GACGTT
>ZSR.E_184:D00780:73:HLVCNBCXX:1:1105:9807:6965 2:N:0:ATCTCG
GGAATATTGCACAATGGGGGAAACCCTGATGCAGCCATGCCGCGTGTGTGAAGAAGGCCT
TCGGGTTGTAAAGCACTTTCAGTTGTGAGGAAAAGTTAGTAGTTAAT
>ZSR.E_185:D00780:73:HLVCNBCXX:1:1105:11534:6956 2:N:0:ATCTCG
GGAATATTGCACAATGGGGGAAACCCTGATGCAGCCATGCCGCGTGTGTGAAGAAGGCCT
TCGGGTTGTAAAGCACTTTCAGTTGTGAGGAAAAGTTAGTAGTTAATACCTGCTAGCCGT
GACGTTAACAACA
>ZSR.E_186:D00780:73:HLVCNBCXX:1:1105:12644:6857 2:N:0:ATCTCG
GGAATATTGCACAATGGGCGCAAGCCTGATGCAGCCATGCCGCGTGTGTGAAGAAGGCCT
TCGGGTTGTAAAGCACTTTCAGTGGTGAGGAAGGTCAGTAAGTTAATAGCTTGCTGAATT
GACGTT
>ZSR.E_187:D00780:73:HLVCNBCXX:1:1105:13584:6863 2:N:0:ATCTCG
GGAATATTGCACAATGGGCGCAAGCCTGATGCAGCCATGCCGCGTGTGTGAAGAAGGCCT
TCGGGTTGTAAAGCACTTTCAGTCGTGAGGAAGGTAGTGTAGTTAATAGCTGCATTATTT
GACGTTAG
>ZSR.E_188:D00780:73:HLVCNBCXX:1:1105:13840:6840 2:N:0:ATCTCG
GGAATATTGCACAATGGGCGCAAGCCTGATGCAGCCATGCCGCGTGTGTGAAGAAGGCTC
TAGGGTTGTAAAGCACTTTCAGCAGTGAGGAAAGCTTGTTGGTTAATAGCCATCAAGTGT
GACGTT
>ZSR.E_189:D00780:73:HLVCNBCXX:1:1105:16443:6778 2:N:0:ATCTCG
GGAATATTGCACAATGGGCGCAAGCCTGATGCAGCCATGCCGCGTGTGTGAAGAAGGCCT
TCGGGTTGTAAAGCACTTTCAGTCGTGAGGAAGGTGGTGTAGTTAATAGCTGCATTATTT
GACGTT
>ZSR.E_190:D00780:73:HLVCNBCXX:1:1105:17647:6799 2:N:0:ATCTCG
GGAATATTGCACAATGGGCGCAAGCCTGATGCAGCCATGCCGCGTGTGTGAAGAAGGCCT
TCGGGTTGTAAAGCACTTTCAGTCGTGAGGAAGGTGGTGTAGTTAATAGCTGCATTATTT
GACGTTAG
>ZSR.E_191:D00780:73:HLVCNBCXX:1:1105:19160:6908 2:N:0:ATCTCG
GGAATATTGCACAATGGGCGCAAGCCTGATGCAGCCATGCCGCGTGTGTGAAGAAGGCTC
TAGGGTTGTAAAGCACTTTCAGCAGTGAGGAAAGCTTGTTGGTTAATAGCCATCAAGTGT
GACGTT
>ZSR.E_192:D00780:73:HLVCNBCXX:1:1105:19145:6965 2:N:0:ATCTCG
GGAATATTGCACAATGGGCGCAAGCCTGATGCAGCCATGCCGCGTGTGTGAAGAAGGCCT
TCGGGTTGTAAAGCACTTTCAGTCGTGAGGAAGGTGGTGTAGTTAATAGCTGCATTATTT
GACGTTAG
>ZSR.E_193:D00780:73:HLVCNBCXX:1:1105:19839:6949 2:N:0:ATCTCG
GGAATATTGCACAATGGGCGCAAGCCTGATGCAGCCATGCCGCGTGTGTGAAGAAGGCCT
TCGGGTTGTAAAGCACTTTCAGTCGTGAGGAAGGTGGTGTAGTTAATAGCTGCATTATTT
GACGTT
>ZSR.E_194:D00780:73:HLVCNBCXX:1:1105:3805:7107 2:N:0:ATCTCG
GGAATATTGCACAATGGGCGCAAGCCTGATGCAGCCATGCCGCGTGTGTGAAGAAGGCCT
TCGGGTTGTAAAGCACTTTCAGTCGTGAGGAAGGTAGTGTAGTTAATAGCTGCA
>ZSR.E_195:D00780:73:HLVCNBCXX:1:1105:7438:7207 2:N:0:ATCTCG
GGAATATTGCACAATGGGCGCAAGCCTGATGCAGCCATGCCGCGTGTGTGAAGAAGGCCT
TCGGGTTGTAAAGCACTTTCAGTCGTGAGGAAGGTGGTAGTGTTAATAGCACTATCATTT
G
>ZSR.E_196:D00780:73:HLVCNBCXX:1:1105:10842:7092 2:N:0:ATCTCG
GGAATATTGCACAATGGGCGCAAGCCTGATGCAGCCATGCCGCGTGTGTGAAGAAGGCCT
TCGGGTTGTAAAGCACTTTCAGTCGTGAGGAAGGTAGTGTAGTTAATAGCTGCATTACTT
GACGTTAGC
>ZSR.E_197:D00780:73:HLVCNBCXX:1:1105:11858:7038 2:N:0:ATCTCG
GGAATATTGCACAATGGGGGGAACCCTGATGCAGCCATGCCGCGTGTGTGAAGAAGGCCT
TCGGGTTGTAAAGCACTTTCAGTTGTGAGGAAAAGTTAGTAGTTAATACCTGCTAGCCGT
GACGTTAA
>ZSR.E_198:D00780:73:HLVCNBCXX:1:1105:16862:7067 2:N:0:ATCTCG
GGAATATTGCACAATGGGCGCAAGCCTGATGCAGCCATGCCGCGTGTGTGAAGAAGGCCT
TCGGGTTGTAAAGCACTTTCAGTCGTGAGGAAGGTGGTAGTGTTAATAGCACTATCATTT
GACGTTAGCGACAGAA
>ZSR.E_199:D00780:73:HLVCNBCXX:1:1105:7074:7325 2:N:0:ATCTCG
GGAATATTGCACAATGGGCGCAAGCCTGATGCAGCCATGCCGCGTGTGTGAAGAAGGCCT
TCGGGTTGTAAAGCACTTTCAGTCGTGAGGAAGGTAGTGTAGTTAATAGCTGCATTATTT
GACGTT
>ZSR.E_200:D00780:73:HLVCNBCXX:1:1105:9374:7409 2:N:0:ATCTCG
GGAATATTGCACAATGGGCGCAAGCCTGATGCAGCCATGCCGCGTGTGTGAAGAAGGCTC
TAGGGTTGTAAAGCACTTTCAGCAGTGAGGAAAGCTTGTTGGTTAATACCCATCAAGTGT
GACGTTAAC
>ZSR.E_201:D00780:73:HLVCNBCXX:1:1105:11224:7397 2:N:0:ATCTCG
GGAATATTGCACAATGGGGGGAACCCTGATGCAGCCATGCCGCGTGTGTGAAGAAGGCCT
TCGGGTTGTAAAGCACTTTCAGTTGTGAGGAAAAGTTAGTAGTTAATACCTGCTAGCCGT
G
>ZSR.E_202:D00780:73:HLVCNBCXX:1:1105:12569:7474 2:N:0:ATCTCG
GGAATATTGCACAATGGGCGCAAGCCTGATGCAGCCATGCCGCGTGTGTGAAGAAGGCCT
TCGGGTTGTAAAGCACTTTCAGTCGTGAGGAAGGTGGTGTAG
>ZSR.E_203:D00780:73:HLVCNBCXX:1:1105:15430:7285 2:N:0:ATCTCG
GGAATATTGCACAATGGGCGCAAGCCTGATGCAGCCATGCCGCGTGTGTGAAGAAGGCCT
TCGGGTTGTAAAGCACTTTCAGTGGTGAGGAAGGTCAGTAAGTTAATAGCTTGC
>ZSR.E_204:D00780:73:HLVCNBCXX:1:1105:15571:7384 2:N:0:ATCTCG
GGAATATTGCACAATGGAGGAAACTCTGATGCAGCAACGCCGCGTGGAGGATGACACTTT
TCGGAGCGTAAACTCCTTTTATATAGGAAGATAATGACGGTACTATATGAATAAGCACC
>ZSR.E_205:D00780:73:HLVCNBCXX:1:1105:15649:7427 2:N:0:ATCTCG
GGAATATTGCACAATGGGCGAAAGCCTGATGCAGCAATGCCGCGTGGAGGATGACGCATC
TAGGTGTGTAAACTCCTTTTATATGAGAAGATAATGACGGTATCATATGAATAAGCACCG
GCTAAC
>ZSR.E_206:D00780:73:HLVCNBCXX:1:1105:15757:7422 2:N:0:ATCTCG
GGAATATTGCACAATGGGCGCAAGCCTGATGCAGCCATGCCGCGTGTGTGAAGAAGGCTC
TAGGGTTGTAAAGCACTTTCAGCAGTGAGGAAAGCTTGTTGGTTAATAGCCATCAAGTGT
GACGTT
>ZSR.E_207:D00780:73:HLVCNBCXX:1:1105:16135:7304 2:N:0:ATCTCG
GGAATATTGCACAATGGGCGCAAGCCTGATGCAGCCATGCCGCGTGTGTGAAGAAGGCCT
TCGGGTTGTAAAGCACTTTCAGTCGTGAGGAAGGTGGTGTAGTTAATAGCTGCATTATTT
GACGTTAG
>ZSR.E_208:D00780:73:HLVCNBCXX:1:1105:19111:7394 2:N:0:ATCTCG
GGAATATTGCACAATGGGCGCAAGCCTGATGCAGCCATGCCGCGTGTGTGAAGAAGGCCT
TCGGGTTGTAAAGCACTTTCAGTCGTGAGGAAGGTGGTAGTGTTAATAGCACTATCATTT
G
>ZSR.E_209:D00780:73:HLVCNBCXX:1:1105:2349:7514 2:N:0:ATCTCG
GGAATATTGCACAATGGGCGCAAGCCTGATGCAGCCATGCCGCGTGTGTGAAGAAGGCTC
TAGGGTTGTAAAGCACTTTCAGCAGTGAGGAAAGCTTGTTGGTTAATACCCATCAAGTGT
GACGTTAACTGCA
>ZSR.E_210:D00780:73:HLVCNBCXX:1:1105:5404:7681 2:N:0:ATCTCG
GGAATATTGCACAATGGGCGCAAGCCTGATGCAGCCATGCCGCGTGTATGAAGAAGGCCT
TCGGGTTGTAAAGTACTTTCAGCAGTGAGGAAGGGATGTACGTTAATAGCGTGCATTTTT
GACGTTAGCTGCAGAAGAAGCACCGGCT
>ZSR.E_211:D00780:73:HLVCNBCXX:1:1105:6219:7685 2:N:0:ATCTCG
GGAATATTGCACAATGGGCGCAAGCCTGATGCAGCCATGCCGCGTGTATGAAGAAGGCCT
TCGGGTTGTAAAGTACTTTCAGCAGTGAGGAAGGGATGTACGTTAATAGCGTGCATTTTT
GACGTTAGCTGCAGAAG
>ZSR.E_212:D00780:73:HLVCNBCXX:1:1105:6500:7749 2:N:0:ATCTCG
GGAATATTGCACAATGGGCGCAAGCCTGATGCAGCCATGCCGCGTGTGTGAAGAAGGCCT
TCGGGTTGTAAAGCACTTTCAGTCGTGAGGAAGGTGGTGTAGTTAATAGCTGCATTATTT
GACGT
>ZSR.E_213:D00780:73:HLVCNBCXX:1:1105:13169:7519 2:N:0:ATCTCG
GGAATATTGCACAATGGGCGCAAGCCTGATGCAGCCATGCCGCGTGTGTGAAGAAGGCCT
TCGGGTTGTAAAGCACTTTCAGTCGTGAGGAAGGTGGTGTAGTTAATAGCTGCATTATTT
GACGTT
>ZSR.E_214:D00780:73:HLVCNBCXX:1:1105:15062:7746 2:N:0:ATCTCG
GGAATATTGCACAATGGGCGCAAGCCTGATGCAGCCATGCCGCGTGTGTGAAGAAGGCTC
TAGGGTTGTAAAGCACTTTCAGCAGTGAGGAAAGCTTGTTGGTTAATACCCATCAAGTGT
>ZSR.E_215:D00780:73:HLVCNBCXX:1:1105:19905:7507 2:N:0:ATCTCG
GGAATATTGCACAATGGGCGCAAGCCTGATGCAGCCATGCCGCGTGTGTGAAGAAGGCCT
TCGGGTTGTAAAGCACTTTCAGTCGTGAGGAAGGTGGTAGTGTTAATAGCACTATCATTT
GACGTT
>ZSR.E_216:D00780:73:HLVCNBCXX:1:1105:20042:7535 2:N:0:ATCTCG
GGAATATTGCACAATGGGCGCAAGCCTGATGCAGCCATGCCGCGTGTGTGAAGAAGGCCT
TCGGGTTGTAAAGCACTTTCAGTCGTGAGGAAGGTGGTAGTGTTAATAGCACTATCATTT
G
>ZSR.E_217:D00780:73:HLVCNBCXX:1:1105:1440:7845 2:N:0:ATCTCG
GGAATATTGGACAATGGGCGCAAGCCTGATCCAGCCATGCCGCGTGTGTGAAGAAGGCTT
TCGGGTTGTAAAGCACTTTCAGTCGGGAGGAAGGCTGCCTAGTTAATACCTAGGTAGATT
GACGTTACCGACAGAAGAAGCACCGGCT
>ZSR.E_218:D00780:73:HLVCNBCXX:1:1105:2648:7828 2:N:0:ATCTCG
GGAATATTGCACAATGGGCGCAAGCCTGATGCAGCCATGCCGCGTGTGTGAAGAAGGCCT
TCGGGTTGTAAAGCACTTTCAGCGAGGAGGAAGGGTTAGTAGTTAATACCTGCTAGCTTT
GACGTTACTCGCAGAAGA
>ZSR.E_219:D00780:73:HLVCNBCXX:1:1105:3877:7896 2:N:0:ATCTCG
GGAATATTGCACAATGGGCGCAAGCCTGATGCAGCCATGCCGCGTGTGTGAAGAAGGCCT
TCGGGTTGTAAAGCACTTTCAGTCGTGAGGAAGGTAGTGTAGTTAATAGCTGCATTATTT
GACGTTAGCGACAGAAGAAGCA
>ZSR.E_220:D00780:73:HLVCNBCXX:1:1105:4077:7914 2:N:0:ATCTCG
GGAATATTGCACAATGGGCGCAAGCCTGATGCAGCCATGCCGCGTGTGTGAAGAAGGCCT
TCGGGTTGTAAAGCACTTTCAGTCGTGAGGAAGGTAGTGTAGTTAATAGCTGCATTATTT
GACGTTAGCGACAGAAG
>ZSR.E_221:D00780:73:HLVCNBCXX:1:1105:4218:7918 2:N:0:ATCTCG
GAATATTGCACAATGGGCGCAAGCCTGATGCAGCCATGCCGCGTGTGTGAAGAAGGCCTT
CGGGTTGTAAAGCACTTTCAGTCGTGAGGAAGGTGGTAGTGTTAATAGCACTATCATTTG
ACGTTAGCGACAGAAGAAGCACCG
>ZSR.E_222:D00780:73:HLVCNBCXX:1:1105:5758:7808 2:N:0:ATCTCG
GGAATATTGCACAATGGGGGAAACCCTGATGCAGCCATGCCGCGTGTGTGAAGAAGGCCT
TCGGGTTGTAAAGCACTTTCAGTTGTGAGGAAAAGTTAGTAGTTAATACCTGCTAGCCGT
GACGTTA
>ZSR.E_223:D00780:73:HLVCNBCXX:1:1105:6129:7786 2:N:0:ATCTCG
GGAATATTGCACAATGGGCGCAAGCCTGATGCAGCCATGCCGCGTGTGTGAAGAAGGCCT
TCGGGTTGTAAAGCACTTTCAGTCGTGAGGAAGGTAGTGTAGTTAATAGCTGCA
>ZSR.E_224:D00780:73:HLVCNBCXX:1:1105:7310:7819 2:N:0:ATCTCG
GGAATATTGCACAATGGGCGCAAGCCTGATGCAGCCATGCCGCGTGTGTGAAGAAGGCCT
TCGGGTTGTAAAGCACTTTCAGTCGTGAGGAAGGTAGTGTAGTTAATAGCTGCATTACTT
GACGTT
>ZSR.E_225:D00780:73:HLVCNBCXX:1:1105:9307:7899 2:N:0:ATCTCG
GGAATATTGCACAATGGGGGGAACCCTGATGCAGCCATGCCGCGTGTGTGAAGAAGGCCT
TCGGGTTGTAAAGCACTTTCAGTTGTGAGGAAAAGTTAGTAGTTAATACCTGCTAGCCGT
GACGT
>ZSR.E_226:D00780:73:HLVCNBCXX:1:1105:9814:7975 2:N:0:ATCTCG
GGAATATTGCACAATGGGCGCAAGCCTGATGCAGCCATGCCGCGTGTGTGAAGAAGGCCT
TCGGGTTGTAAAGCACTTTCAGTCGTGAGGAAGGTGGTAGTGTTAATAGCACTATCATTT
G
>ZSR.E_227:D00780:73:HLVCNBCXX:1:1105:10637:7856 2:N:0:ATCTCG
GGAATATTGCACAATGGGGGAAACCCTGATGCAGCAACGCCGCGTGGAGGATGACACATT
TCGGTGCGTAAACTCCTTTTATATAGGAAGATAATGACGGTACTATATGAATAAGCACCG
GCTAACTCCGTGC
>ZSR.E_228:D00780:73:HLVCNBCXX:1:1105:5410:8206 2:N:0:ATCTCG
GGAATATTGCACAATGGGCGCAAGCCTGATGCAGCCATGCCGCGTGTGTGAAGAAGGCCT
TCGGGTTGTAAAGCACTTTCAGTCGTGAGGAAGGTAGTGTAGTTAATAGCTGCATTATTT
GACGTTAGCGACAGAAGAAGCACCGGC
>ZSR.E_229:D00780:73:HLVCNBCXX:1:1105:6288:8241 2:N:0:ATCTCG
GGAATATTGCACAATGGGCGCAAGCCTGATGCAGCCATGCCGCGTGTGTGAAGAAGGCCT
TCGGGTTGTAAAGCACTTTCAGTCGTGAGGAAGGTAGTGTAGTTAATAGCTGCATTACTT
GACGT
>ZSR.E_230:D00780:73:HLVCNBCXX:1:1105:6913:8066 2:N:0:ATCTCG
GGAATATTGCACAATGGGCGCAAGCCTGATGCAGCCATGCCGCGTGTGTGAAGAAGGCTC
TAGGGTTGTAAAGCACTTTCAGCAGTGAGGAAAGCTTGTTGGTTAATAGCCATCAAGTGT
GACGTT
>ZSR.E_231:D00780:73:HLVCNBCXX:1:1105:8975:8193 2:N:0:ATCTCG
GGAATATTGCACAATGGGCGCAAGCCTGATGCAGCCATGCCGCGTGTGTGAAGAAGGCCT
TCGGGTTGTAAAGCACTTTCAGTCGTGAGGAAGGTAGTGTAGTTAATAGCTGCATTACTT
GACGT
>ZSR.E_232:D00780:73:HLVCNBCXX:1:1105:9105:8086 2:N:0:ATCTCG
GGAATATTGCACAATGGGCGCAAGCCTGATGCAGCCATGCCGCGTGTGTGAAGAAGGCCT
TCGGGTTGTAAAGCACTTTCAGTGGTGAGGAAGGTCAGTAAGTTAATAGCTTGCTGAATT
GACGTT
>ZSR.E_233:D00780:73:HLVCNBCXX:1:1105:13764:8128 2:N:0:ATCTCG
GGAATATTGCACAATGGGCGCAAGCCTGATGCAGCCATGCCGCGTGTGTGAAGAAGGCCT
TCGGGTTGTAAAGCACTTTCAGTCGTGAGGAAGGTGGTAGTGTTAATAGCACTATCATTT
GACGTTAGCGACA
>ZSR.E_234:D00780:73:HLVCNBCXX:1:1105:15158:8111 2:N:0:ATCTCG
GGAATATTGCACAATGGGGGAAACCCTGATGCAGCCATGCCGCGTGTGTGAAGAAGGCCT
TCGGGTTGTAAAGCACTTTCAGTTGTGAGGAAAAGTTAGTAGTTAATACCTGCTAGCCGT
GAC
>ZSR.E_235:D00780:73:HLVCNBCXX:1:1105:16742:8020 2:N:0:ATCTCG
GGAATATTGCACAATGGGCGCAAGCCTGATGCAGCCATGCCGCGTGTGTGAAGAAGGCCT
TCGGGTTGTAAAGCACTTTCAGTCAGGAGGAAAGGTTAGTAGTTAATACCTGCTAGCTGT
G
>ZSR.E_236:D00780:73:HLVCNBCXX:1:1105:16977:8223 2:N:0:ATCTCG
GGAATTTTGGACAATGGGGGAAACCCTGATCCAGCCATCCCGCGTGAGTGAAGAAGGCCT
TCGGGTTGTAAAGCTCTTTCGAAAGTGAAGAAAACTTATTTCGTAATATGTTATAAGTAT
GACGGTAA
>ZSR.E_237:D00780:73:HLVCNBCXX:1:1105:1786:8274 2:N:0:ATCTCG
GGAATATTGCACAATGGGCGCAAGCCTGATGCAGCCATGCCGCGTGTGTGAAGAAGGCCT
TCGGGTTGTAAAGCACTTTCAGTCGTGAGGAAGGTAGTGTAGTTAATAGCTGCATTATTT
GACGTTAGCGACAGAAG
>ZSR.E_238:D00780:73:HLVCNBCXX:1:1105:2739:8353 2:N:0:ATCTCG
GGAATATTGCACAATGGGGGAAACCCTGATGCAGCCATGCCGCGTGTGTGAAGAAGGCCT
TCGGGTTGTAAAGCACTTTCAGTTGTGAGGAAAAGTTAGTAGTTAATACCT
>ZSR.E_239:D00780:73:HLVCNBCXX:1:1105:6142:8448 2:N:0:ATCTCG
GGAATATTGCACAATGGGCGCAAGCCTGATGCAGCCATGCCGCGTGTGTGAAGAAGGCTC
TAGGGTTGTAAAGCACTTTCAGCAGTGAGGAAAGGTTAGTAGTTAATACCTGCTAGCTGT
GACGTTAACTGCAGAA
>ZSR.E_240:D00780:73:HLVCNBCXX:1:1105:8112:8447 2:N:0:ATCTCG
GGAATATTGCACAATGGGCGCAAGCCTGATGCAGCCATGCCGCGTGTATGAAGAAGGCCT
TCGGGTTGTAAAGTACTTTCAGCAGTGAGGAAGGGATGTACGTTAATAGCGTGCATTTTT
GACGTTAG
>ZSR.E_241:D00780:73:HLVCNBCXX:1:1105:8375:8263 2:N:0:ATCTCG
GGAATATTGCACAATGGGGGAAACCCTGATGCAGCCATGCCGCGTGTGTGAAGAAGGCCT
TCGGGTTGTAAAGCACTTTCAGTTGTGAGGAAAAGTTAGTAGTTAATACCTGCTAGCCGT
G
>ZSR.E_242:D00780:73:HLVCNBCXX:1:1105:9748:8374 2:N:0:ATCTCG
GGAATATTGCACAATGGGCGCAAGCCTGATGCAGCCATGCCGCGTGTGTGAAGAAGGCCT
TCGGGTTGTAAAGCACTTTCAGTCGTGAGGAAGGTAGTGTAGTTAATAGCTGCATTACTT
GACGTT
>ZSR.E_243:D00780:73:HLVCNBCXX:1:1105:10688:8431 2:N:0:ATCTCG
GGAATATTGCACAATGGGGGAAACCCTGATGCAGCCATGCCGCGTGTGTGAAGAAGGCCT
TCGGGTTGTAAAGCACTTTCAGTTGTGAGGAAAAGTTAGTAGTTAATACCTGCTAGCCGT
GACGTT
>ZSR.E_244:D00780:73:HLVCNBCXX:1:1105:16539:8395 2:N:0:ATCTCG
GGAATATTGCACAATGGGCGCAAGCCTGATGCAGCCATGCCGCGTGTGTGAAGAAGGCCT
TCGGGTTGTAAAGCACTTTCAGTCGTGAGGAAGGTAGTGTAGTTAATAGCTGCATTATTT
GACGTTAGC
>ZSR.E_245:D00780:73:HLVCNBCXX:1:1105:16906:8291 2:N:0:ATCTCG
GGAATATTGCACAATGGGCGCAAGCCTGATGCAGCCATGCCGCGTGTGTGAAGAAGGCCT
TCGGGTTGTAAAGCACTTTCAGTCGTGAGGAAGGTAGTGTAGTTAATAGCTGCATTATTT
GACGTTGGC
>ZSR.E_246:D00780:73:HLVCNBCXX:1:1105:17070:8347 2:N:0:ATCTCG
GGAATATTGCACAATGGGCGCAAGCCTGATGCAGCCATGCCGCGTGTATGAAGAAGGCCT
TCGGGTTGTAAAGTACTTTCAGCAGTGAGGAAGGGATGTACGTTAATAGCGTGCATTTTT
GACGTTAGC
>ZSR.E_247:D00780:73:HLVCNBCXX:1:1105:18068:8366 2:N:0:ATCTCG
GGAATATTGCACAATGGGCGCAAGCCTGATGCAGCCATGCCGCGTGTGTGAAGAAGGCCT
TCGGGTTGTAAAGCACTTTCAGTCGTGAGGAAGGTAGTGTAGTTAATAGCTGCATTATTT
GACGTT
>ZSR.E_248:D00780:73:HLVCNBCXX:1:1105:20865:8461 2:N:0:ATCTCG
GGAATATTGCACAATGGGCGCAAGCCTGATGCAGCCATGCCGCGTGTGTGAAGAAGGCCT
TCGGGTTGTAAAGCACTTTCAGTCGTGAGGAAGGTGGTAGTGTTAATAGCACTATCATTT
GACGTT
>ZSR.E_249:D00780:73:HLVCNBCXX:1:1105:2231:8683 2:N:0:ATCTCG
GGAATATTGCACAATGGGCGCAAGCCTGATGCAGCCATGCCGCGTGTGTGAAGAAGGCCT
TCGGGTTGTAAAGCACTTTCAGTCGTGAGGAAGGTGGTGTAGTTAATAGCTGCATTATTT
GACGTTAGCG
>ZSR.E_250:D00780:73:HLVCNBCXX:1:1105:3631:8508 2:N:0:ATCTCG
GGAATATTGCACAATGGGCGCAAGCCTGATGCAGCCATGCCGCGTGTGTGAAGAAGGCCT
TCGGGTTGTAAAGCACTTTCAGTCGTGAGGAAGGTGGTGTAGTTAATAGCGTGCATTTTT
GACGTTAGCTGCAGAAGAAGCACCGGCT
>ZSR.E_251:D00780:73:HLVCNBCXX:1:1105:6829:8599 2:N:0:ATCTCG
GGAATATTGCACAATGGGCGCAAGCCTGATGCAGCCATGCCGCGTGTGTGAAGAAGGCCT
TCGGGTTGTAAAGCACTTTCAGTCGTGAGGAAGGTGGTGTAGTTAATAGCTGCATTATTT
GAC
>ZSR.E_252:D00780:73:HLVCNBCXX:1:1105:7138:8612 2:N:0:ATCTCG
GGAATATTGCACAATGGGCGCAAGCCTGATGCAGCCATGCCGCGTGTGTGAAGAAGGCCT
TCGGGTTGTAAAGCACTTTCAGTCGTGAGGAAGGTAGTGTAGTTAATAGCTGCATTATTT
GAC
>ZSR.E_253:D00780:73:HLVCNBCXX:1:1105:8225:8538 2:N:0:ATCTCG
GGAATATTGCACAATGGGCGCAAGCCTGATGCAGCCATGCCGCGTGTGTGAAGAAGGCCT
TCGGGTTGTAAAGCACTTTCAGTCGTGAGGAAGGTAGTGTAGTTAATAGCTGCAT
>ZSR.E_254:D00780:73:HLVCNBCXX:1:1105:8627:8731 2:N:0:ATCTCG
GGAATATTGCACAATGGGCGCAAGCCTGATGCAGCCATGCCGCGTGTGTGAAGAAGGCCT
TCGGGTTGTAAAGCACTTTCAGTCGTGAGGAAGGTAGTGTAGTTAATAGCTGCATTACTT
GACGTT
>ZSR.E_255:D00780:73:HLVCNBCXX:1:1105:12133:8657 2:N:0:ATCTCG
GGAATATTGCACAATGGGGGAAACCCTGATGCAGCCATGCCGCGTGTGTGAAGAAGGCCT
TCGGGTTGTAAAGCACTTTCAGTTGTGAGGAAAAGTTAGTAGTTAATACCTGCTAGCCGT
GACGTT
>ZSR.E_256:D00780:73:HLVCNBCXX:1:1105:17304:8723 2:N:0:ATCTCG
GGAATATTGCACAATGGGGGAAACCCTGATGCAGCCATGCCGCGTGTGTGAAGAAGGCCT
TCGGGTTGTAAAGCACTTTCAGTTGTGAGGAAAAGTTAGTAGTTAATACCTGCTAGCCGT
GACGTTAA
>ZSR.E_257:D00780:73:HLVCNBCXX:1:1105:17338:8735 2:N:0:ATCTCG
GGAATATTGGACAATGGGCGCAAGCCTGATCCAGCCATGCCGCGTGTGTGAAGAAGGCTT
TCGGGTTGTAAAGCACTTTCAGTCGGGAGGAAGGCTGCCTAGTTAATACCTAGGTAGAT
>ZSR.E_258:D00780:73:HLVCNBCXX:1:1105:18455:8588 2:N:0:ATCTCG
GGAATATTGCACAATGGGCGCAAGCCTGATGCAGCCATGCCGCGTGTGTGAAGAAGGCCT
TCGGGTTGTAAAGCACTTTCAGTCGTGAGGAAGGTAGTGTAGTTAATAGCTGCATTATTT
GACGTTAGC
>ZSR.E_259:D00780:73:HLVCNBCXX:1:1105:4945:8925 2:N:0:ATCTCG
GGAATATTGCACAATGGGGGAAACCCTGATGCAGCCATGCCGCGTGTGTGAAGAAGGCCT
TCGGGTTGTAAAGCACTTTCAGTTGTGAGGAAAAGTTAGTAGTTAATACCTGCTAGCCGT
GACGTTAA
>ZSR.E_260:D00780:73:HLVCNBCXX:1:1105:5711:8854 2:N:0:ATCTCG
GGAATATTGCACAATGGGCGCAAGCCTGATGCAGCCATGCCGCGTGTGTGAAGAAGGCCT
TCGGGTTGTAAAGCACTTTCAGTCGTGAGGAAGGTGGTAGTGTTAATAGCACTATCATTT
GACGTTAGCGACAGAAGAA
>ZSR.E_261:D00780:73:HLVCNBCXX:1:1105:8173:8835 2:N:0:ATCTCG
GGAATATTGCACAATGGGCGCAAGCCTGATGCAGCCATGCCGCGTGTGTGAAGAAGGCCT
TCGGGTTGTAAAGCACTTTCAGTCGTGAGGAAGGTAGTGTAGTTAATAGCTGCA
>ZSR.E_262:D00780:73:HLVCNBCXX:1:1105:10070:8967 2:N:0:ATCTCG
GGAATATTGCACAATGGGCGCAAGCCTGATGCAGCCATGCCGCGTGTGTGAAGAAGGCCT
TCGGGTTGTAAAGCACTTTCAGTCGTGAGGAAGGTAGTGTAGTTAATAGCTGCATTATTT
GACGTTAGCGACAGAA
>ZSR.E_263:D00780:73:HLVCNBCXX:1:1105:12418:8823 2:N:0:ATCTCG
GGAATATTGCACAATGGGCGCAAGCCTGATGCAGCCATGCCGCGTGTGTGAAGAAGGCCT
TCGGGTTGTAAAGCACTTTCAGTCGTGAGGAAGGTAGTGTAGTTAATAGCTGCATTATTT
GACGTT
>ZSR.E_264:D00780:73:HLVCNBCXX:1:1105:14402:8810 2:N:0:ATCTCG
GGAATATTGCACAATGGGCGCAAGCCTGATGCAGCCATGCCGCGTGTGTGAAGAAGGCCT
TCGGGTTGTAAAGCACTTTCAGTCGTGAGGAAGGTGGTAGTGTTAATAGC
>ZSR.E_265:D00780:73:HLVCNBCXX:1:1105:18990:8763 2:N:0:ATCTCG
GGAATATTGCACAATGGGCGCAAGCCTGATGCAGCCATGCCGCGTGTGTGAAGAAGGCCT
TCGGGTTGTAAAGCACTTTCAGTCGTGAGGAAGGTAGTGTAGTTAATAGCTGCATTATTT
GACGTTAGCGACAGAAGAAGCACCGGCT
>ZSR.E_266:D00780:73:HLVCNBCXX:1:1105:20008:8858 2:N:0:ATCTCG
GGAATATTGCACAATGGGCGCAAGCCTGATGCAGCCATGCCGCGTGTGTGAAGAAGGCCT
TCGGGTTGTAAAGCACTTTCAGTCGTGAGGAAGGTGGTGTAGTTAATAGCTGCATTATTT
GACGTTAGCGACAGAA
>ZSR.E_267:D00780:73:HLVCNBCXX:1:1105:21097:8943 2:N:0:ATCTCG
GGAATATTGCACAATGGGCGCAAGCCTGATGCAGCCATGCCGCGTGTGTGAAGAAGGCCT
TCGGGTTGTAAAGCACTTTCAGTGGTGAGGAAGGTCAGTAAGTTAATAGCTTGCTGAATT
G
>ZSR.E_268:D00780:73:HLVCNBCXX:1:1105:1465:9116 2:N:0:ATCTCG
GGAATATTGCACAATGGGCGCAAGCCTGATGCAGCCATGCCGCGTGTGTGAAGAAGGCCT
TCGGGTTGTAAAGCACTTTCAGTCGTGAGGAAGGTAGTGTAGTTAATAGCTGCA
>ZSR.E_269:D00780:73:HLVCNBCXX:1:1105:1595:9147 2:N:0:ATCTCG
GGAATATTGCACAATGGGCGCAAGCCTGATGCAGCCATGCCGCGTGTGTGAAGAAGGCCT
TCGGGTTGTAAAGCACTTTCAGTCGTGAGGAAGGTAGTGTAGTTAATAGCTGCA
>ZSR.E_270:D00780:73:HLVCNBCXX:1:1105:3107:9077 2:N:0:ATCTCG
GGAATATTGCACAATGGGCGCAAGCCTGATGCAGCCATGCCGCGTGTGTGAAGAAGGCCT
TCGGGTTGTAAAGCACTTTCAGTCGTGAGGAAGGTAGTGTAGTTAATAGCTGCATTATTT
G
>ZSR.E_271:D00780:73:HLVCNBCXX:1:1105:3732:9237 2:N:0:ATCTCG
GGAATATTGCACAATGGGCGCAAGCCTGATGCAGCCATGCCGCGTGTATGAAGAAGGCCT
TCGGGTTGTAAAGTACTTTCAGCAGTGAGGAAGGGATGTACGTTAATAGCGTGCATTTTT
GACGTTAGCTGCAGAAGAAGCACCGGC
>ZSR.E_272:D00780:73:HLVCNBCXX:1:1105:4350:9204 2:N:0:ATCTCG
GGAATATTGCACAATGGGCGCAAGCCTGATGCAGCCATGCCGCGTGTGTGAAGAAGGCTC
TAGGGTTGTAAAGCACTTTCAGCAGTGAGGAAAGCTTGTTGGTTAATAGCCATC
>ZSR.E_273:D00780:73:HLVCNBCXX:1:1105:10241:9051 2:N:0:ATCTCG
GGAATATTGCACAATGGGCGCAAGCCTGATGCAGCCATGCCGCGTGTGTGAAGAAGGCCT
TCGGGTTGTAAAGCACTTTCAGTCGTGAGGAAGGTGGTAGTGTTAATAGCACTATCATTT
GACGT
>ZSR.E_274:D00780:73:HLVCNBCXX:1:1105:11720:9027 2:N:0:ATCTCG
GGAATATTGCACAATGGGCGCAAGCCTGATGCAGCCATGCCGCGTGTATGAAGAAGGCCT
TCGGGTTGTAAAGTACTTTCAGCAGTGAGGAAGGGATGTACGTTAATAGCGTGCATTTTT
GACGTTAGCGACAG
>ZSR.E_275:D00780:73:HLVCNBCXX:1:1105:14746:9043 2:N:0:ATCTCG
GGAATATTGCACAATGGGCGCAAGCCTGATGCAGCCATGCCGCGTGTATGAAGAAGGCCT
TCGGGTTGTAAAGTACTTTCAGCAGTGAGGAAGGGATGTACGTTAATAGCGTGC
>ZSR.E_276:D00780:73:HLVCNBCXX:1:1105:15179:9165 2:N:0:ATCTCG
GGAATATTGCACAATGGGCGCAAGCCTGATGCAGCCATGCCGCGTGTGTGAAGAAGGCCT
TCGGGTTGTAAAGCACTTTCAGTCGTGAGGAAGGTGGTAGTGTTAATAGCACTATCATTT
GACGTT
>ZSR.E_277:D00780:73:HLVCNBCXX:1:1105:15422:9242 2:N:0:ATCTCG
GGAATATTGCACAATGGGCGCAAGCCTGATGCAGCCATGCCGCGTGTGTGAAGAAGGCCT
TCGGGTTGTAAAGCACTTTCAGTCGTGAGGAAGGTAGTGTAGTTAATAGCTGCATTACTT
GACGTT
>ZSR.E_278:D00780:73:HLVCNBCXX:1:1105:20142:9217 2:N:0:ATCTCG
GGAATATTGCACAATGGGGGAAACCCTGATGCAGCCATGCCGCGTGTGTGAAGAAGGCCT
TCGGGTTGTAAAGCACTTTCAGTTGTGAGGAAAAGTTAGTAGTTAATACCTGCTAGCCGT
GACGTT
>ZSR.E_279:D00780:73:HLVCNBCXX:1:1105:1747:9435 2:N:0:ATCTCG
GGAATATTGCACAATGGGGGAAACCCTGATGCAGCCATGCCGCGTGTGTGAAGAAGGCCT
TCGGGTTGTAAAGCACTTTCAGTTGTGAGGAAAAGTTAGTAGTTAATACCTGCTAGCCGT
GACGTTAA
>ZSR.E_280:D00780:73:HLVCNBCXX:1:1105:2534:9443 2:N:0:ATCTCG
GGAATATTGCACAATGGGCGCAAGCCTGATGCAGCCATGCCGCGTGTGTGAAGAAGGCCT
TCGGGTTGTAAAGCACTTTCAGTCGTGAGGAAGGTGGTGTAGTTAATAGCTGCATTATTT
GACGTTAGCGACAGAA
>ZSR.E_281:D00780:73:HLVCNBCXX:1:1105:3837:9443 2:N:0:ATCTCG
GGAATATTGCACAATGGGCGCAAGCCTGATGCAGCCATGCCGCGTGTGTGAAGAAGGCCT
TCGGGTTGTAAAGCACTTTCAGTCGTGAGGAAGGTGGTGTAGTTAATAGCTGCATTATTT
GACGTTAG
>ZSR.E_282:D00780:73:HLVCNBCXX:1:1105:4902:9459 2:N:0:ATCTCG
GGAATATTGCACAATGGGCGCAAGCCTGATGCAGCCATGCCGCGTGTGTGAAGAAGGCCT
TCGGGTTGTAAAGCACTTTCAGTCGTGAGGAAGGTGGTAGTGTTAATAGCACTATCATTT
GACGTTAGCGA
>ZSR.E_283:D00780:73:HLVCNBCXX:1:1105:6279:9355 2:N:0:ATCTCG
GGAATATTGCACAATGGGCGCAAGCCTGATGCAGCCATGCCGCGTGTGTGAAGAAGGCCT
TCGGGTTGTAAAGCACTTTCAGTCAGGAGGAAAGGTTAGTAATTAATACCTGCTAGCTGT
GACGTT
>ZSR.E_284:D00780:73:HLVCNBCXX:1:1105:8245:9280 2:N:0:ATCTCG
GGAATATTGCACAATGGGCGCAAGCCTGATGCAGCCATGCCGCGTGTGTGAAGAAGGCCT
TCGGGTTGTAAAGCACTTTCAGTCGTGAGGAAGGTGGTAGTGTTAATAGCACTATCATTT
GACGT
>ZSR.E_285:D00780:73:HLVCNBCXX:1:1105:8848:9391 2:N:0:ATCTCG
GGAATATTGCACAATGGGCGCAAGCCTGATGCAGCCATGCCGCGTGTGTGAAGAAGGCCT
TCGGGTTGTAAAGCACTTTCAGTCGTGAGGAAGGTAGTGTAGTTAATAGCTGCATTACTT
GACGT
>ZSR.E_286:D00780:73:HLVCNBCXX:1:1105:9598:9418 2:N:0:ATCTCG
GGAATATTGCACAATGGGCGCAAGCCTGATGCAGCCATGCCGCGTGTGTGAAGAAGGCCT
TCGGGTTGTAAAGCACTTTCAGTCGTGAGGAAGGTGGTGTAGTTAATAGCTGCATTATTT
GACGTTAG
>ZSR.E_287:D00780:73:HLVCNBCXX:1:1105:10789:9445 2:N:0:ATCTCG
GGAATATTGCACAATGGGCGCAAGCCTGATGCAGCCATGCCGCGTGTATGAAGAAGGCCT
TCGGGTTGTAAAGTACTTTCAGCAGTGAGGAAGGGATGTACG
>ZSR.E_288:D00780:73:HLVCNBCXX:1:1105:13016:9335 2:N:0:ATCTCG
GGAATATTGCACAATGGGGGAAACCCTGATGCAGCAACGCCGCGTGGAGGATGACACATT
TCGGTGCGTAAACTCCTTTTATATAGGAAGATAATGACGGTACTATATGAATAAGCGCCG
GCTAA
>ZSR.E_289:D00780:73:HLVCNBCXX:1:1105:15199:9330 2:N:0:ATCTCG
GGAATATTGCACAATGGGCGCAAGCCTGATGCAGCCATGCCGCGTGTGTGAAGAAGGCCT
TCGGGTTGTAAAGCACTTTCAGTCGTGAGGAAGGTAGTGTAGTTAATAGCTGCATTACTT
GACGTTAG
>ZSR.E_290:D00780:73:HLVCNBCXX:1:1105:18178:9379 2:N:0:ATCTCG
GGAATATTGCACAATGGGCGCAAGCCTGATGCAGCCATGCCGCGTGTGTGAAGAAGGCCT
TCGGGTTGTAAAGCATTTTCAGTCGTGAGGAAGGTAGTGTAGTTAATAGCTGCATTATTT
GACGTTAGCGACAGAAGAA
>ZSR.E_291:D00780:73:HLVCNBCXX:1:1105:2792:9676 2:N:0:ATCTCG
GGAATATTGCACAATGGGGGGAACCCTGATGCAGCCATGCCGCGTGTGTGAAGAAGGCCT
TCGGGTTGTAAAGCACTTTCAGTTGTGAGGAAAAGTTAGTAGTTAATACCTGCTAGCCGT
GACGTTAA
>ZSR.E_292:D00780:73:HLVCNBCXX:1:1105:3673:9681 2:N:0:ATCTCG
GGAATATTGCACAATGGGCGCAAGCCTGATGCAGCCATGCCGCGTGTGTGAAGAAGGCCT
TCGGGTTGTAAAGCACTTTCAGTCGTGAGGAAGGTAGTGTAGTTAATAGCTGCATTACTT
GACGTTAGCGACAGAAGAA
>ZSR.E_293:D00780:73:HLVCNBCXX:1:1105:3990:9717 2:N:0:ATCTCG
GGAATATTGCACAATGGGCGCAAGCCTGATGCAGCCATGCCGCGTGTGTGAAGAAGGCCT
TCGGGTTGTAAAGCACTTTCAGTCGTGAGGAAGGTAGTGTAGTTAATAGCTGCATTATTT
GACGTTAGTGACAGAA
>ZSR.E_294:D00780:73:HLVCNBCXX:1:1105:6589:9655 2:N:0:ATCTCG
GGAATATTGCACAATGGGCGCAAGCCTGATGCAGCCATGCCGCGTGTGTGAAGAAGGCCT
TCGGGTTGTAAAGCACTTTCAGTCGTGAGGAAGGTGGTAGTGTTAATAGCTGCATTATTT
GACGTTAG
>ZSR.E_295:D00780:73:HLVCNBCXX:1:1105:7466:9639 2:N:0:ATCTCG
GGAATATTGCACAATGGGGGAAACCCTGATGCAGCCATGCCGCGTGTGTGAAGAAGGCCT
TCGGGTTGTAAAGCACTTTCAGTTGTGAGGAAAAGTTAGTAGTTAATACCTGCTAGCCGT
GACGTT
>ZSR.E_296:D00780:73:HLVCNBCXX:1:1105:11111:9672 2:N:0:ATCTCG
GGAATATTGCACAATGGGCGCAAGCCTGATGCAGCCATGCCGCGTGTGTGAAGAAGGCCT
TCGGGTTGTAAAGCACTTTCAGTCGTGAGGAAGGTAGTGTAGTTAATAGCTGCATTATTT
>ZSR.E_297:D00780:73:HLVCNBCXX:1:1105:11912:9573 2:N:0:ATCTCG
GGAATATTGCACAATGGGGGAAACCCTGATGCAGCCATGCCGCGTGTGTGAAGAAGGCCT
TCGGGTTGTAAAGCACTTTCAGTTGTGAGGAAAAGTTAGTAGTTAATACCTGCTAGCCGT
GACGTTGACA
>ZSR.E_298:D00780:73:HLVCNBCXX:1:1105:13069:9555 2:N:0:ATCTCG
GGAATATTGCACAATGGGCGCAAGCCTGATGCAGCCATGCCGCGTGTGTGAAGAAGGCCT
TCGGGTTGTAAAGCACTTTCAGTCGTGAGGAAGGTGGTGTAGTTAATAGCTGCATTATTT
GACGTT
>ZSR.E_299:D00780:73:HLVCNBCXX:1:1105:16623:9546 2:N:0:ATCTCG
GGAATATTGCACAATGGGCGCAAGCCTGATGCAGCCATGCCGCGTGTGTGAAGAAGGCCT
TCGGGTTGTAAAGCACTTTCAGTCGTGAGGAAGGTGGTGTAGTTAATAGCTGCATTATTT
GACGTT
>ZSR.E_300:D00780:73:HLVCNBCXX:1:1105:16738:9708 2:N:0:ATCTCG
GGAATATTGCACAATGGGCGCAAGCCTGATGCAGCCATGCCGCGTGTGTGAAGAAGGCCT
TCGGGTTGTAAAGCACTTTCAGTCGTGAGGAAGGTGGTAGTGTTAATAGCACTATCATTT
GACGTTAGC
>ZSR.E_301:D00780:73:HLVCNBCXX:1:1105:4665:9900 2:N:0:ATCTCG
GGAATATTGCACAATGGGCGCAAGCCTGATGCAGCCATGCCGCGTGTGTGAAGAAGGCCT
TCGGGTTGTAAAGCACTTTCAGTCGTGAGGAAGGTGGTGTAGTTAATAGCTGCATTATTT
GACGTTAGCGACAGAAGAAGCAC
>ZSR.E_302:D00780:73:HLVCNBCXX:1:1105:4964:9869 2:N:0:ATCTCG
GGAATATTGCACAATGGGCGCAAGCCTGATGCAGCCATGCCGCGTGTGTGAAGAAGGCCT
TCGGGTTGTAAAGCACTTTCAGTCGTGAGGAAGGTAGTGTAGTTAATAGCTGCATTATTT
GACGTTAGCGACAG
>ZSR.E_303:D00780:73:HLVCNBCXX:1:1105:4993:9998 2:N:0:ATCTCG
GGAATATTGCACAATGGGCGCAAGCCTGATGCAGCCATGCCGCGTGTGTGAAGAAGGCCT
TCGGGTTGTAAAGCACTTTCAGTCGTGAGGAAGGTAGTGTAGTTAATAGCTGCATTATTT
GACGTTAGCGACAGAAGAA
>ZSR.E_304:D00780:73:HLVCNBCXX:1:1105:5846:9791 2:N:0:ATCTCG
GGAATATTGCACAATGGGCGCAAGCCTGATGCAGCCATGCCGCGTGTGTGAAGAAGGCCT
TCGGGTTGTAAAGCACTTTCAGTCGTGAGGAAGGTGGTGTAGTTAATAGCTGCATTATTT
GACGTTAGCGACAGAAGAA
>ZSR.E_305:D00780:73:HLVCNBCXX:1:1105:6970:9754 2:N:0:ATCTCG
GGAATATTGGACAATGGGCGCAAACCTGATCCAGCCATGCCGCGTGTGTGAAGAAGGCTT
TCGGGTTGTAAAGCACTTTCAGTCGGGAGGAAGGCTGCCTGGTTAATACCCAGGTAGATT
GACGTTACCGACAGAAG
>ZSR.E_306:D00780:73:HLVCNBCXX:1:1105:8969:9754 2:N:0:ATCTCG
GGAATATTGCACAATGGGCGCAAGCCTGATGCAGCCATGCCGCGTGTGTGAAGAAGGCCT
TCGGGTTGTAAAGCACTTTCAGTCAGGAGGAAAGGTTAGTAGTTAATACCTGCTAGCTGT
GA
>ZSR.E_307:D00780:73:HLVCNBCXX:1:1105:9734:9808 2:N:0:ATCTCG
GGAATCTTCCACAATGGACGAAAGTCTGATGGAGCGACACCGCGTGAAGGATGAAGGCCT
AACGGTTGTAAACTTCTTTTCTGAAGGAGCATAATGAGAGTACTTCAGGAATAAGGGACG
>ZSR.E_308:D00780:73:HLVCNBCXX:1:1105:12153:9752 2:N:0:ATCTCG
GGAATATTGCACAATGGGCGCAAGCCTGATGCAGCCATGCCGCGTGTGTGAAGAAGGCCT
TCGGGTTGTAAAGCACTTTCAGTCGTGAGGAAGGTGGTGTAGTTAATAGCTGCATTATTT
GACGTTA
>ZSR.E_309:D00780:73:HLVCNBCXX:1:1105:14429:9795 2:N:0:ATCTCG
GGAATATTGCACAATGGGGGAAACCCTGATGCAGCCATGCCGCGTGTGTGAAGAAGGCCT
TCGGGTTGTAAAGCACTTTCAGTTGTGAGGAAAAGTTAGTAGTTAATACCTGCT
>ZSR.E_310:D00780:73:HLVCNBCXX:1:1105:15058:9795 2:N:0:ATCTCG
GGAATATTGCACAATGGGCGCAAGCCTGATGCAGCCATGCCGCGTGTGTGAAGAAGGCCT
TCGGGTTGTAAAGCACTTTCAGTGAGGAAGAAGGCCTGCGGGTTAATAGCCGGCAGGAAG
GACATC
>ZSR.E_311:D00780:73:HLVCNBCXX:1:1105:15598:9820 2:N:0:ATCTCG
GGAATATTGCACAATGGGCGCAAGCCTGATGCAGCCATGCCGCGTGTGTGAAGAAGGCCT
TCGGGTTGTAAAGCACTTTCAGTCGTGAGGAAGGTAGTGTAGTTAATAGC
>ZSR.E_312:D00780:73:HLVCNBCXX:1:1105:17154:9970 2:N:0:ATCTCG
GGAATATTGCACAATGGGCGCAAGCCTGATGCAGCCATGCCGCGTGTGTGAAGAAGGCCT
TCGGGTTGTAAAGCACTTTCAGTCGTGAGGAAGGTAGTGTAGTTAATAGCTGCATTATTT
GACGTTAGC
>ZSR.E_313:D00780:73:HLVCNBCXX:1:1105:17550:9758 2:N:0:ATCTCG
GGAATATTGCACAATGGGCGCAAGCCTGATGCAGCCATGCCGCGTGTGTGAAGAAGGCCT
TCGGGTTGTAAAGCACTTTCAGTCGTGAGGAAGGTAGTGTAGTTAATAGCTGCATTATTT
GACGT
>ZSR.E_314:D00780:73:HLVCNBCXX:1:1105:19461:9826 2:N:0:ATCTCG
GGAATCTTGCGCAATGGAGGAAACTCTGACGCAGCCACGCCGCGTGCCGGATGAAGGCCC
TATGGGTTGTAAACGGCTTTTGAGTAGGAAGAACGACCGGATTTCGATCTGGTGTGACGG
TACTGCTT
>ZSR.E_315:D00780:73:HLVCNBCXX:1:1105:19781:9952 2:N:0:ATCTCG
GGAATATTGCACAATGGGCGCAAGCCTGATGCAGCCATGCCGCGTGTGTGAAGAAGGCCT
TCGGGTTGTAAAGCACTTTCAGTCGTGAGGAAGGTAGTGTAGTTAATAGCTGCATTATTT
GACGTT
>ZSR.E_316:D00780:73:HLVCNBCXX:1:1105:1540:10005 2:N:0:ATCTCG
GGAATATTGCACAATGGACGCAAGCCTGATGCAGCCATGCCGCGTGTGTGAAGAAGGCCT
TCGGGTTGTAAAGCACTTTCAGTCGTGAGGAAGGTGGTGTAGTTAATAGCTGCATTATTT
GACGTTAGCGACAGAAGAAGCA
>ZSR.E_317:D00780:73:HLVCNBCXX:1:1105:3497:10181 2:N:0:ATCTCG
GGAATCTTCCACAATGGACGAAAGTCTGATGGAGCGACACCGCGTGAAGGATGAAGGCCT
AACGGTTGTAAACTTCTTTTCTGAAGGAGCATAATGAGAGTACTTCAGGAATAAGGGACG
GCTAAATA
>ZSR.E_318:D00780:73:HLVCNBCXX:1:1105:3338:10207 2:N:0:ATCTCG
GGAATATTGCACAATGGGCGCAAGCCTGATGCAGCCATGCCGCGTGTGTGAAGAAGGCCT
TCGGGTTGTAAAGCACTTTCAGTCGTGAGGAAGGTAGTGTAGTTAATAGCTGCATTATTT
GACGTT
>ZSR.E_319:D00780:73:HLVCNBCXX:1:1105:4568:10135 2:N:0:ATCTCG
GGAATATTGCACAATGGGCGCAAGCCTGATGCAGCCATGCCGCGTGTGTGAAGAAGGCCT
TAGGGTTGTAAAGCACTTTCAGCAGTGAGGAAAGGTGTGTGCTTAATACGTACATGCTGT
GACGTTA
>ZSR.E_320:D00780:73:HLVCNBCXX:1:1105:5551:10075 2:N:0:ATCTCG
GGAATATTGCACAATGGGGGAAACCCTGATGCAGCCATGCCGCGTGTGTGAAGAAGGCCT
TCGGGTTGTAAAGCACTTTCAGTTGTGAGGAAAAGTTAGTAGTTAATACCTGCTAGCCGT
GACGTTAACAACAGAAGAAGCACCGGCT
>ZSR.E_321:D00780:73:HLVCNBCXX:1:1105:5506:10247 2:N:0:ATCTCG
GGAATATTGCACAATGGGCGCAAGCCTGATGCAGCCATGCCGCGTGTGTGAAGAAGGCCT
TCGGGTTGTAAAGCACTTTCAGTCGTGAGGAAGGTGGTAGTGTTAATAGCACTATCATTT
GACGTT
>ZSR.E_322:D00780:73:HLVCNBCXX:1:1105:7026:10107 2:N:0:ATCTCG
GGAATATTGCACAATGGGGGAAACCCTGATGCAGCCATGCCGCGTGTGTGAAGAAGGCCT
TCGGGTTGTAAAGCACTTTCAGTTGTGAGGAAAAGTTAGTAGTTAATACCTGCTAGCCGT
GACGTTAA
>ZSR.E_323:D00780:73:HLVCNBCXX:1:1105:12405:10102 2:N:0:ATCTCG
GGAATATTGCACAATGGGCGCAAGCCTGATGCAGCCATGCCGCGTGTGTGAAGAAGGCCT
TCGGGTTGTAAAGCACTTTCAGTCGTGAGGAAGGTAGTGTAGTTAATAGCTGCATTATTT
GACGTT
>ZSR.E_324:D00780:73:HLVCNBCXX:1:1105:15884:10147 2:N:0:ATCTCG
GGAATATTGCACAATGGGCGCAAGCCTGATGCAGCCATGCCGCGTGTGTGAAGAAGGCCT
TCGGGTTGTAAAGCACTTTCAGTGGTGAGGAAGGTCAGTAAGTTAATAGCTTGCTGAATT
GACGTTAGCCACA
>ZSR.E_325:D00780:73:HLVCNBCXX:1:1105:17057:10088 2:N:0:ATCTCG
GGAATATTGCACAATGGGCGCAAGCCTGATGCAGCCATGCCGCGTGTGTGAAGAAGGCCT
TCGGGTTGTAAAGCACTTTCAGTCGTGAGGAAGGTGGTAGTGTTAATAGCACTATCATTT
G
>ZSR.E_326:D00780:73:HLVCNBCXX:1:1105:3756:10286 2:N:0:ATCTCG
GGAATATTGCACAATGGGCGCAAGCCTGATGCAGCCATGCCGCGTGTGTGAAGAAGGCCT
TCGGGTTGTAAAGCACTTTCAGTCGTGAGGAAGGTAGTGTAGTTAATAGCTGCATTATTT
GACGTTAGCGACAGAAGAAGCACC
>ZSR.E_327:D00780:73:HLVCNBCXX:1:1105:6832:10390 2:N:0:ATCTCG
GGAATATTGCACAATGGGGGAAACCCTGATGCAGCCATGCCGCGTGTGTGAAGAAGGCCT
TCGGGTTGTAAAGCACTTTCAGTTGTGAGGAAAAGTTAGTAGTTAATACCTGCTAGCCGT
GACGTTAA
>ZSR.E_328:D00780:73:HLVCNBCXX:1:1105:8358:10323 2:N:0:ATCTCG
GGAATATTGCACAATGGGGGAAACCCTGATGCAGCCATGCCGCGTGTGTGAAGAAGGCCT
TCGGGTTGTAAAGCACTTTCAGTTGTGAGGAAAAGTTAGTAGTTAATACCTGCTAGCCGT
GACGT
>ZSR.E_329:D00780:73:HLVCNBCXX:1:1105:11538:10484 2:N:0:ATCTCG
GGAATATTGGACAATGGGCGCAAGCCTGATGCAGCCATGCCGCGTGTGTGAAGAAGGCCT
TCGGGTTGTAAAGCACTTTCAGTCGTGAGGAAGGTGGTAGTGTTAATAGCACTA
>ZSR.E_330:D00780:73:HLVCNBCXX:1:1105:12460:10421 2:N:0:ATCTCG
GGAATATTGCACAATGGGCGCAAGCCTGATGCAGCCATGCCGCGTGTGTGAAGAAGGCCT
TCGGGTTGTAAAGCACTTTCAGTCGTGAGGAAGGTAGTGTAGTTAATAGCTGCATTATTT
GACGTT
>ZSR.E_331:D00780:73:HLVCNBCXX:1:1105:12881:10354 2:N:0:ATCTCG
GGAATATTGCACAATGGGGGGAACCCTGATGCAGCCATGCCGCGTGTGTGAAGAAGGCCT
TCGGGTTGTAAAGCACTTTCAGTTGTGAGGAAAAGTTAGTAGTTAATACCTGCTA
>ZSR.E_332:D00780:73:HLVCNBCXX:1:1105:15608:10372 2:N:0:ATCTCG
GGAATATTGCACAATGGGGGAAACCCTGATGCAGCCATGCCGCGTGTGTGAAGAAGGCCT
TCGGGTTGTAAAGCACTTTCAGTTGTGAGGAAAAGTTAGTAGTTAATACCTGCTAGCCGT
GACGTTAA
>ZSR.E_333:D00780:73:HLVCNBCXX:1:1105:15742:10485 2:N:0:ATCTCG
GGAATATTGCACAATGGGCGCAAGCCTGATGCAGCCATGCCGCGTGTGTGAAGAAGGCTC
TAGGGTTGTAAAGCACTTTCAGCAGTGAGGAAAGCTTGTTGGTTAATACCCATC
>ZSR.E_334:D00780:73:HLVCNBCXX:1:1105:18595:10304 2:N:0:ATCTCG
GGAATATTGCACAATGGGGGAAACCCTGATGCAGCCATGCCGCGTGTGTGAAGAAGGCCT
TCGGGTTGTAAAGCACTTTCAGTTGTGAGGAAAAGTTAGTAGTTAATACCTGCTAGCCGT
GACGTTAACAACAGAAG
>ZSR.E_335:D00780:73:HLVCNBCXX:1:1105:21078:10416 2:N:0:ATCTCG
GGAATATTGCACAATGGGCGCAAGCCTGATGCAGCCATGCCGCGTGTGTGAAGAAGGCCT
TCGGGTTGTAAAGCACTTTCAGTCGTGAGGAAGGTAGTGTAGTTAATAGCTGCATTATTT
GACGTT
>ZSR.E_336:D00780:73:HLVCNBCXX:1:1105:2609:10549 2:N:0:ATCTCG
GGAATATTGCACAATGGGCGCAAGCCTGATGCAGCCATGCCGCGTGTGTGAAGAAGGCTC
TAGGGTTGTAAAGCACTTTCAGCAGTGAGGAAAGGTTAGTAGTTAATACCTGCTAGCTGT
GACGTTAACTGCAG
>ZSR.E_337:D00780:73:HLVCNBCXX:1:1105:3644:10744 2:N:0:ATCTCG
GGAATATTGCACAATGGGCGCAAGCCTGATGCAGCCATGCCGCGTGTGTGAAGAAGGCCT
TCGGGTTGTAAAGCACTTTCAGTCGTGAGGAAGGTGGTAGTGTTAATAGCACTATCATTT
GACGTTAGCGACAGAAGAAGCACCG
>ZSR.E_338:D00780:73:HLVCNBCXX:1:1105:5779:10628 2:N:0:ATCTCG
GGAATATTGCACAATGGGCGCAAGCCTGATGCAGCCATGCCGCGTGTGTGAAGAAGGCCT
TCGGGTTGTAAAGCACTTTCAGTCGTGAGGAAGGTGGTAGTGTTAATAGCACTA
>ZSR.E_339:D00780:73:HLVCNBCXX:1:1105:6820:10605 2:N:0:ATCTCG
GGAATATTGCACAATGGGCGCAAGCCTGATGCAGCCATGCCGCGTGTGTGAAGAAGGCCT
TCGGGTTGTAAAGCACTTTCAGTCAGGAGGAAAGGTTAGTAGTTAATACCTGCT
>ZSR.E_340:D00780:73:HLVCNBCXX:1:1105:12422:10525 2:N:0:ATCTCG
GGAATTTTGGACAATGGGGGAAACCCTGATCCAGCCATCCCGCGTGAGTGAAGAAGGCCT
TCGGGTTGTAAAGCTCTTTCGAAAGTGAAGAAAACTTATTTCGTAATATGTTATAAGTAT
GACGGTAAC
>ZSR.E_341:D00780:73:HLVCNBCXX:1:1105:12284:10688 2:N:0:ATCTCG
GGAATATTGGACAATGGGGGCAACCCTGATCCAGCCATGCCGCGTGTGTGAAGAAGGCCT
TCGGGTTGTAAAGCACTTTCAGTGAGGAAGAAGGCCTGCGGGTTAATAGCCGGCAGGAAG
GACAT
>ZSR.E_342:D00780:73:HLVCNBCXX:1:1105:16911:10522 2:N:0:ATCTCG
GGAATATTGCACAATGGGGGAAACCCTGATGCAGCCATGCCGCGTGTGTGAAGAAGGCCT
TCGGGTTGTAAAGCACTTTCAGTTGTGAGGAAAAGTTAGTAGTTAATACCTGCTAGCCGT
GACGTTAACAACAGAA
>ZSR.E_343:D00780:73:HLVCNBCXX:1:1105:17160:10562 2:N:0:ATCTCG
GGAATATTGCACAATGGGCGCAAGCCTGATGCAGCCATGCCGCGTGTGTGAAGAAGGCCT
TCGGGTTGTAAAGCACTTTCAGTGGTGAGGAAGGTCAGTAAGTTAATAGCTTGCTGAATT
GACGTT
>ZSR.E_344:D00780:73:HLVCNBCXX:1:1105:17039:10729 2:N:0:ATCTCG
GGAATATTGCACAATGGGCGCAAGCCTGATGCAGCCATGCCGCGTGTGTGAAGAAGGCCT
TCGGGTTGTAAAGCACTTTCAGTCGTGAGGAAGGTAGTGTAGTTAATAGCTGCATTATTT
GACGTTAGC
>ZSR.E_345:D00780:73:HLVCNBCXX:1:1105:18303:10549 2:N:0:ATCTCG
GGAATATTGCACAATGGGCGCAAGCCTGATGCAGCCATGCCGCGTGTGTGAAGAAGGCTC
TAGGGTTGTAAAGCACTTTCAGCAGTGAGGAAAGCTTGTTGGTTAATACCCATCAAGTGT
GACGTTAAC
>ZSR.E_346:D00780:73:HLVCNBCXX:1:1105:18500:10552 2:N:0:ATCTCG
GGAATATTGCACAATGGGCGCAAGCCTGATGCAGCCATGCCGCGTGTGTGAAGAAGGCCT
TCGGGTTGTAAAGCACTTTCAGTCGTGAGGAAGGTAGTGTAGTTAATAGCTGCATTACTT
G
>ZSR.E_347:D00780:73:HLVCNBCXX:1:1105:1592:10817 2:N:0:ATCTCG
GGAATATTGCACAATGGGCGCAAGCCTGATGCAGCCATGCCGCGTGTGTGAAGAAGGCCT
TCGGGTTGTAAAGCACTTTCAGTCGTGAGGAAGGTGGTAGTGTTAATAGCACTATCATTT
GACGTTAGCGACAGAAG
>ZSR.E_348:D00780:73:HLVCNBCXX:1:1105:2737:10944 2:N:0:ATCTCG
GGAATATTGCACAATGGGCGCAAGCCTGATGCAGCCATGCCGCGTGTGTGAAGAAGGCCT
TCGGGTTGTAAAGCACTTTCAGTCGTGAGGAAGGTGGTAGTGTTAATAGCACTATCATTT
GACGTTAGCGACAGAAGAAGC
>ZSR.E_349:D00780:73:HLVCNBCXX:1:1105:6632:10943 2:N:0:ATCTCG
GGAATATTGCACAATGGGCGCAAGCCTGATGCAGCCATGCCGCGTGTGTGAAGAAGGCTC
TAGGGTTGTAAAGCACTTTCAGCAGTGAGGAAAGCTTGTTGGTTAATAGCCATC
>ZSR.E_350:D00780:73:HLVCNBCXX:1:1105:7249:10775 2:N:0:ATCTCG
GGAATATTGCACAATGGGCGCAAGCCTGATGCAGCCATGCCGCGTGTATGAAGAAGGCCT
TCGGGTTGTAAAGTACTTTCAGCAGTGAGGAAGGGATGTACGTTAATAGCGTGCATTTTT
GA
>ZSR.E_351:D00780:73:HLVCNBCXX:1:1105:7113:10916 2:N:0:ATCTCG
GGAATATTGCACAATGGGCGCAAGCCTGATGCAGCCATGCCGCGTGTGTGAAGAAGGCCT
TCGGGTTGTAAAGCACTTTCAGTCGTGAGGAAGGTAGTGTAGTTAATAGCTGCATTATTT
GA
>ZSR.E_352:D00780:73:HLVCNBCXX:1:1105:7642:10966 2:N:0:ATCTCG
GGAATATTGCACAATGGGCGCAAGCCTGATGCAGCCATGCCGCGTGTGTGAAGAAGGCCT
TCGGGTTGTAAAGCACTTTCAGTCGTGAGGAAGGTGGTAGTGTTAATAGCACTATCATTT
G
>ZSR.E_353:D00780:73:HLVCNBCXX:1:1105:9267:10979 2:N:0:ATCTCG
GGAATATTGCACAATGGGGGAAACCCTGATGCAGCCATGCCGCGTGTGTGAAGAAGGCCT
TCGGGTTGTAAAGCACTTTCAGTTGTGAGGAAAAGTTAGTAGTTAATACCTGCTAGCCGT
GACGTTAA
>ZSR.E_354:D00780:73:HLVCNBCXX:1:1105:9711:10821 2:N:0:ATCTCG
GGAATATTGCACAATGGGCGCAAGCCTGATGCAGCCATGCCGCGTGTGTGAAGAAGGCCT
TCGGGTTGTAAAGCACTTTCAGTCGTGAGGAAGGTGGTAGTGTTAATAGCACTATCATTT
GACGTT
>ZSR.E_355:D00780:73:HLVCNBCXX:1:1105:9943:10759 2:N:0:ATCTCG
GGAATATTGCACAATGGGCGCAAGCCTGATGCAGCCATGCCGCGTGTGTGAAGAAGGCCT
TCGGGTTGTAAAGCACTTTCAGTCGTGAGGAAGGTGGTAGTGTTAATAGCACTATCATTT
>ZSR.E_356:D00780:73:HLVCNBCXX:1:1105:10380:10767 2:N:0:ATCTCG
GGAATATTGCACAATGGGCGCAAGCCTGATGCAGCCATGCCGCGTGTGTGAAGAAGGCCT
TCGGGTTGTAAAGCACTTTCAGTGGTGAGGAAGGTCAGTAAGTTAATAGCTTGCTGAATT
GACGTTAGCCACAGAAG
>ZSR.E_357:D00780:73:HLVCNBCXX:1:1105:11845:10985 2:N:0:ATCTCG
GGAATATTGCACAATGGGGGAAACCCTGATGCAGCCATGCCGCGTGTGTGAAGAAGGCCT
TCGGGTTGTAAAGCACTTTCAGTTGTGAGGAAAAGTTAGTAGTTAATACCTGCTAGCCGT
GACGTTAA
>ZSR.E_358:D00780:73:HLVCNBCXX:1:1105:12610:10788 2:N:0:ATCTCG
GGAATATTGCACAATGGGCGCAAGCCTGATGCAGCCATGCCGCGTGTGTGAAGAAGGCCT
TCGGGTTGTAAAGCACTTTCAGTCGTGAGGAAGGTAGTGTAGTTAATAGCTGCATTATTT
GACGTTAGCGACAGA
>ZSR.E_359:D00780:73:HLVCNBCXX:1:1105:13009:10866 2:N:0:ATCTCG
GGAATATTGCACAATGGGCGCAAGCCTGATGCAGCCATGCCGCGTGTGTGAAGAAGGCCT
TCGGGTTGTAAAGCACTTTCAGTCGTGAGGAAGGTGGTAGTGTTAATAGCTGCATTATTT
GACGTT
>ZSR.E_360:D00780:73:HLVCNBCXX:1:1105:13579:10871 2:N:0:ATCTCG
GGAATATTGCACAATGGGCGCAAGCCTGATGCAGCCATGCCGCGTGTGTGAAGAAGGCCT
TCGGGTTGTAAAGCACTTTCAGTCGTGAGGAAGGTGGTAGTGTTAATAGCACTATCATTT
GACGTT
>ZSR.E_361:D00780:73:HLVCNBCXX:1:1105:17397:10815 2:N:0:ATCTCG
GGAATATTGCACAATGGGCGCAAGCCTGATGCAGCCATGCCGCGTGTGTGAAGAAGGCCT
TCGGGTTGTAAAGCACTTTCAGTCAGGAGGAAAGGTTAGTAGTTAATACCTGCTAGCTGT
GACGTTACT
>ZSR.E_362:D00780:73:HLVCNBCXX:1:1105:2800:11104 2:N:0:ATCTCG
GGAATATTGCACAATGGGCGCAAGCCTGATGCAGCCATGCCGCGTGTGTGAAGAAGGCTC
TAGGGTTGTAAAGCACTTTCAGCAGTGAGGAAAGCTTGTTGGTTAATACCCATCAAGTGT
GACGTTAACTGCAGAAGAAGCACC
>ZSR.E_363:D00780:73:HLVCNBCXX:1:1105:9544:11058 2:N:0:ATCTCG
GGAATATTGCACAATGGGCGCAAGCCTGATGCAGCCATGCCGCGTGTGTGAAGAAGGCCT
TCGGGTTGTAAAGCACTTTCAGTCGTGAGGAAGGTGGTAGTGTTAATAGCACTATCATTT
G
>ZSR.E_364:D00780:73:HLVCNBCXX:1:1105:11029:11007 2:N:0:ATCTCG
GGAATATTGCACAATGGGGGGAACCCTGATGCAGCCATGCCGCGTGTGTGAAGAAGGCCT
TCGGGTTGTAAAGCACTTTCAGTTGTGAGGAAAAGTTAGTAGTTAATACCTGCTAGCCGT
GACGTT
>ZSR.E_365:D00780:73:HLVCNBCXX:1:1105:17826:11183 2:N:0:ATCTCG
GGAATATTGCACAATGGGCGCAAGCCTGATGCAGCCATGCCGCGTGTGTGAAGAAGGCCT
TCGGGTTGTAAAGCACTTTCAGTCGTGAGGAAGGTGGTAGTGTTAATAGCACTATCATTT
G
>ZSR.E_366:D00780:73:HLVCNBCXX:1:1105:18205:11250 2:N:0:ATCTCG
GGAATATTGCACAATGGGCGCAAGCCTGATGCAGCCATGCCGCGTGTGTGAAGAAGGCCT
TCGGGTTGTAAAGCACTTTCAGTCGTGAGGAAGGTGGTAGTGTTAATAGCACTATCATTT
G
>ZSR.E_367:D00780:73:HLVCNBCXX:1:1105:3870:11360 2:N:0:ATCTCG
GGAATATTGCACAATGGGCGCAAGCCTGATGCAGCCATGCCGCGTGTGTGAAGAAGGCCT
TCGGGTTGTAAAGCACTTTCAGTCGTGAGGAAGGTAGTGTAGTTAATAGCTGCATTATTT
GACGTTAGCGACAGAAGAAGCACCGGC
>ZSR.E_368:D00780:73:HLVCNBCXX:1:1105:4636:11305 2:N:0:ATCTCG
GGAATATTGCACAATGGGCGCAAGCCTGATGCAGCCATGCCGCGTGTGTGAAGAAGGCTC
TAGGGTTGTAAAGCACTTTCAGCAGTGAGGAAAGGTTAGTAGTTAATACCTGCT
>ZSR.E_369:D00780:73:HLVCNBCXX:1:1105:7569:11311 2:N:0:ATCTCG
GGAATATTGCACAATGGGCGCAAGCCTGATGCAGCCATGCCGCGTGTGTGAAGAAGGCCT
TCGGGTTGTAAAGCACTTTCAGTCGTGAGGAAGGTAGTGTAGTTAATAGCTGCATTACTT
GACGT
>ZSR.E_370:D00780:73:HLVCNBCXX:1:1105:13570:11257 2:N:0:ATCTCG
GGAATATTGCACAATGGGCGCAAGCCTGATGCAGCCATGCCGCGTGTGTGAAGAAGGCCT
TCGGGTTGTAAAGCACTTTCAGTCGTGAGGAAGGTAGTGTAGTTAATAGCTGCATTATTT
GACGTT
>ZSR.E_371:D00780:73:HLVCNBCXX:1:1105:14501:11406 2:N:0:ATCTCG
GGAATATTGCACAATGGGCGCAAGCCTGATGCAGCCATGCCGCGTGTGTGAAGAAGGCCT
TCGGGTTGTAAAGCACTTTCAGTCGTGAGGAAGGTAGTGTAGTTAATAGCTGCATTACTT
GACGTTAGC
>ZSR.E_372:D00780:73:HLVCNBCXX:1:1105:16545:11349 2:N:0:ATCTCG
GGAATATTGCACAATGGGCGCAAGCCTGATGCAGCCATGCCGCGTGTGTGAAGAAGGCCT
TCGGGTTGTAAAGCACTTTCAGTCGTGAGGAAGGTAGTGTAGTTAATAGCTGCATTATTT
GACGTTAG
>ZSR.E_373:D00780:73:HLVCNBCXX:1:1105:18122:11284 2:N:0:ATCTCG
GGAATATTGCACAATGGGCGCAAGCCTGATGCAGCCATGCCGCGTGTATGAAGAAGGCCT
TCGGGTTGTAAAGTACTTTCAGCAGTGAGGAAGGGATGTACGTTAATAGCGTGCATTTTT
G
>ZSR.E_374:D00780:73:HLVCNBCXX:1:1105:18646:11471 2:N:0:ATCTCG
GGAATATTGCACAATGGGCGCAAGCCTGATGCAGCCATGCCGCGTGTGTGAAGAAGGCCT
TCGGGTTGTAAAGCACTTTCAGTCGTGAGGAAGGTGGTAGTGTTAATAGCACTATCATTT
GACGTT
>ZSR.E_375:D00780:73:HLVCNBCXX:1:1105:2384:11721 2:N:0:ATCTCG
GGAATATTGCACAATGGGCGCAAGCCTGATGCAGCCATGCCGCGTGTGTGAAGAAGGCCT
TCGGGTTGTAAAGCACTTTCAGTCGTGAGGAAGGTGGTAGTGTTAATAGCACTATCATTT
GACGTTAGCGACAG
>ZSR.E_376:D00780:73:HLVCNBCXX:1:1105:3709:11546 2:N:0:ATCTCG
GGAATATTGCACAATGGGCGCAAGCCTGATGCAGCCATGCCGCGTGTATGAAGAAGGCCT
TCGGGTTGTAAAGTACTTTCAGCAGTGAGGAAGGGATGTACGTTAATAGCGTGCATTTTT
GACGTTAGCTGCAGAAGAA
>ZSR.E_377:D00780:73:HLVCNBCXX:1:1105:8985:11719 2:N:0:ATCTCG
GGAATATTGCACAATGGGGGAAACCCTGATGCAGCCATGCCGCGTGTGTGAAGAAGGCCT
TCGGGTTGTAAAGCACTTTCAGTTGTGAGGAAAAGTTAGTAGTTAATACCTGCTAGCCGT
GACGT
>ZSR.E_378:D00780:73:HLVCNBCXX:1:1105:12790:11541 2:N:0:ATCTCG
GGAATATTGCACAATGGGGGAAACCCTGATGCAGCCATGCCGCGTGTGTGAAGAAGGCCT
TCGGGTTGTAAAGCACTTTCAGTTGTGAGGAAAAGTTAGTAGTTAATACCTGCTAGCCGT
GACGTTAACAA
>ZSR.E_379:D00780:73:HLVCNBCXX:1:1105:16352:11642 2:N:0:ATCTCG
GGAATATTGCACAATGGGCGCAAGCCTGATGCAGCCATGCCGCGTGTGTGAAGAAGGCTC
TAGGGTTGTAAAGCACTTTCAGCAGTGAGGAAAGGTTAGTAGTTAATACCTGCTAGCTGT
GACGTT
>ZSR.E_380:D00780:73:HLVCNBCXX:1:1105:19086:11538 2:N:0:ATCTCG
GGAATATTGCACAATGGGCGCAAGCCTGATGCAGCCATGCCGCGTGTGTGAAGAAGGCCT
TCGGGTTGTAAAGCACTTTCAGTCGTGAGGAAGGTAGTGTAGTTAATAGCTGCATTATTT
GACGTT
>ZSR.E_381:D00780:73:HLVCNBCXX:1:1105:1410:11952 2:N:0:ATCTCG
GGAATATTGCACAATGGGCGCAAGCCTGATGCAGCCATGCCGCGTGTATGAAGAAGGCCT
TCGGGTTGTAAAGTACTTTCAGCAGTGAGGAAGGGATGTACGTTAATAGCGTGCATTTTT
GACGTTAGCTGCAGAAGA
>ZSR.E_382:D00780:73:HLVCNBCXX:1:1105:11337:11799 2:N:0:ATCTCG
GGAATATTGCACAATGGGCGCAAGCCTGATGCAGCCATGCCGCGTGTATGAAGAAGGCCT
TCGGGTTGTAAAGTACTTTCAGCAGTGAGGAAGGTTCATGCGTTAATAGCGTATGGATTT
GAC
>ZSR.E_383:D00780:73:HLVCNBCXX:1:1105:12337:11936 2:N:0:ATCTCG
GGAATATTGCACAATGGGCGCAAGCCTGATGCAGCCATGCCGCGTGTGTGAAGAAGGCTC
TAGGGTTGTAAAGCACTTTCAGCAGTGAGGAAAGCTTGTTGGATAATAGCCATCAAGTGT
GACGTTAACTGCAGAA
>ZSR.E_384:D00780:73:HLVCNBCXX:1:1105:17811:11944 2:N:0:ATCTCG
GGAATATTGCACAATGGGCGCAAGCCTGATGCAGCCATGCCGCGTGTGTGAAGAAGGCCT
TCGGGTTGTAAAGCACTTTCAGTCGTGAGGAAGGTAGTGTAGTTAATAGCTGCATTATTT
GACGTTAGC
>ZSR.E_385:D00780:73:HLVCNBCXX:1:1105:19353:11895 2:N:0:ATCTCG
GGAATATTGCACAATGGGCGCAAGCCTGATGCAGCCATGCCGCGTGTGTGAAGAAGGCCT
TCGGGTTGTAAAGCACTTTCAGTCGTGAGGAAGGTAGTGTAGTTAATAGCTGCATTATTT
G
>ZSR.E_386:D00780:73:HLVCNBCXX:1:1105:1276:12153 2:N:0:ATCTCG
GGAATATTGCACAATGGCCGCAAGCCTGATGCAGCCATGCCGCGTGTGTGAAGAAGGCCT
TCGGGTTGTAAAGCACTTTCAGTCGTGAGGAAGGTGGTAGTGTTAATAGCACTA
>ZSR.E_387:D00780:73:HLVCNBCXX:1:1105:3978:12186 2:N:0:ATCTCG
GGAATATTGCACAATGGGGGAAACCCTGATGCAGCCATGCCGCGTGTGTGAAGAAGGCCT
TCGGGTTGTAAAGCACTTTCAGTTGTGAGGAAAAGTTAGTAGTTAATACCTGCTAGCCGT
GACGTT
>ZSR.E_388:D00780:73:HLVCNBCXX:1:1105:5948:12214 2:N:0:ATCTCG
GGAATATTGCACAATGGGCGCAAGCCTGATGCAGCCATGCCGCGTGTGTGAAGAAGGCCT
TCGGGTTGTAAAGCACTTTCAGTCGTGAGGAAGGTGGTGTAGTTAATAGCTGCATTATTT
GACGTTAGCGACAGAAGAAGCACCGGC
>ZSR.E_389:D00780:73:HLVCNBCXX:1:1105:9425:12141 2:N:0:ATCTCG
GGAATCTTAGACAATGGGCGCAAGCCTGATCTAGCCATGCCGCGTGAGCGATGAAGGCCT
TAGGGTCGTAAAACTCTTTCGCCAGGGATGATAATGACAGTACCTGGTAAAGAAACCCCG
GCTAAC
>ZSR.E_390:D00780:73:HLVCNBCXX:1:1105:13764:12087 2:N:0:ATCTCG
GGAATATTGCACAATGGGCGCAAGCCTGATGCAGCCATGCCGCGTGTGTGAAGAAGGCCT
TCGGGTTGTAAAGCACTTTCAGTCGTGAGGAAGGTGGTAGTG
>ZSR.E_391:D00780:73:HLVCNBCXX:1:1105:16536:12086 2:N:0:ATCTCG
GGAATATTGCACAATGGGCGCAAGCCTGATGCAGCCATGCCGCGTGTGTGAAGAAGGCCT
TCGGGTTGTAAAGCACTTTCAGTCGTGAGGAAGGTAGTGTAGTTAATAGCTGCATTATTT
GACGTTAGC
>ZSR.E_392:D00780:73:HLVCNBCXX:1:1105:1845:12482 2:N:0:ATCTCG
GGAATATTGCACAATGGGCGCAAGCCTGATGCAGCCATGCCGCGTGTATGAAGAAGGCCT
TCGGGTTGTAAAGTACTTTCAGCAGTGAGGAAGGGATGTACGTTAATAGCGTGCATTTTT
GACGTTAGCTGCAGAA
>ZSR.E_393:D00780:73:HLVCNBCXX:1:1105:5038:12464 2:N:0:ATCTCG
GGAATATTGCACAATGGGCGCAAGCCTGATGCAGCCATGCCGCGTGTGTGAAGAAGGCCT
TCGGGTTGTAAAGCACTTTCAGTCGTGAGGAAGGTGGTAGTGTTAATAGCACTA
>ZSR.E_394:D00780:73:HLVCNBCXX:1:1105:7667:12471 2:N:0:ATCTCG
GGAATATTGCACAATGGGGGGAACCCTGATGCAGCCATGCCGCGTGTGTGAAGAAGGCCT
TCGGGTTGTAAAGCACTTTCAGTTGTGAGGAAAAGTTAGTAGTTAATACCTGCTAGCCGT
GACGT
>ZSR.E_395:D00780:73:HLVCNBCXX:1:1105:8467:12320 2:N:0:ATCTCG
GGAATATTGCACAATGGGGGAAACCCTGATGCAGCCATGCCGCGTGTGTGAAGAAGGCCT
TCGGGTTGTAAAGCACTTTCAGTTGTGAGGAAAAGTTAGTAGTTAATACCTGCTAGCCGT
GACGTT
>ZSR.E_396:D00780:73:HLVCNBCXX:1:1105:8495:12345 2:N:0:ATCTCG
GGAATATTGCACAATGGGCGCAAGCCTGATGCAGCCATGCCGCGTGTATGAAGAAGGCCT
TCGGGTTGTAAAGTACTTTCAGCAGTGAGGAAGGGATGTACGTTAATAGCGTGCATTTTT
GACGTTAGC
>ZSR.E_397:D00780:73:HLVCNBCXX:1:1105:10843:12468 2:N:0:ATCTCG
GGAATATTGGACAATGGGCGCAAGCCTGATCCAGCCATGCCGCGTGTGTGAAGAAGGCTT
TCGGGTTGTAAAGCACTTTCAGTCGGGAGGAAGGCTGCCTGGTTAATACCCAGGTAGATT
G
>ZSR.E_398:D00780:73:HLVCNBCXX:1:1105:11078:12329 2:N:0:ATCTCG
GGAATATTGCACAATGGGCGCAAGCCTGATGCAGCCATGCCGCGTGTGTGAAGAAGGCCT
TCGGGTTGTAAAGCACTTTCAGTCGTGAGGAAGGTAGTGTAGTTAATAGCTGCATTATTT
GAC
>ZSR.E_399:D00780:73:HLVCNBCXX:1:1105:11542:12325 2:N:0:ATCTCG
GGAATATTGCACAATGGGGGAAACCCTGATGCAGCCATGCCGCGTGTGTGAAGAAGGCCT
TCGGGTTGTAAAGCACTTTCAGTTGTGAGGAAAAGTTAGTAGTTAATACCTGCTAGCCGT
GACGTTAA
>ZSR.E_400:D00780:73:HLVCNBCXX:1:1105:12381:12382 2:N:0:ATCTCG
GGAATATTGCACAATGGGCGCAAGCCTGATGCAGCCATGCCGCGTGTGTGAAGAAGGCCT
TCGGGTTGTAAAGCACTTTCAGTCGTGAGGAAGGTAGTGTAGTTAATAGCTGCATTACTT
GACGTTAGCGACAGAAGA
>ZSR.E_401:D00780:73:HLVCNBCXX:1:1105:12913:12290 2:N:0:ATCTCG
GGAATATTGCACAATGGGCGCAAGCCTGATGCAGCCATGCCGCGTGTGTGAAGAAGGCCT
TCGGGTTGTAAAGCACTTTCAGTCGTGAGGAAGGTGGTGTAGTTAATAGCTGCATTATTT
GACGTTAGCGA
>ZSR.E_402:D00780:73:HLVCNBCXX:1:1105:14879:12285 2:N:0:ATCTCG
GGAATATTGCACAATGGGCGCAAGCCTGATGCAGCCATGCCGCGTGTGTGAAGAAGGCCT
TCGGGTTGTAAAGCACTTTCAGTCGTGAGGAAGGTAGTGTAGTTAATAGCTGCA
>ZSR.E_403:D00780:73:HLVCNBCXX:1:1105:15033:12341 2:N:0:ATCTCG
GGAATATTGCACAATGGGCGCAAGCCTGATGCAGCCATGCCGCGTGTGTGAAGAAGGCCT
TCGGGTTGTAAAGCACTTTCAGTCGTGAGGAAGGTAGTGTAGTTAATAGCTGCATTATTT
GACGTT
>ZSR.E_404:D00780:73:HLVCNBCXX:1:1105:16289:12262 2:N:0:ATCTCG
GGAATATTGCACAATGGGGGAAACCCTGATGCAGCAACGCCGCGTGGAGGATGACACATT
TCGGTGCGTAAACTCCTTTTATATAGGAAGATAATGACGGTACTATATGAATAAGCACCG
GC
>ZSR.E_405:D00780:73:HLVCNBCXX:1:1105:19321:12334 2:N:0:ATCTCG
GGAATATTGCACAATGGGCGCAAGCCTGATGCAGCCATGCCGCGTGTGTGAAGAAGGCCT
TCGGGTTGTAAAGCACTTTCAGTCGTGAGGAAGGTAGTGTAGTTAATAGCTGCATTATTT
GACGTT
>ZSR.E_406:D00780:73:HLVCNBCXX:1:1105:20962:12411 2:N:0:ATCTCG
GGAATATTGCACAATGGGGGGAACCCTGATGCAGCCATGCCGCGTGTGTGAAGAAGGCCT
TCGGGTTGTAAAGCACTTTCAGTTGTGAGGAAAAGTTAGTAGTTAATACCTGCTAGCCGT
GACGTTAACAA
>ZSR.E_407:D00780:73:HLVCNBCXX:1:1105:6733:12543 2:N:0:ATCTCG
GGAATCTTGGACAATGGGCGCAAGCCTGATCCAGCCATGCCGCGTGAGTGATGAAGGCCT
TAGGGTCGTAAAGCTCTTTCGCCAGAGATGATAATGACAGTATCTGGTAAAGAAACCCCG
GCTAAC
>ZSR.E_408:D00780:73:HLVCNBCXX:1:1105:8742:12688 2:N:0:ATCTCG
GGAATATTGCACAATGGGCGCAAGCCTGATGCAGCCATGCCGCGTGTGTGAAGAAGGCTC
TAGGGTTGTAAAGCACTTTCAGCAGTGAGGAAAGCTTGTTGGTTAATAGCCATCAAGTGT
>ZSR.E_409:D00780:73:HLVCNBCXX:1:1105:8769:12733 2:N:0:ATCTCG
GGAATATTGCACAATGGGCGCAAGCCTGATGCAGCCATGCCGCGTGTGTGAAGAAGGCCT
TCGGGTTGTAAAGCACTTTCAGTCGTGAGGAAGGTAGTGTAGTTAATAGCTGCATTACTT
GACGTTA
>ZSR.E_410:D00780:73:HLVCNBCXX:1:1105:9041:12543 2:N:0:ATCTCG
GGAATATTGCACAATGGGCGCAAGCCTGATGCAGCCATGCCGCGTGTGTGAAGAAGGCCT
TCGGGTTGTAAAGCACTTTCAGTCGTGAGGAAGGTAGTGTAGTTAATAGCTGCATTACTT
GACGTT
>ZSR.E_411:D00780:73:HLVCNBCXX:1:1105:11834:12687 2:N:0:ATCTCG
GGAATATTGCACAATGGGCGCAAGCCTGATGCAGCCATGCCGCGTGTGTGAAGAAGGCCT
TCGGGTTGTAAAGCACTTTCAGTCGTGAGGAAGGTGGTAGTGTTAATAGCACTATCATTT
GACGTT
>ZSR.E_412:D00780:73:HLVCNBCXX:1:1105:15439:12590 2:N:0:ATCTCG
GGAATATTGCACAATGGGCGCAAGCCTGATGCAGCCATGCCGCGTGTATGAAGAAGGCCT
TCGGGTTGTAAAGTACTTTCAGCAGTGAGGAAGGGATGTACGTTAATAGCGTGCATTTTT
GACGTT
>ZSR.E_413:D00780:73:HLVCNBCXX:1:1105:17582:12659 2:N:0:ATCTCG
GGAATATTGCACAATGGGGGAAACCCTGATGCAGCCATGCCGCGTGTGTGAAGAAGGCCT
TCGGGTTGTAAAGCACTTTCAGTTGTGAGGAAAAGTTAGTAGTTAATACCTGCTAGCCGT
GACGTTAACAA
>ZSR.E_414:D00780:73:HLVCNBCXX:1:1105:8415:12754 2:N:0:ATCTCG
GGAATATTGCACAATGGGCGCAAGCCTGATGCAGCCATGCCGCGTGTGTGAAGAAGGCTC
TAGGGTTGTAAAGCACTTTCAGCAGTGAGGAAAGCTTGTTGGTTAATACCCATCAAGTGT
GACGTT
>ZSR.E_415:D00780:73:HLVCNBCXX:1:1105:9273:12897 2:N:0:ATCTCG
GGAATATTGCACAATGGGCGCAAGCCTGATGCAGCCATGCCGCGTGTGTGAAGAAGGCCT
TCGGGTTGTAAAGCACTTTCAGTCGTGAGGAAGGTAGTGTAGTTAATAGCTGCATTACTT
G
>ZSR.E_416:D00780:73:HLVCNBCXX:1:1105:9399:12998 2:N:0:ATCTCG
GGAATATTGCACAATGGGGGAAACCCTGATGCAGCCATGCCGCGTGTGTGAAGAAGGCCT
TCGGGTTGTAAAGCACTTTCAGTTGTGAGGAAAAGTTAGTAGTTAATACCTGCTAGCCGT
GAC
>ZSR.E_417:D00780:73:HLVCNBCXX:1:1105:16147:12977 2:N:0:ATCTCG
GGAATATTGCACAATGGGCGCAAGCCTGATGCAGCCATGCCGCGTGTGTGAAGAAGGCCT
TCGGGTTGTAAAGCACTTTCAGTCGTGAGGAAGGTAGTGTAGTTAATAGCTGCATTACTT
GACGTT
>ZSR.E_418:D00780:73:HLVCNBCXX:1:1105:16485:12765 2:N:0:ATCTCG
GGAATATTGCACAATGGGCGCAAGCCTGATGCAGCCATGCCGCGTGTGTGAAGAAGGCCT
TCGGGTTGTAAAGCACTTTCAGTCGTGAGGAAGGTAGTGTAGTTAATAGCTGCATTATTT
GACGTT
>ZSR.E_419:D00780:73:HLVCNBCXX:1:1105:18530:12870 2:N:0:ATCTCG
GGAATATTGCACAATGGGCGCAAGCCTGATGCAGCCATGCCGCGTGTGTGAAGAAGGCCT
TCGGGTTGTAAAGCACTTTCAGTCGTGAGGAAGGTAGTGTAGTTAATAGCTGCATTATTT
G
>ZSR.E_420:D00780:73:HLVCNBCXX:1:1105:20305:12843 2:N:0:ATCTCG
GGAATATTGCACAATGGGCGCAAGCCTGATGCAGCCATGCCGCGTGTATGAAGAAGGCCT
TCGGGTTGTAAAGTACTTTCAGCAGTGAGGAAGGGATGTACGTTAATAGCGTGCATTTTT
GACGTT
>ZSR.E_421:D00780:73:HLVCNBCXX:1:1105:20884:12817 2:N:0:ATCTCG
GGAATATTGCACAATGGGCGCAAGCCTGATGCAGCCATGCCGCGTGTGTGAAGAAGGCCT
TCGGGTTGTAAAGCACTTTCAGTCGTGAGGAAGGTAGTGTAGTTAATAGCTGCATTATTT
GACGTTAGCGACAGAAGAAGCACCGGCT
>ZSR.E_422:D00780:73:HLVCNBCXX:1:1105:5219:13112 2:N:0:ATCTCG
GGAATATTGGACAATGGGCGCAAGCCTGATCCAGCCATGCCGCGTGTGTGAAGAAGGCTT
TCGGGTTGTAAAGCACTTTCAGTCGGGAGGAAGGCTGCCTAGTTAATACCTAGGTAGATT
GACGTTACCGACAGAA
>ZSR.E_423:D00780:73:HLVCNBCXX:1:1105:6715:13041 2:N:0:ATCTCG
GGAATATTGCACAATGGGCGCAAGCCTGATGCAGCCATGCCGCGTGTGTGAAGAAGGCCT
TCGGGTTGTAAAGCACTTTCAGTGGTGAGGAAGGTCAGTAAGTTAATAGCTTGCTGAATT
GACGTT
>ZSR.E_424:D00780:73:HLVCNBCXX:1:1105:8181:13142 2:N:0:ATCTCG
GGAATATTGGACAATGGGGGCAACCCTGATCCAGCCATGCCGCGTGTGTGAAGAAGGCCT
TCGGGTTGTAAAGCACTTTCAGTGAGGAAGAAGGCCTGCGGGTCAATAACCGGCAGGAAG
>ZSR.E_425:D00780:73:HLVCNBCXX:1:1105:9651:13136 2:N:0:ATCTCG
GGAATATTGCACAATGGGGGAAACCCTGATGCAGCCATGCCGCGTGTGTGAAGAAGGCCT
TCGGGTTGTAAAGCACTTTCAGTTGTGAGGAAAAGTTAGTAGTTAATACCTGCTAGCCGT
GACGTTAACAACA
>ZSR.E_426:D00780:73:HLVCNBCXX:1:1105:9910:13092 2:N:0:ATCTCG
GGAATATTGCACAATGGGCGCAAGCCTGATGCAGCCATGCCGCGTGTGTGAAGAAGGCCT
TCGGGTTGTAAAGCACTTTCAGTCGTGAGGAAGGTGGTAGTGTTAATAGCACTATCATTT
GACGTTAGCGACAGAAG
>ZSR.E_427:D00780:73:HLVCNBCXX:1:1105:10848:13091 2:N:0:ATCTCG
GGAATATTGCACAATGGGGGAAACCCTGATGCAGCCATGCCGCGTGTGTGAAGAAGGCCT
TCGGGTTGTAAAGCACTTTCAGTTGTGAGGAAAAGTTAGTAGTTAATACCTGCTAGCCGT
GACGTT
>ZSR.E_428:D00780:73:HLVCNBCXX:1:1105:14244:13194 2:N:0:ATCTCG
GGAATATTGCACAATGGGCGCAAGCCTGATGCAGCCATGCCGCGTGTGTGAAGAAGGCCT
TCGGGTTGTAAAGCACTTTCAGTGGTGAGGAAGGTCAGTAAGTTAATAGCTTGCTGAATT
GACGTT
>ZSR.E_429:D00780:73:HLVCNBCXX:1:1105:16375:13092 2:N:0:ATCTCG
GGAATATTGCACAATGGGGGAAACCCTGATGCAGCAATGCCACGTGAGTGAGGAATGCCT
TCGGGTTGTAAAGCTCTGTCCTATAGGAAGAATTGCATTATGGTTAATACCCATAGTGTT
TGACGG
>ZSR.E_430:D00780:73:HLVCNBCXX:1:1105:17021:13144 2:N:0:ATCTCG
GGAATATTGCACAATGGGCGCAAGCCTGATGCAGCCATGCCGCGTGTGTGAAGAAGGCCT
TCGGGTTGTAAAGCACTTTCAGTCGTGAGGAAGGTAGTGTAGTTAATAGCTGCATTACTT
G
>ZSR.E_431:D00780:73:HLVCNBCXX:1:1105:18555:13155 2:N:0:ATCTCG
GGAATATTGCACAATGGGCGCAAGCCTGATGCAGCCATGCCGCGTGTGTGAAGAAGGCCT
TCGGGTTGTAAAGCACTTTCAGTCGTGAGGAAGGTAGTGTAGTTAATAGCTGCATTATTT
GACGTT
>ZSR.E_432:D00780:73:HLVCNBCXX:1:1105:20166:13037 2:N:0:ATCTCG
GGAATATTGCACAATGGGGGAAACCCTGATGCAGCCATGCCGCGTGTGTGAAGAAGGCCT
TCGGGTTGTAAAGCACTTTCAGTTGTGAGGAAAAGTTAGTAGTTAATACCTGCTAGCCGT
G
>ZSR.E_433:D00780:73:HLVCNBCXX:1:1105:1464:13349 2:N:0:ATCTCG
GGAATATTGCACAATGGGCGCAAGCCTGATGCAGCCATGCCGCGTGTGTGAAGAAGGCCT
TCGGGTTGTAAAGCACTTTCAGTCGTGAGGAAGGTGGTAGTGTTAATAGCACTATCATTT
GACGTTAGCGACAGAAGAAGCACCGGCTAACTCCGTGCCAGCAGCCGCGG
>ZSR.E_434:D00780:73:HLVCNBCXX:1:1105:1757:13261 2:N:0:ATCTCG
GGAATATTGCACAATGGGGGAAACCCTGATGCAGCCATGCCGCGTGTGTGAAGAAGGCCT
TCGGGTTGTAAAGCACTTTCAGTTTTGAGGAAAAGTTAGTAGTTAATACCTGCTAGCCGT
GACGTTAACAACAGAAGAAGCACCGGC
>ZSR.E_435:D00780:73:HLVCNBCXX:1:1105:5070:13300 2:N:0:ATCTCG
GGAATATTGCACAATGGGCGCAAGCCTGATGCAGCCATGCCGCGTGTGTGAAGAAGGCCT
TCGGGTTGTAAAGCACTTTCAGTCGTGAGGAAGGTGGTAGTGTTAATAGCACTATCATTT
GACGTTAGCGACAGAA
>ZSR.E_436:D00780:73:HLVCNBCXX:1:1105:5099:13493 2:N:0:ATCTCG
GGAATATTGCACAATGGGCGCAAGCCTGATGCAGCCATGCCGCGTGTATGAAGAAGGCCT
TCGGGTTGTAAAGTACTTTCAGCAGTGAGGAAGGGATGTACGTTAATAGCGTGC
>ZSR.E_437:D00780:73:HLVCNBCXX:1:1105:6086:13491 2:N:0:ATCTCG
GGAATATTGCACAATGGGGGAAACCCTGATGCAGCCATGCCGCGTGTGTGAAGAAGGCCT
TCGGGTTGTAAAGCACTTTCAGTTGTGAGGAAAAGTTAGTAGTTAATACCTGCTAGCCGT
GACGTTAACAACAGAAGAAGCAC
>ZSR.E_438:D00780:73:HLVCNBCXX:1:1105:6337:13306 2:N:0:ATCTCG
GGAATATTGCACAATGGGCGCAAGCCTGATGCAGCCATGCCGCGTGTGTGAAGAAGGCCT
TCGGGTTGTAAAGCACTTTCAGTCGTGAGGAAGGTAGTGTAGTTAATAGCTGC
>ZSR.E_439:D00780:73:HLVCNBCXX:1:1105:8174:13438 2:N:0:ATCTCG
GGAATATTGCACAATGGGCGCAAGCCTGATGCAGCCATGCCGCGTGTGTGAAGAAGGCCT
TCGGGTTGTAAAGCACTTTCAGTCGTGAGGAAGGTGGTAGTGTTAATAGCACTA
>ZSR.E_440:D00780:73:HLVCNBCXX:1:1105:9668:13499 2:N:0:ATCTCG
GGAATATTGCACAATGGGCGCAAGCCTGATGCAGCCATGCCGCGTGTGTGAAGAAGGCCT
TCGGGTTGTAAAGCACTTTCAGTCGTGAGGAAGGTAGTGTAGTTAATAGCTGCATTACTT
GACGTT
>ZSR.E_441:D00780:73:HLVCNBCXX:1:1105:11056:13261 2:N:0:ATCTCG
GGAATATTGCACAATGGGCGCAAGCCTGATGCAGCCATGCCGCGTGTGTGAAGAAGGCCT
TCGGGTTGTAAAGCACTTTCAGTCGTGAGGAAGGTAGTGTAGTTAATAGCTGCATTACTT
GACGT
>ZSR.E_442:D00780:73:HLVCNBCXX:1:1105:12721:13464 2:N:0:ATCTCG
GGAATATTGCACAATGGGCGCAAGCCTGATGCAGCCATGCCGCGTGTGTGAAGAAGGCCT
TCGGGTTGTAAAGCACTTTCAGTCGTGAGGAAGGTAGTGTAGTTAATAGCTGCATTATTT
GACGTT
>ZSR.E_443:D00780:73:HLVCNBCXX:1:1105:14160:13281 2:N:0:ATCTCG
GGAATATTGCACAATGGGCGCAAGCCTGATGCAGCCATGCCGCGTATGTGAAGAAGGCCT
TCGGGTTGTAAAGCACTTTCAGTCGTGAGGAAGGTAGTGTAGTTAATAGCTGC
>ZSR.E_444:D00780:73:HLVCNBCXX:1:1105:16743:13426 2:N:0:ATCTCG
GGAATATTGCACAATGGGCGCAAGCCTGATGCAGCCATGCCGCGTGTGTGAAGAAGGCCT
TCGGGTTGTAAAGCACTTTCAGTCGTGAGGAAGGTGGTAGTGTTAATAGCACTATCATTT
GACGTT
>ZSR.E_445:D00780:73:HLVCNBCXX:1:1105:18725:13375 2:N:0:ATCTCG
GGAATATTGCACAATGGGGGAAACCCTGATGCAGCCATGCCGCGTGTGTGAAGAAGGCCT
TCGGGTTGTAAAGCACTTTCAGTTGTGAGGAAAAGTTAGTAGTTAATACCTGCTAGCCGT
GACGTT
>ZSR.E_446:D00780:73:HLVCNBCXX:1:1105:20396:13367 2:N:0:ATCTCG
GGAATATTGCACAATGGGCGAAAGCCTGATGCAGCCATGCCGCGTGTGTGAAGAAGGCTC
TAGGGTTGTAAAGCACTTTCAGTAGGGAGGAAAGGTTGAAGGTTAATACCCTTTGGCTGT
GACGTTACCTACAGAAG
>ZSR.E_447:D00780:73:HLVCNBCXX:1:1105:21114:13293 2:N:0:ATCTCG
GGAATATTGCACAATGGGCGCAAGCCTGATGCAGCCATGCCGCGTGTATGAAGAAGGCCT
TCGGGTTGTAAAGTACTTTCAGCAGTGAGGAAGGGATGTA
>ZSR.E_448:D00780:73:HLVCNBCXX:1:1105:3625:13619 2:N:0:ATCTCG
GGAATATTGCACAATGGGCGCAAGCCTGATGCAGCCATGCCGCGTGTATGAAGAAGGCCT
TCGGGTTGTAAAGTACTTTCAGCAGTGAGGAAGGGATGTACGTTAATAGCGTGCATTTTT
GACGTTAGCTGCAGAAGAAGCACCGGC
>ZSR.E_449:D00780:73:HLVCNBCXX:1:1105:3873:13661 2:N:0:ATCTCG
GGAATATTGCACAATGGGCGCAAGCCTGATGCAGCCATGCCGCGTGTGTGAAGAAGGCCT
TCGGGTTGTAAAGCACTTTCAGTCGTGAGGAAGGTAGTGTAGTTAATAGCTGCATTATTT
GACGTTAGCGACAGAAG
>ZSR.E_450:D00780:73:HLVCNBCXX:1:1105:7636:13746 2:N:0:ATCTCG
GGAATATTGCACAATGGGCGCAAGCCTGATGCAGCCATGCCGCGTGTGTGAAGAAGGCCT
TCGGGTTGTAAAGCACTTTCAGTCGTGAGGAAGGTAGTGTAGTTAATAGCTGCATTATTT
GACGTT
>ZSR.E_451:D00780:73:HLVCNBCXX:1:1105:8264:13506 2:N:0:ATCTCG
GGAATATTGCACAATGGGCGCAAGCCTGATGCAGCCATGCCGCGTGTGTGAAGAAGGCCT
TCGGGTTGTAAAGCACTTTCAGTCGTGAGGAAGGTGGTGTAGTTAATAGCTGCATTATTT
GACGTTAGCGACA
>ZSR.E_452:D00780:73:HLVCNBCXX:1:1105:9538:13692 2:N:0:ATCTCG
GGAATATTGCACAATGGGCGCAAGCCTGATGCAGCCATGCCGCGTGTATGAAGAAGGCCT
TCGGGTTGTAAAGTACTTTCAGCAGTGAGGAAGGGATGTACGTTAATAGCGTGCATTTTT
G
>ZSR.E_453:D00780:73:HLVCNBCXX:1:1105:19212:13709 2:N:0:ATCTCG
GGAATATTGCACAATGGGCGCAAGCCTGATGCAGCCATGCCGCGTGTGTGAAGAAGGCCT
TCGGGTTGTAAAGCACTTTCAGTCGTGAGGAAGGTGGTAGTGTTAATAGCACTATCATTT
G
>ZSR.E_454:D00780:73:HLVCNBCXX:1:1105:1930:13779 2:N:0:ATCTCG
GGAATATTGCACAATGGGCGCAAGCCTGATGCAGCCATGCCGCGTGTGTGAAGAAGGCCT
TCGGGTTGTAAAGCACTTTCAGTCGTGAGGAAGGTAGTGTAGTTAATAGCTGCATTATTT
GACGTTAGCGACAGAAGAAGCAC
>ZSR.E_455:D00780:73:HLVCNBCXX:1:1105:1904:13964 2:N:0:ATCTCG
GGAATATTGCACAATGGGGGAAACCCTGATGCAGCAACGCCGCGTGGAGGATGACACATT
TCGGTGCGTAAACTCCTTTTATATAGGAAGATAATGACGGTACTATATGAATAAGCGCCG
GCTAACTCCGTGCCAGCAGCC
>ZSR.E_456:D00780:73:HLVCNBCXX:1:1105:2980:13873 2:N:0:ATCTCG
GGAATATTGCACAATGGGCGCAAGCCTGATGCAGCCATGCCGCGTGTGTGAAGAAGGCCT
TCGGGTTGTAAAGCACTTTCAGTCGTGAGGAAGGTGGTAGTGTTAATAGCACTATCATTT
GACGTTAGCGACAGAAG
>ZSR.E_457:D00780:73:HLVCNBCXX:1:1105:6516:13930 2:N:0:ATCTCG
GGAATATTGCACAATGGGCGCAAGCCTGATGCAGCCATGCCGCGTGTGTGAAGAAGGCCT
TCGGGTTGTAAAGCACTTTCAGTCGTGAGGAAGGTGGTAGTGTTAATAGCACTATCATTT
GACGTT
>ZSR.E_458:D00780:73:HLVCNBCXX:1:1105:8085:13779 2:N:0:ATCTCG
GGAATATTGCACAATGGGCGCAAGCCTGATGCAGCCATGCCGCGTGTGTGAAGAAGGCCT
TCGGGTTGTAAAGCACTTTCAGTCGTGAGGAAGGTGGTGTAGTTAATAGCTGCATTATTT
GACGTT
>ZSR.E_459:D00780:73:HLVCNBCXX:1:1105:9354:13805 2:N:0:ATCTCG
GGAATATTGCACAATGGGCGCAAGCCTGATGCAGCCATGCCGCGTGTGTGAAGAAGGCCT
TCGGGTTGTAAAGCACTTTCAGTCGTGAGGAAGGTGGTAGTGTTAATAGCACTATCATTT
GACGTT
>ZSR.E_460:D00780:73:HLVCNBCXX:1:1105:13923:13782 2:N:0:ATCTCG
GGAATATTGCACAATGGGCGCAAGCCTGATGCAGCCATGCCGCGTGTATGAAGAAGGCCT
TCGGGTTGTAAAGTACTTTCAGCAGTGAGGAAGGGATGTACGTTAATAGCGTGCA
>ZSR.E_461:D00780:73:HLVCNBCXX:1:1105:17747:13836 2:N:0:ATCTCG
GGAATATTGCACAATGGGGGAAACCCTGATGCAGCCATGCCGCGTGTGTGAAGAAGGCCT
TCGGGTTGTAAAGCACTTTCAGTTGTGAGGAAAAGTTAGTAGTTAATACCTGCTAGCCGT
GACGTTAACAA
>ZSR.E_462:D00780:73:HLVCNBCXX:1:1105:4724:14055 2:N:0:ATCTCG
GGAATATTGCACAATGGGCGCAAGCCTGATGCAGCCATGCCGCGTGTGTGAAGAAGGCCT
TCGGGTTGTAAAGCACTTTCAGTCGTGAGGAAGGTGGTAGTGTTAATAGCACTATCATTT
GACGTTAGCGACAGAAGAAGCAC
>ZSR.E_463:D00780:73:HLVCNBCXX:1:1105:9359:14216 2:N:0:ATCTCG
GGAATATTGCACAATGGGCGCAAGCCTGATGCAGCCATGCCGCGTGTGTGAAGAAGGCTC
TAGGGTTGTAAAGCACTTTCAGCAGTGAGGAAAGCTTGTTGGTTAATACCCATCAAGTGT
GACGTT
>ZSR.E_464:D00780:73:HLVCNBCXX:1:1105:12085:14212 2:N:0:ATCTCG
GGAATATTGCACAATGGGCGCAAGCCTGATGCAGCCATGCCGCGTGTGTGAAGAAGGCCT
TCGGGTTGTAAAGCACTTTCAGTCGTGAGGAAGGTAGTGTAGTTAATAGCTGCATTATTT
GACGTTA
>ZSR.E_465:D00780:73:HLVCNBCXX:1:1105:12987:14210 2:N:0:ATCTCG
GGAATATTGCACAATGGGCGCAAGCCTGATGCAGCCATGCCGCGTGTGTGAAGAAGGCCT
TCGGGTTGTAAAGCACTTTCAGTCGTGAGGAAGGTAGTGTAGTTAATAGCTGCATTATTT
GACGTT
>ZSR.E_466:D00780:73:HLVCNBCXX:1:1105:15698:14205 2:N:0:ATCTCG
GGAATATTGCACAATGGGCGCAAGCCTGATGCAGCCATGCCGCGTGTATGAAGAAGGCCT
TCGGGTTGTAAAGTACTTTCAGCAGTGAGGAAGGGGGTGTCGTTAATAGCGGCATCTCTT
GACGTTAGCT
>ZSR.E_467:D00780:73:HLVCNBCXX:1:1105:16944:14001 2:N:0:ATCTCG
GGAATATTGCACAATGGGCGCAAGCCTGATGCAGCCATGCCGCGTGTGTGAAGAAGGCCT
TCGGGTTGTAAAGCACTTTCAGTCGTGAGGAAGGTAGTGTAGTTAATAGCTGCATTATTT
GACGTTAGC
>ZSR.E_468:D00780:73:HLVCNBCXX:1:1105:16812:14015 2:N:0:ATCTCG
GGAATATTGCACAATGGGCGCAAGCCTGATGCAGCCATGCCGCGTGTGTGAAGAAGGCCT
TCGGGTTGTAAAGCACTTTCAGTGGTGAGGAAGGTCAGTAAGTTAATAGCTTGCTGAATT
GACGTTAGCCACAGAAG
>ZSR.E_469:D00780:73:HLVCNBCXX:1:1105:8633:14299 2:N:0:ATCTCG
GGAATATTGCACAATGGGCGCAAGCCTGATGCAGCCATGCCGCGTGTGTGAAGAAGGCCT
TCGGGTTGTAAAGCACTTTCAGTCGTGAGGAAGGTGGTAGTGTTAATAGCACTATCATTT
GACGTTAGCGACAGAA
>ZSR.E_470:D00780:73:HLVCNBCXX:1:1105:11982:14265 2:N:0:ATCTCG
GGAATATTGCACAATGGGCGCAAGCCTGATGCAGCCATGCCGCGTGTGTGAAGAAGGCCT
TCGGGTTGTAAAGCACTTTCAGTCGTGAGGAAGGTGGTAGTGTTAATAGCACTATCATTT
GA
>ZSR.E_471:D00780:73:HLVCNBCXX:1:1105:13117:14260 2:N:0:ATCTCG
GGAATATTGCACAATGGGGGGAACCCTGATGCAGCCATGCCGCGTGTGTGAAGAAGGCCT
TCGGGTTGTAAAGCACTTTCAGTTGTGAGGAAAAGTTAGTAGTTAATACCTGCTAGCCGT
GACGTT
>ZSR.E_472:D00780:73:HLVCNBCXX:1:1105:14743:14346 2:N:0:ATCTCG
GGAATATTGCACAATGGGGGAAACCCTGATGCAGCCATGCCGCGTGTGTGAAGAAGGCCT
TCGGGTTGTAAAGCACTTTCAGTTGTGAGGAAAAGTTAGTAGTTAATACCTGCT
>ZSR.E_473:D00780:73:HLVCNBCXX:1:1105:16459:14472 2:N:0:ATCTCG
GGAATATTGCACAATGGGGGAAACCCTGATGCAGCAATGCCACGTGAGTGAGGAATGCCT
TCGGGTTGTAAAGCTCTGTCCTATAGGAAGAATTGCATTATGGTTAATACCCATAGTGTT
TGACGGTAC
>ZSR.E_474:D00780:73:HLVCNBCXX:1:1105:19759:14275 2:N:0:ATCTCG
GGAATATTGCACAATGGGCGCAAGCCTGATGCAGCCATGCCGCGTGTGTGAAGAAGGCCT
TCGGGTTGTAAAGCACTTTCAGTCGTGAGGAAGGTGGTGTAGTTAATAGCTGCATTATTT
GACGTT
>ZSR.E_475:D00780:73:HLVCNBCXX:1:1105:7737:14528 2:N:0:ATCTCG
GGAATATTGCACAATGGGCGCAAGCCTGATGCAGCCATGCCGCGTGTGTGAAGAAGGCCT
TCGGGTTGTAAAGCACTTTCAGTCGTGAGGAAGGTAGTGTAGTTAATAGCTGCATTACTT
GACGTT
>ZSR.E_476:D00780:73:HLVCNBCXX:1:1105:8260:14747 2:N:0:ATCTCG
GGAATATTGCACAATGGGCGCAAGCCTGATGCAGCCATGCCGCGTGTGTGAAGAAGGCCT
TCGGGTTGTAAAGCACTTTCAGTCGTGAGGAAGGTGGTAGTGTTAATAGCACTATCATTT
GACGTT
>ZSR.E_477:D00780:73:HLVCNBCXX:1:1105:1061:14936 2:N:0:ATCTCG
GGAATATTGCACAATGGGCGCAAGCCTGATGCAGCCATGCCGCGTGTGTGAAGAAGGCCT
TCGGGTTGTAAAGCACTTTCAGTCGTGAGGAAGGTAGTGTAGTTAATAGCTGCATTATTT
GACGTTAGCGACAGAA
>ZSR.E_478:D00780:73:HLVCNBCXX:1:1105:2271:14954 2:N:0:ATCTCG
GGAATATTGCACAATGGGCGCAAGCCTGATGCAGCCATGCCGCGTGTGTGAAGAAGGCCT
TCGGGTTGTAAAGCACTTTCAGTCGTGAGGAAGGTAGTGTAGTTAATAGCTGCA
>ZSR.E_479:D00780:73:HLVCNBCXX:1:1105:4704:14955 2:N:0:ATCTCG
GGAATATTGGTCAATGGACGCAAGTCTGAACCAGCCATGTCGCGTGCAGGAAGACGGCCT
TATGGGTTGTAAACTGCTTTTATATAGGGTGAAAATTATCTACGTGTAGATAACTGACGG
TACTATAA
>ZSR.E_480:D00780:73:HLVCNBCXX:1:1105:9205:14955 2:N:0:ATCTCG
GGAATATTGCACAATGGGCGCAAGCCTGATGCAGCCATGCCGCGTGTGTGAAGAAGGCCT
TCGGGTTGTAAAGCACTTTCAGTCGTGAGGAAGGTAGTGTAGTTAATAGCTGCATTATTT
GACGT
>ZSR.E_481:D00780:73:HLVCNBCXX:1:1105:13418:14944 2:N:0:ATCTCG
GGAATATTGCACAATGGGCGCAAGCCTGATGCAGCCATGCCGCGTGTGTGAAGAAGGCCT
TCGGGTTGTAAAGCACTTTCAGTCGTGAGGAAGGGTTAGTAGTTAATACCTGCTAGCTTT
GACGTT
>ZSR.E_482:D00780:73:HLVCNBCXX:1:1105:15578:14778 2:N:0:ATCTCG
GGAATATTGCACAATGGGGGAAACCCTGATGCAGCCATGCCGCGTGTGTGAAGAAGGCCT
TCGGGTTGTAAAGCACTTTCAGTCGTGAGGAAGGTGGTAGTGTTAATAGCACTATCATTT
GACGTTAGCGACAG
>ZSR.E_483:D00780:73:HLVCNBCXX:1:1105:16559:14979 2:N:0:ATCTCG
GGAATATTGCACAATGGGCGCAAGCCTGATGCAGCCATGCCGCGTGTGTGAAGAAGGCCT
TCGGGTTGTAAAGCACTTTCAGTCGTGAGGAAGGTAGTGTAGTTAATAGCTGCATTATTT
G
>ZSR.E_484:D00780:73:HLVCNBCXX:1:1105:18109:14798 2:N:0:ATCTCG
GGAATATTGCACAATGGGGGAAACCCTGATGCAGCCATGCCGCGTGTGTGAAGAAGGCCT
TCGGGTTGTAAAGCACTTTCAGTTGTGAGGAAAAGTTAGTAGTTAATACCTGCTAGCCGT
GACGTT
>ZSR.E_485:D00780:73:HLVCNBCXX:1:1105:18324:14868 2:N:0:ATCTCG
GGAATATTGCACAATGGGCGCAAGCCTGATGCAGCCATGCCGCGTGTATGAAGAAGGCCT
TCGGGTTGTAAAGTACTTTCAGCAGTGAGGAAGGGATGTACGTTAATAGCGTGCATTTTT
GACGTTAGCTGCAGAAG
>ZSR.E_486:D00780:73:HLVCNBCXX:1:1105:20915:14962 2:N:0:ATCTCG
GGAATATTGCACAATGGGCGCAAGCCTGATGCAGCCATGCCGCGTGTATGAAGAAGGCCT
TCGGGTTGTAAAGTACTTTCAGCAGTGAGGAAGGGGGTGTCGTTAATAGCGGCATCTCTT
GACGTTGGCTGCAGAAGAAGCA
>ZSR.E_487:D00780:73:HLVCNBCXX:1:1105:3369:15082 2:N:0:ATCTCG
GGAATATTGCACAATGGGCGCAAGCCTGATGCAGCCATGCCGCGTGTGTGAAGAAGGCCT
TCGGGTTGTAAAGCACTTTCAGTCAGGAGGAAAGGTTAGTAGTTAATACCTGCTAGCTGT
GACGTTACTGACAGAAGAAGCACCGGC
>ZSR.E_488:D00780:73:HLVCNBCXX:1:1105:5114:15234 2:N:0:ATCTCG
GGAATATTGCACAATGGGCGCAAGCCTGATGCAGCCATGCCGCGTGTGTGAAGAAGGCCT
TCGGGTTGTAAAGCACTTTCAGTCGTGAGGAAGGTAGTGTAGTTAATAGCTGCATTATTT
GACGTTAG
>ZSR.E_489:D00780:73:HLVCNBCXX:1:1105:5558:15159 2:N:0:ATCTCG
GGAATATTGCACAATGGGCGCAAGCCTGATGCAGCCATGCCGCGTGTGTGAAGAAGGCCT
TCGGGTTGTAAAGCACTTTCAGTCGTGAGGAAGGTGGTAGTGTTAATAGCACTATCATTT
GACGTT
>ZSR.E_490:D00780:73:HLVCNBCXX:1:1105:5534:15200 2:N:0:ATCTCG
GGAATATTGCACAATGGGCGCAAGCCTGATGCAGCCATGCCGCGTGTGTGAAGAAGGCCT
TCGGGTTGTAAAGCACTTTCAGTCGTGAGGAAGGTAGTGTAGTTAATAGCTGCATTATTT
GACGTTAGCGACAGAAGAAGCACCGGCT
>ZSR.E_491:D00780:73:HLVCNBCXX:1:1105:7321:15104 2:N:0:ATCTCG
GGAATATTGCACAATGGGCGCAAGCCTGATGCAGCCATGCCGCGTGTGTGAAGAAGGCCT
TCGGGTTGTAAAGCACTTTCAGTCGTGAGGAAGGTGGTAGTGTTAATAGCACTATCATTT
GACGTTAG
>ZSR.E_492:D00780:73:HLVCNBCXX:1:1105:12375:15057 2:N:0:ATCTCG
GGAATATTGCACAATGGGCGCAAGCCTGATGCAGCCATGCCGCGTGTGTGAAGAAGGCCT
TCGGGTTGTAAAGCACTTTCAGTCGTGAGGAAGGTAGTGTAGTTAATAGCTGCATTATTT
GACGTTAGCGACAGAAGAAGCACC
>ZSR.E_493:D00780:73:HLVCNBCXX:1:1105:14590:15236 2:N:0:ATCTCG
GGAATATTGCACAATGGGCGCAAGCCTGATGCAGCCATGCCGCGTGTGTGAAGAAGGCCT
TCGGGTTGTAAAGCACTTTCAGTCGTGAGGAAGGTGGTGTAGTTAATAGCTGCATTATTT
GACGTT
>ZSR.E_494:D00780:73:HLVCNBCXX:1:1105:18142:15046 2:N:0:ATCTCG
GGAATATTGCACAATGGGCGCAAGCCTGATGCAGCCATGCCGCGTGTGTGAAGAAGGCCT
TCGGGTTGTAAAGCACTTTCAGTCGTGAGGAAGGTGGTAGTGTTAATAGCACTATCATTT
GACGTTAGC
>ZSR.E_495:D00780:73:HLVCNBCXX:1:1105:19048:15168 2:N:0:ATCTCG
GGAATATTGCACAATGGGCGCAAGCCTGATGCAGCCATGCCGCGTGTGTGAAGAAGGCCT
TCGGGTTGTAAAGCACTTTCAGTAGGGAGGAAAGGTTGAAGGTTAATACCCTTTGGCTGT
GACGTTACC
>ZSR.E_496:D00780:73:HLVCNBCXX:1:1105:1358:15384 2:N:0:ATCTCG
GGAATATTGCACAATGGGCGCAAGCCTGATGCAGCCATGCCGCGTGTGTGAAGAAGGCCT
TCGGGTTGTAAAGCACTTTCAGTCGTGAGGAAGGTAGTGTAGTTAATAGCT
>ZSR.E_497:D00780:73:HLVCNBCXX:1:1105:4517:15348 2:N:0:ATCTCG
GGAATATTGCACAATGGGCGCAAGCCTGATGCAGCCATGCCGCGTGTATGAAGAAGGCCT
TCGGGTTGTAAAGTACTTTCAGCAGTGAGGAAGGGATGTACGTTAATAGCGTGCATTTTT
GACGTTAGCTGCA
>ZSR.E_498:D00780:73:HLVCNBCXX:1:1105:8024:15380 2:N:0:ATCTCG
GGAATATTGCACAATGGGCGCAAGCCTGATGCAGCCATGCCGCGTGTGTGAAGAAGGCCT
TCGGGTTGTAAAGCACTTTCAGTCGTGAGGAAGGTGGTAGTGTTAATAGCACTATCATTT
G
>ZSR.E_499:D00780:73:HLVCNBCXX:1:1105:11622:15388 2:N:0:ATCTCG
GGAATATTGCACAATGGGCGCAAGCCTGATGCAGCCATGCCGCGTGTATGAAGAAGGCCT
TCGGGTTGTAAAGTACTTTCAGCAGTGAGGAAGGGATGTACGTTAATAGCGTGCATTTTT
GACGTTAGC
>ZSR.E_500:D00780:73:HLVCNBCXX:1:1105:12614:15492 2:N:0:ATCTCG
GGAATATTGCACAATGGGCGCAAGCCTGATGCAGCCATGCCGCGTGTGTGAAGAAGGCCT
TCGGGTTGTAAAGCACTTTCAGTCGTGAGGAAGGTAGTGTAGTTAATAGCTGCATTATTT
GACGTTAGCGACAGAAGAAGC
>ZSR.E_501:D00780:73:HLVCNBCXX:1:1105:2549:15708 2:N:0:ATCTCG
GGAATATTGCACAATGGGCGCAAGCCTGATGCAGCCATGCCGCGTGTGTGAAGAAGGCCT
TCGGGTTGTAAAGCACTTTCAGTCGTGAGGAAGGTGGTAGTGTTAATAGCACTA
>ZSR.E_502:D00780:73:HLVCNBCXX:1:1105:2995:15641 2:N:0:ATCTCG
GGAATATTGCACAATGGGCGCAAGCCTGATGCAGCCATGCCGCGTGTGTGAAGAAGGCCT
TCAGGTTGTAAAGCACTTTCAGTCGTGAGGAAGGTGGTAGTGTTAATAGCACTA
>ZSR.E_503:D00780:73:HLVCNBCXX:1:1105:6624:15731 2:N:0:ATCTCG
GGAATATTGCACAATGGGCGCAAGCCTGATGCAGCCATGCCGCGTGTGTGAAGAAGGCCT
TCGGGTTGTAAAGCACTTTCAGTCGTGAGGAAGGTGGTGTAGTTAATAGCTGCATTATTT
GACGTTAGCGACAG
>ZSR.E_504:D00780:73:HLVCNBCXX:1:1105:6968:15736 2:N:0:ATCTCG
GGAATATTGCACAATGGGCGCAAGCCTGATGCAGCCATGCCGCGTGTGTGAAGAAGGCCT
TCGGGTTGTAAAGCACTTTCAGTCGTGAGGAAGGTGGTGTAGTTAATAGCTGCATTATTT
>ZSR.E_505:D00780:73:HLVCNBCXX:1:1105:11780:15657 2:N:0:ATCTCG
GGAATATTGCACAATGGGCGCAAGCCTGATGCAGCCATGCCGCGTGTGTGAAGAAGGCCT
TCGGGTTGTAAAGCACTTTCAGTCGTGAGGAAGGTAGTGTAGTTAATAGCTGCA
>ZSR.E_506:D00780:73:HLVCNBCXX:1:1105:13314:15667 2:N:0:ATCTCG
GGAATATTGCACAATGGGCGCAAGCCTGATGCAGCCATGCCGCGTGTGTGAAGAAGGCCT
TCGGGTTGTAAAGCACTTTCAGTCGTGAGGAAGGTGGTAGTGTTAATAGCACTATCATTT
GACGTT
>ZSR.E_507:D00780:73:HLVCNBCXX:1:1105:16904:15706 2:N:0:ATCTCG
GGAATATTGCACAATGGGCGCAAGCCTGATGCAGCCATGCCGCGTGTGTGAAGAAGGCCT
TCGGGTTGTAAAGCACTTTCAGTCGTGAGGAAGGTAGTGTAGTTAATAGCTGCATTATTT
GACGTT
>ZSR.E_508:D00780:73:HLVCNBCXX:1:1105:19497:15733 2:N:0:ATCTCG
GGAATATTGGACAATGGGCGAAAGCCTGATCCAGCAATGCCATGTGTGTGAAGAAGGCTC
TAGGGTTGTAAAGCACTTTAGTTGGGGAGGAAAGCTTATGAGTTAATAGCTC
>ZSR.E_509:D00780:73:HLVCNBCXX:1:1105:21191:15724 2:N:0:ATCTCG
GGAATATTGCACAATGGGCGCAAGCCTGATGCAGCCATGCCGCGTGTGTGAAGAAGGCCT
TCGGGTTGTAAAGCACTTTCAGTCGTGAGGAAGGGGTGTACGTTAATAGCGTGCATCTTT
G
>ZSR.E_510:D00780:73:HLVCNBCXX:1:1105:3007:15953 2:N:0:ATCTCG
GGAATATTGCACAATGGGCGCAAGCCTGATGCAGCCATGCCGCGTGTGTGAAGAAGGCCT
TCGGGTTGTAAAGCACTTTCAGTCGTGAGGAAGGTGGTGTAGTTAATAGCTGCATTATTT
GACGTTAGCGACAG
>ZSR.E_511:D00780:73:HLVCNBCXX:1:1105:6371:15884 2:N:0:ATCTCG
GGAATATTGGACAATGGGCGCAAGCCTGATCCAGCCATGCCGCGTGTGTGAAGAAGGCTT
TCGGGTTGTAAAGCACTTTCAGTCGGGAGGAAGGCTGCCTAGTTAATACCTAGGTAGATT
G
>ZSR.E_512:D00780:73:HLVCNBCXX:1:1105:7453:15969 2:N:0:ATCTCG
GGAATATTGCACAATGGGCGCAAGCCTGATGCAGCCATGCCGCGTGTGTGAAGAAGGCCT
TCGGGTTGTAAAGCACTTTCAGTCGTGAGGAAGGTGGTAGTGTTAATAGCACTATCATTT
GACGT
>ZSR.E_513:D00780:73:HLVCNBCXX:1:1105:16501:15956 2:N:0:ATCTCG
GGAATATTGCACAATGGGCGCAAGCCTGATGCAGCCATGCCGCGTGTGTGAAGAAGGCCT
TCGGGTTGTAAAGCACTTTCAGTCGTGAGGAAGGTGGTAGTGTTAATAGCACTATCATTT
GACGTT
>ZSR.E_514:D00780:73:HLVCNBCXX:1:1105:17114:15791 2:N:0:ATCTCG
GGAATATTGCACAATGGGCGCAAGCCTGATGCAGCCATGCCGCGTGTATGAAGAAGGCCT
TCGGGTTGTAAAGTACTTTCAGCAGTGAGGAAGGGATGTACGTTAATAGCGTGCATTTTT
G
>ZSR.E_515:D00780:73:HLVCNBCXX:1:1105:18345:15985 2:N:0:ATCTCG
GGAATATTGCACAATGGGCGCAAGCCTGATGCAGCCATGCCGCGTGTGTGAAGAAGGCCT
TCGGGTTGTAAAGCACTTTCAGTCGTGAGGAAGGTGGTAGTGTTAATAGCACTATCATTT
GACGTTAGCGACAGAAGAAGCACCG
>ZSR.E_516:D00780:73:HLVCNBCXX:1:1105:20807:15896 2:N:0:ATCTCG
GGAATATTGCACAATGGGCGCAAGCCTGATGCAGCCATGCCGCGTGTGTGAAGAAGGCCT
TCGGGTTGTAAAGCACTTTCAGTCGTGAGGAAGGTAGTGTAGTTAATAGCTGCATTATTT
G
>ZSR.E_517:D00780:73:HLVCNBCXX:1:1105:1158:16192 2:N:0:ATCTCG
GGAATATTGCACAATGGGCGCAAGCCTGATGCAGCCATGCCGCGTGTGTGAAGAAGGCCT
TCGGGTTGTAAAGCACTTTCAGTCGTGAGGAAGGTAGTGTAGTTAATAGCTGCATTATTT
GACGTTAG
>ZSR.E_518:D00780:73:HLVCNBCXX:1:1105:2352:16196 2:N:0:ATCTCG
GGAATATTGCACAATGGGCGCAAGCCTGATGCAGCCATGCCGCGTGTGTGAAGAAGGCCT
TCGGGTTGTAAAGCACTTTCAGTCAGGAGGAAAGGTTAGTAGTTAATACCTGCTAGCTGT
GACGTTAACTGCAGAA
>ZSR.E_519:D00780:73:HLVCNBCXX:1:1105:2580:16233 2:N:0:ATCTCG
GGAATATTGCACAATGGGCGCAAGCCTGATGCAGCCATGCCGCGTGTGTGAAGAAGGCCT
TCGGGTTGTAAAGCACTTTCAGTCGTGAGGAAGGTGGTGTAGTTAATAGCTGCATTATTT
GACGTTAGCGACAGAAGAAGCACCGGCT
>ZSR.E_520:D00780:73:HLVCNBCXX:1:1105:3109:16120 2:N:0:ATCTCG
GGAATATTGCACAATGGGCGCAAGCCTGATGCAGCCATGCCGCGTGTGTGAAGAAGGCCT
TCGGGTTGTAAAGCACTTTCAGTCGTGAGGAAGGTGGTGTAGTTAATAGCTGCATTATTT
GACGTTAGCGACA
>ZSR.E_521:D00780:73:HLVCNBCXX:1:1105:3537:16081 2:N:0:ATCTCG
GGAATATTGCACAATGGGCGCAAGCCTGATGCAGCCATGCCGCGTGTGTGAAGAAGGCCT
TCGGGTTGTAAAGCACTTTCAGTCGTGAGGAAGGTGGTAGTGTTAATAGCACTATCATTT
GACGTTAGCGACAGAAGAA
>ZSR.E_522:D00780:73:HLVCNBCXX:1:1105:9633:16140 2:N:0:ATCTCG
GGAATATTGGACAATGGGCGAAAGCCTGATCCAGCAATGCCATGTGTGTGAAGAAGGCTC
TAGGGTTGTAAAGCACTTTAGTTGGGGAGGAAAGCTTATGAGTTAATAGCTCATGAGAAG
GACGTT
>ZSR.E_523:D00780:73:HLVCNBCXX:1:1105:11236:16017 2:N:0:ATCTCG
GGAATATTGCACAATGGGCGCAAGCCTGATGCAGCCATGCCGCGTGTGTGAAGAAGGCTC
TAGGGTTGTAAAGCACTTTCAGCAGTGAGGAAAGGTTAGTAGTTAATACCTGCTAGCTGT
GACGTTAA
>ZSR.E_524:D00780:73:HLVCNBCXX:1:1105:11070:16038 2:N:0:ATCTCG
GGAATATTGCACAATGGGCGCAAGCCTGATGCAGCCATGCCGCGTGTGTGAAGAAGGCCT
TCGGGTTGTAAAGCACTTTCAGCGAGGAGGAAGGGTTAGTAGTTA
>ZSR.E_525:D00780:73:HLVCNBCXX:1:1105:11167:16141 2:N:0:ATCTCG
GGAATATTGCACAATGGGCGCAAGCCTGATGCAGCCATGCCGCGTGTGTGAAGAAGGCCT
TCGGGTTGTAAAGCACTTTCAGTCGTGAGGAAGGTGGTAGTGTTAATAGCACTATCATTT
GACGTTAGCGACAGAAGAA
>ZSR.E_526:D00780:73:HLVCNBCXX:1:1105:13209:16113 2:N:0:ATCTCG
GGAATATTGCACAATGGGCGCAAGCCTGATGCAGCCATGCCGCGTGTGTGAAGAAGGCCT
TCGGGTTGTAAAGCACTTTCAGTCGTGAGGAAGGTAGTGTAGTTAATAGCTGCATTATTT
GACGTT
>ZSR.E_527:D00780:73:HLVCNBCXX:1:1105:15059:16083 2:N:0:ATCTCG
GGAATATTGCACAATGGGGGAAACCCTGATGCAGCCATGCCGCGTGTGTGAAGAAGGCCT
TCGGGTTGTAAAGCACTTTCAGTTGTGAGGAAAAGTTAGTAGTTAATACCTGCTAGCCGT
GACGTTAACAACAGA
>ZSR.E_528:D00780:73:HLVCNBCXX:1:1105:17076:16121 2:N:0:ATCTCG
GGAATATTGCACAATGGGGGAAACCCTGATGCAGCCATGCCGCGTGTGTGAAGAAGGCCT
TCGGGTTGTAAAGCACTTTCAGTTGTGAGGAAAAGTTAGTAGTTAATACCTGCTAGCCGT
GACGTTAA
>ZSR.E_529:D00780:73:HLVCNBCXX:1:1105:17430:16247 2:N:0:ATCTCG
GGAATATTGCACAATGGGCGCAAGCCTGATGCAGCCATGCCGCGTGTGTGAAGAAGGCCT
TCGGGTTGTAAAGCACTTTCAGTCGTGAGGAAGGTAGTGTAGTTAATAGCTGCATTATTT
GACGTT
>ZSR.E_530:D00780:73:HLVCNBCXX:1:1105:19527:16023 2:N:0:ATCTCG
GGAATATTGCACAATGGGCGCAAGCCTGATGCAGCCATGCCGCGTGTATGAAGAAGGCCT
TCGGGTTGTAAAGTACTTTCAGCAGTGAGGAAGGGATGTACGTTAATAGCGTGCATTTTT
G
>ZSR.E_531:D00780:73:HLVCNBCXX:1:1105:3906:16398 2:N:0:ATCTCG
GGAATATTGCACAATGGGGGAAACCCTGATGCAGCCATGCCGCGTGTGTGAAGAAGGCCT
TCGGGTTGTAAAGCACTTTCAGTTGTGAGGAAAAGTTAGTAGTTAATACCTGCTAGCCGT
GACGTTAA
>ZSR.E_532:D00780:73:HLVCNBCXX:1:1105:5016:16316 2:N:0:ATCTCG
GGAATATTGCACAATGGGGGGAACCCTGATGCAGCCATGCCGCGTGTGTGAAGAAGGCCT
TCGGGTTGTAAAGCACTTTCAGTTGTGAGGAAAAGTTAGTAGTTAATACCTGCTAGCCGT
GACGTT
>ZSR.E_533:D00780:73:HLVCNBCXX:1:1105:5675:16352 2:N:0:ATCTCG
GGAATATTGCACAATGGGCGCAAGCCTGATGCAGCCATGCCGCGTGTGTGAAGAAGGCCT
TCGGGTTGTAAAGCACTTTCAGTCGTGAGGAAGGTGGTAGTGTTAATAGCACTATCATTT
GACGTTAG
>ZSR.E_534:D00780:73:HLVCNBCXX:1:1105:9496:16259 2:N:0:ATCTCG
GGAATATTGCACAATGGGCGCAAGCCTGATGCAGCCATGCCGCGTGTGTGAAGAAGGCTC
TAGGGTTGTAAAGCACTTTCAGCAGTGAGGAAAGCTTGTTGGTTAATAGCCATCAAGTGT
G
>ZSR.E_535:D00780:73:HLVCNBCXX:1:1105:11441:16260 2:N:0:ATCTCG
GGAATATTGGACAATGGGCGCAAGCCTGATCCAGCCATGCCGCGTGTGTGAAGAAGGCTT
TCGGGTTGTAAAGCACTTTCAGTCGGGAGGAAGGCTGCCTAGTTAATACCTAGG
>ZSR.E_536:D00780:73:HLVCNBCXX:1:1105:12392:16310 2:N:0:ATCTCG
GGAATATTGCACAATGGGCGCAAGCCTGATGCAGCCATGCCGCGTGTGTGAAGAAGGCCT
TCGGGTTGTAAAGCACTTTCAGTCGTGAGGAAGGTAGTGTAGTTAATAGCTGCATTACTT
GACGTT
>ZSR.E_537:D00780:73:HLVCNBCXX:1:1105:12271:16391 2:N:0:ATCTCG
GGAATATTGCACAATGGGCGCAAGCCTGATGCAGCCATGCCGCGTGTGTGAAGAAGGCTC
TAGGGTTGTAAAGCACTTTCAGTAGGGAGGAAAGGTTGATGGTTAATACCCATTAGCTGT
GACGTT
>ZSR.E_538:D00780:73:HLVCNBCXX:1:1105:14065:16484 2:N:0:ATCTCG
GGAATATTGCACAATGGGCGCAAGCCTGATGCAGCCATGCCGCGTGTGTGAAGAAGGCCT
TCGGGTTGTAAAGCACTTTCAGTCGTGAGGAAGGTAGTGTAGTTAATAGCTGCATTATTT
GACGTT
>ZSR.E_539:D00780:73:HLVCNBCXX:1:1105:17677:16350 2:N:0:ATCTCG
GGAATATTGCACAATGGGCACAAGCCTGATGCAGCCATGCCGCGTGTGTGAAGAAGGCCT
TCGGGTTGTAAAGCACTTTCAGTGGTGAGGAAGGTCAGTAAGTTAATAGCTTGCTGAATT
GACGTTAGC
>ZSR.E_540:D00780:73:HLVCNBCXX:1:1105:20440:16293 2:N:0:ATCTCG
GGAATATTGCACAATGGGCGCAAGCCTGATGCAGCCATGCCGCGTGTGTGAAGAAGGCCT
TCGGGTTGTAAAGCACTTTCAGTCAGGAGGAAAGGTTAGTAGTTAATACCTGCTTAGTGT
GACGTTACCTACAGAAG
>ZSR.E_541:D00780:73:HLVCNBCXX:1:1105:2284:16638 2:N:0:ATCTCG
GGAATATTGCACAATGGGCGCAAGCCTGATGCAGCCATGCCGCGTGTGTGAAGAAGGCCT
TCGGGTTGTAAAGCACTTTCAGTCGTGAGGAAGGTAGTGTAGTTAATAGCTGCATTATTT
GACGTTAGCGACAGAAGAAGCA
>ZSR.E_542:D00780:73:HLVCNBCXX:1:1105:9888:16681 2:N:0:ATCTCG
GGAATATTGCACAATGGGCGCAAGCCTGATGCAGCCATGCCGCGTGTATGAAGAAGGCCT
TCGGGTTGTAAAGTACTTTCAGCAGTGAGGAAGGGATGTACGTTAATAGCGTGCATTTTT
GACGTTAGC
>ZSR.E_543:D00780:73:HLVCNBCXX:1:1105:10311:16702 2:N:0:ATCTCG
GGAATATTGCACAATGGGGGGAACCCTGATGCAGCCATGCCGCGTGTGTGAAGAAGGCCT
TCGGGTTGTAAAGCACTTTCAGTTGTGAGGAAAAGTTAGTAGTTAATACCTGCT
>ZSR.E_544:D00780:73:HLVCNBCXX:1:1105:10517:16589 2:N:0:ATCTCG
GGAATATTGCACAATGGGGGAAACCCTGATGCAGCCATGCCGCGTGTGTGAAGAAGGCCT
TCGGGTTGTAAAGCACTTTCAGTTGTGAGGAAAAGTTAGTAGTTAATACCTGCTAGCCGT
G
>ZSR.E_545:D00780:73:HLVCNBCXX:1:1105:11771:16566 2:N:0:ATCTCG
GGAATATTGCACAATGGGCGCAAGCCTGATGCAGCCATGCCGCGTGTATGAAGAAGGCCT
TCGGGTTGTAAAGTACTTTCAGCAGTGAGGAAGGGATGTACGTTAATAGCGTGCATTTTT
GACGTT
>ZSR.E_546:D00780:73:HLVCNBCXX:1:1105:13037:16512 2:N:0:ATCTCG
GGAATATTGCACAATGGGCGCAAGCCTGATGCAGCCATGCCGCGTGTGTGAAGAAGGCCT
TCGGGTTGTAAAGCACTTTCAGTCGTGAGGAAGGTAGTGTAGTTAATAGCTGCA
>ZSR.E_547:D00780:73:HLVCNBCXX:1:1105:13645:16531 2:N:0:ATCTCG
GGAATATTGCACAATGGGGGAAACCCTGATGCAGCCATGCCGCGTGTGTGAAGAAGGCCT
TCGGGTTGTAAAGCACTTTCAGTTGTGAGGAAAAGTTAGTAGTTAATACCTGCTAGCCGT
GACGTTAA
>ZSR.E_548:D00780:73:HLVCNBCXX:1:1105:17287:16571 2:N:0:ATCTCG
GGAATATTGCACAATGGGCGCAAGCCTGATGCAGCCATGCCGCGTGTGTGAAGAAGGCCT
TCGGGTTGTAAAGCACTTTCAGTCGTGAGGAAGGTGGTAGTGTTAATAGCACTATCATTT
GACGTT
>ZSR.E_549:D00780:73:HLVCNBCXX:1:1105:17660:16734 2:N:0:ATCTCG
GGAATATTGCACAATGGGCGCAAGCCTGATGCAGCCATGCCGCGTGTGTGAAGAAGGCTC
TAGGGTTGTAAAGCACTTTCAGCAGTGAGGAAAGCTTGTTGGTTAATACCCATCAAGTGT
GACGTTAACTGCAGAAGAAGCACCGGCT
>ZSR.E_550:D00780:73:HLVCNBCXX:1:1105:18968:16571 2:N:0:ATCTCG
GGAATATTGCACAATGGGGGAAACCCTGATGCAGCCATGCCGCGTGTGTGAAGAAGGCCT
TCGGGTTGTAAAGCACTTTCAGTTGTGAGGAAAAGTTAGTAGTTAATACCTGCTAGCCGT
G
>ZSR.E_551:D00780:73:HLVCNBCXX:1:1105:5229:16826 2:N:0:ATCTCG
GGAATATTGCACAATGGGCGCAAGCCTGATGCAGCCATGCCGCGTGTGTGAAGAAGGCCT
TCGGGTTGTAAAGCACTTTCAGTCGTGAGGAAGGTAGTGTAGTTAATAGCTGCATTATTT
GACGTTAGCGACAGAAGAA
>ZSR.E_552:D00780:73:HLVCNBCXX:1:1105:7108:16990 2:N:0:ATCTCG
GGAATATTGCACAATGGGCGCAAGCCTGATGCAGCCATGCCGCGTGTGTGAAGAAGGCCT
TCGGGTTGTAAAGCACTTTCAGTCGTGAGGAAGGTGGTGTAGTTAATAGCTGCATTATTT
G
>ZSR.E_553:D00780:73:HLVCNBCXX:1:1105:11442:16987 2:N:0:ATCTCG
GGAATATTGCACAATGGGCGCAAGCCTGATGCAGCCATGCCGCGTGTGTGAAGAAGGCCT
TCGGGTTGTAAAGCACTTTCAGTCGTGAGGAAGGTAGTGTAGTTAATAGCTGCATTATTT
GACGTT
>ZSR.E_554:D00780:73:HLVCNBCXX:1:1105:14889:16948 2:N:0:ATCTCG
GGAATATTGCACAATGGGCGCAAGCCTGATGCAGCCATGCCGCGTGTGTGAAGAAGGCCT
TCGGGTTGTAAAGCACTTTCAGTCGTGAGGAAGGTAGTGTAGTTAATAGCTGCATTATTT
GACGTTAGCGACAG
>ZSR.E_555:D00780:73:HLVCNBCXX:1:1105:1429:17089 2:N:0:ATCTCG
GGAATATTGCACAATGGGCGCAAGCCTGATGCAGCCATGCCGCGTGTGTGAAGAAGGCCT
TCGGGTTGTAAAGCACTTTCAGTCGTGAGGAAGGTAGTGTAGTTAATAGCTGCATTATTT
GACGTTAGCGACAGAAG
>ZSR.E_556:D00780:73:HLVCNBCXX:1:1105:1754:17035 2:N:0:ATCTCG
GGAATATTGCACAATGGGCGCAAGCCTGATGCAGCCATGCCGCGTGTGTGAAGAAGGCCT
TCGGGTTGTAAAGCACTTTCAGTCGTGAGGAAGGTGGTAGTGTTAATAGCACTATCATTT
GACGTTAGCGACAGAAGAAGCACCG
>ZSR.E_557:D00780:73:HLVCNBCXX:1:1105:5646:17021 2:N:0:ATCTCG
GGAATATTGCACAATGGGGGAAACCCTGATGCAGCCATGCCGCGTGTGTGAAGAAGGCCT
TCGGGTTGTAAAGCACTTTCAGTTGTGAGGAAAAGTTAGTAGTTAATACCTGCT
>ZSR.E_558:D00780:73:HLVCNBCXX:1:1105:12073:17001 2:N:0:ATCTCG
GGAATATTGCACAATGGGCGCAAGCCTGATGCAGCCATGCCGCGTGTGTGAAGAAGGCCT
TCGGGTTGTAAAGCACTTTCAGTCGTGAGGAAGGTAGTGTAGTTAATAGCTGCATTATTT
GACGTTAG
>ZSR.E_559:D00780:73:HLVCNBCXX:1:1105:14636:17118 2:N:0:ATCTCG
GGAATATTGCACAATGGGCGCAAGCCTGATGCAGCCATGCCGCGTGTGTGAAGAAGGCCT
TCGGGTTGTAAAGCACTTTCAGTCGTGAGGAAGGTGGTAGTGTTAATAGCACTATCATTT
GACGTT
>ZSR.E_560:D00780:73:HLVCNBCXX:1:1105:17507:17022 2:N:0:ATCTCG
GGAATATTGGACAATGGGCGAAAGCCTGATCCAGCAATGCCATGTGTGTGAAGAAGGCTC
TAGGGTTGTAAAGCACTTTAGTTGGGGAGGAAAGCTTATGAGTTAATAGCTCATGAGAAG
GACGTTACC
>ZSR.E_561:D00780:73:HLVCNBCXX:1:1105:20005:17102 2:N:0:ATCTCG
GGAATATTGCACAATGGGCGCAAGCCTGATGCAGCCATGCCGCGTGTATGAAGAAGGCCT
TCGGGTTGTAAAGTACTTTCAGCAGTGAGGAAGGGATGTACGTTAATAGCGTGCATTTTT
GACGTT
>ZSR.E_562:D00780:73:HLVCNBCXX:1:1105:2682:17444 2:N:0:ATCTCG
GGAATATTGCACAATGGGCGCAAGCCTGATGCAGCCATGCCGCGTGTGTGAAGAAGGCCT
TCGGGTTGTAAAGCACTTTCAGTCGTGAGGAAGGTGGTGTAGTTAATAGCTGCATTATTT
GACGTTAGCGACAG
>ZSR.E_563:D00780:73:HLVCNBCXX:1:1105:6108:17265 2:N:0:ATCTCG
AGAATATTGCACAATGGGCGCAAGCCTGATGCAGCCATGCCGCGTGTGTGAAGAAGGCCT
TCGGGTTGTAAAGCACTTTCAGTCGTGAGGAAGGTAGTGTAGTTAATAGCTGCATTATTT
GACGTTAGCGACAGAAGAAGCACCGGCT
>ZSR.E_564:D00780:73:HLVCNBCXX:1:1105:7531:17414 2:N:0:ATCTCG
GGAATATTGCACAATGGGCGCAAGCCTGATGCAGCCATGCCGCGTGTGTGAAGAAGGCCT
TCGGGTTGTAAAGCACTTTCAGTCGTGAGGAAGGTAGTGTAGTTAATAGCTGCATTATTT
GACGT
>ZSR.E_565:D00780:73:HLVCNBCXX:1:1105:7669:17480 2:N:0:ATCTCG
GGAATATTGCACAATGGGCGAAAGCCTGATGCAGCAATGCCGCGTGGAGGATGACGCATC
TAGGTGTGTAAACTCCTTTTATATGAGAAGATAATGACGGTATCATATGAATAAGCACCG
GCTAACTCCGTGCCAGC
>ZSR.E_566:D00780:73:HLVCNBCXX:1:1105:9450:17385 2:N:0:ATCTCG
GGAATATTGCACAATGGGCGCAAGCCTGATGCAGCCATGCCGCGTGTGTGAAGAAGGCTC
TAGGGTTGTAAAGCACTTTCAGCAGTGAGGAAAGCTTGTTGGTTAATACCCATCAAGTGT
GACGT
>ZSR.E_567:D00780:73:HLVCNBCXX:1:1105:9463:17436 2:N:0:ATCTCG
GGAATATTGCACAATGGGGGAAACCCTGATGCAGCCATGCCGCGTGTGTGAAGAAGGCCT
TCGGGTTGTAAAGCACTTTCAGTTGTGAGGAAAAGTTAGTAGTTAATACCTGCTAGCCGT
GA
>ZSR.E_568:D00780:73:HLVCNBCXX:1:1105:9712:17336 2:N:0:ATCTCG
GGAATATTGCACAATGGGCGCAAGCCTGATGCAGCCATGCCGCGTGTGTGAAGAAGGCCT
TCGGGTTGTAAAGCACTTTCAGTCGTGAGGAAGGTAGTGTAG
>ZSR.E_569:D00780:73:HLVCNBCXX:1:1105:12013:17308 2:N:0:ATCTCG
GGAATATTGCACAATGGGCGCAAGCCTGATGCAGCCATGCCGCGTGTGTGAAGAAGGCCT
TCGGGTTGTAAAGCACTTTCAGTCGTGAGGAAGGTAGTGTAGTTAATAGCTGCATTATTT
GACGTTAGCGACAGAAGAAGCACCGGC
>ZSR.E_570:D00780:73:HLVCNBCXX:1:1105:12239:17432 2:N:0:ATCTCG
GGAATATTGCACAATGGGCGCAAGCCTGATGCAGCCATGCCGCGTGTGTGAAGAAGGCCT
TCGGGTTGTAAAGCACTTTCAGTCAGGAGGAAAGGTTAGTAGTTAATACCTGCT
>ZSR.E_571:D00780:73:HLVCNBCXX:1:1105:3320:17730 2:N:0:ATCTCG
GGAATATTGCACAATGGGCGCAAGCCTGATGCAGCCATGCCGCGTGTGTGAAGAAGGCCT
TCGGGTTGTAAAGCACTTTCAGTCGTGAGGAAGGTGGTAGTGTTAATAGCACTATCATTT
GACGTT
>ZSR.E_572:D00780:73:HLVCNBCXX:1:1105:4386:17671 2:N:0:ATCTCG
GGAATATTGCACAATGGGCGCAAGCCTGATGCAGCCATGCCGCGTGTGTGAAGAAGGCCT
TCGGGTTGTAAAGCACTTTCAGTCGTGAGGAAGGTGGTAGTGTTAATAGCACTATCATTT
>ZSR.E_573:D00780:73:HLVCNBCXX:1:1105:4794:17580 2:N:0:ATCTCG
GGAATATTGCACAATGGGCGCAAGCCTGATGCAGCCATGCCGCGTGTGTGAAGAAGGCCT
TCGGGTTGTAAAGCACTTTCAGCAGTGAGGAAGGGATGTACGTTAATAGCGTGCATTTTT
GACGTTAGCTGCAGAAGAAGCACC
>ZSR.E_574:D00780:73:HLVCNBCXX:1:1105:4874:17703 2:N:0:ATCTCG
GGAATATTGCACAGTGGGGGAAACCCTGATGCAGCCATGCCGCGTGTGTGAAGAAGGCCT
TCGGGTTGTAAAGCACTTTCAGTTGTGAGGAAAAGTTAGTAGTTAATACCTGCTAGCCGT
GACGTTAACAACAGAA
>ZSR.E_575:D00780:73:HLVCNBCXX:1:1105:5643:17592 2:N:0:ATCTCG
GGAATATTGCACAATGGGCGCAAGCCTGATGCAGCCATGCCGCGTGTGTGAAGAAGGCCT
TCGGGTTGTAAAGCACTTTCAGTCGTGAGGAAGGTAGTGTAGTTAATAGCTGCATTACTT
GACGTT
>ZSR.E_576:D00780:73:HLVCNBCXX:1:1105:6662:17618 2:N:0:ATCTCG
GGAATATTGCACAATGGGCGCAAGCCTGATGCAGCCATGCCGCGTGTGTGAAGAAGGCCT
TCGGGTTGTAAAGCACTTTCAGTCGTGAGGAAGGTGGTAGTGTTAATAGCACTATCATTT
>ZSR.E_577:D00780:73:HLVCNBCXX:1:1105:10006:17523 2:N:0:ATCTCG
GGAATATTGCACAATGGGCGCAAGCCTGATGCAGCCATGCCGCGTGTGTGAAGAAGGCCT
TCGGGTTGTAAAGCACTTTCAGTCGTGAGGAAGGTGGTAGTGTTAATAGCACTA
>ZSR.E_578:D00780:73:HLVCNBCXX:1:1105:12314:17642 2:N:0:ATCTCG
GGAATATTGCACAATGGGGGAAACCCTGATGCAGCCATGCCGCGTGTGTGAAGAAGGCCT
TCGGGTTGTAAAGCACTTTCAGTTGTGAGGAAAAGTTAGTAGTTAATACCTGCT
>ZSR.E_579:D00780:73:HLVCNBCXX:1:1105:12812:17710 2:N:0:ATCTCG
GGAATATTGCACAATGGGCGCAAGCCTGATGCAGCCATGCCGCGTGTGTGAAGAAGGCCT
TCGGGTTGTAAAGCACTTTCAGTCGTGAGGAAGGTGGTAGTGTTAATAGCACTATCATTT
GACGTT
>ZSR.E_580:D00780:73:HLVCNBCXX:1:1105:13172:17722 2:N:0:ATCTCG
GGAATATTGCACAATGGGCGCAAGCCTGATGCAGCCATGCCGCGTGTGTGAAGAAGGCCT
TCGGGTTGTAAAGCACTTTCAGTCGTGAGGAAGGTGGTAGTGTTAATAGCACTATCATTT
GACGTTAGCGACAGAA
>ZSR.E_581:D00780:73:HLVCNBCXX:1:1105:14096:17702 2:N:0:ATCTCG
GGAATATTGCACAATGGGGGAAACCCTGATGCAGCAACGCCGCGTGGAGGATGACACATT
TCGGTGCGTAAACTCCTTTTATATAGGAAGATAATGACGGTACTATATGAATAAGCACCG
GCTAACTCCGTGCC
>ZSR.E_582:D00780:73:HLVCNBCXX:1:1105:15202:17603 2:N:0:ATCTCG
GGAATATTGCACAATGGGCGCAAGCCTGATGCAGCCATGCCGCGTGTGTGAAGAAGGCCT
TCGGGTTGTAAAGCACTTTCAGTCGTGAGGAAGGTAGTGTAGTTAATAGCTGCATTACTT
GACGTTAG
>ZSR.E_583:D00780:73:HLVCNBCXX:1:1105:15768:17528 2:N:0:ATCTCG
GGAATATTGCACAATGGGCGCAAGCCTGATGCAGCCATGCCGCGTGTGTGAAGAAGGCCT
TCGGGTTGTAAAGCACTTTCAGTCGTGAGGAAGGTAGTGTAGTTAATAGCTGCATTATTT
GAC
>ZSR.E_584:D00780:73:HLVCNBCXX:1:1105:16367:17644 2:N:0:ATCTCG
GGAATATTGCACAATGGGCGCAAGCCTGATGCAGCCATGCCGCGTGTGTGAAGAAGGCCT
TCGGGTTGTAAAGCACTTTCAGTCGTGAGGAAGGTGGTGTAGTTAATAGCTGCATTATTT
GACGTTAGC
>ZSR.E_585:D00780:73:HLVCNBCXX:1:1105:17394:17681 2:N:0:ATCTCG
GGAATATTGCACAATGGGCGCAAGCCTGATGCAGCCATGCCGCGTGTATGAAGAAGGCCT
TCGGGTTGTAAAGTACTTTCAGCAGTGAGGAAGGGATGTACGTTAATAGCGTGCATTTTT
GACGTTAGCTGC
>ZSR.E_586:D00780:73:HLVCNBCXX:1:1105:17612:17554 2:N:0:ATCTCG
GGAATATTGCACAATGGGCGCAAGCCTGATGCAGCCATGCCGCGTGTGTGAAGAAGGCCT
TCGGGTTGTAAAGCACTTTCAGTCGTGAGGAAGGTGGTAGTGTTAATAGCACTATCATTT
GACGTT
>ZSR.E_587:D00780:73:HLVCNBCXX:1:1105:18627:17623 2:N:0:ATCTCG
GGAATATTGCACAATGGGCGCAAGCCTGATGCAGCCATGCCGCGTGTGTGAAGAAGGCCT
TCGGGTTGTAAAGCACTTTCAGTCGTGAGGAAGGTGGTAGTGTTAATAGCACTATCATTT
GACGTTAGCGACAGAAG
>ZSR.E_588:D00780:73:HLVCNBCXX:1:1105:3707:17953 2:N:0:ATCTCG
GGAATATTGCACAATGGGGGAAACCCTGATGCAGCCATGCCGCGTGTGTGAAGAAGGCCT
TCGGGTTGTAAAGCACTTTCAGTTGTGAGGAAAAGTTAGTAGTTAATACCTGCTAGCCGT
GACGTTAACAACAGAAGAAGCACCGGCTA
>ZSR.E_589:D00780:73:HLVCNBCXX:1:1105:4188:17757 2:N:0:ATCTCG
GGAATATTGCACAATGGGCGCAAGCCTGATGCAGCCATGCCGCGTGTGTGAAGAAGGCCT
TCGGGTTGTAAAGCACTTTCAGTCGTGAGGAAGGTGGTAGTGTTAATAGCACTATCATAT
GACGTTAGCGACAG
>ZSR.E_590:D00780:73:HLVCNBCXX:1:1105:5116:17839 2:N:0:ATCTCG
GGAATATTGCACAATGGGCGCAAGCCTGATGCAGCCATGCCGCGTGTGTGAAGAAGGCCT
TCGGGTTGTAAAGCACTTTCAGTCGTGAGGAAGGTAGTGTAGTTAATAGCTGCATTATTT
GACGTTAGCGACAGAAGA
>ZSR.E_591:D00780:73:HLVCNBCXX:1:1105:5825:17819 2:N:0:ATCTCG
GGAATATTGCACAATGGGCGCAAGCCTGATGCAGCCATGCCGCGTGTATGAAGAAGGCCT
TCGGGTTGTAAAGTACTTTCAGCAGTGAGGAAGGGATGTACGTTAATAGCGTGCATTTTT
GACGTTAGCTGCAGAA
>ZSR.E_592:D00780:73:HLVCNBCXX:1:1105:9266:17955 2:N:0:ATCTCG
GGAATATTGCACAATGGGCGCAAGCCTGATGCAGCCATGCCGCGTGTGTGAAGAAGGCCT
TCGGGTTGTAAAGCACTTTCAGTCAGGAGGAAAAGTTAGTAGTTAATACCTGCTAGCCGT
GACGTTAACAACA
>ZSR.E_593:D00780:73:HLVCNBCXX:1:1105:12184:17917 2:N:0:ATCTCG
GGAATATTGCACAATGGGCGCAAGCCTGATGCAGCCATGCCGCGTGTATGAAGAAGGCCT
TCGGGTTGTAAAGTACTTTCAGCAGTGAGGAAGGGATGTACGTTAATAGCGTGCATTTTT
GACGTTAGCTGCAGAAGAA
>ZSR.E_594:D00780:73:HLVCNBCXX:1:1105:13315:17934 2:N:0:ATCTCG
GGAATATTGCACAATGGGCGCAAGCCTGATGCAGCCATGCCGCGTGTGTGAAGAAGGCCT
TCGGGTTGTAAAGCACTTTCAGTCAGGAGGAAAGGTTAGTAGTTAATACCTGCTAGCTGT
GACGTT
>ZSR.E_595:D00780:73:HLVCNBCXX:1:1105:15181:17852 2:N:0:ATCTCG
GGAATATTGCACAATGGGCGAAAGCCTGATGCAGCCATGCCGCGTGTGTGAAGAAGGCTC
TAGGGTTGTAAAGCACTTTCAGTAGGGAGGAAAGGTTGAAGGTTAATACCCTTTGGCTG
>ZSR.E_596:D00780:73:HLVCNBCXX:1:1105:17886:17802 2:N:0:ATCTCG
GAATATTGCACAATGGGCGCAAGCCTGATGCAGCCATGCCGCGTGTGTGAAGAAGGCCTT
CGGGTTGTAAAGCACTTTCAGTCGTGAGGAAGGTAGTGTAGTTAATAGCTGCATTACTTG
A
>ZSR.E_597:D00780:73:HLVCNBCXX:1:1105:20297:17794 2:N:0:ATCTCG
GGAATATTGCACAATGGGCGCAAGCCTGATGCAGCCATGCCGCGTGTGTGAAGAAGGCCT
TCGGGTTGTAAAGCACTTTCAGTCGTGAGGAAGGTAGTGTAGTTAATAGCTGCATTATTT
GACGTT
>ZSR.E_598:D00780:73:HLVCNBCXX:1:1105:5235:18034 2:N:0:ATCTCG
GGAATATTGCACAATGGGCGCAAGCCTGATGCAGCCATGCCGCGTGTGTGAAGAAGGCTC
TAGGGTTGTAAAGCACTTTCAGCAGTGAGGAAAGCTTGTTGGTTAATACCCATCAAGTGT
GACGTTAACTGCAGAAGAAGCAC
>ZSR.E_599:D00780:73:HLVCNBCXX:1:1105:7414:18246 2:N:0:ATCTCG
GGAATATTGCACAATGGGCGCAAGCCTGATGCAGCCATGCCGCGTGTGTGAAGAAGGCCT
TCGGGTTGTAAAGCACTTTCAGTCGTGAGGAAGGTAGTGTAGTTAATAGCTGCATTATTT
GACGTTAGCGACAGAAG
>ZSR.E_600:D00780:73:HLVCNBCXX:1:1105:13363:18164 2:N:0:ATCTCG
GGAATATTGCACAATGGGCGCAAGCCTGATGCAGCCATGCCGCGTGTGTGAAGAAGGCCT
TCGGGTTGTAAAGCACTTTCAGTCGTGAGGAAGGTAGTGTAGTTAATAGCTGCATTATTT
GACGTTAGCGACAGAAGAA
>ZSR.E_601:D00780:73:HLVCNBCXX:1:1105:14402:18213 2:N:0:ATCTCG
GGAATATTGCACAATGGGCGCAAGCCTGATGCAGCCATGCCGCGTGTGTGAAGAAGGCCT
TCGGGTTGTAAAGCACTTTCAGTCGTGAGGAAGGTGGTAGTGTTAAT
>ZSR.E_602:D00780:73:HLVCNBCXX:1:1105:17843:18072 2:N:0:ATCTCG
GGAATATTGCACAATGGGCGCAAGCCTGATGCAGCCATGCCGCGTGTATGAAGAAGGCCT
TCGGGTTGTAAAGTACTTTCAGCAGTGAGGAAGGGATGTACGTTAATAGCGGCCTCGTTT
G
>ZSR.E_603:D00780:73:HLVCNBCXX:1:1105:18928:18182 2:N:0:ATCTCG
GGAATATTGCACAATGGGCGCAAGCCTGATGCAGCCATGCCGCGTGTGTGAAGAAGGCCT
TCGGGTTGTAAAGCACTTTCAGTCGTGAGGAAGGTAGTGTAGTTAATAGCTGCATTACTT
GACGTT
>ZSR.E_604:D00780:73:HLVCNBCXX:1:1105:19154:18016 2:N:0:ATCTCG
GGAATATTGCACAATGGGCGCAAGCCTGATGCAGCCATGCCGCGTGTGTGAAGAAGGCTC
TAGGGTTGTAAAGCACTTTCAGCAGTGAGGAAAGCTTGTTGGTTAATACCCATCAAGTGT
GACGTTAACTGCAGAAGAA
>ZSR.E_605:D00780:73:HLVCNBCXX:1:1105:2111:18294 2:N:0:ATCTCG
GGAATATTGCACAATGGGCGCAAGCCTGATGCAGCCATGCCGCGTGTGTGAAGAAGGCCT
TCGGGTTGTAAAGCACTTTCAGTCGTGAGGAAGGTGGTAGTGTTAATAGCACTA
>ZSR.E_606:D00780:73:HLVCNBCXX:1:1105:5433:18304 2:N:0:ATCTCG
GGAATATTGCACAATGGGCGCAAGCCTGATGCAGCCATGCCGCGTGTGTGAAGAAGGCCT
TCGGGTTGTAAAGCACTTTCAGCAGTGAGGAAAGCTTGTTGGTTAATACCCATCAAGTGT
GACGTTAACTGCAGAAGAAGCACCG
>ZSR.E_607:D00780:73:HLVCNBCXX:1:1105:6890:18360 2:N:0:ATCTCG
GGAATATTGCACAATGGGCGCAAGCCTGATGCAGCCATGCCGCGTGTGTGAAGAAGGCCT
TCGGGTTGTAAAGCACTTTCAGTCGTGAGGAAGGTGGTAGTGTTAATAGCACTATCATTT
GACGTT
>ZSR.E_608:D00780:73:HLVCNBCXX:1:1105:7324:18396 2:N:0:ATCTCG
GGAATATTGCACAATGGGCGCAAGCCTGATGCAGCCATGCCGCGTGTGTGAAGAAGGCTC
TAGGGTTGTAAAGCACTTTCAGCAGTGAGGAAAGCTTGTTGGTTAATACCCATCAAGTGT
G
>ZSR.E_609:D00780:73:HLVCNBCXX:1:1105:8214:18493 2:N:0:ATCTCG
GGAATATTGCACAATGGGGGAAACCCTGATGCAGCCATGCCGCGTGTGTGAAGAAGGCCT
TCGGGTTGTAAAGCACTTTCAGTTGTGAGGAAAAGTTAGTAGTTAATACCTGCTAGCTGT
GA
>ZSR.E_610:D00780:73:HLVCNBCXX:1:1105:8357:18431 2:N:0:ATCTCG
GGAATATTGGACAATGGGGGCAACCCTGATCCAGCCATGCCGCGTGTGTGAAGAAGGCCT
TCGGGTTGTAAAGCACTTTCAGTCGTGAGGAAGGTGGTAGTGTTAATAGCACTATCATTT
G
>ZSR.E_611:D00780:73:HLVCNBCXX:1:1105:1388:18713 2:N:0:ATCTCG
GGAATATTGCACAATGGGCGCAAGCCTGATGCAGCCATGCCGCGTGTGTGAAGAAGGCTC
TAGGGTTGTAAAGCACTTTCAGCAGTGAGGAAAGCTTGTTGGTTAATAGCCATCAAGTGT
GACGTTAACTGCAG
>ZSR.E_612:D00780:73:HLVCNBCXX:1:1105:4076:18546 2:N:0:ATCTCG
GGAATATTGCACAATGGGGGAAACCCTGATGCAGCCATGCCGCGTGTGTGAAGAAGGCCT
TCGGGTTGTAAAGCACTTTCAGCGAGGAGGAAGGGTTAGTAGTTAATACCTGCTAGCTTT
GACGTTACTCGCAGAAGAAGCACC
>ZSR.E_613:D00780:73:HLVCNBCXX:1:1105:4132:18591 2:N:0:ATCTCG
GGAATATTGCACAATGGGGGAAACCCTGATGCAGCCATGCCGCGTGTGTGAAGAAGGCCT
TCGGGTTGTAAAGCACTTTCAGTTGTGAGGAAAAGTTAGTAGTTAATACCTGCTAG
>ZSR.E_614:D00780:73:HLVCNBCXX:1:1105:4048:18606 2:N:0:ATCTCG
GGAATATTGCACAATGGGGGAAACCCTGATGCAGCCATGCCGCGTGTGTGAAGAAGGCCT
TCGGGTTGTAAAGCACTTTCAGTTGTGAGGAAAAGTTAGTAGTTAATACCTGCTAGCCGT
GACGTTAA
>ZSR.E_615:D00780:73:HLVCNBCXX:1:1105:8822:18510 2:N:0:ATCTCG
GGAATATTGCACAATGGGCGCAAGCCTGATGCAGCCATGCCGCGTGTGTGAAGAAGGCCT
TCGGGTTGTAAAGCACTTTCAGTCGTGAGGAAGGTGGTAGTGTTAATAGCACTA
>ZSR.E_616:D00780:73:HLVCNBCXX:1:1105:11149:18624 2:N:0:ATCTCG
GGAATATTGCACAATGGGCGCAAGCCTGATGCAGCCATGCCGCGTGTGTGAAGAAGGCCT
TCGGGTTGTAAAGCACTTTCAGTCGTGAGGAAGGTGGTGTAG
>ZSR.E_617:D00780:73:HLVCNBCXX:1:1105:11674:18584 2:N:0:ATCTCG
GGAATATTGCACAATGGGCGCAAGCCTGATGCAGCCATGCCGCGTGTGTGAAGAAGGCCT
TCGGGTTGTAAAGCACTTTCAGTCGTGAGGAAGGTGGTGTAGTTAATAGCTGCATTATTT
GACGTT
>ZSR.E_618:D00780:73:HLVCNBCXX:1:1105:11763:18503 2:N:0:ATCTCG
GGAATATTGCACAATGGGCGCAAGCCTGATGCAGCCATGCCGCGTGTGTGAAGAAGGCCT
TCGGGTTGTAAAGCACTTTCAGTCGTGAGGAAGGTAGTGTAGTTAATAGCTGCATTATTT
GACGTT
>ZSR.E_619:D00780:73:HLVCNBCXX:1:1105:11966:18591 2:N:0:ATCTCG
GGAATATTGCACAATGGGGGAAACCCTGATGCAGCAACGCCGCGTGGAGGATGACACATT
TCGGTGCGTAAACTCCTTTTATATAGGAAGATAATGACGGTACTATATGAATAAGCGCCG
GCTAACTCCGTGCCAGCAG
>ZSR.E_620:D00780:73:HLVCNBCXX:1:1105:14215:18559 2:N:0:ATCTCG
GGAATATTGCACAATGGGCGCAAGCCTGATGCAGCCATGCCGCGTGTGTGAAGAAGGCTC
TAGGGTTGTAAAGCACTTTCAGCAGTGAGGAAAGGTTAGTAGTTAATACCTGCTAGCTGT
GACGTTAACTGCAGAAGAAGCAC
>ZSR.E_621:D00780:73:HLVCNBCXX:1:1105:14588:18594 2:N:0:ATCTCG
GGAATATTGCACAATGGGCGCAAGCCTGATGCAGCCATGCCGCGTGTGTGAAGAAGGCCT
TCGGGTTGTAAAGCACTTTCAGTCGTGAGGAAGGTGGTAGTGTTAATAGCACTATCATTT
GACGTT
>ZSR.E_622:D00780:73:HLVCNBCXX:1:1105:18020:18548 2:N:0:ATCTCG
GGAATATTGCACAATGGGCGCAAGCCTGATGCAGCCATGCCGCGTGTGTGAAGAAGGCTC
TAGGGTTGTAAAGCACTTTCAGCAGTGAGGAAAGCTTGTTGGTTAATAGCCATCAAGTGT
G
>ZSR.E_623:D00780:73:HLVCNBCXX:1:1105:18063:18603 2:N:0:ATCTCG
GGAATATTGCACAATGGGCGCAAGCCTGATGCAGCCATGCCGCGTGTATGAAGAAGGCCT
TCGGGTTGTAAAGTACTTTCAGCAGTGAGGAAGGCGGAGTCGTTAATAGCGGCCTCG
>ZSR.E_624:D00780:73:HLVCNBCXX:1:1105:18723:18709 2:N:0:ATCTCG
GGAATATTGCACAATGGGCGCAAGCCTGATGCAGCCATGCCGCGTGTGTGAAGAAGGCCT
TCGGGTTGTAAAGCACTTTCAGTCGTGAGGAAGGTGGTGTAGTTAATAGCTGCATTATTT
GACGTT
>ZSR.E_625:D00780:73:HLVCNBCXX:1:1105:1426:18974 2:N:0:ATCTCG
GGAATATTGCACAATGGGCGCAAGCCTGATGCAGCCATGCCGCGTGTATGAAGAAGGCCT
TCGGGTTGTAAAGTACTTTCAGCAGTGAGGAAGGGATGTACGTTAATAGCGTGCATTTTT
GACGTTAGCTGCAGAAGA
>ZSR.E_626:D00780:73:HLVCNBCXX:1:1105:1557:18786 2:N:0:ATCTCG
GGAATATTGCACAATGGGCGCAAGCCTGATGCAGCCATGCCGCGTGTATGAAGAAGGCCT
TCGGGTTGTAAAGTACTTTCAGCAGTGAGGAAGGGATGTACGTTAATAGCGTGCATTTTT
GACGTTAGCTGCAGAAGA
>ZSR.E_627:D00780:73:HLVCNBCXX:1:1105:8162:18958 2:N:0:ATCTCG
GGAATATTGCACAATGGGCGCAAGCCTGATGCAGCCATGCCGCGTGTGTGAAGAAGGCCT
TCGGGTTGTAAAGCACTTTCAGTCGTGAGGAAGGTAGTGTAGTTAATAGCTGCATTACTT
GACGTTAG
>ZSR.E_628:D00780:73:HLVCNBCXX:1:1105:8618:18947 2:N:0:ATCTCG
GGAATATTGCACAATGGGCGCAAGCCTGATGCAGCCATGCCGCGTGTGTGAAGAAGGCCT
TCGGGTTGTAAAGCACTTTCAGTCGTGAGGAAGGTGGTAGTGTTAATAGCACTATCATTT
GACGTT
>ZSR.E_629:D00780:73:HLVCNBCXX:1:1105:17633:18908 2:N:0:ATCTCG
GGAATATTGCACAATGGGCGCAAGCCTGATGCAGCCATGCCGCGTGTGTGAAGAAGGCCT
TCGGGTTGTAAAGCACTTTCAGTGGTGAGGAAGGTCAGTAAGTTAATAGCTTGCTGAATT
GACGTTAGCCACAGAAGAA
>ZSR.E_630:D00780:73:HLVCNBCXX:1:1105:18517:18769 2:N:0:ATCTCG
GGAATATTGCACAATGGGGGAAACCCTGATGCAGCCATGCCGCGTGTGTGAAGAAGGCCT
TCGGGTTGTAAAGCACTTTCAGTTGTGAGGAAAAGTTAGTAGTTAATACCTGCTAGCCGT
G
>ZSR.E_631:D00780:73:HLVCNBCXX:1:1105:18821:18951 2:N:0:ATCTCG
GGAATATTGCACAATGGGCGCAAGCCTGATGCAGCCATGCCGCGTGTGTGAAGAAGGCCT
TCGGGTTGTAAAGCACTTTCAGTCGTGAGGAAGGTAGTGTAGTTAATAGCTGCATTATTT
G
>ZSR.E_632:D00780:73:HLVCNBCXX:1:1105:19477:19000 2:N:0:ATCTCG
GGAATATTGCACAATGGGCGCAAGCCTGATGCAGCCATGCCGCGTGTGTGAAGAAGGCCT
TCGGGTTGTAAAGCACTTTCAGCAGTGAGGAAGGCGGAGTCGTTAATAGCGGCCTCGTTT
GACGTT
>ZSR.E_633:D00780:73:HLVCNBCXX:1:1105:20053:18799 2:N:0:ATCTCG
GGAATATTGCACAATGGGCGCAAGCCTGATGCAGCCATGCCGCGTGTGTGAAGAAGGCCT
TCGGGTTGTAAAGCACTTTCAGTCGTGAGGAAGGTAGTGTAGTTAATAGCTGCATTATTT
G
>ZSR.E_634:D00780:73:HLVCNBCXX:1:1105:20842:18897 2:N:0:ATCTCG
GGAATATTGCACAATGGGCGCAAGCCTGATGCAGCCATGCCGCGTGTGTGAAGAAGGCCT
TCGGGTTGTAAAGCACTTTCAGTCGTGAGGAAGGTAGTGTAGTTAATAGCTGCATTATTT
G
>ZSR.E_635:D00780:73:HLVCNBCXX:1:1105:2969:19141 2:N:0:ATCTCG
GGAATATTGCACAATGGGCGAAAGCCTGATGCAGCCATGCCGCGTGTGTGAAGAAGGCTC
TAGGGTTGTAAAGCACTTTCAGTAGGGAGGAAAGGTTGAAGGTTAATACCCTTT
>ZSR.E_636:D00780:73:HLVCNBCXX:1:1105:8921:19169 2:N:0:ATCTCG
GGAATATTGCACAATGGGCGCAAGCCTGATGCAGCCATGCCGCGTGTGTGAAGAAGGCCT
TCGGGTTGTAAAGCACTTTCAGTCAGGAGGAAAGGTTAGTAGTTAATACCTGCTAGCTGT
GACGTT
>ZSR.E_637:D00780:73:HLVCNBCXX:1:1105:9834:19240 2:N:0:ATCTCG
GGAATATTGCACAATGGGCGAAAGCCTGATGCAGCCATGCCGCGTGTGTGAAGAAGGCTC
TAGGGTTGTAAAGCACTTTCAGTAGGGAGGAAAGGTTGATGGTTAATACCCTTTGGCTGT
GACGTT
>ZSR.E_638:D00780:73:HLVCNBCXX:1:1105:10905:19185 2:N:0:ATCTCG
GGAATATTGCACAATGGGCGCAAGCCTGATGCAGCCATGCCGCGTGTGTGAAGAAGGCTC
TAGGGTTGTAAAGCACTTTCAGCAGTGAGGAAAGCTTGTTGGTTAATACCCATCAAGTGT
GACGTT
>ZSR.E_639:D00780:73:HLVCNBCXX:1:1105:16030:19152 2:N:0:ATCTCG
GGAATATTGCACAATGGGCGCAAGCCTGATGCAGCCATGCCGCGTGTGTGAAGAAGGCCT
TCGGGTTGTAAAGCACTTTCAGTTGTGAGGAAAAGTTAGTAGTTAATACCTGCT
>ZSR.E_640:D00780:73:HLVCNBCXX:1:1105:17510:19116 2:N:0:ATCTCG
GGAATATTGCACAATGGGCGCAAGCCTGATGCAGCCATGCCGCGTGTGTGAAGAAGGCCT
TCGGGTTGTAAAGCACTTTCAGTCGTGAGGAAGGTAGTGTAGTTAATAGCTGCATTACTT
GACGTTAGC
>ZSR.E_641:D00780:73:HLVCNBCXX:1:1105:18065:19099 2:N:0:ATCTCG
GGAATATTGCACAATGGGCGCAAGCCTGATGCAGCCATGCCGCGTGTGTGAAGAAGGCCT
TCGGGTTGTAAAGCACTTTCAGTCGTGAGGAAGGTAGTGTA
>ZSR.E_642:D00780:73:HLVCNBCXX:1:1105:18448:19147 2:N:0:ATCTCG
GGAATATTGCACAATGGGCGCAAGCCTGATGCAGCCATGCCGCGTGTGTGAAGAAGGCCT
TCGGGTTGTAAAGCACTTTCAGTCGTGAGGAAGGTAGTGTAGTTAATAGCTGCATTATTT
GACGTT
>ZSR.E_643:D00780:73:HLVCNBCXX:1:1105:20516:19220 2:N:0:ATCTCG
GGAATATTGCACAATGGGCGCAAGCCTGATGCAGCCATGCCGCGTGTGTGAAGAAGGCCT
TCGGGTTGTAAAGCACTTTCAGTCGTGAGGAAGGTGGTAGTGTTAATAGCACTATCATTT
G
>ZSR.E_644:D00780:73:HLVCNBCXX:1:1105:1678:19398 2:N:0:ATCTCG
GGAATATTGCACAATGGGCGCAAGCCTGATGCAGCCATGCCGCGTGTGTGAAGAAGGCCT
TCGGGTTGTAAAGCACTTTCAGTCGTGAGGAAGGTGGTGTAGTTAATAGCTGCATTATTT
GACGTTAGCGACAGAAGAAGCACC
>ZSR.E_645:D00780:73:HLVCNBCXX:1:1105:6369:19301 2:N:0:ATCTCG
GGAATATTGCACAATGGGCGCAAGCCTGATGCAGCCATGCCGCGTGTGTGAAGAAGGCCT
TCGGGTTGTAAAGCACTTTCAGTCAGGAGGAAAGGTTAGTAGTTAATACCTGCTAGCTGT
GACGTT
>ZSR.E_646:D00780:73:HLVCNBCXX:1:1105:14119:19484 2:N:0:ATCTCG
GGAATATTGCACAATGGGCGCAAGCCTGATGCAGCCATGCCGCGTGTGTGAAGAAGGCCT
TCGGGTTGTAAAGCACTTTCAGTCGTGAGGAAGGTGGTGTAGTTAATAGCTGCATTATTT
GACGTTAGC
>ZSR.E_647:D00780:73:HLVCNBCXX:1:1105:15742:19461 2:N:0:ATCTCG
GGAATATTGCACAATGGGCGCAAGCCTGATGCAGCCATGCCGCGTGTGTGAAGAAGGCCT
TCGGGTTGTAAAGCACTTTCAGTCAGGAGGAAAGGTTAGTAGTTAATACCTGCTAGCTGT
GACGTTACTGACAGAAG
>ZSR.E_648:D00780:73:HLVCNBCXX:1:1105:16467:19394 2:N:0:ATCTCG
GGAATATTGCACAATGGGCGCAAGCCTGATGCAGCCATGCCGCGTGTGTGAAGAAGGCCT
TCGGGTTGTAAAGCACTTTCAGTCGTGAGGAAGGTGGTGTAGTTAATAGCTGCATTATTT
GACGTT
>ZSR.E_649:D00780:73:HLVCNBCXX:1:1105:16643:19343 2:N:0:ATCTCG
GGAATATTGCACAATGGGCGCAAGCCTGATGCAGCCATGCCGCGTGTGTGAAGAAGGCCT
TCGGGTTGTAAAGCACTTTCAGTCGTGAGGAAGGTAGTGTAGTTAATAGCTGCATTATTT
GACGTT
>ZSR.E_650:D00780:73:HLVCNBCXX:1:1105:18130:19333 2:N:0:ATCTCG
GGAATATTGCACAATGGGCGCAAGCCTGATGCAGCCATGCCGCGTGTGTGAAGAAGGCTC
TAGGGTTGTAAAGCACTTTCAGCAGTGAGGAAAGCTTGTTGGTTAATACCCATCAAGTGT
GACGTTAA
>ZSR.E_651:D00780:73:HLVCNBCXX:1:1105:5468:19699 2:N:0:ATCTCG
GGAATATTGCACAATGGGGGAAACCCTGATGCAGCAACGCCGCGTGGAGGATGACACATT
TCGGTGCGTAAACTCCTTTTATATAGGAAGATAATGACGGTACTATATGAATAAGCGCCG
GCTAACTCCGTGCCAGCAG
>ZSR.E_652:D00780:73:HLVCNBCXX:1:1105:8086:19564 2:N:0:ATCTCG
GGAATATTGCACAATGGGCGCAAGCCTGATGCAGCCATGCCGCGTGTGTGAAGAAGGCCT
TCGGGTTGTAAAGCACTTTCAGTCGTGAGGAAGGTAGTGTAGTTAATAGCTGCATTATTT
G
>ZSR.E_653:D00780:73:HLVCNBCXX:1:1105:13510:19681 2:N:0:ATCTCG
GGAATATTGCACAATGGGCGCAAGCCTGATGCAGCCATGCCGCGTGTGTGAAGAAGGCTC
TAGGGTTGTAAAGCACTTTCAGCAGTGAGGAAAGCTTGTTGGTTAATACCCATCAAGTGT
GACGTTAA
>ZSR.E_654:D00780:73:HLVCNBCXX:1:1105:16223:19630 2:N:0:ATCTCG
GGAATATTGCACAATGGGCGCAAGCCTGATGCAGCCATGCCGCGTGTGTGAAGAAGGCCT
TCGGGTTGTAAAGCACTTTCAGTCGTGAGGAAGGTAGTGTAGTTAATAGCTGCATTATTT
GACGTTAGCGACAGAA
>ZSR.E_655:D00780:73:HLVCNBCXX:1:1105:16382:19677 2:N:0:ATCTCG
GGAATATTGCACAATGGGCGCAAGCCTGATGCAGCCATGCCGCGTGTGTGAAGAAGGCCT
TCGGGTTGTAAAGCACTTTCAGTCGTGAGGAAGGTGGTAGTGTTAATAGCACTATCATTT
GACGTTAGC
>ZSR.E_656:D00780:73:HLVCNBCXX:1:1105:16649:19621 2:N:0:ATCTCG
GGAATATTGCACAATGGGGGAAACCCTGATGCAGCCATCCCGCGTGTGTGAAGAAGGCCT
TCGGGTTGTAAAGCACTTTCAGTTGTGAGGAAAAGTTAGTAGTTAATACCTGCTAGCCGT
G
>ZSR.E_657:D00780:73:HLVCNBCXX:1:1105:16691:19747 2:N:0:ATCTCG
GGAATATTGCACAATGGGCGCAAGCCTGATGCAGCCATGCCGCGTGTGTGAAGAAGGCCT
TCGGGTTGTAAAGCACTTTCAGTCGTGAGGAAGGTGGTGTAGTTAATAGCTGCATTATTT
GACGTTAGCGACA
>ZSR.E_658:D00780:73:HLVCNBCXX:1:1105:3659:19805 2:N:0:ATCTCG
GGAATATTGCACAATGGGCGCAAGCCTGATGCAGCCATGCCGCGTGTGTGAAGAAGGCCT
TCGGGTTGTAAAGCACTTTCAGTCGTGAGGAAGGTAGTGTAGTTAATAGCTGCATTACTT
GACGTTAGCGACAGAAGAAGC
>ZSR.E_659:D00780:73:HLVCNBCXX:1:1105:5184:19990 2:N:0:ATCTCG
GGAATATTGCACAATGGGGGAAACCCTGATGCAGCCATGCCGCGTGTGTGAAGAAGGCCT
TCGGGTTGTAAAGCACTTTCAGTTGTGAGGAAAAGTTAGTAGTTAATACCTGCTAGCCGT
GACGTTAA
>ZSR.E_660:D00780:73:HLVCNBCXX:1:1105:5392:19999 2:N:0:ATCTCG
GGAATATTGCACAATGGGCGCAAGCCTGATGCAGCCATGCCGCGTGTGTGAAGAAGGCCT
TCGGGTTGTAAAGCACTTTCAGTCGTGAGGAAGGTGGTAGTGTTAATAGCACTATCATTT
GACGTT
>ZSR.E_661:D00780:73:HLVCNBCXX:1:1105:6969:19938 2:N:0:ATCTCG
GGAATATTGCACAATGGGCGAAAGCCTGATGCAGCCATGCCGCGTGTGTGAAGAAGGCTC
TAGGGTTGTAAAGCACTTTCAGTAGGGAGGAAAGGTTGAAGGTTAATACCCTTTGGCTGT
GACGT
>ZSR.E_662:D00780:73:HLVCNBCXX:1:1105:7822:19870 2:N:0:ATCTCG
GGAATATTGCACAATGGGGGAAACCCTGATGCAGCCATGCCGCGTGTGTGAAGAAGGCCT
TCGGGTTGTAAAGCACTTTCAGTTGTGAGGAAAAGTTAGTAGTTAATACCTGCTAG
>ZSR.E_663:D00780:73:HLVCNBCXX:1:1105:11179:19909 2:N:0:ATCTCG
GGAATATTGCACAATGGGCGCAAGCCTGATGCAGCCATGCCGCGTGTGTGAAGAAGGCCT
TCGGGTTGTAAAGCACTTTCAGTCGTGAGGAAGGTGGTGTAGTTAATAGCTGCA
>ZSR.E_664:D00780:73:HLVCNBCXX:1:1105:12629:19795 2:N:0:ATCTCG
GGAATATTGCACAATGGGCGCAAGCCTGATGCAGCCATGCCGCGTGTGTGAAGAAGGCCT
TCGGGTTGTAAAGCACTTTCAGTCGTGAGGAAGGTGGTGTAGTTAATAGCTGCATTATTT
GACGTT
>ZSR.E_665:D00780:73:HLVCNBCXX:1:1105:15202:19936 2:N:0:ATCTCG
GGAATATTGCACAATGGGGGAAACCCTGATGCAGCAACGCCGCGTGGAGGATGACACATT
TCGGTGCGTAAACTCCTTTTATATAGGAAGATAATGACGGTACTATATGAATAA
>ZSR.E_666:D00780:73:HLVCNBCXX:1:1105:18752:19760 2:N:0:ATCTCG
GGAATTTTGGACAATGGGGGAAACCCTGATCCAGCCATCCCGCGTGAGTGAAGAAGGCCT
TCGGGTTGTAAAGCTCTTTCGAAAGTGAAGAAAACTTATTTCGTAATATGTTATAAGTAT
G
>ZSR.E_667:D00780:73:HLVCNBCXX:1:1105:18922:19798 2:N:0:ATCTCG
GGAATATTGCACAATGGGCGCAAGCCTGATGCAGCCATGCCGCGTGTGTGAAGAAGGCCT
TCGGGTTGTAAAGCACTTTCAGTCGTGAGGAAGGTGGTGTAGTTAATAGCTGCATTATTT
GACGTT
>ZSR.E_668:D00780:73:HLVCNBCXX:1:1105:19639:19859 2:N:0:ATCTCG
GGAATATTGCACAATGGGGGAAACCCTGATGCAGCAACGCCGCGTGGAGGATGACACATT
TCGGTGCGTAAACTCCTTTTATATAGGAAGATAATGACGGTACTATATGAATAAGCACCG
GCTAACTCC
>ZSR.E_669:D00780:73:HLVCNBCXX:1:1105:20119:19899 2:N:0:ATCTCG
GGAATATTGCACAATGGGCGCAAGCCTGATGCAGCCATGCCGCGTGTGTGAAGAAGGCCT
TCGGGTTGTAAAGCACTTTCAGTCGTGAGGAAGGTGGTAGTGTTAATAGCACTATCATTT
GACGTTAGCGACAGAA
>ZSR.E_670:D00780:73:HLVCNBCXX:1:1105:20435:19792 2:N:0:ATCTCG
GGAATATTGCACAATGGGCGCAAGCCTGATGCAGCCATGCCGCGTGTGTGAAGAAGGCCT
TCGGGTTGTAAAGCACTTTCAGTCGTGAGGAAGGTAGTGTAGTTAATAGCTGCATTATTT
GACGTT
>ZSR.E_671:D00780:73:HLVCNBCXX:1:1105:20258:19811 2:N:0:ATCTCG
GGAATATTGCACAATGGGCGCAAGCCTGATGCAGCCATGCCGCGTGTGTGAAGAAGGCCT
TCGGGTTGTAAAGCACTTTCAGTCGTGAGGAAGGTAGTGTAGTTAATAGCTGCATTATTT
GACGTTAGCGACAGAAG
>ZSR.E_672:D00780:73:HLVCNBCXX:1:1105:1964:20111 2:N:0:ATCTCG
GGAATATTGCACAATGGGCGCAAGCCTGATGCAGCCATGCCGCGTGTGTGAAGAAGGCCT
TCGGGTTGTAAAGCACTTTCAGTCGTGAGGAAGGTAGTGTAGTTAATAGCTGCATTATTT
GACGTTAGCGACAGAAGAAGCAC
>ZSR.E_673:D00780:73:HLVCNBCXX:1:1105:4410:20016 2:N:0:ATCTCG
GGAATATTGCACAATGGGCGCAAGCCTGATGCAGCCATGCCGCGTGTGTGAAGAAGGCCT
TCGGGTTGTAAAGCACTTTCAGTCGTGAGGAAGGTGGTGTAGTTAATAGCTGCATTATTT
GACGTTAGCGACAGAAGAA
>ZSR.E_674:D00780:73:HLVCNBCXX:1:1105:4255:20081 2:N:0:ATCTCG
GGAATATTGCACAATGGGCGCAAGCCTGATGCAGCCATGCCGCGTGTGTGAAGAAGGCCT
TCGGGTTGTAAAGCACTTTCAGTTGTGAGGAAAAGTTAGTAGTTAATACCTGCTAGCCGT
GACGTTAACAACAGAAGAAGCA
>ZSR.E_675:D00780:73:HLVCNBCXX:1:1105:8602:20163 2:N:0:ATCTCG
GGAATATTGCACAATGGGGGAAACCCTGATGCAGCCATGCCGCGTGTGTGAAGAAGGCCT
TCGGGTTGTAAAGCACTTTCAGTTGTGAGGAAAAGTTAGTAGTTAATACCTGCTAGCCGT
GACGTTAACAACA
>ZSR.E_676:D00780:73:HLVCNBCXX:1:1105:15862:20126 2:N:0:ATCTCG
GGAATATTGCACAATGGGCGCAAGCCTGATGCTGCCATGCCGCGTGTGTGAAGAAGGCCT
TCGGGTTGTAAAGCACTTTCAGTCGTGAGGAAGGTAGTGTAGTTAATAGCTGCATTACTT
GACGTT
>ZSR.E_677:D00780:73:HLVCNBCXX:1:1105:16971:20109 2:N:0:ATCTCG
GGAATATTGCACAATGGGGGAAACCCTGATGCAGCCATGCCGCGTGTGTGAAGAAGGCCT
TCGGGTTGTAAAGCACTTTCAGTTGTGAGGAAAAGTTAGTAGTTAATACCTGCTAGCCGT
GACGTTAACAACAGAAG
>ZSR.E_678:D00780:73:HLVCNBCXX:1:1105:17425:20027 2:N:0:ATCTCG
GGAATATTGCACAATGGGCGCAAGCCTGATGCAGCCATGCCGCGTGTGTGAAGAAGGCCT
TCGGGTTGTAAAGCACTTTCAGTCGTGAGGAAGGTAGTGTAGTTAATAGCTGCATTATTT
GACGTT
>ZSR.E_679:D00780:73:HLVCNBCXX:1:1105:2156:20317 2:N:0:ATCTCG
GGAATATTGCACAATGGGCGCAAGCCTGATGCAGCCATGCCGCGTGTGTGAAGAAGGCCT
TCGGGTTGTAAAGCACTTTCAGTTGTGAGGAAAAGTTAGTAGTTAATACCTGCTAGCCGT
GACGTTAACAACAGAAGAAGCACCGGCT
>ZSR.E_680:D00780:73:HLVCNBCXX:1:1105:7025:20435 2:N:0:ATCTCG
GAATATTGCACAATGGGCGCAAGCCTGATGCAGCCATGCCGCGTGTGTGAAGAAGGCTCT
AGGGTTGTAAAGCACTTTCAGCAGTGAGGAAAGCTTGTTGGTTAATAGCCATCAAGTGTG
ACGTTA
>ZSR.E_681:D00780:73:HLVCNBCXX:1:1105:8304:20448 2:N:0:ATCTCG
GGAATATTGCACAATGGGCGCAAGCCTGATGCAGCCATGCCGCGTGTGTGAAGAAGGCCT
TCGGGTTGTAAAGCACTTTCAGTCGTGAGGAAGGTGGTAGTGTTAATAGCACTATCATTT
GACGTTAG
>ZSR.E_682:D00780:73:HLVCNBCXX:1:1105:8837:20319 2:N:0:ATCTCG
GGAATATTGCACAATGGGGGAAACCCTGATGCAGCCATGCCGCGTGTGTGAAGAAGGCCT
TCGGGTTGTAAAGCACTTTCAGTTGTGAGGAAAAGTTAGTAGTTAATACCTGCTAGCCGT
GACGTTAACAACAGAAGAA
>ZSR.E_683:D00780:73:HLVCNBCXX:1:1105:9206:20393 2:N:0:ATCTCG
GGAATATTGCACAATGGGCGCAAGCCTGATGCAGCCATGCCGCGTGTGTGAAGAAGGCCT
TCGGGTTGTAAAGCACTTTCAGTCGTGAGGAAGGTAGTGTAGTTAATAGCTGCATTATTT
GACGTT
>ZSR.E_684:D00780:73:HLVCNBCXX:1:1105:13142:20487 2:N:0:ATCTCG
GGAATATTGCACAATGGGCGCAAGCCTGATGCAGCCATGCCGCGTGTGTGAAGAAGGCCT
TCGGGTTGTAAAGCACTTTCAGTCGTGAGGAAGGTAGTGTAGTTAATAGCTGCA
>ZSR.E_685:D00780:73:HLVCNBCXX:1:1105:15030:20316 2:N:0:ATCTCG
GGAATATTGCACAATGGGCGCAAGCCTGATGCAGCCATGCCGCGTGTGTGAAGAAGGCCT
TCGGGTTGTAAAGCACTTTCAGTCGTGAGGAAGGTAGTGTAGTTAATAGCTGCATTACTT
GACGTT
>ZSR.E_686:D00780:73:HLVCNBCXX:1:1105:15435:20335 2:N:0:ATCTCG
GGAATATTGCACAATGGGCGCAAGCCTGATGCAGCCATGCCGCGTGTGTGAAGAAGGCCT
TCGGGTTGTAAAGCACTTTCAGTCGTGAGGAAGGTAGTGTAGTTAATAGCTGCATTATTT
GACGTT
>ZSR.E_687:D00780:73:HLVCNBCXX:1:1105:15861:20288 2:N:0:ATCTCG
GGAATATTGCACAATGGGCGCAAGCCTGATGCAGCCATGCCGCGTGTGTGAAGAAGGCCT
TCGGGTTGTAAAGCACTTTCAGTCGTGAGGAAGGTAGTGTAGTTAATAGCTGCATTACT
>ZSR.E_688:D00780:73:HLVCNBCXX:1:1105:20643:20365 2:N:0:ATCTCG
GGAATATTGCACAATGGGCGCAAGCCTGATGCAGCCATGCCGCGTGTGTGAAGAAGGCCT
TCGGGTTGTAAAGCACTTTCAGCGAGGAGGAAGGGTTAGTAGTTAATACCTGCTAGCTTT
GACGTTACTCGCAGAAG
>ZSR.E_689:D00780:73:HLVCNBCXX:1:1105:2315:20635 2:N:0:ATCTCG
GGAATATTGCACAATGGGCGCAAGCCTGATGCAGCCATGCCGCGTGTGTGAAGAAGGCCT
TCGGGTTGTAAAGCACTTTCAGTCGTGAGGAAGGTAGTGTAGTTAATAGCTGCATTACTT
GACGTTAG
>ZSR.E_690:D00780:73:HLVCNBCXX:1:1105:4020:20522 2:N:0:ATCTCG
GGAATATTGCACAATGGGGGAAACCCTGATGCAGCCATGCCGCGTGTGTGAAGAAGGCCT
TCGGGTTGTAAAGCACTTTCAGTTGTGAGGAAAAGTTAGTAGTTAATACCTGCTAGCCGT
GACGTTAACAACAGAAGAAGCACC
>ZSR.E_691:D00780:73:HLVCNBCXX:1:1105:10729:20649 2:N:0:ATCTCG
GAATATTGCACAATGGGCGCAAGCCTGATGCAGCCATGCCGCGTGTGTGAAGAAGGCCTT
CGGGTTGTAAAGCACTTTCAGTCGTGAGGAAGGTGGTAGTGTTAATAGCACTATCATTTG
ACGTTAGCGACAGA
>ZSR.E_692:D00780:73:HLVCNBCXX:1:1105:12779:20529 2:N:0:ATCTCG
GGAATATTGCACAATGGGCGCAAGCCTGATGCAGCCATGCCGCGTGTGTGAAGAAGGCCT
TCGGGTTGTAAAGCACTTTCAGTCGTGAGGAAGGTGGTAGTGTTAATAGCACTATCATTT
GACGTTAGCG
>ZSR.E_693:D00780:73:HLVCNBCXX:1:1105:16863:20597 2:N:0:ATCTCG
GGAATATTGCACAATGGGCGCAAGCCTGATGCAGCCATGCCGCGTGTGTGAAGAAGGCCT
TCGGGTTGTAAAGCACTTTCAGTCAGGAGGAAAGGTTAGTAGTTAATACCTGCTAGCTGT
GACGT
>ZSR.E_694:D00780:73:HLVCNBCXX:1:1105:16857:20661 2:N:0:ATCTCG
GGAATATTGCACAATGGAGGAAACTCTGATGCAGCAACGCCGCGTGGAGGATGACACTTT
TCGGAGCGTAAACTCCTTTTATATAGGAAGATAATGACGGTACTATATGAATAAGCACCG
GCTAAC
>ZSR.E_695:D00780:73:HLVCNBCXX:1:1105:19449:20686 2:N:0:ATCTCG
GGAATATTGCACAATGGGGGAAACCCTGATGCAGCCATGCCGCGTGTGTGAAGAAGGCCT
TCGGGTTGTAAAGCACTTTCAGTTGTGAGGAAAAGTTAGTAGTTAATACCTGCTAGCCGT
GACGTTAA
>ZSR.E_696:D00780:73:HLVCNBCXX:1:1105:10713:20814 2:N:0:ATCTCG
GGAATATTGCACAATGGGCGCAAGCCTGATGCAGCCATGCCGCGTGTGTGAAGAAGGCTC
TAGGGTTGTAAAGCACTTTCAGCAGTGAGGAAAGCTTGTTGGTTAATACCCATCAAGTGT
GACGTT
>ZSR.E_697:D00780:73:HLVCNBCXX:1:1105:11271:20769 2:N:0:ATCTCG
GGAATCTTGGACAATGGGCGCAAGCCTGATCCAGCCATGCCGCGTGAGTGATGAAGGCCT
TAGGGTCGTAAAGCTCTTTCGCCAGAGATGATAATGACAGTATCTGGTAAAGAAACCCCG
GCTAAC
>ZSR.E_698:D00780:73:HLVCNBCXX:1:1105:12731:20916 2:N:0:ATCTCG
GGAATATTGCACAATGGGCGCAAGCCTGATGCAGCCATGCCGCGTGTATGAAGAAGGCCT
TCGGGTTGTAAAGTACTTTCAGCAGTGAGGAAGGGATGTACGTTAATAGCGTGCATTTTT
GACGTTAGCTGCAGAAGAAGCACCGGCTC
>ZSR.E_699:D00780:73:HLVCNBCXX:1:1105:13883:20888 2:N:0:ATCTCG
GGAATATTGCACAATGGGCGCAAGCCTGATGCAGCCATGCCGCGTGTGTGAAGAAGGCCT
TCGGGTTGTAAAGCACTTTCAGTCGTGAGGAAGGTAGTGTAGTTAATAGCTGCATTATTT
GACGTTAGC
>ZSR.E_700:D00780:73:HLVCNBCXX:1:1105:16414:20944 2:N:0:ATCTCG
GGAATATTGCACAATGGGCGCAAGCCTGATGCAGCCATGCCGCGTGTGTGAAGAAGGCCT
TCGGGTTGTAAAGCACTTTCAGTCGTGAGGAAGGTGGTAGTGTTAATAGCACTATCAT
>ZSR.E_701:D00780:73:HLVCNBCXX:1:1105:17186:20762 2:N:0:ATCTCG
GGAATATTGCACAATGGGGGAAACCCTGATGCAGCAACGCCGCGTGGAGGATGACACATT
TCGGTGCGTAAACTCCTTTTATATAGGAAGATAATGACGGTACTATATGAATAAGCGCCG
GCTAACTCCGTGC
>ZSR.E_702:D00780:73:HLVCNBCXX:1:1105:5733:21181 2:N:0:ATCTCG
GGAATATTGCACAATGGGCGCAAGCCTGATGCAGCCATGCCGCGTGTGTGAAGAAGGCCT
TCGGGTTGTAAAGCACTTTCAGTCGTGAGGAAGGTAGTGTAGTTAATAGCTGCATTATTT
GACGTTAG
>ZSR.E_703:D00780:73:HLVCNBCXX:1:1105:6393:21215 2:N:0:ATCTCG
GGAATATTGCACAATGGGCGCAAGCCTGATGCAGCCATGCCGCGTGTGTGAAGAAGGCCT
TCGGGTTGTAAAGCACTTTCAGTCGTGAGGAAGGTAGTGTAGTTAATAGCTGCATTACTT
GACGTT
>ZSR.E_704:D00780:73:HLVCNBCXX:1:1105:6887:21024 2:N:0:ATCTCG
GGAATATTGCACAATGGGGGAAACCCTGATGCAGCCATGCCGCGTGTGTGAAGAAGGCCT
TCGGGTTGTAAAGCACTTTCAGCGAGGAGGAAAGGGTGTAAGTTAATACCTTACATCTGT
GACGTTACTCGCA
>ZSR.E_705:D00780:73:HLVCNBCXX:1:1105:8427:21027 2:N:0:ATCTCG
GGAATATTGCACAATGGGCGCAAGCCTGATGCAGCCATGCCGCGTGTGTGAAGAAGGCCT
TCGGGTTGTAAAGCACTTTCAGTCGTGAGGAAGGTAGTGTAGTTAATAGCTGCATTATTT
GACGTTAGC
>ZSR.E_706:D00780:73:HLVCNBCXX:1:1105:8924:21160 2:N:0:ATCTCG
GGAATATTGCACAATGGGCGCAAGCCTGATGCAGCCATGCCGCGTGTGTGAAGAAGGCCT
TCGGGTTGTAAAGCACTTTCAGCCGTGAGGAAGGTAGTGTAGTTAATAGCTGCATTATTT
GACGTTAGCGACAGAA
>ZSR.E_707:D00780:73:HLVCNBCXX:1:1105:9866:21188 2:N:0:ATCTCG
GGAATATTGCACAATGGGCGCAAGCCTGATGCAGCCATGCCGCGTGTGTGAAGAAGGCCT
TCGGGTTGTAAAGCACTTTCAGTCAGGAGGAAAGGTTAGTAGTTAATACCTGCTAGCTGT
GACGTT
>ZSR.E_708:D00780:73:HLVCNBCXX:1:1105:10436:21181 2:N:0:ATCTCG
GGAATATTGCACAATGGGGGGAACCCTGATGCAGCCATGCCGCGTGTGTGAAGAAGGCCT
TCGGGTTGTAAAGCACTTTCAGTTGTGAGGAAAAGTTAGTAGTTAATACCTGCTAGCCGT
GACGTTAA
>ZSR.E_709:D00780:73:HLVCNBCXX:1:1105:18921:21142 2:N:0:ATCTCG
GGAATATTGCACAATGGGCGCAAGCCTGATGCAGCCATGCCGCGTGTGTGAAGAAGGCCT
TCGGGTTGTAAAGCACTTTCAGTCGTGAGGAAGGTGGTAGTGTTAATAGCACTATCATTT
GACGTT
>ZSR.E_710:D00780:73:HLVCNBCXX:1:1105:18783:21204 2:N:0:ATCTCG
GGAATATTGCACAATGGGCGCAAGCCTGATGCAGCCATGCCGCGTGTGTGAAGAAGGCCT
TCGGGTTGTAAAGCACTTTCAGTCATGAGGAAGGTAGTGTAGTTAATAGCTGCATTATTT
GACGTTAGCGACAGAAG
>ZSR.E_711:D00780:73:HLVCNBCXX:1:1105:19649:21012 2:N:0:ATCTCG
GGAATATTGCACAATGGGCGCAAGCCTGATGCAGCCATGCCGCGTGTATGAAGAAGGCCT
TCGGGTTGTAAAGTACTTTCAGCAGTGAGGAAGGGATGTACGTTAATAGCGTGCATTTTT
GACGTT
>ZSR.E_712:D00780:73:HLVCNBCXX:1:1105:5067:21378 2:N:0:ATCTCG
GGAATATTGCACAATGGGCGCAAGCCTGATGCAGCCATGCCGCGTGTGTGAAGAAGGCCT
TCGGGTTGTAAAGCACTTTCAGTCGTGAGGAAGGTAGTGTAGTTAATAGCTGCATTATTT
GACGTTAG
>ZSR.E_713:D00780:73:HLVCNBCXX:1:1105:5753:21437 2:N:0:ATCTCG
GGAATATTGCACAATGGGCGCAAGCCTGATGCAGCCATGCCGCGTGTGTGAAGAAGGCCT
TCGGGTTGTAAAGCACTTTCAGTCGTGAGGAAGGTAGTGTAGTTAATAGCTGCATTACTT
GACGTTAGCGACAG
>ZSR.E_714:D00780:73:HLVCNBCXX:1:1105:5947:21495 2:N:0:ATCTCG
GGAATATTGCACAATGGGCGCAAGCCTGATGCAGCCATGCCGCGTGTGTGAAGAAGGCCT
TCGGGTTGTAAAGCACTTTCAGTCGTGAGGAAGGTAGTGTAGTTAATAGCTGCATTATTT
GACGTTAGCGACAGAAGA
>ZSR.E_715:D00780:73:HLVCNBCXX:1:1105:9159:21303 2:N:0:ATCTCG
GGAATATTGCACAATGGGCGCAAGCCTGATGCAGCCATGCCGCGTGTGTGAAGAAGGCTC
TAGGGTTGTAAAGCACTTTCAGCAGTGAGGAAAGCTTGTTGGTTAATAGCCATCAAGTG
>ZSR.E_716:D00780:73:HLVCNBCXX:1:1105:9324:21450 2:N:0:ATCTCG
GGAATTTTGGACAATGGGGGAAACCCTGATCCAGCCATCCCGCGTGAGTGAAGAAGGCCT
TCGGGTTGTAAAGCTCTTTCGAAAGTGAAGAAAACTTATTTCGTAATATGTTATAAGTAT
GACGGT
>ZSR.E_717:D00780:73:HLVCNBCXX:1:1105:11779:21450 2:N:0:ATCTCG
GGAATATTGCACAATGGGCGCAAGCCTGATGCAGCCATGCCGCGTGTGTGAAGAAGGCCT
TCGGGTTGTAAAGCACTTTCAGTCGTGAGGAAGGTAGTGTAGTTAATAGCTGCATTATTT
GACGTT
>ZSR.E_718:D00780:73:HLVCNBCXX:1:1105:12011:21433 2:N:0:ATCTCG
GGAATATTGCACAATGGGCGCAAGCCTGATGCAGCCATGCCGCGTGTGTGAAGAAGGCCT
TCGGGTTGTAAAGCACTTTCAGTCAGGAGGAAAGGTTAGTAGTTAATACCTGCTAGCTGT
GACGTT
>ZSR.E_719:D00780:73:HLVCNBCXX:1:1105:13400:21476 2:N:0:ATCTCG
GGAATATTGCACAATGGGCGCAAGCCTGATGCAGCCATGCCGCGTGTGTGAAGAAGGCCT
TCGGGTTGTAAAGCACTTTCAGTCGTGAGGAAGGTGGTAGTGTTAATAGCACTATCATTT
GACGTTAG
>ZSR.E_720:D00780:73:HLVCNBCXX:1:1105:18201:21377 2:N:0:ATCTCG
GGAATATTGCACAATGGGCGCAAGCCTGATGCAGCCATGCCGCGTGTGTGAAGAAGGCCT
TCGGGTTGTAAAGCACTTTCAGTCGTGAGGAAGGTGGTGTAGTTAATAGCTGCATTATTT
GACGTT
>ZSR.E_721:D00780:73:HLVCNBCXX:1:1105:19140:21465 2:N:0:ATCTCG
GGAATATTGCACAATGGGCGCAAGCCTGATGCAGCCATGCCGCGTGTGTGAAGAAGGCCT
TCGGGTTGTAAAGCACTTTCAGTCGTGAGGAAGGTAGTGTAGTTAATAGCTGCATTATTT
GACGTT
>ZSR.E_722:D00780:73:HLVCNBCXX:1:1105:19670:21261 2:N:0:ATCTCG
GGAATATTGCACAATGGGCGCAAGCCTGATGCAGCCATGCCGCGTGTGTGAAGAAGGCCT
TCGGGTTGTAAAGCACTTTCAGTCGTGAGGAAGGTAGTGTAGTTAATAGCTGCATTATTT
G
>ZSR.E_723:D00780:73:HLVCNBCXX:1:1105:4814:21742 2:N:0:ATCTCG
GGAATATTGGACAATGGGCGCAAGCCTGATCCAGCCATGCCGCGTGTGTGAAGAAGGCTT
TCGGGTTGTAAAGCACTTTCAGTCGGGAGGAAGGCTGCCTAGTTAATACCTAGGTAGATT
GACGTTACCGACAGAAGAAGCACCGGCT
>ZSR.E_724:D00780:73:HLVCNBCXX:1:1105:6423:21528 2:N:0:ATCTCG
GGAATATTGCACAATGGGCGCAAGCCTGATGCAGCCATGCCGCGTGTGTGAAGAAGGCCT
TCGGGTTGTAAAGCACTTTCAGTCGTGAGGAAGGTAGTGTAGTTAATAGCTGCATTACTT
GACGTTAG
>ZSR.E_725:D00780:73:HLVCNBCXX:1:1105:8617:21728 2:N:0:ATCTCG
GGAATATTGCACAATGGGCGCAAGCCTGATGCAGCCATGCCGCGTGTGTGAAGAAGGCTC
TAGGGTTGTAAAGCACTTTCAGCAGTGAGGAAAGCTTGTTGGTTAATACCCATCAAGTGT
GACGT
>ZSR.E_726:D00780:73:HLVCNBCXX:1:1105:10150:21727 2:N:0:ATCTCG
GGAATATTGCACAATGGGCGCAAGCCTGATGCAGCCATGCCGCGTGTGTGAAGAAGGCCT
TCGGGTTGTAAAGCACTTTCAGTCGTGAGGAAGGTAGTGTAGTTAATAGCTGCATTATTT
GACGTT
>ZSR.E_727:D00780:73:HLVCNBCXX:1:1105:11622:21507 2:N:0:ATCTCG
GGAATATTGCACAATGGGGGCAACCCTGATCCAGCCATGCCGCGTGTGTGAAGAAGGCCT
TCGGGTTGTAAAGCACTTTCAGTGAGGAAGAAGGCCTGCGGGTTAATAGCCGGCAGGAA
>ZSR.E_728:D00780:73:HLVCNBCXX:1:1105:11556:21585 2:N:0:ATCTCG
GGAATATTGCACAATGGGCGCAAGCCTGATGCAGCCATGCCGCGTGTGTGAAGAAGGCTC
TAGGGTTGTAAAGCACTTTCAGCAGTGAGGAAAGCTTGTTGGTTAATACCCATCAAGTG
>ZSR.E_729:D00780:73:HLVCNBCXX:1:1105:13883:21542 2:N:0:ATCTCG
GGAATATTGCACAATGGGGGAAACCCTGATGCAGCAACGCCGCGTGGAGGATGACACATT
TCGGTGCGTAAACTCCTTTTATATAGGAAGATAATGACGGTACTATATGAATAAGCGCCG
GCTAAC
>ZSR.E_730:D00780:73:HLVCNBCXX:1:1105:16190:21732 2:N:0:ATCTCG
GGAATATTGCACAATGGGCGCAAGCCTGATGCAGCCATGCCGCGTGTGTGAAGAAGGCCT
TCGGGTTGTAAAGCACTTTCAGTCGTGAGGAAGGTGGTAGTGTTAATAGCACTA
>ZSR.E_731:D00780:73:HLVCNBCXX:1:1105:17237:21653 2:N:0:ATCTCG
GGAATATTGCACAATGGGCGCAAGCCTGATGCAGCCATGCCGCGTGTGTGAAGAAGGCCT
TCGGGTTGTAAAGCACTTTCAGTCAGGAGGAAAGGTTAGTAGTTAATACCTGCTAGCTGT
GACGTT
>ZSR.E_732:D00780:73:HLVCNBCXX:1:1105:19352:21713 2:N:0:ATCTCG
GGAATATTGCACAATGGGCGCAAGCCTGATGCAGCCATGCCGCGTGTGTGAAGAAGGCCT
TCGGGTTGTAAAGCACTTTCAGTCGTGAGGAAGGTAGTGTAGTTAATAGCTGCATTATTT
G
>ZSR.E_733:D00780:73:HLVCNBCXX:1:1105:20506:21668 2:N:0:ATCTCG
GGAATATTGCACAATGGGCGCAAGCCTGATGCAGCCATGCCGCGTGTGTGAAGAAGGCCT
TCGGGTTGTAAAGCACTTTCAGTCGTGAGGAAGGTGGTAGTGTTAATAGCACTATCATTT
GACGTT
>ZSR.E_734:D00780:73:HLVCNBCXX:1:1105:2980:21783 2:N:0:ATCTCG
GGAATATTGCACAATGGGGGAAACCCTGATGCAGCCATGCCGCGTGTGTGAAGAAGGCCT
TCGGGTTGTAAAGCACTTTCAGTTGTGAGGAAAAGTTAGTAGTTAATACCTGCTAGCCGT
GACGTTAA
>ZSR.E_735:D00780:73:HLVCNBCXX:1:1105:4065:21804 2:N:0:ATCTCG
GGAATATTGCACAATGGGCGCAAGCCTGATGCAGCCATGCCGCGTGTGTGAAGAAGGCCT
TCGGGTTGTAAAGCACTTTCAGTCGTGAGGAAGGTGGTGTAGTTAATAGCTGCATTATTT
GACGTTAGCGACAGAAGA
>ZSR.E_736:D00780:73:HLVCNBCXX:1:1105:4473:21766 2:N:0:ATCTCG
GGAATATTGCACAATGGGCGCAAGCCTGATGCAGCCATGCCGCGTGTGTGAAGAAGGCCT
TCGGGTTGTAAAGCACTTTCAGTCGTGAGGAAGGTGGTAGTGTTAATAGCACTATCATTT
GACGTTAGCGACAGAAGAAGCACCG
>ZSR.E_737:D00780:73:HLVCNBCXX:1:1105:4666:21901 2:N:0:ATCTCG
GGAATATTGCACAATGGGCGCAAGCCTGATGCAGCCATGCCGCGTGTGTGAAGAAGGCCT
TCGGGTTGTAAAGCACTTTCAGTGGTGAGGAAGGTCAGTAAGTTAATAGCTTGCTGAATT
GACGTTAGCCACAGAAG
>ZSR.E_738:D00780:73:HLVCNBCXX:1:1105:6287:21879 2:N:0:ATCTCG
GGAATATTGCACAATGGGCGCAAGCCTGATGCAGCCATGCCGCGTGTGTGAAGAAGGCCT
TCGGGTTGTAAAGCACTTTCAGTCGTGAGGAAGGTAGTGTAGTTAATAGCTGCATTATTT
GACGTT
>ZSR.E_739:D00780:73:HLVCNBCXX:1:1105:7891:21885 2:N:0:ATCTCG
GGAATATTGCACAATGGGGGGAACCCTGATGCAGCCATGCCGCGTGTGTGAAGAAGGCCT
TCGGGTTGTAAAGCACTTTCAGTTGTGAGGAAAAGTTAGTAGTTAATACCTGCTAGCCGT
GACGTT
>ZSR.E_740:D00780:73:HLVCNBCXX:1:1105:8963:21786 2:N:0:ATCTCG
GGAATATTGCACAATGGGCGCAAGCCTGATGCAGCCATGCCGCGTGTGTGAAGAAGGCTC
TAGGGTTGTAAAGCACTTTCAGCAGTGAGGAAAGCTTGTTGGTTAATACCCATCAAGTGT
GACGTTAACTGCAGAAG
>ZSR.E_741:D00780:73:HLVCNBCXX:1:1105:9970:21782 2:N:0:ATCTCG
GGAATATTGCACAATGGGCGCAAGCCTGATGCAGCCATGCCGCGTGTGTGAAGAAGTCCT
TCGGGTTGTAAAGCACTTTCAGTCGTGAGGAAGGTAGTGTAGTTAATAGCTGCA
>ZSR.E_742:D00780:73:HLVCNBCXX:1:1105:12479:21878 2:N:0:ATCTCG
GGAATATTGCACAATGGGCGCAAGCCTGATGCAGCCATGCCGCGTGTATGAAGAAGGCCT
TCGGGTTGTAAAGTACTTTCAGCAGTGAGGAAGGCGGAGTCGTTAATAGCGGCCTCGTTT
GACGTTAGCTGCA
>ZSR.E_743:D00780:73:HLVCNBCXX:1:1105:14678:21828 2:N:0:ATCTCG
GGAATATTGCACAATGGGCGCAAGCCTGATGCAGCCATGCCGCGTGTATGAAGAAGGCCT
TCGGGTTGTAAAGTACTTTCAGCAGTGAGGAAGGGATGTACGTTAATAGCTGCATTACTT
GACGTT
>ZSR.E_744:D00780:73:HLVCNBCXX:1:1105:16764:21850 2:N:0:ATCTCG
GGAATATTGCACAATGGGCGCAAGCCTGATGCAGCCATGCCGCGTGTGTGAAGAAGGCCT
TCGGGTTGTAAAGCACTTTCAGTCGTGAGGAAGGTAGTGTAGTTAATAGCTGCATTATTT
GACGTTAGC
>ZSR.E_745:D00780:73:HLVCNBCXX:1:1105:19541:21941 2:N:0:ATCTCG
GGAATATTGCACAATGGGCGCAAGCCTGATGCAGCCATGCCGCGTGTGTGAAGAAGGCCT
TCGGGTTGTAAAGCACTTTCAGTCGTGAGGAAGGTGGTGTAGTTAATAGCTGCATTATTT
GACGTT
>ZSR.E_746:D00780:73:HLVCNBCXX:1:1105:20149:21818 2:N:0:ATCTCG
GGAATATTGCACAATGGGCGCAAGCCTGATGCAGCCATGCCGCGTGTGTGAAGAAGGCCT
TCGGGTTGTAAAGCACTTTCAGTCGTGAGGAAGGTAGTGTAGTTAATAGCTGCATTATTT
GACGTT
>ZSR.E_747:D00780:73:HLVCNBCXX:1:1105:20955:21873 2:N:0:ATCTCG
GGAATATTGCACAATGGGGGAAACCCTGATGCAGCAACGCCGCGTGGAGGATGACACATT
TCGGTGCGTAAACTCCTTTTATATAGGAAGATAATGACGGTACTATATGAATAAGCGCCG
G
>ZSR.E_748:D00780:73:HLVCNBCXX:1:1105:2829:22079 2:N:0:ATCTCG
GGAATATTGCACAATGGGCGCAAGCCTGATGCAGCCATGCCGCGTGTGTGAAGAAGGCCT
TCGGGTTGTAAAGCACTTTCAGTCGTGAGGAAGGTAGTGTAGTTAATAGCTG
>ZSR.E_749:D00780:73:HLVCNBCXX:1:1105:2802:22163 2:N:0:ATCTCG
GGAATATTGCACAATGGGGGAAACCCTGATGCAGCCATGCCGCGTGTGTGAAGAAGGCCT
TCGGGTTGTAAAGCACTTTCAGTTGTGAGGAAAAGTTAGTAGTTAATACCTGCTA
>ZSR.E_750:D00780:73:HLVCNBCXX:1:1105:6603:22166 2:N:0:ATCTCG
GGAATATTGCACAATGGGGGGAACCCTGATGCAGCCATGCCGCGTGTGTGAAGAAGGCCT
TCGGGTTGTAAAGCACTTTCAGTTGTGAGGAAAAGTTAGTAGTTAATACCTGCTAGCCGT
GACGTT
>ZSR.E_751:D00780:73:HLVCNBCXX:1:1105:7143:22172 2:N:0:ATCTCG
GGAATATTGCACAATGGGCGCAAGCCTGATGCAGCCATGCCGCGTGTGTGAAGAAGGCTC
TAGGGTTGTAAAGCACTTTCAGCAGTGAGGAAAGCTTGTTGGTTAATACCCATCAAGTGT
GACGTT
>ZSR.E_752:D00780:73:HLVCNBCXX:1:1105:8899:22176 2:N:0:ATCTCG
GGAATATTGCACAATGGGCGCAAGCCTGATGCAGCCATGCCGCGTGTGTGAAGAAGGCCT
TCGGGTTGTAAAGCACTTTCAGTCAGGAGGAAAGGTTAGTAGTTAATACCTGCTAGCTGT
GACGTT
>ZSR.E_753:D00780:73:HLVCNBCXX:1:1105:11365:22203 2:N:0:ATCTCG
GGAATATTGCACAATGGGGGAAACCCTGATGCAGCAACGCCGCGTGGAGGATGACACATT
TCGGTGCGTAAACTCCTTTTATATAGGAAGATAATGACGGTACTATATGAATAAGCACCG
GCTAACTCCGTGCC
>ZSR.E_754:D00780:73:HLVCNBCXX:1:1105:13833:22034 2:N:0:ATCTCG
GGAATATTGCACAATGGGCGCAAGCCTGATGCAGCCATGCCGCGTGTATGAAGAAGGCCT
TCGGGTTGTAAAGTACTTTCAGCAGTGAGGAAGGGATGTACGTTAATAGCGTGCATTTTT
GACGTT
>ZSR.E_755:D00780:73:HLVCNBCXX:1:1105:15217:22101 2:N:0:ATCTCG
GGAATATTGCACAATGGGCGCAAGCCTGATGCAGCCATGCCGCGTGTGTGAAGAAGGCCT
TCGGGTTGTAAAGCACTTTCAGTCGTGAGGAAGGTAGTGTAGTTAATAGCGTGCATTTTT
GACGTTAG
>ZSR.E_756:D00780:73:HLVCNBCXX:1:1105:20469:22033 2:N:0:ATCTCG
GGAATCTTCCACAATGGACGAAAGTCTGATGGAGCGACACCGCGTGAAGGATGAAGGCCT
AACGGTTGTAAACTTCTTTTCTGAAGGAGCATAATGAGAGTACTTCAGGAATAAGGGACG
GCTAAATACGTGCCAGC
>ZSR.E_757:D00780:73:HLVCNBCXX:1:1105:1628:22397 2:N:0:ATCTCG
GGAATATTGCACAATGGGCGCAAGCCTGATGCAGCCATGCCGCGTGTGTGAAGAAGGCCT
TCGGGTTGTAAAGCACTTTCAGTCGTGAGGAAGGTGGTAGTGTTAATAGCACTATCATTT
GACGTT
>ZSR.E_758:D00780:73:HLVCNBCXX:1:1105:4369:22345 2:N:0:ATCTCG
GGAATATTGCACAATGGGCGCAAGCCTGATGCAGCCATGCCGCGTGTGTGAAGAAGGCCT
TCGGGTTGTAAAGCACTTTCAGTCGTGAGGAAGGTGGTGTAGTTAATAGCTGCATTATTT
GACGTTAG
>ZSR.E_759:D00780:73:HLVCNBCXX:1:1105:7657:22399 2:N:0:ATCTCG
GGAATATTGCACAATGGGCGCAAGCCTGATGCAGCCATGCCGCGTATGTGAAGAAGGCCT
TCGGGTTGTAAAGCACTTTCAGTCGTGAGGAAGGTGGTAGTGTTAATGGCACTATCATTT
GACGTT
>ZSR.E_760:D00780:73:HLVCNBCXX:1:1105:8144:22395 2:N:0:ATCTCG
GGAATATTGCACAATTGGCGCAAGCCTGATGCAGCCATGCCGCGTGTGTGAAGAAGGCTC
TAGGGTTGTAAAGCACTTTCAGCAGTGAGGAAAGCTTGTTGGTTAATAGCCATCAAGTGT
G
>ZSR.E_761:D00780:73:HLVCNBCXX:1:1105:8457:22306 2:N:0:ATCTCG
GAAATATTGCACAATGGGCGCAAGCCTGATGCAGCCATGCCGCGTGTGTGAAGAAGGCCT
TCGGGTTGTAAAGCACTTTCAGTCGTGAGGAAGGTGGTAGTGTTAATAGCACTATCATTT
GACGTT
>ZSR.E_762:D00780:73:HLVCNBCXX:1:1105:9230:22488 2:N:0:ATCTCG
GGAATATTGCACAATGGGCGCAAGCCTGATGCAGCCATGCCGCGTGTGTGAAGAAGGCCT
TCGGGTTGTAAAGCACTTTCAGTCGTGAGGAAGGTAGTGTAGTTAATAGCTGCATTATTT
GACGTTAGCGACAGAAG
>ZSR.E_763:D00780:73:HLVCNBCXX:1:1105:10714:22403 2:N:0:ATCTCG
GGAATATTGCACAATGGGCGCAAGCCTGATGCAGCCATGCCGCGTGTGTGAAGAAGGCCT
TCGGGTTGTAAAGCACTTTCAGTCGTGAGGAAGGTAGTGTAGTTAATAGCTGCATTATTT
>ZSR.E_764:D00780:73:HLVCNBCXX:1:1105:14594:22391 2:N:0:ATCTCG
GGAATATTGCACAATGGGGGGAACCCTGATGCAGCCATGCCGCGTGTGTGAAGAAGGCCT
TCGGGTTGTAAAGCACTTTCAGTTGTGAGGAAAAGTTAGTAGTTAATACCTGCTAGCCGT
GACGTTAACAACAG
>ZSR.E_765:D00780:73:HLVCNBCXX:1:1105:3088:22703 2:N:0:ATCTCG
GGAATATTGCACAATGGGGGAAACCCTGATGCAGCAACGCCGCGTGGAGGATGACACATT
TCGGTGCGTAAACTCCTTTTATATAGGAAGATAATGACGGTACTATATGAATAAG
>ZSR.E_766:D00780:73:HLVCNBCXX:1:1105:10230:22730 2:N:0:ATCTCG
GGAATATTGCACAATGGGGGAAACCCTGATGCAGCCATGCCGCGTGTGTGAAGAAGGCCT
TCGGGTTGTAAAGCACTTTCAGTTGTGAGGAAAAGTTAGTAGTTAATACCTGCTAGCCGT
GACGTTAA
>ZSR.E_767:D00780:73:HLVCNBCXX:1:1105:10914:22724 2:N:0:ATCTCG
GGAATATTGCACAATGGGCGCAAGCCTGATGCAGCCATGCCGCGTGTGTGAAGAAGGCCT
TCGGGTTGTAAAGCACTTTCAGTCGTGAGGAAGGTGGTAGTGTTAATAGCACTATCATTT
G
>ZSR.E_768:D00780:73:HLVCNBCXX:1:1105:13211:22544 2:N:0:ATCTCG
GGAATATTGCACAATGGGCGCAAGCCTGATGCAGCCATGCCGCGTGTGTGAAGAAGGCCT
TCGGGTTGTAAAGCACTTTCAGTCGTGAGGAAGGTGGTAGTGTTAATAGCACTATCATTT
GACGTTAGCGACAGAA
>ZSR.E_769:D00780:73:HLVCNBCXX:1:1105:17269:22565 2:N:0:ATCTCG
GGAATATTGCACAATGGGCGCAAGCCTGATGCAGCCATGCCGCGTGTGTGAAGAAGGCCT
TCGGGTTGTAAAGCACTTTCAGTCGTGAGGAAGGTGGTAGTGTTAATAGCACTATCATTT
GACGTTAGCGACA
>ZSR.E_770:D00780:73:HLVCNBCXX:1:1105:20456:22645 2:N:0:ATCTCG
GGAATATTGCACAATGGGCGCAAGCCTGATGCAGCCATGCCGCGTGTGTGAAGAAGGCCT
TCGGGTTGTAAAGCACTTTCAGCGAGGAGGAAGGGTTAGTAGTTAATACCTGCTAGCTTT
GACGTTACTCGCA
>ZSR.E_771:D00780:73:HLVCNBCXX:1:1105:4606:22994 2:N:0:ATCTCG
GGAATATTGCACAATGGGCGAAAGCCTGATGCAGCCATGCCGCGTGTGTGAAGAAGGCTC
TAGGGTTGTAAAGCACTTTCAGTAGGGAGGAAAGGTTGAAGGTTAATACCCTTTGGCTGT
GACGTTACCTACAGAAGAAGCACC
>ZSR.E_772:D00780:73:HLVCNBCXX:1:1105:5021:22958 2:N:0:ATCTCG
GGAATATTGCACAATGGGCGCAAGCCTGATGCAGCCATGCCGCGTGTGTGAAGAAGGCCT
TCGGGTTGTAAAGCACTTTCAGTCGTGAGGAAGGTAGTGTAGTTAATAGCTGCATTACTT
GACGTTAGCGACAGAAGAAGCACCG
>ZSR.E_773:D00780:73:HLVCNBCXX:1:1105:13353:22774 2:N:0:ATCTCG
GGAATATTGCACAATGGGCGCAAGCCTGATGCAGCCATGCCGCGTGTATGAAGAAGGCCT
TCGGGTTGTAAAGTACTTTCAGCAGTGAGGAAGGGGGTGTCGTTAATAGCGGCATCTCTT
GACGTT
>ZSR.E_774:D00780:73:HLVCNBCXX:1:1105:14341:22968 2:N:0:ATCTCG
GGAATATTGCACAATGGGCGCAAGCCTGATGCAGCCATGCCGCGTGTGTGAAGAAGGCCT
TCGGGTTGTAAAGCACTTTCAGTCGTGAGGAAGGTGGTAGTGTTAATAGCACTATCATTT
GACGTT
>ZSR.E_775:D00780:73:HLVCNBCXX:1:1105:15257:22798 2:N:0:ATCTCG
GGAATATTGCACAATGGGCGCAAGCCTGATGCAGCCATGCCGCGTGTGTGAAGAAGGCCT
TCGGGTTGTAAAGCACTTTCAGTCGTGAGGAAGGTAGTGTAGTTAATAGCTGCATTATTT
GACGTT
>ZSR.E_776:D00780:73:HLVCNBCXX:1:1105:17273:22920 2:N:0:ATCTCG
GGAATATTGCACAATGGGGGAAACCCTGATGCAGCCATGCCGCGTGTGTGAAGAAGGCCT
TCGGGTTGTAAAGCACTTTCAGTTGTGAGGAAAAGTTAGTAGTTAATACCTGCTAGCCGT
GACGTTAACAA
>ZSR.E_777:D00780:73:HLVCNBCXX:1:1105:18427:22784 2:N:0:ATCTCG
GGAATATTGCACAATGGGCGCAAGCCTGATGCAGCCATGCCGCGTGTATGAAGAAGGCCT
TCGGGTTGTAAAGTACTTTCAGCAGTGAGGAAGGGATGTACGTTAATAGCGTGCATTTTT
GACGTTAGC
>ZSR.E_778:D00780:73:HLVCNBCXX:1:1105:18936:22910 2:N:0:ATCTCG
GGAATATTGCACAATGGGCGCAAGCCTGATGCAGCCATGCCGCGTGTGTGAAGAAGGCCT
TCGGGTTGTAAAGCACTTTCAGTCGTGAGGAAGGTAGTGTAGTTAATAGCTGCATTACTT
GACGTT
>ZSR.E_779:D00780:73:HLVCNBCXX:1:1105:20033:22969 2:N:0:ATCTCG
GGAATATTGCACAATGGGCGCAAGCCTGATGCAGCCATGCCGCGTGTGTGAAGAAGGCCT
TCGGGTTGTAAAGCACTTTCAGTCGTGAGGAAGGTAGTGTAGTTAATAGCTGCATTATTT
GACGTT
>ZSR.E_780:D00780:73:HLVCNBCXX:1:1105:20663:22897 2:N:0:ATCTCG
GGAATATTGGACAATGGTCGAAAGCCTGATCCAGCAATACCACGTGAGTGATGAAGGTCT
TCGGATTGTAAAGCTCTTTTAGCAGGGAAGATAATGACGGTACCTGCAGAAAAAGCACCG
GCTAACTTC
>ZSR.E_781:D00780:73:HLVCNBCXX:1:1105:1903:23029 2:N:0:ATCTCG
GGAATATTGCACAATGGGGGAAACCCTGATGCAGCCATGCCGCGTGTGTGAAGAAGGCCT
TCGGGTTGTAAAGCACTTTCAGTTGTGAGGAAAAGTTAGTAGTTAATACCTGCTAGCCGT
GACGTTAACAACAGAAGA
>ZSR.E_782:D00780:73:HLVCNBCXX:1:1105:1993:23098 2:N:0:ATCTCG
GGAATATTGCACAATGGGCGCAAGCCTGATGCAGCCATGCCGCGTGTGTGAAGAAGGCCT
TCGGGTTGTAAAGCACTTTCAGTCGTGAGGAAGGTGGTGTAGTTAATAGCTGCAT
>ZSR.E_783:D00780:73:HLVCNBCXX:1:1105:2437:23232 2:N:0:ATCTCG
GGAATATTGCACAATGGGCGCAAGCCTGATGCAGCCATGCCGCGTGTGTGAAGAAGGCCT
TCGGGTTGTAAAGCACTTTCAGTCGTGAGGAAGGTAGTGTAGTTAATAGCTGCA
>ZSR.E_784:D00780:73:HLVCNBCXX:1:1105:4465:23054 2:N:0:ATCTCG
GGAATATTGCACAATGGGCGCAAGCCTGATGCAGCCATGCCGCGTGTGTGAAGAAGGCCT
TCGGGTTGTAAAGCACTTTCAGTCGTGAGGAAGGTGGTAGTGTTAATAGCACTA
>ZSR.E_785:D00780:73:HLVCNBCXX:1:1105:4852:23015 2:N:0:ATCTCG
GGAATATTGCACAATGGGCGCAAGCCTGATGCAGCCATGCCGCGTGTGTGAAGAAGGCCT
TCGGGTTGTAAAGCACTTTCAGTGGTGAGGAAGGTCAGTAAGTTAATAGCTTGCTGAATT
GACGTTAGCCACAGAA
>ZSR.E_786:D00780:73:HLVCNBCXX:1:1105:6177:23026 2:N:0:ATCTCG
GGAATATTGCACAATGGGGGAAACCCTGATGCAGCAACGCCGCGTGGAGGATGACACATT
TCGGTGCGTAAACTCCTTTTATATAGGAAGATAATGACGGTACTATATGAATAAGCACCG
G
>ZSR.E_787:D00780:73:HLVCNBCXX:1:1105:9400:23161 2:N:0:ATCTCG
GGAATATTGCACAATGGGCGCAAGCCTGATGCAGCCATGCCGCGTGTGTGAAGAAGGCCT
TCGGGTTGTAAAGCACTTTCAGTCGTGAGGAAGGGGTGTACGTTAATAGCGTGCATCTTT
G
>ZSR.E_788:D00780:73:HLVCNBCXX:1:1105:16160:23225 2:N:0:ATCTCG
GGAATATTGCACAATGGGCGCAAGCCTGATGCAGCCATGCCGCGTGTGTGAAGAAGGCCT
TCGGGTTGTAAAGCACTTTCAGTCGTGAGGAAGGTAGTGTAGTTAATAGCTGCATTATTT
GACGTT
>ZSR.E_789:D00780:73:HLVCNBCXX:1:1105:17278:23093 2:N:0:ATCTCG
GGAATATTGCACAATGGGCGCAAGCCTGATGCAGCCATGCCGCGTGTATGAAGAAGGCCT
TCGGGTTGTAAAGTACTTTCAGCAGTGAGGAAGGCGGAGTCGTTAATAGCGGCCTCGTTT
GACGTTAGC
>ZSR.E_790:D00780:73:HLVCNBCXX:1:1105:17861:23183 2:N:0:ATCTCG
GGAATATTGCACAATGGGCGCAAGCCTGATGCAGCCATGCCGCGTGTGTGAAGAAGGCCT
TCGGGTTGTAAAGCACTTTCAGTCGTGAGGAAGGTAGTGTAGTTAATAGCTGCATTATTT
GACGTTAACAACAGAAGAAGCACC
>ZSR.E_791:D00780:73:HLVCNBCXX:1:1105:20750:23094 2:N:0:ATCTCG
GGAATATTGGACAATGGGCGAAAGCCTGATCCAGCAATGCCATGTGTGTGAAGAAGGCTC
TAGGGTTGTAAAGCACTTTAGTTGGGGAGGAAAGCTTATGAGTTAATAGCTCATGAGAAG
GACGTT
>ZSR.E_792:D00780:73:HLVCNBCXX:1:1105:2796:23313 2:N:0:ATCTCG
GGAATATTGCACAATGGGCGCAAGCCTGATGCAGCCATGCCGCGTGTGTGAAGAAGGCCT
TCGGGTTGTAAAGCACTTTCAGTCGTGAGGAAGGTAGTGTAGTTAATAGCTGCATTATTT
GACGTTAGCGACAG
>ZSR.E_793:D00780:73:HLVCNBCXX:1:1105:3162:23406 2:N:0:ATCTCG
GGAATATTGCACAATGGGGGAAACCCTGATGCAGCCATGCCGCGTGTGTGAAGAAGGCCT
TCGGGTTGTAAAGCACTTTCAGTTGTGAGGAAAAGTTAGTAGTTAATACCTGCTAGCCGT
GACGTTAACAACAGAA
>ZSR.E_794:D00780:73:HLVCNBCXX:1:1105:4264:23466 2:N:0:ATCTCG
GGAATATTGCACAATGGGCGCAAGCCTGATGCAGCCATGCCGCGTGTGTGAAGAAGGCCT
TCGGGTTGTAAAGCACTTTCAGTCGTGAGGAAGGTAGTGTAGTTAATAGCTGCATTACTT
GACGTTAGCGACAG
>ZSR.E_795:D00780:73:HLVCNBCXX:1:1105:6014:23365 2:N:0:ATCTCG
GGAATATTGCACAATGGGCGCAAGCCTGATGCAGCCATGCCGCGTGTGTGAAGAAGGCCT
TCGGGTTGTAAAGCACTTTCAGTCGTGAGGAAGGGTTAGTAGTTAATACCTGCTAGCTTT
GACGTTAGCGACAGAAGAAGCACCGGCTAACTCCGTGCCAGCAGCCGCGGTAATAC
>ZSR.E_796:D00780:73:HLVCNBCXX:1:1105:10536:23389 2:N:0:ATCTCG
GGAATATTGCACAATGGGGGAAACCCTGATGCAGCAACGCCGCGTGGAGGATGACACATT
TCGGTGCGTAAACTCCTTTTATATAGGAAGATAATGACGGTACTATATGAATAAGCGCCG
GCTAA
>ZSR.E_797:D00780:73:HLVCNBCXX:1:1105:13474:23257 2:N:0:ATCTCG
GGAATATTGCACAATGGGGGGAACCCTGATGCAGCCATGCCGCGTGTGTGAAGAAGGCCT
TCGGGTTGTAAAGCACTTTCAGTTGTGAGGAAAAGTTAGTAGTTAATACCTGCTAGCCGT
GACGTTAACAACAGAAGAAGCACCGGCT
>ZSR.E_798:D00780:73:HLVCNBCXX:1:1105:14329:23362 2:N:0:ATCTCG
GGAATATTGCACAATGGGCGCAAGCCTGATGCAGCCATGCCGCGTGTGTGAAGAAGGCCT
TCGGGTTGTAAAGCACTTTCAGTCGTGAGGAAGGTAGTGTAGTTAATAGCTGCATTATTT
GACGTT
>ZSR.E_799:D00780:73:HLVCNBCXX:1:1105:16683:23456 2:N:0:ATCTCG
GGAATATTGCACAATGGGGGAAACCCTGATGCAGCAACGCCGCGTGGAGGATGACACATT
TCGGTGCGTAAACTCCTTTTATATAGGAAGATAATGACGGTACTATATGAATAAGCACCG
GCTAAC
>ZSR.E_800:D00780:73:HLVCNBCXX:1:1105:17555:23461 2:N:0:ATCTCG
GGAATATTGCACAATGGGCGCAAGCCTGATGCAGCCATGCCGCGTGTGTGAAGAAGGCCT
TCGGGTTGCAAAGCACTTTCAGTCGTGAGGAAGGTGGTGTAGTTAATAGCTGCATTATTT
G
>ZSR.E_801:D00780:73:HLVCNBCXX:1:1105:17783:23319 2:N:0:ATCTCG
GGAATATTGCACAATGGGCGCAAGCCTGATGCAGCCATGCCGCGTGTGTGAAGAAGGCCT
TCGGGTTGTAAAGCACTTTCAGTCGTGAGGAAGGTAGTGTAGTTAATAGCTGCATTATTT
GACGTT
>ZSR.E_802:D00780:73:HLVCNBCXX:1:1105:18933:23257 2:N:0:ATCTCG
GGAATATTGCACAATGGGCGCAAGCCTGATGCAGCCATGCCGCGTGTGTGAAGAAGGCCT
TCGGGTTGTAAAGCACTTTCAGTCGTGAGGAAGGTGGTGTAGTTAATAGCTGCATTATTT
GACGTT
>ZSR.E_803:D00780:73:HLVCNBCXX:1:1105:19193:23446 2:N:0:ATCTCG
GGAATATTGCACAATGGGCGCAAGCCTGATGCAGCCATGCCGCGTGTGTGAAGAAGGCCT
TCGGGTTGTAAAGCACTTTCAGTCGTGAGGAAGGTAGTGTAGTTAATAGCTGCATTATTT
GACGTT
>ZSR.E_804:D00780:73:HLVCNBCXX:1:1105:20315:23389 2:N:0:ATCTCG
GGAATATTGCACAATGGGCGCAAGCCTGATGCAGCCATGCCGCGTGTGTGAAGAAGGCCT
TCGGGTTGTAAAGCACTTTCAGTGGTGAGGAAGGTCAGTAAGTTAATAGCTTGCTGAATT
GACGTT
>ZSR.E_805:D00780:73:HLVCNBCXX:1:1105:1332:23731 2:N:0:ATCTCG
GGAATATTGCACAATGGGCGCAAGCCTGATGCAGCCATGCCGCGTGTGTGAAGAAGGCCT
TCGGGTTGTAAAGCACTTTCAGTCGTGAGGAAGGTGGTAGTGTTAATAGCACTA
>ZSR.E_806:D00780:73:HLVCNBCXX:1:1105:3946:23535 2:N:0:ATCTCG
GGAATATTGCACAATGGGCGCAAGCCTGATGCAGCCATGCCGCGTGTGTGAAGAAGGCCT
TCGGGTTGTAAAGCACTTTCAGTCGTGAGGAAGGTAGTGTAGTTAATAGCTGCATTATTT
GACGTTAG
>ZSR.E_807:D00780:73:HLVCNBCXX:1:1105:10421:23613 2:N:0:ATCTCG
GGAATATTGCACAATGGGCGCAAGCCTGATGCAGCCATGCCGCGTGTATGAAGAAGGCCT
TCGGGTTGTAAAGTACTTTCAGCAGTGAGGAAGGGATGTACGTTAATAGCGTGCATTTTT
GACGT
>ZSR.E_808:D00780:73:HLVCNBCXX:1:1105:11854:23722 2:N:0:ATCTCG
GGAATATTGCACAATGGGCGCAAGCCTGATGCAGCCATGCCGCGTGTGTGAAGAAGGCCT
TCGGGTTGTAAAGCACTTTCAGTCGTGAGGAAGGTAGTGTAGTTAATAGCTGCATTACTT
GACGTT
>ZSR.E_809:D00780:73:HLVCNBCXX:1:1105:15348:23699 2:N:0:ATCTCG
GGAATATTGCACAATGGGCGCAAGCCTGATGCAGCCATGCCGCGTGTGTGAAGAAGGCCT
TCGGGTTGTAAAGCACTTTCAGTCGTGAGGAAGGTAGTGTAGTTAATAGCTGCATTATTT
GACGTT
>ZSR.E_810:D00780:73:HLVCNBCXX:1:1105:18226:23516 2:N:0:ATCTCG
GGAATATTGCACAATGGGCGCAAGCCTGATGCAGCCATGCCGCGTGTGTGAAGAAGGCCT
TCGGGTTGTAAAGCACTTTCAGTCGTGAGGAAGGTGGTAGTGTTAATAGCACTATCATTT
G
>ZSR.E_811:D00780:73:HLVCNBCXX:1:1105:2986:23761 2:N:0:ATCTCG
GGAATATTGCACAATGGGCGCAAGCCTGATGCAGCCATGCCGCGTGTGTGAAGAAGGCCT
TCGGGTTGTAAAGCACTTTCAGTCGTGAGGAAGGTAGTGTAGTTAATAGCTGCATTATTT
GACGTTAGCGACAGAA
>ZSR.E_812:D00780:73:HLVCNBCXX:1:1105:2887:23997 2:N:0:ATCTCG
GGAATATTGCACAATGGGCGCAAGCCTGATGCAGCCATGCCGCGTGTGTGAAGAAGGCCT
TCGGGTTGTAAAGCACTTTCAGTCGTGAGGAAGGTAGTGTAGTTAATAGCTGCATTACTT
GACGTTAGCGACAGAAGAAGCACC
>ZSR.E_813:D00780:73:HLVCNBCXX:1:1105:5182:23775 2:N:0:ATCTCG
GGAATATTGCACAATGGGCGCAAGCCTGATGCAGCCATGCCGCGTGTGTGAAGAAGGCCT
TCGGGTTGTAAAGCACTTTCAGTCAGGAGGAAAGGTTAGTAGTTAATACCTGCTAGCTGT
GACGTTACTGACAGAA
>ZSR.E_814:D00780:73:HLVCNBCXX:1:1105:6351:23804 2:N:0:ATCTCG
GGAATATTGCACAATGGGCGCAAGCCTGATGCAGCCATGCCGCGTGTGTGAAGAAGGCCT
TCGGGTTGTAAAGCACTTTCAGTCGTGAGGAAGGTAGTGTAGTTAATAGCTGCATTATTT
GACGTTAGTGACAGAA
>ZSR.E_815:D00780:73:HLVCNBCXX:1:1105:6994:23886 2:N:0:ATCTCG
GGAATATTGCACAATGGGCGCAAGCCTGATGCAGCCATGCCGCGTGTGTGAAGAAGGCCT
TCGGGTTGTAAAGCACTTTCAGTCGTGAGGAAGGTAGTGTAGTTAATAGCTGCATTATTT
>ZSR.E_816:D00780:73:HLVCNBCXX:1:1105:8499:23987 2:N:0:ATCTCG
GGAATATTGCACAATGGGCGCAAGCCTGATGCAGCCATGCCGCGTGTGTGAAGAAGGCCT
TCGGGTTGTAAAGCACTTTCAGTCGTGAGGAAGGTGGTAGTGTTAATAGCACTATCATTT
>ZSR.E_817:D00780:73:HLVCNBCXX:1:1105:10489:23836 2:N:0:ATCTCG
GGAATATTGCACAATGGGCGCAAGCCTGATGCAGCCATGCCGCGTGTGTGAAGAAGGCTC
TAGGGTTGTAAAGCACTTTCAGCAGTGAGGAAAGGTTAGTAGTTAATACCTGCTAGCTGT
>ZSR.E_818:D00780:73:HLVCNBCXX:1:1105:11644:23943 2:N:0:ATCTCG
GGAATATTGCACAATGGGCGCAAGCCTGATGCAGCCATGCCGCGTGTGTGAAGAAGGCCT
TCGGGTTGTAAAGCACTTTCAGTCGTGAGGAAGGTAGTGTAGTTAATAGCTGCATTATTT
GACGTT
>ZSR.E_819:D00780:73:HLVCNBCXX:1:1105:15117:23848 2:N:0:ATCTCG
GGAATATTGCACAATGGGCGCAAGCCTGATGCAGCCATGCCGCGTGTGTGAAGAAGGCTC
TAGGGTTGTAAAGCACTTTCAGCAGTGAGGAAAGGTTAGTAGTTAATACCTGCTAGCTGT
GACGTTAACTGCAG
>ZSR.E_820:D00780:73:HLVCNBCXX:1:1105:15319:23904 2:N:0:ATCTCG
GGAATATTGCACAATGGGCGCAAGCCTGATGCAGCCATGCCGCGTGTGTGAAGAAGGCCT
TCGGGTTGTAAAGCACTTTCAGTCGTGAGGAAGGTGGTAGTGTTAATAGCACTATCATTT
GACGTT
>ZSR.E_821:D00780:73:HLVCNBCXX:1:1105:16036:23870 2:N:0:ATCTCG
GGAATATTGGACAATGGGCGAAAGCCTGATCCAGCAATGCCATGTGTGTGAAGAAGGCTC
TAGGGTTGTAAAGCACTTTAGTTGGGGAGGAAAGCTTATGAGTTAATAGCTCATGAGAAG
GACGTTACC
>ZSR.E_822:D00780:73:HLVCNBCXX:1:1105:19197:23960 2:N:0:ATCTCG
GGAATATTGCACAATGGGCGCAAGCCTGATGCAGCCATGCCGCGTGTATGAAGAAGGCCT
TCGGGTTGTAAAGTACTTTCAGCAGTGAGGAAGGGATGTACGTTAATAGCGTGCATTTTT
GACGTTAGC
>ZSR.E_823:D00780:73:HLVCNBCXX:1:1105:19542:23800 2:N:0:ATCTCG
GGAATATTGCACAATGGGCGCAAGCCTGATGCAGCCATGCCGCGTGTGTGAAGAAGGCCT
TCGGGTTGTAAAGCACTTTCAGTCGTGAGGAAGGTAGTGTAGTTAATAGCTGCATTATTT
G
>ZSR.E_824:D00780:73:HLVCNBCXX:1:1105:5721:24223 2:N:0:ATCTCG
GGAATATTGCACAATGGGGGAAACCCTGATGCAGCCATGCCGCGTGTGTGAAGAAGGCCT
TCGGGTTGTAAAGCACTTTCAGTTGTGAGGAAAAGTTAGTAGTTAATACCTGCTAGCCGT
GACGTTAACAACAGAA
>ZSR.E_825:D00780:73:HLVCNBCXX:1:1105:5940:24106 2:N:0:ATCTCG
GGAATATTGCACAATGGGCGCAAGCCTGATGCAGCCATGCCGCGTGTGTGAAGAAGGCCT
TCGGGTTGTAAAGCACTTTCAGTCGTGAGGAAGGTGGTAGTGTTAATAGCACTATCATTT
GACGTTAGCCACAGAAGAAGCACCGGCTA
>ZSR.E_826:D00780:73:HLVCNBCXX:1:1105:7780:24058 2:N:0:ATCTCG
GGAATATTGCACAATGGGCGCAAGCCTGATGCAGCCATGCCGCGTGTGTGAAGAAGGCTC
TAGGGTTGTAAAGCACTTTCAGCAGTGAGGAAAGCTTGTTGGTTAATACCCATCAAGTGT
GACGTTAA
>ZSR.E_827:D00780:73:HLVCNBCXX:1:1105:14771:24230 2:N:0:ATCTCG
GGAATATTGCACAATGGGCGCAAGCCTGATGCAGCCATGCCGCGTGTGTGAAGAAGGCCT
TCGGGTTGTAAAGCACTTTCAGTCGTGAGGAAGGTAGTGTAGTTAATAGCTGCATTACTT
GACGTTAGC
>ZSR.E_828:D00780:73:HLVCNBCXX:1:1105:15529:24142 2:N:0:ATCTCG
GGAATATTGCACAATGGGCGCAAGCCTGATGCAGCCATGCCGCGTGTGTGAAGAAGGCTC
TAGGGTTGTAAAGCACTTTCAGCAGTGAGGAAAGCTTGTTGGTTAATACCCATC
>ZSR.E_829:D00780:73:HLVCNBCXX:1:1105:18085:24078 2:N:0:ATCTCG
GGAATATTGCACAATGGGCGCAAGCCTGATGCAGCCATGCCGCGTGTGTGAAGAAGGCCT
TCGGGTTGTAAAGCACTTTCACTCGTTAGGAAGGTGGTAGTGTTAATAGCACTATCATTT
G
>ZSR.E_830:D00780:73:HLVCNBCXX:1:1105:18519:24232 2:N:0:ATCTCG
GGAATCTTGCGCAATGGAGGAAACTCTGACGCAGCCACGCCGCGTGCCGGATGAAGGCCC
TATGGGTTGTAAACGGCTTTTGAGTAGGAAGAACGACCGGATTTCGATCTGGTGTGACGG
T
>ZSR.E_831:D00780:73:HLVCNBCXX:1:1105:19568:24113 2:N:0:ATCTCG
GGAATATTGGACAATGGGCGAAAGCCTGATCCAGCAATACCGCGTGAATGATGAAGGCCC
TAGGGTTGTAAAGTTCTTTTAATAGGGAAGATAATGACGGTACCTATAGAAAAAGCCCCG
G
>ZSR.E_832:D00780:73:HLVCNBCXX:1:1105:19662:24186 2:N:0:ATCTCG
GGAATATTGCACAATGGGGGAAACCCTGATGCAGCAACGCCGCGTGGAGGATGACACATT
TCGGTGCGTAAACTCCTTTTATATAGGAAGATAATGACGGTACTATATGAATAAGCGCCG
GCTAACTCCGTGCCAGCAGCCGCGGTAA
>ZSR.E_833:D00780:73:HLVCNBCXX:1:1105:4279:24500 2:N:0:ATCTCG
GGAATATTGCACAATGGGCGAAAGCCTGATGCAGCCATGCCGCGTGTGTGAAGAAGGCTC
TAGGGTTGTAAAGCACTTTCAGTAGGGAGGAAAGGTTGAAGGTTAATACCCTTTGGCTGT
GACGTTACCTACAGAAGA
>ZSR.E_834:D00780:73:HLVCNBCXX:1:1105:6308:24291 2:N:0:ATCTCG
GGGATATTGCACAATGGGCGCAAGCCTGATGCAGCCATGCCGCGTGTGTGAAGAAGGCCT
TCGGGTTGTAAAGCACTTTCAGTGGTGAGGAAGGTCAGTAAGTTAATAGCTTGCTGAATT
GACGT
>ZSR.E_835:D00780:73:HLVCNBCXX:1:1105:7409:24365 2:N:0:ATCTCG
GGAATATTGCACAATGGGCGCAAGCCTGATGCAGCCATGCCGCGTGTGTGAAGAAGGCTC
TAGGGTTGTAAAGCACTTTCAGCAGTGAGGAAAGCTTGTTGGTTAATACCCATCAAGTGT
GACGTT
>ZSR.E_836:D00780:73:HLVCNBCXX:1:1105:9609:24451 2:N:0:ATCTCG
GGAATATTGCACAATGGGGGGAACCCTGATGCAGCCATGCCGCGTGTGTGAAGAAGGCCT
TCGGGTTGTAAAGCACTATCAGTTGTGAGGAAAAGTTAGTAGTTAATACCTGCTAGCCGT
GACGT
>ZSR.E_837:D00780:73:HLVCNBCXX:1:1105:11361:24276 2:N:0:ATCTCG
GGAATATTGCACAATGGGCGCAAGCCTGATGCAGCCATGCCGCGTGTGTGAAGAAGGCCT
TCGGGTTGTAAAGCACTTTCAGTCGTGAGGAAGGTGGTAGTGTT
>ZSR.E_838:D00780:73:HLVCNBCXX:1:1105:12898:24358 2:N:0:ATCTCG
GGAATATTGCACAATGGGCGCAAGCCTGATGCAGCCATGCCGCGTGTGTGAAGAAGGCCT
TCGGGTTGTAAAGCACTTTCAGTCGTGAGGAAGGTGGTAGTGTTAATAGCACTATCATTT
GACGTTAGCGACA
>ZSR.E_839:D00780:73:HLVCNBCXX:1:1105:15231:24416 2:N:0:ATCTCG
GGAATATTGCACAATGGGGGGAACCCTGATGCAGCCATGCCGCGTGTGTGAAGAAGGCCT
TCGGGTTGTAAAGCACTTTCAGTCGTGAGGAAGGTGGTGTAGTTAATAGCTGCATTATTT
GACGTTAG
>ZSR.E_840:D00780:73:HLVCNBCXX:1:1105:10565:24645 2:N:0:ATCTCG
GGAATATTGGACAATGGGGGGAACCCTGATCCAGCAATGCCATGTGTGTGAAGAAGGCTC
TAGGGTTGTAAAGCACTTTAGTTGGGGAGGAAAGCCTATAAGTTAATAGCTTATGGGAAG
>ZSR.E_841:D00780:73:HLVCNBCXX:1:1105:13630:24579 2:N:0:ATCTCG
GGAATATTGCACAATGGGCGCAAGCCTGATGCAGCCATGCCGCGTGTGTGAAGAAGGCCT
TCGGGTTGTAAAGCACTTTCAGTCGTGAGGAAGGTGGTGTAGTTAATAGCTGCATTATTT
GACGTT
>ZSR.E_842:D00780:73:HLVCNBCXX:1:1105:14138:24645 2:N:0:ATCTCG
GGAATATTGCACAATGGGCGCAAGCCTGATGCAGCCATGCCGCGTGTGTGAAGAAGGCCT
TCGGGTTGTAAAGCACTTTCAGTCGTGAGGAAGGTGGTAGTGTTAATAGCACTATCATTT
GACGTTAGCGACAGAA
>ZSR.E_843:D00780:73:HLVCNBCXX:1:1105:14870:24670 2:N:0:ATCTCG
GGAATATTGCACAATGGGCGCAAGCCTGATGCAGCCATGCCGCGTGTGTGAAGAAGGCCT
TCGGGTTGTAAAGCACTTTCAGTCGTGAGGAAGGTGGTAGTGTTAATAGCACTATCATTT
GACGTTAGCGACAGAAGAAGCACC
>ZSR.E_844:D00780:73:HLVCNBCXX:1:1105:18613:24690 2:N:0:ATCTCG
GGAATATTGCACAATGGGCGCAAGCCTGATGCAGCCATGCCGCGTGTGTGAAGAAGGCCT
TCGGGTTGTAAAGCACTTTCAGTCGTGAGGAAGGTAGTGTAGTTAATAGCTGCATTATTT
G
>ZSR.E_845:D00780:73:HLVCNBCXX:1:1105:20143:24695 2:N:0:ATCTCG
GGAATATTGCACAATGGGCGAAAGCCTGATGCAGCAATGCCGCGTGGAGGATGACGCATC
TAGGTGTGTAAACTCCTTTTATATGAGAAGATAATGACGGTATCATATGAATAAGCACCG
GCTAACTCCGTGCCAGCAGCCGCGG
>ZSR.E_846:D00780:73:HLVCNBCXX:1:1105:4701:24986 2:N:0:ATCTCG
GGAATATTGCACAATGGGGGAAACCCTGATGCAGCCATGCCGCGTGTGTGAAGAAGGCCT
TCGGGTTGTAAAGCACTTTCAGTTGTGAGGAAAAGTTAGTAGTTAATACCTGCTAGCCGT
>ZSR.E_847:D00780:73:HLVCNBCXX:1:1105:8691:24922 2:N:0:ATCTCG
GGAATATTGCACAATGGGCGCAAGCCTGATGCAGCCATGCCGCGTGTGTGAAGAAGGCCT
TCGGGTTGTAAAGCACTTTCAGTCGTGAGGAAGGTAGTGTAGTTAATAGCTGCATTACTT
G
>ZSR.E_848:D00780:73:HLVCNBCXX:1:1105:9010:24808 2:N:0:ATCTCG
GGAATATTGCACAATGGGCGCAAGCCTGATGCAGCCATGCCGCGTGTATGAAGAAGGCCT
TCGGGTTGTAAAGTACTTTCAGCAGTGAGGAAGGGATGTACGTTAATAGCGTGCATTTTT
G
>ZSR.E_849:D00780:73:HLVCNBCXX:1:1105:12416:24778 2:N:0:ATCTCG
GGAATATTGCACAATGGGCGCAAGCCTGATGCAGCCATGCCGCGTGTGTGAAGAAGGCCT
TCGGGTTGTAAAGCACTTTCAGTGGTGAGGAAGGTCAGTAAGTTAATAGCTTGCTGAATT
GACGTT
>ZSR.E_850:D00780:73:HLVCNBCXX:1:1105:12587:24943 2:N:0:ATCTCG
GGAATATTGCACAATGGGCGCAAGCCTGATGCAGCCATGCCGCGTGTGTGAAGAAGGCTC
TAGGGTTGTAAAGCACTTTCAGCAGTGAGGAAAGCTTGTTGGTTAATACCCATCAAGTGT
GAC
>ZSR.E_851:D00780:73:HLVCNBCXX:1:1105:1217:25155 2:N:0:ATCTCG
GGAACATTGCACAATGGGGGAAACCCTGATGCAGCCATGCCGCGTGTGTGAAGAAGGCCT
TCGGGTTGTAAAGCACTTTCAGTTGTGAGGAAAAGTTAGTAGTTAATACCTGCTA
>ZSR.E_852:D00780:73:HLVCNBCXX:1:1105:2966:25240 2:N:0:ATCTCG
GGAATATTGCACAATGGGGGGAACCCTGATGCAGCCATGCCGCGTGTGTGAAGAAGGCCT
TCGGGTTGTAAAGCACTTTCAGTTGTGAGGAAAAGTTAGTAGTTAATACCTGCTAGCCGT
GACGTTAA
>ZSR.E_853:D00780:73:HLVCNBCXX:1:1105:4909:25112 2:N:0:ATCTCG
GGAATATTGCACAATGGGGGAAACCCTGATGCAGCCATGCCGCGTGTGTGAAGAAGGCCT
TCGGGTTGTAAAGCACTTTCAGTTGTGAGGAAAAGTTAGTAGTTAATACCTGCTAGCCGT
GACGTTAACAACAGAAG
>ZSR.E_854:D00780:73:HLVCNBCXX:1:1105:8808:25043 2:N:0:ATCTCG
GGAATATTGCACAATGGGCGCAAGCCTGATGCAGCCATGCCGCGTGTGTGAAGAAGGCCT
TCGGGTTGTAAAGCACTTTCAGTCGTGAGGAAGGTAGTGTAGTTAATAGCTGCATTACTT
GACGTT
>ZSR.E_855:D00780:73:HLVCNBCXX:1:1105:15998:25079 2:N:0:ATCTCG
GGAATATTGCACAATGGGGGAAACCCTGATGCAGCCATGCCGCGTGTGTGAAGAAGGCCT
TCGGGTTGTAAAGCACTTTCAGTTGTGAGGAAAAGTTAGTAGTTAATACCTGCTAGCCGT
GACGTTA
>ZSR.E_856:D00780:73:HLVCNBCXX:1:1105:17474:25214 2:N:0:ATCTCG
GGAATATTGCACAATGGGCGCAAGCCTGATGCAGCCATGCCGCGTGTGTGAAGAAGGCCT
TCGGGTTGTAAAGCACTTTCAGTCGTGAGGAAGGTAGTGTAGTTAATAGCTGCATTATTT
GACGTTAGCGACAGAAG
>ZSR.E_857:D00780:73:HLVCNBCXX:1:1105:7367:25392 2:N:0:ATCTCG
GGAATATTGCACAATGGGGGAAACCCTGATGCAGCCATGCCGCGTGTGTGAAGAAGGCCT
TCGGGTTGTAAAGCACTTTCAGTTGTGAGGAAAAGTTAGTAGTTAATACCTGCTAGCCGT
G
>ZSR.E_858:D00780:73:HLVCNBCXX:1:1105:7907:25382 2:N:0:ATCTCG
GGAATATTGCACAATGGGGGAAACCCTGATGCAGCCATGCCGCGTGTGTGAAGAAGGCCT
TCGGGTTGTAAAGCACTTTCAGTTGTGAGGAAAAGTTAGTAGTTAATACCTGCTAGCCGT
GACGTT
>ZSR.E_859:D00780:73:HLVCNBCXX:1:1105:8088:25464 2:N:0:ATCTCG
GGAATATTGCACAATGGGCGCAAGCCTGATGCAGCCATGCCGCGTGTGTGAAGAAGGCTC
TAGGGTTGTAAAGCACTTTCAGCAGTGAGGAAAGCTTGTTGGTTAATACCCATCAAGTGT
G
>ZSR.E_860:D00780:73:HLVCNBCXX:1:1105:8939:25369 2:N:0:ATCTCG
GGAATATTGCACAATGGGGGGAACCCTGATGCAGCCATGCCGCGTGTGTGAAGAAGGCCT
TCGGGTTGTAAAGCACTTTCAGTTGTGAGGAAAAGTTAGTAGTTAATACCTGCTAGCCGT
GACGTT
>ZSR.E_861:D00780:73:HLVCNBCXX:1:1105:13499:25305 2:N:0:ATCTCG
GGAATATTGCACAATGGGCGCAAGCCTGATGCAGCCATGCCGCGTGTGTGAAGAAGGCCT
TCGGGTTGCAAAGCACTTTCAGTCGTGAGGAAGGTGGTGTAGTTAATAGCTGCATTATTT
GACGTT
>ZSR.E_862:D00780:73:HLVCNBCXX:1:1105:13559:25327 2:N:0:ATCTCG
GGAATATTGCACAATGGGCGCAAGCCTGATGCAGCCATGCCGCGTGTGTGAAGAAGGCCT
TCGGGTTGTAAAGCACTTTCAGTCGTGAGGAAGGTGGTAGTGTTAATAGCACTATCATT
>ZSR.E_863:D00780:73:HLVCNBCXX:1:1105:16803:25272 2:N:0:ATCTCG
GGAATATTGCACAATGGGGGGAACCCTGATGCAGCCATGCCGCGTGTGTGAAGAAGGCCT
TCGGGTTGTAAAGCACTTTCAGTTGTGAGGAAAAGTTAGTAGTTAATACCTGCTAGCCGT
GACGT
>ZSR.E_864:D00780:73:HLVCNBCXX:1:1105:20391:25271 2:N:0:ATCTCG
GGAATATTGCACAATGGGCGCAAGCCTGATGCAGCCATGCCGCGTGTGTGAAGAAGGCCT
TCGGGTTGTAAAGCACTTTCAGTCGTGAGGAAGGTAGTGTAGTTAATAGCTGCATTATTT
G
>ZSR.E_865:D00780:73:HLVCNBCXX:1:1105:1430:25594 2:N:0:ATCTCG
GGAATATTGCACAATGGGGGAAACCCTGATGCAGCCATGCCGCGTGTGTGAAGAAGGCCT
TCGGGTTGTAAAGCACTTTCAGTTGTGAGGAAAAGTTAGTAGTTAATACCTGCTAGCCGT
GACGTTAACAACAG
>ZSR.E_866:D00780:73:HLVCNBCXX:1:1105:3450:25706 2:N:0:ATCTCG
GGAATATTGGACAATGGGCGAAAGCCTGATCCAGCAATGCCATGTGTGTGAAGAAGGCTC
TAGGGTTGTAAAGCACTTTAGTTGGGGAGGAAAGCTTATGAGTTAATAGCTCATGAGAAG
GACGTTACCCAAAGAATA
>ZSR.E_867:D00780:73:HLVCNBCXX:1:1105:3572:25748 2:N:0:ATCTCG
GGAATATTGCACAATGGGCGCAAGCCTGATGCAGCCATGCCGCGTGTGTGAAGAAGGCCT
TCGGGTTGTAAAGCACTTTCAGTCGTGAGGAAGGTGGTAGTGTTAATAGCACTATCATTT
GACGTTAGCGACAGAAGAAGCACCGGCT
>ZSR.E_868:D00780:73:HLVCNBCXX:1:1105:8280:25546 2:N:0:ATCTCG
GGAATATTGCACAATGGGCGCAAGCCTGATGCAGCCATGCCGCGTGTGTGAAGAAGGCCT
TCGGGTTGTAAAGCACTTTCAGTCGTGAGGAAGGTAGTGTAGTTAATAGCTGCATTATTT
GACGTT
>ZSR.E_869:D00780:73:HLVCNBCXX:1:1105:11636:25579 2:N:0:ATCTCG
GGAATATTGCACAATGGGCGAAAGCCTGATGCAGCCATGCCGCGTGTGTGAAGAAGGCTC
TAGGGTTGTAAAGCACTTTCAGTAGGGAGGAAAGGTTGAAGGTTAATACCCTTTGGCTGT
GACGTTACCTACAGA
>ZSR.E_870:D00780:73:HLVCNBCXX:1:1105:12495:25694 2:N:0:ATCTCG
GGAATATTGCACAATGGGCGCAAGCCTGATGCAGCCATGCCGCGTGTGTGAAGAAGGCCT
TCGGGTTGTAAAGCACTTTCAGTCGTGAGGAAGGTGGTAGTGTTAATAGCACTATCATTT
GACGTT
>ZSR.E_871:D00780:73:HLVCNBCXX:1:1105:13443:25564 2:N:0:ATCTCG
GGAATATTGCACAATGGGGGAAACCCTGATGCAGCCATGCCGCGTGTGTGAAGAAGGCCT
TCGGGTTGTAAAGCACTTTCAGTTGTGAGGAAAAGTTAGTAGTTAATACCTGCTAGCCGT
GACGTT
>ZSR.E_872:D00780:73:HLVCNBCXX:1:1105:3440:25993 2:N:0:ATCTCG
GGAATATTGCACAATGGGCGCAAGCCTGATGCAGCCATGCCGCGTGTGTGAAGAAGGCTC
TAGGGTTGTAAAGCACTTTCAGCAGTGAGGAAAGCTTGTTGGTTAATACCCATCAAGTGT
GACGTTAACTGCAGAAGAAGCA
>ZSR.E_873:D00780:73:HLVCNBCXX:1:1105:4443:25863 2:N:0:ATCTCG
GGAATATTGCACAATGGGGGAAACCCTGATGCAGCCATGCCGCGTGTGTGAAGAAGGCCT
TCGGGTTGTAAAGCACTTTCAGTTGTGAGGAAAAGTTAGTAGTTAATACCTGCTAGCCGT
GACGTTAACAACAGAAGAAGCACC
>ZSR.E_874:D00780:73:HLVCNBCXX:1:1105:5028:25801 2:N:0:ATCTCG
GGAATATTGCACAATGGGCGCAAGCCTGATGCAGCCATGCCGCGTGTGTGAAGAAGGCCT
TCGGGTTGTAAAGCACTTTCAGTCGTGAGGAAGGTGGTAGTGTTAATAGCACTATCATTT
GACGTTAGCGACAGAAGA
>ZSR.E_875:D00780:73:HLVCNBCXX:1:1105:5088:25867 2:N:0:ATCTCG
GGAATATTGCACAATGGGGGAAACCCTGATGCAGCCATGCCGCGTGTGTGAAGAAGGCCT
TCGGGTTGTAAAGCACTTTCAGCGAGGAGGAAAGGGTGTAAGTTAATACCTTACATCTGT
GACGTTACTCGCAGAAGAAGCACCG
>ZSR.E_876:D00780:73:HLVCNBCXX:1:1105:5924:25840 2:N:0:ATCTCG
GGAATATTGGACAATGGGCGAAAGCCTGATCCAGCAATACCACGTGAGTGATGAAGGTCT
TCGGATTGTAAAGCTCTTTTAGCAGGGAAGATAATGACGGTACCTGCAGAAAAAGCACCG
GCTAACTCCGTGCCAGC
>ZSR.E_877:D00780:73:HLVCNBCXX:1:1105:8759:25862 2:N:0:ATCTCG
GGAATATTGCACAATGGGCGCAAGCCTGATGCAGCCATGCCGCGTGTGTGAAGAAGGCTC
TAGGGTTGTAAAGCACTTTCAGCAGTGAGGAAAGGTTAGTAGTTAATACCTGCTAGCTGT
GACGTT
>ZSR.E_878:D00780:73:HLVCNBCXX:1:1105:11086:25829 2:N:0:ATCTCG
GGAATATTGCACAATGGGCGCAAGCCTGATGCAGCCATGCCGCGTGTGTGAAGAAGGCCT
TCGGGTTGTAAAGCACTTTCAGTCGTGAGGAAGGTAGTGTAGTTAATAGATGCATTACTT
GACGTTA
>ZSR.E_879:D00780:73:HLVCNBCXX:1:1105:14929:25906 2:N:0:ATCTCG
GGAATATTGCACAATGGGCGCAAGCCTGATGCAGCCATGCCGCGTGTGTGAAGAAGGCTC
TAGGGTTGTAAAGCACTTTCAGCAGTGAGGAAAGATTGTTGGTTAATAGCCATCAAGTGT
GACGTT
>ZSR.E_880:D00780:73:HLVCNBCXX:1:1105:15690:25830 2:N:0:ATCTCG
GGAATATTGCACAATGGGCGCAAGCCTGATGCAGCCATGCCGCGTGTGTGAAGAAGGCCT
TCGGGTTGTAAAGCACTTTCAGTCGTGAGGAAGGTAGTGTAGTTAATAGCTGCA
>ZSR.E_881:D00780:73:HLVCNBCXX:1:1105:17938:25862 2:N:0:ATCTCG
GGAATATTGCACAATGGGCGCAAGCCTGATGCAGCCATGCCGCGTGTGTGAAGAAGGCCT
TCGGGTTGTAAAGCACTTTCAGTCGTGAGGAAGGTGGTAGTGTTAATAGCACTATCATTT
G
>ZSR.E_882:D00780:73:HLVCNBCXX:1:1105:2532:26136 2:N:0:ATCTCG
GGAATATTGCACAATGGGCGCAAGCCTGATGCAGCCATGCCGCGTGTATGAAGAAGGCCT
TCGGGTTGTAAAGTACTTTCAGCAGTGAGGAAGGCGGAGTCGTTAATAGCGGCCTCGTTT
GACGT
>ZSR.E_883:D00780:73:HLVCNBCXX:1:1105:3299:26247 2:N:0:ATCTCG
GGAATATTGCACAATGGGCGCAAGCCTGATGCAGCCATGCCGCGTGTGTGAAGAAGGCCT
TCGGGTTGTAAAGTACTTTCAGCAGTGAGGAAGGGATGTACGTTAATAGCGTGCATTTTT
GACGTTAGCTGCAGAAGA
>ZSR.E_884:D00780:73:HLVCNBCXX:1:1105:4969:26111 2:N:0:ATCTCG
GGAATATTGCACAATGGGGGAAACCCTGATGCAGCCATGCCGCGTGTGTGAAGAAGGCCT
TCGGGTTGTAAAGCACTTTCAGTCGTGAGGAAGGTAGTGTAGTTAATAGCTGCATTATTT
GACGTTAGCGACAGAAGAAGCACCGGCTAAC
>ZSR.E_885:D00780:73:HLVCNBCXX:1:1105:9248:26139 2:N:0:ATCTCG
GGAATATTGCACAATGGGCGCAAGCCTGATGCAGTCATGCCGCGTGTGTGAAGAAGGCCT
TCGGGTTGTAAAGCACTTTCAGTCGTGAGGAAGGTGGTAGTGTTAATAGCACTATCATTT
GAC
>ZSR.E_886:D00780:73:HLVCNBCXX:1:1105:11164:26150 2:N:0:ATCTCG
GGAATATTGCACAATGGGGGAAACCCTGATGCAGCCATGCCGCGTGTGTGAAGAAGGCCT
TCGGGTTGTAAAGCACTTTCAGTTGTGAGGAAAAGTTAGTAGTTAATACCTGCTAGCCGT
GACGTT
>ZSR.E_887:D00780:73:HLVCNBCXX:1:1105:14568:26244 2:N:0:ATCTCG
GGAATATTGCACAATGGGCGCAAGCCTGATGCAGCCATGCCGCGTGTATGAAGAAGGCCT
TCGGGTTGTAAAGTACTTTCAGCAGTGAGGAAGGGATGTACGTTAATAGCGTGCATTTTT
GACGTTAGCTGCAGA
>ZSR.E_888:D00780:73:HLVCNBCXX:1:1105:17582:26124 2:N:0:ATCTCG
GGAATATTGCACAATGGGGGAAACCCTGATGCAGCCATGCCGCGTGTGTGAAGAAGGCCT
TCGGGTTGTAAAGCACTTTCAGTTGTGAGGAAAAGTTAGTAGTTAATACCTGCTAGCCGT
G
>ZSR.E_889:D00780:73:HLVCNBCXX:1:1105:19186:26187 2:N:0:ATCTCG
GGAATATTGCACAATGGGCGCAAGCCTGATGCAGCCATGCCGCGTGTGTGAAGAAGGCCT
TCGGGTTGTAAAGCACTTTCAGTCGTGAGGAAGGTGGTAGTGTTAATAGCACTATCATTT
GACGTT
>ZSR.E_890:D00780:73:HLVCNBCXX:1:1105:20275:26010 2:N:0:ATCTCG
GGAATATTGCACAATGGGCGCAAGCCTGATGCAGCCATGCCGCGTGTGTGAAGAAGGCCT
TCGGGTTGTAAAGCACTTTCAGTCGTGAGGAAGGTGGTGTAGTTAATACCTGCTAGCCGT
GACGTTAA
>ZSR.E_891:D00780:73:HLVCNBCXX:1:1105:6041:26449 2:N:0:ATCTCG
GGAATATTGCACAATGGGCGCAAGCCTGATGCAGCCATGCCGCGTGTGTGAAGAAGGCCT
TCGGGTTGTAAAGCACTTTCAGTCGTGAGGAAGGTGGTAGTGTTAATAGCACTATCATTT
GACGTTAGCGACAGAA
>ZSR.E_892:D00780:73:HLVCNBCXX:1:1105:6281:26283 2:N:0:ATCTCG
GGAATATTGCACAATGGGGGAAACCCTGATGCAGCCATGCCGCGTGTGTGAAGAAGGCCT
TCGGGTTGTAAAGCACTTTCAGTTGTGAGGAAAAGTTAGTAGTTAATACCTGCTAGCCGT
G
>ZSR.E_893:D00780:73:HLVCNBCXX:1:1105:6990:26406 2:N:0:ATCTCG
GGAATATTGCACAATGGGCGCAAGCCTGATGCAGCCATGCCGCGTGTGTGAAGAAGGCCT
TCGGGTTGTAAAGCACTTTCAGTCGTGAGGAAGGTGGTAGTGTTAATAGCACTATCATTT
GACGTTAGCGACAGAA
>ZSR.E_894:D00780:73:HLVCNBCXX:1:1105:7088:26462 2:N:0:ATCTCG
GGAATATTGCACAATGGAGGAAACTCTGATGCAGCAACGCCGCGTGGAGGATGACACTTT
TCGGAGCGTAAACTCCTTTTATATAGGAAGATAATGACGGTACTATATGAATAAGCACCG
GCTAACTCCGTGC
>ZSR.E_895:D00780:73:HLVCNBCXX:1:1105:20707:26330 2:N:0:ATCTCG
GGAATATTGCACAATGGGCGCAAGCCTGATGCAGCCATGCCGCGTGTATGAAGAAGGCCT
TCGGGTTGTAAAGTACTTTCAGCAGTGAGGAAGGGATGTACGTTAATAGCGTGCATTTTT
GACGTT
>ZSR.E_896:D00780:73:HLVCNBCXX:1:1105:1435:26623 2:N:0:ATCTCG
GGAATATTGCACAATGGGCGCAAGCCTGATGCAGCCATGCCGCGTGTGTGAAGAAGGCTC
TAGGGTTGTAAAGCACTTTCAGCAGTGAGGAAAGCTTGTTGGTTAATACCCATCAAGTGT
GACGTTAACTGCAG
>ZSR.E_897:D00780:73:HLVCNBCXX:1:1105:4272:26564 2:N:0:ATCTCG
GGAATATTGCACAATGGGCGCAAGCCTGATGCAGCCATGCCGCGTGTGTGAAGAAGGCCT
TCGGGTTGTAAAGCACTTTCAGTCGTGAGGAAGGTAGTGTAGTTAATAGCTGCATTATTT
GACGTTAGCGACAGAAGAAGCACCG
>ZSR.E_898:D00780:73:HLVCNBCXX:1:1105:4630:26558 2:N:0:ATCTCG
GGAATATTGCACAATGGGCGCAAGCCTGATGCAGCCATGCCGCGTGTGTGAAGAAGGCCT
TCGGGTTGTAAAGCACTTTCAGTCGTGAGGAAGGTGGTGTAGTTAATAGCTGCATTATTT
GACGTTAGCGACAGAAGAA
>ZSR.E_899:D00780:73:HLVCNBCXX:1:1105:7560:26678 2:N:0:ATCTCG
GGAATATTGCACAATGGGCGCAAGCCTGATGCAGCCATGCCGCGTGTGTGAAGAAGGCCT
TCGGGTTGTAAAGCACTTTCAGTCGTGAGGAAGGTGGTAGTGTTAATAGCACTATCATTT
G
>ZSR.E_900:D00780:73:HLVCNBCXX:1:1105:8209:26543 2:N:0:ATCTCG
GGAATATTGCACAATGGGGGGAACCCTGATGCAGCCATGCCGCGTGTGTGAAGAAGGCCT
TCGGGTTGTAAAGCACTTTCAGTTGTGAGGAAAAGTTAGTAGTTAATACCTGCTAGCCGT
GACGTT
>ZSR.E_901:D00780:73:HLVCNBCXX:1:1105:9236:26638 2:N:0:ATCTCG
GGAATATTGCACAATGGGCGCAAGCCTGATGCAGCCATGCCGCGTGTGTGAAGAAGGCCT
TAGGGTTGTAAAGCACTTTCAGTAAGGAGGAAAGGTTAGTAGTTAATACCTGCTAGCTGT
GACGT
>ZSR.E_902:D00780:73:HLVCNBCXX:1:1105:9699:26600 2:N:0:ATCTCG
GGAATATTGCACAATGGGCGCAAGCCTGATGCAGCCATGCCGCGTGTGTGAAGAAGGCCT
TCGGGTTGTAAAGCACTTTCAGTCGTGAGGAAGGTAGTGTAGTTAATAGCTGCATTACTT
GACGTTAGCGACAGAAGAA
>ZSR.E_903:D00780:73:HLVCNBCXX:1:1105:14096:26620 2:N:0:ATCTCG
GGAATATTGCACAATGGGCGCAAGCCTGATGCAGCCATGCCGCGTGTGTGAAGAAGGCCT
TCGGGTTGTAAAGCACTTTCAGTCGTGAGGAAGGTGGTGTAGTTAATAGCTGCAT
>ZSR.E_904:D00780:73:HLVCNBCXX:1:1105:17988:26598 2:N:0:ATCTCG
GGAATATTGCACAATGGGGGAAACCCTGATGCAGCCATGCCGCGTGTGTGAAGAAGGCCT
TCGGGTTGTAAAGCACTTTCAGTTGTGAGGAAAAGTTAGTAGTTAATACCTGCTAGCCGT
GACGTTAACAACAG
>ZSR.E_905:D00780:73:HLVCNBCXX:1:1105:19442:26557 2:N:0:ATCTCG
GGAATATTGCACAATGGGCGCAAGCCTGATGCAGCCATGCCGCGTGTGTGAAGAAGGCCT
TCGGGTTGTAAAGCACTTTCAGTCGTGAGGAAGGTGGTAGTGTTAATAGCACTATCATTT
GACGTT
>ZSR.E_906:D00780:73:HLVCNBCXX:1:1105:4462:26925 2:N:0:ATCTCG
GGAATATTGCACAATGGGCGCAAGCCTGATGCAGCCATGCCGCGTGTGTGAAGAAGGCCT
TCGGGTTGTAAAGCACTTTCAGTCGTGAGGAAGGTGGTGTAGTTAATAGCTGCATTATTT
GACGTT
>ZSR.E_907:D00780:73:HLVCNBCXX:1:1105:7027:26969 2:N:0:ATCTCG
GGAATATTGCACAATGGGGGAAACCCTGATGCAGCCATGCCGCGTGTGTGAAGAAGGCCT
TCGGGTTGTAAAGCACTTTCAGTTGTGAGGAAAAGTTAGTAGTTAATACCTGCTAGCCGT
GACGT
>ZSR.E_908:D00780:73:HLVCNBCXX:1:1105:8537:26820 2:N:0:ATCTCG
GGAATATTGCACAATGGGGGAAACCCTGATGCAGCCATGCCGCGTGTGTGAAGAAGGCCT
TCGGGTTGTAAAGCACTTTCAGTTGTGAGGAAAAGTTAGTAGTTAATACCTGCTAGCCGT
GACGT
>ZSR.E_909:D00780:73:HLVCNBCXX:1:1105:9614:26959 2:N:0:ATCTCG
GGAATATTGCACAATGGGCGCAAGCCTGATGCAGCCATGCCGCGTGTGTGAAGAAGGCCT
TCGGGTTGTAAAGCACTTTCAGCGAGGAGGAAGGGTTAGTAGTTAATACCTGCTAGCTTT
GACGTTACTCGCAGAAG
>ZSR.E_910:D00780:73:HLVCNBCXX:1:1105:11396:26893 2:N:0:ATCTCG
GGAATATTGCACAATGGGCGCAAGCCTGATGCAGCCATGCCGCGTGTGTGAAGAAGGCCT
TCGGGTTGTAAAGCACTTTCAGTCGTGAGGAAGGTAGTGTAGTTAATAGCTGCATTATTT
GACGTT
>ZSR.E_911:D00780:73:HLVCNBCXX:1:1105:14556:26812 2:N:0:ATCTCG
GGAATATTGCACAATGGGCGCAAGCCTGATGCAGCCATGCCGCGTGTGTGAAGAAGGCTC
TAGGGTTGTAAAGCACTTTCAGCAGTGAGGAAAGCTTGTT
>ZSR.E_912:D00780:73:HLVCNBCXX:1:1105:14837:26868 2:N:0:ATCTCG
GGAATATTGCACAATGGGCGCAAGCCTGATGCAGCCATGCCGCGTGTGTGAAGAAGGCCT
TCGGGTTGTAAAGCACTTTCAGTCGTGAGGAAGGTAGTGTAGTTAATAGCTGCATTATTT
GACGTTAGCGACAG
>ZSR.E_913:D00780:73:HLVCNBCXX:1:1105:15399:26997 2:N:0:ATCTCG
GGAATATTGCACAATGGGCGCAAGCCTGATGCAGCCATGCCGCGTGTGTGAAGAAGGCCT
TCGGGTTGTAAAGCACTTTCAGTCGTGAGGAAGGTGGTAGTGTTAATAGCACTATCATTT
GACGTT
>ZSR.E_914:D00780:73:HLVCNBCXX:1:1105:18440:26862 2:N:0:ATCTCG
GGAATATTGCACAATGGGGGAAACCCTGATGCAGCCATGCCGCGTGTGTGAAGAAGGCCT
TCGGGTTGTAAAGCACTTTCAGTTGTGAGGAAAAGTTAGTAGTTAATACCTGCTAGCCGT
GACGTT
>ZSR.E_915:D00780:73:HLVCNBCXX:1:1105:18957:26751 2:N:0:ATCTCG
GGAATATTGCACAATGGGCGAAAGCCTGATGCAGCCATGCCGCGTGTGTGAAGAAGGCTC
TAGGGTTGTAAAGCACTTTCAGTAGGGAGGAAAGGTTGAAGGTTAATACCCTTTGGCTGT
GACGTTACCTACAGAAGA
>ZSR.E_916:D00780:73:HLVCNBCXX:1:1105:20699:26889 2:N:0:ATCTCG
GGAATATTGCACAATGGAGGAAACTCTGATGCAGCAACGCCGCGTGGAGGATGACACTTT
TCGGAGCGTAAACTCCTTTTATATAGGAAGATAATGACGGTACTATATGAATAAGCACCG
GCTAAC
>ZSR.E_917:D00780:73:HLVCNBCXX:1:1105:21134:26817 2:N:0:ATCTCG
GGAATATTGCACAATGGGGGAAACCCTGATGCAGCAACGCCGCGTGGAGGATGACACATT
TCGGTGCGTAAACTCCTTTTATATAGGAAGATAATGACGGTACTATATGAATAAGCACCG
GCTAACTCC
>ZSR.E_918:D00780:73:HLVCNBCXX:1:1105:6356:27181 2:N:0:ATCTCG
GGAATATTGCACCATGGGCGCAAGCCTGATGCAGCCATGCCGCGTGTGTGAAGAAGGCTC
TAGGGTTGTAAAGCACTTTCAGCAGTGAGGAAAGCTTGTTGGTTAATACCCATCAAGTGT
G
>ZSR.E_919:D00780:73:HLVCNBCXX:1:1105:8792:27111 2:N:0:ATCTCG
GGAATATTGCACAATGGGCGAAAGCCTGATGCAGCCATGCCGCGTGTGTGAAGAAGGCTC
TAGGGTTGTAAAGCACTTTCAGTAGGGAGGAAAGGTTGAAGGTTAATACCCTTTGGTTGT
GACGTTACC
>ZSR.E_920:D00780:73:HLVCNBCXX:1:1105:10066:27114 2:N:0:ATCTCG
GGAATATTGCACAATGGGCGCAAGCCTGATGCAGCCATGCCGCGTGTGTGAAGAAGGCCT
TCGGGTTGTAAAGCACTTTCAGTCGTGAGGAAGGTAGTGTAGTTAATAGCTGCATTACTT
G
>ZSR.E_921:D00780:73:HLVCNBCXX:1:1105:10865:27023 2:N:0:ATCTCG
GGAATATTGCACAATGGGCGCAAGCCTGATGCAGCCATGCCGCGTGTGTGAAGAAGGCCT
TCGGGTTGTAAAGCACTTTCAGTGGTGAGGAAGGTCAGTAAGTTAATAGCTTGCTGAATT
>ZSR.E_922:D00780:73:HLVCNBCXX:1:1105:13563:27007 2:N:0:ATCTCG
GGAATATTGCACAATGGGCGCAAGCCTGATGCAGCCATGCCGCGTGTGTGAAGAAGGCCT
TCGGGTTGTAGAGCACTTTCAGTCGTGAGGAAGGTAGTGTAGTTAATAGCTGCATTATTT
GACGTT
>ZSR.E_923:D00780:73:HLVCNBCXX:1:1105:17145:27159 2:N:0:ATCTCG
GGAATATTGCACAATGGGGGGAACCCTGATGCAGCCATGCCGCGTGTGTGAAGAAGGCCT
TCGGGTTGTAAAGCACTTTCAGTTGTGAGGAAAAGTTAGTAGTTAATACCTGCTAGCCGT
G
>ZSR.E_924:D00780:73:HLVCNBCXX:1:1105:19351:27070 2:N:0:ATCTCG
GGAATATTGCACAATGGGCGCAAGCCTGATGCAGCCATGCCGCGTGTGTGAAGAAGGCCT
TCGGGTTGTAAAGCACTTTCAGTCGTGAGGAAGGTGGTAGTGTTAATAGCACTATCATTT
GACGTTAGCGACAGAAG
>ZSR.E_925:D00780:73:HLVCNBCXX:1:1105:1373:27295 2:N:0:ATCTCG
GGAATATTGCACAATGGGGGAAACCCTGATGCAGCCATGCCGCGTGTGTGAAGAAGGCCT
TCGGGTTGTAAAGCACTTTCAGTTGTGAGGAAAAGTTAGTAGTTAATACCTGCTAGCCGT
GACGTTAACAACAGAAGAAGCACCG
>ZSR.E_926:D00780:73:HLVCNBCXX:1:1105:2019:27336 2:N:0:ATCTCG
GGAATATTGCACAATGGGGGAAACCCTGATGCAGCCATGCCGCGTGTGTGAAGAAGGCCT
TCGGGTTGTAAAGCACTTTCAGTTGTGAGGAAAAGTTAGTAGTTAATACCTGCTAGCCGT
GACGTTAACAACAG
>ZSR.E_927:D00780:73:HLVCNBCXX:1:1105:5869:27450 2:N:0:ATCTCG
GGAATATTGCACAATGGGCGCAAGCCTGATGCAGCCATGCCGCGTGTATGAAGAAGGCCT
TCGGGTTGTAAAGTACTTTCAGCAGTGAGGAAGGCGGAGTCGTTAATAGCGGCCTCGTTT
GACGTTAG
>ZSR.E_928:D00780:73:HLVCNBCXX:1:1105:7176:27326 2:N:0:ATCTCG
GGAATATTGCACAATGGGCGCAAGCCTGATGCAGCCATGCCGCGTGTGTGAAGAAGGCCT
TCGGGTTGTAAAGCACTTTCAGCGAGGAGGAAGGGTTAGTAGTTAATACCTGCTAGCTTT
GACGTTACTCGCAGAA
>ZSR.E_929:D00780:73:HLVCNBCXX:1:1105:8576:27326 2:N:0:ATCTCG
GGAATATTGCACAATGGGCGCAAGCCTGATGCAGCCATGCCGCGTGTGTGAAGAAGGCTC
TAGGGTTGTAAAGCACTTTCAGCAGTGAGGAAAGCTTGTTGGTTAATACCCATCAAGTGT
GACGTT
>ZSR.E_930:D00780:73:HLVCNBCXX:1:1105:10916:27483 2:N:0:ATCTCG
GGAATATTGCACAATGGGCGCAAGCCTGATGCAGCCATGCCGCGTGTGTGAAGAAGGCCT
TCGGGTTGTAAAGCACTTTCAGTCGTGAGGAAGGTAGTGTAGTTAATAGCTGCATTACTT
GACGTT
>ZSR.E_931:D00780:73:HLVCNBCXX:1:1105:11742:27449 2:N:0:ATCTCG
GGAATATTGCACAATGGGCGCAAGCCTGATGCAGCCATGCCGCGTGTGTGAAGAAGGCCT
TCGGGTTGTAAAGCACTTTCAGTCGTGAGGAAGGTAGTGTAGTTAATAGCTGCA
>ZSR.E_932:D00780:73:HLVCNBCXX:1:1105:14764:27318 2:N:0:ATCTCG
GGAATATTGCACAATGGGCGCAAGCCTGATGCAGCCATGCCGCGTGTGTGAAGAAGGCCT
TCGGGTTGTAAAGCACTTTCAGTCGTGAGGAAGGTGGTGTAGT
>ZSR.E_933:D00780:73:HLVCNBCXX:1:1105:16741:27364 2:N:0:ATCTCG
GGAATATTGCACAATGGGCGCAAGCCTGATGCAGCCATGCCGCGTGTGTGAAGAAGGCCT
TCGGGTTGTAAAGCACTTTCAGTCGTGAGGAAGGTAGTGTAGTTAATAGCTGCATTATTT
G
>ZSR.E_934:D00780:73:HLVCNBCXX:1:1105:17833:27475 2:N:0:ATCTCG
GGAATATTGCACAATGGGCGCAAGCCTGATGCAGCCATGCCGCGTGTGTGAAGAAGGCCT
TCGGGTTGTAAAGCACTTTCAGCGAGGAGGAAGGGTTAGTAGTTAATACCTGCTAGCTTT
G
>ZSR.E_935:D00780:73:HLVCNBCXX:1:1105:20208:27366 2:N:0:ATCTCG
GGAATATTGCACAATGGAGGAAACTCTGATGCAGCAACGCCGCGTGGAGGATGACACTTT
TCGGAGCGTAAACTCCTTTTATATAGGAAGATAATGACGGTACTATATGAATAAGCACCG
GCTAAC
>ZSR.E_936:D00780:73:HLVCNBCXX:1:1105:20138:27491 2:N:0:ATCTCG
GGAATATTGCACAATGGGCGCAAGCCTGATGCAGCCATGCCGCGTGTGTGAAGAAGGCCT
TCGGGTTGTAAAGCACTTTCAGTCGTGAGGAAGGTGGTAGTGTTAATAGCACTATCATTT
GACGTTAGCGACAGAAGAA
>ZSR.E_937:D00780:73:HLVCNBCXX:1:1105:20398:27349 2:N:0:ATCTCG
GGAATATTGGACAATGGGCGAAAGCCTGATCCAGCAATGCCATGTGTGTGAAGAAGGCTC
TAGGGTTGTAAAGCACTTTAGTTGGGGAGGAAAGCTTATGAGTTAATAGCTCATGAGAAG
GACGTT
>ZSR.E_938:D00780:73:HLVCNBCXX:1:1105:6104:27540 2:N:0:ATCTCG
GGAATATTGCACAATGGGGGAAACCCTGATGCAGCCATGCCGCGTGTGTGAAGAAGGCCT
TCGGGTTGTAAAGCACTTTCAGCGAGGAGGAAAGGGTGTAAGTTAATACCTGCTAGCTGT
GACGTTAACTGCAGAAGAAGCACCGGCT
>ZSR.E_939:D00780:73:HLVCNBCXX:1:1105:6079:27720 2:N:0:ATCTCG
GGAATATTGCACAATGGGCGCAAGCCTGATGCAGCCATGCCGCGTGTGTGAAGAAGGCCT
TCGGGTTGTAAAGCACTTTCAGTCGTGAGGAAGGTAGTGTAGTTAATAGCTGCATTATTT
GACGTTAG
>ZSR.E_940:D00780:73:HLVCNBCXX:1:1105:6921:27650 2:N:0:ATCTCG
GGAATATTGCACAATGGGCGAAAGCCTGATGCAGCCATGCCGCGTGTGTGAAGAAGGCTC
TAGGGTTGTAAAGCACTTTCAGTAGGGAGGAAAGGTTGAAGGTTAATACCCTTTGGTTGT
GACGT
>ZSR.E_941:D00780:73:HLVCNBCXX:1:1105:7087:27679 2:N:0:ATCTCG
GGAATATTGCACAATGGGGGAAACCCTGATGCAGCCATGCCGCGTGTGTGAAGAAGGCCT
TCGGGTTGTAAAGCACTTTCAGTTGTGAGGAAAAGTTAGTAGTTAATACCTGCTAGCCGT
GACGTT
>ZSR.E_942:D00780:73:HLVCNBCXX:1:1105:13088:27564 2:N:0:ATCTCG
GGAATATTGCACAATGGGCGCAAGCCTGATGCAGCCATGCCGCGTGTATGAAGAAGGCCT
TCGGGTTGTAAAGTACTTTCAGCAGTGAGGAAGGGATGTACGTTAATAGCGTGC
>ZSR.E_943:D00780:73:HLVCNBCXX:1:1105:14884:27634 2:N:0:ATCTCG
GGAATATTGCACAATGGGCGCAAGCCTGATGCAGCCATGCCGCGTGTGTGAAGAAGGCCT
TCGGGTTGTAAAGCACTTTCAGTCGTGAGGAAGGTGGTAGTGTTAATAGCACTA
>ZSR.E_944:D00780:73:HLVCNBCXX:1:1105:15688:27541 2:N:0:ATCTCG
GGAATATTGCACAATGGGCGCAAGCCTGATGCAGCCATGCCGCGTGTGTGAAGAAGGCCT
TCGGGTTGTAAAGCACTTTCAGTCGTGAGGAAGGTGGTGTAGTTAATAGCTGCATTATTT
GACGTTAGCGACA
>ZSR.E_945:D00780:73:HLVCNBCXX:1:1105:16876:27721 2:N:0:ATCTCG
GGAATATTGCACAATGGGCGCAAGCCTGATGCAGCCATGCCGCGTGTGTGAAGAAGGCCT
TCGGGTTGTAAAGCACTTTCAGTCGTGAGGAAGGTGGTGTAGTTAATAGCTGCATTATTT
G
>ZSR.E_946:D00780:73:HLVCNBCXX:1:1105:19197:27712 2:N:0:ATCTCG
GGAATATTGCACAATGGGCGCAAGCCTGATGCAGCCATGCCGCGTGTGTGAAGAAGGCCT
TCGGGTTGTAAAGCACTTTCAGTCGTGAGGAAGGTAGTGTAGTTAATAGCTGCATTACTT
GACGTT
>ZSR.E_947:D00780:73:HLVCNBCXX:1:1105:19598:27734 2:N:0:ATCTCG
GGAATATTGCACAATGGGGGAAACCCTGATGCAGCCATGCCGCGTGTGTGAAGAAGGCCT
TCGGGTTGTAAAGCACTTTCAGTTGTGAGGAAAAGTTAGTAGTTAATACCTGCTAGCTGT
GACGTTACTGACAGAAGAAGCACC
>ZSR.E_948:D00780:73:HLVCNBCXX:1:1105:20680:27694 2:N:0:ATCTCG
GGAATATTGCACAATGGGGGGAACCCTGATGCAGCCATGCCGCGTGTGTGAAGAAGGCCT
TCGGGTTGTAAAGCACTTTCAGTTGTGAGGAAAAGTTAGTAGTTAATACCTGCTAGCCGT
GACGTTAA
>ZSR.E_949:D00780:73:HLVCNBCXX:1:1105:20819:27716 2:N:0:ATCTCG
GGAATATTGCACAATGGGCGCAAGCCTGATGCAGCCATGCCGCGTGTGTGAAGAAGGCCT
TCGGGTTGTAAAGCACTTTCAGTCGTGAGGAAGGTAGTGTAGTTAATAGCTGCATTATTT
GACGTTAGC
>ZSR.E_950:D00780:73:HLVCNBCXX:1:1105:2235:27953 2:N:0:ATCTCG
GGAATATTGCACAATGGGCGCAAGCCTGATGCAGCCATGCCGCGTGTGTGAAGAAGGCCT
TCGGGTTGTAAAGCACTTTCAGTCGTGAGGAAGGTAGTGTAGTTAATAGCTGCATTACTT
GACGTTAGCGACAGAAG
>ZSR.E_951:D00780:73:HLVCNBCXX:1:1105:5096:27857 2:N:0:ATCTCG
GGAATATTGCACAATGGGGGAAACCCTGATGCAGCCATGCCGCGTGTGTGAAGAAGGCCT
TCGGGTTGTAAAGCACTTTCAGTTGTGAGGAAAAGTTAGTAGTTAATACCTGCTAGCCGT
GACGTTAA
>ZSR.E_952:D00780:73:HLVCNBCXX:1:1105:6596:27967 2:N:0:ATCTCG
GGAATATTGCACAATGGGCGCAAGCCTGATGCAGCCATGCCGCGTGTGTGAAGAAGGCCT
TCGGGTTGTAAAGCACTTTCAGTCGTGAGGAAGGTAGTGTAGTTAATAGCTGCATTATTT
G
>ZSR.E_953:D00780:73:HLVCNBCXX:1:1105:10786:27794 2:N:0:ATCTCG
GGAATATTGCACAATGGGCGCAAGCCTGATGCAGCCATGCCGCGTGTGTGAAGAAGGCCT
TCGGGTTGTAAAGCACTTTCAGTCGTGAGGAAGGTGGTAGTGTTAATAGCACTATCATTT
GAC
>ZSR.E_954:D00780:73:HLVCNBCXX:1:1105:13066:27861 2:N:0:ATCTCG
GGAATATTGCACAATGGGCGCAAGCCTGATGCAGCCATGCCGCGTGTGTGAAGAAGGCCT
TCGGGTTGTAAAGCACTTTCAGTCGTGAGGAAGGTGGTAGTGTTAATAGCACTATCATTT
GACGTTAG
>ZSR.E_955:D00780:73:HLVCNBCXX:1:1105:19165:27754 2:N:0:ATCTCG
GGAATATTGCACAATGGGGGAAACCCTGATGCAGCCATGCCGCGTGTGTGAAGAAGGCCT
TCGGGTTGTAAAGCACTTTCAGTTGTGAGGAAAAGTTAGTAGTTAATACCTGCTAGCCGT
GACGTTAACAACAGAAG
>ZSR.E_956:D00780:73:HLVCNBCXX:1:1105:21020:27966 2:N:0:ATCTCG
GGAATATTGCACAATGGGGGAAACCCTGATGCAGCCATGCCGCGTGTGTGAAGAAGGCCT
TCGGGTTGTAAAGCACTTTCAGTTGTGAGGAAAAGTTAGTAGTTAATACCTGCTAGCCGT
G
>ZSR.E_957:D00780:73:HLVCNBCXX:1:1105:1908:28211 2:N:0:ATCTCG
GGAATATTGCACAATGGGCGCAAGCCTGATGCAGCCATGCCGCGTGTGTGAAGAAGGCCT
TCGGGTTGTAAAGCACTTTCAGTCGTGAGGAAGGTAGTGTAGTTAATAGCTGCATTATTT
GACGTTAGCGACAGAA
>ZSR.E_958:D00780:73:HLVCNBCXX:1:1105:3400:28238 2:N:0:ATCTCG
GGAATATTGCACAATGGGCGCAAGCCTGATGCAGCCATGCCGCGTGTGTGAAGAAGGCCT
TCGGGTTGTAAAGCACTTTCAGTCGTGAGGAAGGTGGTAGTGTTAATAGCACTATCATTT
GACGTT
>ZSR.E_959:D00780:73:HLVCNBCXX:1:1105:8088:28134 2:N:0:ATCTCG
GGAATATTGCACAATGGGCGCAAGCCTGATGCAGCCATGCCGCGTGTGTGAAGAAGGCCT
TCGGGTTGTAAAGCACTTTCAGTCGTGAGGAAGGTAGTGTAGTTAATAGCTGCATTATTT
GACGTT
>ZSR.E_960:D00780:73:HLVCNBCXX:1:1105:9441:28082 2:N:0:ATCTCG
GGAATATTGCACAATGGGCGCAAGCCTGATGCAGCCATGCCGCGTGTATGAAGAAGGCCT
TCGGGTTGTAAAGTACTTTCAGCAGTGAGGAAGGGATGTACGTTAATAGCGTGCATTTTT
GACGT
>ZSR.E_961:D00780:73:HLVCNBCXX:1:1105:14871:28183 2:N:0:ATCTCG
GGAATATTGCACAATGGGCGCAAGCCTGATGCAGCCATGCCGCGTGTGTGAAGAAGGCCT
TCGGGTTGTAAAGCACTTTCAGTCGTGAGGAAGGTAGTGTAGTTAATAGCTGCATTACTT
GACGTTAGCGACAGAAGAAGCACCGGCT
>ZSR.E_962:D00780:73:HLVCNBCXX:1:1105:15307:28249 2:N:0:ATCTCG
GGAATATTGCACAATGGGGGAAACCCTGATGCAGCCATGCCGCGTGTGTGAAGAAGGCCT
TCGGGTTGTAAAGCACTTTCAGTTGTGAGGAAAAGTTAGTAGTTAATACCTGCTAGCCGT
GACGTT
>ZSR.E_963:D00780:73:HLVCNBCXX:1:1105:15815:28172 2:N:0:ATCTCG
GGAATATTGGACAATGGGCGAAAGCCTGATCCAGCAATACCGCGTGTGTGAAGAAGGCCT
GCGGGTTGTAAAGCACTTTCAATTGTGAAGAAATGCTTGAGGTTAATACCTTCAAGTTTT
GACGTTAACTTTAGAAG
>ZSR.E_964:D00780:73:HLVCNBCXX:1:1105:16985:28162 2:N:0:ATCTCG
GGAATATTGCACAATGGGCGCAAGCCTGATGCAGCCATGCCGCGTGTGTGAAGAAGGCCT
TCGGGTTGTAAAGCACTTTCAGTCGTGAGGAAGGTGGTAGTGTTAATAGCACTATCATTT
GACGTT
>ZSR.E_965:D00780:73:HLVCNBCXX:1:1105:17990:28235 2:N:0:ATCTCG
GGAATATTGCACAATGGGCGCAAGCCTGATGCAGCCATGCCGCGTGTGTGAAGAAGGCCT
TCGGGTTGTAAAGCACTTTCAGTCGTGAGGAAGGTGGTGTAGTTAATAGCTGCATTATTT
G
>ZSR.E_966:D00780:73:HLVCNBCXX:1:1105:19773:28138 2:N:0:ATCTCG
GGAATATTGCACAATGGGCGCAAGCCTGATGCAGCCATGCCGCGTGTGTGAAGAAGGCTC
TAGGGTTGTAAAGCACTTTCAGCAGTGAGGAAAGGTTAGTAGTTAATACCTGCTAGCTGT
GACGTT
>ZSR.E_967:D00780:73:HLVCNBCXX:1:1105:19956:28144 2:N:0:ATCTCG
GGAATATTGCACAATGGGCGCAAGCCTGATGCAGCCATGCCGCGTGTGTGAAGAAGGCCT
TCGGGTTGTAAAGCACTTTCAGTCGTGAGGAAGGTGGTGTAGTTAATAGCTGCATTATTT
G
>ZSR.E_968:D00780:73:HLVCNBCXX:1:1105:20213:28241 2:N:0:ATCTCG
GGAATATTGCACAATGGGCGCAAGCCTGATGCAGCCATGCCGCGTGTGTGAAGAAGGCCT
TCGGGTTGTAAAGCACTTTCAGTGGTGAGGAAGGTCAGTAAGTTAATAGCTTGCTGAATT
GACGTT
>ZSR.E_969:D00780:73:HLVCNBCXX:1:1105:7594:28280 2:N:0:ATCTCG
GGAATATTGCACAATGGGCGCAAGCCTGATGCAGCCATGCCGCGTGTGTGAAGAAGGCCT
TCGGGTTGTAAAGCACTTTCAGTCGTGAGGAAGGTGGTGTAGTTAATAGCTGCATTATTT
GACGT
>ZSR.E_970:D00780:73:HLVCNBCXX:1:1105:11845:28326 2:N:0:ATCTCG
GGAATATTGCACAATGGGCGCAAGCCTGATGCAGCCATGCCGCGTGTGTGAAGAAGGCCT
TCGGGTTGTAAAGCACTTTCAGTCGTGAGGAAGGTGGTGTAGTTAATAGCTGCATTATTT
GACGTTAGCGACAGAAG
>ZSR.E_971:D00780:73:HLVCNBCXX:1:1105:13562:28261 2:N:0:ATCTCG
GGAATATTGCACAATGGGCGCAAGCCTGATGCAGCCATGCCGCGTGTGTGAAGAAGGCCT
TCGGGTTGTAAAGCACTTTCAGTCGTGAGGAAGGTGGTAGTGTTAATAGCACTATCATTT
GACGTT
>ZSR.E_972:D00780:73:HLVCNBCXX:1:1105:16340:28485 2:N:0:ATCTCG
GGAATATTGCACAATGGGCGCAAGCCTGATGCAGCCATGCCGCGTGTGTGAAGAAGGCCT
TCGGGTTGTAAAGCACTTTCAGTCGTGAGGAAGGTGGTGTAGTT
>ZSR.E_973:D00780:73:HLVCNBCXX:1:1105:18939:28346 2:N:0:ATCTCG
GGAATATTGCACAATGGGCGCAAGCCTGATGCAGCCATGCCGCGTGTGTGAAGAAGGCCT
TCGGGTTGTAAAGCACTTTCAGTCGTGAGGAAGGTAGTGTAGTTAATAGCTGCATTACTT
GACGTT
>ZSR.E_974:D00780:73:HLVCNBCXX:1:1105:19342:28456 2:N:0:ATCTCG
GGAATATTGCACAATGGGCGCAAGCCTGATGCAGCCATGCCGCGTGTGTGAAGAAGGCTC
TAGGGTTGTAAAGCACTTTCAGCAGTGAGGAAAGCTTGTTGGTTAATAGCCATCAAGTGT
GACGTTAAC
>ZSR.E_975:D00780:73:HLVCNBCXX:1:1105:4363:28550 2:N:0:ATCTCG
GGAATATTGGACAATGGGCGCAAGCCTGATCCAGCCATGCCGCGTGTGTGAAGAAGGCTT
TCGGGTTGTAAAGCACTTTCAGTCGGGAGGAAGGCTGCCTAGTTAATACCTAGGTAGATT
GACGTTACCGACAGAAGAAGCACCG
>ZSR.E_976:D00780:73:HLVCNBCXX:1:1105:7874:28714 2:N:0:ATCTCG
GGAATTTTGCGCAATGGGGGAAACCCTGACGCAGCAACGCCACGTGGAGGATGAAAGCCT
TAGGGTTGTAAACTCCTTTTATATGAGAAGATTATGACGGTATCATATGAATAAGCACCG
GCTAACTCCGTGCCAGC
>ZSR.E_977:D00780:73:HLVCNBCXX:1:1105:8610:28665 2:N:0:ATCTCG
GGAATCTTGGACAATGGGCGCAAGCCTGATCCAGCCATGCCGCGTGAGTGATGAAGGCCT
TAGGGTCGTAAAGCTCTTTCGCCAGAGATGATAATGACAGTATCTGGTAAAGAAACCCCG
GCTAACTCC
>ZSR.E_978:D00780:73:HLVCNBCXX:1:1105:10108:28651 2:N:0:ATCTCG
GGAATATTGCACAATGGGGGAAACCCTGATGCAGCCATGCCGCGTGTGTGAAGAAGGCCT
TCGGGTTGTAAAGCACTTTCAGTTGTGAGGAAAAGTTAGTAGTTAATACCTGCTAGCCGT
GAC
>ZSR.E_979:D00780:73:HLVCNBCXX:1:1105:11482:28693 2:N:0:ATCTCG
GGAATATTGCACAATGGGGGAAACCCTGATGCAGCCATGCCGCGTGTGTGAAGGAGGCCT
TCGGGTTGTAAAGCACTTTCAGTTGTGAGGAAAAGTTAGTAGTTAATACCTGCTAGCCGT
GACGTT
>ZSR.E_980:D00780:73:HLVCNBCXX:1:1105:13187:28524 2:N:0:ATCTCG
GGAATATTGCACAATGGGCGCAAGCCTGATGCAGCCATGCCGCGTGTGTGAAGAAGGCCT
TCGGGTTGTAAAGCACTTTCAGTCGTGAGGAAGGTGGTAGTGTTAATAGCACTATCATTT
GACGTT
>ZSR.E_981:D00780:73:HLVCNBCXX:1:1105:14444:28550 2:N:0:ATCTCG
GGAATATTGCACAATGGGCGCAAGCCTGATGCAGCCATGCCGCGTGTGTGAAGAAGGCCT
TCGGGTTGTAAAGCACTTTCAGTCGTGAGGAAGGTGGTGTAGTTAATAGCTGCATTATTT
GACGTT
>ZSR.E_982:D00780:73:HLVCNBCXX:1:1105:17500:28663 2:N:0:ATCTCG
GGAATATTGCACAATGGGCGCAAGCCTGATGCAGCCATGCCGCGTGTGTGAAGAAGGCCT
TCGGGTTGTAAAGCACTTTCAGTCGTGAGGAAGGTGGTGTAGTTAATAGCTGCATTATTT
GACGTTAGCGACAGAAG
>ZSR.E_983:D00780:73:HLVCNBCXX:1:1105:1118:28944 2:N:0:ATCTCG
GGAATATTGCACAATGGGCGCAAGCCTGATGCAGCCATGCCGCGTGTGTGAAGAAGGCCT
TCGGGTTGTAAAGCACTTTCAGTCGTGAGGAAGGTGGTAGTGTTAATAGCACTATCATTT
GACGTTAGCGACAGAAGAAGCACCGGCT
>ZSR.E_984:D00780:73:HLVCNBCXX:1:1105:2289:28827 2:N:0:ATCTCG
GGAATATTGCACAATGGGCGCAAGCCTGATGCAGCCATGCCGCGTGTATGAAGAAGGCCT
TCGGGTTGTAAAGTACTTTCAGCAGTGAGGAAGGGATGTACGTTAATAGCGTGCATTTTT
GACGTTAGCTGCAGAA
>ZSR.E_985:D00780:73:HLVCNBCXX:1:1105:3107:28865 2:N:0:ATCTCG
GGAATATTGCACAATGGGGGAAACCCTGATGCAGCCATGCCGCGTGTGTGAAGAAGGCCT
TCGGGTTGTAAAGCACTTTCAGTTGTGAGGAAAAGTTAGTAGTTAATACCTGCTAGCCGT
GACGTTAACAACAGAAGAAGCACCG
>ZSR.E_986:D00780:73:HLVCNBCXX:1:1105:6750:28945 2:N:0:ATCTCG
GGAATATTGCACAATGGGCGCAAGCCTGATGCAGCCATGCCGCGTGTGTGAAGAAGGCCT
TCGGGTTGTAAAGCACTTTCAGTCGTGAGGAAGGTGGTAGTGTTAATAGCACTATCATTT
GACGT
>ZSR.E_987:D00780:73:HLVCNBCXX:1:1105:6712:28958 2:N:0:ATCTCG
GGAATATTGCACAATGGGCGCAAGCCTGATGCAGCCATGCCGCGTGTGTGAAGAAGGCCT
TCGGGTTGTAAAGCACTTTCAGTCGTGAGGAAGGTAGTGTAGTTAATAGCTGCATT
>ZSR.E_988:D00780:73:HLVCNBCXX:1:1105:9072:28880 2:N:0:ATCTCG
GGAATATTGCACAATGGGCGCAAGCCTGATGCAGCCATGCCGCGTGTGTGAAGAAGGCCT
TCGGGTTGTAAAGCACTTTCAGTCGTGAGGAAGGTAGTGTAGTTAATAGCTGCATTATTT
GACGTT
>ZSR.E_989:D00780:73:HLVCNBCXX:1:1105:9914:28903 2:N:0:ATCTCG
GGAATATTGCACAATGGGCGCAAGCCTGATGCAGCCATGCCGCGTGTGTGAAGAAGGCCT
TCGGGTTGTAAAGCACTTTCAGTCGTGAGGAAGGTAGTGTAGTTAATAGCTGCATTATTT
GACGTTAGCGACA
>ZSR.E_990:D00780:73:HLVCNBCXX:1:1105:11854:28788 2:N:0:ATCTCG
GGAATATTGCACAATGGGCGCAAGCCTGATGCAGCCATGCCGCGTGTGTGAAGAAGGCCT
TCGGGTTGTAAAGCACTTTCAGTCGTGAGGAAGGTGGTAGTGTTAATAGCACTATCATTT
GACGTTAGCGACAGAAGAAGCACCG
>ZSR.E_991:D00780:73:HLVCNBCXX:1:1105:16007:28941 2:N:0:ATCTCG
GGAATATTGCACAATGGGCGCAAGCCTGATGCAGCCATGCCGCGTGTGTGAAGAAGGCCT
TCGGGTTGTAAAGCACTTTCAGTCGTGAGGAAGGTAGTGTAGTTAATAGCTGCATTACTT
GACGTT
>ZSR.E_992:D00780:73:HLVCNBCXX:1:1105:16332:28861 2:N:0:ATCTCG
GGAATATTGCACAATGGGCGCAAGCCTGATGCAGCCATGCCGCGTGTGTGAAGAAGGCCT
TCGGGTTGTAAAGCACTTTCAGTCGTGAGGAAGGTAGTGTAGTTAATAGCTGCATTATTT
GACGTT
>ZSR.E_993:D00780:73:HLVCNBCXX:1:1105:17919:28804 2:N:0:ATCTCG
GGAATATTGCACAATGGGCGCAAGCCTGATGCAGCCATGCCGCGTGTGTGAAGAAGGCCT
TCGGGTTGTAAAGCACTTTCAGTCGTGAGGAAGGTAGTGTAGTTAATAGCTGCATTATTT
GACGTTAGCGACAGAAGAAGCAC
>ZSR.E_994:D00780:73:HLVCNBCXX:1:1105:18322:28779 2:N:0:ATCTCG
GGAATATTGCACAATGGGGGGAACCCTGATGCAGCCATGCCGCGTGTGTGAAGAAGGCCT
TCGGGTTGTAAAGCACTTTCAGTGATGAGGAAAGCTTAGTGGTTAATACCCGCTAAGTGT
GACGTTAGTCACAGAAGAAGCACCGGCTA
>ZSR.E_995:D00780:73:HLVCNBCXX:1:1105:20289:28827 2:N:0:ATCTCG
GGAATATTGCACAATGGGCGCAAGCCTGATGCAGCCATGCCGCGTGTGTGAAGAAGGCCT
TCGGGTTGTAAAGCACTTTCAGTCGTGAGGAAGGTGGTAGTGTTAATAGCACTATCATTT
G
>ZSR.E_996:D00780:73:HLVCNBCXX:1:1105:2459:29082 2:N:0:ATCTCG
GGAATATTGCACAATGGGGGAAACCCTGATGCAGCCATGCCGCGTGTGTGAAGAAGGCCT
TCGGGTTGTAAAGCACTTTCAGTTGTGAGGAAAAGTTAGTAGTTAATACCTGCTAGCCGT
GACGTTAACAACA
>ZSR.E_997:D00780:73:HLVCNBCXX:1:1105:5166:29237 2:N:0:ATCTCG
GGAATATTGCACAATGGGGGAAACCCTGATGCAGCCATGCCGCGTGTGTGAAGAAGGCCT
TCGGGTTGTAAAGCACTTTCAGTTGTGAGGAAAAGTTAGTAGTTAATACCTGCTAGCCGT
GACGTTAA
>ZSR.E_998:D00780:73:HLVCNBCXX:1:1105:12645:29204 2:N:0:ATCTCG
GGAATATTGCACAATGGGGGAAACCCTGATGCAGCCATGCCGCGTGTGTGAAGAAGGCCT
TCGGGTTGTAAAGCACTTTCAGTAGGGAGGAAGGCCCTAAAGTTAATACC
>ZSR.E_999:D00780:73:HLVCNBCXX:1:1105:13176:29015 2:N:0:ATCTCG
GGAATATTGGACAATGGGGGCAACCCTGATCCAGCCATGCCGCGTGTGTGAAGAAGGCCT
TCGGGTTGTAAAGCACTTTCAGTGAGGAAGAAGGCCTGCGGGTTAATAGCCGGC
>ZSR.E_1000:D00780:73:HLVCNBCXX:1:1105:19782:29242 2:N:0:ATCTCG
GGAATATTGCACAATGGGCGCAAGCCTGATGCAGCCATGCCGCGTGTGTGAAGAAGGCCT
TCGGGTTGTAAAGCACTTTCAGTCGTGAGGAAGGTAGTGTAGTTAATAGCTGCATTACTT
GACGTTAGCGACAGAAG
>ZSR.E_1001:D00780:73:HLVCNBCXX:1:1105:2777:29257 2:N:0:ATCTCG
GGAATATTGCACAATGGGCGCAAGCCTGATGCAGCCATGCCGCGTGTGTGAAGAAGGCCT
TCGGGTTGTAAAGCACTTTCAGTCGTGAGGAAGGTGGTGTAGTTAATAGCTGCA
>ZSR.E_1002:D00780:73:HLVCNBCXX:1:1105:3356:29258 2:N:0:ATCTCG
GGAATATTGCACAATGGGGGAAACCCTGATGCAGCCATGCCGCGTGTGTGAAGAAGGCCT
TCGGGTTGTAAAGCACTTTCAGTTGTGAGGAAAAGTTAGTAGTTAATA
>ZSR.E_1003:D00780:73:HLVCNBCXX:1:1105:3483:29361 2:N:0:ATCTCG
GGAATATTGCACAATGGGCGCAAGCCTGATGCAGCCATGCCGCGTGTGTGAAGAAGGCCT
TCGGGTTGTAAAGCACTTTCAGTCGTGAGGAAGGTGGTAGTGTTAATAGCACTATCATTT
GACGTTAGCGACAGAAGAAGCAC
>ZSR.E_1004:D00780:73:HLVCNBCXX:1:1105:5868:29434 2:N:0:ATCTCG
GGAATATTGCACAATGGGCGAAAGCCTGATGCAGCCATGCCGCGTGTGTGAAGAAGGCTC
TAGGGTTGTAAAGCACTTTCAGTAGGGAGGAAAGGTTGAAGGTTAATACCCTTTGG
>ZSR.E_1005:D00780:73:HLVCNBCXX:1:1105:7596:29264 2:N:0:ATCTCG
GGAATATTGCACAATGGGCGCAAGCCTGATGCAGCCATGCCGCGTGTGTGAAGAAGGCCT
TCGGGTTGTAAAGCACTTTCAGTCGTGAGGAAGGTGGTGTAGTTAATAGCTGCATTATTT
GACGTTAGC
>ZSR.E_1006:D00780:73:HLVCNBCXX:1:1105:8851:29362 2:N:0:ATCTCG
GGAATATTGCACAATGGGCGCAAGCCTGATGCAGCCATGCCGCGTGTGTGAAGAAGGCCT
TCGGGTTGTAAAGCACTTTCAGTCGTGAGGAAGGTGGTAGTGTTAATAGCACTATCATTT
GAC
>ZSR.E_1007:D00780:73:HLVCNBCXX:1:1105:1771:29711 2:N:0:ATCTCG
GGAATATTGCACAATGGGGGAAACCCTGATGCAGCCATGCCGCGTGTGTGAAGAAGGCCT
TCGGGTTGTAAAGCACTTTCAGCGAGGAGGAAAGGGTGTAAGTTAATACCTTACATCTGT
GACGTTACTCGCAGAA
>ZSR.E_1008:D00780:73:HLVCNBCXX:1:1105:2329:29677 2:N:0:ATCTCG
GGAATATTGCACAATGGGCGCAAGCCTGATGCAGCCATGCCGCGTGTGTGAAGAAGGCCT
TCGGGTTGTAAAGCACTTTCAGTCGTGAGGAAGGTGGTGTAGTTAATAGCTGCATTATTT
GACGTTAGCGACAGAAGAAGCACCGGCTA
>ZSR.E_1009:D00780:73:HLVCNBCXX:1:1105:7450:29665 2:N:0:ATCTCG
GGAATATTGCACAATGGGGGGAACCCTGATGCAGCCATGCCGCGTGTGTGAAGAAGGCCT
TCGGGTTGTAAAGCACTTTCAGTTGTGAGGAAAAGTTAGTAGTTAATACCTGCTAGCCGT
GAC
>ZSR.E_1010:D00780:73:HLVCNBCXX:1:1105:7437:29747 2:N:0:ATCTCG
GGAATATTGCACAATGGGCGCAAGCCTGATGCAGCCATGCCGCGTGTGTGAAGAAGGCTC
TAGGGTTGTAAAGCACTTTCAGCAGTGAGGAAAGGTTAGTAGTTAATACCTGCTAGCTGT
GACGT
>ZSR.E_1011:D00780:73:HLVCNBCXX:1:1105:8894:29544 2:N:0:ATCTCG
GGAATATTGCACAATGGGCGCAAGCCTGATGCAGCCATGCCGCGTGTGTGAAGAAGGCCT
TCGGGTTGTAAAGCACTTTCAGTCGTGAGGAAGGTAGTGTAGTTAATAGCTGCATTACTT
GACGTT
>ZSR.E_1012:D00780:73:HLVCNBCXX:1:1105:9898:29724 2:N:0:ATCTCG
GGAATATTGGACAATGGGCGCAAGCCTGATCCAGCAATACCGCGTGTGTGAAGAAGGCCC
GAGGGTTGTAAAGCACTTTCAATTGTGAAGAGGGGATAGTTAGTTAATACCTGTCTATCC
TGACGT
>ZSR.E_1013:D00780:73:HLVCNBCXX:1:1105:11594:29630 2:N:0:ATCTCG
GGAATATTGCACAATGGGCGCAAGCCTGATGCAGCCATGCCGCGTGTGTGAAGAAGGCCT
TCGGGTTGTAAAGCACTTTCAGTCGTGAGGAAGGTGGTAGTGTTAATAGCACTATCATTT
GACGTT
>ZSR.E_1014:D00780:73:HLVCNBCXX:1:1105:13072:29519 2:N:0:ATCTCG
GGAATATTGCACAATGGGGGAAACCCTGATGCAGCCATGCCGCGTGTGTGAAGAAGGCCT
TCGGGTTGTAAAGCACTTTCAGTTGTGAGGAAAAGTTAGTAGTTAATACCTGCT
>ZSR.E_1015:D00780:73:HLVCNBCXX:1:1105:15728:29608 2:N:0:ATCTCG
GGAATATTGCACAATGGGCGCAAGCCTGATGCAGCCATGCCGCGTGTGTGAAGAAGGCCT
TCGGGTTGTAAAGTACTTTCAGCAGTGAGGAAGGGGGTGTCGTTAATAGCGGCATCTCTT
GACGTTAGCTGCAGAAGAAGCA
>ZSR.E_1016:D00780:73:HLVCNBCXX:1:1105:16153:29723 2:N:0:ATCTCG
GGAATATTGCACAATGGGCGCAAGCCTGATGCAGCCATGCCGCGTGTGTGAAGAAGGCTC
TAGGGTTGTAAAGCACTTTCAGCAGTGAGGAAAGGTTAGTAGTTAATACCTGCTAGCTGT
GAC
>ZSR.E_1017:D00780:73:HLVCNBCXX:1:1105:16786:29653 2:N:0:ATCTCG
GGAATATTGCACAATGGGCGCAAGCCTGATGCAGCCATGCCGCGTGTGTGAAGAAGGCCT
TCGGGTTGTAAAGCACTTTCAGTCGTGAGGAAGGTGGTAGTGTTAATAGCACTATCATTT
G
>ZSR.E_1018:D00780:73:HLVCNBCXX:1:1105:20574:29704 2:N:0:ATCTCG
GGAATATTGGACAATGGGCGCAAGCCTGATCCAGCCATGCCGCGTGTGTGAAGAAGGCTT
TCGGGTTGTAAAGCACTTTCAGTCGGGAGGAAGGCTGCCTGGTTAATACCCAGGTAGATT
G
>ZSR.E_1019:D00780:73:HLVCNBCXX:1:1105:1547:29976 2:N:0:ATCTCG
GGAATATTGCACAATGGGCGCAAGCCTGATGCAGCCATGCCGCGTGTGTGAAGAAGGCCT
TCGGGTTGTAAAGCACTTTCAGTCGTGAGGAAGGTAGTGTAGTTAATAGCTGCATTATTT
GACGTTAGCGACAGAAGAAGCACC
>ZSR.E_1020:D00780:73:HLVCNBCXX:1:1105:3971:29843 2:N:0:ATCTCG
GGAATATTGCACAATGGGGGGAACCCTGATGCAGCCATGCCGCGTGTGTGAAGAAGGCCT
TCGGGTTGTAAAGCACTTTCAGTTGTGAGGAAAAGTTAGTAGTTAATACCTGCTAGCCGT
GACGTTAA
>ZSR.E_1021:D00780:73:HLVCNBCXX:1:1105:5999:29804 2:N:0:ATCTCG
GGAATATTGCACAATGGGGGAAACCCTGATGCAGCAACGCCGCGTGGAGGATGACACATT
TCGGTGCGTAAACTCCTTTTATATAGGAAGATAATGACGGTACTATATGAATAAGCACCG
GCTAACTCCGTGCCAGCAGCCGCGGTAAT
>ZSR.E_1022:D00780:73:HLVCNBCXX:1:1105:7952:29904 2:N:0:ATCTCG
GGAATATTGCACAATGGGCGCAAGCCTGATGCAGCCATGCCGCGTGTGTGAAGAAGGCCT
TCGGGTTGTAAAGCACTTTCAGTCGTGAGGAAGGTAGTGTAGTTAAT
>ZSR.E_1023:D00780:73:HLVCNBCXX:1:1105:8564:29814 2:N:0:ATCTCG
GGAATATTGGACAATGGGCGAAAGCCTGATCCAGCAATGCCATGTGTGTGAAGAAGGCTC
TAGGGTTGTAAAGCACTTTAGTTGGGGAGGAAAGCTTATGAGTTAATAGCTCATGAGAAG
GACGTTACCCAAAGAA
>ZSR.E_1024:D00780:73:HLVCNBCXX:1:1105:12927:29751 2:N:0:ATCTCG
GGAATATTGCACAATGGGGGAAACCCTGATGCAGCCATGCCGCGTGTGTGAAGAAGGCCT
TCGGGTTGTAAAGCACTTTCAGTTGTGAGGAAAAGTTAGTAGTTAATACCTGCTAGCCGT
GACGTT
>ZSR.E_1025:D00780:73:HLVCNBCXX:1:1105:20321:29799 2:N:0:ATCTCG
GGAATATTGCACAATGGGCGCAAGCCTGATGCAGCCATGCCGCGTGTGTGAAGAAGGCCT
TCGGGTTGTAAAGCACTTTCAGTCGTGAGGAAGGTGGTAGTGTTAATAGCACTATCATTT
G
>ZSR.E_1026:D00780:73:HLVCNBCXX:1:1105:2189:30031 2:N:0:ATCTCG
GGAATATTGCACAATGGGCGCAAGCCTGATGCAGCCATGCCGCGTGTGTGAAGAAGGCCT
TCGGGTTGTAAAGCACTTTCAGTCGTGAGGAAGGTAGTGTAGTTAATAGCTGCATTATTT
GACGTTAGCGACAGAAGAAGCA
>ZSR.E_1027:D00780:73:HLVCNBCXX:1:1105:2241:30134 2:N:0:ATCTCG
GGAATATTGCACAATGGGCGCAAGCCTGATGCAGCCATGCCGCGTGTGTGAAGAAGGCCT
TCGGGTTGTAAAGCACTTTCAGTCGTGAGGAAGGTAGTGTAGTTAATAGCTGCATTATTC
GACGTTAGCGACAG
>ZSR.E_1028:D00780:73:HLVCNBCXX:1:1105:4233:30075 2:N:0:ATCTCG
GGAATATTGCACAATGGGCGCAAGCCTGATGCAGCCATGCCGCGTGTGTGAAGAAGGCCT
TCGGGTTGTAAAGCACTTTCAGTCGTGAGGAAGGTGGTGTAGTTAATAGCTGCATTATTT
GACGTTAGCGACAGAAGAAGCACCGGCT
>ZSR.E_1029:D00780:73:HLVCNBCXX:1:1105:4353:30192 2:N:0:ATCTCG
GGAATATTGCACAATGGGCGCAAGCCTGATGCAGCCATGCCGCGTGTGTGAAGAAGGCCT
TCGGGTTGTAAAGCACTTTCAGTCGTGAGGAAGGTAGTGTAGTTAATAGCTGCATTATTT
GACGTTAG
>ZSR.E_1030:D00780:73:HLVCNBCXX:1:1105:5302:30054 2:N:0:ATCTCG
GGAATATTGCACAATGGGCGCAAGCCTGATGCAGCCATGCCGCGTGTATGAAGAAGGCCT
TCGGGTTGTAAAGTACTTTCAGCAGTGAGGAAGGTTCATACGTTAATAGCGTATGGATTT
GACGTTAGCTGCAGAAGAAGCAC
>ZSR.E_1031:D00780:73:HLVCNBCXX:1:1105:5267:30166 2:N:0:ATCTCG
GGAATATTGCACAATGGGGGAAACCCTGATGCAGCCATGCCGCGTGTGTGAAGAAGGCCT
TCGGGTTGTAAAGCACTTTCAGTTGTGAGGAAAAGTTAGTAGTTAATACCTGCTAGCCGT
GACGTTAA
>ZSR.E_1032:D00780:73:HLVCNBCXX:1:1105:6667:30005 2:N:0:ATCTCG
GGAATATTGCACAATGGGCGCAAGCCTGATGCAGCCATGCCGCGTGTATGAAGAAGGCCT
TCGGGTTGTAAAGTACTTTCAGCAGTGAGGAAGGGATGTACGTTAATAGCGTGCATTTTT
GACGTT
>ZSR.E_1033:D00780:73:HLVCNBCXX:1:1105:7367:30157 2:N:0:ATCTCG
GGAATATTGCACAATGGGCGAAAGCCTGATGCAGCAATGCCGCGTGGAGGATGACGCATC
TAGGTGTGTAAACTCCTTTTATATGAGAAGATAATGACGGTATCATATGAATAAGCACCG
GCTAACTC
>ZSR.E_1034:D00780:73:HLVCNBCXX:1:1105:7522:30194 2:N:0:ATCTCG
GGAATATTGCACAATGGGCGCAAGCCTGATGCAGCCATGCCGCGTGTATGAAGAAGGCCT
TCGGGTTGTAAAGTACTTTCAGCAGTGAGGAAGGGATGTACGTTAATAGCGTGCATTTTT
GACGTT
>ZSR.E_1035:D00780:73:HLVCNBCXX:1:1105:7877:30242 2:N:0:ATCTCG
GGAATATTGCACAATGGGGGAAACCCTGATGCAGCCATGCCGCGTGTGTGAAGAAGGCCT
TCGGGTTGTAAAGCACTTTCAGTTGTGAGGAAAAGTTAGTAGTTAATACCTGCTAGCCGT
GACGTT
>ZSR.E_1036:D00780:73:HLVCNBCXX:1:1105:9541:30240 2:N:0:ATCTCG
GGAATATTGCACAATGGGCGCAAGCCTGATGCAGCCATGCCGCGTGTGTGAAGAAGGCCT
TCGGGTTGTAAAGCACTTTCAGTCGTGAGGAAGGTGGTAGTGTTAATAGCACTA
>ZSR.E_1037:D00780:73:HLVCNBCXX:1:1105:9858:30059 2:N:0:ATCTCG
GGAATATTGGACAATGGGCGAAAGCCTGATCCAGCAATGCCATGTGTGTGAAGAAGGCTC
TAGGGTTGTAAAGCACTTTAGTTGGGGAGGAAAGCTTATGAGTTAATAGCTCATGAGAAG
GA
>ZSR.E_1038:D00780:73:HLVCNBCXX:1:1105:12002:30053 2:N:0:ATCTCG
GGAATATTGCACAATGGGCGCAAGCCTGATGCAGCCATGCCGCGTGTGTGAAGAAGGCCT
TCGGGTTGTAAAGCACTTTCAGTCGTGAGGAAGGTGGTAGTGTTAATAGCACTATCATTT
GACGTT
>ZSR.E_1039:D00780:73:HLVCNBCXX:1:1105:16900:30061 2:N:0:ATCTCG
GGAATATTGCACAATGGGCGCAAGCCTGATGCAGCCATGCCGCGTGTATGAAGAAGGCCT
TCGGGTTGTAAAGTACTTTCAGCAGTGAGGAAGGGATGTACGTTAATAGCGTGCATTTTT
G
>ZSR.E_1040:D00780:73:HLVCNBCXX:1:1105:19230:30110 2:N:0:ATCTCG
GGAATATTGCACAATGGGGGAAACCCTGATGCAGCCATGCCGCGTGTGTGAAGAAGGCCT
TCGGGTTGTAAAGCACTTTCAGTTGTGAGGAAAAGTTAGTAGTTAATACCTGCTAGCCGT
G
>ZSR.E_1041:D00780:73:HLVCNBCXX:1:1105:19462:30133 2:N:0:ATCTCG
GGAATATTGCACAATGGGGGAAACCCTGATGCAGCCATGCCGCGTGTGTGAAGAAGGCCT
TCGGGTTGTAAAGCACTTTCAGTTGTGAGGAAAAGTTAGTAGTTAATACCTGCTAGCCGT
G
>ZSR.E_1042:D00780:73:HLVCNBCXX:1:1105:20549:30212 2:N:0:ATCTCG
GGAATATTGCACAATGGGCGCAAGCCTGATGCAGCCATGCCGCGTGTGTGAAGAAGGCCT
TCGGGTTGTAAAGCACTTTCAGTCGTGAGGAAGGTGGTAGTGTTAATAGCACTATCATTT
GACGTTAGC
>ZSR.E_1043:D00780:73:HLVCNBCXX:1:1105:6072:30343 2:N:0:ATCTCG
GGAATATTGCACAATGGGCGCAAGCCTGATGCAGCCATGCCGCGTGTGTGAAGAAGGCCT
TCGGGTTGTAAAGCACTTTCAGTCGTGAGGAAGGTAGTGTAGTTAATAGCTGCATTACTT
GACGTTAGCGACAGAAGAAGCACCG
>ZSR.E_1044:D00780:73:HLVCNBCXX:1:1105:6598:30336 2:N:0:ATCTCG
GGAATATTGCACAATGGGCGCAAGCCTGATGCAGCCATGCCGCGTGTGTGAAGAAGGCCT
TCGGGTTGTAAAGCACTTTCAGTCGTGAGGAAGGTGGTAGTGTTAATAGCACTATCATTT
GACGTT
>ZSR.E_1045:D00780:73:HLVCNBCXX:1:1105:8183:30277 2:N:0:ATCTCG
GGAATATTGCACAATGGGCGCAAGCCTGATGCAGCCATGCCGCGTGTGTGAAGAAGGCCT
TCGGGTTGTAAAGCACTTTCAGTCGTGAGGAAGGTGGTAGTGTTAATAGCACTA
>ZSR.E_1046:D00780:73:HLVCNBCXX:1:1105:8643:30433 2:N:0:ATCTCG
GGAATATTGCACAATGGGCGCAAGCCTGATGCAGCCATGCCGCGTGTGTGAAGAAGGCCT
TCGGGTTGTAAAGCACTTTCAGTCGTGAGGAAGGTGGTGTAGTTAATAGCTGCATTATTT
>ZSR.E_1047:D00780:73:HLVCNBCXX:1:1105:9642:30328 2:N:0:ATCTCG
GGAATATTGCACAATGGGGGAAACCCTGATGCAGCAACGCCGCGTGGAGGATGACACATT
TCGGTGCGTAAACTCCTTTTATATAGGAAGATAATGACGGTACTATATG
>ZSR.E_1048:D00780:73:HLVCNBCXX:1:1105:11081:30352 2:N:0:ATCTCG
GGAATATTGCACAATGGGCGCAAGCCTGATGCAGCCATGCCGCGTGTGTGAAGAAGGCCT
TCGGGTTGTAAAGCACTTTCAGTCGTGAGGAAGGTAGTGTAGTTAATAGCTGCATTACTT
GACGTT
>ZSR.E_1049:D00780:73:HLVCNBCXX:1:1105:12086:30280 2:N:0:ATCTCG
GGAATATTGCACAATGGGCGCAAGCCTGATGCAGCCATGCCGCGTGTGTGAAGAAGGCCT
TCGGGTTGTAAAGCACTTTCAGTCGTGAGGAAGGTAGTGTAGTTAATAGCTGCATTATTT
GACGTTAGCGACAG
>ZSR.E_1050:D00780:73:HLVCNBCXX:1:1105:13222:30446 2:N:0:ATCTCG
GGAATATTGCACAATGGGCGCAAGCCTGATGCAGCCATGCCGCGTGTGTGAAGAAGGCCT
TCGGGTTGTAAAGCACTTTCAGTCGTGAGGAAGGTAGTGTAGTTAATAGCTGCATTATTT
GACGTTAGCGACAGAA
>ZSR.E_1051:D00780:73:HLVCNBCXX:1:1105:13808:30263 2:N:0:ATCTCG
GGAATATTGCACAATGGGCGCAAGCCTGATGCAGCCATGCCGCGTGTGTGAAGAAGGCCT
TCGGGTTGTAAAGCACTTTCAGTCGTGAGGAAGGTAGTGTAGTTAATAGCTGCATTACTT
GACGTT
>ZSR.E_1052:D00780:73:HLVCNBCXX:1:1105:16432:30317 2:N:0:ATCTCG
GGAATATTGCACAATGGGCGCAAGCCTGATGCAGCCATGCCGCGTGTGTGAAGAAGGCCT
TCGGGTTGTAAAGCACTTTCAGTCGTGAGGAAGGTGGTAGTGTTAATAGCACTATCATTT
GACGTTAGCGACAGAAG
>ZSR.E_1053:D00780:73:HLVCNBCXX:1:1105:18507:30315 2:N:0:ATCTCG
GGAATATTGCACAATGGGCGCAAGCCTGATGCAGCCATGCCGCGTGTGTGAAGAAGGCCT
TCGGGTTGTAAAGCACTTTCAGTCGTGAGGAAGGTAGTGTAGTTAATAGCTGCATTATTT
GACGTTAGCGACAGAAGAAGCACCGGCT
>ZSR.E_1054:D00780:73:HLVCNBCXX:1:1105:20690:30304 2:N:0:ATCTCG
GGAATATTGCACAATGGGGGAAACCCTGATGCAGCCATGCCGCGTGTGTGAAGAAGGCCT
TCGGGTTGTAAAGCACTTTCAGTTGTGAGGAAAAGTTAGTAGTTAATACCTGCTAGCCGT
G
>ZSR.E_1055:D00780:73:HLVCNBCXX:1:1105:5794:30530 2:N:0:ATCTCG
GGAATATTGCACAATGGGCGCAAGCCTGATGCAGCCATGCCGCGTGTGTGAAGAAGGCCT
TCGGGTTGTAAAGCACTTTCAGTCGTGAGGAAGGTAGTGTAGTTAATAGCTGCATTATTT
GACGTTAGCGACAGAAG
>ZSR.E_1056:D00780:73:HLVCNBCXX:1:1105:5825:30688 2:N:0:ATCTCG
GGAATATTGCACAATGGGCGCAAGCCTGATGCAGCCATGCCGCGTGTATGAAGAAGGCCT
TCGGGTTGTAAAGTACTTTCAGCAGTGAGGAAGGGATGTACGTTAATAGCGTGCATTTTT
GACGTTAGCTGCAGAAGAAGCACCGGCT
>ZSR.E_1057:D00780:73:HLVCNBCXX:1:1105:5878:30726 2:N:0:ATCTCG
GGAATATTGCACAATGGGCGCAAGCCTGATGCAGCCATGCCGCGTGTGTGAAGAAGGCCT
TCGGGTTGTAAAGCACTTTCAGTCGTGAGGAAGGTGGTAGTGTTAATAGCACTATCATTT
GACGTTAGCGACAG
>ZSR.E_1058:D00780:73:HLVCNBCXX:1:1105:14551:30629 2:N:0:ATCTCG
GGAATATTGCACAATGGGCGCAAGCCTGATGCAGCCATGCCGCGTGTATGAAGAAGGCCT
TCGGGTTGTAAAGTACTTTCAGCAGTGAGGAAGGGATGTACGTTAATAGCGTGCATTTTT
GACGTT
>ZSR.E_1059:D00780:73:HLVCNBCXX:1:1105:17010:30695 2:N:0:ATCTCG
GGAATATTGCACAATGGGCGCAAGCCTGATGCAGCCATGCCGCGTGTGTGAAGAAGGCCT
TCGGGTTGTAAAGCACTTTCAGTCGTGAGGAAGGTAGTGTAGTTAATAGCTGCATTATTT
GACGTT
>ZSR.E_1060:D00780:73:HLVCNBCXX:1:1105:17659:30527 2:N:0:ATCTCG
GGAATATTGGTCAATGGGCGAGAGCCTGAACCAGCCATGCCGCGTGCAGGAAGACAGCTT
TCTGAGTTGTAAACTGCTTTTATATGGGAAGAAAAAGGCCTTGCGAGGCAAATTGCCGGT
A
>ZSR.E_1061:D00780:73:HLVCNBCXX:1:1105:17924:30609 2:N:0:ATCTCG
GGAATATTGCACAATGGGCGCAAGCCTGATGCAGCCATGCCGCGTGTGTGAAGAAGGCCT
TCGGGTTGTAAAGCACTTTCAGTCGTGAGGAAGGTGGTAGTG
>ZSR.E_1062:D00780:73:HLVCNBCXX:1:1105:18079:30674 2:N:0:ATCTCG
GGAATATTGCACAATGGGCGCAAGCCTGATGCAGCCATGCCGCGTGTGTGAAGAAGGCCT
TCGGGTTGTAAAGCACTTTCAGTCGTGAGGAAGGTGGTGTAGTTAATAGCTGCATTATTT
G
>ZSR.E_1063:D00780:73:HLVCNBCXX:1:1105:19831:30546 2:N:0:ATCTCG
GGAATCTTCCACAATGGACGAAAGTCTGATGGAGCGACACCGCGTGAAGGATGAAGGCCT
AACGGTTGTAAACTTCTTTTCTGAAGGAGCATAATGAGAGTACTTCAGGAATAAGGGACG
GCTAAATACGTGCCAGC
>ZSR.E_1064:D00780:73:HLVCNBCXX:1:1105:3924:30867 2:N:0:ATCTCG
GGAATATTGCACAATGGGCGCAAGCCTGATGCAGCCATGCCGCGTGTGTGAAGAAGGCCT
TCGGGTTGTAAAGCACTTTCAGTCGTGAGGAAGGTGGTGTAGTTAATAGCTGCATTATTT
GACGTTAG
>ZSR.E_1065:D00780:73:HLVCNBCXX:1:1105:4840:30990 2:N:0:ATCTCG
GGAATATTGGACAATGGGGGCAACCCTGATCCAGCCATGCCGCGTGTGTGAAGAAGGCCT
TCGGGTTGTAAAGCACTTTCAGTGAGGAAGAAGGCCTGCGGGTTAATAGCCGGCAGGAAG
GACATCAC
>ZSR.E_1066:D00780:73:HLVCNBCXX:1:1105:6345:30757 2:N:0:ATCTCG
GGAATATTGCACAATGGGCGCAAGCCTGATGCAGCCATGCCGCGTGTGTGAAGAAGGCCT
TCGGGTTGTAAAGCACTTTCAGTCGTGAGGAAGGTGGTAGTGTTAATAGCACTATCATTT
G
>ZSR.E_1067:D00780:73:HLVCNBCXX:1:1105:6326:30949 2:N:0:ATCTCG
GGAATATTGCACAATGGGCGCAAGCCTGATGCAGCCATGCCGCGTGTGTGAAGAAGGCCT
TCGGGTTGTAAAGCACTTTCAGTCGTGAGGAAGGTAGTGTAGTTAATAGCTGCATTATTT
G
>ZSR.E_1068:D00780:73:HLVCNBCXX:1:1105:7414:30855 2:N:0:ATCTCG
GGAATATTGCACAATGGGCGCAAGCCTGATGCAGCCATGCCGCGTGTGTGAAGAAGGCCT
TCGGGTTGTAAAGCACTTTCAGTCGTGAGGAAGGTAGTGTAGTTAATAGCTGCATTATTT
GACGTTAG
>ZSR.E_1069:D00780:73:HLVCNBCXX:1:1105:8561:30988 2:N:0:ATCTCG
GGAATATTGCACAATGGGCGCAAGCCTGATGCAGCCATGCCGCGTGTGTGAAGAAGGCCT
TCGGGTTGTAAAGCACTTTCAGCGAGGAGGAAGGGTTAGTAGTTAATACCTGCTAGCTTT
G
>ZSR.E_1070:D00780:73:HLVCNBCXX:1:1105:10104:30796 2:N:0:ATCTCG
GGAATATTGCACAATGGGCGCAAGCCTGATGCAGCCATGCCGCGTGTGTGAAGAAGGCCT
TCGGGTTGTAAAGCACTTTCAGTCGTGAGGAAGGTAGTGTAGTTAATAGCTGCATTACTT
GACGTTAGCGAC
>ZSR.E_1071:D00780:73:HLVCNBCXX:1:1105:10155:30813 2:N:0:ATCTCG
GGAATATTGCACAATGGGCGCAAGCCTGATGCAGCCATGCCGCGTGTATGAAGAAGGCCT
TCGGGTTGTAAAGTACTTTCAGCAGTGAGGAAGGGATGTACGTTAATAGCGTGCATTTTT
GACGTTAG
>ZSR.E_1072:D00780:73:HLVCNBCXX:1:1105:10127:30911 2:N:0:ATCTCG
GGAATATTGCACAATGGGCGCAAGCCTGATGCAGCCATGCCGCGTGTGTGAAGAAGGCCT
TCGGGTTGTAAAGCACTTTCAGTCGTGAGGAAGGTAGTGTAGTTAATAGCTGCATTACTT
GACGTTAGCGACA
>ZSR.E_1073:D00780:73:HLVCNBCXX:1:1105:10903:30927 2:N:0:ATCTCG
GGAATATTGCACAATGGGCGCAAGCCTGATGCAGCCATGCCGCGTGTGTGAAGAAGGCCT
TCGGGTTGTAAAGCACTTTCAGTCGTGAGGAAGGTAGTGTAGTTAATAGCTGCATTATTT
GACGTT
>ZSR.E_1074:D00780:73:HLVCNBCXX:1:1105:12915:30853 2:N:0:ATCTCG
GGAATATTGCACAATGGGCGCAAGCCTGATGCAGCCATGCCGCGTGTGTGAAGAAGGCCT
TCGGGTTGTAAAGCACTTTCAGTCGTGAGGAAGGTGGTGTAGTTAATAGCTGCATTATTT
GACGTTAGCGACAGAA
>ZSR.E_1075:D00780:73:HLVCNBCXX:1:1105:15073:30923 2:N:0:ATCTCG
GGAATATTGCACAATGGGCGCAAGCCTGATGCAGCCATGCCGCGTGTGTGAAGAAGGCCT
TCGGGTTGTAAAGCACTTTCAGTCGTGAGGAAGGTAGTGTAGTTAATAGCTGCATTATTT
GACGTT
>ZSR.E_1076:D00780:73:HLVCNBCXX:1:1105:17184:30803 2:N:0:ATCTCG
GGAATATTGCACAATGGGCGCAAGCCTGATGCAGCCATGCCGCGTGTGTGAAGAAGGCCT
TCGGGTTGTAAAGCACTTTCAGTCGTGAGGAAGGTGGTAGTGTTAATAGCACTATCATTT
GACGTTAGCGACAGAAG
>ZSR.E_1077:D00780:73:HLVCNBCXX:1:1105:18817:30786 2:N:0:ATCTCG
GGAATATTGCACAATGGGCGCAAGCCTGATGCAGCCATGCCGCGTGTGTGAAGAAGGCCT
TCGGGTTGTAAAGCACTTTCAGTCGTGAGGAAGGTAGTGTAGTTAATAGCTGCATTATTT
GACGTTAACAACA
>ZSR.E_1078:D00780:73:HLVCNBCXX:1:1105:1330:31025 2:N:0:ATCTCG
GGAATATTGGACAATGGGCGAAAGCCTGATCCAGCAATGCCATGTGTGTGAAGAAGGCTC
TAGGGTTGTAAAGCACTTTAGTTGGGGAGGAAAGCTTATGAGTTAATAGCTCATGAGAAG
GACGTTACCCAAAGAATAAGGACCGGCTAAC
>ZSR.E_1079:D00780:73:HLVCNBCXX:1:1105:1953:31241 2:N:0:ATCTCG
GGAATATTGCACAATGGGCGCAAGCCTGATGCAGCCATGCCGCGTGTGTGAAGAAGGCCT
TCGGGTTGTAAAGCACTTTCAGTCGTGAGGAAGGTAGTGTAGTTAATAGCTGCA
>ZSR.E_1080:D00780:73:HLVCNBCXX:1:1105:6954:31134 2:N:0:ATCTCG
GGAATATTGCACAATGGGGGAAACCCTGATGCAGCCATGCCGCGTGTGTGAAGAAGGCCT
TCGGGTTGTAAAGCACTTTCAGTTGTGAGGAAAAGTTAGTAGTTAATACCTGCTAGCCGT
GACGTTAACAACAG
>ZSR.E_1081:D00780:73:HLVCNBCXX:1:1105:9601:31030 2:N:0:ATCTCG
GGAATATTGCACAATGGGCGCAAGCCTGATGCAGCCATGCCGCGTGTGTGAAGAAGGCCT
TCGGGTTGTAAAGCACTTTCAGTCGTGAGGAAGGTAGTGTAGTTAATAGCTGCATTACTT
GACGT
>ZSR.E_1082:D00780:73:HLVCNBCXX:1:1105:12399:31022 2:N:0:ATCTCG
GGAATTTTGGACAATGGGGGAAACCCTGATCCAGCCATCCCGCGTGAGTGAAGAAGGCCT
TCGGGTTGTAAAGCTCTTTCGAAAGTGAAGAAAACTTATTTCGTAATATGTTAT
>ZSR.E_1083:D00780:73:HLVCNBCXX:1:1105:12742:31178 2:N:0:ATCTCG
GGAATATTGCACAATGGGCGCAAGCCTGATGCAGCCATGCCGCGTGTGTGAAGAAGGCCT
TCGGGTTGTAAAGCACTTTCAGTCGTGAGGAAGGTAGTGTAGTTAATAGCTGCATTACTT
GACGTT
>ZSR.E_1084:D00780:73:HLVCNBCXX:1:1105:13704:31059 2:N:0:ATCTCG
GGAATATTGCACAATGGGCGCAAGCCTGATGCAGCCATGCCGCGTGTGTGAAGAAGGCCT
TCGGGTTGTAAAGCACTTTCAGTCGTGAGGAAGGTGGTAGTGTTAATAGCACTATCATTT
GACGTT
>ZSR.E_1085:D00780:73:HLVCNBCXX:1:1105:14774:31197 2:N:0:ATCTCG
GGAATATTGCACAATGGGCGCAAGCCTGATGCAGCCATGCCGCGTGTGTGAAGAAGGCCT
TCGGGTTGTAAAGCACTTTCAGTCGTGAGGAAGGTAGTGTAGTTAATAGCTGCATTATTT
GACGTT
>ZSR.E_1086:D00780:73:HLVCNBCXX:1:1105:17389:31090 2:N:0:ATCTCG
GGAATATTGCACAATGGGCGCAAGCCTGATGCAGCCATGCCGCGTGTGTGAAGAAGGCCT
TCGGGTTGTAAAGCACTTTCAGTCGTGAGGAAGGTGGTAGTGTTAATAGCACTATCATTT
G
>ZSR.E_1087:D00780:73:HLVCNBCXX:1:1105:19259:31196 2:N:0:ATCTCG
GGAATATTGCACAATGGGCGCAAGCCTGATGCAGCCATGCCGCGTGTGTGAAGAAGGCCT
TCGGGTTGTAAAGCACTTTCAGTCGTGAGGAAGGTAGTGTAGTTAATAGCTGCATTATTT
GACGTT
>ZSR.E_1088:D00780:73:HLVCNBCXX:1:1105:1592:31397 2:N:0:ATCTCG
GGAATATTGCACAATGGGCGCAAGCCTGATGCAGCCATGCCGCGTGTGTGAAGAAGGCCT
TCGGGTTGTAAAGCACTTTCAGTCGTGAGGAAGGTGGTAGTGTTAATAGCACTATCATTT
GACGTTAG
>ZSR.E_1089:D00780:73:HLVCNBCXX:1:1105:1809:31418 2:N:0:ATCTCG
GGAATATTGCACAATGGGCGCAAGCCTGATGCAGCCATGCCGCGTGTGTGAAGAAGGCCT
TCGGGTTGTAAAGCACTTTCAGCGAGGAGGAAGGGTTAGTAGTTAATACCTGCTAGCTTT
GACGTT
>ZSR.E_1090:D00780:73:HLVCNBCXX:1:1105:2349:31439 2:N:0:ATCTCG
GGAATATTGCACAATGGGCGCAAGCCTGATGCAGCCATGCCGCGTGTGTGAAGAAGGCCT
TCGGGTTGTAAAGCACTTTCAGTCGTGAGGAAGGTGGTAGTGTTAATAGCACTATCATTT
GACGTTAGCGACAGAAG
>ZSR.E_1091:D00780:73:HLVCNBCXX:1:1105:5503:31417 2:N:0:ATCTCG
GGAATATTGCACAATGGGCGCAAGCCTGATGCAGCCATGCCGCGTGTGTGAAGAAGGCCT
TCGGGTTGTAAAGCACTTTCAGTCGTGAGGAAGGTGGTGTAGTTAATAGCTGCATTATTT
GACGTTAGCGACAGAAGAAGCACCGGCT
>ZSR.E_1092:D00780:73:HLVCNBCXX:1:1105:6336:31286 2:N:0:ATCTCG
GGAATATTGCACAATGGGCGCAAGCCTGATGCAGCCATGCCGCGTGTGTGAAGAAGGCCT
TCGGGTTGTAAAGCACTTTCAGTCGTGAGGAAGGTAGTGTAGTTAATAGCTGCATTATTT
GACGTT
>ZSR.E_1093:D00780:73:HLVCNBCXX:1:1105:8013:31388 2:N:0:ATCTCG
GGAATATTGCACAATGGGCGCAAGCCTGATGCAGCCATGCCGCGTGTGTGAAGAAGGCCT
TCGGGTTGTAAAGCACTTTCAGTCGTGAGGAAGGTAGTGTAGTTAATAGCTGCATTATTT
>ZSR.E_1094:D00780:73:HLVCNBCXX:1:1105:11349:31321 2:N:0:ATCTCG
GGAATATTGCACAATGGGCGAAAGCCTGATGCAGCCATGCCGCGTGTGTGAAGAAGGCTC
TAGGGTTGTAAAGCACTTTCAGTAGGGAGGAAAGGTTGAAGGTTAATACCCTTTGGTTGT
GACGTT
>ZSR.E_1095:D00780:73:HLVCNBCXX:1:1105:11590:31333 2:N:0:ATCTCG
GGAATATTGCACAATGGGGGAAACCCTGATGCAGCAACGCCGCGTGGAGGATGACACATT
TCGGTGCGTAAACTCCTTTTATATAGGAAGATAATGACGGTA
>ZSR.E_1096:D00780:73:HLVCNBCXX:1:1105:12249:31487 2:N:0:ATCTCG
GGAATATTGCACAATGGGGGGAACCCTGATGCAGCCATGCCGCGTGTGTGAAGAAGGCCT
TCGGGTTGTAAAGCACTTTCAGTTGTGAGGAAAAGTTAGTAGTTAATACCT
>ZSR.E_1097:D00780:73:HLVCNBCXX:1:1105:18652:31380 2:N:0:ATCTCG
GGAATATTGCACAATGGGCGCAAGCCTGATGCAGCCATGCCGCGTGTGTGAAGAAGGCCT
TCGGGTTGTAAAGCACTTTCAGTCGTGAGGAAGGTAGTGTAGTTAATAGCTGCATTATTT
GACGTT
>ZSR.E_1098:D00780:73:HLVCNBCXX:1:1105:18767:31451 2:N:0:ATCTCG
GGAATATTGCACAATGGGCGCAAGCCTGATGCAGCCATGCCGCGTGTGTGAAGAAGGCCT
TCGGGTTGTAAAGCACTTTCAGTGGTGAGGAAGGTCAGTAAGTTAATAGCTTGCTGAATT
GACGTTAG
>ZSR.E_1099:D00780:73:HLVCNBCXX:1:1105:4007:31514 2:N:0:ATCTCG
GGAATATTGCACAATGGGCGCAAGCCTGATGCAGCCATGCCGCGTGTGTGAAGAAGGCCT
TCGGGTTGTAAAGCACTTTCAGTCGTGAGGAAGGTAGTGTAGTTAATAGCTGCA
>ZSR.E_1100:D00780:73:HLVCNBCXX:1:1105:6069:31673 2:N:0:ATCTCG
GGAATATTGCACAATGGGCGCAAGCCTGATGCAGCCATGCCGCGTGTGTGAAGAAGGCCT
TCGGGTTGTAAAGCTCTTTCGAAAGTGAAGAAAACTTATTTCGTAATATGTTATAAGTAT
GACGGTAACTTTAGAA
>ZSR.E_1101:D00780:73:HLVCNBCXX:1:1105:9214:31503 2:N:0:ATCTCG
GGAATATTGCACAATGGGCGCAAGCCTGATGCAGCCATGCCGCGTGTGTGAAGAAGGCCT
TCGGGTTGTAAAGCACTTTCAGTCGTGAGGAAGGTAGTGTAGTTAATAGCTGCATTATTT
GACGTT
>ZSR.E_1102:D00780:73:HLVCNBCXX:1:1105:11795:31514 2:N:0:ATCTCG
GGAATATTGGACAATGGGGGCAACCCTGATCCAGCCATGCCGCGTGTGTGAAGAAGGCCT
TAGGGTTGTAAAGCACTTTCAATTGGGAAGAAAAGCTGATGCTTAATACGTATCAGCCCT
GACATTACCTTTAGAAGAAGCAC
>ZSR.E_1103:D00780:73:HLVCNBCXX:1:1105:13441:31613 2:N:0:ATCTCG
GGAATATTGCACAATGGGCGCAAGCCTGATGCAGCCATGCCGCGTGTGTGAAGAAGGCCT
TCGGGTTGTAAAGCACTTTCAGTCGTGAGGAAGGTAGTGTAGTTAATAGCTGCATTATTT
GACGTT
>ZSR.E_1104:D00780:73:HLVCNBCXX:1:1105:15491:31512 2:N:0:ATCTCG
GGAATATTGCACAATGGGCGCAAGCCTGATGCAGCCATGCCGCGTGTGTGAAGAAGGCCT
TCGGGTTGTAAAGCACTTTCAGTCGTGAGGAAGGTGGTAGTGTTAATAGCACTATCATTT
GACGTTAGCGACAGA
>ZSR.E_1105:D00780:73:HLVCNBCXX:1:1105:15596:31510 2:N:0:ATCTCG
GGAATATTGCACAATGGGCGCAAGCCTGATGCAGCCATGCCGCGTGTGTGAAGAAGGCCT
TCGGGTTGTAAAGCACTTTCAGTCGTGAGGAAGGTGGTAGTGTTAATAGCACTATCATTT
G
>ZSR.E_1106:D00780:73:HLVCNBCXX:1:1105:15644:31638 2:N:0:ATCTCG
GGAATATTGCACAATGGGCGCAAGCCTGATGCAGCCATGCCGCGTGTGTGAAGAAGGCCT
TCGGGTTGTAAAGCACTTTCAGTCGTGAGGAAGGTGGTAGTGTTAATAGCACTATCATTT
GACGTT
>ZSR.E_1107:D00780:73:HLVCNBCXX:1:1105:19082:31648 2:N:0:ATCTCG
GGAATATTGCACAATGGGCGCAAGCCTGATGCAGCCATGCCGCGTGTGTGAAGAAGGCTC
TAGGGTTGTAAAGCACTTTCAGCAGTGAGGAAAGCTTGTTGGTTAATACCCATCAAGTGT
G
>ZSR.E_1108:D00780:73:HLVCNBCXX:1:1105:20145:31737 2:N:0:ATCTCG
GGAATATTGCACAATGGGCGCAAGCCTGATGCAGCCATGCCGCGTGTGTGAAGAAGGCCT
TCGGGTTGTAAAGCACTTTCAGTCGTGAGGAAGGTGGTAGTGTTAATAGCACTATCATTT
GACGTT
>ZSR.E_1109:D00780:73:HLVCNBCXX:1:1105:7872:31995 2:N:0:ATCTCG
GGAATATTGCACAATGGGCGCAAGCCTGATGCAGCCATGCCGCGTGTGTGAAGAAGGCCT
TCGGGTTGTAAAGCACTTTCAGTCGTGAGGAAGGTAGTGTAGTTAATAGCTGCATTATTT
GACGTT
>ZSR.E_1110:D00780:73:HLVCNBCXX:1:1105:17106:31964 2:N:0:ATCTCG
GGAATATTGCACAATGGGCGCAAGCCTGATGCAGCCATGCCGCGTGTGTGAAGAAGGCCT
TCGGGTTGTAAAGCACTTTCAGTCGTGAGGAAGGTGGTAGTGTTAATAGCACTATCATTT
G
>ZSR.E_1111:D00780:73:HLVCNBCXX:1:1105:17213:31991 2:N:0:ATCTCG
GGAATATTGCACAATGGGGGGAACCCTGATGCAGCCATGCCGCGTGTGTGAAGAAGGCCT
TCGGGTTGTAAAGCACTTTCAGTTGTGAGGAAAAGTTAGTAGTTAATACCTGCTAGCCGT
G
>ZSR.E_1112:D00780:73:HLVCNBCXX:1:1105:17364:31904 2:N:0:ATCTCG
GGAATATTGCACAATGGGCGCAAGCCTGATGCAGCCATGCCGCGTGTGTGAAGAAGGCCT
TCGGGTTGTAAAGCACTTTCAGTCGTGAGGAAGGTGGTGTAGTTAATAGCTGCATTATTT
G
>ZSR.E_1113:D00780:73:HLVCNBCXX:1:1105:17930:31818 2:N:0:ATCTCG
GGAATATTGCACAATGGGCGCAAGCCTGATGCAGCCATGCCGCGTGTGTGAAGAAGGCCT
TCGGGTTGTAAAGCACTTTCAGTCGTGAGGAAGGTGGTGTAGTTAATAGCTGCATTATTT
G
>ZSR.E_1114:D00780:73:HLVCNBCXX:1:1105:19061:31935 2:N:0:ATCTCG
GGAATATTGCACAATGGGCGCAAGCCTGATGCAGCCATGCCGCGTGTGTGAAGAAGGCCT
TCGGGTTGTAAAGCACTTTCAGTCGTGAGGAAGGTGGTAGTGTTAATAGCACTATCATTT
GACGTT
>ZSR.E_1115:D00780:73:HLVCNBCXX:1:1105:20320:31882 2:N:0:ATCTCG
GGAATATTGCACAATGGGCGCAAGCCTGATGCAGCCATGCCGCGTGTGTGAAGAAGGCCT
TCGGGTTGTAAAGCACTTTCAGTCGTGAGGAAGGTAGTGTAGTTAATAGCTGCATTACTT
GACGTTAGCGACAGAAGAAGCACCGG
>ZSR.E_1116:D00780:73:HLVCNBCXX:1:1105:3200:32096 2:N:0:ATCTCG
GGAATATTGCACAATGGGCGCAAGCCTGATGCAGCCATGCCGCGTGTGTGAAGAAGGCCT
TCGGGTTGTAAAGCACTTTCAGTCGTGAGGAAGGTAGTGTAGTTAATAGCTGCATTACTT
GACGTTAGCGACAGAA
>ZSR.E_1117:D00780:73:HLVCNBCXX:1:1105:4611:32197 2:N:0:ATCTCG
GGAATATTGCACAATGGAGGAAACTCTGATGCAGCAACGCCGCGTGGAGGATGACACTTT
TCGGAGCGTAAACTCCTTTTATATAGGAAGATAATGACGGTACTATATGAATAAGCACCG
GCTAACTCCGTGCCAGCAG
>ZSR.E_1118:D00780:73:HLVCNBCXX:1:1105:7152:32056 2:N:0:ATCTCG
GGAATATTGCACAATGGGCGCAAGCCTGATGCAGCCATGCCGCGTGTGTGAAGAAGGCCT
TCGGGTTGTAAAGCACTTTCAGTCGTGAGGAAGGTAGTGTAGTTAATAGCTACATTATTT
GACGTT
>ZSR.E_1119:D00780:73:HLVCNBCXX:1:1105:8843:32229 2:N:0:ATCTCG
GGAATATTGCACAATGGGCGCAAGCCTGATGCAGCCATGCCGCGTGTGTGAAGAAGGCCT
TCGGGTTGTAAAGCACTTTCAGTCGTGAGGAAGGTAGTGTAGTTAATAGCTGCATTATTT
GACGT
>ZSR.E_1120:D00780:73:HLVCNBCXX:1:1105:14311:32116 2:N:0:ATCTCG
GGAATATTGCACAATGGGCGCAAGCCTGATGCAGCCATGCCGCGTGTGTGAAGAAGGCCT
TCGGGTTGTAAAGCACTTTCAGTCGTGAGGAAGGTAGTGTAGTTAATAGCTGCATTATTT
GACGTT
>ZSR.E_1121:D00780:73:HLVCNBCXX:1:1105:5115:32281 2:N:0:ATCTCG
GGAATATTGCACAATGGGGGAAACCCTGATGCAGCCATGCCGCGTGTGTGAAGAAGGCCT
TCGGGTTGTAAAGCACTTTCAGTTGTGAGGAAAAGTTAGTAGTTAATACCTGCTAGCCGT
GACGTTAACAACAG
>ZSR.E_1122:D00780:73:HLVCNBCXX:1:1105:5313:32445 2:N:0:ATCTCG
GGAATATTGCACAATGGGCGCAAGCCTGATGCAGCCATGCCGCGTGTGTGAAGAAGGCCT
TCGGGTTGTAAAGCACTTTCAGTCGTGAGGAAGGTGGTGTAGTTAATAGCTGCATTATTT
GACGTTAG
>ZSR.E_1123:D00780:73:HLVCNBCXX:1:1105:5410:32456 2:N:0:ATCTCG
GGAATATTGGACAATGGGCGCAAGCCTGATCCAGCCATGCCGCGTGTGTGAAGAAGGCTT
TCGGGTTGTAAAGCACTTTCAGTCGGGAGGAAGGCTGCCTAGTTAATACCTAGGTAGATT
GACGTTACCGACAGAAGA
>ZSR.E_1124:D00780:73:HLVCNBCXX:1:1105:10173:32401 2:N:0:ATCTCG
GGAATATTGCACAATGGGCGCAAGCCTGATGCAGCCATGCCGCGTGTGTGAAGAAGGCCT
TCGGGTTGTAAAGCACTTTCAGTCGTGAGGAAGGTGGTGTAGTTAATAGCTGCATTATTT
GACGTTAGCGACAGAAGAAGCAC
>ZSR.E_1125:D00780:73:HLVCNBCXX:1:1105:10834:32329 2:N:0:ATCTCG
GGAATATTGCACAATGGGCGCAAGCCTGATGCAGCCATGCCGCGTGTGTGAAGAAGGCTC
TAGGGTTGTAAAGCACTTTCAGCAGTGAGGAAAGCTTGTTGGTTAATACCCATCAAGTGT
>ZSR.E_1126:D00780:73:HLVCNBCXX:1:1105:10839:32366 2:N:0:ATCTCG
GGAATATTGCACAATGGGCGCAAGCCTGATGCAGCCATGCCGCGTGTGTGAAGAAGGCTC
TAGGGTTGTAAAGCACTTTCAGCAGTGAGGAAAGCTTGTTGGTTAATAGCCATCAAGTGT
GACGTT
>ZSR.E_1127:D00780:73:HLVCNBCXX:1:1105:13289:32365 2:N:0:ATCTCG
GGAATATTGCACAATGGGCGCAAGCCTGATGCAGCCATGCCGCGTGTGTGAAGAAGGCCT
TCGGGTTGTAAAGCACTTTCAGTCGTGAGGAAGGTAGTGTAGTTAATAGCTGCATTATTT
GACGTT
>ZSR.E_1128:D00780:73:HLVCNBCXX:1:1105:16769:32380 2:N:0:ATCTCG
GGAATATTGCACAATGGGCGCAAGCCTGATGCAGCCATGCCGCGTGTGTGAAGAAGGCCT
TCGGGTTGTAAAGCACTTTCAGTCGTGAGGAAGGTGGTAGTGTTAATAGCACTATCATTT
GACGTTAGC
>ZSR.E_1129:D00780:73:HLVCNBCXX:1:1105:17760:32268 2:N:0:ATCTCG
GGAATATTGCACAATGGGCGCAAGCCTGATGCAGCCATGCCGCGTGTGTGAAGAAGGCTC
TAGGGTTGTAAAGCACTTTCAGCAGTGAGGAAAGCTTGTTGGTTAATAGCCATCAAGTGT
G
>ZSR.E_1130:D00780:73:HLVCNBCXX:1:1105:19858:32340 2:N:0:ATCTCG
GGAATATTGCACAATGGGGGAAACCCTGATGCAGCCATGCCGCGTGTGTGAAGAAGGCCT
TCGGGTTGTAAAGCACTTTCAGTTGTGAGGAAAAGTTAGTAGTTAATACCTGCTAGCCGT
G
>ZSR.E_1131:D00780:73:HLVCNBCXX:1:1105:20865:32335 2:N:0:ATCTCG
GGAATATTGCACAATGGGCGCAAGCCTGATGCAGCCATGCCGCGTGTGTGAAGAAGGCCT
TCGGGTTGTAAAGCACTTTCAGTCGTGAGGAAGGTGGTGTAGTTAATAGCTGCATTATTT
GACGTTAG
>ZSR.E_1132:D00780:73:HLVCNBCXX:1:1105:2641:32614 2:N:0:ATCTCG
GGAATATTGCACAATGGGCGCAAGCCTGATGCAGCCATGCCGCGTGTGTGAAGAAGGCCT
TCGGGTTGTAAAGCACTTTCAGTCAGGAGGAAAGGTTAGTAGTTAATACCTGCTAGCTGT
GACGTTACT
>ZSR.E_1133:D00780:73:HLVCNBCXX:1:1105:2962:32663 2:N:0:ATCTCG
GGAATATTGCACAATGGGCGCAAGCCTGATGCAGCCATGCCGCGTGTGTGAAGAAGGCCT
TCGGGTTGTAAAGCACTTTCAGTCGTGAGGAAGGTGGTAGTGTTAATAGCACTATCATTT
GACGTTAGCGACAGAAG
>ZSR.E_1134:D00780:73:HLVCNBCXX:1:1105:3215:32515 2:N:0:ATCTCG
GGAATATTGCACAATGGGCGCAAGCCTGATGCAGCCATGCCGCGTGTGTGAAGAAGGCCT
TCGGGTTGTAAAGCATTTTCAGTCGTGAGGAAGGTGGTAGTGTTAATAGCACTATCAT
>ZSR.E_1135:D00780:73:HLVCNBCXX:1:1105:5523:32553 2:N:0:ATCTCG
GGAATATTGCACAATGGGCGCAAGCCTGATGCAGCCATGCCGCGTGTGTGAAGAAGGCCT
TCGGGTTGTAAAGCACTTTCAGTCGTGAGGAAGGTGGTAGTGTTAATAGCACTATCATTT
GACGTTAGCGACAG
>ZSR.E_1136:D00780:73:HLVCNBCXX:1:1105:10756:32603 2:N:0:ATCTCG
GGAATATTGCACAATGGGCGCAAGCCTGATGCAGCCATGCCGCGTGTGTGAAGAAGGCCT
TCGGGTTGTAAAGCACTTTCAGTCGTGAGGAAGGTGGTAGTGTTAATAGCACTA
>ZSR.E_1137:D00780:73:HLVCNBCXX:1:1105:12358:32595 2:N:0:ATCTCG
GGAATATTGCACAATGGGCGCAAGCCTGATGCAGCCATGCCGCGTGTGTGAAGAAGGCCT
TCGGGTTGTAAAGCACTTTCAGTCGTGAGGAAGGTAGTGTAGTTAATAGCTGCATTATTT
GACGTT
>ZSR.E_1138:D00780:73:HLVCNBCXX:1:1105:19800:32553 2:N:0:ATCTCG
GGAATATTGCACAATGGGCGCAAGCCTGATGCAGCCATGCCGCGTGTGTGAAGAAGGCCT
TCGGGTTGTAAAGCACTTTCAGTCGTGAGGAAGGTGGTAGTGTTAATAGCACTATCATTT
G
>ZSR.E_1139:D00780:73:HLVCNBCXX:1:1105:8288:32753 2:N:0:ATCTCG
GGAATATTGCACAATGGGCGCAAGCCTGATGCAGCCATGCCGCGTGTGTGAAGAAGGCCT
TCGGGTTGTAAAGCACTTTCAGTCGTGAGGAAGGTAGTGTAGTTAATAGCTGCATTATTT
GACGTTAGCGACAG
>ZSR.E_1140:D00780:73:HLVCNBCXX:1:1105:13747:32907 2:N:0:ATCTCG
GGAATATTGCACAATGGGGGAAACCCTGATGCAGCCATGCCGCGTGTGTGAAGAAGGCCT
TCGGGTTGTAAAGCACTTTCAGTTGTGAGGAAAAGTTAGTAGTTAATACCTGCTAGCCGT
G
>ZSR.E_1141:D00780:73:HLVCNBCXX:1:1105:16822:32999 2:N:0:ATCTCG
GGAATATTGCACAATGGGCGCAAGCCTGATGCAGCCATGCCGCGTGTATGAAGAAGGCCT
TCGGGTTGTAAAGTACTTTCAGCAGTGAGGAAGGGATGTACGTTAATAGC
>ZSR.E_1142:D00780:73:HLVCNBCXX:1:1105:18415:32882 2:N:0:ATCTCG
GGAATATTGCACAATGGGCGCAAGCCTGATGCAGCCATGCCGCGTGTGTGAAGAAGGCCT
TCGGGTTGTAAAGCACTTTCAGTCGTGAGGAAGGTAGTGTAGTTAATACCTGCTAGCCGT
G
>ZSR.E_1143:D00780:73:HLVCNBCXX:1:1105:19206:32770 2:N:0:ATCTCG
GGAATATTGCACAATGGGCGCAAGCCTGATGCAGCCATGCCGCGTGTGTGAAGAAGGCCT
TCGGGTTGTAAAGCACTTTCAGTCAGGAGGAAAGGTTAGTAGTTAATACCTGCTAGCTGT
GACGTTACTGACAGAAG
>ZSR.E_1144:D00780:73:HLVCNBCXX:1:1105:19481:32953 2:N:0:ATCTCG
GGAATATTGCACAATGGGCGCAAGCCTGATGCAGCCATGCCGCGTGTGTGAAGAAGGCCT
TCGGGTTGTAAAGCACTTTCAGTCGTGAGGAAGGTGGTAGTGTTAATAGCACTATCATTT
GACGTTAGCGACAGAAGAAGCACCGG
>ZSR.E_1145:D00780:73:HLVCNBCXX:1:1105:2519:33021 2:N:0:ATCTCG
GGAATATTGGACAATGGGGGCAACCCTGATCCAGCCATGCCGCGTGTGTGAAGAAGGCCT
TCGGGTTGTAAAGCACTTTCAGTGAGGAAGAAGGCCTGCGGGTTAATAGCCGGCAGGAAG
GACATCACTCACAGAAGAAGCA
>ZSR.E_1146:D00780:73:HLVCNBCXX:1:1105:3369:33148 2:N:0:ATCTCG
GGAATATTGCACAATGGGCGCAAGCCTGATGCAGCCATGCCGCGTGTGTGAAGAAGGCCT
TCGGGTTGTAAAGCACTTTCAGTCGTGAGGAAGGTGGTAGTGTTAATAGCACTATCATTT
GACGTTAGCGACAGAAGAA
>ZSR.E_1147:D00780:73:HLVCNBCXX:1:1105:12158:33191 2:N:0:ATCTCG
GGAATATTGCACAATGGGCGAAAGCCTGATGCAGCCATGCCGCGTGTGTGAAGAAGGCTC
TAGGGTTGTAAAGCACTTTCAGTAGGGAGGAAAGGTTGAAGGTTAATACCCTTTGGTTGT
GACGTTACCTACAGAAG
>ZSR.E_1148:D00780:73:HLVCNBCXX:1:1105:13496:33077 2:N:0:ATCTCG
GGAATATTGCACAATGGGCGAAAGCCTGATGCAGCCATGCCGCGTGTGTGAAGAAGGCTC
TAGGGTTGTAAAGCACTTTCAGTAGGGAGGAAAGGTTGAAGGTTAATACCCTTTGGTTGT
GACGTT
>ZSR.E_1149:D00780:73:HLVCNBCXX:1:1105:13369:33177 2:N:0:ATCTCG
GGAATATTGCACAATGGGCGCAAGCCTGATGCAGCCATGCCGCGTGTGTGAAGAAGGCCT
TCGGGTTGTAAAGCACTTTCAGTCGTGAGGAAGGTGGTAGTGTTAATAGCACTATCATTT
GACGTT
>ZSR.E_1150:D00780:73:HLVCNBCXX:1:1105:13507:33223 2:N:0:ATCTCG
GGAATATTGCACAATGGGCGCAAGCCTGATGCAGCCATGCCGCGTGTGTGAAGAAGGCCT
TCGGGTTGTAAAGCACTTTCAGTCGTGAGGAAGGTGGTAGTGTTAATAGCACTATCATTT
GACGTTAGCGACAG
>ZSR.E_1151:D00780:73:HLVCNBCXX:1:1105:13779:33018 2:N:0:ATCTCG
GGAATATTGCACAATGGGCGCAAGCCTGATGCAGCCATGCCGCGTGTGTGAAGAAGGCCT
TCGGGTTGTAAAGCACTTTCAGTCGTGAGGAAGGTGGTGTAGTTAATAGCTGCATTATTT
GACGTT
>ZSR.E_1152:D00780:73:HLVCNBCXX:1:1105:14458:33131 2:N:0:ATCTCG
GGAATATTGCACAATGGGCGCAAGCCTGATGCAGCCATGCCGCGTGTGTGAAGAAGGCCT
TCGGGTTGTAAAGCACTTTCAGTCGTGAGGAAGGTGGTAGTGTTAATAGCACTATCATTT
GAC
>ZSR.E_1153:D00780:73:HLVCNBCXX:1:1105:17909:33044 2:N:0:ATCTCG
GGAATATTGCACAATGGGCGCAAGCCTGATGCAGCCATGCCGCGTGTGTGAAGAAGGCCT
TCGGGTTGTAAAGCACTTTCAGTCGTGAGGAAGGTAGTGTAGTTAATAGCTGCATTATTT
GACGTT
>ZSR.E_1154:D00780:73:HLVCNBCXX:1:1105:18594:33035 2:N:0:ATCTCG
GGAATATTGCACAATGGGGGAAACCCTGATGCAGCCATGCCGCGTGTGTGAAGAAGGCCT
TCGGGTTGTAAAGCACTTTCAGTTGTGAGGAAAAGTTAGTAGTTAATACCTGCTAGCCGT
GACGTTAA
>ZSR.E_1155:D00780:73:HLVCNBCXX:1:1105:18779:33153 2:N:0:ATCTCG
GGAATATTGCACAATGGGCGCAAGCCTGATGCAGCCATGCCGCGTGTGTGAAGAAGGCCT
TCGGGTTGTAAAGCACTTTCAGTCGTGAGGAAGGTGGTAGTGTTAATAGCACTATCATTT
GACGTTAGCGACAGAAG
>ZSR.E_1156:D00780:73:HLVCNBCXX:1:1105:1798:33384 2:N:0:ATCTCG
GGAATATTGCACAATGGGCGCAAGCCTGATGCAGCCATGCCGCGTGTGTGAAGAAGGCCT
TCGGGTTGTAAAGCACTTTCAGTCGTGAGGAAGGTGGTAGTGTTAATAGCACTATCATTT
GACGTTAGCGACAG
>ZSR.E_1157:D00780:73:HLVCNBCXX:1:1105:4122:33317 2:N:0:ATCTCG
GGAATATTGCACAATGGGCGCAAGCCTGATGCAGCCATGCCGCGTGTGTGAAGAAGGCCT
TCGGGTTGTAAAGCACTTTCAGTCGTGAGGAAGGTAGTGTAGTTAATAGCTGCATTATTT
GACGTTAGTGACAG
>ZSR.E_1158:D00780:73:HLVCNBCXX:1:1105:6666:33303 2:N:0:ATCTCG
GGAATATTGCACAATGGGCGCAAGCCTGATGCAGCCATGCCGCGTGTGTGAAGAAGGCCT
TCGGGTTGTAAAGCACTTTCAGTCGTGAGGAAGGTGGTAGTGTTAATAGC
>ZSR.E_1159:D00780:73:HLVCNBCXX:1:1105:8351:33500 2:N:0:ATCTCG
GGAATATTGCACAATGGGCGCAAGCCTGATGCAGCCATGCCGCGTGTGTGAAGAAGGCCT
TCGGGTTGTAAAGCACTTTCAGTCGTGAGGAAGGTGGTAGTGTTAATAGCACTATCATTT
GACGTT
>ZSR.E_1160:D00780:73:HLVCNBCXX:1:1105:10529:33483 2:N:0:ATCTCG
GGAATATTGCACAATGGGCGCAAGCCTGATGCAGCCATGCCGCGTGTGTGAAGAAGGCCT
TCGGGTTGTAAAGCACTTTCAGTCGTGAGGAAGGTAGTGTAGTTAATAGCTGCATTATTT
GACGTTAGCGACAGAA
>ZSR.E_1161:D00780:73:HLVCNBCXX:1:1105:17488:33464 2:N:0:ATCTCG
GGAATATTGCACAATGGGCGCAAGCCTGATGCAGCCATGCCGCGTGTGTGAAGAAGGCCT
TCGGGTTGTAAAGCACTTTCAGTCGTGAGGAAGGTGGTAGTGTTAATAGCACTATCATTT
GACGTTAGCGACAGAAGAAGCA
>ZSR.E_1162:D00780:73:HLVCNBCXX:1:1105:20744:33465 2:N:0:ATCTCG
GGAATATTGCACAATGGGCGCAAGCCTGATGCAGCCATGCCGCGTGTGTGAAGAAGGCCT
TCGGGTTGTAAAGCACTTTCAGTCGTGAGGAAGGTAGTGTAGTTAATAGCTGCATTACTT
GACGTTAGCGACAGAAGAAGCACC
>ZSR.E_1163:D00780:73:HLVCNBCXX:1:1105:1476:33600 2:N:0:ATCTCG
GGAATATTGCACAATGGGCGCAAGCCTGATGCAGCCATGCCGCGTGTGTGAAGAAGGCCT
TCGGGTTGTAAAGCACTTTCAGTCGTGAGGAAGGTAGTGTAGTTAATAGCTGCATTATTT
GACGTTAGCGACAGAAGAAGCACCGGCT
>ZSR.E_1164:D00780:73:HLVCNBCXX:1:1105:2169:33737 2:N:0:ATCTCG
GGAATATTGCACAATGGGCGCAAGCCTGATGCAGCCATGCCGCGTGTGTGAAGAAGGCCT
TCGGGTTGTAAAGCACTTTCAGTCGTGAGGAAGGTGGTGTAGTTAATAGCTGCATTATTT
GACGTTAGCGACA
>ZSR.E_1165:D00780:73:HLVCNBCXX:1:1105:5125:33661 2:N:0:ATCTCG
GGAATATTGCACAATGGGCGCAAGCCTGATGCAGCCATGCCGCGTGTGTGAAGAAGGCCT
TCGGGTTGTAAAGCACTTTCAGTCGTGAGGAAGGTGGTAGTGTTAATAGCACTATCATTT
GACGTTAGC
>ZSR.E_1166:D00780:73:HLVCNBCXX:1:1105:8887:33513 2:N:0:ATCTCG
GGAATATTGCACAATGGGGGGAACCCTGATGCAGCCATGCCGCGTGTGTGAAGAAGGCCT
TCGGGTTGTAAAGCACTTTCAGTGATGAGGAAAGCTTAGTGGTTAATACCCGCTAAGTGT
G
>ZSR.E_1167:D00780:73:HLVCNBCXX:1:1105:10016:33544 2:N:0:ATCTCG
GGAATATTGCACAATGGGGGAAACCCTGATGCAGCCATGCCGCGTGTGTGAAGAAGGCCT
TCGGGTTGTAAAGCACTTTCAGTTGTGAGGAAAAGTTAGTAGTTAATACCTGCTAGCCGT
GACGTTAACAACAGAA
>ZSR.E_1168:D00780:73:HLVCNBCXX:1:1105:11199:33680 2:N:0:ATCTCG
GGAATATTGCACAATGGGGGAAACCCTGATGCAGCCATGCCGCGTGTGTGAAGAAGGCCT
TCGGGTTGTAAAGCACTTTCAGTTGTGAGGAAAAGTTAGTAGTTAATACCTGCTAGCCGT
GACGTTAACAACAGAAG
>ZSR.E_1169:D00780:73:HLVCNBCXX:1:1105:11825:33672 2:N:0:ATCTCG
GGAATATTGCACAATGGGCGCAAGCCTGATGCAGCCATGCCGCGTGTGTGAAGAAGGCCT
TCGGGTTGTAAAGCACTTTCAGTCGTGAGGAAGGTAGTGTAGTTAATAGCTGCATTATTT
GACGTT
>ZSR.E_1170:D00780:73:HLVCNBCXX:1:1105:13006:33725 2:N:0:ATCTCG
GGAATATTGCACAATGGGCGCAAGCCTGATGCAGCCATGCCGCGTGTGTGAAGAAGGCTC
TAGGGTTGTAAAGCACTTTCAGCAGTGAGGAAAGCTTGTTGGTTAATACCCATCAAGTGT
GACGTT
>ZSR.E_1171:D00780:73:HLVCNBCXX:1:1105:14778:33605 2:N:0:ATCTCG
GGAATATTGCACAATGGGCGCAAGCCTGATGCAGCCATGCCGCGTGTGTGAAGAAGGCCT
TCGGGTTGTAAAGCACTTTCAGTCGTGAGGAAGGTAGTGTAGTTAATAGCTGCATTATTT
GACGTTAGCGACA
>ZSR.E_1172:D00780:73:HLVCNBCXX:1:1105:15534:33599 2:N:0:ATCTCG
GGAATATTGCACAATGGGCGCAAGCCTGATGCAGCCATGCCGCGTGTGTGAAGAAGGCCT
TCGGGTTGTAAAGCACTTTCAGTCGTGAGGAAGGTAGTGTAGTTAATAGCTGCATTATTT
GACGTTAGTGACAG
>ZSR.E_1173:D00780:73:HLVCNBCXX:1:1105:16511:33715 2:N:0:ATCTCG
GGAATATTGCACAATGGGCGCAAGCCTGATGCAGCCATGCCGCGTGTGTGAAGAAGGCCT
TCGGGTTGTAAAGCACTTTCAGTCGTGAGGAAGGTGGTGTAGTTAATAGCTGCATTATTT
GACGTTGGCGACAGAAG
>ZSR.E_1174:D00780:73:HLVCNBCXX:1:1105:17064:33684 2:N:0:ATCTCG
GGAATATTGCACAATGGGCGAAAGCCTGATGCAGCAATGCCGCGTGGAGGATGACGCATC
TAGGTGTGTAAACTCCTTTTATATGAGAAGATAATGACGGTATCATATGAATAAGCACCG
GCTAAC
>ZSR.E_1175:D00780:73:HLVCNBCXX:1:1105:17979:33649 2:N:0:ATCTCG
GGAATATTGCACAATGGGCGCAAGCCTGATGCAGCCATGCCGCGTGTGTGAAGAAGGCCT
TCGGGTTGTAAAGCACTTTCAGTCGTGAGGAAGGTAGTGTAGTTAATAGCTGCATTACTT
GACGTTAG
>ZSR.E_1176:D00780:73:HLVCNBCXX:1:1105:1898:33811 2:N:0:ATCTCG
GGAATATTGCACAATGGGCGCAAGCCTGATGCAGCCATGCCGCGTGTGTGAAGAAGGCCT
TCGGGTTGTAAAGCACTTTCAGTCGTGAGGAAGGTGGTAGTGTTAATAGCACTATCATTT
GACGTTAGCGACAG
>ZSR.E_1177:D00780:73:HLVCNBCXX:1:1105:3927:33757 2:N:0:ATCTCG
GGAATATTGCACAATGGGCGCAAGCCTGATGCAGCCATGCCGCGTGTGTGAAGAAGGCTC
TAGGGTTGTAAAGCACTTTCAGCAGTGAGGAAAGGTTAGTAGTTAATACCTGCTAGCTGT
GACGTTAACTGCAGAAGAA
>ZSR.E_1178:D00780:73:HLVCNBCXX:1:1105:5249:33855 2:N:0:ATCTCG
GGAATATTGCACAATGGGCGCAAGCCTGATGCAGCCATGCCGCGTGTGTGAAGAAGGCCT
TCGGGTTGTAAAGCACTTTCAGTCGTGAGGAAGGTAGTGTAGTTAATAGCTGCATTACTT
GACGTTAG
>ZSR.E_1179:D00780:73:HLVCNBCXX:1:1105:7402:33763 2:N:0:ATCTCG
GGAATATTGCACAATGGGCGCAAGCCTGATGCAGCCATGCCGCGTGTGTGAAGAAGGCCT
TCGGGTTGTAAAGCACTTTCAGTCGTGAGGAAGGTAGTGTAGTTAATAGCTGCA
>ZSR.E_1180:D00780:73:HLVCNBCXX:1:1105:7396:33970 2:N:0:ATCTCG
GGAATATTGCACAATGGGCGCAAGCCTGATGCAGCCATGCCGCGTGTGTGAAGAAGGCCT
TCGGGTTGTAAAGCACTTTCAGTCGTGAGGAAGGTAGTGTAGTTAATAGCTGCATTACTT
>ZSR.E_1181:D00780:73:HLVCNBCXX:1:1105:8368:33954 2:N:0:ATCTCG
GGAATATTGCACAATGGGCGCAAGCCTGATGCAGCCATGCCGCGTGTGTGAAGAAGGCCT
TCGGGTTGTAAAGCACTTTCAGTCGTGAGGAAGGTAGTGTAGTTAATAGCTGCATTACTT
GACGTT
>ZSR.E_1182:D00780:73:HLVCNBCXX:1:1105:10717:33814 2:N:0:ATCTCG
GGAATATTGCACAATGGGCGCAAGCCTGATGCAGCCATGCCGCGTGTGTGAAGAAGGCCT
TCGGGTTGTAAAGCACTTTCAGTCGTGAGGAAGGTAGTGTAGTTAATAGCTGCATTACTT
GACGTTAG
>ZSR.E_1183:D00780:73:HLVCNBCXX:1:1105:12081:33945 2:N:0:ATCTCG
GGAATCTTCCACAATGGGCGAAAGCCTGATGGAGCGACACCGCGTGAAGGATGAAGGCCT
AACGGTTGTAAACTTCTTTTCTGAAGGAGCATAATGAGAGTACTTCAGGAATAA
>ZSR.E_1184:D00780:73:HLVCNBCXX:1:1105:12265:33902 2:N:0:ATCTCG
GGAATATTGCACAATGGGCGCAAGCCTGATGCAGCCATGCCGCGTGTGTGAAGAAGGCCT
TCGGGTTGTAAAGCACTTTCAGTCGTGAGGAAGGTAGTGTAGTTAATAGCTGCATTATTT
GACGTT
>ZSR.E_1185:D00780:73:HLVCNBCXX:1:1105:13166:33920 2:N:0:ATCTCG
GGAATATTGCACAATGGGCGCAAGCCTGATGCAGCCATGCCGCGTGTGTGAAGAAGGCCT
TCGGGTTGTAAAGCACTTTCAGTCGTGAGGAAGGTGGTAGTGTTAATAGCACTA
>ZSR.E_1186:D00780:73:HLVCNBCXX:1:1105:13960:33795 2:N:0:ATCTCG
GGAATATTGCACAATGGAGGAAACTCTGATGCAGCAACGCCGCGTGGAGGATGACACTTT
TCGGAGCGTAAACTCCTTTTATATAGGAAGATAATGACGGTACTATATGAATAAGCACCG
GCTAACTCCGTGCC
>ZSR.E_1187:D00780:73:HLVCNBCXX:1:1105:14546:33853 2:N:0:ATCTCG
GGAATATTGCACAATGGGCGCAAGCCTGATGCAGCCATGCCGCGTGTGTGAAGAAGGCCT
TCGGGTTGTAAAGCACTTTCAGTCGTGAGGAAGGTAGTGTAGTTAATAGCTGCATTATTT
GACGTTAGCGACAGAATA
>ZSR.E_1188:D00780:73:HLVCNBCXX:1:1105:14555:33921 2:N:0:ATCTCG
GGAATATTGCACAATGGGCGCAAGCCTGATGCAGCCATGCCGCGTGTGTGAAGAAGGCCT
TCGGGTTGTAAAGCACTTTCAGTCGTGAGGAAGGTGGTAGTGTTAATAGCACTATCATTT
GACGTTAGC
>ZSR.E_1189:D00780:73:HLVCNBCXX:1:1105:19240:33957 2:N:0:ATCTCG
GGAATATTGCACAATGGGCGCAAGCCTGATGCAGCCATGCCGCGTGTGTGAAGAAGGCCT
TCGGGTTGTAAAGCACTTTCAGTCGTGAGGAAGGTGGTAGTGTTAATA
>ZSR.E_1190:D00780:73:HLVCNBCXX:1:1105:2929:34182 2:N:0:ATCTCG
GGAATATTGCACAATGGGCGCAAGCCTGATGCAGCCATGCCGCGTGTGTGAAGAAGGCCT
TCGGGTTGTAAAGCACTTTCAGTCGTGAGGAAGGTAGTGTAGTTAATAGCTGCATTATTT
GACGTTAGCGACAGAAGAAGCACCGGCTA
>ZSR.E_1191:D00780:73:HLVCNBCXX:1:1105:18103:34157 2:N:0:ATCTCG
GGAATATTGCACAATGGGGGAAACCCTGATGCAGCAACGCCGCGTGGAGGATGACACATT
TCGGTGCGTAAACTCCTTTTATATAGGAAGATAATGACGGTACTATATGAATAAGCGCCG
GCTAAC
>ZSR.E_1192:D00780:73:HLVCNBCXX:1:1105:18795:34038 2:N:0:ATCTCG
GGAATATTGGACAATGGGCGAAAGCCTGATCCAGCAATGCCATGTGTGTGAAGAAGGCTC
TAGGGTTGTAAAGCACTTTAGTTGGGGAGGAAAGCTTATGAGTTAATAGCTCATGAGAAG
GACGTT
>ZSR.E_1193:D00780:73:HLVCNBCXX:1:1105:19343:34133 2:N:0:ATCTCG
GGAATATTGCACAATGGGCGCAAGCCTGATGCAGCCATGCCGCGTGTGTGAAGAAGGCCT
TCGGGTTGTAAAGCACTTTCAGTCGTGAGGAAGGTGGTAGTGTTAATAGCACTATCATTT
GACGTTAGC
>ZSR.E_1194:D00780:73:HLVCNBCXX:1:1105:9103:34353 2:N:0:ATCTCG
GGAATATTGCACAATGGGGGGAACCCTGATGCAGCCATGCCGCGTGTGTGAAGAAGGCCT
TCGGGTTGTAAAGCACTTTCAGTTGTGAGGAAAAGTTAGTAGTTAATACCTGCTAGCCGT
GACGTTAACAA
>ZSR.E_1195:D00780:73:HLVCNBCXX:1:1105:12300:34489 2:N:0:ATCTCG
GGAATATTGCACAATGGGCGCAAGCCTGATGCAGCCATGCCGCGTGTGTGAAGAAGGCCT
TCGGGTTGTAAAGCACTTTCAGTCGTGAGGAAGGTAGTGTAGTTAATAGCTGCATTATTT
GACGT
>ZSR.E_1196:D00780:73:HLVCNBCXX:1:1105:13302:34447 2:N:0:ATCTCG
GGAATATTGCACAATGGGCGAAAGCCTGATGCAGCCATGCCGCGTGTGTGAAGAAGGCTC
TAGGGTTGTAAAGCACTTTCAGTAGGGAGGAAAGGTTGAAGGTTAATACCCTTTGGCTGT
GACGTTACC
>ZSR.E_1197:D00780:73:HLVCNBCXX:1:1105:15159:34446 2:N:0:ATCTCG
GGAATATTGCACAATGGGCGCAAGCCTGATGCAGCCATGCCGCGTGTGTGAAGAAGGCCT
TCGGGTTGTAAAGCACTTTCAGTCAGGAGGAAAGGTTAGTAGTTAATACCTGCT
>ZSR.E_1198:D00780:73:HLVCNBCXX:1:1105:16297:34266 2:N:0:ATCTCG
GGAATATTGCACAATGGGCGCAAGCCTGATGCAGCCATGCCGCGTGTGTGAAGAAGGCCT
TCGGGTTGTAAAGCACTTTCAGTCGTGAGGAAGGTAGTGTAGTTAATAGCTGCATTATTT
GACGTT
>ZSR.E_1199:D00780:73:HLVCNBCXX:1:1105:17993:34404 2:N:0:ATCTCG
GGAATATTGGACAATGGGCGAAAGCCTGATCCAGCAATGCCATGTGTGTGAAGAAGGCTC
TAGGGTTGTAAAGCACTTTAGTTGGGGAGGAAAGCTTATGAGTTAATAGCTCATGAGAAG
GACGTT
>ZSR.E_1200:D00780:73:HLVCNBCXX:1:1105:1953:34546 2:N:0:ATCTCG
GGAATATTGCACAATGGGCGCAAGCCTGATGCAGCCATGCCGCGTGTGTGAAGAAGGCCT
TCGGGTTGTAAAGCACTTTCAGTCGTGAGGTAGGTAGTGTAGTTAATAGCTGCATTATTT
>ZSR.E_1201:D00780:73:HLVCNBCXX:1:1105:6136:34544 2:N:0:ATCTCG
GGAATATTGCACAATGGGCGCAAGCCTGATGCAGCCATGCCGCGTGTGTGAAGAAGGCCT
TCGGGTTGTAAAGCACTTTCAGTCGTGAGGAAGGTGGTAGTGTTAATAGCACTATCATTT
GA
>ZSR.E_1202:D00780:73:HLVCNBCXX:1:1105:6279:34675 2:N:0:ATCTCG
GGAATATTGCACAATGGGCGCAAGCCTGATGCAGCCATGCCGCGTGTGTGAAGAAGGCCT
TCGGGTTGTAAAGCACTTTCAGTCGTGAGGAAGGTAGTGTAGTTAATAGCTGCATTACTT
GACGTT
>ZSR.E_1203:D00780:73:HLVCNBCXX:1:1105:9701:34552 2:N:0:ATCTCG
GGAATATTGCACAATGGGCGCAAGCCTGATGCAGCCATGCCGCGTGTATGAAGAAGGCCT
TCGGGTTGTAAAGTACTTTCAGCAGTGAGGAAGGGATGTACGTTAATAGCGTGCATTTTT
GACGT
>ZSR.E_1204:D00780:73:HLVCNBCXX:1:1105:12725:34515 2:N:0:ATCTCG
GGAATATTGCACAATGGGCGCAAGCCTGATGCAGCCATGCCGCGTGTGTGAAGAAGGCCT
TCGGGTTGTAAAGCACTTTCAGTCGTGAGGAAGGTAGTGTAGTTAATAGCTGCATTATTT
GACGTTAGCGACAGAAGAAGCACCG
>ZSR.E_1205:D00780:73:HLVCNBCXX:1:1105:12633:34624 2:N:0:ATCTCG
GGAATATTGCACAATGGGCGCAAGCCTGATGCAGCCATGCCGCGTGTGTGAAGAAGGCCT
TCGGGTTGTAAAGCACTTTCAGTCGTGAGGAAGGTGGTAGTGTTAATAGCACTATCATTT
GACGTT
>ZSR.E_1206:D00780:73:HLVCNBCXX:1:1105:14379:34747 2:N:0:ATCTCG
GGAATATTGCACAATGGGCGCAAGCCTGATGCAGCCATGCCGCGTGTGTGAAGAAGGCCT
TCGGGTTGTAAAGCACTTTCAGTCGTGAGGAAGGTAGTGTAGTTAATAGCTGCATTATT
>ZSR.E_1207:D00780:73:HLVCNBCXX:1:1105:15331:34606 2:N:0:ATCTCG
GGAATATTGCACAATGGGCGCAAGCCTGATGCAGCCATGCCGCGTGTGTGAAGAAGGCCT
TCGGGTTGTAAAGCACTTTCAGTCAGGAGGAAAGGTTAGTAGTTAATACCTGCTAGCTGT
GACGTT
>ZSR.E_1208:D00780:73:HLVCNBCXX:1:1105:17024:34686 2:N:0:ATCTCG
GGAATATTGCACAATGGGCGCAAGCCTGATGCAGCCATGCCGCGTGTGTGAAGAAGGCCT
TCGGGTTGTAAAGCACTTTCAGTCGTGAGGAAGGTGGTAGTGTTAATAGCACTATCATTT
GACGTTAG
>ZSR.E_1209:D00780:73:HLVCNBCXX:1:1105:17959:34599 2:N:0:ATCTCG
GGAATATTGCACAATGGGCGCAAGCCTGATGCAGCCATGCCGCGTGTGTGAAGAAGGCCT
TCGGGTTGTAAAGCACTTTCAGTCAGGAGGAAAGGTTAGTAGTTAATACCTGCTAGCTGT
G
>ZSR.E_1210:D00780:73:HLVCNBCXX:1:1105:18275:34536 2:N:0:ATCTCG
GGAATATTGCACAATGGGCGCAAGCCTTATGCAGCCATGCCGCGTGTGTGAAGAAGGCCT
TCGGGTTGTAAAGCACTTTCAGTCGTGAGGAAGGTAGTGTAGTTAATAGCTGCATTATTT
GACGTTAGCGACAGAAG
>ZSR.E_1211:D00780:73:HLVCNBCXX:1:1105:5135:34826 2:N:0:ATCTCG
GGAATATTGCACAATGGGGGAAACCCTGATGCAGCCATGCCGCGTGTGTGAAGAAGGCCT
TCGGGTTGTAAAGCACTTTCAGTTGTGAGGAAAAGTTAGTAGTTAATACCTGCTAGCCGT
GACGTT
>ZSR.E_1212:D00780:73:HLVCNBCXX:1:1105:7802:34773 2:N:0:ATCTCG
GGAATATTGCACAATGGGCGCAAGCCTGATGCAGCCATGCCGCGTGTGTGAAGAAGGCCT
TCGGGTTGTAAAGCACTTTCAGTCGTGAGGAAGGTGGTAGTGTTAATAGCACTATCATTT
GACGTTAGCGA
>ZSR.E_1213:D00780:73:HLVCNBCXX:1:1105:8674:34844 2:N:0:ATCTCG
GGAATATTGCACAATGGGCGCAAGCCTGATGCAGCCATGCCGCGTGTGTGAAGAAGGCCT
TCGGGTTGTAAAGCACTTTCAGTCGTGAGGAAGGTAGTGTAGTTAATAGCTGCATTACTT
GACGTTAGCGACAG
>ZSR.E_1214:D00780:73:HLVCNBCXX:1:1105:8587:34862 2:N:0:ATCTCG
GGAATATTGCACAATGGGCGCAAGCCTGATGCAGCCATGCCGCGTGTGTGAAGAAGGCCT
TCGGGTTGTAAAGCACTTTCAGTCGTGAGGAAGGTGGTGTAGTTAATAGCTGCATTATTT
GACGTTAGCGACAGAAGAAGCAC
>ZSR.E_1215:D00780:73:HLVCNBCXX:1:1105:15138:34942 2:N:0:ATCTCG
GGAATATTGCACAATGGGCGCAAGCCTGATGCAGCCATGCCGCGTGTGTGAAGAAGGCCT
TCGGGTTGTAAAGCACTTTCAGTCGTGAGGAAGGTAGTGTAGTTAATAGCTGCATTATTT
GACGTTAGCGACA
>ZSR.E_1216:D00780:73:HLVCNBCXX:1:1105:16665:34929 2:N:0:ATCTCG
GGAATATTGGACAATGGGGGCAACCCTGATCCAGCCATGCCGCGTGTGTGAAGAAGGCCT
TCGGGTTGTAAAGCACTTTCAGTGAGGAAGAAGGCCTGCGGGTCAATAACCGGCAGGAAG
GACATCACTCACAGAAGGAGCACCGGCTAACTCCGT
>ZSR.E_1217:D00780:73:HLVCNBCXX:1:1105:17527:34817 2:N:0:ATCTCG
GGAATATTGCACAATGGGCGAAAGCCTGATGCAGCCATGCCGCGTGTGTGAAGAAGGCTC
TAGGGTTGTAAAGCACTTTCAGTAGGGAGGAAAGGTTGAAGGTTAATACCCTTTGGTTGT
GACGTTAC
>ZSR.E_1218:D00780:73:HLVCNBCXX:1:1105:1508:35136 2:N:0:ATCTCG
GGAATATTGCACAATGGGCGCAAGCCTGATGCAGCCATGCCGCGTGTGTGAAGAAGGCTC
TAGGGTTGTAAAGCACTTTCAGCAGTGAGGAAAGCTTGTTGGTTAATACCCATCAAGTGT
GACGTTAACTGCAGAAGAAGCACCGGCT
>ZSR.E_1219:D00780:73:HLVCNBCXX:1:1105:2028:35062 2:N:0:ATCTCG
GGAATATTGCACAATGGGCGCAAGCCTGATGCAGCCATGCCGCGTGTGTGAAGAAGGCCT
TCGGGTTGTAAAGCACTTTCAGTCGTGAGGAAGGTAGTGTAGTTAATAGCTGCATTATTT
GACGTTAGCGACAGAAGAA
>ZSR.E_1220:D00780:73:HLVCNBCXX:1:1105:2277:35169 2:N:0:ATCTCG
GGAATATTGCACAATGGGCGCAAGCCTGATGCAGCCATGCCGCGTGTGTGAAGAAGGCCT
TCGGGTTGTAAAGCACTTTCAGTCGTGAGGAAGGTAGTGTAGTTAATAGCTGCATTATTT
GACGTT
>ZSR.E_1221:D00780:73:HLVCNBCXX:1:1105:4504:35022 2:N:0:ATCTCG
GGAATATTGCACAATGGGCGCAAGCCTGATGCAGCCATGCCGCGTGTATGAAGAAGGCCT
TCGGGTTGTAAAGTACTTTCAGCAGTGAGGAAGGGATGTACGTTAATAGCGTGCATTTTT
GACGTTAGCTGCAGAAGAAGCAC
>ZSR.E_1222:D00780:73:HLVCNBCXX:1:1105:9457:35219 2:N:0:ATCTCG
GGAATATTGCACAATGGGCGCAAGCCTGATGCAGCCATGCCGCGTGTGTGAAGAAGGCCT
TCGGGTTGTAAAGCACTTTCAGTCGTGAGGAAGGTAGTGTAGTTAATAGCTGCATTATTT
GACGT
>ZSR.E_1223:D00780:73:HLVCNBCXX:1:1105:12378:35069 2:N:0:ATCTCG
GGAATATTGCACAATGGGGGAAACCCTGATGCAGCCATGCCGCGTGTGTGAAGAAGGCCT
TCGGGTTGTAAAGCACTTTCAGTTGTGAGGAAAAGTTAGTAGTTAATACCTGCTAGCCGT
GACGTTAA
>ZSR.E_1224:D00780:73:HLVCNBCXX:1:1105:15885:35180 2:N:0:ATCTCG
GGAATATTGGTCAATGGACGCAAGTCTGAACCAGCCATGCCGCGTGCAGGAAGACGGCCT
TATGGGTTGTAAACTGCTTTTATATAGGGTGAAAATTATCTACGTGTAGATAACTGACGG
TACTAT
>ZSR.E_1225:D00780:73:HLVCNBCXX:1:1105:18182:35128 2:N:0:ATCTCG
GGAATATTGCACAATGGGGGAAACCCTGATGCAGCCATGCCGCGTGTGTGAAGAAGGCCT
TCGGGTTGTAAAGCACTTTCAGTTGTGAGGAAAAGTTAGTAGTTAATACCTGCTAGCCGT
GACGTTAACAACAGAAGAA
>ZSR.E_1226:D00780:73:HLVCNBCXX:1:1105:19034:35022 2:N:0:ATCTCG
GGAATATTGCACAATGGGCGCAAGCCTGATGCAGCCATGCCGCGTGTGTGAAGAAGGCCT
TCGGGTTGTAAAGCACTTTCAGTCGTGAGGAAGGTAGTGTAGTTAATAGCTGCATTATTT
GACGTTAGCGACAGAAG
>ZSR.E_1227:D00780:73:HLVCNBCXX:1:1105:2212:35369 2:N:0:ATCTCG
GGAATATTGCACAATGGGCGCAAGCCTGATGCAGCCATGCCGCGTGTGTGAAGAAGGCCT
TCGGGTTGTAAAGCACTTTCAGTCGTGAGGAAGGTAGTGTAGTTAATAGCTGCATTATTT
GACGTTAGCGACAGAA
>ZSR.E_1228:D00780:73:HLVCNBCXX:1:1105:3519:35356 2:N:0:ATCTCG
GGAATATTGCACAATGGGCGCAAGCCTGATGCAGCCATGCCGCGTGTATGAAGAAGGCCT
TCGGGTTGTAAAGTACTTTCAGCAGTGAGGAAGGGATGTACGTTAATAGCGTGCATTTTT
GACGTT
>ZSR.E_1229:D00780:73:HLVCNBCXX:1:1105:4942:35292 2:N:0:ATCTCG
GGAATATTGCACAATGGGCGCAAGCCTGATGCAGCCATGCCGCGTGTGTGAAGAAGGCCT
TCGGGTTGTAAAGCACTTTCAGTCGTGAGGAAGGTAGTGTAGTTAATAGCTGCATTATTT
GACGTTAG
>ZSR.E_1230:D00780:73:HLVCNBCXX:1:1105:5070:35352 2:N:0:ATCTCG
GGAATATTGCACAATGGGCGCAAGCCTGATGCAGCCATGCCGCGTGTGTGAAGAAGGCCT
TCGGGTTGTAAAGCACTTTCAGTCGTGAGGAAGGTGGTGTAGTTAATAGCTGCATTATTT
GACGTTAGCGACAGAAG
>ZSR.E_1231:D00780:73:HLVCNBCXX:1:1105:5109:35480 2:N:0:ATCTCG
GGAATATTGCACAATGGGCGCAAGCCTGATGCAGCCATGCCGCGTGTGTGAAGAAGGCCT
TCGGGTTGTAAAGCACTTTCAGTCGTGAGGAAGGTAGTGTAGTTAATAGCTGCATTATTT
GACGTTAGCGACA
>ZSR.E_1232:D00780:73:HLVCNBCXX:1:1105:5254:35349 2:N:0:ATCTCG
GGAATATTGCACAATGGGCGCAAGCCTGATGCAGCCATGCCGCGTGTGTGAAGAAGGCCT
TCGGGTTGTAAAGCACTTTCAGTCGTGAGGAAGGTAGTGTAGTTAATAGCTGCATTATTT
GACGTTAG
>ZSR.E_1233:D00780:73:HLVCNBCXX:1:1105:6148:35473 2:N:0:ATCTCG
GGAATATTGCACAATGGGGGAAACCCTGATGCAGCAACGCCGCGTGGAGGATGACACATT
TCGGTGCGTAAACTCCTTTTATATAGGAAGATAATGACGGTACTATATGAATAAGCGCCG
GCTAAC
>ZSR.E_1234:D00780:73:HLVCNBCXX:1:1105:9114:35396 2:N:0:ATCTCG
GGAATATTGCACAATGGGCGCAAGCCTGATGCAGCCATGCCGCGTGTGTGAAGAAGGCCT
TCGGGTTGTAAAGCACTTTCAGTCGTGAGGAAGGTAGTGTAGTTAATAGCTGCATTACTT
GACGT
>ZSR.E_1235:D00780:73:HLVCNBCXX:1:1105:10495:35284 2:N:0:ATCTCG
GGAATATTGCACAATGGGCGCAAGCCTGATGCAGCCATGCCGCGTGTGTGAAGAAGGCCT
TCGGGTTGTAAAGCACTTTCAGTCGTGAGGAAGGTAGTGTAGTTAA
>ZSR.E_1236:D00780:73:HLVCNBCXX:1:1105:12477:35363 2:N:0:ATCTCG
GGAATATTGCACAATGGGCGCAAGCCTGATGCAGCCATGCCGCGTGTATGAAGAAGGCCT
TCGGGTTGTAAAGTACTTTCAGCAGTGAGGAAGGGATGTACGTTAATAGCGTGC
>ZSR.E_1237:D00780:73:HLVCNBCXX:1:1105:13206:35499 2:N:0:ATCTCG
GGAATATTGCACAATGGGCGCAAGCCTGATGCAGCCATGCCGCGTGTGTGAAGAAGGCCT
TCGGGTTGTAAAGCACTTTCAGTCGTGAGGAAGGTAGTGTAGTTAATAGCTGCATTATTT
GACGTTAG
>ZSR.E_1238:D00780:73:HLVCNBCXX:1:1105:15141:35394 2:N:0:ATCTCG
GGAATATTGCACAATGGGCGCAAGCCTGATGCAGCCATGCCGCGTGTGTGAAGAAGGCCT
TCGGGTTGTAAAGCACTTTCAGTCGTGAGGAAGGTGGTAGTGTTAATAGCACTATCATTT
GACGTTAGCGACAGAAGA
>ZSR.E_1239:D00780:73:HLVCNBCXX:1:1105:17074:35424 2:N:0:ATCTCG
GGAATATTGCACAATGGGCGCAAGCCTGATGCAGCCATGCCGCGTGTGTGAAGAAGGCCT
TCGGGTTGTAAAGCACTTTCAGTCGTGAGGAAGGTAGTGTAGTTAATAGCTGCATTATTT
GACGTTAGCGACAGAAG
>ZSR.E_1240:D00780:73:HLVCNBCXX:1:1105:19094:35424 2:N:0:ATCTCG
GGAATATTGCACAATGGGCGCAAGCCTGATGCAGCCATGCCGCGTGTGTGAAGAAGGCCT
TCGGGTTGTAAAGCACTTTCAGTCGTGAGGAAGGTAGTGTAGTTAATAGCTGCATTATTT
GACGTTAGCGACAGAAGAAGCAC
>ZSR.E_1241:D00780:73:HLVCNBCXX:1:1105:2422:35660 2:N:0:ATCTCG
GGAATATTGCACAATGGGCGCAAGCCTGATGCAGCCATGCCGCGTGTGTGAAGAAGGCCT
TCGGGTTGTAAAGCACTTTCAGTCGTGAGGAAGGTAGTGTAGTTAATAGCTGCATT
>ZSR.E_1242:D00780:73:HLVCNBCXX:1:1105:12232:35589 2:N:0:ATCTCG
GGAATATTGCACAATGGGGGAAACCCTGATGCAGCCATGCCGCGTGTGTGAAGAAGGCCT
TCGGGTTGTAAAGCACTTTCAGTTGTGAGGAAAAGTTAGTAGTTAATACCTGCTAGCCG
>ZSR.E_1243:D00780:73:HLVCNBCXX:1:1105:14419:35641 2:N:0:ATCTCG
GGAATATTGCACAATGGGCGCAAGCCTGATGCAGCCATGCCGCGTGTGTGAAGAAGGCCT
TCGGGTTGTAAAGCACTTTCAGTCGTGAGGAAGGTAGTGTAGTTAATAGCTGCATTATTT
GACGTTAGCGACAGAA
>ZSR.E_1244:D00780:73:HLVCNBCXX:1:1105:14768:35519 2:N:0:ATCTCG
GGAATATTGCACAATGGGGGAAACCCTGATGCAGCCATGCCGCGTGTGTGAAGAAGGCCT
TCGGGTTGTAAAGCACTTTCAGTTGTGAGGAAAAGTTAGTAGTTAATACCTGCTAGCCGT
GACGTTAA
>ZSR.E_1245:D00780:73:HLVCNBCXX:1:1105:15249:35598 2:N:0:ATCTCG
GGAATATTGCACAATGGGCGCAAGCCTGATGCAGCCATGCCGCGTGTGTGAAGAAGGCCT
TCGGGTTGTAAAGCACTTTCAGTGGTGAGGAAGGTCAGTAAGTTAATAGCTTGCTGAATT
GACGTTAGCCACAG
>ZSR.E_1246:D00780:73:HLVCNBCXX:1:1105:17079:35718 2:N:0:ATCTCG
GGAATATTGCACAATGGGCGCAAGCCTGATGCAGCCATGCCGCGTGTGTGAAGAAGGCCT
TCGGGTTGTAAAGCACTTTCAGTCGTGAGGAAGGTGGTAGTGTTAATAGCACTATCATTT
GACGTT
>ZSR.E_1247:D00780:73:HLVCNBCXX:1:1105:17298:35540 2:N:0:ATCTCG
GGAATATTGCACAATGGGCGCAAGCCTGATGCAGCCATGCCGCGTGTGTGAAGAAGGCTC
TAGGGTTGTAAAGCACTCTCAGCAGTGAGGAAAGCTTGTTGGTTAATACCCATCAAGTGT
GACGTTAA
>ZSR.E_1248:D00780:73:HLVCNBCXX:1:1105:17371:35637 2:N:0:ATCTCG
GGAATATTGCACAATGGGCGCAAGCCTGATGCAGCCATGCCGCGTGTGTGAAGAAGGCTC
TAGGGTTGTAAAGCACTTTCAGCAGTGAGGAAAGCTTGTTGGTTAATAGCCATCAAGTGT
GACGTTAACTGCAGAAGAAGCAC
>ZSR.E_1249:D00780:73:HLVCNBCXX:1:1105:20060:35726 2:N:0:ATCTCG
GGAATATTGCACAATGGGCGCAAGCCTGATGCAGCCATGCCGCGTGTGTGAAGAAGGCCT
TCGGGTTGTAAAGCACTTTCAGTCGTGAGGAAGGTAGTGTAGTTAATAGCTGCATTATTT
GACGTTAGCGACAGAAG
>ZSR.E_1250:D00780:73:HLVCNBCXX:1:1105:2451:35914 2:N:0:ATCTCG
GGAATATTGGTCAATGGGCGAGAGCCTGAACCAGCCATGCCGCGTGCAGGAAGACGGCCT
TCTGGGTTGTAAACTGCTTTTATATGGGAAGAAAAAGGTCCTGCGGGACAAATTGCCGGT
AC
>ZSR.E_1251:D00780:73:HLVCNBCXX:1:1105:3143:35949 2:N:0:ATCTCG
AGAATCATTCACAATGGGGGCAACCCTGATGGTGCAACGCCGCGTGGAGGATGAAGGCCC
TAGGGTCGTAAACTCCTGTCATCGAGGAGTAAGGCATGTACGTTAAAAGCGTGCATGTTT
GATAGTACT
>ZSR.E_1252:D00780:73:HLVCNBCXX:1:1105:3926:35927 2:N:0:ATCTCG
GGAATATTGCACAATGGGCGCAAGCCTGATGCAGCCATGCCGCGTGTATGAAGAAGGCCT
TCGGGTTGTAAAGTACTTTCAGCAGTGAGGAAGGCGGAGTCGTTAATAGCGGCCTCGTTT
GACGTTAG
>ZSR.E_1253:D00780:73:HLVCNBCXX:1:1105:4222:35770 2:N:0:ATCTCG
GGAATATTGCACAATGGGCGCAAGCCTGATGCAGCCATGCCGCGTGTGTGAAGAAGGCCT
TCGGGTTGTAAAGCACTTTCAGTCGTGAGGAAGGTAGTGTAGTTAATAGCTGCATTATTT
GACGTTAGTGACAGAAGAAGCACCGGCT
>ZSR.E_1254:D00780:73:HLVCNBCXX:1:1105:6090:35985 2:N:0:ATCTCG
GGAATATTGCACAATGGGCGCAAGCCTGATGCAGCCATGCCGCGTGTGTGAAGAAGGCCT
TCGGGTTGTAAAGCACTTTCAGTCGTGAGGAAGGTGGTAGTGTTAATAGCACTATCATTT
GACGTTAGCGACAGAAGAAGCA
>ZSR.E_1255:D00780:73:HLVCNBCXX:1:1105:10078:35805 2:N:0:ATCTCG
GGAATATTGCACAATGGGCGCAAGCCTGATGCAGCCATGCCGCGTGTGTGAAGAAGGCCT
TCGGGTTGTAAAGCACTTTCAGTCGTGAGGAAGGTAGTGTAGTTAATAGCTGCATTATTT
GACGTTAGCGACAGAAGAAGCA
>ZSR.E_1256:D00780:73:HLVCNBCXX:1:1105:13585:35815 2:N:0:ATCTCG
GGAATATTGCACAATGGGCGCAAGCCTGATGCAGCCATGCCGCGTGTGTGAAGAAGGCCT
TCGGGTTGTAAAGCACTTTCAGTCGTGAGGAAGGTGGTGTAGTTAATAGCTGCATTATTT
GACGTT
>ZSR.E_1257:D00780:73:HLVCNBCXX:1:1105:15099:35789 2:N:0:ATCTCG
GGAATATTGCACAATGGGCGCAAGCCTGATGCAGCCATGCCGCGTGTGTGAAGAAGGCCT
TCGGGTTGTAAAGCACTTTCAGTCGTGAGGAAGGTAGTGTAGTTAATAGCTGCATTATTT
GACGTTAG
>ZSR.E_1258:D00780:73:HLVCNBCXX:1:1105:16993:35926 2:N:0:ATCTCG
GGAATATTGCACAATGGGGGAAACCCTGATGCAGCCATGCCGCGTGTGTGAAGAAGGCCT
TCGGGTTGTAAAGCACTTTCAGTTGTGAGGAAAAGTTAGTAGTTAATACCTGCTAGCCGT
GACGTTAACAA
>ZSR.E_1259:D00780:73:HLVCNBCXX:1:1105:17232:35940 2:N:0:ATCTCG
GGAATATTGCACAATGGGCGCAAGCCTGATGCAGCCATGCCGCGTGTGTGAAGAAGGCCT
TCGGGTTGTAAAGCACTTTCAGTCGTGAGGAAGGTAGTGTAGTTAATAGCTGCATTACTT
GACGTTAGC
>ZSR.E_1260:D00780:73:HLVCNBCXX:1:1105:17793:35974 2:N:0:ATCTCG
GGAATATTGCACAATGGGCGCAAGCCTGATGCAGCCATGCCGCGTGTGTGAAGAAGGCCT
TCGGGTTGTAAAGCACTTTCAGTTGTGAGGAAAAGTTAGTAGTTAATACCTGCTAGCCGT
GACGTTAACAACAGA
>ZSR.E_1261:D00780:73:HLVCNBCXX:1:1105:21223:35823 2:N:0:ATCTCG
GGAATATTGCACAATGGGCGCAAGCCTGATGCAGCCATGCCGCGTGTATGAAGAAGGCCT
TCGGGTTGTAAAGTACTTTCAGCAGTGAGGAAGGGATGTACGTTAATAGCGTGCATTTTT
GACGTTAG
>ZSR.E_1262:D00780:73:HLVCNBCXX:1:1105:5337:36109 2:N:0:ATCTCG
GGAATATTGCACAATGGGCGCAAGCCTGATGCAGCCATGCCGCGTGTGTGAAGAAGGCTC
TAGGGTTGTAAAGCACTTTCAGCAGTGAGGAAAGCTTGTTGGTTAATACCCATCAAGTGT
GACGTT
>ZSR.E_1263:D00780:73:HLVCNBCXX:1:1105:8054:36041 2:N:0:ATCTCG
GGAATATTGCACAATGGGGGAAACCCTGATGCAGCCATGCCGCGTGTGTGAAGAAGGCCT
TCGGGTTGTAAAGCACTTTCAGTCGTGAGGAAGGTGGTAGTGTTAATAGCACTATCATTT
GACGTTAGCGACAGAAGA
>ZSR.E_1264:D00780:73:HLVCNBCXX:1:1105:12430:36187 2:N:0:ATCTCG
GGAATATTGCACAATGGGCGCAAGCCTGATGCAGCCATGCCGCGTGTGTGAAGAAGGCTC
TAGGGTTGTAAAGCACTTTCAGCAGTGAGGAAAGCTTGTTGGTTAATACCCATCAAGTGT
GACGTTAACTGCAGA
>ZSR.E_1265:D00780:73:HLVCNBCXX:1:1105:13219:36227 2:N:0:ATCTCG
GGAATATTGGACAATGGGGGCAACCCTGATCCAGCCATGCCGCGTGTGTGAAGAAGGCCT
TCGGGTTGTAAAGCACTTTCAGTGAGGAAGAAGGCCTGCGGGTTAATAGCCGGCAGGAAG
GACATCACTCACA
>ZSR.E_1266:D00780:73:HLVCNBCXX:1:1105:13821:36060 2:N:0:ATCTCG
GGAATATTGCACAATGGGCGCAAGCCTGATGCAGCCATGCCGCGTGTATGAAGAAGGCCT
TCGGGTTGTAAAGTACTTTCAGCAGTGAGGAAGGGATGTACGTTAATAGCGTGCATTTTT
GACGTT
>ZSR.E_1267:D00780:73:HLVCNBCXX:1:1105:15084:36034 2:N:0:ATCTCG
GGAATATTGCACAATGGGCGCAAGCCTGATGCAGCCATGCCGCGTGTGTGAAGAAGGCCT
TCGGGTTGTAAAGCACTTTCAGTCGTGAGGAAGGGGTGTACGTTAATAGCGTGC
>ZSR.E_1268:D00780:73:HLVCNBCXX:1:1105:19303:36123 2:N:0:ATCTCG
GGAATATTGCACAATGGGCGCAAGCCTGATGCAGCCATGCCGCGTGTATGAAGAAGGCCT
TCGGGTTGTAAAGTACTTTCAGCAGTGAGGAAGGGATGTACGTTAATAGCGTGCATTTTT
GACGTTAGCTGCAGAAG
>ZSR.E_1269:D00780:73:HLVCNBCXX:1:1105:2345:36471 2:N:0:ATCTCG
GGAATATTGCACAATGGGGGAAACCCTGATGCAGCCATGCCGCGTGTGTGAAGAAGGCCT
TCGGGTTGTAAAGCACTTTCAGTTGTGAGGAAAAGTTAGTAGTTAATACCTGCT
>ZSR.E_1270:D00780:73:HLVCNBCXX:1:1105:2822:36256 2:N:0:ATCTCG
GGAATATTGCACAATGGGGGAAACCCTGATGCAGCCATGCCGCGTGTGTGAAGAAGGCCT
TCGGGTTGTAAAGCACTTTCAGTTGTGAGGAAAAGTTAGTAGTTAATACCTGCTAGCCGT
GACGTTAACAACAG
>ZSR.E_1271:D00780:73:HLVCNBCXX:1:1105:2871:36459 2:N:0:ATCTCG
GGAATATTGCACAATGGGCGCAAGCCTGATGCAGCCATGCCGCGTGTGTGAAGAAGGCCT
TCGGGTTGTAAAGCACTTTCAGTGGTGAGGAAGGTCAGTAAGTTAATAGCTTGCTGAATT
GACGTTAGCCACAGAAGAAGCACCGGCT
>ZSR.E_1272:D00780:73:HLVCNBCXX:1:1105:3354:36312 2:N:0:ATCTCG
GGAATATTGCACAATGGGCGCAAGCCTGATGCAGCCATGCCGCGTGTGTGAAGAAGGCCT
TCGGGTTGTAAAGCACTTTCAGTCGTGAGGAAGGTAGTGTAGTTAATAGCTGCATTATTT
GACGTTAGCGACAG
>ZSR.E_1273:D00780:73:HLVCNBCXX:1:1105:5589:36382 2:N:0:ATCTCG
GGAATATTGCACAATGGGGGAAACCCTGATGCAGCCATGCCGCGTGTGTGAAGAAGGCCT
TCGGGTTGTAAAGCACTTTCAGTTGTGAGGAAAAGTTAGTAGTTAATACCTGCTAGCCGT
GACGTTAA
>ZSR.E_1274:D00780:73:HLVCNBCXX:1:1105:6784:36453 2:N:0:ATCTCG
GGAATATTGCACAATGGGCGCAAGCCTGATGCAGCCATGCCGCGTGTGTGAAGAAGGCCT
TCGGGTTGTAAAGCACTTTCAGTCGTGAGGAAGGTGGTGTAGTTAATAGCTGCATTATTT
GACGTT
>ZSR.E_1275:D00780:73:HLVCNBCXX:1:1105:8170:36446 2:N:0:ATCTCG
GGAATATTGCACAATGGGCGCAAGCCTGATGCAGCCATGCCGCGTGTGTGAAGAAGGCCT
TCGGGTTGTAAAGCACTTTCAGTGGTGAGGAAGGTCAGTAAGTTAATAGCTTGCTGAATT
GACGTTAGCCACAGAAG
>ZSR.E_1276:D00780:73:HLVCNBCXX:1:1105:12769:36483 2:N:0:ATCTCG
GGAATATTGCACAATGGGCGCAAGCCTGATGCAGCCATGCCGCGTGTATGAAGAAGGCCT
TCGGGTTGTAAAGTACTTTCAGCAGTGAGGAAGGGATGTACGTTAATAGCGTGCATTTTT
GACGT
>ZSR.E_1277:D00780:73:HLVCNBCXX:1:1105:16111:36474 2:N:0:ATCTCG
GGAATATTGCACAATGGGCGCAAGCCTGATGCAGCCATGCCGCGTGTGTGAAGAAGGCCT
TCGGGTTGTAAAGCACTTTCAGTCGTGAGGAAGGTAGTGTAGTTAATAGCTGCATTATTT
GACGTT
>ZSR.E_1278:D00780:73:HLVCNBCXX:1:1105:17451:36312 2:N:0:ATCTCG
GGAATATTGGTCAATGGGCGAAAGCCTGAACCAGCCATGCCGCGTGCAGGATGACAGCCT
TCTGGGTTGTAAACTGCTTTTCTACAAGAAGAAAAAGGTCTTGCGAGACCAATTGACGGT
AC
>ZSR.E_1279:D00780:73:HLVCNBCXX:1:1105:19533:36312 2:N:0:ATCTCG
GGAATATTGCACAATGGGGGGAACCCTGATGCAGCCATGCCGCGTGTGTGAAGAAGGCCT
TCGGGTTGTAAAGCACTTTCAGTTGTGAGGAAAAGTTAGTAGTTAATACCTGCTAGCCGT
GACGTTAACAACAGAAGAAGCACCGGCT
>ZSR.E_1280:D00780:73:HLVCNBCXX:1:1105:20389:36438 2:N:0:ATCTCG
GGAATATTGCACAATGGGCGCAAGCCTGATGCAGCCATGCCGCGTGTGTGAAGAAGGCCT
TCGGGTTGTAAAGCACTTTCAGTCGTGAGGAAGGTGGTAGTGTTAATAGCACTATCATTT
GACGTTAGCGACAGAAGAAGCA
>ZSR.E_1281:D00780:73:HLVCNBCXX:1:1105:21132:36447 2:N:0:ATCTCG
GGAATATTGCACAATGGGCGCAAGCCTGATGCAGCCATGCCGCGTGTGTGAAGAAGGCTC
TAGGGTTGTAAAGCACTTTCAGCAGTGAGGAAAGCTTGTTGGTTAATACCCATCAAGTGT
GACGTTAA
>ZSR.E_1282:D00780:73:HLVCNBCXX:1:1105:1082:36680 2:N:0:ATCTCG
GGAATATTGCACAATGGGCGCAAGCCTGATGCAGCCATGCCGCGTGTGTGAAGAAGGCCT
TCGGGTTGTAAAGCACTTTCAGTCGTGAGGAAGGTGGTAGTGTTAATAGCACTATCATTT
GACGTT
>ZSR.E_1283:D00780:73:HLVCNBCXX:1:1105:2763:36650 2:N:0:ATCTCG
GGAATATTGCACAATGGGCGCAAGCCTGATGCAGCCATGCCGCGTGTGTGAAGAAGGCCT
TCGGGTTGTAAAGCACTTTCAGTCAGGAGGAAAGGTTAGTAGTTAATACCTGCTAGCTGT
GA
>ZSR.E_1284:D00780:73:HLVCNBCXX:1:1105:3973:36635 2:N:0:ATCTCG
GGAATATTGCACAATGGGCGCAAGCCTGATGCAGCCATGCCGCGTGTGTGAAGAAGGCCT
TCGGGTTGTAAAGCACTTTCAGCGAGGAGGAAGGGTTAGTAGTTAATACCTGCTAGCTTT
GACGTTACTCGCAGAAGAAGCACC
>ZSR.E_1285:D00780:73:HLVCNBCXX:1:1105:9423:36512 2:N:0:ATCTCG
GGAATATTGCACAATGGGCGCAAGCCTGATGCAGCCATGCCGCGTGTGTGAAGAAGGCCT
TCGGGTTGTAAAGCACTTTCAGTCGTGAGGAAGGTGGTAGTGTTAATAGCACTATCATTT
GA
>ZSR.E_1286:D00780:73:HLVCNBCXX:1:1105:9579:36536 2:N:0:ATCTCG
GGAATATTGCACAATGGGCGCAAGCCTGATGCAGCCATGCCGCGTGTGTGAAGAAGGCCT
TCGGGTTGTAAAGCACTTTCAGTCGTGAGGAAGGTGGTAGTGTTAATAGCACTATCATTT
GACGTTAGCGACAG
>ZSR.E_1287:D00780:73:HLVCNBCXX:1:1105:9936:36659 2:N:0:ATCTCG
GGAATATCGCACAATGGGCGCAAGCCTGATGCAGCCATGCCGCGTGTGTGAAGAAGGCCT
TCGGGTTGTAAAGCACTTTCAGTCGTGAGGAAGGTGGTGTAGTTAATAGCTGCATTATTT
GACGTT
>ZSR.E_1288:D00780:73:HLVCNBCXX:1:1105:10117:36691 2:N:0:ATCTCG
GGAATATTGCACAATGGGCGCAAGCCTGATGCAGCCATGCCGCGTGTGTGAAGAAGGCCT
TCGGGTTGTAAAGCACTTTCAGTCGTGAGGAAGGGGTGTACGTTAATAGCGTGC
>ZSR.E_1289:D00780:73:HLVCNBCXX:1:1105:10272:36525 2:N:0:ATCTCG
GGAATATTGCACAATGGGCGCAAGCCTGATGCAGCCATGCCGCGTGTGTGAAGAAGGCCT
TCGGGTTGTAAAGCACTTTCAGTCGTGAGGAAGGTAGTGTAGTTAATAGCTGCATTATTT
GACGTTAGCGACAGAAGAAGCACCGGCT
>ZSR.E_1290:D00780:73:HLVCNBCXX:1:1105:11664:36663 2:N:0:ATCTCG
GGAATATTGCACAATGGGCGCAAGCCTGATGCAGCCATGCCGCGTGTGTGAAGAAGGCCT
TCGGGTTGTAAAGCACTTTCAGTCGTGAGGAAGGTAGTGTAGTTAATAGCTGCATTATTT
GACGTTAGCGACAGAAGA
>ZSR.E_1291:D00780:73:HLVCNBCXX:1:1105:13659:36749 2:N:0:ATCTCG
GGAATCTTGCACAATGGGCGAAAGCCTGATGCAGCCATGCCGCGTGCGTGATGAAGGCCT
TCGGGTTGTAAAGCGCTTTTAGGTGCGACGATGATGACGGTAACACCAGAAAAAGCCCCG
GCTAACTTCGT
>ZSR.E_1292:D00780:73:HLVCNBCXX:1:1105:15592:36518 2:N:0:ATCTCG
GGAATATTGCACAATGGGCGCAAGCCTGATGCAGCCATGCCGCGTGTGTGAAGAAGGCCT
TCGGGTTGTAAAGCACTTTCAGTCGTGAGGAAGGTGGTAGTG
>ZSR.E_1293:D00780:73:HLVCNBCXX:1:1105:15936:36526 2:N:0:ATCTCG
GGAATATTGCACAATGGGCGCAAGCCTGATGCAGCCATGCCGCGTGTGTGAAGAAGGCCT
TCGGGTTGTAAAGCACTTTCAGTCGTGAGGAAGGTAGTGTAGTTAATAGCTGCATTACTT
GACGTTAGCGACAGAAGA
>ZSR.E_1294:D00780:73:HLVCNBCXX:1:1105:16850:36599 2:N:0:ATCTCG
GGAATATTGCACAATGGGCGCAAGCCTGATGCAGCCATGCCGCGTGTGTGAAGAAGGCCT
TCGGGTTGTAAAGCACTTTCAGTCGTGAGGAAGGTGGTAGTGTTAATAGCACTATCATTT
GACGTTAGCGACAGAAGAAGCA
>ZSR.E_1295:D00780:73:HLVCNBCXX:1:1105:17448:36551 2:N:0:ATCTCG
GGAATATTGCGCAATGGGGGAAACCCTGACGCAGCCATGCCGCGTGAGTGACGAAGGCCT
TAGGGTTGTAAAGCTCTTTCGCTAGGGAAGATAATGACGGTACCTAGTAAAGAAGCCCCG
G
>ZSR.E_1296:D00780:73:HLVCNBCXX:1:1105:20696:36745 2:N:0:ATCTCG
GGAATATTGCACAATGGGCGCAAGCCTGATGCAGCCATGCCGCGTGTGTGAAGAAGGCCT
TCGGGTTGTAAAGCACTTTCAGTCGTGAGGAAGGTAGTGTAGTTAATAGCTGCATTACTT
GACGTTAG
>ZSR.E_1297:D00780:73:HLVCNBCXX:1:1105:21094:36567 2:N:0:ATCTCG
GGAATATTGCACAATGGGGGAAACCCTGATGCAGCCATGCCGCGTGTGTGAAGAAGGCCT
TCGGGTTGTAAAGCACTTTCAGTTGTGAGGAAAAGTTAGTAGTTAATACCTGCTAGCCGT
GACGTTAA
>ZSR.E_1298:D00780:73:HLVCNBCXX:1:1105:3945:36881 2:N:0:ATCTCG
GGAATATTGCACAATGGGCGCAAGCCTGATGCAGCCATGCCGCGTGTGTGAAGAAGGCCT
TCGGGTTGTAAAGCACTTTCAGTCGTGAGGAAGGTAGTGTAGTTAATAGCTGCATTACTT
GACGTTAGCGACAGAAGAAGCAC
>ZSR.E_1299:D00780:73:HLVCNBCXX:1:1105:4204:36977 2:N:0:ATCTCG
GGAATATTGCACAATGGGCGCAAGCCTGATGCAGCCATGCCGCGTGTATGAAGAAGGCCT
TCGGGTTGTAAAGTACTTTCAGCAGTGAGGAAGGTTCATGCGTTAATAGCGTATGGATTT
GACGTTAGCTGCAGAAGAAGCAC
>ZSR.E_1300:D00780:73:HLVCNBCXX:1:1105:7015:36895 2:N:0:ATCTCG
GGAATATTGGACAATGGGCGAAAGCCTGATCCAGCAATGCCATGTGTGTGAAGAAGGCTC
TAGGGTTGTAAAGCACTTTAGTTGGGGAGGAAAGCTTATGAGTTAATAGCTCATGAGAAG
GACGTTACCCAAAGA
>ZSR.E_1301:D00780:73:HLVCNBCXX:1:1105:15447:36852 2:N:0:ATCTCG
GGAATATTGCACAATGGGCGCAAGCCTGATGCAGCCATGCCGCGTGTGTGAAGAAGGCCT
TCGGGTTGTAAAGCACTTTCAGTCGTGAGGAAGGTGGTAGTGTTAATAGCACTATCATTT
GACGTTACTGACAGAAG
>ZSR.E_1302:D00780:73:HLVCNBCXX:1:1105:15290:36911 2:N:0:ATCTCG
GGAATATTGCACAATGGGCGCAAGCCTGATGCAGCCATGCCGCGTGTATGAAGAAGGCCT
TCGGGTTGTAAAGTACTTTCAGCAGTGAGGAAGGCGGAGTCGTTAATAGCGGCCTCGTTT
GACGTTAGCTG
>ZSR.E_1303:D00780:73:HLVCNBCXX:1:1105:16269:36841 2:N:0:ATCTCG
GGAATATTGCACAATGGGCGCAAGCCTGATGCAGCCATGCCGCGTGTGTGAAGAAGGCCT
TCGGGTTGTAAAGCACTTTCAGTCGTGAGGAAGGTAGTGTAGTTAATAGCTGCATTATTT
GACGTTAGCGACAG
>ZSR.E_1304:D00780:73:HLVCNBCXX:1:1105:16675:36856 2:N:0:ATCTCG
GGAATATTGCACAATGGGGGAAACCCTGATGCAGCCATGCCGCGTGTGTGAAGAAGGCCT
TCGGGTTGTAAAGCACTTTCAGTCGTGAGGAAGGTGGTGTAGTTAATAGCTGCA
>ZSR.E_1305:D00780:73:HLVCNBCXX:1:1105:20293:36925 2:N:0:ATCTCG
GGAATATTGCACAATGGGCGCAAGCCTGATGCAGCCATGCCGCGTGTGTGAAGAAGGCTC
TAGGGTTGTAAAGCACTTTCAGCAGTGAGGAAAGCTTGTTGGTTAATACCCATCAAGTGT
GACGTTAACTG
>ZSR.E_1306:D00780:73:HLVCNBCXX:1:1105:3082:37096 2:N:0:ATCTCG
GGAATATTGCACAATGGGCGCAAGCCTGATGCAGCCATGCCGCGTGTGTGAAGAAGGCCT
TCGGGTTGTAAAGCACTTTCAGTCGTGAGGAAGGTAGTGTAGTTAATAGCTGCATTACTT
GACGTT
>ZSR.E_1307:D00780:73:HLVCNBCXX:1:1105:10516:37224 2:N:0:ATCTCG
GGAATATTGCACAATGGGCGCAAGCCTGATGCAGCCATGCCGCGTGTGTGAAGAAGGCCT
TCGGGTTGTAAAGCACTTTCAGTCGTGAGGAAGGTAGTGTAGTTAATAGCTGCATTATTT
GA
>ZSR.E_1308:D00780:73:HLVCNBCXX:1:1105:11369:37033 2:N:0:ATCTCG
GGAATATTGCACAATGGGCGCAAGCCTGATGCAGCCATGCCGCGTGTGGGAAGAAGGCCT
TCGGGTTGTAAAGCACTTTCAGTCGTGAGGAAGGTGGTAGTGTTAATAGCACTATCATTT
GACGTTAGCGA
>ZSR.E_1309:D00780:73:HLVCNBCXX:1:1105:12377:37033 2:N:0:ATCTCG
GGAATATTGCACAATGGGCGCAAGCCTGATGCAGCCATGCCGCGTGTGTGAAGAAGGCTC
TAGGGTTGTAAAGCACTTTCAGCAGTGAGGAAAGCTTGTTGGTTAATACCCATCAAGTGT
GACGTTAACTGCAGAAGAAGCACCG
>ZSR.E_1310:D00780:73:HLVCNBCXX:1:1105:13862:37021 2:N:0:ATCTCG
GGAATATTGCACAATGGGCGCAAGCCTGATGCAGCCATGCCGCGTGTGTGAAGAAGGCCT
TCGGGTTGTAAAGCACTTTCAGTCGTGAGGAAGGTAGTGTAGTTAATAGCTGCATTATTT
GACGT
>ZSR.E_1311:D00780:73:HLVCNBCXX:1:1105:14508:37025 2:N:0:ATCTCG
GGAATATTGCACAATGGGGGAAACCCTGATGCAGCAACGCCGCGTGGAGGATGACACATT
TCGGTGCGTAAACTCCTTTTATATAGGAAGATAATGACGGTACTATATGAATAA
>ZSR.E_1312:D00780:73:HLVCNBCXX:1:1105:15103:37203 2:N:0:ATCTCG
GGAATATTGCACAATGGGCGCAAGCCTGATGCAGCCATGCCGCGTGTGTGAAGAAGGCCT
TCGGGTTGTAAAGCACTTTCAGTCGTGAGGAAGGTAGTGTAGTTAATAGCTGCATTATTT
GACGTT
>ZSR.E_1313:D00780:73:HLVCNBCXX:1:1105:15680:37248 2:N:0:ATCTCG
GGAATATTGCACAATGGGGGAAACCCTGATGCAGCCATGCCGCGTGTGTGAAGAAGGCCT
TCGGGTTGTAAAGCACTTTCAGTTGTGAGGAAAAGTTAGTAGTTAATACCTGCTAGCCGT
GACGTTAA
>ZSR.E_1314:D00780:73:HLVCNBCXX:1:1105:19345:37194 2:N:0:ATCTCG
GGAATATTGCACAATGGGCGCAAGCCTGATGCAGCCATGCCGCGTGTGTGAAGAAGGCCT
TCGGGTTGTAAAGCACTTTCAGTCGTGAGGAAGGTGGTAGTGTTAATAGCACTATCATTT
GACGTTAGCGACAGAAG
>ZSR.E_1315:D00780:73:HLVCNBCXX:1:1105:20663:37033 2:N:0:ATCTCG
GGAATATTGCACAATGGGCGCAAGCCTGATGCAGCCATGCCGCGTGTATGAAGAAGGCCT
TCGGGTTGTAAAGTACTTTCAGCAGTGAGGAAGGGATGTACGTTAATAGCGTGCATTTCT
GA
>ZSR.E_1316:D00780:73:HLVCNBCXX:1:1105:21052:37160 2:N:0:ATCTCG
GGAATATTGCACAATGGGCGCAAGCCTGATGCAGCCATGCCGCGTGTATGAAGAAGGCCT
TCGGGTTGTAAAGTACTTTCAGCAGTGAGGAAGGGATGTACGTTAATAGCGTGCA
>ZSR.E_1317:D00780:73:HLVCNBCXX:1:1105:2335:37376 2:N:0:ATCTCG
GGAATATTGCACAATGGGCGCAAGCCTGATGCAGCCATGCCGCGTGTGTGAAGAAGGCCT
TCGGGTTGTAAAGCACTTTCAGTCAGGAGGAAAGGTTAGTAGTTAATACCTGCTAGCTGT
GACGTTACTG
>ZSR.E_1318:D00780:73:HLVCNBCXX:1:1105:2885:37339 2:N:0:ATCTCG
GGAATATTGCACAATGGGCGCAAGCCTGATGCAGCCATGCCGCGTGTATGAAGAAGGCCT
TCGGGTTGTAAAGTACTTTCAGCAGTGAGGAAGGGATGTACGTTAATAGCGTGCATTTTT
GACGTTAG
>ZSR.E_1319:D00780:73:HLVCNBCXX:1:1105:5242:37351 2:N:0:ATCTCG
GGAATATTGCACAATGGGCGCAAGCCTGATGCAGCCATGCCGCGTGTGTGAAGAAGGCCT
TCGGGTTGTAAAGCACTTTCAGTCGTGAGGAAGGTAGTGTAGTTAATAGCTGCATTATTT
GACGTTAGCGACAGAAG
>ZSR.E_1320:D00780:73:HLVCNBCXX:1:1105:6522:37461 2:N:0:ATCTCG
GGAATATTGCACAATGGAGGAAACTCTGATGCAGCAACGCCGCGTGGAGGATGACACTTT
TCGGAGCGTAAACTCCTTTAATATAGGAAGATAATGACGGTACTATATGAATAAGCACCG
GC
>ZSR.E_1321:D00780:73:HLVCNBCXX:1:1105:7460:37263 2:N:0:ATCTCG
GGAATATTGCACAATGGGCGAAAGCCTGATGCAGCCATGCCGCGTGTGTGAAGAAGGCTC
TAGGGTTGTAAAGCACTTTCAGTAGGGAGGAAAGGTTGAAGGTTAATACCCTTTGGCTGT
GACGTT
>ZSR.E_1322:D00780:73:HLVCNBCXX:1:1105:17310:37287 2:N:0:ATCTCG
GGAATATTGCACAATGGGCGCAAGCCTGATGCAGCCATGCCGCGTGTGTGAAGAAGGCCT
TCGGGTTGTAAAGCACTTTCAGTCGTGAGGAAGGTGGTGTAGTTAATAGCTGCATTATTT
GACGTTAGCGACAGAAG
>ZSR.E_1323:D00780:73:HLVCNBCXX:1:1105:20425:37335 2:N:0:ATCTCG
GGAATATTGCACAATGGGCGCAAGCCTGATGCAGCCATGCCGCGTGTGTGAAGAAGGCTC
TAGGGTTGTAAAGCACTTTCAGCAGTGAGGAAAGCTTGTTGG
>ZSR.E_1324:D00780:73:HLVCNBCXX:1:1105:2202:37743 2:N:0:ATCTCG
GGAATATTGCACAATGGGCGCAAGCCTGATGCAGCCATGCCGCGTGTGTGAAGAAGGCCT
TCGGGTTGTAAAGCACTTTCAGTCGTGAGGAAGGTGGTGTAGTTAATACCTGCTAGCCGT
GACGTTAA
>ZSR.E_1325:D00780:73:HLVCNBCXX:1:1105:2327:37647 2:N:0:ATCTCG
GGAATATTGCACAATGGGCGCAAGCCTGATGCAGCCATGCCGCGTGTGTGAAGAAGGCCT
TCGGGTTGTAAAGCACTTTCAGTCGTGAGGAAGGTAGTGTAGTTAATAGCTGCATTAATT
GACGTT
>ZSR.E_1326:D00780:73:HLVCNBCXX:1:1105:4463:37706 2:N:0:ATCTCG
GGAATATTGCACAATGGGCGCAAGCCTGATGCAGCCATGCCGCGTGTGTGAAGAAGGCCT
TCGGGTTGTAAAGCACTTTCAGTCGTGAGGAAGGTGGTAGTGTTAATAGCACTATCATTT
GACGTTAGC
>ZSR.E_1327:D00780:73:HLVCNBCXX:1:1105:5864:37541 2:N:0:ATCTCG
GGAATATTGCACAATGGGCGCAAGCCTGATGCAGCCATGCCGCGTGTATGAAGAAGGCCT
TCGGGTTGTAAAGTACTTTCAGCAGTGAGGAAGGGATGTACGTTAATAGCGTGCATTTTT
GACGTTAG
>ZSR.E_1328:D00780:73:HLVCNBCXX:1:1105:6512:37551 2:N:0:ATCTCG
GGAATATTGCACAATGGGCGCAAGCCTGATGCAGCCATGCCGCGTGTGTGAAGAAGGCTT
TCGGGTTGTAAAGCACTTTCAGCAGCGAGGAAAGGTTAGTAGTTAATACCTGCT
>ZSR.E_1329:D00780:73:HLVCNBCXX:1:1105:6967:37684 2:N:0:ATCTCG
GGAATATTGCACAATGGGCGCAAGCCTGATGCAGCCATGCCGCGTGTATGAAGAAGGCCT
TCGGGTTGTAAAGTACTTTCAGCAGTGAGGAAGGGATGTACGTTAATAGCGTGCATTTTT
GACGTTAG
>ZSR.E_1330:D00780:73:HLVCNBCXX:1:1105:9027:37562 2:N:0:ATCTCG
GGAATATTGCACAATGGGCGCAAGCCTGATGCAGCCATGCCGCGTGTGTGAAGAAGGCCT
TCGGGTTGTAAAGCACTTTCAGTCGTGAGGAAGGTAGTGTAGTTAATAGCTGCATTATTT
GACGT
>ZSR.E_1331:D00780:73:HLVCNBCXX:1:1105:9497:37736 2:N:0:ATCTCG
GGAATATTGCACAATGGGCGCAAGCCTGATGCAGCCATGCCGCGTGTGTGAAGAAGGCCT
TCGGGTTGTAAAGCACTTTCAGTCGTGAGGAAGGTGGTAGTGTTAATAGCACTATCATTT
GACGTT
>ZSR.E_1332:D00780:73:HLVCNBCXX:1:1105:10302:37629 2:N:0:ATCTCG
GGTATATTGCACAATGGGCGCAAGCCTGATGCAGCCATGCCGCGTGTGTGAAGAAGGCCT
TCGGGTTGTAAAGCACTTTCAGTCGTGAGGAAGGTAGTGTAGTTAATAGCTGCATTACTT
GACGTTAGCGACAGAAGA
>ZSR.E_1333:D00780:73:HLVCNBCXX:1:1105:12927:37699 2:N:0:ATCTCG
GGAATATTGCACAATGGGCGCAAGCCTGATGCAGCCATGCCGCGTGTGTGAAGAAGGCCT
TCGGGTTGTAAAGCACTTTCAGTCGTGAGGAAGGTAGTGTAGTTAATAGCTGCATTATTT
>ZSR.E_1334:D00780:73:HLVCNBCXX:1:1105:13771:37650 2:N:0:ATCTCG
GGAATATTGCACAATGGGCGCAAGCCTGATGCAGCCATGCCGCGTGTGTGAAGAAGGCCT
TCGGGTTGTAAAGCACTTTCAGTCGTGAGGAAGGTGGTAGTGTTAATAGCACTATCATTT
GACGTTAGCGACAG
>ZSR.E_1335:D00780:73:HLVCNBCXX:1:1105:13815:37701 2:N:0:ATCTCG
GGAATATTGCACAATGGGCGCAAGCCTGATGCAGCCATGCCGCGTGTGTGAAGAAGGCCT
TCGGGTTGTAAAGCACTTTCAGTCGTGAGGAAGGTAGTGTAGTTAATAGCTGCATTATTT
GACGTTAGCGACAGAAGAAGCAC
>ZSR.E_1336:D00780:73:HLVCNBCXX:1:1105:19967:37534 2:N:0:ATCTCG
GGAATATTGCACAATGGGCGCAAGCCTGATGCAGCCATGCCGCGTGTGTGAAGAAGGCCT
TCGGGTTGTAAAGCACTTTCAGTCGTGAGGAAGGTAGTGTAGTTAATAGCTGCATTACTT
GACGTTAGCGACAGAAG
>ZSR.E_1337:D00780:73:HLVCNBCXX:1:1105:20937:37645 2:N:0:ATCTCG
GGAATATTGCACAATGGGCGCAAGCCTGATGCAGCCATGCCGCGTGTGTGAAGAAGGCCT
TCGGGTTGTAAAGCACTTTCAGTCAGGAGGAAAGGTTAGTAGTTAATACCTGCTAGCTGT
GACGTTACT
>ZSR.E_1338:D00780:73:HLVCNBCXX:1:1105:1635:37818 2:N:0:ATCTCG
GGAATATTGCACAATGGGCGCAAGCCTGATGCAGCCATGCCGCGTGTGTGAAGAAGGCCT
TCGGGTTGTAAAGCACTTTCAGTCGTGAGGAAGGTAGTGTAGTTAATAGCTGCATTATTT
GACGTT
>ZSR.E_1339:D00780:73:HLVCNBCXX:1:1105:2213:37933 2:N:0:ATCTCG
GGAATATTGCACAATGGGGGGAACCCTGATGCAGCCATGCCGCGTGTGTGAAGAAGGCCT
TCGGGTTGTAAAGCACTTTCAGTTGTGAGGAAAAGTTAGTAGTTAATACCTGCTAGCCGT
GACGTTAACAACAGAAGAAGCACCGGCT
>ZSR.E_1340:D00780:73:HLVCNBCXX:1:1105:2597:37883 2:N:0:ATCTCG
GGAATATTGCACAATGGGCGCAAGCCTGATGCAGCCATGCCGCGTGTGTGAAGAAGGCCT
TCGGGTTGTAAAGCACTTTCAGTCGTGAGGAAGGTAGTGTAGTTAATAGCTG
>ZSR.E_1341:D00780:73:HLVCNBCXX:1:1105:3415:37883 2:N:0:ATCTCG
GGAATATTGCACAATGGGCGCAAGCCTGATGCAGCCATGCCGCGTGTGTGAAGAAGGCTC
TAGGGTTGTAAAGCACTTTCAGCAGTGAGGAAAGGTTAGTAGTTAATACCTGCTAGCTGT
GACGTTAACTGCAGAA
>ZSR.E_1342:D00780:73:HLVCNBCXX:1:1105:4419:37891 2:N:0:ATCTCG
GGAATATTGCACAATGGGCGCAAGCCTGATGCAGCCATGCCGCGTGTGTGAAGAAGGCCT
TCGGGTTGTAAAGCACTTTCAGTCGTGAGGAAGGTAGTGTAGTTAATAGCTGCATTATTT
GACGTTAGCGACAGAAG
>ZSR.E_1343:D00780:73:HLVCNBCXX:1:1105:8076:37893 2:N:0:ATCTCG
GGAATATTGCACAATGGGCGCAAGCCTGATGCAGCCATGCCGCGTGTGTGAAGAAGGCCT
TCGGGTTGTAAAGCACTTTCAGTCGTGAGGAAGGTGGTGTAGTTAATAGCTGCATTATTT
GACGTTAG
>ZSR.E_1344:D00780:73:HLVCNBCXX:1:1105:11291:37835 2:N:0:ATCTCG
GGAATATTGCACAATGGGGGAAACCCTGATGCAGCCATGCCGCGTGTGTGAAGAAGGCCT
TCGGGTTGTAAAGCACTTTCAGTTGTGAGGAAAAGTTAGTAGTTAATACCTGCTAGCCGT
GACGTTAACAACA
>ZSR.E_1345:D00780:73:HLVCNBCXX:1:1105:13057:37809 2:N:0:ATCTCG
GGAATATTGCACAATGGGCGCAAGCCTGATGCAGCCATGCCGCGTGTGTGAAGAAGGCCT
TCGGGTTGTAAAGCACTTTCAGTCGTGAGGAAGGTGGTGTAGTTAATAGCTGCATTATTT
GACGTTAGCGACAGAAGAA
>ZSR.E_1346:D00780:73:HLVCNBCXX:1:1105:17333:37954 2:N:0:ATCTCG
GGAATATTGCACAATGGGCGCAAGCCTGATGCAGCCATGCCGCGTGTGTGAAGAAGGCCT
TCGGGTTGTAAAGCACTTTCAGTCGTGAGGAAGGTAGTGTAGTTAATAGCTGCATTATTT
GACGTTAGC
>ZSR.E_1347:D00780:73:HLVCNBCXX:1:1105:19612:37866 2:N:0:ATCTCG
GAATATTGCACAATGGGCGCAAGCCTGATGCAGCCATGCCGCGTGTGTGAAGAAGGCTCT
AGGGTTGTAAAGCACTTTCAGCAGTGAGGAAAGCTTGTTGGTTAATAGCCATCAAGTGTG
ACGTTAACT
>ZSR.E_1348:D00780:73:HLVCNBCXX:1:1105:4828:38154 2:N:0:ATCTCG
GGAATACTGCACAATGGGCGCAAGCCTGATGCAGCCATGCCGCGTGTGTGAAGAAGGCCT
TCGGGTTGTAAAGCACTTTCAGTCGTGAGGAAGGTAGTGTAGTTAATAGCTGCATTATTT
GACGTTAG
>ZSR.E_1349:D00780:73:HLVCNBCXX:1:1105:5096:38234 2:N:0:ATCTCG
GGAATATTGCACAATGGAGGAAACTCTGATGCAGCAACGCCGCGTGGAGGATGACACTTT
TCGGAGCGTAAACTCCTTTTATATAGGAAGATAATGACGGTACTATATGAATAAGCACCG
GCTAAC
>ZSR.E_1350:D00780:73:HLVCNBCXX:1:1105:8251:38051 2:N:0:ATCTCG
GGAATATTGCACAATGGGGGAAACCCTGATGCAGCCATGCCGCGTGTGTGAAGAAGGCCT
TCGGGTTGTAAAGCACTTTCAGTTGTGAGGAAAAGTTAGTAGTTAATACCTGCTAGCCGT
GACGTTAA
>ZSR.E_1351:D00780:73:HLVCNBCXX:1:1105:14031:38019 2:N:0:ATCTCG
GGAATATTGCACAATGGGCGCAAGCCTGATGCAGCCATGCCGCGTGTATGAAGAAGGCCT
TCGGGTTGTAAAGTACTTTCAGCAGTGAGGAAGGGATGTACGTTAATAGCGTGCATTTTT
GACGTTAGCTGCAGAAGAAG
>ZSR.E_1352:D00780:73:HLVCNBCXX:1:1105:14896:38190 2:N:0:ATCTCG
GGAATATTGCACAATGGGCGCAAGCCTGATGCAGCCATGCCGCGTGTATGAAGAAGGCCT
TCGGGTTGTAAAGTACTTTCAGCAGTGAGGAAGGGGGTGTCGTTAATAGCGGCATCTCTT
GACGTTAGCTGCAGAAGAAGCACCGGCT
>ZSR.E_1353:D00780:73:HLVCNBCXX:1:1105:15131:38073 2:N:0:ATCTCG
GGAATATTGCACAATGGGCGCAAGCCTGATGCAGCCATGCCGCGTGTGTGAAGAAGGCCT
TCGGGTTGTAAAGCACTTTCAGTCGTGAGGAAGGTAGTGTAGTTAATAGCTGCA
>ZSR.E_1354:D00780:73:HLVCNBCXX:1:1105:15163:38152 2:N:0:ATCTCG
GGAATATTGCACAATGGGAGAAACCCTGATGCAGCCATGCCGCGTGTGTGAAGAAGGCCT
TCGGGTTGTAAAGCACTTTCAGTTGTGAGGAAAAGTTAGTAGTTAATACCTGCTAGCCGT
GACGTTAACAA
>ZSR.E_1355:D00780:73:HLVCNBCXX:1:1105:16472:38029 2:N:0:ATCTCG
GGAATATTGCACAATGGGCGAAAGCCTGATGCAGCAATGCCGCGTGGAGGATGACGCATC
TAGGTGTGTAAACTCCTTTTATATGAGAAGATAATGACGGTATCATATGAATAAGCACCG
GCTAACTCCGTGCCAGC
>ZSR.E_1356:D00780:73:HLVCNBCXX:1:1105:20897:38018 2:N:0:ATCTCG
GGAATATTGCACAATGGGCGCAAGCCTGATGCAGCCATGCCGCGTGTGTGAAGAAGGCCT
TCGGGTTGTAAAGCACTTTCAGTCGTGAGGAAGGTGGTAGTGTTAATAGCACTATCATTT
GACGTTAGC
>ZSR.E_1357:D00780:73:HLVCNBCXX:1:1105:3685:38312 2:N:0:ATCTCG
GGAATATTGCACAATGGGCGCAAGCCTGATGCAGCCATGCCGCGTGTATGAAGAAGGCCT
TCGGGTTGTAAAGTACTTTCAGCAGTGAGGAAGGGATGTACGTTAATAGCGTGCATTTTT
GACGTT
>ZSR.E_1358:D00780:73:HLVCNBCXX:1:1105:4097:38482 2:N:0:ATCTCG
GGAATATTGCACAATGGGCGCAAGCCTGATGCAGCCATGCCGCGTGTGTGAAGAAGGCCT
TCGGGTTGTAAAGCACTTTCAGTCGTGAGGAAGGTAGTGTAGTTAATAGCTGCATTATTT
GACGTT
>ZSR.E_1359:D00780:73:HLVCNBCXX:1:1105:4555:38284 2:N:0:ATCTCG
GGAATATTGCACAATGGGCGAAAGCCTGATGCAGCCATGCCGCGTGTGTGAAGAAGGCTC
TAGGGTTGTAAAGCACTTTCAGTAGGGAGGAAAGGTTGAAGGTTAATACCCTTTGGCTGT
GACGTTACCTACAGAAGAA
>ZSR.E_1360:D00780:73:HLVCNBCXX:1:1105:8785:38441 2:N:0:ATCTCG
GGAATATTGCACAATGGGCGAAAGCCTGATGCAGCCATGCCGCGTGTGTGAAGAAGGCTC
TAGGGTTGTAAAGCACTTTCAGTAGGGAGGAAAGGTTGAAGGTTAATACCCTTTGGTTGT
GACGTTACC
>ZSR.E_1361:D00780:73:HLVCNBCXX:1:1105:9762:38353 2:N:0:ATCTCG
GGAATATTGCACAATGGGCGCAAGCCTGATGCAGCCATGCCGCGTGTGTGAAGAAGGCCT
TCGGGTTGTAAAGCACTTTCAGTCGTGAGGAAGGTAGTGTAGTTAATAGCTGCATTATTT
GACGTTAGTG
>ZSR.E_1362:D00780:73:HLVCNBCXX:1:1105:15367:38413 2:N:0:ATCTCG
GGAATATTGCACAATGGGCGCAAGCCTGATGCAGCCATGCCGCGTGTGTGAAGAAGGCCT
TCGGGTTGTAAAGCACTTTCAGTCGTGAGGAAGGTGGTAGTGTTAATAGCACTATCATTT
GACGTT
>ZSR.E_1363:D00780:73:HLVCNBCXX:1:1105:17211:38273 2:N:0:ATCTCG
GGAATATTGCACAATGGGCGCAAGCCTGATGCAGCCATGCCGCGTGTGTGAAGAAGGCCT
TCGGGTTGTAAAGCACTTTCAGTCGTGAGGAAGGTAGTGTAGTTAATAGCTGCATTATTT
GACGTTAGCGACAGAAG
>ZSR.E_1364:D00780:73:HLVCNBCXX:1:1105:17686:38491 2:N:0:ATCTCG
GGAATATTGCACAATGGGGGAAACCCTGATGCAGCCATGCCGCGTGTGTGAAGAAGGCCT
TCGGGTTGTAAAGCACTTTCAGTTGTGAGGAAAAGTTAGTAGTTAATACCTGCTAGCCGT
GACGTTAA
>ZSR.E_1365:D00780:73:HLVCNBCXX:1:1105:17838:38361 2:N:0:ATCTCG
GGAATATTGCACAATGGGCGCAAGCCTGATGCAGCCATGCCGCGTGTATGAAGAAGGCCT
TCGGGTTGTAAAGTACTTTCAGCAGTGAGGAAGGGATGTACGTTAATAGCGTGCATTATT
TGACGTTA
>ZSR.E_1366:D00780:73:HLVCNBCXX:1:1105:1529:38530 2:N:0:ATCTCG
GGAATATTGCACAATGGGCGCAAGCCTGATGCAGCCATGCCGCGTGTATGAAGAAGGCCT
TCGGGTTGTAAAGTACTTTCAGCAGTGAGGAAGGCGGAGTCGTTAATAGCGGCCTCGTTT
GACGTTAGCTGCAG
>ZSR.E_1367:D00780:73:HLVCNBCXX:1:1105:1774:38620 2:N:0:ATCTCG
GGAATATTGCACAATGGGCGCAAGCCTGATGCAGCCATGCCGCGTGTGTGAAGAAGGCCT
TCGGGTTGTAAAGCACTTTCAGTCGTGAGGAAGGTAGTGTAGTTAATAGCTGCATTACTT
GACGTT
>ZSR.E_1368:D00780:73:HLVCNBCXX:1:1105:2653:38648 2:N:0:ATCTCG
GGAATATTGCACAATGGGCGCAAGCCTGATGCAGCCATGCCGCGTGTGTGAAGAAGGCCT
TCGGGTTGTAAAGCACTTTCAGTCGTGAGGAAGGTGGTAGTGTTAATAGCACTATCATTT
>ZSR.E_1369:D00780:73:HLVCNBCXX:1:1105:4077:38645 2:N:0:ATCTCG
GGAATATTGCACAATGGGCGCAAGCCTGATGCAGCCATGCCGCGTGTGTGAAGAAGGCCT
TCGGGTTGTAAAGCACTTTCAGTCGTGAGGAAGGTAGTGTAGTTAATAGCTGCATTATTT
GACGTT
>ZSR.E_1370:D00780:73:HLVCNBCXX:1:1105:6101:38703 2:N:0:ATCTCG
GGAATATTGCACAATGGGCGCAAGCCTGATGCAGCCATGCCGCGTGTGTGAAGAAGGCCT
TCGGGTTGTAAAGCACTTTCAGTCGTGAGGAAGGTGGTGTAGTTAATAGCTGCATTATTT
GACGTT
>ZSR.E_1371:D00780:73:HLVCNBCXX:1:1105:17307:38728 2:N:0:ATCTCG
GGAATATTGCACAATGGGGGAAACCCTGATGCAGCCATGCCGCGTGTGTGAAGAAGGCCT
TCGGGTTGTAAAGCACTTTCAGTTGTGAGGAAAAGTTAGTAGTTAATACCTGCTAGCCGT
GACGTTAACAACA
>ZSR.E_1372:D00780:73:HLVCNBCXX:1:1105:17764:38655 2:N:0:ATCTCG
GGAATATTGCACAATGGGGGAAACCCTGATGCAGCCATGCCGCGTGTGTGAAGAAGGCCT
TCGGGTTGTAAAGCACTTTCAGTTGTGAGGAAAAGTTAGTAGTTAATACCTGCTAGCCGT
GACGTTAA
>ZSR.E_1373:D00780:73:HLVCNBCXX:1:1105:18857:38687 2:N:0:ATCTCG
GGAATATTGCACAATGGGCGCAAGCCTGATGCAGCCATGCCGCGTGTGTGAAGAAGGCCT
TCGGGTTGTAAAGCACTTTCAGTCGTGAGGAAGGTAGTGTAGTTAATAGCTGCATTACTT
GACGTTAG
>ZSR.E_1374:D00780:73:HLVCNBCXX:1:1105:2358:38900 2:N:0:ATCTCG
GGAATATTGCACAATGGGCGCAAGCCTGATGCAGCCATGCCGCGTGTGTGAAGAAGGCCT
TCGGGTTGTAAAGCACTTTCAGTCGTGAGGAAGGTAGTGTAGTTAATAGCTGCATTATTT
GACGTTAGCGACAGAAGAAGCA
>ZSR.E_1375:D00780:73:HLVCNBCXX:1:1105:9018:38923 2:N:0:ATCTCG
GGAATATTGCACAATGGGCGCAAGCCTGATGCAGCCATGCCGCGTGTGTGAAGAAGGCCT
TCGGGTTGTAAAGCACTTTCAGTCGTGAGGAAGGTAGTGTAGTTAATAGCTGCATTACT
>ZSR.E_1376:D00780:73:HLVCNBCXX:1:1105:10788:38907 2:N:0:ATCTCG
GGAATATTGCACAATGGGCGCAAGCCTGATGCAGCCATGCCGCGTGTATGAAGAAGGCCT
TCGGGTTGTAAAGTACTTTCAGCAGTGAGGAAGGGATGTACGTTAATAGCGTGCATTTTT
GACGTTAG
>ZSR.E_1377:D00780:73:HLVCNBCXX:1:1105:15705:38966 2:N:0:ATCTCG
GGAATATTGCACAATGGGCGCAAGCCTGATGCAGCCATGCCGCGTGTGTGAAGAAGGCCT
TCGGGTTGTAAAGCACTTTCAGTCGTGAGGAAGGTGGTAGTGTTAATAGCACTATCATTT
GACGTTAGCGACAGAAGAAGCACCGGCT
>ZSR.E_1378:D00780:73:HLVCNBCXX:1:1105:17727:38925 2:N:0:ATCTCG
GGAATATTGCACAATGGGCGCAAGCCTGATGCAGCCATGCCGCGTGTGTGAAGAAGGCCT
TCGGGTTGTAAAGCACTTTCAGTCGTGAGGAAGGTGGTGTAGTTAATAGCTGCATTATTT
GACGTTAGCGACAGAAGAAG
>ZSR.E_1379:D00780:73:HLVCNBCXX:1:1105:19044:38778 2:N:0:ATCTCG
GGAATATTGCACAATGGGCGCAAGCCTGATGCAGCCATGCCGCGTGTGTGAAGAAGGCCT
TCGGGTTGTAAAGCACTTTCAGTCGTGAGGAAGGTAGTGTAGTTAATAGCTGCATTACTT
GACGTTAG
>ZSR.E_1380:D00780:73:HLVCNBCXX:1:1105:19712:38798 2:N:0:ATCTCG
GGAATATTGCACAATGGGCGCAAGCCTGATGCAGCCATGCCGCGTGTGTGAAGAAGGCCT
TCGGGTTGTAAAGCACTTTCAGTCGTGAGGAAGGTAGTGTAGTTAATAGCTGCATTACTT
GACGTTAGCGACAGAA
>ZSR.E_1381:D00780:73:HLVCNBCXX:1:1105:5444:39026 2:N:0:ATCTCG
GGAATATTGCACAATGGGCGCAAGCCTGATGCAGCCATGCCGCGTGTGTGAAGAAGGCCT
TCGGGTTGTAAAGCACTTTCAGTCGTGAGGAAGGTAGTGTAGTTAATAGCTGCATTACTT
GACGTTAG
>ZSR.E_1382:D00780:73:HLVCNBCXX:1:1105:5415:39175 2:N:0:ATCTCG
GGAATATTGCACAATGGGCGCAAGCCTGATGCAGCCATGCCGCGTGTGTGAAGAAGGCCT
TCGGGTTGTAAAGCACTTTCAGTCGTGAGGAAGGTGGTGTAGTTAATAGCTGCATTATTT
GACGTTAGCGACAGAAGAAGCA
>ZSR.E_1383:D00780:73:HLVCNBCXX:1:1105:7782:39013 2:N:0:ATCTCG
GGAATATTGCACAATGGGCGCAAGCCTGATGCAGCCATGCCGCGTGTGTGAAGAAGGCCT
TCGGGTTGTAAAGCACTTTCAGTCGTGAGGAAGGTAGTGTAGTTAATAGCTGCATTATTT
GACGTTAGCGACAG
>ZSR.E_1384:D00780:73:HLVCNBCXX:1:1105:10610:39245 2:N:0:ATCTCG
GGAATATTGCACAATGGGCGCAAGCCTGATGCAGCCATGCCGCGTGTGTGAAGAAGGCCT
TCGGGTTGTAAAGCACTTTCAGTCGTGAGGAAGGTGGTAGTGTTAATAGCACTATCATTT
GACGTTAGCGACAGAAGAAGCACC
>ZSR.E_1385:D00780:73:HLVCNBCXX:1:1105:10945:39236 2:N:0:ATCTCG
GGAATATTGCACAATGGGCGCAAGCCTGATGCAGCCATGCCGCGTGTGTGAAGAAGGCCT
TCGGGTTGTAAAGCACTTTCAGTCGTGAGGAAGGTAGTGTAGTTAATAGCTGCATTATTT
GACGTT
>ZSR.E_1386:D00780:73:HLVCNBCXX:1:1105:14179:39026 2:N:0:ATCTCG
GGAATATTGCACAATGGGCGCAAGCCTGATGCAGCCATGCCGCGTGTGTGAAGAAGGCCT
TCGGGTTGTAAAGCACTTTCAGTCGTGAGGAAGGTAGTGTAGTTAATAGCTGCATTATTT
GACGTTAGCGA
>ZSR.E_1387:D00780:73:HLVCNBCXX:1:1105:15247:39173 2:N:0:ATCTCG
GGAATATTGCACAATGGGCGCAAGCCTGATGCAGCCATGCCGCGTGTGTGAAGAAGGCCT
TCGGGTTGTAAAGCACTTTCAGTCGTGAGGAAGGTAGTGTAGTTAATAGCTGCATTACTT
GACGTTAGCGACAGAAGAAGCACCGGCT
>ZSR.E_1388:D00780:73:HLVCNBCXX:1:1105:17218:39213 2:N:0:ATCTCG
GGAATATTGCACAATGGGCGCAAGCCTGATGCAGCCATGCCGCGTGTGTGAAGAAGGCCT
TCGGGTTGTAAAGCACTTTCAGTCAGGAGGAAAGGTTAGTAGTTAATACCTGCTAGCTGT
GACGTTACTGACAGAAGAAGCACCGGCT
>ZSR.E_1389:D00780:73:HLVCNBCXX:1:1105:19793:39213 2:N:0:ATCTCG
GGAATATTGCACAATGGGCGCAAGCCTGATGCAGCCATGCCGCGTGTGTGAAGAAGGCCT
TCGGGTTGTAAAGCACTTTCAGTGGTGAGGAAGGTCAGTAAGTTAATAGCTTGCTGAATT
GACGTTAGCCACAGAAG
>ZSR.E_1390:D00780:73:HLVCNBCXX:1:1105:1879:39381 2:N:0:ATCTCG
GGAATATTGCACAATGGGGGGAACCCTGATGCAGCCATGCCGCGTGTGTGAAGAAGGCCT
TCGGGTTGTAAAGCACTTTCAGTTGTGAGGAAAAGTTAGTAGTTAATACCTGCTAGCCGT
GACGTTAACAACAGAAGAAG
>ZSR.E_1391:D00780:73:HLVCNBCXX:1:1105:5340:39341 2:N:0:ATCTCG
GGAATATTGCACAATGGGCGCAAGCCTGATGCAGCCATGCCGCGTGTATGAAGAAGGCCT
TCGGGTTGTAAAGTACTTTCAGCAGTGAGGAAGGGATGTACGTTAATAGCGTGCATTTTT
GACGTT
>ZSR.E_1392:D00780:73:HLVCNBCXX:1:1105:8908:39395 2:N:0:ATCTCG
GGAATATTGCACAATGGGGGAAACCCTGATGCAGCCATGCCGCGTGTGTGAAGAAGGCCT
TCGGGTTGTAAAGCACTTTCAGTTGTGAGGAAAAGTTAGTAGTTAATACCTGCTAGCCGT
GA
>ZSR.E_1393:D00780:73:HLVCNBCXX:1:1105:9501:39377 2:N:0:ATCTCG
GGAATATTGCACAATGGGGGGAACCCTGATGCAGCCATGCCGCGTGTGTGAAGAAGGCCT
TCGGGTTGTAAAGCACTTTCAGTGATGAGGAAAGCTTAGTGGTTAATACCCGCTAAGTGT
GACGT
>ZSR.E_1394:D00780:73:HLVCNBCXX:1:1105:11067:39442 2:N:0:ATCTCG
GGAATATTGCACAATGGGCGCAAGCCTGATGCAGCCATGCCGCGTGTGTGAAGAAGGCCT
TCGGGTTGTAAAGCACTTTCAGTCGTGAGGAAGGTAGTGTAGTTAATAGCTGCATTATTT
GACGT
>ZSR.E_1395:D00780:73:HLVCNBCXX:1:1105:11955:39295 2:N:0:ATCTCG
GGAATATTGCACAATGGGCGCAAGCCTGATGCAGCCATGCCGCGTGTGTGAAGAAGGCTC
TAGGGTTGTAAAGCACTTTCAGCAGTGAGGAAAGCTTGTTGGTTAATAGCCATCAAGTGT
GACGTT
>ZSR.E_1396:D00780:73:HLVCNBCXX:1:1105:12390:39391 2:N:0:ATCTCG
GGAATATTGCACAATGGGGGAAACCCTGATGCAGCCATGCCGCGTGTGTGAAGAAGGCCT
TCGGGTTGTAAAGCACTTTCAGTTGTGAGGAAAAGTTAGTAGTTAATACCTGCTAGCCGT
GACGTTAACAACAGAA
>ZSR.E_1397:D00780:73:HLVCNBCXX:1:1105:14724:39422 2:N:0:ATCTCG
GGAATATTGGACAATGGGGGCAACCCTGATCCAGCCATGCCGCGTGTGTGAAGAAGGCCT
TCGGGTTGTAAAGCACTTTCAGTGAGGAAGAAGGCCTGCGGG
>ZSR.E_1398:D00780:73:HLVCNBCXX:1:1105:15130:39411 2:N:0:ATCTCG
GGAATATTGCACAATGGGCGCAAGCCTGATGCAGCCATGCCGCGTGTGTGAAGAAGGCCT
TCGGGTTGTAAAGCACTTTCAGTCGTGAGGAAGGTGGTAGTGTTAATAGCACTATCATTT
GACGTTAGCGACAGAAG
>ZSR.E_1399:D00780:73:HLVCNBCXX:1:1105:18697:39346 2:N:0:ATCTCG
GGAATATTGGTCAATGGAGGCAACTCTGAACCAGCCATGCCGCGTGAAGGAAGAATGTCC
TACGGATTGTAAACTTCTTTTATTTGGGAAGAAACCCCACTACGTGTAGTGGGCTGACGG
TACCAAAC
>ZSR.E_1400:D00780:73:HLVCNBCXX:1:1105:19249:39450 2:N:0:ATCTCG
GGAATATTGCACAATGGGCGCAAGCCTGATGCAGCCATGCCGCGTGTGTGAAGAAGGCCT
TCGGGTTGTAAAGTACTTTCAGCAGTGAGGAAGGGATGTACGTTAATAGCTGCATTATTT
GACGTTAG
>ZSR.E_1401:D00780:73:HLVCNBCXX:1:1105:19462:39388 2:N:0:ATCTCG
GGAATATTGCACAATGGGCGCAAGCCTGATGCAGCCATGCCGCGTGTGTGAAGAAGGCCT
TCGGGTTGTAAAGCACTTTCAGTCGTGAGGAAGGTGGTAGTGTTAATAGCACTATCATTT
GACGTT
>ZSR.E_1402:D00780:73:HLVCNBCXX:1:1105:19448:39479 2:N:0:ATCTCG
GGAATATTGGTCAATGGACGCAAGTCTGAACCAGCCATGCCGCGTGCAGGAAGAATGTCC
TATGGATTGTAAACTGCTTTTATTTGGGAATAAACTCCGGTACGTGTACCGGCCTGAAGG
TACCAAATGAATAAGCACCGGCTAACTCCG
>ZSR.E_1403:D00780:73:HLVCNBCXX:1:1105:19648:39462 2:N:0:ATCTCG
GGAATATTGCACAATGGGCGCAAGCCTGATGCAGCCATGCCGCGTGTGTGAAGAAGGCTC
TAGGGTTGTAAAGCACTTTCAGCAGTGAGGAAAGCTTGTTGGTTAATAGCCATCAAGTGT
GACGTT
>ZSR.E_1404:D00780:73:HLVCNBCXX:1:1105:3106:39724 2:N:0:ATCTCG
GGAATATTGCACAATGGGCGCAAGCCTGATGCAGCCATGCCGCGTGTGTGAAGAAGGCCT
TCGGGTTGTAAAGCACTTTCAGTCGTGAGGAAGGTGGTAGTGTTAATAGCACTATCATTT
>ZSR.E_1405:D00780:73:HLVCNBCXX:1:1105:7887:39536 2:N:0:ATCTCG
GGAATATTGCACAATGGGGGAAACCCTGATGCAGCAACGCCGCGTGGAGGATGACACATT
TCGGTGCGTAAACTCCTTTTATATAGGAAGATAATGACGGTACTATATGAATAAGCACC
>ZSR.E_1406:D00780:73:HLVCNBCXX:1:1105:9335:39570 2:N:0:ATCTCG
GGAATATTGCACAATGGGCGCAAGCCTGATGCAGCCATGCCGCGTGTGTGAAGAAGGCCT
TCGGGTTGTAAAGCACTTTCAGTCGTGAGGAAGGTAGTGTAGTTAATAGCTGCATTATTT
GA
>ZSR.E_1407:D00780:73:HLVCNBCXX:1:1105:9997:39508 2:N:0:ATCTCG
GGAATATTGCACAATGGGCGCAAGCCTGATGCAGCCATGCCGCGTGTGTGAAGAAGGCCT
TCGGGTTGTAAAGCACTTTCAGTCGTGAGGAAGGTGGTAGTGTTAATAGCACTATCATTT
>ZSR.E_1408:D00780:73:HLVCNBCXX:1:1105:12670:39561 2:N:0:ATCTCG
GGAATATTGCACAATGGGCGCAAGCCTGATGCAGCCATGCCGCGTGTGTGAAGAAGGCCT
TCGGGTTGTAAAGCACTTTCAGTCGTGAGGAAGGTAGTGCAGTTAATAGCTGCATTATTT
GACGTTAGCGACAGAAGAAGCACCG
>ZSR.E_1409:D00780:73:HLVCNBCXX:1:1105:14899:39746 2:N:0:ATCTCG
GGAATATTGCACAATGGGCGCAAGCCTGATGCAGCCATGCCGCGTGTATGAAGAAGGCCT
TCGGGTTGTAAAGTACTTTCAGCAGTGAGGAAGGGATGTACGTTAATAGCGTGCATTTT
>ZSR.E_1410:D00780:73:HLVCNBCXX:1:1105:17603:39609 2:N:0:ATCTCG
GGAATATTGCACAATGGGGGAAACCCTGATGCAGCCATGCCGCGTGTGTGAAGAAGGCCT
TCGGGTTGTAAAGCACTTTCAGCGAGGAGGAAAGGGTGTAAGTTAATACCTTACATCTGT
GACGTTACTCG
>ZSR.E_1411:D00780:73:HLVCNBCXX:1:1105:17715:39713 2:N:0:ATCTCG
GGAATATTGCACAATGGGCGCAAGCCTGATGCAGCCATGCCGCGTGTATGAAGAAGGCCT
TCGGGTTGTAAAGTACTTTCAGCAGTGAGGAAGGGATGTACGTTAATAGCGTGCATTTTT
GACGTTAG
>ZSR.E_1412:D00780:73:HLVCNBCXX:1:1105:18709:39537 2:N:0:ATCTCG
GGAATATTGCACAATGGGCGCAAGCCTGATGCAGCCATGCCGCGTGTGTGAAGAAGGCCT
TCGGGTTGTAAAGCACTTTCAGTCGTGAGGAAGGTAGTGTAGTTAATAGCTGCATTATTT
GACGTTAGC
>ZSR.E_1413:D00780:73:HLVCNBCXX:1:1105:19558:39746 2:N:0:ATCTCG
GGAATATTGCACAATGGGCGCAAGCCTGATGCAGCCATGCCGCGTGTGTGAAGAAGGCCT
TCGGGTTGTAAAGCACTTTCAGTCGTGAGGAAGGTAGTGTAGTTAATAGCTGCATTATTT
GACGTTAGC
>ZSR.E_1414:D00780:73:HLVCNBCXX:1:1105:20812:39538 2:N:0:ATCTCG
GGAATATTGCACAATGGGGGAAACCCTGATGCAGCCATGCCGCGTGTGTGAAGAAGGCCT
TCGGGTTGTAAAGCACTTTCAGTTGTGAGGAAAAGTTAGTAGTTAATACCTGCTAGCCGT
GACGTTAACAACAGAAGAAGCACCGGCT
>ZSR.E_1415:D00780:73:HLVCNBCXX:1:1105:1172:39988 2:N:0:ATCTCG
GGAATATTGCACAATGGGCGCAAGCCTGATGCAGCCATGCCGCGTGTGTGAAGAAGGCCT
TCGGGTTGTAAAGCACTTTCAGTCGTGAGGAAGGTGGTAGTGTTAATAGCACTATCATTT
GACGTTAG
>ZSR.E_1416:D00780:73:HLVCNBCXX:1:1105:4390:39860 2:N:0:ATCTCG
GGAATATTGCACAATGGGCGCAAGCCTGATGCAGCCATGCCGCGTGTGTGAAGAAGGCCT
TCGGGTTGTAAAGCACTTTCAGTCGTGAGGAAGGTGGTAGTGTTAATAGCACTATCATTT
GACGTTAGCG
>ZSR.E_1417:D00780:73:HLVCNBCXX:1:1105:4873:39914 2:N:0:ATCTCG
GGAATATTGCACAATGGGCGCAAGCCTGATGCAGCCATGCCGCGTGTATGAAGAAGGCCT
TCGGGTTGTAAAGTACTTTCAGCAGTGAGGAAGGGATGTACG
>ZSR.E_1418:D00780:73:HLVCNBCXX:1:1105:5211:39843 2:N:0:ATCTCG
GGAATATTGCACAATGGGCGCAAGCCTGATGCAGCCATGCCGCGTGTATGAAGAAGGCCT
TCGGGTTGTAAAGTACTTTCAGCAGTGAGGAAGGGGGTGTCGTTAATAGCGGCATCTCTT
GACGTTAGCT
>ZSR.E_1419:D00780:73:HLVCNBCXX:1:1105:10567:39772 2:N:0:ATCTCG
GGAATATTGCACAATGGGCGCAAGCCTGATGCAGCCATGCCGCGTGTGTGAAGAAGGCCT
TCGGGTTGTAAAGCACTTTCAGTCGTGAGGAAGGTGGTGTAGTTAATAGCTGCATTATTT
GACGTTAGCGACAGAA
>ZSR.E_1420:D00780:73:HLVCNBCXX:1:1105:16538:39919 2:N:0:ATCTCG
GGAATATTGCACAATGGGCGCAAGCCTGATGCAGCCATGCCGCGTGTGTGAAGAAGGCCT
TCGGGTTGTAAAGCACTTTCAGTCGTGAGGAAGGTGGTAGTGTTAATAGCACTATCATTT
GACGTTAGCGACAGAAG
>ZSR.E_1421:D00780:73:HLVCNBCXX:1:1105:17349:39754 2:N:0:ATCTCG
GGAATATTGCACAATGGGGGGAACCCTGATGCAGCCATGCCGCGTGTGTGAAGAAGGCCT
TCGGGTTGTAAAGCACTTTCAGTTGTGAGGAAAAGTTAGTAGTTAATACCTGCTAGCCGT
GACGTTAACAACA
>ZSR.E_1422:D00780:73:HLVCNBCXX:1:1105:17750:39863 2:N:0:ATCTCG
GGAATATTGCACAATGGGCGCAAGCCTGATGCAGCCATGCCGCGTGTGTGAAGAAGGCCT
TCGGGTTGTAAAGCACTTTCAGTCGTGAGGAAGGTGGTGTAGTTAATAGCTGCATTATTT
GACGTTAG
>ZSR.E_1423:D00780:73:HLVCNBCXX:1:1105:19088:39906 2:N:0:ATCTCG
GGAATATTGCACAATGGGGGAAACCCTGATGCAGCCATGCCGCGTGTGTGAAGAAGGCCT
TCGGGTTGTAAAGCACTTTCAGTTGTGAGGAAAAGTTAGTAGTTAATACCTGCTAGCCGT
GACGTTAACAACAGAAGAAGCACCGGCT
>ZSR.E_1424:D00780:73:HLVCNBCXX:1:1105:20529:39901 2:N:0:ATCTCG
GGAATATTGCACAATGGGCGCAAGCCTGATGCAGCCATGCCGCGTGTGTGAAGAAGGCCT
TCGGGTTGTAAAGCACTTTCAGTCGTGAGGAAGGTGGTAGTGTTAATAGCACTATCATTT
GACGTTAGCGACAGAAGAAGCACC
>ZSR.E_1425:D00780:73:HLVCNBCXX:1:1105:1080:40234 2:N:0:ATCTCG
GGAATATTGCACAATGGGCGCAAGCCTGATGCAGCCATGCCGCGTGTGTGAAGAAGGCCT
TCGGGTTGTAAAGCACTTTCAGTCGTGAGGAAGGTAGTGTAGTTAATAGCTGCATTATTT
GACGTTAGCGACAGAAGAAGCACCGGCTA
>ZSR.E_1426:D00780:73:HLVCNBCXX:1:1105:5810:40163 2:N:0:ATCTCG
GGAATATTGCACAATGGGCGCAAGCCTGATGCAGCCATGCCGCGTGTGTGAAGAAGGCCT
TCGGGTTGTAAAGCACTTTCAGTCGTGAGGAAGGTAGTGTAGTTAATAGCTGCATTATTT
GACGTT
>ZSR.E_1427:D00780:73:HLVCNBCXX:1:1105:12290:40148 2:N:0:ATCTCG
GGAATATTGCACAATGGGCGCAAGCCTGATGCAGCCATGCCGCGTGTGTGAAGAAGGCCT
TCGGGTTGTAAAGCACTTTCAGTCGTGAGGAAGGTGGTAGTGTTAATAGCACTATCATTT
GACGTT
>ZSR.E_1428:D00780:73:HLVCNBCXX:1:1105:13084:40008 2:N:0:ATCTCG
GGAATATTGCACAATGGGCGCAAGCCTGATGCAGCCATGCCGCGTGTGTGAAGAAGGCCT
TCGGGTTGTAAAGCACTTTCAGTCGTGAGGAAGGTGGTAGTGTTAATAGC
>ZSR.E_1429:D00780:73:HLVCNBCXX:1:1105:13489:40004 2:N:0:ATCTCG
GGAATATTGCACAATGGGGGAAACCCTGATGCAGCCATGCCGCGTGTGTGAAGAAGGCCT
TCGGGTTGTAAAGCACTTTCAGTTGTGAGGAAAAGTTAGTAGTTAATACCTGCTAGCCGT
GACGTTAAAAACAGAAGAA
>ZSR.E_1430:D00780:73:HLVCNBCXX:1:1105:13719:40249 2:N:0:ATCTCG
GGAATATTGCACAATGGGCGCAAGCCTGATGCAGCCATGCCGCGTGTGTGAAGAAGGCCT
TCGGGTTGTAAAGCACTTTCAGTCAGGAGGAAAGGTTAGTAGTTAATACCTGCTAGCTGT
GA
>ZSR.E_1431:D00780:73:HLVCNBCXX:1:1105:15358:40090 2:N:0:ATCTCG
GGAATATTGCACAATGGGGGAAACCCTGATGCAGCCATGCCGCGTGTGTGAAGAAGGCCT
TCGGGTTGTAAAGCACTTTCAGTTGTGAGGAAAAGTTAGTAGTTAATACCTGCTAGCCGT
GACGTT
>ZSR.E_1432:D00780:73:HLVCNBCXX:1:1105:20583:40136 2:N:0:ATCTCG
GGAATATTGCACAATGGGCGCAAGCCTGATGCAGCCATGCCGCGTGTGTGAAGAAGGCCT
TCGGGTTGTAAAGCACTTTCAGTCGTGAGGAAGGTAGTGTAGTTAATAGCTGCATTATTT
GACGTTAGCGACAGAAGAAGCACCGGCT
>ZSR.E_1433:D00780:73:HLVCNBCXX:1:1105:21141:40118 2:N:0:ATCTCG
GGAATATTGCACAATGGGCGCAAGCCTGATGCAGCCATGCCGCGTGTGTGAAGAAGGCCT
TCGGGTTGTAAAGCACTTTCAGTCGTGAGGAAGGTGGTAGTGTTAATAGCACTATCATTT
GACGTTAG
>ZSR.E_1434:D00780:73:HLVCNBCXX:1:1105:1298:40449 2:N:0:ATCTCG
GGAATATTGCACAATGGGCGCAAGCCTGATGCAGCCATGCCGCGTGTGTGAAGAAGGCCT
TCGGGTTGTAAAGCACTTTCAGTCGTGAGGAAGGTAGTGTAGTTAATAGCTGCATTATTT
GACGTTAGCGACAGAAGAAGCACCG
>ZSR.E_1435:D00780:73:HLVCNBCXX:1:1105:4718:40268 2:N:0:ATCTCG
GGAATATTGCGCAATGGGCGAAAGCCTGACGCAGCCATGCCGCGTGTGTGAAGAAGGCCC
TAGGGTTGTAAAGCACTTTCAATTGGGAGGAAAAGCTAATGGTTAATAACCATTAGCCCT
GACGTT
>ZSR.E_1436:D00780:73:HLVCNBCXX:1:1105:9290:40389 2:N:0:ATCTCG
GGAATATTGCACAATGGGCGCAAGCCTGATGCAGCCATGCCGCGTGTGTGAAGAAGGCCT
TCGGGTTGTAAAGCACTTTCAGTCGTGAGGAAGGTAGTGTAGTTAATAGCTGCATTATTT
GAC
>ZSR.E_1437:D00780:73:HLVCNBCXX:1:1105:10137:40390 2:N:0:ATCTCG
GGAATATTGCACAATGGGCGCAAGCCTGATGCAGCCATGCCGCGTGTGTGAAGAAGGCCT
TCGGGTTGTAAAGCACTTTCAGTGGTGAGGAAGGTCAGTAAGTTAATAGCTTGCTGAATT
GACGTTAGCCACAGAAGAA
>ZSR.E_1438:D00780:73:HLVCNBCXX:1:1105:13501:40489 2:N:0:ATCTCG
GGAATATTGCACAATGGGCGCAAGCCTGATGCAGCCATGCCGCGTGTGTGAAGAAGGCCT
TCGGGTTGTAAAGCACTTTCAGTCAGGAGGAAAGGTTAGTAG
>ZSR.E_1439:D00780:73:HLVCNBCXX:1:1105:13804:40419 2:N:0:ATCTCG
GGAATATTGCACAATGGGGGAAACCCTGATGCAGCCATGCCGCGTGTGTGAAGAAGGCCT
TCGGGTTGTAAAGCACTTTCAGTTGTGAGGAAAAGTTAGTAGTTAATACCTGCTAGCCGT
GACGTTAA
>ZSR.E_1440:D00780:73:HLVCNBCXX:1:1105:14748:40269 2:N:0:ATCTCG
GGAATATTGCACAATGGGGGAAACCCTGATGCAGCCATGCCGCGTGTGTGAAGAAGGCCT
TCGGGTTGTAAAGCACTTTCAGTTGTGAGGAAAAGTTAGTAGTTAATACCTGCTAGCCGT
GACGTT
>ZSR.E_1441:D00780:73:HLVCNBCXX:1:1105:16232:40492 2:N:0:ATCTCG
GGAATATTGCACAATGGGCGCAAGCCTGATGCAGCCATGCCGCGTGTGTGAAGAAGGCCT
TCGGGTTGTAAAGCACTTTCAGTCGTGAGGAAGGTAGTGTAGTTAATAGCTGCATTATTT
GACGTT
>ZSR.E_1442:D00780:73:HLVCNBCXX:1:1105:16340:40332 2:N:0:ATCTCG
GGAATATTGCACAATGGGCGCAAGCCTGATGCAGCCATGCCGCGTGTATGAAGAAGGCCT
TCGGGTTGTAAAGTACTTTCAGCAGTGAGGAAGGGATGTACGTTAATAGCGTGCATTTTT
GACGTTA
>ZSR.E_1443:D00780:73:HLVCNBCXX:1:1105:18298:40275 2:N:0:ATCTCG
GGAATATTGCACAATGGGCGCAAGCCTGATGCAGCCATGCCGCGTGTGTGAAGAAGGCCT
TCGGGTTGTAAAGCACTTTCAGTCGTGAGGAAGGTGGTAGTGTTAATAGCACTATCATTT
GACGTTAG
>ZSR.E_1444:D00780:73:HLVCNBCXX:1:1105:20159:40320 2:N:0:ATCTCG
GGAATATTGCACAATGGGCGCAAGCCTGATGCAGCCATGCCGCGTGTGTGAAGAAGGCCT
TCGGGTTGTAAAGCACTTTCAGTCGTGAGGAAGGTGGTAGTGTTAATAGCACTATCATTT
GACGTTAGCGACAGAA
>ZSR.E_1445:D00780:73:HLVCNBCXX:1:1105:3438:40576 2:N:0:ATCTCG
GGAATATTGCACAATGGGGGAAACCCTGATGCAGCCATGCCGCGTGTGTGAAGAAGGCCT
TCGGGTTGTAAAGCACTTTCAGTCGTGAGGAAGGTAGTGTAGTTAATAGCTGCATTATTT
GACGTT
>ZSR.E_1446:D00780:73:HLVCNBCXX:1:1105:4397:40602 2:N:0:ATCTCG
GGAATATTGCACAATGGGCGAAAGCCTGATGCAGCCATGCCGCGTGTGTGAAGAAGGCTC
TAGGGTTGTAAAGCACTTTCAGTAGGGAGGAAAGGTTGAAGGTTAATACCCTTTGGCTGT
GACGTTACCTACAGAAG
>ZSR.E_1447:D00780:73:HLVCNBCXX:1:1105:4683:40565 2:N:0:ATCTCG
GGAATATTGCACAATGGGCGCAAGCCTGATGCAGCCATGCCGCGTGTGTGAAGAAGGCCT
TCGGGTTGTAAAGCACTTTCAGTCGTGAGGAAGGTAGTGTAGTTAATAGCTGCATTATTT
GACGTTAGC
>ZSR.E_1448:D00780:73:HLVCNBCXX:1:1105:9332:40739 2:N:0:ATCTCG
GGAATATTGCACAATGGGCGCAAGCCTGATGCAGCCATGCCGCGTGTGTGAAGAAGGCCT
TCGGGTTGTAAAGCACTTTCAGTCGTGAGGAAGGTGGTGTAGTTAATAGCTGCATTATTT
GACGT
>ZSR.E_1449:D00780:73:HLVCNBCXX:1:1105:11310:40608 2:N:0:ATCTCG
GGAATATTGCACAATGGGCGCAAGCCTGATGCAGCCATGCCGCGTGTGTGAAGAAGGCCT
TCGGGTTGTAAAGCACTTTCAGTCGTGAGGAAGGTAGTGTAGTTAATAGCTGCATTACTT
GACGTT
>ZSR.E_1450:D00780:73:HLVCNBCXX:1:1105:13361:40685 2:N:0:ATCTCG
GGAATATTGCACAATGGGCGCAAGCCTGATGCAGCCATGCCGCGTGTGTGAAGAAGGCCT
TCGGGTTGTAAAGCACTTTCAGTCGTGAGGAAGGTGGTAGTGTTAATAGCACTATCATTT
GACGTTAGCGA
>ZSR.E_1451:D00780:73:HLVCNBCXX:1:1105:14297:40670 2:N:0:ATCTCG
GGAATATTGCACAATGGAGGAAACTCTGATGCAGCAACGCCGCGTGGAGGATGACACTTT
TCGGAGCGTAAACTCCTTTTATATAGGAAGATAATGACGGTACTATATGAATAAGCACCG
GCTAACTCCGTGCC
>ZSR.E_1452:D00780:73:HLVCNBCXX:1:1105:15779:40540 2:N:0:ATCTCG
GGAATATTGCACAATGGGCGCAAGCCTGATCCAGCCATGCCGCGTGTGTGAAGAAGGCTT
TCGGGTTGTAAAGCACTTTCAGTCGGGAGGAAGGCTGCCTGGTTAATACCCAGG
>ZSR.E_1453:D00780:73:HLVCNBCXX:1:1105:19219:40593 2:N:0:ATCTCG
GGAATATTGCACAATGGGCGCAAGCCTGATGCAGCCATGCCGCGTGTGTGAAGAAGGCCT
TCGGGTTGTAAAGCACTTTCAGTCGTGAGGAAGGGTTAGTAGTTAATACCTGCTAGCTTT
GACGTTAGCGACAGAAGAAGCACCGGCTAACTCCGTGCCAGCAGCC
>ZSR.E_1454:D00780:73:HLVCNBCXX:1:1105:1627:40921 2:N:0:ATCTCG
GGAATATTGCACAATGGGCGCAAGCCTGATGCAGCCATGCCGCGTGTGTGAAGAAGGCCT
TCGGGTTGTAAAGCACTTTCAGTCGTGAGGAAGGTGGTGTAGTTAATAGCTGCATTATTT
GACGTTAG
>ZSR.E_1455:D00780:73:HLVCNBCXX:1:1105:5529:40876 2:N:0:ATCTCG
GGAATATTGCACAATGGGCGCAAGCCTGATGCAGCCATGCCGCGTGTATGAAGAAGGCCT
TCGGGTTGTAAAGTACTTTCAGCAGTGAGGAAGGCGGAGTCGTTAATAGCGGCCTCGTTT
GACGTT
>ZSR.E_1456:D00780:73:HLVCNBCXX:1:1105:9715:40884 2:N:0:ATCTCG
GGAATATTGCACAATGGGCGCAAGCCTGATGCAGCCATGCCGCGTGTGTGAAGAAGGCCT
TCGGGTTGTAAAGCACTTTCAGTCGTGAGGAAGGTGGTAGTGTTAATAGCACTATCATTT
GACGTT
>ZSR.E_1457:D00780:73:HLVCNBCXX:1:1105:11900:40784 2:N:0:ATCTCG
GGAATATTGCACAATGGGCGCAAGCCTGATGCAGCCATGCCGCGTGTGTGAAGAAGGCCT
TCGGGTTGTAAAGCACTTTCAGTCGTGAGGAAGGTGGTAGTGTTAATAGCACTATCATTT
GACGTTAGCGACAGA
>ZSR.E_1458:D00780:73:HLVCNBCXX:1:1105:15828:40906 2:N:0:ATCTCG
GGAATATTGCACAATGGGGGAAACCCTGATGCAGCCATGCCGCGTGTGTGAAGAAGGCCT
TCGGGTTGTAAAGCACTTTCAGTTGTGAGGAAAAGTTAGTAGTTAATACCTGCTAGCCGT
GACGTTAACAACAG
>ZSR.E_1459:D00780:73:HLVCNBCXX:1:1105:18075:40971 2:N:0:ATCTCG
GGAATATTGCACAATGGGCGCAAGCCTGATGCAGCCATGCCGCGTGTGTGAAGAAGGCCT
TCGGGTTGTAAAGCACTTTCAGTCGTGAGGAAGGTGGTAGTGTTAATAGCACTATCATTT
GACGTTAGCGACAGAAGAAGCACCGGCTAACTCCGTGC
>ZSR.E_1460:D00780:73:HLVCNBCXX:1:1105:1516:41087 2:N:0:ATCTCG
GGAATATTGCACAATGGGCGCAAGCCTGATGCAGCCATGCCGCGTGTGTGAAGAAGGCCT
TCGGGTTGTAAAGCACTTTCAGTCGTGAGGAAGGTGGTAGTGTTAATAGCACTA
>ZSR.E_1461:D00780:73:HLVCNBCXX:1:1105:2473:41055 2:N:0:ATCTCG
GGAATATTGCACAATGGGCGCAAGCCTGATGCAGCCATGCCGCGTGTGTGAAGAAGGCCT
TCGGGTTGTAAAGCACTTTCAGTCGTGAGGAAGGTGGTAGTGTTAATAGCACTATCATTT
GACGTTAGCGACAGAAG
>ZSR.E_1462:D00780:73:HLVCNBCXX:1:1105:3805:41029 2:N:0:ATCTCG
GGAATATTGCACAATGGGCGCAAGCCTGATGCAGCCATGCCGCGTGTGTGAAGAAGGCCT
TCGGGTTGTAAAGCACTTTCAGTCGTGAGGAAGGTGGTAGTGTTAATAGCACTATCATTT
GACGTTAGCGACAGAAG
>ZSR.E_1463:D00780:73:HLVCNBCXX:1:1105:5792:41091 2:N:0:ATCTCG
GGAATATTGCACAATGGGCGCAAGCCTGATGCAGCCATGCCGCGTGTGTGAAGAAGGCCT
TCGGGTTGTAAAGCACTTTCAGTCGTGAGGAAGGTAGTGTAGTTAATAGCTGCATTATTT
GACGTT
>ZSR.E_1464:D00780:73:HLVCNBCXX:1:1105:11496:41013 2:N:0:ATCTCG
GGAATATTGCACAATGGGCGCAAGCCTGATGCAGCCATGCCGCGTGTGTGAAGAAGGCCT
TCGGGTTGTAAAGCACTTTCAGTCGTGAGGAAGGTAGTGTAGTTAATAGCTGCATTATTT
GACGTTAG
>ZSR.E_1465:D00780:73:HLVCNBCXX:1:1105:11606:41061 2:N:0:ATCTCG
GGAATATTGCACAATGGGCGCAAGCCTGATGCAGCCATGCCGCGTGTGTGAAGAAGGCCT
TCGGGTTGTAAAGCACTTTCAGTCGTGAGGAAGGTGGTAGTGTTAATAGCACTATCATTT
GACGTTAG
>ZSR.E_1466:D00780:73:HLVCNBCXX:1:1105:12219:41130 2:N:0:ATCTCG
GGAATATTGCACAATGGGCGCAAGCCTGATGCAGCCATGCCGCGTGTGTGAAGAAGGCCT
TCGGGTTGTAAAGCACTTTCAGTCGTGAGGAAGGTAGTGTAGTTAATAGCTGCATTACTT
GTCGTTAG
>ZSR.E_1467:D00780:73:HLVCNBCXX:1:1105:13680:41242 2:N:0:ATCTCG
GGAATATTGCACAATGGGCGCAAGCCTGATGCAGCCATGCCGCGTGTGTGAAGAAGGCCT
TCGGGTTGTAAAGCACTTTCAGTCGTGAGGAAGGTAGTGTAGTTAATAGCTGCATTATTT
GACGTTAGCGACAGAAGAAGCACCGGCT
>ZSR.E_1468:D00780:73:HLVCNBCXX:1:1105:15568:41151 2:N:0:ATCTCG
GGAATATTGCACAATGGGCGCAAGCCTGATGCAGCCATGCCGCGTGTGTGAAGAAGGCCT
TCGGGTTGTAAAGCACTTTCAGTCGTGAGGAAGGTAGTGTAGTTAATAGCTGCATTATTT
GACGTTAGCGACAGAA
>ZSR.E_1469:D00780:73:HLVCNBCXX:1:1105:16635:41127 2:N:0:ATCTCG
GGAATATTGCACAATGGGCGCAAGCCTGATGCAGCCATGCCGCGTGTGTGAAGAAGGCCT
TCGGGTTGTAAAGCACTTTCAGTCGTGAGGAAGGGGTGTACGTTAATAGCGTGCATCTTT
G
>ZSR.E_1470:D00780:73:HLVCNBCXX:1:1105:17673:41085 2:N:0:ATCTCG
GGAATATTGCACAATGGGCGCAAGCCTGATGCAGCCATGCCGCGTGTGTGAAGAAGGCCT
TCGGGTTGTAAAGCACTTTCAGTCGTGAGGAAGGTAGTGTAGTTAATAGCTGCATTATTT
GACGTTAGCGACAGAA
>ZSR.E_1471:D00780:73:HLVCNBCXX:1:1105:18653:41172 2:N:0:ATCTCG
GGAATATTGCACAATGGGCGCAAGCCTGATGCAGCCATGCCGCGTGTGTGAAGAAGGCCT
TCGGGTTGTAAAGCACTTTCAGTCGTGAGGAAGGTAGTGTAGTTAATAGCTGCATTATTT
GACGTT
>ZSR.E_1472:D00780:73:HLVCNBCXX:1:1105:19683:41188 2:N:0:ATCTCG
GGAATATTGCACAATGGGCGCAAGCCTGATGCAGCCATGCCGCGTGTGTGAAGAAGGCCT
TCGGGTTGTAAAGCACTTTCAGTCGTGAGGAAGGTAGTGTAGTTAATAGCTGCATTATTT
GACGTTAG
>ZSR.E_1473:D00780:73:HLVCNBCXX:1:1105:9330:41365 2:N:0:ATCTCG
GGAATATTGCACAATGGGCGCAAGCCTGATGCAGCCATGCCGCGTGTGTGAAGAAGGCCT
TCGGGTTGTAAAGCACTTTCAGTCGTGAGGAAGGTAGTGTAGTTAATAGCTGCATTATTT
GACATTAG
>ZSR.E_1474:D00780:73:HLVCNBCXX:1:1105:11130:41361 2:N:0:ATCTCG
GGAATATTGCACAATGGGCGCAAGCCTGATGCAGCCATGCCGCGTGTGTGAAGAAGGCCT
TCGGGTTGTAAAGCACTTTCAGTCGTGAGGAAGGTGGTAGTGTTAATAGCACTATCATTT
GACGTTAG
>ZSR.E_1475:D00780:73:HLVCNBCXX:1:1105:13558:41415 2:N:0:ATCTCG
GGAATATTGCACAATGGGCGCAAGCCTGATGCAGCCATGCCGCGTGTGTGAAGAAGGCCT
TCGGGTTGTAAAGCACTTTCAGTCGTGAGGAAGGTAGTGTAGTTAATAGCTGCATTATTT
GACGTT
>ZSR.E_1476:D00780:73:HLVCNBCXX:1:1105:20801:41271 2:N:0:ATCTCG
GGAATATTGCACAATGGGCGCAAGCCTGATGCAGCCATGCCGCGTGTATGAAGAAGGCCT
TCGGGTTGTAAAGTACTTTCAGCAGTGAGGAAGGGATGTACGTTAATAGCGTGCATTTTT
GACGTTAGC
>ZSR.E_1477:D00780:73:HLVCNBCXX:1:1105:1517:41709 2:N:0:ATCTCG
GGAATATTGCACAATGGGCGCAAGCCTGATGCAGCCATGCCGCGTGTGTGAAGAAGGCCT
TCGGGTTGTAAAGCACTTTCAGTCGTGAGGAAGGTAGTGTAGTTAATAGCTGCATTACTT
GACGTTAGCGACAGAA
>ZSR.E_1478:D00780:73:HLVCNBCXX:1:1105:2699:41544 2:N:0:ATCTCG
GGAATATTGCACAATGGGGGAAACCCTGATGCAGCCATGCCGCGTGTGTGAAGAAGGCCT
TCGGGTTGTAAAGCACTTTCAGTTGTGAGGAAAAGTTAGTAGTTAATACCTGCTAGCCGT
GACGTTAACAACAGAAGAAGCA
>ZSR.E_1479:D00780:73:HLVCNBCXX:1:1105:10615:41719 2:N:0:ATCTCG
GGAATATTGCACAATGGGCGCAAGCCTGATGCAGCCATGCCGCGTGTGTGAAGAAGGCCT
TCGGGTTGTAAAGCACTTTCAGTCGTGAGGAAGGTGGTAGTGTTAATAGCACTATCATTT
GACGTTAGC
>ZSR.E_1480:D00780:73:HLVCNBCXX:1:1105:11079:41742 2:N:0:ATCTCG
GGAATATTGCACAATGGAGGAAACTCTGATGCAGCAACGCCGCGTGGAGGATGACACTTT
TCGGAGCGTAAACTCCTTTTATATAGGAAGATAATGACGGTACTATAT
>ZSR.E_1481:D00780:73:HLVCNBCXX:1:1105:11598:41601 2:N:0:ATCTCG
GGAATATTGCACAATGGGCGCAAGCCTGATGCAGCCATGCCGCGTGTGTGAAGAAGGCCT
TCGGGTTGTAAAGCACTTTCAGTCGTGAGGAAGGTGGTGTAGTTAATAGCTGCATTATTT
GACGTTAGCGACAGAAGAAGCA
>ZSR.E_1482:D00780:73:HLVCNBCXX:1:1105:12559:41737 2:N:0:ATCTCG
GGAATATTGCACAATGGGCGCAAGCCTGATGCAGCCATGCCGCGTGTGTGAAGAAGGCCT
TCGGGTTGTAAAGCACTTTCAGTCGTGAGGAAGGTAGTGTAGTTAATAGCTGCATTACTT
GACGTTAGCGA
>ZSR.E_1483:D00780:73:HLVCNBCXX:1:1105:14574:41738 2:N:0:ATCTCG
GGAATATTGCACAATGGGCGCAAGCCTGATGCAGCCATGCCGCGTGTGTGAAGAAGGCCT
TCGGGTTGTAAAGCACTTTCAGTCGTGAGGAAGGTGGTAGTGTTAATAGCACTATCATTT
GA
>ZSR.E_1484:D00780:73:HLVCNBCXX:1:1105:17059:41563 2:N:0:ATCTCG
GGAATATTGCACAATGGGGGAAACCCTGATGCAGCCATGCCGCGTGTGTGAAGAAGGCCT
TCGGGTTGTAAAGCACTTTCAGTTGTGAGGAAAAGTTAGTAGTTAATACCTGCTAGCCGT
GACGTTAA
>ZSR.E_1485:D00780:73:HLVCNBCXX:1:1105:20870:41537 2:N:0:ATCTCG
GGAATATTGCACAATGGGCGCAAGCCTGATGCAGCCATGCCGCGTGTGTGAAGAAGGCCT
TCGGGTTGTAAAGCACTTTCAGTCGTGAGGAAGGTGGTAGTGTTAATAGCACTATCATTT
GACGTTAGCGACAGAAGAA
>ZSR.E_1486:D00780:73:HLVCNBCXX:1:1105:5825:41754 2:N:0:ATCTCG
GGAATATTGCACAATGGGCGCAAGCCTGATGCAGCCATGCCGCGTGTGTGAAGAAGGCCT
TCGGGTTGTAAAGCACTTTCAGTCGTGAGGAAGGTAGTGTAGTTAATAGCTGCATTACTT
GACGTTAGCGACAGAAGAAGCACCGGCTA
>ZSR.E_1487:D00780:73:HLVCNBCXX:1:1105:6097:41784 2:N:0:ATCTCG
GGAATATTGCACAATGGGGGAAACCCTGATGCAGCAACGCCGCGTGGAGGATGACACATT
TCGGTGCGTAAACTCCTTTTATATAGGAAGATAATGACGGTACTATATGAATAAGCGCCG
GCTAACTCCGTGCCAGCAG
>ZSR.E_1488:D00780:73:HLVCNBCXX:1:1105:6236:41979 2:N:0:ATCTCG
GGAATATTGCACAATGGGCGCAAGCCTGATGCAGCCATGCCGCGTGTGTGAAGAAGGCCT
TCGGGTTGTAAAGCACTTTCAGTCGTGAGGAAGGTAGTGTAGTTAATAGCTGCATTACTT
GACGTT
>ZSR.E_1489:D00780:73:HLVCNBCXX:1:1105:9098:41943 2:N:0:ATCTCG
GGAATATTGCACAATGGGCGCAAGCCTGATGCAGCCATGCCGCGTGTGTGAAGAAGGCCT
TCGGGTTGTAAAGCACTTTCAGTCGTGAGGAAGGTGGTAGTGTTAATAGCACTATCATTT
GACGTTGG
>ZSR.E_1490:D00780:73:HLVCNBCXX:1:1105:10203:41869 2:N:0:ATCTCG
GGAATATTGCACAATGGGCGCAAGCCTGATGCAGCCATGCCGCGTGTGTGAAGAAGGCCT
TCGGGTTGTAAAGCACTTTCAGTCGTGAGGAAGGTAGTGTAGTTAATAGCTGCATTATTT
GA
>ZSR.E_1491:D00780:73:HLVCNBCXX:1:1105:12171:41985 2:N:0:ATCTCG
GGAATATTGCACAATGGGGGAAACCCTGATGCAGCCATGCCGCGTGTGTGAAGAAGGCCT
TCGGGTTGTAAAGCACTTTCAGTTGTGAGGAAAAGTTAGTAGTTAATACCTGCTAGCCGT
GACGTTAA
>ZSR.E_1492:D00780:73:HLVCNBCXX:1:1105:13160:41978 2:N:0:ATCTCG
GGAATATTGCACAATGGGCGCAAGCCTGATGCAGCCATGCCGCGTGTGTGAAGAAGGCCT
TCGGGTTGTAAAGCACTTTCAGTCGTGAGGAAGGTGGTAGTGTTAATAGCACTATCATTT
GACGTTAGCGACAGAAGAAG
>ZSR.E_1493:D00780:73:HLVCNBCXX:1:1105:15133:41919 2:N:0:ATCTCG
GGAATATTGCACAATGGGCGCAAGCCTGATGCAGCCATGCCGCGTGTGTGAAGAAGGCCT
TCGGGTTGTAAAGCACTTTCAGTCGTGAGGAAGGTAGTGTAGTTAATAGCTGCATTATTT
GACGTTAGCGACAGAAGA
>ZSR.E_1494:D00780:73:HLVCNBCXX:1:1105:16394:41966 2:N:0:ATCTCG
GGAATATTGCACAATGGGCGCAAGCCTGATGCAGCCATGCCGCGTGTGTGAAGAAGGCCT
TCGGGTTGTAAAGCACTTTCAGTCGTGAGGAAGGTGGTGTAGTTAATAGCTGCATTATTT
GACGTTAG
>ZSR.E_1495:D00780:73:HLVCNBCXX:1:1105:17516:41996 2:N:0:ATCTCG
GGAATATTGCACAATGGGCGCAAGCCTGATGCAGCCATGCCGCGTGTGTGAAGAAGGCTC
TAGGGTTGTAAAGCACTTTCAGCAGTGAGGAAAGCTTGTTGGTTAATAGCCATCAAGTGT
GACGTTAA
>ZSR.E_1496:D00780:73:HLVCNBCXX:1:1105:3914:42133 2:N:0:ATCTCG
GGAATTTTGGACAATGGGGGAAACCCTGATCCAGCCATCCCGCGTGAGTGAAGAAGGCCT
TCGGGTTGTAAAGCTCTTTCGAAAGTGAAGAAAACTTATTTCGTAATATGTTATAAGTAT
GACGGTAACTTTAGAAG
>ZSR.E_1497:D00780:73:HLVCNBCXX:1:1105:5024:42079 2:N:0:ATCTCG
GGAATATTGCACAATGGGCGCAAGCCTGATGCAGCCATGCCGCGTGTGTGAAGAAGGCCT
TCGGGTTGTAAAGCACTTTCAGTCGTGAGGAAGGTAGTGTAGTTAATAGCTGCATTACTT
GACGTT
>ZSR.E_1498:D00780:73:HLVCNBCXX:1:1105:5442:42111 2:N:0:ATCTCG
GGAATCTTGCACAATGGGCGAAAGCCTGATGCAGCCATGCCGCGTGCGTGATGAAGGCCT
TCGGGTTGTAAAGCGCTTTTAGGTGCGACGATGATGACGGTAACACCAGAAAAAGCCCCG
GCTAAC
>ZSR.E_1499:D00780:73:HLVCNBCXX:1:1105:9578:42056 2:N:0:ATCTCG
GGAATATTGCACAATGGGGGAAACCCTGATGCAGCCATGCCGCGTGTGTGAAGAAGGCCT
TCGGGTTGTAAAGCACTTTCAGTTGTGAGGAAAAGTTAGTAGTTAATACCTGCTAGCCGT
GACGTTAA
>ZSR.E_1500:D00780:73:HLVCNBCXX:1:1105:19974:42114 2:N:0:ATCTCG
GGAATATTGCACAATGGGCGCAAGCCTGATGCAGCCATGCCGCGTGTGTGAAGAAGGCCT
TCGGGTTGTAAAGCACTTTCAGTCGTGAGGAAGGTAGTGTAGTTAATAGCTGCATTATTT
GACGTTAGCGACAGAAGAAGCACCGGCTAACTCCGTGCCAGCA
>ZSR.E_1501:D00780:73:HLVCNBCXX:1:1105:1461:42256 2:N:0:ATCTCG
GGAATATTGCACAATGGGCGCAAGCCTGATGCAGCCATGCCGCGTGTGTGAAGAAGGCCT
TCGGGTTGTAAAGCACTTTCAGTCGTGAGGAAGGTGGTAGTGTTAATAGCTGCATTATTT
>ZSR.E_1502:D00780:73:HLVCNBCXX:1:1105:3153:42257 2:N:0:ATCTCG
GGAATATTGCACAATGGGCGCAAGCCTGATGCAGCCATGCCGCGTGTGTGAAGAAGGCTC
TAGGGTTGTAAAGCACTTTCAGCAGTGAGGAAAGCTTGTTGGTTAATACCCATC
>ZSR.E_1503:D00780:73:HLVCNBCXX:1:1105:4370:42333 2:N:0:ATCTCG
GGAATATTGCACAATGGGCGCAAGCCTGATGCAGCCATGCCGCGTGTGTGAAGAAGGCCT
TCGGGTTGTAAAGCACTTTCAGTCGTGAGGAAGGTGGTAGTGTTAATAGCACTATCATTT
GACGTT
>ZSR.E_1504:D00780:73:HLVCNBCXX:1:1105:6116:42256 2:N:0:ATCTCG
GGAATATTGCACAATGGGCGCAAGCCTGATGCAGCCATGCCGCGTGTGTGAAGAAGGCCT
TCGGGTTGTAAAGCACTTTCAGTCGTGAGGAAGGTGGTAGTGTTAATAGCACTATCATTT
GACGTTAG
>ZSR.E_1505:D00780:73:HLVCNBCXX:1:1105:8299:42440 2:N:0:ATCTCG
GGAATATTGGTCAATGGGCGAGAGCCTGAACCAGCCATGCCGCGTGCAGGATGACGGCCT
TCTGGGTTGTAAACTGCTTTTATATGGGAAGAAAAAGCTCATGCGTGAGCAATTGCCGGT
A
>ZSR.E_1506:D00780:73:HLVCNBCXX:1:1105:11700:42441 2:N:0:ATCTCG
GGAATATTGCACAATGGGCGCAAGCCTGATGCAGCCATGCCGCGTGTGTGAAGAAGGCCT
TCGGGTTGTAAAGCACTTTCAGTCGTGAGGAAGGTGGTGTAGTTAATAGCTGCATTATTT
GA
>ZSR.E_1507:D00780:73:HLVCNBCXX:1:1105:19922:42384 2:N:0:ATCTCG
GGAATATTGCACAATGGGCGCAAGCCTGATGCAGCCATGCCGCGTGTGTGAAGAAGGCCT
TCGGGTTGTAAAGCACTTTCAGTCGTGAGGAAGGTAGTGTAGTTAATAGCTGCATTATTT
GACGTTAGCGACAGAAGAAGCACCGGCTAA
>ZSR.E_1508:D00780:73:HLVCNBCXX:1:1105:1119:42725 2:N:0:ATCTCG
GGAATATTGCACAATGGGCGCAAGCCTGATGCAGCCATGCCGCGTGTGTGAAGAAGGCCT
TCGGGTTGTAAAGCACTTTCAGTCGTGAGGAAGGTAGTGTAGTTAATAGCTGCATTATTT
GACGTTAGCGACAG
>ZSR.E_1509:D00780:73:HLVCNBCXX:1:1105:5846:42504 2:N:0:ATCTCG
GGAATATTGCACAATGGGCGCAAGCCTGATGCAGCCATGCCGCGTGTGTGAAGAAGGCCT
TCGGGTTGTAAAGCACTTTCAGTCGTGAGGAAGGTAGTGTAGTTAATAGCTGCATTACTT
>ZSR.E_1510:D00780:73:HLVCNBCXX:1:1105:6901:42706 2:N:0:ATCTCG
GGAATATTGCACAATGGGCGCAAGCCTGATGCAGCCATGCCGCGTGTGTGAAGAAGGCCT
TCGGGTTGTAAAGCACTTTCAGTCGTGAGGAAGGTAGTGTAGTTAATAGCTGCATTATTT
GACGTT
>ZSR.E_1511:D00780:73:HLVCNBCXX:1:1105:7264:42623 2:N:0:ATCTCG
GGAATATTGCACAATGGGCGAAAGCCTGATGCAGCAATGCCGCGTGGAGGATGACGCATC
TAGGTGTGTAAACTCCTTTTATATGAGAAGATAATGACGGTATCATATGAATAAGCACCG
GCTAACTC
>ZSR.E_1512:D00780:73:HLVCNBCXX:1:1105:14782:42545 2:N:0:ATCTCG
GGAATATTGCACAATGGGCGCAAGCCTGATGCAGCCATGCCGCGTGTGTGAAGAAGGCCT
TCGGGTTGTAAAGCACTTTCAGTCGTGAGGAAGGTGGTGTAGTTAATAGCTGCATTATT
>ZSR.E_1513:D00780:73:HLVCNBCXX:1:1105:18807:42646 2:N:0:ATCTCG
GGAATATTGCACAATGGGGGGAACCCTGATGCAGCCATGCCGCGTGTGTGAAGAAGGCCT
TCGGGTTGTAAAGCACTTTCAGTTGTGAGGAAAAGTTAGTAGTTAATACCTGCTAGCCGT
GACGTTAACAACA
>ZSR.E_1514:D00780:73:HLVCNBCXX:1:1105:1561:42942 2:N:0:ATCTCG
GGAATATTGCACAATGGGCGCAAGCCTGATGCAGCCATGCCGCGTGTGTGAAGAAGGCCT
TCGGGTTGTAAAGCACTTTCAGTCGTGAGGAAGGTGGTAGTGTTAATAGCACTATCATTT
GACGTTAGCGACAGAAGAAGCAC
>ZSR.E_1515:D00780:73:HLVCNBCXX:1:1105:1827:42966 2:N:0:ATCTCG
GGAATATTGCACAATGGGCGCAAGCCTGATGCAGCCATGCCGCGTGTGTGAAGAAGGCCT
TCGGGTTGTAAAGCACTTTCAGTCGTGAGGAAGGTGGTAGTGTTAATAGCACTA
>ZSR.E_1516:D00780:73:HLVCNBCXX:1:1105:2281:42892 2:N:0:ATCTCG
GGAATATTGCACAATGGGCGCAAGCCTGATGCAGCCATGCCGCGTGTGTGAAGAAGGCCT
TCGGGTTGTAAAGCACTTTCAGTCGTGAGGAAGGTGGTAGTGTTAATAGCACTATCATTT
GACGTT
>ZSR.E_1517:D00780:73:HLVCNBCXX:1:1105:4229:42909 2:N:0:ATCTCG
GGAATATTGCACAATGGGCGCAAGCCTGATGCAGCCATGCCGCGTGTGTGAAGAAGGCCT
TCGGGTTGTAAAGCACTTTCAGTCGTGAGGAAGGTAGTGTAGTTAATAGCTGCATTATTT
GACGTTAG
>ZSR.E_1518:D00780:73:HLVCNBCXX:1:1105:9310:42789 2:N:0:ATCTCG
GGAATTTTGGACAATGGGGGAAACCCTGATCCAGCCATCCCGCGTGAGTGAAGAAGGCCT
TCGGGTTGTAAAGCTCTTTCGAAAGTGAAGAAAACTTATTTCGTAATATGTTATAAGTAT
GACGGT
>ZSR.E_1519:D00780:73:HLVCNBCXX:1:1105:10680:42902 2:N:0:ATCTCG
GGAATATTGCACAATGGGCGCAAGCCTGATGCAGCCATGCCGCGTGTGTGAAGAAGGCCT
TCGGGTTGTAAAGCACTTTCAGTCGTGAGGAAGGTGGTGTAGTTAATAGCTGCATTATTT
GACGTTAG
>ZSR.E_1520:D00780:73:HLVCNBCXX:1:1105:12496:42814 2:N:0:ATCTCG
GGAATATTGGACAATGGGCGAAAGCCTGATCCAGCAATACCACGTGAGTGATGAAGGTCT
TCGGATTGTAAAGCTCTTTTAGCAGGGAAGATAATGACGGTACCTGCAGAAAAAGCACCG
GCTAA
>ZSR.E_1521:D00780:73:HLVCNBCXX:1:1105:13911:42850 2:N:0:ATCTCG
GGAATATTGCACAATGGGCGCAAGCCTGATGCAGCCATGCCGCGTGTGTGAAGAAGGCCT
TCGGGTTGTAAAGCACTTTCAGTCGTGAGGAAGGTAGTGTAGTTAATAGCTGCATTACTT
GACGTT
>ZSR.E_1522:D00780:73:HLVCNBCXX:1:1105:13849:42951 2:N:0:ATCTCG
GGAATATTGCACAATGGGCGAAAGCCTGATGCAGCAATGCCGCGTGGAGGATGACGCATC
TAGGTGTGTAAACTCCTTTTATATGAGAAGATAATGACGGTATCATATGAATAAGCACCG
GCTAACTCCGT
>ZSR.E_1523:D00780:73:HLVCNBCXX:1:1105:18444:42788 2:N:0:ATCTCG
GGAATATTGCACAATGGGCGCAAGCCTGATGCAGCCATGCCGCGTGTGTGAAGAAGGCCT
TCGGGTTGTAAAGCACTTTCAGTCGTGAGGAAGGTGGTAGTGTTAATAGCACTATCATTT
GACGTTAG
>ZSR.E_1524:D00780:73:HLVCNBCXX:1:1105:18308:42934 2:N:0:ATCTCG
GGAATATTGCACAATGGGCGCAAGCCTGATGCAGCCATGCCGCGTGTGTGAAGAAGGCTC
TAGGGTTGTAAAGCACTTTCAGAAGGGAGGAAAGGTTGTAAGTTAATACCTTGCAACTGT
GACGTTACCTTCAGAAG
>ZSR.E_1525:D00780:73:HLVCNBCXX:1:1105:18844:42870 2:N:0:ATCTCG
GGAATATTGCACAATGGGCGCAAGCCTGATGCAGCCATGCCGCGTGTGTGAAGAAGGCCT
TCGGGTTGTAAAGCACTTTCAGTCGTGAGGAAGGTAGTGTAGTTAATAGCTGCATTACTT
GACGTTAGCGAC
>ZSR.E_1526:D00780:73:HLVCNBCXX:1:1105:19233:42973 2:N:0:ATCTCG
GGAATATTGCACAATGGGCGCAAGCCTGATGCAGCCATGCCGCGTGTGTGAAGAAGGCCT
TCGGGTTGTAAAGCACTTTCAGTCGTGAGGAAGGTGGTGTAGTTAATAGCTGCATTATTT
GA
>ZSR.E_1527:D00780:73:HLVCNBCXX:1:1105:2837:43051 2:N:0:ATCTCG
GGAATATTGCACAATGGGCGCAAGCCTGATGCAGCCATGCCGCGTGTGTGAAGAAGGCCT
TCGGGTTGTAAAGCACTTTCAGTCGTGAGGAAGGTGGTGTAGTTAATAGCTGCATTATTT
GACGTTAG
>ZSR.E_1528:D00780:73:HLVCNBCXX:1:1105:4244:43099 2:N:0:ATCTCG
GGAATATTGCACAATGGGCGCAAGCCTGATGCAGCCATGCCGCGTGTGTGAAGAAGGCCT
TCGGGTTGTAAAGCACTTTCAGTCGTGAGGAAGGTGGTAGTGTTAATAGCACTATCATTT
>ZSR.E_1529:D00780:73:HLVCNBCXX:1:1105:7612:43074 2:N:0:ATCTCG
GGAATATTGCACAATGGGCGCAAGCCTGATGCAGCCATGCCGCGTGTGTGAAGAAGGCCT
TCGGGTTGTAAAGCACTTTCAGTCGTGAGGAAGGTAGTGTAGTTAATAGCTGCATTATTT
GACGT
>ZSR.E_1530:D00780:73:HLVCNBCXX:1:1105:10223:43100 2:N:0:ATCTCG
GGAATATTGCACAATGGGCGCAAGCCTGATGCAGCCATGCCGCGTGTGTGAAGAAGGCTC
TAGGGTTGTAAAGCACTTTCAGCAGTGAGGAAAGCTTGTTGGTTAATACCCATCAAGTGT
>ZSR.E_1531:D00780:73:HLVCNBCXX:1:1105:10514:43173 2:N:0:ATCTCG
GGAATATTGCACAATGGGCGCAAGCCTGATGCAGCCATGCCGCGTGTGTGAAGAAGGCCT
TCGGGTTGTAAAGCACTTTCAGTCGTGAGGAAGGTAGTGTAGTTAATAGCTGCATTACTT
GACGTTAGCGACAGAAGAAGCAC
>ZSR.E_1532:D00780:73:HLVCNBCXX:1:1105:11805:43129 2:N:0:ATCTCG
GGAATATTGCACAATGGGCGAAAGCCTGATGCAGCCATGCCGCGTGTGTGAAGAAGGCTC
TAGGGTTGTAAAGCACTTTCAGTAGGGAGGGAAGGTTGAAGGTTAATACCCTTTGGCTGT
GACGTTACCTACAGAAGAAGCACCGGCT
>ZSR.E_1533:D00780:73:HLVCNBCXX:1:1105:12770:43062 2:N:0:ATCTCG
GGAATATTGCACAATGGGCGCAAGCCTGATGCAGCCATGCCGCGTGTGTGAAGAAGGCCT
TCGGGTTGTAAAGCACTTTCAGTCGTGAGGAAGGTGGTGTAGTTAATAGCTGCATTATT
>ZSR.E_1534:D00780:73:HLVCNBCXX:1:1105:15051:43098 2:N:0:ATCTCG
GGAATATTGCACAATGGGGGAAACCCTGATGCAGCCATGCCGCGTGTGTGAAGAAGGCCT
TCGGGTTGTAAAGCACTTTCAGTTGTGAGGAAAAGTTAGTAGTTAATACCTGCTAGCCGT
GACGTTA
>ZSR.E_1535:D00780:73:HLVCNBCXX:1:1105:16080:43231 2:N:0:ATCTCG
GGAATATTGCACAATGGGCGCAAGCCTGATGCAGCCATGCCGCGTGTGTGAAGAAGGCCT
TCGGGTTGTAAAGCACTTTCAGTCGTGAGGAAGGTAGTGTAGTTAATAGCTGCA
>ZSR.E_1536:D00780:73:HLVCNBCXX:1:1105:18407:43109 2:N:0:ATCTCG
GGAATATTGGACAATGGGCGAAAGCCTGATCCAGCAATGCCATGTGTGTGAAGAAGGCTC
TAGGGTTGTAAAGCACTTTAGTTGGGGAGGAAAGCTTATGAGTTAATAGCTCATGAGAAG
GACGTTACCCAAAGAATAAGGACCGGCT
>ZSR.E_1537:D00780:73:HLVCNBCXX:1:1105:1770:43373 2:N:0:ATCTCG
GGAATATTGCACAATGGGCGCAAGCCTGATGCAGCCATGCCGCGTGTGTGAAGAAGGCCT
TCGGGTTGTAAAGCACTTTCAGTCGTGAGGAAGGTGGTAGTGTTAATAGCACTATCATTT
GACGTT
>ZSR.E_1538:D00780:73:HLVCNBCXX:1:1105:2033:43258 2:N:0:ATCTCG
GGAATATTGCACAATGGGCGCAAGCCTGATGCAGCCATGCCGCGTGTGTGAAGAAGGCTC
TAGGGTTGTAAAGCACTTTCAGCAGTGAGGAAAGCTTGTTGGTTAATACCCATCAAGTGT
>ZSR.E_1539:D00780:73:HLVCNBCXX:1:1105:5369:43342 2:N:0:ATCTCG
GGAATATTGCACAATGGGCGCAAGCCTGATGCAGCCATGCCGCGTGTGTGAAGAAGGCCT
TCGGGTTGTAAAGCACTTTCAGTCGTGAGGAAGGTGGTAGTGTTAATAGCACTATCATTT
GACGTTAGCGACAGAAGAAGC
>ZSR.E_1540:D00780:73:HLVCNBCXX:1:1105:5271:43419 2:N:0:ATCTCG
GGAATATTGCACAATGGGCGCAAGCCTGATGCAGCCATGCCGCGTGTGTGAAGAAGGCCT
TCGGGTTGTAAAGCACTTTCAGTCGTGAGGAAGGTGGTAGTGTTAATAGCACTATCATTT
GACGTTAGCGA
>ZSR.E_1541:D00780:73:HLVCNBCXX:1:1105:5739:43426 2:N:0:ATCTCG
GGAATATTGCACAATGGGCGCAAGCCTGATGCAGCCATGCCGCGTGTGTGAAGAAGGCCT
TCGGGTTGTAAAGCACTTTCAGTCGTGAGGAAGGTGGTAGTGTTAATAGCACTATCATTT
GACGTT
>ZSR.E_1542:D00780:73:HLVCNBCXX:1:1105:9659:43410 2:N:0:ATCTCG
GGAATATTGCACAATGGGCGCAAGCCTGATGCAGCCATGCCGCGTGTGTGAAGAAGGCCT
TCGGGTTGTAAAGCACTTTCAGTCGTGAGGAAGGTGGTGTAGTTAATAGCTGCATTATTT
GACGTTAGCGACAGAAGAAG
>ZSR.E_1543:D00780:73:HLVCNBCXX:1:1105:13310:43432 2:N:0:ATCTCG
GGAATATTGCACAATGGGCGCAAGCCTGATGCAGCCATGCCGCGTGTGTGAAGAAGGCCT
TCGGGTTGTAAAGCACTTTCAGTCGTGAGGAAGGTGGTAGTGTTAATAGCACTATCATTT
GACGTT
>ZSR.E_1544:D00780:73:HLVCNBCXX:1:1105:16411:43457 2:N:0:ATCTCG
GGAATATTGCACAATGGGGGGAACCCTGATGCAGCCATGCCGCGTGTGTGAAGAAGGCCT
TCGGGTTGTAAAGCACTTTCAGTTGTGAGGAAAAGTTAGTAGTTAATACCTGCTAGCCGT
GACGTTAACAACAGAAG
>ZSR.E_1545:D00780:73:HLVCNBCXX:1:1105:3797:43544 2:N:0:ATCTCG
GGAATATTGCACAATGGGGGGAACCCTGATGCAGCCATGCCGCGTGTGTGAAGAAGGCCT
TCGGGTTGTAAAGCACTTTCAGTTGTGAGGAAAAGTTAGTAGTTAATACCTGCTAGCCGT
GACGTTAACAACAGAAGAA
>ZSR.E_1546:D00780:73:HLVCNBCXX:1:1105:9381:43513 2:N:0:ATCTCG
GGAATATTGCACAATGGGCGCAAGCCTGATGCAGCCATGCCGCGTGTGTGAAGAAGGCCT
TCGGGTTGTAAAGCACTTTCAGTCGTGAGGAAGGTGGTAGTGTTAATAGCACTATCATTT
GACGTT
>ZSR.E_1547:D00780:73:HLVCNBCXX:1:1105:11634:43733 2:N:0:ATCTCG
GGAATATTGCACAATGGGCTCAAGCCTGATGCAGCCATGCCGCGTGTGTGAAGAAGGCCT
TCGGGTTGTAAAGCACTTTCAGTTGTGAGGAAAAGTTAGTAGTTAATACCTGCTAGCCGT
GACGTTAA
>ZSR.E_1548:D00780:73:HLVCNBCXX:1:1105:13026:43508 2:N:0:ATCTCG
GGAATATTGCACAATGGGCGCAAGCCTGATGCAGCCATGCCGCGTGTGTGAAGAAGGCCT
TCGGGTTGTAAAGCACTTTCAGTCGTGAGGAAGGTAGTGTAGTTAATAGCTGCATTATTT
GACGTTAGCGACAGAAGAAGCA
>ZSR.E_1549:D00780:73:HLVCNBCXX:1:1105:13030:43646 2:N:0:ATCTCG
GGAATATTGCACAATGGGCGCAAGCCTGATGCAGCCATGCCGCGTGTGTGAAGAAGGCCT
TCGGGTTGTAAAGCACTTTCAGTCGTGAGGAAGGTAGTGTAGTTAATAGCTGCATTATTT
GACGTT
>ZSR.E_1550:D00780:73:HLVCNBCXX:1:1105:13482:43565 2:N:0:ATCTCG
GGAATATTGCACAATGGGCGCAAGCCTGATGCAGCCATGCCGCGTGTATGAAGAAGGCCT
TCGGGTTGTAAAGTACTTTCAGCAGTGAGGAAGGGATGTACGTTAATAGCGTGCATTTTT
GA
>ZSR.E_1551:D00780:73:HLVCNBCXX:1:1105:14440:43501 2:N:0:ATCTCG
GGAATATTGCACAATGGGCGCAAGCCTGATGCAGCCATGCCGCGTGTGTGAAGAAGGCTC
TAGGGTTGTAAAGCACTTTCAGCAGTGAGGAAAGCTTGTTGGTTAATAGCCATCAAGTG
>ZSR.E_1552:D00780:73:HLVCNBCXX:1:1105:15422:43524 2:N:0:ATCTCG
GGAATATTGCACAATGGGCGCAAGCCTGATGCAGCCATGCCGCGTGTGTGAAGAAGGCCT
TCGGGTTGTAAAGCACTTTCAGTCGTGAGGAAGGTAGTGTAGTTAATAGCTGCA
>ZSR.E_1553:D00780:73:HLVCNBCXX:1:1105:17118:43701 2:N:0:ATCTCG
GGAATATTGCACAATGGGCGCAAGCCTGATGCAGCCATGCCGCGTGTGTGAAGAAGGCCT
TCGGGTTGTAAAGCACTTTCAGTCGTGAGGAAGGTGGTGTAGTTAATAGC
>ZSR.E_1554:D00780:73:HLVCNBCXX:1:1105:17203:43704 2:N:0:ATCTCG
GGAATATTGCACAATGGGCGCAAGCCTGATGCAGCCATGCCGCGTGTATGAAGAAGGCCT
TCGGGTTGTAAAGTACTTTCAGCAGTGAGGAAGGGATGTACGTTAATAGCGTGCATTTTT
GACGTTAGC
>ZSR.E_1555:D00780:73:HLVCNBCXX:1:1105:17988:43668 2:N:0:ATCTCG
GGAATATTGCACAATGGGGGAAACCCTGATGCAGCAACGCCGCGTGGAGGATGACACATT
TCGGTGCGTAAACTCCTTTTATATAGGAAGATAATGACGGTACTATATGAATAAGCACCG
GCTAACTCCGTGCCAGC
>ZSR.E_1556:D00780:73:HLVCNBCXX:1:1105:1997:43760 2:N:0:ATCTCG
GGAATATTGCACAATGGGCGCAAGCCTGATGCAGCCATGCCGCGTGTGTGAAGAAGGCCT
TCGGGTTGTAAAGCACTTTCAGTGGTGAGGAAGGTCAGTAAGTTAATAGCTTGCTGAATT
GACGTTAG
>ZSR.E_1557:D00780:73:HLVCNBCXX:1:1105:2453:43799 2:N:0:ATCTCG
GGAATATTGCACAATGGGGGAAACCCTGATGCAGCCATGCCGCGTGTGTGAAGAAGGCCT
TCGGGTTGTAAAGCACTTTCAGTTGTGAGGAAAAGTTAGTAGTTAATACCTGCTAACCCT
GACGTTACCTACAG
>ZSR.E_1558:D00780:73:HLVCNBCXX:1:1105:3143:43878 2:N:0:ATCTCG
GGAATATTGCACAATGGGCGCAAGCCTGATGCAGCCATGCCGCGTGTGTGAAGAAGGCCT
TCGGGTTGTAAAGCACTTTCAGTCGTGAGGAAGGTGGTGTAGTTAATAGCTGCATTATTT
GACGTTAGCGA
>ZSR.E_1559:D00780:73:HLVCNBCXX:1:1105:3179:43959 2:N:0:ATCTCG
GGAATATTGCACAATGGGCGCAAGCCTGATGCAGCCATGCCGCGTGTGTGAAGAAGGCCT
TCGGGTTGTAAAGCACTTTCAGTCGTGAGGAAGGTAGTGTAGTTAATAGCTGCATTATTT
GACGTTAGCGACAGAAGAAGC
>ZSR.E_1560:D00780:73:HLVCNBCXX:1:1105:4042:43854 2:N:0:ATCTCG
GGAATATTGCACAATGGGCGCAAGCCTGATGCAGCCATGCCGCGTGTGTGAAGAAGGCCT
TCGGGTTGTAAAGCACTTTCAGTCGTGAGGAAGGTGGTAGTGTTAATAGCACTATCATTT
GACGTT
>ZSR.E_1561:D00780:73:HLVCNBCXX:1:1105:9637:43878 2:N:0:ATCTCG
GGAATATTGGTCAATGGACGCAAGTCTGAACCAGCCATGCCGCGTGCAGGAAGACGGCCT
TATGGGTTGTAAACTGCTTTTATATAGGGTGAAAATTATCTACGTGTAGATAACTGACG
>ZSR.E_1562:D00780:73:HLVCNBCXX:1:1105:10813:43798 2:N:0:ATCTCG
GGAATATTGCACAATGGGCGCAAGCCTGATGCAGCCATGCCGCGTGTGTGAAGAAGGCCT
TCGGGTTGTAAAGCACTTTCAGTCGTGAGGAAGGTGGTGTAGTTAATAGCTGCATTATT
>ZSR.E_1563:D00780:73:HLVCNBCXX:1:1105:15056:43754 2:N:0:ATCTCG
GGAATATTGCACAATGGGCGCAAGCCTGATGCAGCCATGCCGCGTGTGTGAAGAAGGCCT
TCGGGTTGTAAAGCACTTTCAGTCGTGAGGAAGGTAGTGTAGTTAATAGCTGCATTATTT
GACGTT
>ZSR.E_1564:D00780:73:HLVCNBCXX:1:1105:17803:43926 2:N:0:ATCTCG
GGAATATTGCACAATGGGGGAAACCCTGATGCAGCCATGCCGCGTGTGTGAAGAAGGCCT
TCGGGTTGTAAAGCACTTTCAGTTGTGAGGAAAAGTTAGTAGTTAATACCTGCTAGCCGT
GACGTTAACAACAGAAGAAGCACCG
>ZSR.E_1565:D00780:73:HLVCNBCXX:1:1105:1578:44021 2:N:0:ATCTCG
GGAATATTGCACAATGGGCGCAAGCCTGATGCAGCCATGCCGCGTGTGTGAAGAAGGCCT
TCGGGTTGTAAAGCACTTTCAGTCGTGAGGAAGGTGGTAGTGTTAATAGCACTA
>ZSR.E_1566:D00780:73:HLVCNBCXX:1:1105:1816:44162 2:N:0:ATCTCG
GGAATATTGCACAATGGGCGAAAGCCTGATGCAGCAATGCCGCGTGGAGGATGACGCATC
TAGGTGTGTAAACTCCTTTTATATGAGAAGATAATGACGGTATCATATGAATAAGCACCG
GCTAACTCCGTGCCAGCAGCCGCGG
>ZSR.E_1567:D00780:73:HLVCNBCXX:1:1105:3805:44161 2:N:0:ATCTCG
GGAATATTGCACAATGGGCGCAAGCCTGATGCAGCCATGCCGCGTGTGTGAAGAAGGCCT
TCGGGTTGTAAAGCACTTTCAGTCGTGAGGAAGGTGGTAGTGTTAATAGCACTATCATTT
GACGTTAGCGACAGAAG
>ZSR.E_1568:D00780:73:HLVCNBCXX:1:1105:4365:44053 2:N:0:ATCTCG
GGAATATTGCACAATGGGCGCAAGCCTGATGCAGCCATGCCGCGTGTGTGAAGAAGGCTC
TAGGGTTGTAAAGCACTTTCAGCAGTGAGGAAAGGTTAGTAGTTAATACCTGCTAGCTGT
GACGTTAA
>ZSR.E_1569:D00780:73:HLVCNBCXX:1:1105:4827:44203 2:N:0:ATCTCG
GGAATATTGCACAATGGGCGCAAGCCTGATGCAGCCATGCCGCGTGTGTGAAGAAGGCCT
TCGGGTTGTAAAGCACTTTCAGTCGTGAGGAAGGTAGTGTAGTTAATAGCTGCATTATTT
GACGTTAGCGACAG
>ZSR.E_1570:D00780:73:HLVCNBCXX:1:1105:5730:44225 2:N:0:ATCTCG
GGAATATTGCACAATGGGGGAAACCCTGATGCAGCCATGCCGCGTGTGTGAAGAAGGCCT
TCGGGTTGTAAAGCACTTTCAGTTGTGAGGAAAAGTTAGTAGTTAATACCTGCTAGCCGT
>ZSR.E_1571:D00780:73:HLVCNBCXX:1:1105:7462:44195 2:N:0:ATCTCG
GGAATATTGCACAATGGGCGCAAGCCTGATGCAGCCATGCCGCGTGTGTGAAGAAGGCCT
TCGGGTTGTAAAGCACTTTCAGTCGTGAGGAAGGTAGTGTAGTTAATAGCTGCATTATTT
GA
>ZSR.E_1572:D00780:73:HLVCNBCXX:1:1105:9315:44166 2:N:0:ATCTCG
GGAATATTGGACAATGGGGGCAACCCTGATCCAGCCATGCCGCGTGTGTGAAGAAGGCCT
TCGGGTTGTAAAGCACTTTCAGTGAGGAAGAAGGCCTGCGGGTTAATAGCCGGCAGGAAG
GACATA
>ZSR.E_1573:D00780:73:HLVCNBCXX:1:1105:12051:44185 2:N:0:ATCTCG
GGAATATTGCACAATGGGCGCAAGCCTGATGCAGCCATGCCGCGTGTGTGAAGAAGGCTC
TAGGGTTGTAAAGCACTTTCAACAGTGAGGAAAGCTTGTTGGTTAATAGCCATCAAGTGT
GACGT
>ZSR.E_1574:D00780:73:HLVCNBCXX:1:1105:13572:44114 2:N:0:ATCTCG
GGAATATTGCACAATGGGGGAAACCCTGATGCAGCCATGCCGCGTGTGTGAAGAAGGCCT
TCGGGTTGTAAAGCACTTTCAGCGAGGAGGAAAGGGTGTAAGTTAATACCTTACATCTG
>ZSR.E_1575:D00780:73:HLVCNBCXX:1:1105:14948:44143 2:N:0:ATCTCG
GGAATATTGCACAATGGGCGCAAGCCTGATGCAGCCATGCCGCGTGTGTGAAGAAGGCCT
TCGGGTTGTAAAGCACTTTCAGTCGTGAGGAAGGTGGTGTAGTTAATAGCTGCATTATTT
GACGTTAGCGACAGAAGAA
>ZSR.E_1576:D00780:73:HLVCNBCXX:1:1105:15249:44069 2:N:0:ATCTCG
GGAATATTGCACAATGGGCGCAAGCCTGATGCAGCCATGCCGCGTGTGTGAAGAAGGCCT
TCGGGTTGTAAAGCACTTTCAGTCGTGAGGAAGGTGGTAGTGTTAATAGCACTATCATTT
GACGTTAGCGACAG
>ZSR.E_1577:D00780:73:HLVCNBCXX:1:1105:16095:44200 2:N:0:ATCTCG
GGAATATTGCACAATGGGCGCAAGCCTGATGCAGCCATGCCGCGTGTATGAAGAAGGCCT
TCGGGTTGTAAAGTACTTTCAGCAGTGAGGAAGGGATGTACGTTAATAGCGTGCATTTTT
GACGTTAGCTGCAGAAGAAGCACC
>ZSR.E_1578:D00780:73:HLVCNBCXX:1:1105:2291:44281 2:N:0:ATCTCG
GGAATATTGCACAATGGGCGCAAGCCTGATGCAGCCATGCCGCGTGTGTGAAGAAGGCCT
TCGGGTTGTAAAGCACTTTCAGTCGTGAGGAAGGTGGTAGTGTTAATAGCACTATCATTT
GACGTTAGC
>ZSR.E_1579:D00780:73:HLVCNBCXX:1:1105:3287:44347 2:N:0:ATCTCG
GGAATATTGCACAATGGGGGAAACCCTGATGCAGCCATGCCGCGTGTGTGAAGAAGGCCT
TCGGGTTGTAAAGCACTTTCAGTTGTGAGGAAAAGTTAGTAGTTAATACCTGCTAGCCGT
>ZSR.E_1580:D00780:73:HLVCNBCXX:1:1105:15089:44448 2:N:0:ATCTCG
GGAATATTGCACAATGGGCGCAAGCCTGATGCAGCCATGCCGCGTGTGTGAAGAAGGCCT
TCGGGTTGTAAAGCACTTTCAGTCGTGAGGAAGGTAGTGTAGTTAATAGCTGCATTATTT
GACGTT
>ZSR.E_1581:D00780:73:HLVCNBCXX:1:1105:17807:44365 2:N:0:ATCTCG
GGAATATTGCACAATGGGCGCAAGCCTGATGCAGCCATGCCGCGTGTGTGAAGAAGGCCT
TCGGGTTGTAAAGCACTTTCAGTCGTGAGGAAGGTAGTGTAGTTAATAGCTGCATTATTT
GACGTTAGCGACAGAAGAAG
>ZSR.E_1582:D00780:73:HLVCNBCXX:1:1105:18449:44483 2:N:0:ATCTCG
GGAATATTGCACAATGGGCGCAAGCCTGATGCAGCCATGCCGCGTGTGTGAAGAAGGCCT
TCGGGTTGTAAAGCACTTTCAGTCGTGAGGAAGGTAGTGTAGTTAATAGCTGCATTACTT
GACGTTAG
>ZSR.E_1583:D00780:73:HLVCNBCXX:1:1105:18782:44267 2:N:0:ATCTCG
GGAATATTGCACAATGGGCGCAAGCCTGATGCAGCCATGCCGCGTGTGTGAAGAAGGCTC
TAGGGTTGTAAAGCACTTTCAGCAGTGAGGAAAGCTTGTTGGTTAATACCCATCAAGTGT
GACGTTAACTGCAGAAGAAGCACCGGCT
>ZSR.E_1584:D00780:73:HLVCNBCXX:1:1105:1739:44551 2:N:0:ATCTCG
GGAATATTGCACAATGGGCGCAAGCCTGATGCAGCCATGCCGCGTGTGTGAAGAAGGCCT
TCGGGTTGTAAAGCACTTTCAGTCGTGAGGAAGGTGGTAGTGTTAATAGCACTATCATTT
GACGTTAGCGACAGAAGAAGCA
>ZSR.E_1585:D00780:73:HLVCNBCXX:1:1105:2076:44635 2:N:0:ATCTCG
GGAATATTGCACAATGGGCGCAAGCCTGATGCAGCCATGCCGCGTGTGTGAAGAAGGCCT
TCGGGTTGTAAAGCACTTTCAGTCGTGAGGAAGGTGGTAGTGTTAATAGCACTATCATTT
GACGTTAGCGACAGAA
>ZSR.E_1586:D00780:73:HLVCNBCXX:1:1105:2349:44723 2:N:0:ATCTCG
GGAATATTGCACAATGGGCGCAAGCCTGATGCAGCCATGCCGCGTGTGTGAAGAAGGCCT
TCGGGTTGTAAAGCACTTTCAGTCGTGAGGAAGGTGGTAGTGTTAATAGCACTATCATTT
GACGTTAG
>ZSR.E_1587:D00780:73:HLVCNBCXX:1:1105:3367:44521 2:N:0:ATCTCG
GGAATATTGCACAATGGGCGCAAGCCTGATGCAGCCATGCCGCGTGTGTGAAGAAGGCTC
TAGGGTTGTAAAGCACTTTCAGCAGTGAGGAAAGCTTGTTGGTTAATACCCATCAAGTGT
GA
>ZSR.E_1588:D00780:73:HLVCNBCXX:1:1105:4115:44670 2:N:0:ATCTCG
GGAATATTGCACAATGGGCGCAAGCCTGATGCAGCCATGCCGCGTGTGTGAAGAAGGCCT
TCGGGTTGTAAAGCACTTTCAGTCGTGAGGAAGGTGGTAGTGTTAATAGCACTATCATTT
GACGTTAGCGACAGAAGAAGCACCGGCT
>ZSR.E_1589:D00780:73:HLVCNBCXX:1:1105:4277:44613 2:N:0:ATCTCG
GGAATATTGCACAATGGGCGCAAGCCTGATGCAGCCATGCCGCGTGTGTGAAGAAGGCCT
TCGGGTTGTAAAGCACTTTCAGTCGTGAGGAAGGTAGTGTAGTTAATAGCTGCATTATTT
GACGTTAGCGACAGAAGAA
>ZSR.E_1590:D00780:73:HLVCNBCXX:1:1105:17859:44514 2:N:0:ATCTCG
GGAATATTGCACAATGGGCGCAAGCCTGATGCAGCCATGCCGCGTGTATGAAGAAGGCCT
TCGGGTTGTAAAGTACTTTCAGCAGTGAGGAAGGGATGTACGTTAATAGCGTGCATTTTT
GACGTTAGCTGCAGAAG
>ZSR.E_1591:D00780:73:HLVCNBCXX:1:1105:18657:44738 2:N:0:ATCTCG
GGAATATTGCACAATGGGCGCAAGCCTGATGCAGCCATGCCGCGTGTGTGAAGAAGGCTC
TAGGGTTGTAAAGCACTTTCAGCAGTGAGGAAAGCTTGTTGGTTAATAGCCATCAAGTGT
GACGTTAAC
>ZSR.E_1592:D00780:73:HLVCNBCXX:1:1105:18828:44535 2:N:0:ATCTCG
GGAATATTGCACAATGGGCGCAAGCCTGATGCAGCCATGCCGCGTGTGTGAAGAAGGCCT
TCGGGTTGTAAAGCACTTTCAGTCGTGAGGAAGGTGGTGTAGTTAATAGCTGCATTATTT
GACGTTAGC
>ZSR.E_1593:D00780:73:HLVCNBCXX:1:1105:20499:44517 2:N:0:ATCTCG
GGAATATTGCACAATAGGGGAAACCCTGATGCAGCAACGCCGCGTGGAGGATGACACATT
TCGGTGCGTAAACTCCTTTTATATAGGAAGATAATGACGGTACTATATGAATAAGCGCCG
GCTAACTCC
>ZSR.E_1594:D00780:73:HLVCNBCXX:1:1105:20720:44627 2:N:0:ATCTCG
GGAATATTGCACAATGGGCGCAAGCCTGATGCAGCCATGCCGCGTGTGTGAAGAAGGCCT
TCGGGTTGTAAAGCACTTTCAGTCGTGAGGAAGGTAGTGTAGTTAATAGCTGCATTATTT
GACGTTAGCGACAGAAGAA
>ZSR.E_1595:D00780:73:HLVCNBCXX:1:1105:1762:44767 2:N:0:ATCTCG
GGAATATTGCACAATGGGCGCAAGCCTGATGCAGCCATGCCGCGTGTGTGAAGAAGGCTC
TAGGGTTGTAAAGCACTTTCAGCAGTGAGGAAAGCTTGTTGGTTAATACCCATCAAGTGT
GACGTT
>ZSR.E_1596:D00780:73:HLVCNBCXX:1:1105:5357:44883 2:N:0:ATCTCG
GGAATATTGCACAATGGGCGCAAGCCTGATGCAGCCATGCCGCGTGTGTGAAGAAGGCCT
TCGGGTTGTAAAGCACTTTCAGTCGTGAGGAAGGTAGTGTAGTTAATAGCTGCATTATTT
GACGTTAG
>ZSR.E_1597:D00780:73:HLVCNBCXX:1:1105:5888:44979 2:N:0:ATCTCG
GGAATATTGCACAATGGGCGCAAGCCTGATGCAGCCATGCCGCGTGTGTGAAGAAGGCCT
TCGGGTTGTAAAGCACTTTCAGTCGTGAGGAAGGTAGTGTAGTTAATAGCTGCATTACTT
GACGTTAGCGACAGAAG
>ZSR.E_1598:D00780:73:HLVCNBCXX:1:1105:7009:44985 2:N:0:ATCTCG
GGAATATTGGGCAATGGGGGCAACCCTGATCCAGCCATGCCGCGTGTGTGAAGAAGGCCT
TCGGGTTGTAAAGCACTTTCAGTGAGGAAGAAGGCCTGCGGGTCAATAACCGGCAGGAA
>ZSR.E_1599:D00780:73:HLVCNBCXX:1:1105:9358:44761 2:N:0:ATCTCG
GGAATATTGCACAATGGGCGCAAGCCTGATGCAGCCATGCCGCGTGTGTGAAGAAGGCCT
TCGGGTTGTAAAGCACTTTCAGTCGTGAGGAAGGTAGTGTAGTTAATAGCTGCATTATTT
GACGTT
>ZSR.E_1600:D00780:73:HLVCNBCXX:1:1105:12230:44859 2:N:0:ATCTCG
GGAATATTGCACAATGGGCGCAAGCCTGATGCAGCCATGCCGCGTGTATGAAGAAGGCCT
TCGGGTTGTAAAGTACTTTCAGCAGTGAGGAAGGGATGTACGTTAATAG
>ZSR.E_1601:D00780:73:HLVCNBCXX:1:1105:12967:44799 2:N:0:ATCTCG
GGAATATTGCACAATGGGCGCAAGCCTGATGCAGCCATGCCGCGTGTGTGAAGAAGGCCT
TCGGGTTGTAAAGCACTTTCAGTCGTGAGGAAGGTGGTAGTGTTAATAGCACTA
>ZSR.E_1602:D00780:73:HLVCNBCXX:1:1105:12829:44952 2:N:0:ATCTCG
GGAATATTGCACAATGGGCGCAAGCCTGATGCAGCCATGCCGCGTGTGTGAAGAAGGCCT
TCGGGTTGTAAAGCACTTTCAGTCGTGAGGAAGGTGGTAGTGTTAATAGCACTATCATT
>ZSR.E_1603:D00780:73:HLVCNBCXX:1:1105:13790:44901 2:N:0:ATCTCG
GGAATATTGCACAATGGGGGAAACCCTGATGCAGCCATGCCGCGTGTGTGAAGAAGGCCT
TCGGGTTGTAAAGCACTTTCAGTCGTGAGGAAAGGGTGAGTCTTAATACGGCTCATCTGT
GACGTT
>ZSR.E_1604:D00780:73:HLVCNBCXX:1:1105:16448:44793 2:N:0:ATCTCG
GGAATATTGCACAATGGGCGCAAGCCTGATGCAGCCATGCCGCGTGTATGAAGAAGGCCT
TCGGGTTGTAAAGTACTTTCAGCGGTGAGGAAGGGATGTACGTTAATAGCGTGCA
>ZSR.E_1605:D00780:73:HLVCNBCXX:1:1105:16843:44793 2:N:0:ATCTCG
GGAATATTGCACAATGGGCGCAAGCCTGATGCAGCCATGCCGCGTGTGTGAAGAAGGCCT
TCGGGTTGTAAAGCACTTTCAGTCGTGAGGAAGGTAGTGTAGTTAATAGCTGCATTATTT
GACGTTAGCGACAGAAGAAGCACC
>ZSR.E_1606:D00780:73:HLVCNBCXX:1:1105:17037:44983 2:N:0:ATCTCG
GGAATATTGCACAATGGGCGCAAGCCTGATGCAGCCATGCCGCGTGTGTGAAGAAGGCCT
TCGGGTTGTAAAGCACTTTCAGTCGTGAGGAAGGTGGTAGTGTTAATAGCACTATCATTT
GACGTTAGC
>ZSR.E_1607:D00780:73:HLVCNBCXX:1:1105:17699:44878 2:N:0:ATCTCG
GGAATATTGCACAATGGGCGCAAGCCTGATGCAGCCATGCCGCGTGTGTGAAGAAGGCCT
TCGGGTTGTAAAGCACTTTCAGTCGTGAGGAAGGTGGTAGTGTTAATAGCACTATCATTT
GACGTTAGCGACAGAAG
>ZSR.E_1608:D00780:73:HLVCNBCXX:1:1105:19297:44910 2:N:0:ATCTCG
GGAATATTGCACAATGGGCGCAAGCCTGATGCAGCCATGCCGCGTGTGTGAAGAAGGCCT
TCGGGTTGTAAAGCACTTTCAGTCAGGAGGAAAGGTTAGTAGTTAATACCTGCTAGCTGT
GACGTTACTG
>ZSR.E_1609:D00780:73:HLVCNBCXX:1:1105:1107:45235 2:N:0:ATCTCG
GGAATATTGCACAATGGGGGGAACCCTGATGCAGCCATGCCGCGTGTGTGAAGAAGGCCT
TCGGGTTGTAAAGCACTTTCAGTTGTGAGGAAAAGTTAGTAGTTAATACCTGCTAGCCGT
GACGTT
>ZSR.E_1610:D00780:73:HLVCNBCXX:1:1105:1616:45040 2:N:0:ATCTCG
GGAATATTGCACAATGGGCGCAAGCCTGATGCAGCCATGCCGCGTGTGTGAAGAAGGCCT
TCGGGTTGTAAAGCACTTTCAGTCGTGAGGAAGGTGGTAGTGTTAATAGCACTATCATTT
GACGTTAGCGACAGAAGAAG
>ZSR.E_1611:D00780:73:HLVCNBCXX:1:1105:2740:45056 2:N:0:ATCTCG
GGAATATTGCACAATGGGGGAAACCCTGATGCAGCCATGCCGCGTGTGTGAAGAAGGCCT
TCGGGTTGTAAAGCACTTTCAGTTGTGAGGAAAAGTTAGTAGTTAATACCTGCTAGCCGT
GACGTT
>ZSR.E_1612:D00780:73:HLVCNBCXX:1:1105:8017:45110 2:N:0:ATCTCG
GGAATATTGGACAATGGAGGAAACTCTGATCCAGCAATGCCGCGTGTGTGATGAAGGCCC
TAGGGTTGTAAAGCACTTTCAACGGTGAAGATGATGACGGTAGCCGTAGAAGAAGCCCCG
GCTAAC
>ZSR.E_1613:D00780:73:HLVCNBCXX:1:1105:10758:45129 2:N:0:ATCTCG
GGAATATTGCACAATGGGCGCAAGCCTGATGCAGCCATGCCGCGTGTGTGAAGAAGGCCT
TCGGGTTGTAAAGCACTTTCAGTCGTGAGGAAGGTGGTAGTGTTAATAGCACTATCATTT
GACGT
>ZSR.E_1614:D00780:73:HLVCNBCXX:1:1105:12563:45107 2:N:0:ATCTCG
GGAATATTGCACAATGGGCGAAAGCCTGATGCAGCCATGCCGCGTGTGTGAAGAAGGCTC
TAGGGTTGTAAAGCACTTTCAGTAGGGAGGAAAGGTTGAAGGTTAATACCCTTTGGCTGT
>ZSR.E_1615:D00780:73:HLVCNBCXX:1:1105:15759:45040 2:N:0:ATCTCG
GGAATATTGCACAATGGGCGCAAGCCTGATGCAGCCATGCCGCGTGTGTGAAGAAGGCCT
TCGGGTTGTAAAGCACTTTCAGTCGTGAGGAAGGTAGTGTAGTTAATAGCTGCATTATTT
GACGTTAGCGACAGAAGAA
>ZSR.E_1616:D00780:73:HLVCNBCXX:1:1105:17576:45204 2:N:0:ATCTCG
GGAATATTGCACAATGGGCGCAAGCCTGATGCAGCCATGCCGCGTGTGTGAAGAAGGCCT
TCGGGTTGTAAAGCACTTTCAGTCGTGAGGAAGGTGGTAGTGTTAATAGCACTATCATTT
GACGTT
>ZSR.E_1617:D00780:73:HLVCNBCXX:1:1105:3042:45433 2:N:0:ATCTCG
GGAATATTGCACAATGGGCGCAAGCCTGATGCAGCCATGCCGCGTGTGTGAAGAAGGCTC
TAGGGTTGTAAAGCACTTTCAGCAGTGAGGAAAGCTTGTTGGTTAATACCCATCAAGTGT
GACGTTAAC
>ZSR.E_1618:D00780:73:HLVCNBCXX:1:1105:9311:45290 2:N:0:ATCTCG
GGAATCTTGGACAATGGGCGCAAGCCTGATCCAGCCATGCCGCGTGAGTGATGAAGGCCT
TAGGGTCGTAAAGCTCTTTCGCCAGAGATGATAATGACAGTATCTGGTAAAGAAACCCCG
GCTAACTCCGTGCCAGCAGCCGCGGT
>ZSR.E_1619:D00780:73:HLVCNBCXX:1:1105:11470:45376 2:N:0:ATCTCG
GGAATATTGCACAATGGGCGCAAGCCTGATGCAGCCATGCCGCGTGTGTGAAGAAGGCCT
TCGGGTTGTAAAGCACTTTCAGTCGTGAGGAAGGTAGTGTAGTTAATAGCTGCATTATTT
GACGTTAG
>ZSR.E_1620:D00780:73:HLVCNBCXX:1:1105:11836:45369 2:N:0:ATCTCG
GGAATATTGCACAATGGGCGCAAGCCTGATGCAGCCATGCCGCGTGTGTGAAGAAGGCCT
TCGGGTTGTAAAGCACTTTCAGTCGTGAGGAAGGTGGTAGCGTTAATAGCACTATCATTT
GACGTTAGCGACAG
>ZSR.E_1621:D00780:73:HLVCNBCXX:1:1105:13095:45264 2:N:0:ATCTCG
GGAATATTGCACAATGGGCGCAAGCCTGATGCAGCCATGCCGCGTGTGTGAAGAAGGCCT
TCGGGTTGTAAAGCACTTTCAGTCGTGAGGAAGGTAGTGTAGTTAA
>ZSR.E_1622:D00780:73:HLVCNBCXX:1:1105:17979:45372 2:N:0:ATCTCG
GGAATATTGCACAATGGGCGAAAGCCTGATGCAGCCATGCCGCGTGTGTGAAGAAGGCTC
TAGGGTTGTAAAGCACTTTCAGTAGGGAGGAAAGGTTGAAGGTTAATACCCTTTGGCTGT
GACGTTACCAACA
>ZSR.E_1623:D00780:73:HLVCNBCXX:1:1105:20631:45273 2:N:0:ATCTCG
GGAATATTGCACAATGGGCGCAAGCCTGATGCAGCCATGCCGCGTGTGTGAAGAAGGCCT
TCGGGTTGTAAAGCACTTTCAGTCGTGAGGAAGGTGGTAGTGTTAATAGCACTATCATTT
GACGTT
>ZSR.E_1624:D00780:73:HLVCNBCXX:1:1105:1740:45550 2:N:0:ATCTCG
GGAATATTGCACAATGGGCGCAAGCCTGATGCAGCCATGCCGCGTGTGTGAAGAAGGCCT
TCGGGTTGTAAAGCACTTTCAGTCGTGAGGAAGGTAGTGTAGTTAATAGCTGCATTATTT
GACGTTAGCGACAGAAGAAGCACCG
>ZSR.E_1625:D00780:73:HLVCNBCXX:1:1105:5441:45649 2:N:0:ATCTCG
GGAATATTGCACAATGGGCGCAAGCCTGATGCAGCCATGCCGCGTGTGTGAAGAAGGCCT
TCGGGTTGTAAAGCACTTTCAGTCGTGAGGAAGGTAGTGTAGTTAATAGCTGCATTATTT
GACGTT
>ZSR.E_1626:D00780:73:HLVCNBCXX:1:1105:6216:45540 2:N:0:ATCTCG
GGAATTTTGGACAATGGGGGAAACCCTGATCCAGCCATCCCGCGTGAGTGAAGAAGGCCT
TCGGGTTGTAAAGCTCTTTCGAAAGTGAAGAAAACTTATTTCGTAATATGTTATAAGTAT
GACGGT
>ZSR.E_1627:D00780:73:HLVCNBCXX:1:1105:9184:45512 2:N:0:ATCTCG
GGAATATTGCACAATGGGGGAAACCCTGATGCAGCCATGCCGCGTGTGTGAAGAAGGCCT
TCGGGTTGTAAAGCACTTTCAGTTGTGAGGAAAAGTTAGTAGTTAATACCTGCTAGCCGT
GACGT
>ZSR.E_1628:D00780:73:HLVCNBCXX:1:1105:11397:45710 2:N:0:ATCTCG
GGAATATTGCACAATGGGCGCAAGCCTGATGCAGCCATGCCGCGTGTATGAAGAAGGCCT
TCGGGTTGTAAAGTACTTTCAGCAGTGAGGAAGGGATGTACGTTAATAGCGTGCATTTTT
GACGTTAG
>ZSR.E_1629:D00780:73:HLVCNBCXX:1:1105:11664:45732 2:N:0:ATCTCG
GGAATATTGCACAATGGGCGCAAGCCTGATGCAGCCATGCCGCGTGTGTGAAGAAGGCCT
TCGGGTTGTAAAGCACTTTCAGTCGTGAGGAAGGTAGTGTAGTTAATAGCTGCATTATT
>ZSR.E_1630:D00780:73:HLVCNBCXX:1:1105:14181:45536 2:N:0:ATCTCG
GGAATATTGCACAATGGGCGCAAGCCTGATGCAGCCATGCCGCGTGTGTGAAGAAGGCCT
TCGGGTTGTAAAGCACTTTCAGTCGTGAGGAAGGTAGTGTAGTTAATAGCTGCATTATTT
GACGTTAGCGACAGAAGAAGCACCGG
>ZSR.E_1631:D00780:73:HLVCNBCXX:1:1105:17607:45686 2:N:0:ATCTCG
GGAATATTGCACAATGGGCGCAAGCCTGATGCAGCCATGCCGCGTGTGTGAAGAAGGCCT
TCGGGTTGTAAAGCACTTTCAGTCGTGAGGAAGGTGGTAGTGTTAATAGCACTATCATTT
GACGTTAGCGACAGAAG
>ZSR.E_1632:D00780:73:HLVCNBCXX:1:1105:20166:45633 2:N:0:ATCTCG
GGAATATTGCACAATGGGGGAAACCCTGATGCAGCAACGCCGCGTGGAGGATGACACATT
TCGGTGCGTAAACTCCTTTTATATAGGAAGATAATGACGGTACTATATGAATAAGCGCCG
GCTAAC
>ZSR.E_1633:D00780:73:HLVCNBCXX:1:1105:20536:45621 2:N:0:ATCTCG
GGAATATTGCACAATGGGCGCAAGCCTGATGCAGCCATGCCGCGTGTGTGAAGAAGGCTC
TAGGGTTGTAAAGCACTTTCAGCAGTGAGGAAAGCTTGTTGGTTAATACCCATCAAGTGT
GACGTTAA
>ZSR.E_1634:D00780:73:HLVCNBCXX:1:1105:20776:45618 2:N:0:ATCTCG
GGAATATTGCACAATGGGCGCAAGCCTGATGCAGCCATGCCGCGTGTGTGAAGAAGGCCT
TCGGGTTGTAAAGCACTTTCAGTCGTGAGGAAGGTAGTGTAGTTAATAGCTGCATTATTT
GACGTTAG
>ZSR.E_1635:D00780:73:HLVCNBCXX:1:1105:1175:45971 2:N:0:ATCTCG
GGAATATTGCACAATGGGCGCAAGCCTGATGCAGCCATGCCGCGTGTGTGAAGAAGGCCT
TCGGGTTGTAAAGCACTTTCAGTCGTGAGGAAGGTGGTAGTGTTAATAGCACTATCATTT
GACGTT
>ZSR.E_1636:D00780:73:HLVCNBCXX:1:1105:2433:45827 2:N:0:ATCTCG
GGAATATTGCACAATGGGCGCAAGCCTGATGCAGCCATGCCGCGTGTATGAAGAAGGCCT
TCGGGTTGTAAAGTACTTTCAGCAGTGAGGAAGGGATGTACGTTAATAGCGTGC
>ZSR.E_1637:D00780:73:HLVCNBCXX:1:1105:2748:45917 2:N:0:ATCTCG
GGAATATTGCACAATGGGCGCAAGCCTGATGCAGCCATGCCGCGTGTGTGAAGAAGGCCT
TCGGGTTGTAAAGCACTTTCAGTCGTGAGGAAGGTGGTAGTGTTAATAGCACTATCATTT
GACGTTAG
>ZSR.E_1638:D00780:73:HLVCNBCXX:1:1105:11420:45844 2:N:0:ATCTCG
GGAATATTGCACAATGGGCGCAAGCCTGATGCAGCCATGCCGCGTGTGTGAAGAAGGCCT
TCGGGTTGTAAAGCACTTTCAGTCGTGAGGAAGGTAGTGTAGTTAATAGCTGCATTATTT
GACGTTAGCGACAGA
>ZSR.E_1639:D00780:73:HLVCNBCXX:1:1105:15029:45786 2:N:0:ATCTCG
GGAATATTGCACAATGGGCGCAAGCCTGATGCAGCCATGCCGCGTGTGTGAAGAAGGCTC
TAGGGTTGTAAAGCACTTTCAGCAGTGAGGAAAGCTTGTTGGTTAATACCCATCAAGTG
>ZSR.E_1640:D00780:73:HLVCNBCXX:1:1105:16670:45781 2:N:0:ATCTCG
GGAATATTGCACAATGGAGGAAACTCTGATGCAGCAACGCCGCGTGGAGGATGACACTTT
TCGGAGCGTAAACTCCTTTTATATAGGAAGATAATGACGGTACTATATGAATAAGCACCG
GCTAACTCCGTGCCAGC
>ZSR.E_1641:D00780:73:HLVCNBCXX:1:1105:16515:45887 2:N:0:ATCTCG
GGAATATTGCACAATGGGCGCAAGCCTGATGCAGCCATGCCGCGTGTGTGAAGAAGGCCT
TCGGGTTGTAAAGCACTTTCAGTCGTGAGGAAGGTGGTAGTGTTAATAGCACTATCATTT
GACGTTAGCGACAGAAGAA
>ZSR.E_1642:D00780:73:HLVCNBCXX:1:1105:17825:45914 2:N:0:ATCTCG
GGAATATTGCACAATGGGGGAAACCCTGATGCAGCCATGCCGCGTGTGTGAAGAAGGCCT
TCGGGTTGTAAAGCACTTTCAGTTGTGAGGAAAAGTTAGTAGTTAATACCTGCTAGCCGT
GACGTTAACAACAGAA
>ZSR.E_1643:D00780:73:HLVCNBCXX:1:1105:1365:46177 2:N:0:ATCTCG
GGAATATTGCACAATGGGCGCAAGCCTGATGCAGCCATGCCGCGTGTGTGAAGAAGGCCT
TCGGGTTGTAAAGCACTTTCAGTGGTGAGGAAGGTCAGTAAGTTAATAGCTTGCTGAATT
GACGTTAG
>ZSR.E_1644:D00780:73:HLVCNBCXX:1:1105:6661:46244 2:N:0:ATCTCG
GGAATATTGCACAATGGGCGAAAGCCTGATGCAGCAATGCCGCGTGGAGGATGACGCATC
TAGGTGTGTAAACTCCTTTTATATGAGAAGATAATGACGGTATCATATGAATAA
>ZSR.E_1645:D00780:73:HLVCNBCXX:1:1105:7027:46042 2:N:0:ATCTCG
GGAATATTGCACAATGGGCGCAAGCCTGATGCAGCCATGCCGCGTGTATGAAGAAGGCCT
TCGGGTTGTAAAGTACTTTCAGCAGTGAGGAAGGGATGTACGTTAATAGCGTGCATTTTT
GACGTT
>ZSR.E_1646:D00780:73:HLVCNBCXX:1:1105:10857:46019 2:N:0:ATCTCG
GGAATATTGCACAATGGGCGCAAGCCTGATGCAGCCATGCCGCGTGTGTGAAGAAGGCCT
TCGGGTTGTAAAGCACTTTCAGTCGTGAGGAAGGTAGTGTAGTTAATAGCTGCATTATTT
GACGT
>ZSR.E_1647:D00780:73:HLVCNBCXX:1:1105:12982:46007 2:N:0:ATCTCG
GGAATATTGCACAATGGGCGCAAGCCTGATGCAGCCATGCCGCGTGTGTGAAGAAGGCCT
TCGGGTTGTAAAGCACTTTCAGTCGTGAGGAAGGTAGTGTAGTTAATAGCTGCATTATTT
GACGTTAGCGACAGAA
>ZSR.E_1648:D00780:73:HLVCNBCXX:1:1105:14590:46237 2:N:0:ATCTCG
GGAATATTGCACAATGGGCGCAAGCCTGATGCAGCCATGCCGCGTGTGTGAAGAAGGCCT
TCGGGTTGTAAAGCACTTTCAGTCGTGAGGAAGGTAGTGTAGTTAATAGCTGCATTATTT
GACGTTAGCGACAGAA
>ZSR.E_1649:D00780:73:HLVCNBCXX:1:1105:14828:46218 2:N:0:ATCTCG
GGAATATTGCACAATGGGCGCAAGCCTGATGCAGCCATGCCGCGTGTGTGAAGAAGGCCT
TCGGGTTGTAAAGCACTTTCAGTCGTGAGGAAGGTAGTGTAGTTAATAGCTGCATTATTT
GACGTTAG
>ZSR.E_1650:D00780:73:HLVCNBCXX:1:1105:15393:46230 2:N:0:ATCTCG
GGAATATTGGACAATGGGCGAAAGCCTGATCCAGCAATGCCATGTGTGTGAAGAAGGCTC
TAGGGTTGTAAAGCACTTTAGTTGGGGAGGAAAGCTTATGAGTTAATAGCTCATGAGAAG
GA
>ZSR.E_1651:D00780:73:HLVCNBCXX:1:1105:17443:46212 2:N:0:ATCTCG
GGAATATTGCACAATGGGCGCAAGCCTGATGCAGCCATGCCGCGTGTGTGAAGAAGGCCT
TCGGGTTGTAAAGCACTTTCAGTGGTGAGGAAGGTCAGTAAGTTAATAGCTTGCTGAATT
GACGTTAG
>ZSR.E_1652:D00780:73:HLVCNBCXX:1:1105:2669:46363 2:N:0:ATCTCG
GGAATATTGCACAATGGGCGCAAGCCTGATGCAGCCATGCCGCGTGTGTGAAGAAGGCCT
TCGGGTTGTAAAGCACTTTCAGTGGTGAGGAAGGTCAGTAAGTTAATAGCTTGC
>ZSR.E_1653:D00780:73:HLVCNBCXX:1:1105:4885:46467 2:N:0:ATCTCG
GGAATATTGCACAATGGGCGCAAGCCTGATGCAGCCATGCCGCGTGTGTGAAGAAGGCCT
TCGGGTTGTAAAGCACTTTCAGTCGTGAGGAAGGTGGTAGTGTTAATAGCACTATCATTT
GACGTTAGCGACAGAAG
>ZSR.E_1654:D00780:73:HLVCNBCXX:1:1105:5328:46260 2:N:0:ATCTCG
GGAATATTGCACAATGGGCGCAAGCCTGATGCAGCCATGCCGCGTGTGTGAAGAAGGCCT
TCGGGTTGTAAAGCACTTTCAGTCGTGAGGAAGGTAGTGTAGTTAATAGCTGCATTACTT
GACGTTAG
>ZSR.E_1655:D00780:73:HLVCNBCXX:1:1105:11008:46468 2:N:0:ATCTCG
GGAATATTGCACAATGGGCGCAAGCCTGATGCAGCCATGCCGCGTGTGTGAAGAAGGCCT
TCGGGTTGTAAAGCACTTTCAGTCGTGAGGAAGGTGGTAGTGTTAATAGCACTATCATTT
GACGTTAG
>ZSR.E_1656:D00780:73:HLVCNBCXX:1:1105:12130:46387 2:N:0:ATCTCG
GGAATATTGCACAATGGGGGAAACCCTGATGCAGCCATGCCGCGTGTGTGAAGAAGGCCT
TCGGGTTGTAAAGCACTTTCAGTTGTGAGGAAAAGTTAGTAGTTAATACCTGCTAGCCGT
GACGTTAACA
>ZSR.E_1657:D00780:73:HLVCNBCXX:1:1105:13702:46404 2:N:0:ATCTCG
GGAATATTGCACAATGGGCGCAAGCCTGATGCAGCCATGCCGCGTGTGTGAAGAAGGCCT
TCGGGTTGTAAAGCACTTTCAGTCGTGAGGAAGGTAGTGTAGTTAATAGCTGCATTATTT
GACGTT
>ZSR.E_1658:D00780:73:HLVCNBCXX:1:1105:13996:46400 2:N:0:ATCTCG
GGAATATTGCACAATGGGCGCAAGCCTGATGCAGCCATGCCGCGTGTGTGAAGAAGGCTC
TAGGGTTGTAAAGCACTTTCAGCAGTGAGGAAAGCTTGTTGGTTAATAGCCATCAA
>ZSR.E_1659:D00780:73:HLVCNBCXX:1:1105:14977:46483 2:N:0:ATCTCG
GGAATATTGCACAATGGGCGCAAGCCTGATGCAGCCATGCCGCGTGTGTGAAGAAGGCCT
TCGGGTTGTAAAGCACTTTCAGTCGTGAGGAAGGTAGTGTAGTTAATAGCTGCATTATTT
GAC
>ZSR.E_1660:D00780:73:HLVCNBCXX:1:1105:15120:46366 2:N:0:ATCTCG
GGAATATTGCACAATGGGCGCAAGCCTGATGCAGCCATGCCGCGTGTGTGAAGAAGGCCT
TCGGGTTGTAAAGCACTTTCAGTCGTGAGGAAGGTAGTGTAGTTAATAGCTGCATTATTT
GACGTT
>ZSR.E_1661:D00780:73:HLVCNBCXX:1:1105:15383:46352 2:N:0:ATCTCG
GGAATATTGCACAATGGGCGCAAGCCTGATGCAGCCATGCCGCGTGTGTGAAGAAGGCCT
TCGGGTTGTAAAGCACTTTCAGTCGTGAGGAAGGTAGTGTAGTTAATAGCTGCATTACTT
GACGTTAGCGACAGAAGAAGCACCGGCT
>ZSR.E_1662:D00780:73:HLVCNBCXX:1:1105:20722:46310 2:N:0:ATCTCG
GGAATATTGCACAATGGGCGCAAGCCTGATGCAGCCATGCCGCGTGTGTGAAGAAGGCCT
TCGGGTTGTAAAGCACTTTCAGTCGTGAGGAAGGTGGTAGTGTTAATAGCACTATCATTT
GACGTTAG
>ZSR.E_1663:D00780:73:HLVCNBCXX:1:1105:1207:46603 2:N:0:ATCTCG
GGAATATTGCACAATGGGCGCAAGCCTGATGCAGCCGTGCCGCGTGTGTGAAGAAGGCCT
TCGGGTTGTAAAGCACTTTCAGTCGTGAGGAAGGTGGTAGTGTTAATGGCACT
>ZSR.E_1664:D00780:73:HLVCNBCXX:1:1105:6815:46514 2:N:0:ATCTCG
GGAATATTGCACAATGGGCGCAAGCCTGATGCAGCCATGCCGCGTGTGTGAAGAAGGCCT
TCGGGTTGTAAAGCACTTTCAGTCGTGAGGAAGGTAGTGTAGTTAATAGCTGCATTACTT
GACGTTAGC
>ZSR.E_1665:D00780:73:HLVCNBCXX:1:1105:8770:46715 2:N:0:ATCTCG
GGAATATTGCACAATGGAGGAAACTCTGATGCAGCAACGCCGCGTGGAGGATGACACTTT
TCGGAGCGTAAACTCCTTTTATATAGGAAGATAATGACGGTACTATATGAATAAGCACCG
GCTAACTCCGTG
>ZSR.E_1666:D00780:73:HLVCNBCXX:1:1105:11470:46742 2:N:0:ATCTCG
GGAATATTGCACAATGGGCGCAAGCCTGATGCAGCCATGCCGCGTGTATGAAGAAGGCCT
TCGGGTTGTAAAGTACTTTCAGCAGTGAGGAAGGGATGTACGTTAATAGCGTGCATTTTT
GACGTTAG
>ZSR.E_1667:D00780:73:HLVCNBCXX:1:1105:12849:46624 2:N:0:ATCTCG
GGAATATTGCACAATGGGCGCAAGCCTGATGCAGCCATGCCGAGTGTGTGAAGAAGGCCT
TCGGGTTGTAAAGCACTTTCAGTCGTGAGGAAGGTAGTGTAGTTAATAGCTGCATTATTT
GACGTTAGCGA
>ZSR.E_1668:D00780:73:HLVCNBCXX:1:1105:13013:46685 2:N:0:ATCTCG
GGAATATTGCACAATGGGCGCAAGCCTGATGCAGCCATGCCGCGTGTGTGAAGAAGGCCT
TCGGGTTGTAAAGCACTTTCAGTCGTGAGGAAGGTGGTAGTGTTAATAGCACTATCATTT
GA
>ZSR.E_1669:D00780:73:HLVCNBCXX:1:1105:13510:46507 2:N:0:ATCTCG
GGAATATTGCACAATGGGCGCAAGCCTGATGCAGCCATGCCGCGTGTGTGAAGAAGGCCT
TCGGGTTGTAAAGCACTTTCAGTCGTGAGGAAGGTAGTGTAGTTAATAGCTGCATTATTT
GACGTTAGTGACAGAAGAAGCACCGGCTA
>ZSR.E_1670:D00780:73:HLVCNBCXX:1:1105:15107:46726 2:N:0:ATCTCG
GGAATATTGCACAATGGGCGCAAGCCTGATGCAGCCATGCCGCGTGTGTGAAGAAGGCTC
TAGGGTTGTAAAGCACTTTCAGCAGTGAGGAAAGGTTAGTAGTTAATACCTGCT
>ZSR.E_1671:D00780:73:HLVCNBCXX:1:1105:15942:46636 2:N:0:ATCTCG
GGAATATTGCACAATGGGCGCAAGCCTGATGCAGCCATGCCGCGTGTGTGAAGAAGGCCT
TCGGGTTGTAAAGCACTTTCAGTCGTGAGGAAGGTAGTGTAGTTAATAGCTGCATTATTT
GACGTTAGCGA
>ZSR.E_1672:D00780:73:HLVCNBCXX:1:1105:19207:46616 2:N:0:ATCTCG
GGAATATTGCACAATGGGCGCAAGCCTGATGCAGCCATGCCGCGTGTGTGAAGAAGGCCT
TCGGGTTGTAAAGCACTTTCAGTCGTGAGGAAGGTAGTGTAGTTAATAGCTGCATTATTT
GACGTTAG
>ZSR.E_1673:D00780:73:HLVCNBCXX:1:1105:19758:46521 2:N:0:ATCTCG
GGAATATTGCACAATGGGCGCAAGCCTGATGCAGCCATGCCGCGTGTGTGAAGAAGGCCT
TCGGGTTGTAAAGCACTTTCAGTCGTGAGGAAGGTAGTGTAGTTAATAGCTGCATTATTT
GACGTTAGCGACAGAAGAAGCACCGGCT
>ZSR.E_1674:D00780:73:HLVCNBCXX:1:1105:20651:46543 2:N:0:ATCTCG
GGAATATTGCACAATGGGCGCAAGCCTGATGCAGCCATGCCGCGTGTGTGAAGAAGGCCT
TCGGGTTGTAAAGCACTTTCAGTCGTGAGGAAGGTGGTAGTGTTAATAGCACTATCATTT
GACGTTAG
>ZSR.E_1675:D00780:73:HLVCNBCXX:1:1105:1881:46901 2:N:0:ATCTCG
GGAATATTGGTCAATGGACGAGAGTCTGAACCAGCCATGCCGCGTGCAGGAAGAAGGCGT
TACGCGTCGTAAACTGCTTTTATATAGGAAGAAAAGTTTTCTGCGGAAAGGATTGACGGT
ACTATATGAATAAGC
>ZSR.E_1676:D00780:73:HLVCNBCXX:1:1105:3590:46935 2:N:0:ATCTCG
GGAATCTTCCACAATGGACGAAAGTCTGATGGAGCGACACCGCGTGAAGGATGAAGGCCT
AACGGTTGTAAACTTCTTTTCTGAAGGAGCATAATGAGAGTACTTCAGGAATAAGGGACG
GCTAAATACGTGCCAGC
>ZSR.E_1677:D00780:73:HLVCNBCXX:1:1105:5164:46913 2:N:0:ATCTCG
GGAATATTGCACAATGGGCGCAAGCCTGATGCAGCCATGCCGCGTGTGTGAAGAAGGCCT
TCGGGTTGTAAAGCACTTTCAGTCGTGAGGAAGGTGGTGTAGTTAATAGCTGCATTATTT
GACGTT
>ZSR.E_1678:D00780:73:HLVCNBCXX:1:1105:5446:46842 2:N:0:ATCTCG
GGAATATTGCACAATGGGCGCAAGCCTGATGCAGCCATGCCGCGTGTGTGAAGAAGGCCT
TCGGGTTGTAAAGCACTTTCAGTCGTGAGGAAGGTAGTGTAGTTAATAGCTGCATTACTT
GA
>ZSR.E_1679:D00780:73:HLVCNBCXX:1:1105:6898:46810 2:N:0:ATCTCG
GGAATATTGCACAATGGGCGCAAGCCTGATGCAGCCATGCCGCGTGTGTGAAGAAGGCCT
TCGGGTTGTAAAGCACTTTCAGTCGTGAGGAAGGTAGTGTAGTTAATAGCTGCATTATTT
GACGTTAGCGACAGA
>ZSR.E_1680:D00780:73:HLVCNBCXX:1:1105:8783:46930 2:N:0:ATCTCG
GGAATATTGCACAATGGGCGCAAGCCTGATGCAGCCATGCCGCGTGTGTGAAGAAGGCCT
TCGGGTTGTAAAGCACTTTCAGTCGTGAGGAAGGTGGTGTAGTTAATAGCTGCATTATTT
GACGTT
>ZSR.E_1681:D00780:73:HLVCNBCXX:1:1105:13591:46763 2:N:0:ATCTCG
GGAATCTTGGACAATGGGCGCAAGCCTGATCCAGCCATGCCGCGTGAGTGATGAAGGCCT
TAGGGTCGTAAAGCTCTTTCGCCAGAGATGATAATGACAGTATCTGGTAAAGAAACCCCG
>ZSR.E_1682:D00780:73:HLVCNBCXX:1:1105:15776:46930 2:N:0:ATCTCG
GGAATATTGCACAATGGGCGCAAGCCTGATGCAGCCATGCCGCGTGTGTGAAGAAGGCCT
TCGGGTTGTAAAGCACTTTCAGTCAGGAGGAAAGGTTAGTAGTTAATACCTGCTAGCTGT
GACGTT
>ZSR.E_1683:D00780:73:HLVCNBCXX:1:1105:16660:46973 2:N:0:ATCTCG
GGAATATTGCACAATGGGCGCAAGCCTGATGCAGCCATGCCGCGTGTGTGAAGAAGGCCT
TCGGGTTGTAAAGCACTTTCAGTCGTGAGGAAGGTAGTGTAGTTAATAGCTGCATTACTT
GACGTTAG
>ZSR.E_1684:D00780:73:HLVCNBCXX:1:1105:19057:46818 2:N:0:ATCTCG
GGAATATTGCACAATGGGCGCAAGCCTGATGCAGCCATGCCGCGTGTGTGAAGAAGGCCT
TCGGGTTGTAAAGCACTTTCAGTCGTGAGGAAGGTGGTGTAGTTAATAGCTGCATTATTT
GACGTTA
>ZSR.E_1685:D00780:73:HLVCNBCXX:1:1105:1117:47221 2:N:0:ATCTCG
GGAATATTGCACAATGGGCGCAAGCCTGATGCAGCCATGCCGCGTGTGTGAAGAAGGCTC
TAGGGTTGTAAAGCACTTTCAGCAGTGAGGAAAGCTTGTTGGTTAATACCCATCAAGTGT
GACGTTAACTGCAG
>ZSR.E_1686:D00780:73:HLVCNBCXX:1:1105:2730:47018 2:N:0:ATCTCG
GGAATATTGCACAATGGGCGCAAGCCTGATGCAGCCATGCCGCGTGTGTGAAGAAGGCCT
TCGGGTTGTAAAGCACTTTCAGCAGTGAGGAAGGTGGTGATGTTAATAGCATCATCATTT
GACGTTAGCTGCAGAAGAAGCACCGGCTAAC
>ZSR.E_1687:D00780:73:HLVCNBCXX:1:1105:3501:47214 2:N:0:ATCTCG
GGAATATTGCACAATGGGGGAAACCCTGATGCAGCCATGCCGCGTGTGTGAAGAAGGCCT
TCGGGTTGTAAAGCACTTTCAGTTGTGAGGAAAAGTTAGTAGTTAATACCTGCTAGCCGT
GACGTTAACAA
>ZSR.E_1688:D00780:73:HLVCNBCXX:1:1105:3960:47176 2:N:0:ATCTCG
GGAATATTGCACAATGGGGGGAACCCTGATGCAGCCATGCCGCGTGTGTGAAGAAGGCCT
TCGGGTTGTAAAGCACTTTCAGTTGTGAGGAAAAGTTAGTAGTTAATACCTGCTAGCCGT
GACGTTAA
>ZSR.E_1689:D00780:73:HLVCNBCXX:1:1105:6550:47236 2:N:0:ATCTCG
GGAATATTGGACAATGGGCGCAAGCCTGATCCAGCCATGCCGCGTGTGTGAAGAAGGCTT
TCGGGTTGTAAAGCACTTTCAGTCGGGAGGAAGGCTGCCTAGTTAATACCTAGGTAGAT
>ZSR.E_1690:D00780:73:HLVCNBCXX:1:1105:10702:47072 2:N:0:ATCTCG
GGAATATTGCACAATGGGCGCAAGCCTGATGCAGCCATGCCGCGTGTGTGAAGAAGGCCT
TCGGGTTGTAAAGCACTTTCAGTCGTGAGGAAGGTGGTGTAGTTAATAGCTGCATTATTT
GACGT
>ZSR.E_1691:D00780:73:HLVCNBCXX:1:1105:11018:47214 2:N:0:ATCTCG
GGAATATTGCACAATGGGCGCAAGCCTGATGCAGCCATGCCGCGTGTGTGAAGAAGGCCT
TCGGGTTGTAAAGCACTTTCAGTCGTGAGGAAGGTGGTGTAGTTAATAGCTGCATTATTT
GACGTTAGCGACAGAAGAAGCAC
>ZSR.E_1692:D00780:73:HLVCNBCXX:1:1105:13397:47066 2:N:0:ATCTCG
GGAATATTGCACAATGGGCGCAAGCCTGATGCAGCCATGCCGCGTGTGTGAAGAAGGCCT
TCGGGTTGTAAAGCACTTTCAGTCGTGAGGAAGGTGGTGTAGTTAATAGCTGCATTATTT
GACGTT
>ZSR.E_1693:D00780:73:HLVCNBCXX:1:1105:14874:47041 2:N:0:ATCTCG
GGAATATTGCACAATGGGGGAAACCCTGATGCAGCCATGCCGCGTGTGTGAAGAAGGCCT
TCGGGTTGTAAAGCACTTTCAGCGAGGAGGAAAGGGTGTAAGTTAATACCTTACATCTGT
GACGTTACTCG
>ZSR.E_1694:D00780:73:HLVCNBCXX:1:1105:15651:47156 2:N:0:ATCTCG
GGAATATTGCACAATGGGCGCAAGCCTGATGCAGCCATGCCGCGTGTGTGAAGAAGGCCT
TCGGGTTGTAAAGCACTTTCAGTCGTGAGGAAGGGGTGTACGTTAATAGCGTGCATCTTT
GACGTTAG
>ZSR.E_1695:D00780:73:HLVCNBCXX:1:1105:19061:47241 2:N:0:ATCTCG
GGAATATTGCACAATGGGCGCAAGCCTGATGCAGCCATGCCGCGTGTGTGAAGAAGGCCT
TCGGGTTGTAAAGCACTTTCAGTCGTGAGGAAGGTAGTGTAGTTAATAGCTGCATTATTT
GACGTTAGCGACAGAAGAAGCACCGGCT
>ZSR.E_1696:D00780:73:HLVCNBCXX:1:1105:20843:47104 2:N:0:ATCTCG
GGAATATTGCACAATGGGGGAAACCCTGATGCAGCCATGCCGCGTGTGTGAAGAAGGCCT
TCGGGTTGTAAAGCACTTTCAGCGAGGAGGAAAGGGTGTAAGTTAATACCTTACATCTGT
GACGTTA
>ZSR.E_1697:D00780:73:HLVCNBCXX:1:1105:1720:47402 2:N:0:ATCTCG
GGAATATTGCACAATGGGCGCAAGCCTGATGCAGCCATGCCGCGTGTGTGAAGAAGGCCT
TCGGGTTGTAAAGCACTTTCAGTCGTGAGGAAGGTGGTGTAGTTAATACCTGCTAGCCGT
GACGTTAACAACA
>ZSR.E_1698:D00780:73:HLVCNBCXX:1:1105:5200:47266 2:N:0:ATCTCG
GGAATATTGCACAATGGGCGCAAGCCTGATGCAGCCATGCCGCGTGTGTGAAGAAGGCCT
TCGGGTTGTAAAGCACTTTCAGTCGTGAGGAAGGTAGTGTAGTTAATAGCTGCATTATTT
GACGTTAGCGACAGAA
>ZSR.E_1699:D00780:73:HLVCNBCXX:1:1105:9153:47459 2:N:0:ATCTCG
GGAATATTGCACAATGGGCGCAAGCCTGATGCAGCCATGCCGCGTGTGTGAAGAAGGCCT
TCGGGTTGTAAAGCACTTTCAGTCGTGAGGAAGGTGGTGTAGTTAATAGCTGCATTATTT
GACGTTAGCGACAGA
>ZSR.E_1700:D00780:73:HLVCNBCXX:1:1105:11176:47285 2:N:0:ATCTCG
GGAATATTGCACAATGGGGGAAACCCTGATGCAGCCATGCCGCGTGTGTGAAGAAGGCCT
TCGGGTTGTAAAGCACTTTCAGTTGTGAGGAAAAGTTAGTAGTTAATACCTGCTAGCCGT
GACGTTAA
>ZSR.E_1701:D00780:73:HLVCNBCXX:1:1105:11628:47464 2:N:0:ATCTCG
GGAATATTGCACAATGGGCGCAAGCCTGATGCAGCCATGCCGCGTGTGTGAAGAAGGCCT
TCGGGTTGTAAAGCACTTTCAGTCGTGAGGAAGGTAGTGTAGTTAATAGCTGCATTACT
>ZSR.E_1702:D00780:73:HLVCNBCXX:1:1105:13903:47498 2:N:0:ATCTCG
GGAATATTGCACAATGGGCGCAAGCCTGATGCAGCCATGCCGCGTGTGTGAAGAAGGCCT
TCGGGTTGTAAAGCACTTTCAGTCGTGAGGAAGGTAGTGTAGTTAATAGCTGCATTATTT
GACGTTAGCGACAGAAGAAGCACCGGCTA
>ZSR.E_1703:D00780:73:HLVCNBCXX:1:1105:15845:47441 2:N:0:ATCTCG
GGAATATTGCACAATGGGGGAAACCCTGATGCAGCCATGCCGCGTGTGTGAAGAAGGCCT
TCGGGTTGTAAAGCACTTTCAGTTGTGAGGAAAAGTTAGTAGTTAATACCTGCTAGCCGT
GA
>ZSR.E_1704:D00780:73:HLVCNBCXX:1:1105:16737:47300 2:N:0:ATCTCG
GGAATATTGCACAATGGGCGCAAGCCTGATGCAGCCATGCCGCGTGTGTGAAGAAGGCCT
TCGGGTTGTAAAGCACTTTCAGTCGTGAGGAAGGTGGTAGTGTTAATAGCACTATCATTT
GACGTTAGC
>ZSR.E_1705:D00780:73:HLVCNBCXX:1:1105:17145:47404 2:N:0:ATCTCG
GGAATATTGCACAATGGGCGCAAGCCTGATGCAGCCATGCCGCGTGTGTGAAGAAGGCCT
TCGGGTTGTAAAGCACTTTCAGTCGTGAGGAAGGTAGTGTAGTTAATAGCTGCATTATTT
GACGTTAGCGACAGAAGAAGCACC
>ZSR.E_1706:D00780:73:HLVCNBCXX:1:1105:17612:47333 2:N:0:ATCTCG
GGAATATTGCACAATGGGCGCAAGCCTGATGCAGCCATGCCGCGTGTGTGAAGAAGGCCT
TCGGGTTGTAAAGCACTTTCAGTCGTGAGGAAGGTGGTGTAGTTAATAGCTGCATTATTT
GACGTTAGCGACAGAAGAAGCACCGGCTAACTCCGT
>ZSR.E_1707:D00780:73:HLVCNBCXX:1:1105:17942:47487 2:N:0:ATCTCG
GGAATATTGCACAATGGGCGCAAGCCTGATGCAGCCATGCCGCGTGTGTGAAGAAGGCTC
TAGGGTTGTAAAGCACTTTCAGCAGTGAGGAAAGCTTGTTGGTTAATACCCATCAAGTGT
GACGTTAA
>ZSR.E_1708:D00780:73:HLVCNBCXX:1:1105:18670:47343 2:N:0:ATCTCG
GGAATATTGCACAATGGGGGAAACCCTGATGCAGCAACGCCGCGTGGAGGATGACACATT
TCGGTGCGTAAACTCCTTTTATATAGGAAGATAATGACGGTACTATATGAATAAGCGCCG
GCTAACTCCGTGCCAGCAGCCGCGG
>ZSR.E_1709:D00780:73:HLVCNBCXX:1:1105:1063:47664 2:N:0:ATCTCG
GGAATATTGCACAATGGGCGCAAGCCTGATGCAGCCATGCCGCGTGTGTGAAGAAGGCCT
TCGGGTTGTAAAGCACTTTCAGTCGTGAGGAAGGTGGTAGTGTTAATAGCACTATCATTT
GACGTTAGCGACAGAAGAAGCACCGGCTAACT
>ZSR.E_1710:D00780:73:HLVCNBCXX:1:1105:2752:47557 2:N:0:ATCTCG
GGAATATTGCACAATGGGGGGAACCCTGATGCAGCCATGCCGCGTGTGTGAAGAAGGCCT
TCGGGTTGTAAAGCACTTTCAGTTGTGAGGAAAAGTTAGTAGTTAATACCTGCTAGCCGT
GACGTTAA
>ZSR.E_1711:D00780:73:HLVCNBCXX:1:1105:2776:47585 2:N:0:ATCTCG
GGAATATTGCACAATGGGGGAAACCCTGATGCAGCCATGCCGCGTGTGTGAAGAAGGCCT
TCGGGTTGTAAAGCACTTTCAGTTGTGAGGAAAAGTTAGTAGTTAATACCTGCTAGCCGT
GACGTT
>ZSR.E_1712:D00780:73:HLVCNBCXX:1:1105:4810:47735 2:N:0:ATCTCG
GGAATATTGCACAATGGGGGAAACCCTGATGCAGCCATGCCGCGTGTGTGAAGAAGGCCT
TCGGGTTGTAAAGCACTTTCAGTTGTGAGGAAAAGTTAGTAGTTAATACCTGCTAGCCGT
GACGTTAACAACAGAAGAA
>ZSR.E_1713:D00780:73:HLVCNBCXX:1:1105:9986:47623 2:N:0:ATCTCG
GGAATATTGCACAATGGGCGCAAGCCTGATGCAGCCATGCCGCGTGTGTGAAGAAGGCCT
TCGGGTTGTAAAGCACTTTCAGTCAGGAGGAAAGGTTAGTAGTTAATACCTGCTAGCTGT
GACGTTACTGAC
>ZSR.E_1714:D00780:73:HLVCNBCXX:1:1105:16772:47652 2:N:0:ATCTCG
GGAATATTGCACAATGGGCGCAAGCCTGATGCAGCCATGCCGCGTGTGTGAAGAAGGCCT
TCGGGTTGTAAAGCACTTTCAGTCGTGAGGAAGGTAGTGTAGTTAATAGCTTGCTGAATT
GACGTTAGC
>ZSR.E_1715:D00780:73:HLVCNBCXX:1:1105:18309:47731 2:N:0:ATCTCG
GGAATATTGCACAATGGGCGCAAGCCTGATGCAGCCATGCCGCGTGTGTGAAGAAGGCCT
TCGGGTTGTAAAGCACTTTCAGTCGTGAGGAAGGTGGTAGTGTTAATAGCACTATCATTT
GACGTT
>ZSR.E_1716:D00780:73:HLVCNBCXX:1:1105:1318:47850 2:N:0:ATCTCG
GGAATATTGCACAATGGGCGCAAGCCTGATGCAGCCATGCCGCGTGTGTGAAGAAGGCCT
TCGGGTTGTAAAGCACTTTCAGTCGTGAGGAAGGTGGTAGTGTTAATAGCACTATCATTT
GACGTTAGCGACAG
>ZSR.E_1717:D00780:73:HLVCNBCXX:1:1105:2535:47859 2:N:0:ATCTCG
GGAATATTGCACAATGGGCGCAAGCCTGATGCAGCCATGCCGCGTGTGTGAAGAAGGCCT
TCGGGTTGTAAAGCACTTTCAGTCGTGAGGAAGGTGGTAGTGTTAATAGCACTATCATTT
GACGTTAGCGACAGAAGA
>ZSR.E_1718:D00780:73:HLVCNBCXX:1:1105:12472:47960 2:N:0:ATCTCG
GGAATATTGCACAATGGGCGCAAGCCTGATGCAGCCATGCCGCGTGTGTGAAGAAGGCCT
TCGGGTTGTAAAGCACTTTCAGTCGTGAGGAAGGTGGTAGTGTTAATAGCACTATCATTT
GACGTTAGCGACAGAA
>ZSR.E_1719:D00780:73:HLVCNBCXX:1:1105:13106:47985 2:N:0:ATCTCG
GGAATATTGCACAATGGGCGCAAGCCTGATGCAGCCATGCCGCGTGTGTGAAGAAGGCCT
TCGGGTTGTAAAGCACTTTCAGTCGTGAGGAAGGTAGTGTAGTTAATAGCTGCATTATTT
GACGTTAGCGACAGAAGAAGCAC
>ZSR.E_1720:D00780:73:HLVCNBCXX:1:1105:17721:47764 2:N:0:ATCTCG
GGAATATTGCACAATGGGCGCAAGCCTGATGCAGCCATGCCGCGTGTGTGAAGAAGGCCT
TCGGGTTGTAAAGCACTTTCAGTCGTGAGGAAGGTGGTAGTGTTAATAGCACTATCATTT
GACGTTAGCGACAGAAGAAGCAC
>ZSR.E_1721:D00780:73:HLVCNBCXX:1:1105:18332:47788 2:N:0:ATCTCG
GGAATATTGGTCAATGGACGCAAGTCTGAACCAGCCATGCCGCGTGCAGGAAGACGGCCT
TATGGGTTGTAAACTGCTTTTATATAGGGTGAAAATTATCTACGTGTAGATAACTGACGG
TACTATAGGAATAAG
>ZSR.E_1722:D00780:73:HLVCNBCXX:1:1105:19183:47939 2:N:0:ATCTCG
GGAATATTGCACAATGGGGGAAACCCTGATGCAGCCATGCCGCGTGTGTGAAGAAGGCCT
TCGGGTTGTAAAGCACTTTCAGTTGTGAGGAAAAGTTAGTAGTTAATACCTGCTAGCCGT
GACGTTAA
>ZSR.E_1723:D00780:73:HLVCNBCXX:1:1105:20767:47804 2:N:0:ATCTCG
GGAATATTGCACAATGGGCGCAAGCCTGATGCAGCCATGCCGCGTGTGTGAAGAAGGCCT
TCGGGTTGTAAAGCACTTTCAGTCGTGAGGAAGGTAGTGTAGTTAATAGCTGCATTATTT
GACGTTAGC
>ZSR.E_1724:D00780:73:HLVCNBCXX:1:1105:20938:47986 2:N:0:ATCTCG
GGAATATTGCACAATGGGCGCAAGCCTGATGCAGCCATGCCGCGTGTGTGAAGAAGGCCT
TCGGGTTGTAAAGCACTTTCAGTCGTGAGGAAGGTAGTGTAGTTAATAGCTGCATTACTT
GACGTTAGC
>ZSR.E_1725:D00780:73:HLVCNBCXX:1:1105:2187:48006 2:N:0:ATCTCG
GGAATATTGCACAATGGGCGCAAGCCTGATGCAGCCATGCCGCGTGTGTGAAGAAGGCCT
TCGGGTTGTAAAGCACTTTCAGTCGTGAGGAAGGTAGTGTAGTTAATAGCTGCATTACTT
GACGTTAGCGACAG
>ZSR.E_1726:D00780:73:HLVCNBCXX:1:1105:8734:48033 2:N:0:ATCTCG
GGAATATTGCACAATGGGGGAAACCCTGATGCAGCCATGCCGCGTGTGTGAAGAAGGCCT
TCGGGTTGTAAAGCACTTTCAGTTGTGAGGAAAAGTTAGTAGTTAATACCTGCTAGCCGT
GACGTTAACAACA
>ZSR.E_1727:D00780:73:HLVCNBCXX:1:1105:11133:48039 2:N:0:ATCTCG
GGAATATTGCACAATGGGCGCAAGCCTGATGCAGCCATGCCGCGTGTGTGAAGAAGGCCT
TCGGGTTGTAAAGCACTTTCAGTCGTGAGGAAGGTGGTAGTGTTAATAGCACTATCATTT
GACGT
>ZSR.E_1728:D00780:73:HLVCNBCXX:1:1105:12336:48103 2:N:0:ATCTCG
GGAATATTGCACAATGGGCGCAAGCCTGATGCAGCCATGCCGCGTGTGTGAAGAAGGCCT
TCGGGTTGTAAAGCACTTTCAGTGGTGAGGAAGGTCAGTAAGTTAATAGCTTGCTGAAT
>ZSR.E_1729:D00780:73:HLVCNBCXX:1:1105:17668:48046 2:N:0:ATCTCG
GGAATATTGCACAATGGGCGCAAGCCTGATGCAGCCATGCCGCGTGTGTGAAGAAGGCCT
TCGGGTTGTAAAGCACTTTCAGTCGTGAGGAAGGTGGTAGTGTTAATAGCACTATCATTT
GACGTTAG
>ZSR.E_1730:D00780:73:HLVCNBCXX:1:1105:18383:48122 2:N:0:ATCTCG
GGAATATTGCACAATGGGCGCAAGCCTGATGCAGCCATGCCGCGTGTGTGAAGAAGGCCT
TCGGGTTGTAAAGCACTTTCAGTCGTGAGGAAGGTGGTAGTGTTAATAGCACTATCATTT
GACGTTAGCGACAGAAG
>ZSR.E_1731:D00780:73:HLVCNBCXX:1:1105:2906:48468 2:N:0:ATCTCG
GGAATATTGCACAATGGGCGCAAGCCTGATGCAGCCATGCCGCGTGTGTGAAGAAGGCCT
TCGGGTTGTAAAGCACTTTCAGTCGTGAGGAAGGTAGTGTAGTTAATAGCTGCATTATTT
GACGTT
>ZSR.E_1732:D00780:73:HLVCNBCXX:1:1105:3984:48347 2:N:0:ATCTCG
GGAATATTGCACAATGGGCGCAAGCCTGATGCAGCCATGCCGCGTGTGTGAAGAAGGCCT
TCGGGTTGTAAAGCACTTTCAGTCAGGAGGAAAGGTTAGTAGTTAATACCTGCTAGCTGT
>ZSR.E_1733:D00780:73:HLVCNBCXX:1:1105:3755:48428 2:N:0:ATCTCG
GGAATATTGCACAATGGGCGCAAGCCTGATGCAGCCATGCCGCGTGTGTGAAGAAGGCCT
TCGGGTTGTAAAGCACTTTCAGTCGTGAGGAAGGTAGTGTAGTTAATAGCTGCATTATTT
GACGTTAGCGACAG
>ZSR.E_1734:D00780:73:HLVCNBCXX:1:1105:5787:48411 2:N:0:ATCTCG
GGAATATTGCACAATGGGCGCAAGCCTGATGCAGCCATGCCGCGTGTATGAAGAAGGCCT
TCGGGTTGTAAAGTACTTTCAGCAGTGAGGAAGGGATGTACGTTAATAGCGTGCATTTTT
GACGTTAGCTGCAGAAGAA
>ZSR.E_1735:D00780:73:HLVCNBCXX:1:1105:7664:48447 2:N:0:ATCTCG
GGAATATTGCACAATGGGCGCAAGCCTGATGCAGCCATGCCGCGTGTGTGAAGAAGGCCT
TCGGGTTGTAAAGCACTTTCAGTCGTGAGGAAGGTAGTGTAGTTAATAGCTGCATTACTT
GACGTTAG
>ZSR.E_1736:D00780:73:HLVCNBCXX:1:1105:8201:48305 2:N:0:ATCTCG
GGAATATTGCACAATGGGCGCAAGCCTGATGCAGCCATGCCGCGTGTGTGAAGAAGGCCT
TCGGGTTGTAAAGCACTTTCAGTCGTGAGGAAGGTAGTGTAGTTAATAGCTGCATTATTT
GACGTT
>ZSR.E_1737:D00780:73:HLVCNBCXX:1:1105:8781:48489 2:N:0:ATCTCG
GGAATATTGCACAATGGGCGCAAGCCTGATGCAGCCATGCCGCGTGTGTGAAGAAGGCCT
TCGGGTTGTAAAGCACTTTCAGTCGTGAGGAAGGTGGTGTAGTTAATAGCTGCATTATTT
GACGTTAGCGACAGAAG
>ZSR.E_1738:D00780:73:HLVCNBCXX:1:1105:9807:48342 2:N:0:ATCTCG
GGAATATTGCACAATGGGCGCAAGCCTGATGCAGCCATGCCGCGTGTGTGAAGAAGGCCT
TCGGGTTGTAAAGCACTTTCAGTCGTGAGGAAGGTAGTGTAGTTAATAGCTGCATTATTT
GACGTTAGCGACAGAAGAAGCACCG
>ZSR.E_1739:D00780:73:HLVCNBCXX:1:1105:12716:48405 2:N:0:ATCTCG
GGAATATTGCACAATGGGCGCAAGCCTGATGCAGCCATGCCGCGTGTGTGAAGAAGGCCT
TCGGGTTGTAAAGCACTTTCAGTCAGGAGGAAAGGTTAGTAGTTAATACCTGCTAGCTG
>ZSR.E_1740:D00780:73:HLVCNBCXX:1:1105:13012:48280 2:N:0:ATCTCG
GGAATATTGCACAATGGGCGCAAGCCTGATGCAGCCATGCCGCGTGTGTGAAGAAGGCCT
TCGGGTTGTAAAGCACTTTCAGTCGTGAGGAAGGTAGTGTAGTTAATAGCTGCATTATTT
GACGTTAGCGACAGA
>ZSR.E_1741:D00780:73:HLVCNBCXX:1:1105:13174:48493 2:N:0:ATCTCG
GGAATATTGCACAATGGGCGCAAGCCTGATGCAGCCATGCCGCGTGTGTGAAGAAGGCCT
TCGGGTTGTAAAGCACTTTCAGTCAGGAGGAAAGGTTAGTAGTTAATACCTGCTAGCTG
>ZSR.E_1742:D00780:73:HLVCNBCXX:1:1105:16056:48289 2:N:0:ATCTCG
GGAATATTGCACAATGGGCGCAAGCCTGATGCAGCCATGCCGCGTGTGTGAAGAAGGCCT
TCGGGTTGTAAAGCACTTTCAGTCGTGAGGAAGGTGGTAGTGTTAATAGCACTATCATTT
GA
>ZSR.E_1743:D00780:73:HLVCNBCXX:1:1105:17048:48455 2:N:0:ATCTCG
GGAATATTGCACAATGGGCGCAAGCCTGATGCAGCCATGCCGCGTGTATGAAGAAGGCCT
TCGGGTTGTAAAGTACTTTCAGCAGTGAGGAAGGGATGTACGTTAATAGCGTGCATTTTT
GACGTTAG
>ZSR.E_1744:D00780:73:HLVCNBCXX:1:1105:17406:48285 2:N:0:ATCTCG
GGAATATTGCACAATGGGCGCAAGCCTGATGCAGCCATGCCGCGTGTGTGAAGAAGGCCT
TCGGGTTGTAAAGCACTTTCAGTCGTGAGGAAGGTAGTGTAGTTAATAGCTGCATTATTT
GACGTTAGCGACAGAAGAAGCACC
>ZSR.E_1745:D00780:73:HLVCNBCXX:1:1105:17467:48382 2:N:0:ATCTCG
GGAATATTGCACAATGGGCGCAAGCCTGATGCAGCCATGCCGCGTGTGTGAAGAAGGCCT
TCGGGTTGTAAAGCACTTTCAGTCGTGAGGAAGGTGGTAGTGTTAATAGCACTATCATTT
GACGTTAGCGACAGAAGAAGCACCGGCTAACT
>ZSR.E_1746:D00780:73:HLVCNBCXX:1:1105:17620:48393 2:N:0:ATCTCG
GGAATATTGCACAATGGGGGAAACCCTGATGCAGCCATGCCGCGTGTGTGAAGAAGGCCT
TCGGGTTGTAAAGCACTTTCAGTTGTGAGGAAAAGTTAGTAGTTAATACCTGCTAGCCGT
GACGTTAACAACAGAAGA
>ZSR.E_1747:D00780:73:HLVCNBCXX:1:1105:5403:48573 2:N:0:ATCTCG
GGAATATTGCACAATGGGCGCAAGCCTGATGCAGCCATGCCGCGTGTGTGAAGAAGGCCT
TCGGGTTGTAAAGCACTTTCAGTCGTGAGGAAGGTGGTAGTGTTAATAGCACTATCATTT
GACGTTAG
>ZSR.E_1748:D00780:73:HLVCNBCXX:1:1105:7309:48557 2:N:0:ATCTCG
GGAATATTGCACAATGAAGGAAACTCTGATGCAGCAACGCCGCGTGGAGGATGACACTTT
TCGGAGCGTAAACTCCTTTTATATAGGAAGATAATGACGGTACTATATGAATAAGCACCG
GCTAACTCC
>ZSR.E_1749:D00780:73:HLVCNBCXX:1:1105:8352:48740 2:N:0:ATCTCG
GGAATATTGCACAATGGGCGCAAGCCTGATGCAGCCATGCCGCGTGTGTGAAGAAGGCCT
TCGGGTTGTAAAGCACTTTCAGTCGTGAGGAAGGTAGTGTAGTTAATAGCTGCATTATTT
GACGTTAGCGACAGAAGAAGCAC
>ZSR.E_1750:D00780:73:HLVCNBCXX:1:1105:9882:48518 2:N:0:ATCTCG
GGAATATTGCACAATGGGCGCAAGCCTGATGCAGCCATGCCGCGTGTGTGAAGAAGGCCT
TCGGGTTGTAAAGCACTTTCAGTCAGGAGGAAAGGTTAGTAGTTAATACCTGCTAGCTGT
GACGT
>ZSR.E_1751:D00780:73:HLVCNBCXX:1:1105:10491:48617 2:N:0:ATCTCG
GGAATATTGCACAATGGGCGCAAGCCTGATGCAGCCATGCCGCGTGTGTGAAGAAGGCCT
TCGGGTTGTAAAGCACTTTCAGTCGTGAGGAAGGTAGTGTAGTTAATAGCTGCATTATTT
GACGTTAGCGACAGAAGAA
>ZSR.E_1752:D00780:73:HLVCNBCXX:1:1105:3129:48973 2:N:0:ATCTCG
GGAATATTGCACAATGGGCGAAAGCCTGATGCAGCCATGCCGCGTGTGTGAAGAAGGCTC
TAGGGTTGTAAAGCACTTTCAGTAGGGAGGAAAGGTTGAAGGTTAATACCCTTTGGCTGT
GACGTTACCTACAGAAG
>ZSR.E_1753:D00780:73:HLVCNBCXX:1:1105:3663:48823 2:N:0:ATCTCG
GGAATATTGCACAATGGGCGCAAGCCTGATGCAGCCATGCCGCGTGTGTGAAGAAGGCCT
TCGGGTTGTAAAGCACTTTCAGTCGTGAGGAAGGTAGTGTAGTTAATAGCTGCATTACTT
>ZSR.E_1754:D00780:73:HLVCNBCXX:1:1105:6090:48773 2:N:0:ATCTCG
GGAATATTGCACAATGGGGGAAACCCTGATGCAGCCATGCCGCGTGTGTGAAGAAGGCCT
TCGGGTTGTAAAGCACTTTCAGTTGTGAGGAAAAGTTAGTAGTTAATACCTGCTAGCCGT
GACGTTAACAACAGAAG
>ZSR.E_1755:D00780:73:HLVCNBCXX:1:1105:10796:48784 2:N:0:ATCTCG
GGAATATTGCACAATGGGCGCAAGCCTGATGCAGCCATGCCGCGTGTGTGAAGAAGGCCT
TCGGGTTGTAAAGCACTTTCAGTCGTGAGGAAGGTAGTGTAGTTAATAGCTGCATTATTT
GACGTTAG
>ZSR.E_1756:D00780:73:HLVCNBCXX:1:1105:13754:48864 2:N:0:ATCTCG
GGAATATTGCACAATGGGCGCAAGCCTGATGCAGCCATGCCGCGTGTGTGAAGAAGGCCT
TCGGGTTGTAAAGCACTTTCAGTCGTGAGGAAGGTGGTAGTGTTAATAGCACTATCATT
>ZSR.E_1757:D00780:73:HLVCNBCXX:1:1105:15604:48794 2:N:0:ATCTCG
GGAATATTGCACAATGGGCGCAAGCCTGATGCAGCCATGCCGCGTGTATGAAGAAGGCCT
TCGGGTTGTAAAGTACTTTCAGCAGTGAGGAAGGGATGTACGTTAATAGCGTGCATTTTT
GACGTTAGCTGCA
>ZSR.E_1758:D00780:73:HLVCNBCXX:1:1105:17796:48759 2:N:0:ATCTCG
GGAATATTGCACAATGGGCGCAAGCCTGATGCAGCCATGCCGCGTGTGTGAAGAAGGCCT
TCGGGTTGTAAAGCACTTTCAGTCGTGAGGAAGGTAGTGTAGTTAATAGCTGCATTACTT
GACGTTAGC
>ZSR.E_1759:D00780:73:HLVCNBCXX:1:1105:19725:48902 2:N:0:ATCTCG
GGAATATTGCACAATGGGCGCAAGCCTGATGCAGCCATGCCGCGTGTATGAAGAAGGCCT
TCGGGTTGTAAAGTACTTTCAGCAGTGAGGAAGGGATGTACGTTAATAGCGTGCATTTTT
GACGTTAGCTGCAGAAGAAGCACCG
>ZSR.E_1760:D00780:73:HLVCNBCXX:1:1105:19964:48878 2:N:0:ATCTCG
GGAATATTGCACAATGGGCGCAAGCCTGATGCAGCCATGCCGCGTGTATGAAGAAGGCCT
TCGGGTTGTAAAGTACTTTCACCAGTGAGGAAGGCGGAGTCGTTAATAGCTGCATTATTT
GACGTTAGC
>ZSR.E_1761:D00780:73:HLVCNBCXX:1:1105:20673:48848 2:N:0:ATCTCG
GGAATATTGCACAATGGGGGAAACCCTGATGCAGCCATGCCGCGTGTGTGAAGAAGGCCT
TCGGGTTGTAAAGCACTTTCAGCGAGGAGGAAAGGTTAGTAGTTAATACCTGCTAGCTGT
GACGTTACT
>ZSR.E_1762:D00780:73:HLVCNBCXX:1:1105:2695:49008 2:N:0:ATCTCG
GGAATATTGCACAATGGGCGCAAGCCTGATGCAGCCATGCCGCGTGTGTGAAGAAGGCTC
TAGGGTTGTAAAGCACTTTCAGCAGTGAGGAAAGCTTGTTGGTTAATACCCATCAAGTGT
GACGTTAACTGCAGAAG
>ZSR.E_1763:D00780:73:HLVCNBCXX:1:1105:5324:49214 2:N:0:ATCTCG
GGAATATTGCACAATGGGCGCAAGCCTGATGCAGCCATGCCGCGTGTGTGAAGAAGGCCT
TCGGGTTGTAAAGCACTTTCAGTCGTGAGGAAGGTGGTAATGTTAATAGCACTATCATTT
GACGTT
>ZSR.E_1764:D00780:73:HLVCNBCXX:1:1105:8062:49033 2:N:0:ATCTCG
GGAATCTTGCGCAATGGGCGAAAGCCTGACGCAGCCACGCCGCGTGCCGGAAGACGGCCC
TATGGGTTGTAAACGGCTTTTGCCAGGGAAGAACGACCGGATTTTGATCT
>ZSR.E_1765:D00780:73:HLVCNBCXX:1:1105:9318:49017 2:N:0:ATCTCG
GGAATATTGCACAATGGGCGCAAGCCTGATGCAGCCATGCCGCGTGTGTGAAGAAGGCCT
TCGGGTTGTAAAGCACTTTCAGTCGTGAGGAAGGTGGTGTAGTTAATACCTGCTAGCCGT
GACGT
>ZSR.E_1766:D00780:73:HLVCNBCXX:1:1105:10208:49101 2:N:0:ATCTCG
GGAATATTGGACAATGGGCGCAAGCCTGATCCAGCCATGCCGCGTGTGTGAAGAAGGCTT
TCGGGTTGTAAAGCACTTTCAGTCGGGAGGAAGGCTGCCTAGTTAATACCTAGGTAGATT
GACGTT
>ZSR.E_1767:D00780:73:HLVCNBCXX:1:1105:12096:49036 2:N:0:ATCTCG
GGAATATTGCACAATGGGCGCAAGCCTGATGCAGCCATGCCGCGTGTGTGAAGAAGGCCT
TCGGGTTGTAAAGCACTTTCAGTCGTGAGGAAGGTGGTAGTGTTAATAGCACTATCATTT
GA
>ZSR.E_1768:D00780:73:HLVCNBCXX:1:1105:16589:49135 2:N:0:ATCTCG
GGAATATTGCACAATGGGCGCAAGCCTGATGCAGCCATGCCGCGTGTGTGAAGAAGGCCT
TCGGGTTGTAAAGCACTTTCAGTCGTGAGGAAGGTAGTGTAGTTAATAGCTGCATTACTT
GACGTTAGC
>ZSR.E_1769:D00780:73:HLVCNBCXX:1:1105:18935:49027 2:N:0:ATCTCG
GGAATCTTGCGCAATGGAGGAAACTCTGACGCAGCCACGCCGCGTGCCGGAAGACGGCCC
TATGGGTTGTAAACGGCTTTTTAATGGGAAGAACGCCCGGGTTTCGACCTGGGGTGACGG
TACCATTGGAA
>ZSR.E_1770:D00780:73:HLVCNBCXX:1:1105:19274:49230 2:N:0:ATCTCG
GGAATATTGCACAATGGGCGCAAGCCTGATGCAGCCATGCCGCGTGTGTGAAGAAGGCCT
TCGGGTTGTAAAGCACTTTCAGTCGTGAGGAAGGTAGTGTAGTTAATAGCTGCATTATTT
GACGTTAG
>ZSR.E_1771:D00780:73:HLVCNBCXX:1:1105:4906:49462 2:N:0:ATCTCG
GGAATATTGCACAATGGGCGCAAGCCTGATGCAGCCATGCCGCGTGTATGAAGAAGGCCT
TCGGGTTGTAAAGTACTTTCAGCAGTGAGGAAGGGATGTACGTTAATAGCGTGCATTTTT
GACGTT
>ZSR.E_1772:D00780:73:HLVCNBCXX:1:1105:5123:49399 2:N:0:ATCTCG
GGAATATTGCACAATGGGCGCAAGCCTGATGCAGCCATGCCGCGTGTATGAAGAAGGCCT
TCGGGTTGTAAAGTACTTTCAGCAGTGAGGAAGGGATGTACGTTAATAGCGTGCATTTTT
GACGTT
>ZSR.E_1773:D00780:73:HLVCNBCXX:1:1105:10010:49493 2:N:0:ATCTCG
GGAATTTTGGACAATGGGGGAAACCCTGATCCAGCGATGCCGCGTGAACGAATGAAGGCC
TATGGGTTGTAAAGTTCTTTCGTCTGTGAAGATGATGACGGTAACAGAAAAAGAAGCTCC
GGCTAA
>ZSR.E_1774:D00780:73:HLVCNBCXX:1:1105:13754:49334 2:N:0:ATCTCG
GGAATATTGCACAATGGGCGCAAGCCTGATGCAGCCATGCCGCGTGTGTGAAGAAGGCCT
TCGGGTTGTAAAGCACTTTCAGTCGTGAGGAAGGTGGTGTAGTTAATAGCTGCATTATTT
GACGTTAGCGACAGAAGAAGCA
>ZSR.E_1775:D00780:73:HLVCNBCXX:1:1105:14450:49426 2:N:0:ATCTCG
GGAATATTGCACAATGGGCGCAAGCCTGATGCAGCCATGCCGCGTGTGTGAAGAAGGCTC
TAGGGTTGTAAAGCACTTTCAGCAGTGAGGAAAGCTTGTTGGTTAATACCCATC
>ZSR.E_1776:D00780:73:HLVCNBCXX:1:1105:15837:49281 2:N:0:ATCTCG
GGAATATTGCACAATGGGCGCAAGCCTGATGCAGCCATGCCGCGTGTGTGAAGAAGGCTC
TAGGGTTGTAAAGCACTTTCAGCAGTGAGGAAAGCTTGTTGGTTAATACCCATCAAGTGT
GACGTTAA
>ZSR.E_1777:D00780:73:HLVCNBCXX:1:1105:16820:49431 2:N:0:ATCTCG
GGAATATTGCACAATGGGCGCAAGCCTGATGCAGCCATGCCGCGTGTGTGAAGAAGGCCT
TCGGGTTGTAAAGCACTTTCAGTCGTGAGGAAGGTAGTGTAGTTAATAGCTGCATTATTT
GACGTTAG
>ZSR.E_1778:D00780:73:HLVCNBCXX:1:1105:17866:49345 2:N:0:ATCTCG
GGAATATTGCACAATGGGCGCAAGCCTGATGCAGCCATGCCGCGTGTGTGAAGAAGGCCT
TCGGGTTGTAAAGCACTTTCAGTCGTGAGGAAGGTAGTGTAGTTAATAGCTGCATTATTT
GACGTTAGC
>ZSR.E_1779:D00780:73:HLVCNBCXX:1:1105:19575:49489 2:N:0:ATCTCG
GGAATATTGCACAATGGGCGCAAGCCTGATGCAGCCATGCCGCGTGTGTGAAGAAGGCTC
TAGGGTTGTAAAGCACTTTCAGCAGTGAGGAAAGGTTAGTAGTTAATACCTGCTAGCTGT
GACGTT
>ZSR.E_1780:D00780:73:HLVCNBCXX:1:1105:2700:49519 2:N:0:ATCTCG
GGAATATTGCACAATGGGCGCAAGCCTGATGCAGCCATGCCGCGTGTGTGAAGAAGGCTC
TAGGGTTGTAAAGCACTTTCAGCAGTGAGGAAAGCTTGTTGGTTAATAGCCATCAAGTGT
GACGTTAACTGCAGAAGAA
>ZSR.E_1781:D00780:73:HLVCNBCXX:1:1105:6701:49521 2:N:0:ATCTCG
GGAATATTGCACAATGGGGGAAACCCTGATGCAGCAACGCCGCGTGGAGGATGACACATT
TCGGTGCGTAAACTCCTTTTATATAGGAAGATAATGACGGTACTATATGAATAAGCGCCG
GCTAACTCC
>ZSR.E_1782:D00780:73:HLVCNBCXX:1:1105:10384:49530 2:N:0:ATCTCG
GGAATATTGCACAATGGGGGGAACCCTGATGCAGCCATGCCGCGTGTGTGAAGAAGGCCT
TCGGGTCGTAAAGCACTTTCAGTTGTGAGGAAAAGTTAGTAGTTAATACCTGCTAGCCGT
G
>ZSR.E_1783:D00780:73:HLVCNBCXX:1:1105:15657:49602 2:N:0:ATCTCG
GGAATATTGCACAATGGGCGCAAGCCTGATGCAGCCATGCCGCGTGTGTGAAGAAGGCCT
TCGGGTTGTAAAGCACTTTCAGTCGTGAGGAAGGTAGTGTAGTTAATAGCTGCATTATTT
GACGTTAGCGACAGAAGAAGCACCG
>ZSR.E_1784:D00780:73:HLVCNBCXX:1:1105:17615:49606 2:N:0:ATCTCG
GGAATATTGCACAATGGGCGCAAGCCTGATGCAGCCATGCCGCGTGTGTGAAGAAGGCCT
TCGGGTTGTAAAGCACTTTCAGTCGTGAGGAAGGTGGTGTAGTTAATAGCTGCATTATTT
GACGTTAG
>ZSR.E_1785:D00780:73:HLVCNBCXX:1:1105:17705:49727 2:N:0:ATCTCG
GGAATATTGCACAATGGGCGCAAGCCTGATGCAGCCATGCCGCGTGTGTGAAGAAGGCCT
TCGGGTTGTAAAGCACTTTCAGTCGTGAGGAAGGTAGTGTAGTTAATAGCTGCATTATTT
GACGTTAG
>ZSR.E_1786:D00780:73:HLVCNBCXX:1:1105:18122:49583 2:N:0:ATCTCG
GGAATATTGCACAATGGGCGCAAGCCTGATGCAGCCATGCCGCGTGTGTGAAGAAGGCCT
TCGGGTTGTAAAGCACTTTCAGTCGTGAGGAAGGTGGTAGTGTTAATAGCACTATCATTT
GA
>ZSR.E_1787:D00780:73:HLVCNBCXX:1:1105:19228:49522 2:N:0:ATCTCG
GGAATATTGCACAATGGGCGCAAGCCTGATGCAGCCATGCCGCGTGTATGAAGAAGGCCT
TCGGGTTGTAAAGTACTTTCAGCAGTGAGGAAGGGATGTACGTTAATAGCGTGCATTTTT
GACGTTAGC
>ZSR.E_1788:D00780:73:HLVCNBCXX:1:1105:21202:49567 2:N:0:ATCTCG
GGAATATTGCACAATGGGCGCAAGCCTGATGCAGCCATGCCGCGTGTGTGAAGAAGGCCT
TCGGGTTGTAAAGCACTTTCAGTCGTGAGGAAGGTGGTAGTGTTAATAGCACTAT
>ZSR.E_1789:D00780:73:HLVCNBCXX:1:1105:5010:49832 2:N:0:ATCTCG
GGAATATTGCACAATGGGGGAAACCCTGATGCAGCCATGCCGCGTGTGTGAAGAAGGCCT
TCGGGTTGTAAAGCACTTTCAGTTGTGAGGAAAAGTTAGTAGTTAATACCTGCTAGCCGT
GACGTTAACAACA
>ZSR.E_1790:D00780:73:HLVCNBCXX:1:1105:11907:49864 2:N:0:ATCTCG
GGAATATTGCACAATGGAGGAAACTCTGATGCAGCAACGCCGCGTGGAGGATGACACTTT
TCGGAGCGTAAACTCCTTTTATATAGGAAGATAATGACGGTACTATATGAATAAGCACC
>ZSR.E_1791:D00780:73:HLVCNBCXX:1:1105:12141:49785 2:N:0:ATCTCG
GGAATATTGCACAATGGGCGCAAGCCTGATGCAGCCATGCCGCGTGTGTGAAGAAGGCTC
TAGGGTTGTAAAGCACTTTCAGCAGTGAGGAAAGCTTGTTGGTTAATACCCATCAAGTG
>ZSR.E_1792:D00780:73:HLVCNBCXX:1:1105:12710:49944 2:N:0:ATCTCG
GGAATATTGCACAATGGGCGCAAGCCTGATGCAGCCATGCCGCGTGTGTGAAGAAGGCCT
TCGGGTTGTAAAGCACTTTCAGTCGTGAGGAAGGTAGTGTAGTTAATAGCTGCATTATTT
GACGTT
>ZSR.E_1793:D00780:73:HLVCNBCXX:1:1105:14674:49830 2:N:0:ATCTCG
GGAATATTGCACAATGGGGGAAACCCTGATGCAGCCATGCCGCGTGTGTGAAGAAGGCCT
TCGGGTTGTAAAGCACTTTCAGTTGTGAGGAAAAGTTAGTAGTTAATACCTGCTAGCCGT
GA
>ZSR.E_1794:D00780:73:HLVCNBCXX:1:1105:16734:49809 2:N:0:ATCTCG
GGAATATTGCACAATGGGCGCAAGCCTGATGCAGCCATGCCGCGTGTGTGAAGAAGGCCT
TCGGGTTGTAAAGCACTTTCAGTCAGGAGGAAAGGTTAGTAGTTAATACCTGCTAGCTGT
GACGTTACTGACAGAAGAAGCACCG
>ZSR.E_1795:D00780:73:HLVCNBCXX:1:1105:17458:49984 2:N:0:ATCTCG
GGAATATTGCACAATGGGGGAAACCCTGATGCAGCCATGCCGCGTGTGTGAAGAAGGCCT
TCGGGTTGTAAAGCACTTTCAGTTGTGAGGAAAAGTTAGTAGTTAATACCTGCTAGCCGT
GACGTTAACAACAGAAGAA
>ZSR.E_1796:D00780:73:HLVCNBCXX:1:1105:20740:49758 2:N:0:ATCTCG
GGAATATTGCACAATGGGCGCAAGCCTGATGCAGCCATGCCGCGTGTGTGAAGAAGGCCT
TCGGGTTGTAAAGCACTTTCAGTCGTGAGGAAGGTAGTGTAGTTAATAGCTGCATTATTT
GACGTTAGCGACAGAAGAAGCACCGGCT
>ZSR.E_1797:D00780:73:HLVCNBCXX:1:1105:4176:50170 2:N:0:ATCTCG
GGAATATTGCACAATGGGCGCAAGCCTGATGCAGCCATGCCGCGTGTATGAAGAAGGCCT
TCGGGTTGTAAAGCACTTTCAGTCGTGAGGAAGGTAGTGTAGTTAATAGCTGCATTATTT
GACGTTAGCGACAG
>ZSR.E_1798:D00780:73:HLVCNBCXX:1:1105:6339:50132 2:N:0:ATCTCG
GGAATATTGCACAATGGGCGCAAGCCTGATGCAGCCATGCCGCGTGTGTGAAGAAGGCTC
TAGGGTTGTAAAGCACTTTCAGCAGTGAGGAAAGCTTGTTGGTTAATAGCCATCAAGTG
>ZSR.E_1799:D00780:73:HLVCNBCXX:1:1105:7173:50023 2:N:0:ATCTCG
GGAATATTGCACAATGGGCGCAAGCCTGATGCAGCCATGCCGCGTGTGTGAAGAAGGCCT
TCGGGTTGTAAAGCACTTTCAGTCGTGAGGAAGGTAGTGTAGTTAATAGCTGCATTATTT
GACGTTAGCGACAGAAGA
>ZSR.E_1800:D00780:73:HLVCNBCXX:1:1105:10689:50049 2:N:0:ATCTCG
GGAATATTGCACAATGGGCGCAAGCCTGATGCAGCCATGCCGCGTGTGTGAAGAAGGCTC
TAGGGTTGTAAAGCACTTTCAGCAGTGAGGAAAGCTTGTTGGTTAATACCCATCAAGTGT
GACGTTAA
>ZSR.E_1801:D00780:73:HLVCNBCXX:1:1105:15874:50033 2:N:0:ATCTCG
GGAATATTGCACAATGGGGGAAACCCTGATGCAGCCATGCCGCGTGTGTGAAGAAGGCCT
TCGGGTTGTAAAGCACTTTCAGTTGTGAGGAAAAGTTAGTAGTTAATACCTGCTA
>ZSR.E_1802:D00780:73:HLVCNBCXX:1:1105:19782:50214 2:N:0:ATCTCG
GGAATATTGCACAATGGGCGCAAGCCTGATGCAGCCATGCCGCGTGTGTGAAGAAGGCCT
TCGGGTTGTAAAGCACTTTCAGTCGTGAGGAAGGTAGTGTAGTTAATAGCTGCATTATTT
GACGTTAGC
>ZSR.E_1803:D00780:73:HLVCNBCXX:1:1105:20776:50186 2:N:0:ATCTCG
GGAATATTGCACAATGGGCGCAAGCCTGATGCAGCCATGCCGCGTGTGTGAAGAAGGCTC
TAGGGTTGTAAAGCACTTTCAGCAGTGAGGAAAGCTTGTTGGTTAATACCCATCAAGTGT
GACGTTAAC
>ZSR.E_1804:D00780:73:HLVCNBCXX:1:1105:21114:50080 2:N:0:ATCTCG
GGAATATTGCACAATGGGCGCAAGCCTGATGCAGCCATGCCGCGTGTGTGAAGAAGGCTC
TAGGGTTGTAAAGCACTTTCAGCAGTGAGGAAAGCTTGTTGGTTAATACCCATCAAGTGT
GACGTTA
>ZSR.E_1805:D00780:73:HLVCNBCXX:1:1105:1958:50343 2:N:0:ATCTCG
GGAATATTGCACAATGGGCGCAAGCCTGATGCAGCCATGCCGCGTGTGTGAAGAAGGCCT
TCGGGTTGTAAAGCACTTTCAGTCAGGAGGAAGGTTAGTAATTAATACCTGCTAGCTGTG
ACGTTACT
>ZSR.E_1806:D00780:73:HLVCNBCXX:1:1105:4235:50276 2:N:0:ATCTCG
GGAATATTGCACAATGGGCGCAAGCCTGATGCAGCCATGCCGCGTGTATGAAGAAGGCCT
TCGGGTTGTAAAGTACTTTCAGCAGTGAGGAAGGGATGTACGTTAATAGCGTGCATTTTT
GACGTTAGCTGCAGAAG
>ZSR.E_1807:D00780:73:HLVCNBCXX:1:1105:5283:50310 2:N:0:ATCTCG
GGAATATTGCACAATGGGCGCAAGCCTGATGCAGCCATGCCGCGTGTGTGAAGAAGGCCT
TCGGGTTGTAAAGCACTTTCAGTCGTGAGGAAGGTAGTGTAGTTAATAGCTGCATTATTT
GACGTTAGCGACAGAA
>ZSR.E_1808:D00780:73:HLVCNBCXX:1:1105:5863:50415 2:N:0:ATCTCG
GGAATATTGCACAATGGGCGCAAGCCTGATGCAGCCATGCCGCGTGTGTGAAGAAGGCCT
TCGGGTTGTAAAGCACTTTCAGTCGTGAGGAAGGTGGTAGTGTTAATAGCACTATCATTT
GACGTTAG
>ZSR.E_1809:D00780:73:HLVCNBCXX:1:1105:6667:50293 2:N:0:ATCTCG
GGAATATTGCACAATGGGCGCAAGCCTGATGCAGCCATGCCGCGTGTGTGAAGAAGGCCT
TCGGGTTGTAAAGCACTTTCAGTCGTGAGGAAGGTAGTGTAGTTAATAGCTGCATTACT
>ZSR.E_1810:D00780:73:HLVCNBCXX:1:1105:7274:50296 2:N:0:ATCTCG
GGAATATTGCACAATGGGGGAAACCCTGATGCAGCCATGCCGCGTGTGTGAAGAAGGCCT
TCGGGTTGTAAAGCACTTTCAGTTGTGAGGAAAAGTTAGTAGTTAATACCTGCTAGCCGT
GACGTTAA
>ZSR.E_1811:D00780:73:HLVCNBCXX:1:1105:9552:50253 2:N:0:ATCTCG
GGAATATTGCACAATGGGCGCAAGCCTGATGCAGCCATGCCGCGTGTGTGAAGAAGGCCT
TCGGGTTGTAAAGCACTTTCAGTCGTGAGGAAGGTGGTAGTGTTAATAGCACTATCATTT
GACGTTAGCGACAG
>ZSR.E_1812:D00780:73:HLVCNBCXX:1:1105:10862:50310 2:N:0:ATCTCG
GGAATATTGGACAATGGGGGCAACCCTGATCCAGCCATGCCGCGTGTGTGAAGAAGGCCT
TCGGGTTGTAAAGCACTTTCAGTGAGGAAGAAGGCCTGCGGG
>ZSR.E_1813:D00780:73:HLVCNBCXX:1:1105:12181:50371 2:N:0:ATCTCG
GGAATATTGCACAATGGGCGCAAGCCTGATGCAGCCATGCCGCGTGTGTGAAGAAGGCCT
TCGGGTTGTAAAGCACTTTCAGTCGTGAGGAAGGTAGTGTAGTTAATAGCTGCATTATTT
GACGTTAGCGA
>ZSR.E_1814:D00780:73:HLVCNBCXX:1:1105:15717:50352 2:N:0:ATCTCG
GGAATATTGCACAATGGGCGCAAGCCTGATGCAGCCATGCCGCGTGTGTGAAGAAGGCCT
TCGGGTTGTAAAGCACTTTCAGTCGTGAGGAAGGTAGTGTAGTTAATAGCTGCATTATTT
GACGTTAG
>ZSR.E_1815:D00780:73:HLVCNBCXX:1:1105:21016:50340 2:N:0:ATCTCG
GGAATATTGCACAATGGGCGCAAGCCTGATGCAGCCATGCCGCGTGTGTGAAGAAGGCCT
TCGGGTTGTAAAGCACTTTCAGTCGTGAGGAAGGTGGTAGTGTTAATAGCACTATCATTT
GACGTTAGC
>ZSR.E_1816:D00780:73:HLVCNBCXX:1:1105:2210:50691 2:N:0:ATCTCG
GGAATATTGCACAATGGGCGCAAGCCTGATGCAGCCATGCCGCGTGTGTGAAGAAGGCCT
TCGGGTTGTAAAGCACTTTCAGTCGTGAGGAAGGTGGTGTGGTTAATAGCTGCATTATTT
GACGTTAGCGACAGAAGAAGCACCGGCTAA
>ZSR.E_1817:D00780:73:HLVCNBCXX:1:1105:2276:50549 2:N:0:ATCTCG
GGAATATTGCACAATGGGCGCAAGCCTGATGCAGCCATGCCGCGTGTATGAAGAAGGCCT
TCGGGTTGTAAAGTACTTTCAGCAGTGAGGAAGGCGGAGTCGTTAATAGCGGCCTCGTTT
GACGTTAGCTGCAG
>ZSR.E_1818:D00780:73:HLVCNBCXX:1:1105:3277:50626 2:N:0:ATCTCG
GGAATATTGCACAATGGGCGCAAGCCTGATGCAGCCATGCCGCGTGTGTGAAGAAGGCCT
TCGGGTTGTAAAGCACTTTCAGCGAGGAGGAAGGGTTAGTAGTTAATACCTGCTAGCTTT
GACGTTACTCGCAGAAG
>ZSR.E_1819:D00780:73:HLVCNBCXX:1:1105:4827:50507 2:N:0:ATCTCG
GGAATATTGCACAATGGGGGAAACCCTGATGCAGCCATGCCGCGTGTGTGAAGAAGGCCT
TCGGGTTGTAAAGCACTTTCAGTTGTGAGGAAAAGTTAGTAGTTAATACCTGCTAGCCG
>ZSR.E_1820:D00780:73:HLVCNBCXX:1:1105:13310:50597 2:N:0:ATCTCG
GGAATATTGCACAATGGGCGCAAGCCTGATGCAGCCATGCCGCGTGTATGAAGAAGGCCT
TCGGGTTGTAAAGTACTTTCAGCAGTGAGGAAGGTGGTAGTGTTAATAGCACTATCATTT
GACGTTAG
>ZSR.E_1821:D00780:73:HLVCNBCXX:1:1105:14151:50645 2:N:0:ATCTCG
GGAATATTGCACAATGGGCGCAAGCCTGATGCAGCCATGCCGCGTGTGTGAAGAAGGCCT
TCGGGTTGTAAAGCACTTTCAGTCGTGAGGAAGGTGGTAGTGTTAATAGCACTATCATTT
GACGTTAG
>ZSR.E_1822:D00780:73:HLVCNBCXX:1:1105:14683:50537 2:N:0:ATCTCG
GGAATATTGGACAATGGGGGAAACCCTGATGCAGCAACGCCGCGTGGAGGATGACACATT
TCGGTGCGTAAACTCCTTTTATATAGGAAGATAATGACGGTACTATATGAATAAGCGCCG
GCTAACTCC
>ZSR.E_1823:D00780:73:HLVCNBCXX:1:1105:16365:50654 2:N:0:ATCTCG
GGAATATTGCACAATGGGGGGAACCCTGATGCAGCCATGCCGCGTGTGTGAAGAAGGCCT
TCGGGTTGTAAAGCACTTTCAGTTGTGAGGAAAAGTTAGTAGTTAATACCTGCTAGCCGT
GACGTTAA
>ZSR.E_1824:D00780:73:HLVCNBCXX:1:1105:17703:50507 2:N:0:ATCTCG
GGAATATTGCACAATGGGCGCAAGCCTGATGCAGCCATGCCGCGTGTGTGAAGAAGGCTC
TAGGGTTGTAAAGCACTTTCAGCAGTGAGGAAAGCTTGTTGGTTAATACCCATCAAGTGT
GACGTTAA
>ZSR.E_1825:D00780:73:HLVCNBCXX:1:1105:17743:50677 2:N:0:ATCTCG
GGAATATTGGACAATGGGCGAAAGCCTGATCCAGCAATACCACGTGAGTGATGAAGGTCT
TCGGATTGTAAAGCTCTTTTAGCAGGGAAGATAATGACGGTACCTGCAGAAAAAGCACCG
GCTAACTTC
>ZSR.E_1826:D00780:73:HLVCNBCXX:1:1105:18909:50732 2:N:0:ATCTCG
GGAATATTGCACAATGGGCGCAAGCCTGATGCAGCCATGCCGCGTGTGTGAAGAAGGCCT
TCGGGTTGTAAAGCACTTTCAGTCGTGAGGAAGGTAGTGTAGTTAATAGCTGCATTACTT
GACGTTAGCGACAGAAG
>ZSR.E_1827:D00780:73:HLVCNBCXX:1:1105:9500:50889 2:N:0:ATCTCG
GGAATATTGCACAATGGGCGCAAGCCTGATGCAGCCATGCCGCGTGTGTGAAGAAGGCCT
TCGGGTTGTAAAGCACTTTCAGTCGTGAGGAAGGTGGTAGTGTTAATAGCACTATCATTT
GACGTT
>ZSR.E_1828:D00780:73:HLVCNBCXX:1:1105:12354:50830 2:N:0:ATCTCG
GGAATATTGCACAATGGGCGCAAGCCTGATGCAGCCATGCCGCGTGTGTGAAGAAGGCCT
TCGGGTTGTAAAGCACTTTCAGTCGTGAGGAAGGTAGTGTAGTTAATAGCTGCATTATT
>ZSR.E_1829:D00780:73:HLVCNBCXX:1:1105:16692:50970 2:N:0:ATCTCG
GGAATATTGCACAATGGGCGCAAGCCTGATGCAGCCATGCCGCGTGTGTGAAGAAGGCCT
TCGGGTTGTAAAGCACTTTCAGTCGTGAGGAAGGTAGTGTAGTTAATAGCTGCAT
>ZSR.E_1830:D00780:73:HLVCNBCXX:1:1105:18467:50837 2:N:0:ATCTCG
GGAATATTGCACAATGGGCGCAAGCCTGATGCAGCCATGCCGCGTGTGTGAAGAAGGCCT
TCGGGTTGTAAAGCACTTTCAGTCGTGAGGAAGGTAGTGTAGTTAATAGCTGCATTATTT
GACGTT
>ZSR.E_1831:D00780:73:HLVCNBCXX:1:1105:19475:50759 2:N:0:ATCTCG
GGAATATTGCACAATGGGCGCAAGCCTGATGCAGCCATGCCGCGTGTGTGAAGAAGGCCT
TCGGGTTGTAAAGCACTTTCAGTCGTGAGGAAGGTAGTGTAGTTAATAGCTGCATTACTT
GACGTTAGC
>ZSR.E_1832:D00780:73:HLVCNBCXX:1:1105:1652:51165 2:N:0:ATCTCG
GGAATATTGCACAATGGGCGCAAGCCTGATGCAGCCATGCCGCGTGTGTGAAGAAGGCTC
TAGGGTTGTAAAGCACTTTCAGCAGTGAGGAAAGCTTGTTGGTTAATAGCCATCAAGTGT
GACGTTAACTGCA
>ZSR.E_1833:D00780:73:HLVCNBCXX:1:1105:2370:51024 2:N:0:ATCTCG
GGAATATTGCACAATGGAGGAAACTCTGATGCAGCAACGCCGCGTGGAGGATGACACTTT
TCGGAGCGTAAACTCCTTTTATATAGGAAGATAATGACGGTACTATATGAATAAGCACCG
GCTAACTCCGTGCCAGCAGCCGCGGTAA
>ZSR.E_1834:D00780:73:HLVCNBCXX:1:1105:2602:51248 2:N:0:ATCTCG
GGAATATTGCACAATGGGCGCAAGCCTGATGCAGCCATGCCGCGTGTGTGAAGAAGGCCT
TCGGGTTGTAAAGCACTTTCAGTCGTGAGGAAGGTAGTGTAGTTAATAGCTGCATTATTT
GACGTTAGCGACAGAAG
>ZSR.E_1835:D00780:73:HLVCNBCXX:1:1105:3705:51031 2:N:0:ATCTCG
GGAATATTGCACAATGGGCGCAAGCCTGATGCAGCCATGCCGCGTGTGTGAAGAAGGCCT
TCGGGTTGTAAAGCACTTTCAGTCGTGAGGAAGGTAGTGTAGTTAATAGCTGCATTATTT
GACGTTAG
>ZSR.E_1836:D00780:73:HLVCNBCXX:1:1105:10890:51007 2:N:0:ATCTCG
GGAATATTGCACAATGGGGGAAACCCTGATGCAGCCATGCCGCGTGTGTGAAGAAGGCCT
TCGGGTTGTAAAGCACTTTCAGCGAGGAGGAAAGGGTGTA
>ZSR.E_1837:D00780:73:HLVCNBCXX:1:1105:17270:51156 2:N:0:ATCTCG
GGAATATTGCACAATGGGCGAAAGCCTGATGCAGCAATGCCGCGTGGAGGATGACGCATC
TAGGTGTGTAAACTCCTTTTATATGAGAAGATAATGACGGTATCATATGAATAAGCACCG
GCTAACTCC
>ZSR.E_1838:D00780:73:HLVCNBCXX:1:1105:1848:51320 2:N:0:ATCTCG
GGAATATTGCACAATGGGCGCAAGCCTGATGCAGCCATGCCGCGTGTGTGAAGAAGGCCT
TCGGGTTGTAAAGCACTTTCAGTCGTGAGGAAGGTAGTGTAGTTAATAGCTGCATTATTT
GACGTTAGCGACAGAAGAAGCACCG
>ZSR.E_1839:D00780:73:HLVCNBCXX:1:1105:4359:51408 2:N:0:ATCTCG
GGAATATTGCACAATGGGCGCAAGCCTGATGCAGCCATGCCGCGTGTGTGAAGAAGGCCT
TCGGGTTGTAAAGCACTTTCAGTCGTGAGGAAGGTGGTAGTGTTAATAGCACTATCATTT
GACGTTAGCGACAGAAGAAGCACC
>ZSR.E_1840:D00780:73:HLVCNBCXX:1:1105:7301:51500 2:N:0:ATCTCG
GGAATATTGCACAATGGGCGCAAGCCTGATGCAGCCATGCCGCGTGTGTGAAGAAGGCCT
TCGGGTTGTAAAGCACTTTCAGTCGTGAGGAAGGTGGTAGTGTTAATAGCACTATCATTT
GACGTTGGCGACAGA
>ZSR.E_1841:D00780:73:HLVCNBCXX:1:1105:11304:51368 2:N:0:ATCTCG
GGAATATTGCACAATGGGCGCAAGCCTGATGCAGCCATGCCGCGTGTGTGAAGAAGGCCT
TCGGGTTGTAAAGCACTTTCAGTCGTGAGGAAGGTGGTAGTGTTAATAGCACTATCACTT
GACGTTAGCGACAGAAGAAGCA
>ZSR.E_1842:D00780:73:HLVCNBCXX:1:1105:14899:51371 2:N:0:ATCTCG
GGAATATTGCACAATGGGCGCAAGCCTGATGCAGCCATGCCGCGTGTGTGAAGAAGGCCT
TCGGGTTGTAAAGCACTTTCAGTCGTGAGGAAGGTAGTGTAGTTAATAGCTGCATTATTT
GACGTTAGCGACAGAAGAAGCACC
>ZSR.E_1843:D00780:73:HLVCNBCXX:1:1105:15759:51427 2:N:0:ATCTCG
GGAATATTGCACAATGGGCGCAAGCCTGATGCAGCCATGCCGCGTGTGTGAAGAAGGCTC
TAGGGTTGTAAAGCACTTTCAGCAGTGAGGAAAGGTTAGTAGTTAATACCTGCTAGCTGT
GACGTT
>ZSR.E_1844:D00780:73:HLVCNBCXX:1:1105:16975:51386 2:N:0:ATCTCG
GGAATATTGCACAATGGGGGGAACCCTGATGCAGCCATGCCGCGTGTGTGAAGAAGGCCT
TCGGGTTGTAAAGCACTTTCAGTTGTGAGGAAAAGTTAGTAGTTAATACCTGCTAGCCGT
GACGTTAACAACAGAA
>ZSR.E_1845:D00780:73:HLVCNBCXX:1:1105:19945:51272 2:N:0:ATCTCG
GGAATATTGCACAATGGGCGCAAGCCTGATGCAGCCATGCCGCGTGTGTGAAGAAGGCCT
TCGGGTTGTAAAGCACTTTCAGTCGTGAGGAAGGTGGTGTAGTTAATAGCTGCATTATTT
GACGTTAGCGACAGAAG
>ZSR.E_1846:D00780:73:HLVCNBCXX:1:1105:2275:51680 2:N:0:ATCTCG
GGAATATTGCACAATGGGCGCAAGCCTGATGCAGCCATGCCGCGTGTGTGAAGAAGGCCT
TCGGGTTGTAAAGCACTTTCAGTCGTGAGGAAGGTGGTGTAGTTAATAGCTGCATTATTT
GACGTTAGCGACAGAAG
>ZSR.E_1847:D00780:73:HLVCNBCXX:1:1105:2730:51714 2:N:0:ATCTCG
GGAATATTGCACAATGGGCGCAAGCCTGATGCAGCCATGCCGCGTGTGTGAAGAAGGCCT
TCGGGTTGTAAAGCACTTTCAGTCGTGAGGAAGGTAGTGTAGTTAATAGCTGCATTATTT
GACGTT
>ZSR.E_1848:D00780:73:HLVCNBCXX:1:1105:7087:51699 2:N:0:ATCTCG
GGAATATTGCACAATGGGGGGAACCCTGATGCAGCCATGCCGCGTGTGTGAAGAAGGCCT
TCGGGTTGTAAAGCACTTTCAGTTGTGAGGAAAAGTTAGTAGTTAATACCTGCTAGCCGT
GA
>ZSR.E_1849:D00780:73:HLVCNBCXX:1:1105:7388:51702 2:N:0:ATCTCG
GGAATATTGCACAATGGGCGCAAGCCTGATGCAGCCATGCCGCGTGTGTGAAGAAGGCCT
TCGGGTTGTAAAGCACTTTCAGTCGTGAGGAAGGTAGTGTAGTTAATAGCTGCATTATTT
GACGTTAGCGACAGAAGAAGCACCG
>ZSR.E_1850:D00780:73:HLVCNBCXX:1:1105:9398:51656 2:N:0:ATCTCG
GGAATATTGCACAATGGGCGCAAGCCTGATGCAGCCATGCCGCGTGTGTGAAGAAGGCCT
TCGGGTTGTAAAGCACTTTCAGTCAGGAGGAAAGGTTAGTAGTTAATACCTGCTAGCTGT
G
>ZSR.E_1851:D00780:73:HLVCNBCXX:1:1105:9593:51675 2:N:0:ATCTCG
GGAATATTGCACAATGGGCGCAAGCCTGATGCAGCCATGCCGCGTGTGTGAAGAAGGCCT
TCGGGTTGTAAAGCACTTTCAGTCGTGAGGAAGGTGGTAGTGTTAATAGCACTATCATTT
>ZSR.E_1852:D00780:73:HLVCNBCXX:1:1105:10704:51614 2:N:0:ATCTCG
GGAATATTGCACAATGGGCGCAAGCCTGATGCAGCCATGCCGCGTGTGTGAAGAAGGCCT
TCGGGTTGTAAAGCACTTTCAGTCGTGAGGAAGGTGGTAGTGTTAATAGCACTATCATTT
GACGTT
>ZSR.E_1853:D00780:73:HLVCNBCXX:1:1105:11948:51746 2:N:0:ATCTCG
GGAATATTGCACAATGGGCGCAAGCCTGATGCAGCCATGCCGCGTGTGTGAAGAAGGCCT
TCGGGTTGTAAAGCACTTTCAGTCGTGAGGAAGGTGGTAGTGTTAATAGCACTATCATTT
GACGTT
>ZSR.E_1854:D00780:73:HLVCNBCXX:1:1105:13305:51669 2:N:0:ATCTCG
GGAATATTGCACAATGGGCGCAAGCCTGATGCAGCCATGCCGCGTGTATGAAGAAGGCCT
TCGGGTTGTAAAGTACTTTCAGCAGTGAGGAAGGGATGTACGTTAATAGCGTGCATTTTT
GACGTTAG
>ZSR.E_1855:D00780:73:HLVCNBCXX:1:1105:16428:51673 2:N:0:ATCTCG
GGAATATTGCACAATGGGCGCAAGCCTGATGCAGCCATGCCGCGTGTGTGAAGAAGGCCT
TCGGGTTGTAAAGCACTTTCAGTCGTGAGGAAGGTGGTAGTGTTAATAGCACTATCATTT
G
>ZSR.E_1856:D00780:73:HLVCNBCXX:1:1105:18873:51651 2:N:0:ATCTCG
GGAATATTGCACAATGGGCGCAAGCCTGATGCAGCCATGCCGCGTGTATGAAGAAGGCCT
TCGGGTTGTAAAGTACTTTCAGCAGTGAGGAAGGGATGTACGTTAATAGCGTGCATTTTT
GACGTTAGCTGCAGAAG
>ZSR.E_1857:D00780:73:HLVCNBCXX:1:1105:18984:51695 2:N:0:ATCTCG
GGAATATTGCACAATGGGCGCAAGCCTGATGCAGCCATGCCGCGTGTGTGAAGAAGGCCT
TCGGGTTGTAAAGCACTTTCAGTCGTGAGGAAGGTGGTGTAGTTAATAGCTGCATTATTT
GACGTTAGCGACAGAAGAAGCACC
>ZSR.E_1858:D00780:73:HLVCNBCXX:1:1105:20087:51588 2:N:0:ATCTCG
GGAATATTGCACAATGGGCGCAAGCCTGATGCAGCCATGCCGCGTGTGTGAAGAAGGCCT
TCGGGTTGTAAAGCACTTTCAGTCGTGAGGAAGGTGGTAGTGTTAATAGCACTATCATTT
GACGTTAG
>ZSR.E_1859:D00780:73:HLVCNBCXX:1:1105:20838:51659 2:N:0:ATCTCG
GGAATATTGCACAATGGGCGCAAGCCTGATGCAGCCATGCCGCGTGTGTGAAGAAGGCCT
TCGGGTTGTAAAGCACTTTCAGTCGTGAGGAAGGTGGTAGTGTTAATAGCACTATCATTT
GACGTTAGC
>ZSR.E_1860:D00780:73:HLVCNBCXX:1:1105:5655:51900 2:N:0:ATCTCG
GGAATATTGCACAATGGGCGCAAGCCTGATGCAGCCATGCCGCGTGTGTGAAGAAGGCCT
TCGGGTTGTAAAGCACTTTCAGTCGTGAGGAAGGTAGTGTAGTTAATAGCTGCATTACTT
GACGTT
>ZSR.E_1861:D00780:73:HLVCNBCXX:1:1105:6587:51789 2:N:0:ATCTCG
GGAATATTGCACAATGGGCGCAAGCCTGATGCAGCCATGCCGCGTGTGTGAAGAAGGCCT
TCGGGTTGTAAAGCACTTTCAGTCGTGAGGAAGGTAGTGTAGTTAATAGCTGCATTATTT
>ZSR.E_1862:D00780:73:HLVCNBCXX:1:1105:7084:51895 2:N:0:ATCTCG
GGAATATTGGACAATGGGCGCAAGCCTGATCCAGCCATGCCGCGTGTGTGAAGAAGGCTT
TCGGGTTGTAAAGCACTTTCAGTCGGGAGGAAGGCTGCCTAGTTAATACCTAGGTAGATT
G
>ZSR.E_1863:D00780:73:HLVCNBCXX:1:1105:7040:51989 2:N:0:ATCTCG
GGAATATTGCACAATGGGCGCAAGCCTGATGCAGCCATGCCGCGTGTATGAAGAAGGCCT
TCGGGTTGTAAAGTACTTTCAGCAGTGAGGAAGGGATGTACGTTAATAGCGTGCATTTTT
GACGTTAG
>ZSR.E_1864:D00780:73:HLVCNBCXX:1:1105:9090:51909 2:N:0:ATCTCG
GGAATATTGCACAATGGGCGCAAGCCTGATGCAGCCATGCCGCGTGTGTGAAGAAGGCTC
TAGGGTTGTAAAGCACTTTCAGCAGTGAGGAAAGCTTGTTGGTTAATACCCATCAAGTGT
GACGTTAACTGCAG
>ZSR.E_1865:D00780:73:HLVCNBCXX:1:1105:11721:51908 2:N:0:ATCTCG
GGAATATTGCACAATGGGGGAAACCCTGATGCAGCCATGCCGCGTGTGTGAAGAAGGCCT
TCGGGTTGTAAAGCACTTTCAGTTGTGAGGAAAAGTTAGTAGTTAATACCTGCTAGCCGT
GACGTTAA
>ZSR.E_1866:D00780:73:HLVCNBCXX:1:1105:12486:51919 2:N:0:ATCTCG
GGAATATTGCACAATGGGCGCAAGCCTGATGCAGCCATGCCGCGTGTGTGAAGAAGGCCT
TCGGGTTGTAAAGCACTTTCAGTCGTGAGGAAGGTAGTGTAGTTAATAGCTGCATTACTT
GACGTTAGCGACA
>ZSR.E_1867:D00780:73:HLVCNBCXX:1:1105:13024:51774 2:N:0:ATCTCG
GGAATATTGCACAATGGGCGCAAGCCTGATGCAGCCATGCCGCGTGTGTGAAGAAGGCCT
TCGGGTTGTAAAGCACTTTCAGTGGTGAGGAAGGTCAGTAAGTTAATAGCTTGCTGAATT
GACGT
>ZSR.E_1868:D00780:73:HLVCNBCXX:1:1105:13157:51996 2:N:0:ATCTCG
GGAATATTGCACAATGGGGGAAACCCTGATGCAGCCATGCCGCGTGTGTGAAGAAGGCCT
TCGGGTTGTAAAGCACTTTCAGTTGTGAGGAAAAGTTAGTAGTTAATACCTGCTAGCCGT
GACGTTAACAACAGAAGAA
>ZSR.E_1869:D00780:73:HLVCNBCXX:1:1105:15765:51843 2:N:0:ATCTCG
GGAATATTGCACAATGGGCGCAAGCCTGATGCAGCCATGCCGCGTGTGTGAAGAAGGCTC
TAGGGTTGTAAAGCACTTTCAGCAGTGAGGAAAGCTTGTTGGTTAATACCCATC
>ZSR.E_1870:D00780:73:HLVCNBCXX:1:1105:16642:51930 2:N:0:ATCTCG
GGAATATTGCACAATGGGCGCAAGCCTGATGCAGCCATGCCGCGTGTGTGAAGAAGGCTC
TAGGGTTGTAAAGCACTTTCAGCAGTGAGGAAAGCTTGTTGGTTAATACCCATCAAGTGT
GACGTTAAC
>ZSR.E_1871:D00780:73:HLVCNBCXX:1:1105:2181:52007 2:N:0:ATCTCG
GGAATATTGCACAATGGGCGCAAGCCTGATGCAGCCATGCCGCGTGTGTGAAGAAGGCTC
TAGGGTTGTAAAGCACTTTCAGCAGTGAGGAAAGCTTGTTGGTTAATACCCATCAAGTGT
GACGTTAACTGCAGAAG
>ZSR.E_1872:D00780:73:HLVCNBCXX:1:1105:9218:52065 2:N:0:ATCTCG
GGAATATTGCACAATGGGCGCAAGCCTGATGCAGCCATGCCGCGTGTATGAAGAAGGCCT
TCGGGTTGTAAAGTACTTTCAGCAGTGAGGAAGGCGGAGTCGTTAATAGCGGCCTCGTTT
G
>ZSR.E_1873:D00780:73:HLVCNBCXX:1:1105:11586:52051 2:N:0:ATCTCG
GGAATATTGCACAATGGGCGCAAGCCTGATGCAGCCATGCCGCGTGTATGAAGAAGGCCT
TCGGGTTGTAAAGTACTTTCAGCAGTGAGGAAGGGATGTACGTTAATAGCGTGC
>ZSR.E_1874:D00780:73:HLVCNBCXX:1:1105:15170:52152 2:N:0:ATCTCG
GGAATATTGCACAATGGGCGCAAGCCTGATGCAGCCATGCCGCGTGTGTGAAGAAGGCCT
TCGGGTTGTAAAGCACTTTCAGTCGTGAGGAAGGTGGTAGTGTTAATAGCACTATCATTT
GACGT
>ZSR.E_1875:D00780:73:HLVCNBCXX:1:1105:1595:52482 2:N:0:ATCTCG
GGAATATTGCACAATGGGCGCAAGCCTGATGCAGCCATGCCGCGTGTGTGAAGAAGGCCT
TCGGGTTGTAAAGCACTTTCAGTCGTGAGGAAGGTGGTGTAGTTAATAGCTGCATTATTT
GACGTT
>ZSR.E_1876:D00780:73:HLVCNBCXX:1:1105:4843:52252 2:N:0:ATCTCG
GGAATATTGGTCAATGGACGCAAGTCTGAACCAGCCATGCCGCGTGCAGGAAGACGGCCT
TATGGGTTGTAAACTGCTTTTATATAGGGTGAAAATTATCTACGTGTAGATAACTGACGG
TACTAT
>ZSR.E_1877:D00780:73:HLVCNBCXX:1:1105:12898:52405 2:N:0:ATCTCG
GGAATATTGCACAATGGGCGCAAGCCTGATGCAGCCATGCCGCGTGTGTGAAGAAGGCTC
TAGGGTTGTAAAGCACTTTCAGCAGTGAGGAAAGCTTGTTGGTTAATAGCCATCAAGTGT
GACGTTAA
>ZSR.E_1878:D00780:73:HLVCNBCXX:1:1105:14167:52382 2:N:0:ATCTCG
GGAATATTGCACAATGGGCGCAAGCCTGATGCAGCCATGCCGCGTGTGTGAAGAAGGCCT
TCGGGTTGTAAAGCACTTTCAGTCGTGAGGAAGGTGGTAGTGTTAATAGCACTATCATT
>ZSR.E_1879:D00780:73:HLVCNBCXX:1:1105:16048:52271 2:N:0:ATCTCG
GGAATATTGCACAATGGGGGAAACCCTGATGCAGCCATGCCGCGTGTGTGAAGAAGGCCT
TCGGGTTGTAAAGCACTTTCAGTTGTGAGGAAAAGTTAGTAGTTAATACCTGCTAGCCGT
GACGTT
>ZSR.E_1880:D00780:73:HLVCNBCXX:1:1105:16817:52290 2:N:0:ATCTCG
GGAATATTGCACAATGGGCGCAAGCCTGATGCAGCCATGCCGCGTGTGTGAAGAAGGCCT
TCGGGTTGTAAAGCACTTTCAGTCGTGAGGAAGGTAGTGTAGTTAATAGCTGCATTATTT
GACGTTAGCGACAGAAGAAGCACC
>ZSR.E_1881:D00780:73:HLVCNBCXX:1:1105:20063:52269 2:N:0:ATCTCG
GGAATATTGCACAATGGGCGCAAGCCTGATGCAGCCATGCCGCGTGTGTGAAGAAGGCCT
TCGGGTTGTAAAGCACTTTCAGTCGTGAGGAAGGTGGTGTAGTTAATAGCTGCATTATTT
GACGTTAGC
>ZSR.E_1882:D00780:73:HLVCNBCXX:1:1105:20161:52467 2:N:0:ATCTCG
GGAATATTGCACAATGGGCGCAAGCCTGATGCAGCCATGCCGCGTGTATGAAGAAGGCCT
TCGGGTTGTAAAGTACTTTCAGCAGTGAGGAAGGGATGTACGTTAATAGCGTGCATTTTT
GACGTTAGCTGCAGAAGAAGCACCGGCTA
>ZSR.E_1883:D00780:73:HLVCNBCXX:1:1105:2523:52698 2:N:0:ATCTCG
GGAATATTGCACAATGGGCGCAAGCCTGATGCAGCCATGCCGCGTGTGTGAAGAAGGCCT
TCGGGTTGTAAAGCACTTTCAGTCGTGAGGAAGGTGGTAGTGTTAATAGCACTATCATTT
GACGTTAGCGACAG
>ZSR.E_1884:D00780:73:HLVCNBCXX:1:1105:12668:52679 2:N:0:ATCTCG
GGAATATTGCACAATGAGCGCAAGCCTGATGCAGCCATGCCGCGTGTGTGAAGAAGGCCT
TCGGGTTGTAAAGCACTTTCAGTCGTGAGGAAGGTGGTAGTGTTAATAGCACTATCATTT
GACGTTAGCGACAGAAGAA
>ZSR.E_1885:D00780:73:HLVCNBCXX:1:1105:17631:52628 2:N:0:ATCTCG
GGAATATTGCACAATGGGCGCAAGCCTGATGCAGCCATGCCGCGTGTGTGAAGAAGGCCT
TCGGGTTGTAAAGCACTTTCAGTCGTGAGGAAGGTAGTGTAGTTAATAGCTGCATTATTT
GACGTTAG
>ZSR.E_1886:D00780:73:HLVCNBCXX:1:1105:18251:52742 2:N:0:ATCTCG
GGAATATTGCACAATGGGCGCAAGCCTGATGCAGCCATGCCGCGTGTGTGAAGAAGGCTC
TAGGGTTGTAAAGCACTTTCAGCAGTGAGGAAAGCTTGTTGGTTAATAGCCATCAAGTGT
GACGTTAA
>ZSR.E_1887:D00780:73:HLVCNBCXX:1:1105:1732:52816 2:N:0:ATCTCG
GGAATATTGCACAATGGGGGAAACCCTGATGCAGCCATGCCGCGTGTGTGAAGAAGGCCT
TCGGGTTGTAAAGCACTTTCAGTTGTGAGGAAAAGTTAGTAGTTAATACCTGCTAGCCGT
GACGTTAA
>ZSR.E_1888:D00780:73:HLVCNBCXX:1:1105:2751:52824 2:N:0:ATCTCG
GGAATATTGCACAATGGGCGCAAGCCTGATGCAGCCATGCCGCGTGTGTGAAGAAGGCCT
TCGGGTTGTAAAGCACTTTCAGTCGTGAGGAAGGTAGTGTAGTTAATAGCTGCATTATTT
GACGTT
>ZSR.E_1889:D00780:73:HLVCNBCXX:1:1105:4167:52849 2:N:0:ATCTCG
GGAATATTGCACAATGGGCGCAAGCCTGATGCAGCCATGCCGCGTGTGTGAAGAAGGCCT
TCGGGTTGTAAAGCACTTTCAGTGGTGAGGAAGGTCAGTAAGTTAATAGCTTGCTGAATT
GACGTTAGC
>ZSR.E_1890:D00780:73:HLVCNBCXX:1:1105:5228:52935 2:N:0:ATCTCG
GGAATATTGCACAATGGGCGCAAGCCTGATGCAGCCATGCCGCGTGTGTGAAGAAGGCCT
TCGGGTTGTAAAGCACTTTCAGTCAGGAGGAAAGGTTAGTAGTTAATACCTGCTAGCTGT
GACGTTACTGACAGAAG
>ZSR.E_1891:D00780:73:HLVCNBCXX:1:1105:11507:52966 2:N:0:ATCTCG
GGAATATTGCACAATGGGCGCAAGCCTGATGCAGCCATGCCGCGTGTGTGAAGAAGGCCT
TCGGGTTGTAAAGCACTTTCAGTCGTGAGGAAGGTGGTAGTGTTAATAGCACTA
>ZSR.E_1892:D00780:73:HLVCNBCXX:1:1105:12168:52764 2:N:0:ATCTCG
GGAATATTGCACAATGGGGGAAACCCTGATGCAGCAACGCCGCGTGGAGGATGACACATT
TCGGTGCGTAAACTCCTTTTATATAGGAAGATAATGACGGTACTATATGAATAAGCGCCG
GCTAAC
>ZSR.E_1893:D00780:73:HLVCNBCXX:1:1105:14564:52839 2:N:0:ATCTCG
GGAATATTGCACAATGGGCGCAAGCCTGATGCAGCCATGCCGCGTGTGTGAAGAAGGCCT
TCGGGTTGTAAAGCACTTTCAGTCGTGAGGAAGGTAGTGTAGTTAATAGCGGCA
>ZSR.E_1894:D00780:73:HLVCNBCXX:1:1105:15543:52787 2:N:0:ATCTCG
GGAATATTGCACAATGGGCGCAAGCCTGATGCAGCCATGCCGCGTGTGTGAAGAAGGCCT
TCGGGTTGTAAAGCACTTTCAGTCGTGAGGAAGGTAGTGTAGTTAATAGCTGCATTATTT
GACGTTAGCGACAG
>ZSR.E_1895:D00780:73:HLVCNBCXX:1:1105:19422:52810 2:N:0:ATCTCG
GGAATATTGCACAATGGGCGCAAGCCTGATGCAGCCATGCCGCGTGTGTGAAGAAGGCCT
TCGGGTTGTAAAGCACTTTCAGTCGTGAGGAAGGTGGTAGTGTTAATAGCACTATCATTT
GACGTTAG
>ZSR.E_1896:D00780:73:HLVCNBCXX:1:1105:20757:52785 2:N:0:ATCTCG
GGAATATTGCACAATGGGCGCAAGCCTGATGCAGCCATGCCGCGTGTGTGAAGAAGGCCT
TCGGGTTGTAAAGCACTTTCAGTCGTGAGGAAGGTAGTGTAGTTAATAGCTGCATTATTT
GACGTTAG
>ZSR.E_1897:D00780:73:HLVCNBCXX:1:1105:2764:53198 2:N:0:ATCTCG
GGAATATTGCACAATGGGCGCAAGCCTGATGCAGCCATGCCGCGTGTATGAAGAAGGCCT
TCGGGTTGTAAAGTACTTTCAGCAGTGAGGAAGGGATGTACGTTAATAGCGTGCATTTTT
GACGTTAGCTG
>ZSR.E_1898:D00780:73:HLVCNBCXX:1:1105:6076:53167 2:N:0:ATCTCG
GGAATATTGCACAATGGGGGAAACCCTGATGCAGCCATGCCGCGTGTGTGAAGAAGGCCT
TCGGGTTGTAAAGCACTTTCAGTTGTGAGGAAAAGTTAGTAGTTAATACC
>ZSR.E_1899:D00780:73:HLVCNBCXX:1:1105:6649:53211 2:N:0:ATCTCG
GGAATATTGGACAATGGGGGCAACCCTGATCCAGCCATGCCGCGTGTGTGAAGAAGGCTT
TCGGGTTGTAAAGCACTTTCAGTCGGGAGGAAGGCTGGCTAGTTAATACCTAGCTAGATT
GACGTT
>ZSR.E_1900:D00780:73:HLVCNBCXX:1:1105:11771:53199 2:N:0:ATCTCG
GGAATATTGCACAATGGGCGCAAGCCTGATGCAGCCATGCCGCGTGTGTGAAGAAGGCTC
TAGGGTTGTAAAGCACTTTCAGCAGTGAGGAAAGCTTGTTGGTTAATACCCATCAAGTGT
GACGTTAA
>ZSR.E_1901:D00780:73:HLVCNBCXX:1:1105:12148:53049 2:N:0:ATCTCG
GGAATATTGCACAATGGGCGCAAGCCTGATGCAGCCATGCCGCGTGTGTGAAGAAGGCCT
TCGGGTTGTAAAGCACTTTCAGTCGTGAGGAAGGTGGTGTAGTTAATAGCTGCATTATTT
GACGTTAG
>ZSR.E_1902:D00780:73:HLVCNBCXX:1:1105:12503:53195 2:N:0:ATCTCG
GGAATATTGCACAATGGGCGCAAGCCTGATGCAGCCATGCCGCGTGTGTGAAGAAGGCCT
TCGGGTTGTAAAGCACTTTCAGTGGTGAGGAAGGTCAGTAAGTTAATAGCTTGCTGAAT
>ZSR.E_1903:D00780:73:HLVCNBCXX:1:1105:15139:53213 2:N:0:ATCTCG
GGAATATTGCACAATGGGCGCAAGCCTGATGCAGCCATGCCGCGTGTGTGAAGAAGGCCT
TCGGGTTGTAAAGTACTTTCAGCAGTGAGGAAGGGATGTACGTTAATAGCGTGCATTTTT
GACGTTAGCTGCAGAAGAAG
>ZSR.E_1904:D00780:73:HLVCNBCXX:1:1105:15439:53228 2:N:0:ATCTCG
GGAATATTGCACAATGGGGGAAACCCTGATGCAGCAACGCCGCGTGGAGGATGACACATT
TCGGTGCGTAAACTCCTTTTATATAGGAAGATAATGACGGTACTATATGAATAAGCGCC
>ZSR.E_1905:D00780:73:HLVCNBCXX:1:1105:16517:53112 2:N:0:ATCTCG
GGAATATTGCACAATGGGCGCAAGCCTGATGCAGCCATGCCGCGTGTGTGAAGAAGGCCT
TCGGGTTGTAAAGCACTTTCAGTCGTGAGGAAGGTGGTGTAGTTAATAGCTGCATTATTT
GACGTTAG
>ZSR.E_1906:D00780:73:HLVCNBCXX:1:1105:2476:53384 2:N:0:ATCTCG
GGAATATTGCACAATGGGCGCAAGCCTGATGCAGCCATGCCGCGTGTATGAAGAAGGCCT
TCGGGTTGTAAAGTACTTTCAGCAGTGAGGAAGGGATGTACGTTAATAGCGTGCATTTTT
GACGTT
>ZSR.E_1907:D00780:73:HLVCNBCXX:1:1105:2834:53388 2:N:0:ATCTCG
GGAATATTGGACAATGGGCGAAAGCCTGATCCAGCAATGCCATGTGTGTGAAGAAGGCTC
TAGGGTTGTAAAGCACTTTAGTTGGGGAGGAAAGCTTATGAGTTAATAGCTCATGAGAAG
GACGTTAC
>ZSR.E_1908:D00780:73:HLVCNBCXX:1:1105:6460:53437 2:N:0:ATCTCG
GGAATATTGCACAATGGAGGAAACTCTGATGCAGCAACGCCGCGTGGAGGATGACACTTT
TCGGAGCGTAAACTCCTTTTATATAGGAAGATAATGACGGTACTATATGAATAAGCACCG
GCTAA
>ZSR.E_1909:D00780:73:HLVCNBCXX:1:1105:9061:53262 2:N:0:ATCTCG
GGAATATTGCACAATGGGCGCAAGCCTGATGCAGCCATGCCGCGTGTGTGAAGAAGGCCT
TCGGGTTGTAAAGCACTTTCAGTCGTGAGGAAGGTGGTAGTGTTAATAGCACTATCATTT
GACGTT
>ZSR.E_1910:D00780:73:HLVCNBCXX:1:1105:12454:53325 2:N:0:ATCTCG
GGAATATTGCACAATGGGCGCAAGCCTGATGCAGCCATGCCGCGTGTATGAAGAAGGCCT
TCGGGTTGTAAAGTACTTTCAGCAGTGAGGAAGGGATGTACGTTAATAGCGTGCATTTTT
GACGTTAGCTGCAGAAGA
>ZSR.E_1911:D00780:73:HLVCNBCXX:1:1105:13465:53344 2:N:0:ATCTCG
GGAATATTGCACAATGGGGGAAACCCTGATGCAGCCATGCCGCGTGTGTGAAGAAGGCCT
TCGGGTTGTAAAGCACTTTCAGTTGTGAGGAAAAGTTAGTAGTTAATACCTGCT
>ZSR.E_1912:D00780:73:HLVCNBCXX:1:1105:13766:53402 2:N:0:ATCTCG
GGAATATTGCACAATGGGGGAAACCCTGATGCAGCCATGCCGCGTGTGTGAAGAAGGCCT
TCGGGTTGTAAAGCACTTTCAGTTGTGAGGAAAAGTTAGTAGTTAATACCTGCTAGCCGT
GACGTTAA
>ZSR.E_1913:D00780:73:HLVCNBCXX:1:1105:17803:53353 2:N:0:ATCTCG
GGAATATTGCACAATGGGGGAAACCCTGATGCAGCCATGCCGCGTGTGTGAAGAAGGCCT
TCGGGTTGTAAAGCACTTTCAGCGAGGAGGAAATGGTGTAAGTTAATACCTTACATCTGT
GACGTT
>ZSR.E_1914:D00780:73:HLVCNBCXX:1:1105:17843:53488 2:N:0:ATCTCG
GAATATTGCACAATGGGCGCAAGCCTGATGCAGCCATGCCGCGTGTATGAAGAAGGCCTT
CGGGTTGTAAAGTACTTTCAGCAGTGAGGAAGGCGGAGTCGTTAATAGCGGCCTCGTTTG
ACGTTAGCT
>ZSR.E_1915:D00780:73:HLVCNBCXX:1:1105:20227:53363 2:N:0:ATCTCG
GGAATATTGGACAATGGGCGAAAGCCTGATCCAGCAATGCCATGTGTGTGAAGAAGGCTC
TAGGGTTGTAAAGCACTTTAGTTGGGGAGGAAAGCTTATGAGTTAATAGCTCATGAGAAG
GACGTTAC
>ZSR.E_1916:D00780:73:HLVCNBCXX:1:1105:20218:53461 2:N:0:ATCTCG
GGAATATTGCACAATGGGCGCAAGCCTGATGCAGCCATGCCGCGTGTGTGAAGAAGGCCT
TCGGGTTGTAAAGCACTTTCAGTCGTGAGGAAGGTAGTGTAGTTAATAGCTGCATTACTT
GACGTTAGCGACAGAAGAAGCACC
>ZSR.E_1917:D00780:73:HLVCNBCXX:1:1105:3096:53590 2:N:0:ATCTCG
GGAATATTGCACAATGGGGGAAACCCTGATGCAGCCATGCCGCGTGTGTGAAGAAGGCCT
TCGGGTTGTAAAGCACTTTCAGTTGTGAGGAAAAGTTAGTAGTTAATACCTGCTAGCCGT
GACGTTAACAACAGAAGAAGCACCGGCT
>ZSR.E_1918:D00780:73:HLVCNBCXX:1:1105:4313:53580 2:N:0:ATCTCG
GGAATATTGCACAATGGGCGCAAGCCTGATGCAGCCATGCCGCGTGTGTGAAGAAGGCCT
TCGGGTTGTAAAGCACTTTCAGTCGTGAGGAAGGTAGTGTAGTTAATAGCTGCATTATTT
GACGTT
>ZSR.E_1919:D00780:73:HLVCNBCXX:1:1105:5295:53745 2:N:0:ATCTCG
GGAATATTGCACAATGGGCGCAAGCCTGATGCAGCCATGCCGCGTGTGTGAAGAAGGCCT
TCGGGTTGTAAAGCACTTTCAGTCGTGAGGAAGGTGGTAGTGTTAATAGCACTATCATTT
GACGTT
>ZSR.E_1920:D00780:73:HLVCNBCXX:1:1105:17327:53615 2:N:0:ATCTCG
GGAATATTGCACAATGGGCGCAAGCCTGATGCAGCCATGCCGCGTGTGTGAAGAAGGCCT
TCGGGTTGTAAAGCACTTTCAGTCGTGAGGAAGGTAGTGTAGTTAATAGCTGCATTATTT
GACGTTAG
>ZSR.E_1921:D00780:73:HLVCNBCXX:1:1105:3603:53902 2:N:0:ATCTCG
GGAATATTGCACAATGGGCGCAAGCCTGATGCAGCCATGCCGCGTGTATGAAGAAGGCCT
TCGGGTTGTAAAGTACTTTCAGCAGTGAGGAAGGCGGAGTCGTTAATAGCGGCCTCGTTT
GACGTT
>ZSR.E_1922:D00780:73:HLVCNBCXX:1:1105:5305:53865 2:N:0:ATCTCG
GGAATATTGCACAATGGGCGCAAGCCTGATGCAGCCATGCCGCGTGTGTGAAGAAGGCCT
TCGGGTTGTAAAGCACTTTCAGTCGTGAGGAAGGTAGTGTAGTTAATAGCTGCATTACTT
GACGTT
>ZSR.E_1923:D00780:73:HLVCNBCXX:1:1105:12011:53770 2:N:0:ATCTCG
GGAATATTGCACAATGGGCGCAAGCCTGATGCAGCCATGCCGCGTGTATGAAGAAGGCCT
TCGGGTTGTAAAGTACTTTCAGCAGTGAGGAAGGGATGTACGTTAATAGCGTGCATTTTT
GACGTTAGCTGCAGA
>ZSR.E_1924:D00780:73:HLVCNBCXX:1:1105:12527:53812 2:N:0:ATCTCG
GGAATATTGCACAATGGGCGCAAGCCTGATGCAGCCATGCCGCGTGTGTGAAGAAGGCTC
TAGGGTTGTAAAGCACTTTCAGCAGTGAGGAAAGGTTAGTAGTTAATACCTGCT
>ZSR.E_1925:D00780:73:HLVCNBCXX:1:1105:14691:53767 2:N:0:ATCTCG
GGAATATTGCACAATGGGCGCAAGCCTGATGCAGCCATGCCGCGTGTGTGAAGAAGGCCT
TCGGGTTGTAAAGCACTTTCAGTCGTGAGGAAGGTGGTGTAGTTAATAGCTGCATTATTT
GA
>ZSR.E_1926:D00780:73:HLVCNBCXX:1:1105:15019:53864 2:N:0:ATCTCG
GGAATATTGCACAATGGGCGCAAGCCTGATGCAGCCATGCCGCGTGTATGAAGAAGGCCT
TCGGGTTGTAAAGTACTTTCAGCAGTGAGGAAGGTTCATACGTTAATAGCGTATGGATTT
GACGTTAGCTGCAG
>ZSR.E_1927:D00780:73:HLVCNBCXX:1:1105:16852:53916 2:N:0:ATCTCG
GGAATATTGCACAATGGGCGCAAGCCTGATGCAGCCATGCCGCGTGTGTGAAGAGGCCTT
CGGGTTGTAAAGCACTTTCAGTCGTGAGGAAGGTGGTAGTGTTAATAGCACTATCATTTG
ACGTTAGCGACAGAA
>ZSR.E_1928:D00780:73:HLVCNBCXX:1:1105:17574:53867 2:N:0:ATCTCG
GGAATATTGCACAATGGGCGCAAGCCTGATGCAGCCATGCCGCGTGTGTGAAGAAGGCCT
TCGGGTTGTAAAGCACTTTCAGTCGTGAGGAAGGTGGTAGTGTTAATAGCACTATCATTT
GACGTTAGCGACAGAAGAAGCAC
>ZSR.E_1929:D00780:73:HLVCNBCXX:1:1105:19721:53998 2:N:0:ATCTCG
GGAATATTGCACAATGGGCGCAAGCCTGATGCAGCCATGCCGCGTGTGTGAAGAAGGCCT
TCGGGTTGTAAAGCACTTTCAGTCGTGAGGAAGGTGGTAGTGTTAATAGCACTATCATTT
GACGTTAGC
>ZSR.E_1930:D00780:73:HLVCNBCXX:1:1105:20925:53765 2:N:0:ATCTCG
GGAATATTGGACAATGGGGGAAACCCTGATCCAGCAATACCACGTGTGTGAAGAAGGCCT
TAGGGTTGTAAAGCACTTTAGTTAGGGAGGAAGGCAATTAGGT
>ZSR.E_1931:D00780:73:HLVCNBCXX:1:1105:3356:54203 2:N:0:ATCTCG
GGAATATTGCACAATGGGCGCAAGCCTGATGCAGCCATGCCGCGTGTATGAAGAAGGCCT
TCGGGTTGTAAAGTACTTTCAGCAGTGAGGAAGGTTCATACGTTAATAGCGTATGGATTT
GACGTTAGCTGCAG
>ZSR.E_1932:D00780:73:HLVCNBCXX:1:1105:6074:54026 2:N:0:ATCTCG
GGAATATTGCACAATGGGCGCAAGCCTGATGCAGCCATGCCGCGTGTGTGAAGAAGGCCT
TCGGGTTGTAAAGCACTTTCAGTCGTGAGGAAGGTGGTAGTGTTAATAGCACTATCATTT
GACGTTAGCGACAGAAGAA
>ZSR.E_1933:D00780:73:HLVCNBCXX:1:1105:9983:54111 2:N:0:ATCTCG
GGAATATTGCACAATGGGCGCAAGCCTGATGCAGCCATGCCGCGTGTGTGAAGAAGGCCT
TCGGGTTGTAAAGCACTTTCAGTCGTGAGGAAGGTGGTAGTGTTAATAGCACTATCATTT
GACGTT
>ZSR.E_1934:D00780:73:HLVCNBCXX:1:1105:11696:54074 2:N:0:ATCTCG
GGAATATTGCACAATGGGCGAAAGCCTGATGCAGCCATGCCGCGTGTGTGAAGAAGGCCT
TCGGGTTGTAAAGCACTTTCAGTAGGGAGGAAGGTGTAGTAGTTAATACCTGCTACATTT
GACGTTACCTACAG
>ZSR.E_1935:D00780:73:HLVCNBCXX:1:1105:17920:54021 2:N:0:ATCTCG
GGAATATTGCACAATGGGCGAAAGCCTGATGCAGCCATGCCGCGTGTGTGAAGAAGGCTC
TAGGGTTGTAAAGCACTTTCAGTAGGGAGGAAAGGTTGAAGGTTAATACCCTTTGGCTGT
GACGTTACCTACAGAAG
>ZSR.E_1936:D00780:73:HLVCNBCXX:1:1105:19732:54044 2:N:0:ATCTCG
GGAATATTGCACAATGGGCGCAAGCCTGATGCAGCCATGCCGCGTGTGTGAAGAAGGCCT
TCGGGTTGTAAAGTACTTTCAGCAGTGAGGAAGGTTCATACGTTAATAGCGTATGGATTT
GACGTTAGCTGCAGAAGAA
>ZSR.E_1937:D00780:73:HLVCNBCXX:1:1105:20991:54207 2:N:0:ATCTCG
GGAATATTGCACAATGGGCGCAAGCCTGATGCAGCCATGCCGCGTGTATGAAGAAGGCCT
TCGGGTTGTAAAGTACTTTCAGCAGTGAGGAAGGGATGTACGTTAATAGCGTGCATTTTT
GACGTTA
>ZSR.E_1938:D00780:73:HLVCNBCXX:1:1105:1324:54346 2:N:0:ATCTCG
GGAATATTGCACAATGGGCGCAAGCCTGATGCAGCCATGCCGCGTGTGTGAAGAAGGCTC
TAGGGTTGTAAAGCACTTTCAGCAGTGAGGAAAGCTTGTTGGTTAATACCCATCAAGTGT
GACGTTAACT
>ZSR.E_1939:D00780:73:HLVCNBCXX:1:1105:4494:54357 2:N:0:ATCTCG
GGAATATTGCACAATGGGCGCAAGCCTGATGCAGCCATGCCGCGTGTGTGAAGAAGGCCT
TCGGGTTGTAAAGCACTTTCAGTCGTGAGGAAGGTAGTGTAGTTAATAGCTGCATTATTT
>ZSR.E_1940:D00780:73:HLVCNBCXX:1:1105:11306:54370 2:N:0:ATCTCG
GGAATATTGCACAATGGGCGCAAGCCTGATGCAGCCATGCCGCGTGTGTGAAGAAGGCCT
TCGGGTTGTAAAGCACTTTCAGTCGTGAGGAAGGTAGTGTAGTTAATAGCTGCATTACTT
GACGTT
>ZSR.E_1941:D00780:73:HLVCNBCXX:1:1105:14543:54319 2:N:0:ATCTCG
GGAATATTGCACAATGGGGGAAACCCTGATGCAGCCATGCCGCGTGTGTGAAGAAGGCCT
TCGGGTTGTAAAGCACTTTCAGTTGTGAGGAAAAGTTAGTAGTTAATACCTGCTAGCCGT
GACGTTAACAACAGAAG
>ZSR.E_1942:D00780:73:HLVCNBCXX:1:1105:14771:54472 2:N:0:ATCTCG
GGAATATTGCACAATGGGCGCAAGCCTGATGCAGCCATGCCGCGTGTGTGAAGAAGGCCT
TCGGGTTGTAAAGCACTTTCAGTCGTGAGGAAGGTAGTGTAGTTAATAGCTGCATTATTT
GA
>ZSR.E_1943:D00780:73:HLVCNBCXX:1:1105:20284:54393 2:N:0:ATCTCG
GGAATATTGCACAATGGGCGCAAGCCTGATGCAGCCATGCCGCGTGTGTGAAGAAGGCCT
TCGGGTTGTAAAGCACTTTCAGTCGTGAGGAAGGTAGTGTAGTTAATAGCTGCATTATTT
GACGTTAG
>ZSR.E_1944:D00780:73:HLVCNBCXX:1:1105:1454:54689 2:N:0:ATCTCG
GGAATATTGCACAATGGGCGCAAGCCTGATGCAGCCATGCCGCGTGTGTGAAGAAGGCCT
TCGGGTTGTAAAGCACTTTCAGTCGTGAGGAAGGTGGTGTAGTTAATAGCTGCATTATTT
GACGTTAGCGACAGAAGA
>ZSR.E_1945:D00780:73:HLVCNBCXX:1:1105:1513:54610 2:N:0:ATCTCG
GGAATATTGCACAATGGGCGCAAGCCTGATGCAGCCATGCCGCGTGTGTGAAGAAGGCCT
TCGGGTTGTAAAGCACTTTCAGTCGTGAGGAAGGTAGTGTAGTTAATAGCTGCATTATTT
GACGTTAG
>ZSR.E_1946:D00780:73:HLVCNBCXX:1:1105:4567:54631 2:N:0:ATCTCG
GGAATCTTGCACAATGGGCGAAAGCCTGATGCAGCCATGCCGCGTGCGTGATGAAGGCCT
TCGGGTTGTAAAGCGCTTTTAGGTGCGACGATGATGACGGTAA
>ZSR.E_1947:D00780:73:HLVCNBCXX:1:1105:4571:54709 2:N:0:ATCTCG
GGAATATTGCACAATGGGCGCAAGCCTGATGCAGCCATGCCGCGTGTGTGAAGAAGGCCT
TCGGGTTGTAAAGCACTTTCAGTCGTGAGGAAGGTGGTGTAGTTAATAGCTGCATTATTT
GACGTTAGCGACAGAAG
>ZSR.E_1948:D00780:73:HLVCNBCXX:1:1105:5851:54538 2:N:0:ATCTCG
GGAATATTGCACAATGGGCGCAAGCCTGATGCAGCCATGCCGCGTGTGTGAAGAAGGCCT
TCGGGTTGTAAAGCACTTTCAGTCGTGAGGAAGGTAGTGTAGTTAATAGCTGCATTATTT
GACGTT
>ZSR.E_1949:D00780:73:HLVCNBCXX:1:1105:11477:54614 2:N:0:ATCTCG
GGAATATTGCACAATGGGCGCAAGCCTGATGCAGCCATGCCGCGTGTGTGAAGAAGGCCT
TCGGGTTGTAAAGCACTTTCAGTCGTGAGGAAGGTAGTGTAGTTAATAGCTGCATTATTT
GACGTTAGCGACAG
>ZSR.E_1950:D00780:73:HLVCNBCXX:1:1105:12770:54594 2:N:0:ATCTCG
GGAATATTGCACAATGGGGGAAACCCTGATGCAGCCATGCCGCGTGTGTGAAGAAGGCCT
TCGGGTTGTAAAGCACTTTCAGTTGTGAGGAAAAGTTAGTAGTTAATACCTGCT
>ZSR.E_1951:D00780:73:HLVCNBCXX:1:1105:13304:54745 2:N:0:ATCTCG
GGAATATTGCACAATGGGCGCAAGCCTGATGCAGCCATGCCGCGTGTGTGAAGAAGGCCT
TCGGGTTGTAAAGCACTTTCAGTCGTGAGGAAGGTAGTGTAGTTAATAGCTGCATTACTT
GA
>ZSR.E_1952:D00780:73:HLVCNBCXX:1:1105:15945:54502 2:N:0:ATCTCG
GGAATATTGCACAATGGGGGAAACCCTGATGCAGCCATGCCGCGTGTGTGAAGAAGGCCT
TCGGGTTGTAAAGCACTTTCAGTTGTGAGGAAAAGTTAGTAGTTAATACCTGCTAGCCG
>ZSR.E_1953:D00780:73:HLVCNBCXX:1:1105:11553:54807 2:N:0:ATCTCG
GGAATATTGCACAATGGGCGCAAGCCTGATGCAGCCATGCCGCGTGTGTGAAGAAGGCCT
TCGGGTTGTAAAGCACTTTCAGTCGTGAGGAAGGTGGTAGTGTTAATAGCACTA
>ZSR.E_1954:D00780:73:HLVCNBCXX:1:1105:11701:54880 2:N:0:ATCTCG
GGAATATTGCACAATGGGCGCAAGCCTGATGCAGCCATGCCGCGTGTGTGAAGAAGGCCT
TCGGGTTGTAAAGCACTTTCAGTCGTGAGGAAGGTGGTAGTGTTAATAGCACTATCATTT
GACGTTAG
>ZSR.E_1955:D00780:73:HLVCNBCXX:1:1105:13916:54764 2:N:0:ATCTCG
GGAATATTGCACAATGGGCGCAAGCCTGATGCAGCCATGCCGCGTGTATGAAGAAGGCCT
TCGGGTTGTAAAGTACTTTCAGCAGTGAGGAAGGGATGTACGTTAATAGCGTGCATTTTT
GACGTTAGCTGCAGAAGAAG
>ZSR.E_1956:D00780:73:HLVCNBCXX:1:1105:14941:54824 2:N:0:ATCTCG
GGAATATTGCACAATGGGCGCAAGCCTGATGCAGCCATGCCGCATGTGTGAAGAAGGCCT
TCGGGTTGTAAAGCACTTTCAGTCGTGAGGAAGGTAGTGTAGTTAATAGCTGCATTATTT
GACGTTAGT
>ZSR.E_1957:D00780:73:HLVCNBCXX:1:1105:15917:54932 2:N:0:ATCTCG
GGAATATTGCACAATGGGCGCAAGCCTGATGCAGCCATGCCGCGTGTGTGAAGAAGGCCT
TCGGGTTGTAAAGCACTTTCAGTGGTGAGGAAGGTCAGTAAGTTAATAGCTTGCTGAATT
GACGT
>ZSR.E_1958:D00780:73:HLVCNBCXX:1:1105:1966:55246 2:N:0:ATCTCG
GGAATATTGCACAATGGGCGCAAGCCTGATGCAGCCATGCCGCGTGTATGAAGAAGGCCT
TCGGGTTGTAAAGTACTTTCAGCAGTGAGGAAGGGATGTACGTTAATAGCGTGCATTTTT
GACGTTA
>ZSR.E_1959:D00780:73:HLVCNBCXX:1:1105:4382:55157 2:N:0:ATCTCG
GGAATATTGCACAATGGGCGCAAGCCTGATGCAGCCATGCCGCGTGTGTGAAGAAGGCTC
TAGGGTTGTAAAGCACTTTCAGCAGTGAGGAAAGCTTGTTGGTTAATACCCATCAAGTGT
GACGTT
>ZSR.E_1960:D00780:73:HLVCNBCXX:1:1105:4643:55164 2:N:0:ATCTCG
GGAATCTTGGACAATGGGCGCAAGCCTGATCCAGCCATGCCGCGTGAGTGATGAAGGCCT
TAGGGTCGTAAAGCTCTTTCGCCAGAGATGATAATGACAGTATCTGGTAAAGAA
>ZSR.E_1961:D00780:73:HLVCNBCXX:1:1105:7314:55162 2:N:0:ATCTCG
GGAATATTGCACAATGGGCGCAAGCCTGATGCAGCCATGCCGCGTGTGTGAAGAAGGCCT
TCGGGTTGTAAAGCACTTTCAGTCGTGAGGAAGGTAGTGTAGTTAATAGCTGCATTATTT
>ZSR.E_1962:D00780:73:HLVCNBCXX:1:1105:11936:55153 2:N:0:ATCTCG
GGAATATTGCACAATGGGCGCAAGCCTGATGCAGCCATGCCGCGTGTGTGAAGAAGGCCT
TCGGGTTGTAAAGCACTTTCAGTCGTGAGGAAGGTGGTAGTGTTAATAGCACTATCATTT
GACGTTAG
>ZSR.E_1963:D00780:73:HLVCNBCXX:1:1105:12307:55071 2:N:0:ATCTCG
GGAATATTGCACAATGGGCGCAAGCCTGATGCAGCCATGCCGCGTGTGTGAAGAAGGCCT
TCGGGTTGTAAAGCACTTTCAGTCGTGAGGAAGGTAGTGTAGTTAATAGCTGCATTATTT
GACGTTAC
>ZSR.E_1964:D00780:73:HLVCNBCXX:1:1105:15291:55024 2:N:0:ATCTCG
GGAATATTGCACAATGGGGGGAACCCTGATGCAGCCATGCCGCGTGTGTGAAGAAGGCCT
TCGGGTTGTAAAGCACTTTCAGTTGTGAGGAAAAGTTAGTAGTTAATACCTGCTAGCCGT
GACGTTAA
>ZSR.E_1965:D00780:73:HLVCNBCXX:1:1105:15312:55067 2:N:0:ATCTCG
GGAATATTGCACAATGGGCGCAAGCCTGATGCAGCCATGCCGCGTGTGTGAAGAAGGCCT
TCGGGTTGTAAAGCACTTTCAGTTGTGAGGAAAAGTTAGTAGTTAATACCTGCTAGCCGT
GACGTTAA
>ZSR.E_1966:D00780:73:HLVCNBCXX:1:1105:19863:55100 2:N:0:ATCTCG
GGAATATTGCACAATGGGCGCAAGCCTGATGCAGCCATGCCGCGTGTGTGAAGAAGGCTC
TAGGGTTGTAAAGCACTTTCAGCAGTGAGGAAAGCTTGTTGGTTAATAGCCATCAAGTGT
GACGTTAAC
>ZSR.E_1967:D00780:73:HLVCNBCXX:1:1105:1488:55329 2:N:0:ATCTCG
GGAATATTGCACAATGGGCGCAAGCCTGATGCAGCCATGCCGCGTGTGTGAAGAAGGCCT
TCGGGTTGTAAAGCACTTTCAGTCGTGAGGAAGGTGGTGTAGTTAATAGCTGCATTATTT
GACGTT
>ZSR.E_1968:D00780:73:HLVCNBCXX:1:1105:3283:55350 2:N:0:ATCTCG
GGAATATTGCACAATGGGCGCAAGCCTGATGCAGCCATGCCGCGTGTGTGAAGAAGGCCT
TCGGGTTGTAAAGCACTTTCAGTCAGGAGGAAAGGTTAGTAGTTAATACCTGCT
>ZSR.E_1969:D00780:73:HLVCNBCXX:1:1105:6844:55281 2:N:0:ATCTCG
GGAATATTGCACAATGGGCGCAAGCCTGATGCAGCCATGCCGCGTGTGTGAAGAAGGCCT
TCGGGTTGTAAAGCACTTTCAGTCGTGAGGAAGGTAGTGTAGTTAATAGCTGCATTATTT
GACGT
>ZSR.E_1970:D00780:73:HLVCNBCXX:1:1105:8417:55500 2:N:0:ATCTCG
GGAATATTGCACAATGGGCGCAAGCCTGATGCAGCCATGCCGCGTGTGTGAAGAAGGCCT
TCGGGTTGTAAAGCACTTTCAGTCGTGAGGAAGGTAGTGTAGTTAATAGCTGCATTATTT
GACGTT
>ZSR.E_1971:D00780:73:HLVCNBCXX:1:1105:11869:55429 2:N:0:ATCTCG
GGAATATTGCACAATGGGCGAAAGCCTGATGCAGCCATGCCGCGTGTGTGAAGAAGGCTC
TAGGGTTGTAAAGCACTTTCAGTAGGGAGGAAAGGTTGAAGGTTAATACCCTTTGGCTG
>ZSR.E_1972:D00780:73:HLVCNBCXX:1:1105:12552:55296 2:N:0:ATCTCG
GGAATATTGCACAATGGGGGAAACCCTGATGCAGCCATGCCGCGTGTGTGAAGAAGGCCT
TCGGGTTGTAAAGCACTTTCAGTTGTGAGGAAAAGTTAGTAGTTAATACCTGCTAGCCGT
GACGTTAA
>ZSR.E_1973:D00780:73:HLVCNBCXX:1:1105:12726:55319 2:N:0:ATCTCG
GGAATATTGCACAATGGGCGCAAGCCTGATGCAGCCATGCCGCGTGTGTGAAGAAGGCCT
TCGGGTTGTAAAGCACTTTCAGTCGTGAGGAAGGTAGTGTAGTTAATAGCTGCATTATTT
GACGTTAG
>ZSR.E_1974:D00780:73:HLVCNBCXX:1:1105:13116:55416 2:N:0:ATCTCG
GAATATTGCACAATGGGCGCAAGCCTGATGCAGCCATGCCGCGTGTGTGAAGAAGACCTT
CGGGTTGTAAAGCACTTTCAGTCGTGAGGAAGGTGGTAGTGTTAATAGCACTATCATTTG
ACGTTAGCGACAGAAGAAGCACCGGCTAACTCCGT
>ZSR.E_1975:D00780:73:HLVCNBCXX:1:1105:14714:55256 2:N:0:ATCTCG
GGAATATTGCACAATGGGGGAAACCCTGATGCAGCCATGCCGCGTGTGTGAAGAAGGCCT
TCGGGTTGTAAAGCACTTTCAGTTGTGAGGAAAAGTTAGTAGTTAATACCTGCTAGCCGT
GACGTTAACAACAGAA
>ZSR.E_1976:D00780:73:HLVCNBCXX:1:1105:18090:55313 2:N:0:ATCTCG
GGAATATTGCACAATGGGCGCAAGCCTGATGCAGCCATGCCGCGTGTGTGAAGAAGGCCT
TCGGGTTGTAAAGCACTTTCAGTCGTGAGGAAGGTAGTGTAGTTAATAGCTGCATTATTT
GACGTTAGCGACAGAAGAA
>ZSR.E_1977:D00780:73:HLVCNBCXX:1:1105:19286:55354 2:N:0:ATCTCG
GGAATATTGCACAATGGGGGGAACCCTGATGCAGCCATGCCGCGTGTGTGAAGAAGGCCT
TCGGGTTGTAAAGCACTTTCAGTTGTGAGGAAAAGTTAGTAGTTAATACCTGCTAGCCGT
GACGTTAACAACAGA
>ZSR.E_1978:D00780:73:HLVCNBCXX:1:1105:19665:55303 2:N:0:ATCTCG
GGAATATTGCACAATGGGCGCAAGCCTGATGCAGCCATGCCGCGTGTGTGAAGAAGGCCT
TCGGGTTGTAAAGCACTTTCAGTCGTGAGGAAGGTGGTGTAGTTAATAGCTGCATTATTT
GACGTTAGCGACAGAAGAAGCACCGGCT
>ZSR.E_1979:D00780:73:HLVCNBCXX:1:1105:21154:55415 2:N:0:ATCTCG
GGAATATTGCACAATGGGCGCAAGCCTGATGCAGCCATGCCGCGTGTGTGAAGAAGGCCT
TCGGGTTGTAAAGCACTTTCAGTCGTGAGGAAGGTAGTGTAGTTAATAGCTGCATTATTT
GACGTTAG
>ZSR.E_1980:D00780:73:HLVCNBCXX:1:1105:1554:55651 2:N:0:ATCTCG
GGAATATTGCACAATGGGCGCAAGCCTGATGCAGCCATGCCGCGTGTGTGAAGAAGGCCT
TCGGGTTGTAAAGCACTTTCAGTCGTGAGGAAGGTAGTGTAGTTAATAGCTGCATTATTT
GACGTTAGCGACAGAA
>ZSR.E_1981:D00780:73:HLVCNBCXX:1:1105:2890:55642 2:N:0:ATCTCG
GGAATATTGCACAATGGGCGCAAGCCTGATGCAGCCATGCCGCGTGTGTGAAGAAGGCCT
TCGGGTTGTAAAGCACTTTCAGTCGTGAGGAAGGTAGTGTAGTTAATAGCTGCATTACTT
GACGTT
>ZSR.E_1982:D00780:73:HLVCNBCXX:1:1105:6518:55608 2:N:0:ATCTCG
GGAATATTGGTCAATGGACGCAAGTCTGAACCAGCCATGCCGCGTGCAGGAAGACGGCCT
TATGGGTTGTAAACTGCTTTTATATAGGGTGAAAATTATCTACGTGTAGTTAACTGACGG
>ZSR.E_1983:D00780:73:HLVCNBCXX:1:1105:7083:55576 2:N:0:ATCTCG
GGAATATTGCACAATGGGCGAAAGCCTGATGCAGCCATGCCGCGTGTGTGAAGAAGGCTC
TAGGGTTGTAAAGCACTTTCAGTAGGGAGGAAAGGTTGAAGGTTAATACCCTTTGGCTGT
>ZSR.E_1984:D00780:73:HLVCNBCXX:1:1105:13991:55608 2:N:0:ATCTCG
GGAATATTGCACAATGGGCGCAAGCCTGATGCAGCCATGCCGCGTGTGTGAAGAAGGCCT
TCGGGTTGTAAAGCACTTTCAGTGGTGAGGAAGGTCAGTAAGTTAATAGCTTGCTGAATT
GACGTT
>ZSR.E_1985:D00780:73:HLVCNBCXX:1:1105:17152:55574 2:N:0:ATCTCG
GGAATATTGCACAATGGGCGCAAGCCTGATGCAGCCATGCCGCGTGTGTGAAGAAGGCCT
TCGGGTTGTAAAGCACTTTCAGTGGTGAGGAAGGTCAGTAAGTTAATAGCTTGCTGAATT
GACGTTAGCCACAGAAGAAGCACC
>ZSR.E_1986:D00780:73:HLVCNBCXX:1:1105:20480:55510 2:N:0:ATCTCG
GGAATATTGCACAATGGGGGAAACCCTGATGCAGCAACGCCGCGTGGAGGATGACACATT
TCGGTGCGTAAACTCCTTTTATATAGGAAGATAATGACGGTACTATATGAATAAGCGCCG
GCTAACTCCGTGCCAGC
>ZSR.E_1987:D00780:73:HLVCNBCXX:1:1105:20970:55637 2:N:0:ATCTCG
GGAATATTGCACAATGGGCGCAAGCCTGATGCAGCCATGCCGCGTGTGTGAAGAAGGCCT
TCGGGTTGTAAAGCACTTTCAGTCGTGAGGAAGGTGGTAGTGTTAATAGCACTATCATTT
GACGTTAGCGACAGAAGAAGCACCGGCT
>ZSR.E_1988:D00780:73:HLVCNBCXX:1:1105:21169:55548 2:N:0:ATCTCG
GGAATATTGCACAATGGGGGGAACCCTGATGCAGCCATGCCGCGTGTGTGAAGAAGGCCT
TCGGGTTGTAAAGCACTTTCAGTTGTGAGGAAAAGTTAGTAGTTAATACCTGCTAGCCGT
GACGTTAACAACAGAAGAAG
>ZSR.E_1989:D00780:73:HLVCNBCXX:1:1105:11253:55830 2:N:0:ATCTCG
GGAATATTGCACAATGGGCGCAAGCCTGATGCAGCCATGCCGCGTGTGTGAAGAAGGCCT
TCGGGTTGTAAAGCACTTTCAGTCGTGAGGAAGGTGGTAGTGTTAATAGCACTATCATT
>ZSR.E_1990:D00780:73:HLVCNBCXX:1:1105:11739:55891 2:N:0:ATCTCG
GGAATATTGGACAATGGGGGCAACCCTGATCCAGCCATGCCGCGTGTGTGAAGAAGGCCT
TCGGGTTGTAAAGCACTTTCAGTGAGGAAGAAGGCCTGCGGGTTAATAGCCGGCAGGAA
>ZSR.E_1991:D00780:73:HLVCNBCXX:1:1105:13380:55838 2:N:0:ATCTCG
GGAATATTGCACAATGGGCGCAAGCCTGATGCAGCCATGCCGCGTGTGTGAAGAAGGCCT
TCGGGTTGTAAAGCACTTTCAGTCGTGAGGAAGGTGGTGTAGTTAATAGCTGCATTATTT
GACGTTAG
>ZSR.E_1992:D00780:73:HLVCNBCXX:1:1105:13309:55910 2:N:0:ATCTCG
GGAATATTGCACAATGGGCGCAAGCCTGATGCAGCCATGCCGCGTGTGTGAAGAAGGCCT
TCGGGTTGTAAAGCACTTTCAGTCGTGAGGAAGGTAGTGTAGTTAATAGCTGCA
>ZSR.E_1993:D00780:73:HLVCNBCXX:1:1105:15128:55835 2:N:0:ATCTCG
GGAATATTGCACAATGGGCGCAAGCCTGATGCAGCCATGCCGCGTGTGTGAAGAAGGCCT
TCGGGTTGTAAAGCACTTTCAGCGAGGAGGAAGGGTTAGTAGTTAATACCTGCTAGCTTT
GACGTTACTCGCAGAAGAAGCAC
>ZSR.E_1994:D00780:73:HLVCNBCXX:1:1105:17239:55915 2:N:0:ATCTCG
GGAATATTGCACAATGGGGGAAACCCTGATGCAGCCATGCCGCGTGTGTGAAGAAGGCCT
TCGGGTTGTAAAGCACTTTCAGTTGTGAGGAAAAGTTAGTAGTTAATACCTGCTA
>ZSR.E_1995:D00780:73:HLVCNBCXX:1:1105:17388:55988 2:N:0:ATCTCG
GGAATATTGCACAATGGGGGAAACCCTGATGCAGCCATGCCGCGTGTGTGAAGAAGGCCT
TCGGGTTGTAAAGCACTTTCAGTTGTGAGGAAAAGTTAGTAGTTAATACCTGCTAGCCGT
GACGTTAACAACAGAAG
>ZSR.E_1996:D00780:73:HLVCNBCXX:1:1105:20853:55913 2:N:0:ATCTCG
GGAATATTGCACAATGGGGGAAACCCTGATGCAGCCATGCCGCGTGTGTGAAGAAGGCCT
TCGGGTTGTAAAGCACTTTCAGTTGTGAGGAAAAGTTAGTAGTTAATACCTGCTAGCCGT
GACGTTAA
>ZSR.E_1997:D00780:73:HLVCNBCXX:1:1105:5427:56116 2:N:0:ATCTCG
GGAATATTGCACAATGGGCGCAAGCCTGATGCAGCCATGCCGCGTGTGTGAAGAAGGCTC
TAGGGTTGTAAAGCACTTTCAGCAGTGAGGAAAGCTTGTTGGTTAATAGCCATCAAGTGT
GACGTT
>ZSR.E_1998:D00780:73:HLVCNBCXX:1:1105:5528:56118 2:N:0:ATCTCG
GGAATATTGCACAATGGGCGCAAGCCTGATGCAGCCATGCCGCGTGTGTGAAGAAGGCCT
TCGGGTTGTAAAGCACTTTCAGTCGTGAGGAAGGTGGTGTAGTTAATAGCTGCATTATTT
GA
>ZSR.E_1999:D00780:73:HLVCNBCXX:1:1105:14763:56214 2:N:0:ATCTCG
GGAATATTGCACAATGGGCGCAAGCCTGATGCAGCCATGCCGCGTGTGTGAAGAAGGCCT
TCGGGTTGTAAAGCACTTTCAGTCGTGAGGAAGGTGGTAGTGTTAATAGCACTATCATT
>ZSR.E_2000:D00780:73:HLVCNBCXX:1:1105:15080:56040 2:N:0:ATCTCG
GGAATATTGCACAATGGAGGAAACTCTGATGCAGCAACGCCGCGTGGAGGATGACACTTT
TCGGAGCGTAAACTCCTTTTATATGAGAAGATAATGACGGTATCATATGAATAA
>ZSR.E_2001:D00780:73:HLVCNBCXX:1:1105:15294:56165 2:N:0:ATCTCG
GGAATATTGCACAATGGGGGAAACCCTGATGCAGCAACGCCGCGTGGAGGATGACACATT
TCGGTGCGTAAACTCCTTTTATATAGGAAGATAATGACGGTACTATATGAATAA
>ZSR.E_2002:D00780:73:HLVCNBCXX:1:1105:1732:56499 2:N:0:ATCTCG
GGAATATTGCACAATGGGCGCAAGCCTGATGCAGCCATGCCGCGTGTGTGAAGAAGGCCT
TCGGGTTGTAAAGCACTTTCAGTCGTGAGGAAGGTGGTAGTGTTAATAGCACTATCATTT
GACGTTAG
>ZSR.E_2003:D00780:73:HLVCNBCXX:1:1105:4666:56273 2:N:0:ATCTCG
GGAATATTGCACAATGGGCGCAAGCCTGATGCAGCCATGCCGCGTGTGTGAAGAAGGCCT
TCGGGTTGTAAAGCACTTTCAGTCGTGAGGAAGGGGTGTACGTTAATAGCGTGCATCTTT
GACGTT
>ZSR.E_2004:D00780:73:HLVCNBCXX:1:1105:7762:56364 2:N:0:ATCTCG
GGAATATTGCACAATGGGCGCAAGCCTGATGCAGCCATGCCGCGTGTGTGAAGAAGGCCT
TCGGGTTGTAAAGCACTTTCAGTCGTGAGGAAGGTGGTGTAGTTAATAGCTGCATTATTT
GACGTT
>ZSR.E_2005:D00780:73:HLVCNBCXX:1:1105:13239:56411 2:N:0:ATCTCG
GGAATATTGCACAATGGGCGCAAGCCTGATGCAGCCATGCCGCGTGTGTGAAGAAGGCCT
TCGGGTTGTAAAGCACTTTCAGTCGTGAGGAAGGTGGTAGTGTTAATAGCACTATCATTT
GACGTTAGCGACAGAAGAAGCACCGGCTA
>ZSR.E_2006:D00780:73:HLVCNBCXX:1:1105:16368:56273 2:N:0:ATCTCG
GGAATATTGCACAATGGGCGCAAGCCTGATGCAGCCATGCCGCGTGTGTGAAGAAGGCCT
TCGGGTTGTAAAGCACTTTCAGTCGTGAGGAAGGTGGTAGTGTTAATAGCACTATCATTT
GACGTTAGC
>ZSR.E_2007:D00780:73:HLVCNBCXX:1:1105:17658:56252 2:N:0:ATCTCG
GGAATATTGCACAATGGGCGCAAGCCTGATGCAGCCATGCCGCGTGTGTGAAGAAGGCCT
TCGGGTTGTAAAGCACTTTCAGTCGTGAGGAAGGTAGTGTAGTTAATAGCTGCATTATTT
GACGTT
>ZSR.E_2008:D00780:73:HLVCNBCXX:1:1105:20004:56306 2:N:0:ATCTCG
GGAATATTGCACAATGGGCGCAAGCCTGATGCAGCCATGCCGCGTGTGTGAAGAAGGCCT
TCGGGTTGTAAAGCACTTTCAGTCGTGAGGAAGGTAGTGTAGTTAATAGCTGCATTATTT
GACGTTAG
>ZSR.E_2009:D00780:73:HLVCNBCXX:1:1105:20645:56436 2:N:0:ATCTCG
GGAATATTGCACAATGGGCGCAAGCCTGATGCAGCCATGCCGCGTGTGTGAAGAAGGCCT
TCGGGTTGTAAAGCACTTTCAGTCGTGAGGAAGGTGGTGTAGTTAATAGCTGCATTATTT
GACGTTAGCGACAGAAGAAGCACCGGCT
>ZSR.E_2010:D00780:73:HLVCNBCXX:1:1105:2562:56510 2:N:0:ATCTCG
GGAATATTGCACAATGGGCGCAAGCCTGATGCAGCCATGCCGCGTGTGTGAAGAAGGCCT
TCGGGTTGTAAAGCACTTTCAGTCGTGAGGAAGGTGGTAGTGTTAATAGCACTATCATTT
GACGTT
>ZSR.E_2011:D00780:73:HLVCNBCXX:1:1105:4955:56511 2:N:0:ATCTCG
GGAATATTGCACAATGGGGGAAACCCTGATGCAGCAACGCCGCGTGGAGGATGACACATT
TCGGTGCGTAAACTCCTTTTATATAGGAAGATAATGACGGTACTATATGAATAAGCGCCG
GCTAAC
>ZSR.E_2012:D00780:73:HLVCNBCXX:1:1105:5624:56513 2:N:0:ATCTCG
GGAATATTGCACAATGGGCGCAAGCCTGATGCAGCCATGCCGCGTGTATGAAGAAGGCCT
TCGGGTTGTAAAGTACTTTCAGCAGTGAGGAAGGGATGTACGTTAATAGCGTGC
>ZSR.E_2013:D00780:73:HLVCNBCXX:1:1105:8763:56627 2:N:0:ATCTCG
GGAATATTGCACAATGGGCGCAAGCCTGATGCAGCCATGCCGCGTGTGTGAAGAAGGCCT
TCGGGTTGTAAAGCACTTTCAGCGAGGAGGAAGGGTTAGTAGTTAATACCTGCTAGCTTT
G
>ZSR.E_2014:D00780:73:HLVCNBCXX:1:1105:11705:56583 2:N:0:ATCTCG
GGAATATTGCACAATGGGCGCAAGCCTGATGCAGCCATGCCGCGTGTGTGAAGAAGGCCT
TCGGGTTGTAAAGCACTTTCAGTCGTGAGGAAGGTAGTGTAGTTAATAGCTGCATTACTT
GACGTT
>ZSR.E_2015:D00780:73:HLVCNBCXX:1:1105:13543:56705 2:N:0:ATCTCG
GGAATATTGCACAATGGGCGCAAGCCTGATGCAGCCATGCCGCGTGTGTGAAGAAGGCCT
TCGGGTTGTAAAGCACTTTCAGTCGTGAGGAAGGTGGTAGTGTTAATAGCACTATCATTT
GA
>ZSR.E_2016:D00780:73:HLVCNBCXX:1:1105:16060:56636 2:N:0:ATCTCG
GGAATATTGCACAATGGGCGCAAGCCTGATGCAGCCATGCCGCGTGTGTGAAGAAGGCCT
TCGGGTTGTAAAGCACTTTCAGTCGTGAGGAAGGTAGTGTAGTTAATAGCTGCATTATT
>ZSR.E_2017:D00780:73:HLVCNBCXX:1:1105:18722:56731 2:N:0:ATCTCG
GGAATATTGCACAATGGGCGCAAGCCTGATGCAGCCATGCCGCGTGTGTGAAGAAGGCCT
TCGGGTTGTAAAGCACTTTCAGTCGTGAGGAAGGTGGTAGTGTTAATAGCACTATCATTT
GACGTTAGC
>ZSR.E_2018:D00780:73:HLVCNBCXX:1:1105:2899:56994 2:N:0:ATCTCG
GGAATATTGCACAATGGGCGCAAGCCTGATGCAGCCATGCCGCGTGTGTGAAGAAGGCCT
TCGGGTTGTAAAGCACTTTCAGTCGTGAGGAAGGTGGTGTAGTTAATAGCTGCATTATTT
GACGTTAGCG
>ZSR.E_2019:D00780:73:HLVCNBCXX:1:1105:3812:56816 2:N:0:ATCTCG
GGAATCTTGGACAATGGGCGCAAGCCTGATCCAGCCATGCCGCGTGAGTGATGAAGGCCT
TAGGGTCGTAAAGCTCTTTCGCCAGAGATGATAATGACAGTATCTG
>ZSR.E_2020:D00780:73:HLVCNBCXX:1:1105:4160:56770 2:N:0:ATCTCG
GGAATATTGCACAATGGGCGCAAGCCTGATGCAGCCATGCCGCGTGTGTGAAGAAGGCCT
TCGGGTTGTAAAGCACTTTCAGTCGTGAGGAAGGTGGTGTAGTTAATAGCTGCATTATTT
GACGTT
>ZSR.E_2021:D00780:73:HLVCNBCXX:1:1105:4201:56950 2:N:0:ATCTCG
GGAATCTTGCACAATGGGCGAAAGCCTGATGCAGCCATGCCGCGTGCGTGATGAAGGCCT
TCGGGTTGTAAAGCGCTTTTAGGTGCGACGATGATGACGGTAACACCAGAAAAAGCCCCG
GCTAAC
>ZSR.E_2022:D00780:73:HLVCNBCXX:1:1105:5621:56871 2:N:0:ATCTCG
GAATATTGCACAATGGGGGAAACCCTGATGCAGCCATGCCGCGTGTGTGAAGAAGGCCTT
CGGGTTGTAAAGCACTTTCAGTCGTGAGGAAGGTGGTAGTGTTAATAGCACTATCATTTG
ACGTTAGCGACAGA
>ZSR.E_2023:D00780:73:HLVCNBCXX:1:1105:7006:56788 2:N:0:ATCTCG
GGAATATTGCACAATGGGCGCAAGCCTGATGCAGCCATGCCGCGTGTGTGAAGAAGGCCT
TCGGGTTGTAAAGCACTTTCAGTGGTGAGGAAGGTCAGTAAGTTAATAGCTTGCTGAATT
GACGT
>ZSR.E_2024:D00780:73:HLVCNBCXX:1:1105:17922:56797 2:N:0:ATCTCG
GGAATATTGCACAATGGGCGCAAGCCTGATGCAGCCATGCCGCGTGTGTGAAGAAGGCCT
TCGGGTTGTAAAGCACTTTCAGTCGTGAGGAAGGTGGTAGTGTTAATAGCACTATCATTT
GACGTTAGC
>ZSR.E_2025:D00780:73:HLVCNBCXX:1:1105:20507:56814 2:N:0:ATCTCG
GGAATATTGCACAATGGGCGCAAGCCTGATGCAGCCATGCCGCGTGTGTGAAGAAGGCCT
TCGGGTTGTAAAGCACTTTCAGTCGTGAGGAAGGTAGTGTAGTTAATAGCTGCATTATTT
GACGTTAGCGACAGAAGAAGCACC
>ZSR.E_2026:D00780:73:HLVCNBCXX:1:1105:2683:57189 2:N:0:ATCTCG
GGAATATTGCACAATGGGCGCAAGCCTGATGCAGCCATGCCGCGTGTGTGAAGAAGGCCT
TCGGGTTGTAAAGCACTTTCAGTCGTGAGGAAGGTAGTGTAGTTAATAGCTGCATTACTT
GACGTTAGCGA
>ZSR.E_2027:D00780:73:HLVCNBCXX:1:1105:4514:57245 2:N:0:ATCTCG
GGAATATTGCACAATGGGGGAAACCCTGATGCAGCCATGCCGCGTGTGTGAAGAAGGCCT
TCGGGTTGTAAAGCACTTTCAGCGAGGAGGAAAGGTTAGTAGCTAATATCTGCTAGCTGT
>ZSR.E_2028:D00780:73:HLVCNBCXX:1:1105:7206:57037 2:N:0:ATCTCG
GGAATATTGCACAATGGGCGCAAGCCTGATGCAGCCATGCCGCGTGTGTGAAGAAGGCCT
TCGGGTTGTAAAGCACTTTCAGTCGTGAGGAAGGTGGTAGTGTTAATAGCACTATCATT
>ZSR.E_2029:D00780:73:HLVCNBCXX:1:1105:11574:57030 2:N:0:ATCTCG
GGAATATTGCACAATGGGCGCAAGCCTGATGCAGCCATGCCGCGTGTGTGAAGAAGGCTC
TAGGGTTGTAAAGCACTTTCAGCAGTGAGGAAAGCTTGTTGGTTAATAGCCATCAAGTGT
GA
>ZSR.E_2030:D00780:73:HLVCNBCXX:1:1105:12472:57144 2:N:0:ATCTCG
GGAATATTGCACAATGGGCGCAAGCCTGATGCAGCCATGCCGCGTGTGTGAAGAAGGCCT
TCGGGTTGTAAAGCACTTTCAGTCGTGAGGAAGGTGGTAGTGTTAATAGCACTA
>ZSR.E_2031:D00780:73:HLVCNBCXX:1:1105:17944:57119 2:N:0:ATCTCG
GGAATATTGCACAATGGGCGCAAGCCTGATGCAGCCATGCCGCGTGTGTGAAGAAGGCCT
TCGGGTTGTAAAGCACTTTCAGTCGTGAGGAAGGTGGTAGTGTTAATAGCACTATCATTT
GACGTTAGCGACAGAAGAAGCACCGGCT
>ZSR.E_2032:D00780:73:HLVCNBCXX:1:1105:18982:57202 2:N:0:ATCTCG
GGAATATTGCACAATGGGCGCAAGCCTGATGCAGCCATGCCGCGTGTGTGAAGAAGGCCT
TCGGGTTGTAAAGCACTTTCAGTCGTGAGGAAGGTAGTGTAGTTAATAGCTGCATTATTT
GACGTTAGCGACAGAAGAAGCACCG
>ZSR.E_2033:D00780:73:HLVCNBCXX:1:1105:2445:57499 2:N:0:ATCTCG
GGAATATTGCACAATGGGCGCAAGCCTGATGCAGCCATGCCGCGTGTATGAAGAAGGCCT
TCGGGTTGTAAAGTACTTTCAGCAGTGAGGAAGGGATGTACGTTAATAGCGTGCATTTTT
GACGTTAGCTGCAGAAGAAGCAC
>ZSR.E_2034:D00780:73:HLVCNBCXX:1:1105:2903:57376 2:N:0:ATCTCG
GGAATATTGCACAATGGGCGCAAGCCTGATGCAGCCATGCCGCGTGTATGAAGAAGGCCT
TCGGGTTGTAAAGTACTTTCAGCAGTGAGGAAGGGATGTACGTTAATAGCGTGCATTTTT
GACGTT
>ZSR.E_2035:D00780:73:HLVCNBCXX:1:1105:3450:57346 2:N:0:ATCTCG
GGAATATTGCACAATGGGCGCAAGCCTGATGCAGCCATGCCGCGTGTGTGAAGAAGGCCT
TCGGGTTGTAAAGCACTTTCAGTCGTGAGGAAGGTAGTGTAGTTAATAGCTGCATTACTT
GAC
>ZSR.E_2036:D00780:73:HLVCNBCXX:1:1105:3485:57443 2:N:0:ATCTCG
GGAATATTGCACAATGGGGGAAACCCTGATGCAGCAACGCCGCGTGGAGGATGACACATT
TCGGTGCGTAAACTCCTTTTATATAGGAAGATAATGACGGTACTATATGAATAAGCACCG
GCTAACTCCGTGCC
>ZSR.E_2037:D00780:73:HLVCNBCXX:1:1105:3586:57274 2:N:0:ATCTCG
GGAATATTGCACAATGGGGGAAACCCTGATGCAGCAACGCCGCGTGGAGGATGACACATT
TCGGTGCGTAAACTCCTTTTATATAGGAAGATAATGACGGTACTATATGAATAAGCGCCG
GCTAACTCCGTGCCAGCAGCCGCGGTAAT
>ZSR.E_2038:D00780:73:HLVCNBCXX:1:1105:5930:57391 2:N:0:ATCTCG
GGAATATTGCACAATGGGCGAAAGCCTGATGCAGCAATGCCGCGTGGAGGATGACGCATC
TAGGTGTGTAAACTCCTTTTATATGAGAAGATAATGACGGTATCATATGAATAAGCACCG
GCTAACTCCGTGCCAGC
>ZSR.E_2039:D00780:73:HLVCNBCXX:1:1105:5887:57460 2:N:0:ATCTCG
GGAATATTGCACAATGGGCGCAAGCCTGATGCAGCCATGCCGCGTGTATGAAGAAGGCCT
TCGGGTTGTAAAGTACTTTCAGCAGTGAGGAAGGGATGTACGTTAATAGCGTGCATTTTT
GACGTTAG
>ZSR.E_2040:D00780:73:HLVCNBCXX:1:1105:7143:57281 2:N:0:ATCTCG
GGAATATTGCACAATGGGCGCAAGCCTGATGCAGCCATGCCGCGTGTGTGAAGAAGGCCT
TCGGGTTGTAAAGCACTTTCAGTCGTGAGGAAGGTGGTAGTGTTAATAGCACTATCATTT
GACGTT
>ZSR.E_2041:D00780:73:HLVCNBCXX:1:1105:11712:57479 2:N:0:ATCTCG
GGAATATTGCACAATGGGCGCAAGCCTGATGCAGCCATGCCGCGTGTGTGAAGAAGGCTC
TAGGGTTGTAAAGCACTTTCAGCAGTGAGGAAAGCTTGTTGGTTAATAGCCATCAAGTGT
GACGTTAACTGCAGAAGAAGCACCGGCT
>ZSR.E_2042:D00780:73:HLVCNBCXX:1:1105:12815:57428 2:N:0:ATCTCG
GGAATATTGCATAATGGGCGCAAGCCTGATGCAGCCATGCCGCGTGTGTGAAGAAGGCCT
TCGGGTTGTAAAGCACTTTCAGTCGTGAGGAAGGTGGTAGTGTTAATAGCACTATCATTT
GACGTT
>ZSR.E_2043:D00780:73:HLVCNBCXX:1:1105:16278:57292 2:N:0:ATCTCG
GGAATATTGCACAATGGGGGAAACCCTGATGCAGCCATGCCGCGTGTGTGAAGAAGGCCT
TCGGGTTGTAAAGCACTTTCAGTTGTGAGGAAAAGTTAGTAGTTAATACCTGCTAGCCGT
GACGTTAACAACAGAAGAAGCACCGGCT
>ZSR.E_2044:D00780:73:HLVCNBCXX:1:1105:17371:57471 2:N:0:ATCTCG
GGAATATTGGTCAATGGACGCAAGTCTGAACCAGCCATGCCGCGTGCAGGAAGACGGCCT
TATGGGTTGTAAACTGCTTTTATATAGGGTGAAAATTATCTACGTGTAGATAACTGACGG
TACTATAGGAATAAGGACCGGCTAA
>ZSR.E_2045:D00780:73:HLVCNBCXX:1:1105:19359:57322 2:N:0:ATCTCG
GGAATATTGCACAATGGGCGCAAGCCTGATGCAGCCATGCCGCGTGTGTGAAGAAGGCCT
TCGGGTTGTAAAGCACTTTCAGTCGTGAGGAAGGTGGTAGTGTTAATAGCACTATCATTT
GACGTTAGCGACAGAAG
>ZSR.E_2046:D00780:73:HLVCNBCXX:1:1105:19581:57289 2:N:0:ATCTCG
GGAATATTGCACAATGGGCGCAAGCCTGATGCAGCCATGCCGCGTGTGTGAAGAAGGCTC
TAGGGTTGTAAAGCACTTTCAGCAGTGAGGAAAGCTTGTTGGTTAATACCCATCAAGTGT
GACGTTAAC
>ZSR.E_2047:D00780:73:HLVCNBCXX:1:1105:20316:57425 2:N:0:ATCTCG
GGAATATTGCACAATGGGGGAAACCCTGATGCAGCCATGCCGCGTGTGTGAAGAAGGCCT
TCGGGTTGTAAAGCACTTTCAGTTGTGAGGAAAAGTTAGTAGTTAATACCTGCTAGCCGT
GACGTTAACAACAGAAGAA
>ZSR.E_2048:D00780:73:HLVCNBCXX:1:1105:1070:57561 2:N:0:ATCTCG
GGAATATTGCACAATGGGGGAAACCCTGATGCAGCAACGCCGCGTGGAGGATGACACATT
TCGGTGCGTAAACTCCTTTTATATAGGAAGATAATGACGGTACTATATGAATAAGCACCG
GCTAACTCCGTGCC
>ZSR.E_2049:D00780:73:HLVCNBCXX:1:1105:2233:57614 2:N:0:ATCTCG
GGAATATTGCACAATGGGCGCAAGCCTGATGCAGCCATGCCGCGTGTGTGAAGAAGGCTC
TAGGGTTGTAAAGCACTTTCAGCAGTGAGGAAAGCTTGTTGGTTAATAGCCATCAAGTGT
GACGTT
>ZSR.E_2050:D00780:73:HLVCNBCXX:1:1105:11326:57537 2:N:0:ATCTCG
GGAATCTTGCACAATGGGCGAAAGCCTGATGCAGCCATGCCGCGTGCGTGATGAAGGCCT
TCGGGTTGTAAAGCGCTTTTAGGTGCGACGATGATGACGGTAA
>ZSR.E_2051:D00780:73:HLVCNBCXX:1:1105:11625:57613 2:N:0:ATCTCG
GGAATATTGCACAATGGGCGCAAGCCTGATGCAGCCATGCCGCGTGTGTGAAGAAGGCCT
TCGGGTTGTAAAGCACTTTCAGTCGTGAGGAAGGTGGTAGTGTTAATAGCACTATCATTT
GACGTTAGCGACAGAAGAAGCAC
>ZSR.E_2052:D00780:73:HLVCNBCXX:1:1105:13207:57541 2:N:0:ATCTCG
GGAATATTGCACAATGGGCGCAAGCCTGATGCAGCCATGCCGCGTGTGTGAAGAAGGCCT
TCGGGTTGTAAAGCACTTTCAGTCGTGAGGAAGGTAGTGTAGTTAATAGCTGCATTACTT
GACGTTAGCGACAGAAGAAGCACC
>ZSR.E_2053:D00780:73:HLVCNBCXX:1:1105:13809:57635 2:N:0:ATCTCG
GGAATATTGCACAATGGGCGCAAGCCTGATGCAGCCATGCCGCGTGTGTGAAGAAGGCCT
TCGGGTTGTAAAGCACTTTCAGTCGTGAGGAAGGTGGTAGTGTTAATAGCACTATCATTT
GACGTTAGCGACAGA
>ZSR.E_2054:D00780:73:HLVCNBCXX:1:1105:14521:57571 2:N:0:ATCTCG
GGAATATTGCACAATGGGCGCAAGCCTGATGCAGCCATGCCGCGTGTGTGAAGAAGGCCT
TCGGGTTGTAAAGCACTTTCAGTCGTGAGGAAGGTGGTGTAGTTAATAGCTGCATTATTT
GACGTT
>ZSR.E_2055:D00780:73:HLVCNBCXX:1:1105:16228:57553 2:N:0:ATCTCG
GGAATATTGCACAATGGGCGCAAGCCTGATGCAGCCATGCCGCGTGTGTGAAGAAGGCCT
TCGGGTTGTAAAGCACTTTCAGTCGTGAGGAAGGTAGTGTAGTTAATAGCTGCA
[truncated: 49,242,815 more chars]
