# Supplementary material for: Zooplankton as a potential vector for white band disease transmission in the endangered coral, Acropora cervicornis
Source: PeerJ. 2017 Jul 7;5:e3502. doi: 10.7717/peerj.3502 (PMC5502091; doi:10.7717/peerj.3502)
Supplement: Supplemental Information 1 [file peerj-05-3502-s001.zip › Certner_Supplementary_PeerJ/WBD_Pool_F.fasta]

>ZSR.F_1:D00780:73:HLVCNBCXX:1:1105:1557:2202 2:N:0:ATCTCG
GGAATATTGCACAATGGGGGAAACCCTGATGCAGCAACGCCGCGTGGAGGATGACACATT
TCGGTGCGTAAACTCCTTTTATATAGGAAGATAATGACGGTACTATATGAATAAGCACCG
GCTAACTCCGTGC
>ZSR.F_2:D00780:73:HLVCNBCXX:1:1105:14770:2151 2:N:0:ATCTCG
GGAATATTGGTCAATGGAGGCAACTCTGAACCAGCCATGCCGCGTGAAGGAAGACGGTTC
TATGGATTGTAAACTTCTTTTATATACGAAGAACTACGGGTACGTGTACTCGTTTGACGG
TAGTAT
>ZSR.F_3:D00780:73:HLVCNBCXX:1:1105:14934:2237 2:N:0:ATCTCG
GGAATATTGCACAATGGGCGCAAGCCTGATGCAGCCATGCCGCGTGTGTGAAGAAGGCTC
TAGGGTTGTAAAGCACTTTCTGCAGTGAGGAAAGCTTGTTGGTTAATAGCCATCAAGTGT
GACGTT
>ZSR.F_4:D00780:73:HLVCNBCXX:1:1105:17657:2179 2:N:0:ATCTCG
GGAATATTGCACAATGGGCGCAAGCCTGATGCAGCCATGCCGCGTGTGTGAAGAAGGCCT
TCGGGTTGTAAAGCACTTTCAGTCGTGAGGAAGGGTTAGTAGTTAATACCTGCTAGCTTT
GACGTT
>ZSR.F_5:D00780:73:HLVCNBCXX:1:1105:3132:2436 2:N:0:ATCTCG
GGAATATTGCACAATGGGCGCAAGCCTGATGCAGCCATGCCGCGTGTGTGAAGAAGGCCT
TCGGGTTGTAAAGCACTTTCAGTCGTGAGGAAGGGTTAGTAGTTAATACCTGCTAGCTTT
GACGTTAGCGACAGAAGAAGCACCGGCTAACTCCG
>ZSR.F_6:D00780:73:HLVCNBCXX:1:1105:3093:2449 2:N:0:ATCTCG
GGAATATTGCACAATGGGCGCAAGCCTGATGCAGCCATGCCGCGTGTGTGAAGAAGGCTC
TAGGGTTGTAAAGCACTTTCAGCAGTGAGGAAAGCTTGTTGGTTAATACCCATCAAGTGT
GACGTTAACTGCAGAAGA
>ZSR.F_7:D00780:73:HLVCNBCXX:1:1105:3784:2465 2:N:0:ATCTCG
GGAATCTTGGACAATGGGCGCAAGCCTGATCCAGCCATGCCGCGTGAGTGATGAAGGCCT
TAGGGTCGTAAAGCTCTTTCGCCAGAGATGATAATGACAGTATCTGGTAAAGAAACCCCG
GCTAAC
>ZSR.F_8:D00780:73:HLVCNBCXX:1:1105:11138:2424 2:N:0:ATCTCG
GGAATATTGCACAATGGGCGCAAGCCTGATGCAGCCATGCCGCGTGTGTGAAGAAGGCCT
TCGGGTTGTAAAGCACTTTCAGTCGTGAGGAAGGGTTAGTAGTTAATACCTGCTAGCTTT
GACGTTAGCGACAGAA
>ZSR.F_9:D00780:73:HLVCNBCXX:1:1105:16050:2253 2:N:0:ATCTCG
GGAATATTGCACAATGGGCGCAAGCCTGATGCAGCCATGCCGCGTGTGTGAAGAAGGCCT
TCGGGTTGTAAAGCACTTTCAGCAGTGAGGAAGGTGGTGAGTTTAATACGCTCA
>ZSR.F_10:D00780:73:HLVCNBCXX:1:1105:17605:2329 2:N:0:ATCTCG
GGAATATTGGTCAATGGAGGCAACTCTGAACCAGCCATGCCGCGTGAAGGAAGACGGTTC
TATGGATTGTAAACTTCTTTTATATACGAAGAACTACGGGTACGTGTACTCGTTTGACGG
TAGTATACGAATAAGCA
>ZSR.F_11:D00780:73:HLVCNBCXX:1:1105:17864:2269 2:N:0:ATCTCG
GGAATATTGCACAATGGGCGCAAGCCTGATGCAGCCATGCCGCGTGTGTGAAGAAGGCCT
TCGGGTTGTAAAGCACTTTCAGTCGTGAGGAAGGGTTAGTAGTTAATACCTGCTAGCTTT
GACGTT
>ZSR.F_12:D00780:73:HLVCNBCXX:1:1105:1439:2545 2:N:0:ATCTCG
GGAATATTGCACAATGGGCGCAAGCCTGATGCAGCCATGCCGCGTGTGTGAAGAAGGCCT
TCGGGTTGTAAAGCACTTTCAGTCGTGAGGAAGGGTTAGTAGTTAATACCTGCTAGCTTT
GACGTTAGCGACAGAAGA
>ZSR.F_13:D00780:73:HLVCNBCXX:1:1105:4626:2577 2:N:0:ATCTCG
GGAATATTGCACAATGGGCGCAAGCCTGATGCAGCCATGCCGCGTGTATGAAGAAGGCCT
TCGGGTTGTAAAGTACTTTCAGCAGTGAGGAAGGCGGTAGTGTTAATAGCACTAT
>ZSR.F_14:D00780:73:HLVCNBCXX:1:1105:10164:2539 2:N:0:ATCTCG
GGAATATTGCACAATGGGGGAAACCCTGATGCAGCCATGCCGCGTGTGTGAAGAAGGCCT
TCGGGTTGTAAAGCACTTTCAGCGAGGAGGAAAGGTTAGTAGTTAATACCTGCTAGC
>ZSR.F_15:D00780:73:HLVCNBCXX:1:1105:16561:2704 2:N:0:ATCTCG
GGAATATTGCACAATGGGCGCAAGCCTGATGCAGCCATGCCGCGTGTGTGAAGAAGGCCT
TCGGGTTGTAAAGCACTTTCAGTCGTGAGGAAGGGTTAGTAGTTAATACCTGCTAGCTTT
G
>ZSR.F_16:D00780:73:HLVCNBCXX:1:1105:18097:2667 2:N:0:ATCTCG
GGAATATTGCACAATGGGCGCAAGCCTGATGCAGCCATGCCGCGTGTGTGAAGAAGGCCT
TCGGGTTGTAAAGCACTTTCAGTCGTGAGGAAGGGTTAGTAGTTAATACCTGCTAGCTTT
GACGTT
>ZSR.F_17:D00780:73:HLVCNBCXX:1:1105:18303:2706 2:N:0:ATCTCG
GGAATATTGCACAATGGGCGCAAGCCTGATGCAGCCATGCCGCGTGTGTGAAGAAGGCCT
TCGGGTTGTAAAGCACTTTCAGTCGTGAGGAAGGGTTAGTAGTTAATACCTGCTAGCTTT
GACGTTGGC
>ZSR.F_18:D00780:73:HLVCNBCXX:1:1105:1476:2956 2:N:0:ATCTCG
GGAATATTGGACAATAGGCGAAAGCCTGATCCAGCGACGTCACGTGAATGATGAAGGCCT
TAGGGTTGTAAAATTCTTTTAGTGGAGAAGATAATGACGGTATCCACAGAAAAAGTCCCG
GCTAACTTCGTGCC
>ZSR.F_19:D00780:73:HLVCNBCXX:1:1105:2167:2780 2:N:0:ATCTCG
GGAATATTGCACAATGGGCGCAAGCCTGATGCAGCCATGCCGCGTGTGTGAAGAAGGCTC
TAGGGTTGTAAAGCACTTTCAGCAGTGAGGAAAGCTTGTTGGTTAATACCCATCAAGTGT
GACGTTAACTGCAGAAGAAGCACCG
>ZSR.F_20:D00780:73:HLVCNBCXX:1:1105:5743:2926 2:N:0:ATCTCG
GGAATATTGCACAATGGGCGCAAGCCTGATGCAGCCATGCCGCGTGTGTGAAGAAGGCCT
TCGGGTTGTAAAGCACTTTCAGTCGTGAGGAAGGGTTAGTAGTTAATACCTGCTAGCTTT
GACGTTAGCGACAGAAGAAGCACCGGCTA
>ZSR.F_21:D00780:73:HLVCNBCXX:1:1105:17350:2944 2:N:0:ATCTCG
AGAATCATTCACAATGGGGGCAACCCTGATGGTGCAACGCCGCGTGGAGGATGAAGGCCC
TAGGGTCGTAAACTCCTGTCATAATAGAGTAAGACATAGTCGTTAATAGCTTCTATGTTT
G
>ZSR.F_22:D00780:73:HLVCNBCXX:1:1105:1858:3081 2:N:0:ATCTCG
GGAATATTGCACAATGGGCGCAAGCCTGATGCAGCCATGCCGCGTGTGTGAAGAAGGCCT
TCGGGTTGTAAAGCACTTTCAGCAGTGAGGAAAGGAGTGTAGTTAATACCTGCATTCTGT
GACGTTAACTGCA
>ZSR.F_23:D00780:73:HLVCNBCXX:1:1105:3340:3150 2:N:0:ATCTCG
GGAATATTGCACAATGGGCGCAAGCCTGATGCAGCCATGCCGCGTGTGTGAAGAAGGCCT
TCGGGTTGTAAAGCACTTTCAGTCGTGAGGAAGGGTTAGTAGTTAATACCTGCTAGCTTT
GACGTTAGCGACAGAAG
>ZSR.F_24:D00780:73:HLVCNBCXX:1:1105:8135:3229 2:N:0:ATCTCG
GGAATATTGCACAATGGGCGCAAGCCTGATGCAGCCATGCCGCGTGTGTGAAGAAGGCCT
TCGGGTTGTAAAGCACTTTCAGTCGTGAGGAAGGGTTAGTAGTTAATACCTGCTAGCTTT
GACGTT
>ZSR.F_25:D00780:73:HLVCNBCXX:1:1105:10615:3025 2:N:0:ATCTCG
GGAATATTGCACAATGGGCGCAAGCCTGATGCAGCCATGCCGCGTGTGTGAAGAAGGCTC
TAGGGTTGTAAAGCACTTTCAGCAGTGAGGAAAGCTTGTTGGTTAATACCCATCAAGTGT
GACGTTAACTGCAGAAG
>ZSR.F_26:D00780:73:HLVCNBCXX:1:1105:16520:3117 2:N:0:ATCTCG
GGAATATTGGACAATGGGGGCAACCCTGATCCAGCCATGCCGCGTGTGTGAAGAAGGCCT
TCGGGTTGTAAAGCACTTTCAGTGAGGAAGAAGGCCTGCGGGTCAATAACCGGCAGGAAG
G
>ZSR.F_27:D00780:73:HLVCNBCXX:1:1105:16522:3242 2:N:0:ATCTCG
GGAATATTGCACAATGGGCGCAAGCCTGATGCAGCCATGCCGCGTGTGTGAAGAAGGCTC
TAGGGTTGTAAAGCACTTTCAGCAGTGAGGAAAGGTTAGTAGTTAATACCTGCTAGCTGT
GACGTTAACTGCAGAAG
>ZSR.F_28:D00780:73:HLVCNBCXX:1:1105:19934:3056 2:N:0:ATCTCG
GGAATATTGCACAATGGGCGCAAGCCTGATGCAGCCATGCCGCGTGTGTGAAGAAGGCCT
TCGGGTTGTAAAGCACTTTCAGTCGTGAGGAAAGGTTAGTAGTTAATACCTGCTAGCTGT
GACGTTAACTGCAGAAGAAGCACC
>ZSR.F_29:D00780:73:HLVCNBCXX:1:1105:1088:3365 2:N:0:ATCTCG
GGAATATTGCACAATGGGCGCAAGCCTGATGCAGCCATGCCGCGTGTGTGAAGAAGGCTC
TAGGGTTGTAAAGCACTTTCAGCAGTGAGGAAAGCTTGTTGGTTAATAACCATCAAGTGT
GACGTTAACTGCAGAAGAAGCACCG
>ZSR.F_30:D00780:73:HLVCNBCXX:1:1105:3152:3335 2:N:0:ATCTCG
GGAATATTGCACAATGGGCGCAAGCCTGATGCAGCCATGCCGCGTGTGTGAAGAAGGCCT
TCGGGTTGTAAAGCACTTTCAGTCGTGAGGAAGGGTTAGTAGTTAATACCTGCTAGCTTT
GACGTTAG
>ZSR.F_31:D00780:73:HLVCNBCXX:1:1105:3976:3251 2:N:0:ATCTCG
GGAATATTGCACAATGGGCGAAAGCCTGATGCAGCCATGCCGCGTGTGTGAAGAAGGCTC
TAGGGTTGTAAAGCACTTTCAGTAGGGAGGAAAGGTTGAAGGTTAATACCCTTTGGCTGT
GACGTTACCTACAGAAGAAGCA
>ZSR.F_32:D00780:73:HLVCNBCXX:1:1105:6349:3320 2:N:0:ATCTCG
GGAATATTGCACAATGGGCGCAAGCCTGATGCAGCCATGCCGCGTGTGTGAAGAAGGCCT
TCGGGTTGTAAAGCACTTTCAGTCGTGAGGAAGGGTTAGTAGTTAATACCTGCTAGCTTT
GACGTTAG
>ZSR.F_33:D00780:73:HLVCNBCXX:1:1105:6313:3460 2:N:0:ATCTCG
GGAATATTGGACAATGGGCGAAAGCCTGATCCAGCAATACCGCGTGAATGATGAAGGCCC
TAGGGTTGTAAAGTTCTTTTAATAGGGAAGATAATGACGGTACCTATAGAAAAAGCCCCG
G
>ZSR.F_34:D00780:73:HLVCNBCXX:1:1105:9731:3408 2:N:0:ATCTCG
GGAATATTGGACAATGGGCGAAAGCCTGATCCAGCAATGCCATGTGTGTGAAGAAGGCTC
TAGGGTTGTAAAGCACTTTAGTTGGGGAGGAAAGCTTATGAGTTAATAGCTCATGAGAAG
GACGT
>ZSR.F_35:D00780:73:HLVCNBCXX:1:1105:13665:3289 2:N:0:ATCTCG
GGAATATTGCACAATGGGCGCAAGCCTGATGCAGCCATGCCGCGTGTGTGAAGAAGGCCT
TCGGGTTGTAAAGCACTTTCAGTCGTGAGGAAGGGTTAGTAGTTAATACCTGCTAGCTTT
GACGTTAGCGACAGAAG
>ZSR.F_36:D00780:73:HLVCNBCXX:1:1105:18048:3418 2:N:0:ATCTCG
GGAATATTGCACAATGGGCGCAAGCCTGATGCAGCCATGCCGCGTGTGTGAAGAAGGCTC
TAGGGTTGTAAAGCACTTTCAGCAGTGAGGAAAGCTTGTTGGTTAATACCCATCAAGTGT
GACGTT
>ZSR.F_37:D00780:73:HLVCNBCXX:1:1105:18188:3455 2:N:0:ATCTCG
GGAATATTGCACAATGGGCGCAAGCCTGATGCAGCCATGCCGCGTGTGTGAAGAAGGCCT
TCGGGTTGTAAAGCACTTTCAGTCGTGAGGAAGGGTTAGTAGTTAATACCTGCTAGCTTT
G
>ZSR.F_38:D00780:73:HLVCNBCXX:1:1105:19620:3488 2:N:0:ATCTCG
GGAATATTGGTCAATGGAGGCAACTCTGAACCAGCCATGCCGCGTGAAGGAAGACGGTTC
TATGGATTGTAAACTTCTTTTATATACGAAGAACTACGGGTACGTGTACTCGTTTGACGG
T
>ZSR.F_39:D00780:73:HLVCNBCXX:1:1105:20364:3492 2:N:0:ATCTCG
GGAATATTGGTCAATGGAGGCAACTCTGAACCAGCCATGCCGCGTGAAGGAAGACGGTTC
TATGGATTGTAAACTTCTTTTATATACGAAGAACTACGGGTACGTGTACTCGTTTGACGG
TAGTATAC
>ZSR.F_40:D00780:73:HLVCNBCXX:1:1105:1818:3600 2:N:0:ATCTCG
GGAATATTGCACAATGGGGGAAACCCTGATGCAGCCATGCCGCGTGTGTGAAGAAGGCCC
TAGGGTTGTAAAGCACTTTCAATTGGGAAGAAAAGCTGATGCTTAATACGTATCAGCCCT
GACATTACCTTTA
>ZSR.F_41:D00780:73:HLVCNBCXX:1:1105:6518:3562 2:N:0:ATCTCG
GGAATATTGGACAATGGAGGGAACTCTGATCCAGCAATGCCATGTGTGTGAAGAAGGCCT
TAGGGTTGTAAAGCACTTTAGTCAGGGAGGAAGGTCTATAGGTTAATATCTTATGGAATT
GAAGTTACCTGAAGAATAAGCA
>ZSR.F_42:D00780:73:HLVCNBCXX:1:1105:7312:3666 2:N:0:ATCTCG
GGAATATTGCACAATGGGCGCAAGCCTGATGCAGCCATGCCGCGTGTGTGAAGAAGGCCT
TCGGGTTGTAAAGCACTTTCAGTCGTGAGGAAGGGTTAGTAGTTAATACCTGCTAGCTTT
GACGTT
>ZSR.F_43:D00780:73:HLVCNBCXX:1:1105:7971:3746 2:N:0:ATCTCG
GGAATATTGCACAATGGGCGCAAGCCTGATGCAGCCATGCCGCGTGTGTGAAGAAGGCTC
TAGGGTTGTAAAGCACTTTCAGCAGTGAGGAAAGGTTAGTAGTTAATACCTGCTAGCTGT
GACGTTAACTGCAGAA
>ZSR.F_44:D00780:73:HLVCNBCXX:1:1105:11017:3742 2:N:0:ATCTCG
GGAATATTGGACAATGGGCGAAAGCCTGATCCAGCAATGCCATGTGTGTGAAGAAGGCTC
TAGGGTTGTAAAGCACTTTAGTTGGGGAGGAAAGCTTATGAGTTAATAGCTCATGAGAAG
GACGTT
>ZSR.F_45:D00780:73:HLVCNBCXX:1:1105:19589:3587 2:N:0:ATCTCG
GGAATCTTGCACAATGGGCGAAAGCCTGATGCAGCCATGCCGCGTGCGTGATGAAGGCCT
TCGGGTTGTAAAGCGCTTTTAGGTGCGACGATGATGACGGTAACACCAGAAAAAGCCCCG
GCTAACTTCGTGCCAGC
>ZSR.F_46:D00780:73:HLVCNBCXX:1:1105:1454:3799 2:N:0:ATCTCG
GGAATATTGCACAATGGGCGCAAGCCTGATGCAGCCATGCCGCGTGTGTGAAGAAGGCTC
TAGGGTTGTAAAGCACTTTCAGCAGTGAGGAAAGCTTGTTGGTTAATACCCATCAAGTGT
GACGTTAA
>ZSR.F_47:D00780:73:HLVCNBCXX:1:1105:5052:3859 2:N:0:ATCTCG
GGAATATTGGACAATGGGGGCAACCCTGATCCAGCCATGCCGCGTGTGTGAAGAAGGCCT
TCGGGTTGTAAAGCACTTTCAGTGAGGAAGAAGGCCTGCGGGTTAATAGCCGGCAGGAAG
GACATCACTCACAGAA
>ZSR.F_48:D00780:73:HLVCNBCXX:1:1105:8728:3893 2:N:0:ATCTCG
GGAATATTGCACAATGGGCGCAAGCCTGATGCAGCCATGCCGCGTGTGTGAAGAAGGCTC
TAGGGTTGTAAAGCACTTTCAGCAGTGAGGAAAGCTTGTTGGTTAATAGCCATCAAGTGT
G
>ZSR.F_49:D00780:73:HLVCNBCXX:1:1105:10286:3840 2:N:0:ATCTCG
GGAATATTGCACAATGGGCGCAAGCCTGATGCAGCCATGCCGCGTGTGTGAAGAAGGCTC
TAGGGTTGTAAAGCACTTTCAGCAGTGAGGAAAGCTTGTTGGTTAATACCCATCAAGTGT
GACGTTAACTGCAGAAG
>ZSR.F_50:D00780:73:HLVCNBCXX:1:1105:11127:3886 2:N:0:ATCTCG
GGAATATTGCACAATGGGCGCAAGCCTGATGCAGCCATGCCGCGTGTGTGAAGAAGGCCT
TCGGGTTGTAAAGCACTTTCAGTCGTGAGGAAGGGTTAGTAGTTAATACCTGCTAGCTTT
GACGT
>ZSR.F_51:D00780:73:HLVCNBCXX:1:1105:14083:3942 2:N:0:ATCTCG
GGAATATTGCACAATGGGCGCAAGCCTGATGCAGCCATGCCGCGTGTATGAAGAAGGCCT
TCGGGTTGTAAAGTACTTTCAGCAGTGAGGAAGGTGGATGCGTTAATAGCGTATTCATTT
GACGTTAGCTGCAGAA
>ZSR.F_52:D00780:73:HLVCNBCXX:1:1105:16240:3775 2:N:0:ATCTCG
GGAATTTTCCGCAATGGGCGAAAGCCTGACGGAGCAACGCCGCGTGAGGGATGAAGGCCT
CTGGGCTGTAAACCTCTTTTCTCAAGGAAGAAGATCTGACGGTACTTGAGGAATAAGCCA
CGGCTA
>ZSR.F_53:D00780:73:HLVCNBCXX:1:1105:17900:3987 2:N:0:ATCTCG
GGAATATTGCACAATGGGCGCAAGCCTGATGCAGCCATGCCGCGTGTGTGAAGAAGGCCT
TCGGGTTGTAAAGCACTTTCAGTCGTGAGGAAGGGTTAGTAGTTAATACCTGCTAGCTTT
GACGTTAGCGACAGAAG
>ZSR.F_54:D00780:73:HLVCNBCXX:1:1105:18197:3792 2:N:0:ATCTCG
GGAATATTGCACAATGGGCGCAAGCCTGATGCAGCCATGCCGCGTGTGTGAAGAAGGCTC
TAGGGTTGTAAAGCACTTTCAGCAGTGAGGAAAGCTTGTTGGTTAATACCCATCAAGTGT
G
>ZSR.F_55:D00780:73:HLVCNBCXX:1:1105:18260:3789 2:N:0:ATCTCG
GGAATATTGCACAATGGAGGAAACTCTGATGCAGCAACGCCGCGTGGAGGATGACACTTT
TCGGAGCGTAAACTCCTTTTATATAGGAAGATAATGACGGTA
>ZSR.F_56:D00780:73:HLVCNBCXX:1:1105:18338:3911 2:N:0:ATCTCG
GGAATATTGCACAATGGGCGCAAGCCTGATGCAGCCATGCCGCGTGTGTGAAGAAGGCTC
TAGGGTTGTAAAGCACTTTCAGCAGTGAGGAAAGCTTGTTGGTTAATACCCATCAAGTGT
GACGTT
>ZSR.F_57:D00780:73:HLVCNBCXX:1:1105:19034:3968 2:N:0:ATCTCG
GGAATATTGGACAATGGGCGAAAGCCTGATCCAGCAATACCGCGTGAATGATGAAGGCCC
TAGGGTTGTAAAGTTCTTTTAATAGGGAAGATAATGACGGTACCTATAGAAAAAGCCCCG
GCTAACTCCGTGCCAGC
>ZSR.F_58:D00780:73:HLVCNBCXX:1:1105:20772:3811 2:N:0:ATCTCG
GGAATATTGGTCAATGGGCGCAAGCCTGAACCAGCCATGCCGCGTGCAGGATGACTGCCC
TATGGGTTGTAAACTGCTTTTATACAGGAAGAAACAGTCTCTCGTGAGGGGCCTTGACGG
TACTGT
>ZSR.F_59:D00780:73:HLVCNBCXX:1:1105:2131:4027 2:N:0:ATCTCG
GGAATATTGCACAATGGGCGCAAGCCTGATGCAGCCATGCCGCGTGTGTGAAGAAGGCCT
TCGGGTTGTAAAGCACTTTCAGTCGTGAGGAAGGGTTAGTAGTTAATACCTGCTAGCTTT
GACGTTAGCGACAGAAGAAGCACCGGCTA
>ZSR.F_60:D00780:73:HLVCNBCXX:1:1105:2188:4187 2:N:0:ATCTCG
GGAATTTTCCGCAATGGGCGAAAGCCTGACGGAGCAATACCGCGTGAGGGATGACGGCCT
ATGGGTTGTAAACCTCTTTTTTCAGGGAGGAATCAATGACGT
>ZSR.F_61:D00780:73:HLVCNBCXX:1:1105:5590:4126 2:N:0:ATCTCG
GGAATATTGCACAATGGGCGCAAGCCTGATGCAGCCATGCCGCGTGTGTGAAGAAGGCCT
TCGGGTTGTAAAGCACTTTCAGTCGTGAGGAAGGGTTAGTAGTTAATACCTGCTAGCTTT
GACGTTAGCGACAGAAGAAGCACC
>ZSR.F_62:D00780:73:HLVCNBCXX:1:1105:7357:4082 2:N:0:ATCTCG
GGAATATTGCGCAATGGGGGAAACCCTGACGCAGCAACGCCGCGTGAGTGAGGAAGGCCT
TCGGGTTGTAAAGCTCTGTCAGATGGGAAGAATGGTTATTGGTCTAATAGGCCTTTAATT
TGACGGTACCAT
>ZSR.F_63:D00780:73:HLVCNBCXX:1:1105:8214:4229 2:N:0:ATCTCG
GGAATATTGCACAATGGGCGCAAGCCTGATGCAGCCATGCCGCGTGTGTGAAGAAGGCTC
TAGGGTTGTAAAGCACTTTCAGCAGTGAGGAAAGCTTGTTGGTTAATACCCATCAAGTGT
GACGTTAACTGCA
>ZSR.F_64:D00780:73:HLVCNBCXX:1:1105:11743:4088 2:N:0:ATCTCG
GGAATATTGCACAATGGGCGCAAGCCTGATGCAGCCATGCCGCGTGTGTGAAGAAGGCCT
TCGGGTTGTAAAGCACTTTCAGTCGTGAGGAAGGGTTAGTAGTTAATACCTGCTAGCTTT
GACGTTAGCGACA
>ZSR.F_65:D00780:73:HLVCNBCXX:1:1105:11765:4127 2:N:0:ATCTCG
GGAATATTGCACAATGGGCGCAAGCCTGATGCAGCCATGCCGCGTGTGTGAAGAAGGCTC
TAGGGTTGTAAAGCACTTTCAGCAGTGAGGAAAGCTTGTTGGTTAATACCCATC
>ZSR.F_66:D00780:73:HLVCNBCXX:1:1105:2592:4365 2:N:0:ATCTCG
GGAATATTGCACAATGGGCGAAAGCCTGATGCAGCCATGCCGCGTGTGTGAAGAAGGCTT
TAGGGTTGTAAAGCACTTTCAGTAGGGAGGAAAGGTTGAAGGTTAATACCCTTTGGCTGT
GACGTTACCTACAGAAGAAGCACCGGCT
>ZSR.F_67:D00780:73:HLVCNBCXX:1:1105:6224:4419 2:N:0:ATCTCG
GGAATATTGCACAATGGGCGCAAGCCTGATGCAGCCATGCCGCGTGTGTGAAGAAGGCTC
TAGGGTTGTAAAGCACTTTCAGCAGTGAGGAAAGCTTGTTGGTTAATACCCATCAAGTGT
GACGTT
>ZSR.F_68:D00780:73:HLVCNBCXX:1:1105:8302:4324 2:N:0:ATCTCG
GGAATATTGCACAATGGGCGCAAGCCTGATGCAGCCATGCCGCGTGTGTGAAGAAGGCCT
TCGGGTTGTAAAGCACTTTCAGTCGTGAGGAAGGGTTAGTAGTTAATACCTGCTAGCTT
>ZSR.F_69:D00780:73:HLVCNBCXX:1:1105:8541:4384 2:N:0:ATCTCG
GGAATATTGGACAATGGAGGCAACTCTGATCCAGCCATGCCGCGTGCAGGAAGACTGCCC
TATGGGTTGTAAACTGCTTTTATACAGGAAGAATAAGAGGCACGTGTGCCT
>ZSR.F_70:D00780:73:HLVCNBCXX:1:1105:9319:4321 2:N:0:ATCTCG
GGAATATTGGACAATGGGCGAAAGCCTGATCCAGCAATACCGCGTGAATGATGAAGGCCC
TAGGGTTGTAAAGTTCTTTTAATAGGGAAGATAATGACGGTACCTATAGAAAAAGCCCCG
G
>ZSR.F_71:D00780:73:HLVCNBCXX:1:1105:18919:4277 2:N:0:ATCTCG
GGAATATTGGACAATGGGCGAAAGCCTGATCCAGCAATGCCATGTGTGTGAAGAAGGCTC
TAGGGTTGTAAAGCACTTTAGTTGGGGAGGAAAGCTTATGAGTTAATAGCTCATGAGAAG
G
>ZSR.F_72:D00780:73:HLVCNBCXX:1:1105:21031:4338 2:N:0:ATCTCG
GGAATATTGCACAATGGGCGCAAGCCTGATGCAGCCATGCCGCGTGTGTGAAGAAGGCTC
TAGGGTTGTAAAGCACTTTCAATAGGGAGGAAAAGCTCATAGTTAATACCTGTGAGCCGT
GACGTT
>ZSR.F_73:D00780:73:HLVCNBCXX:1:1105:10900:4653 2:N:0:ATCTCG
GGAATATTGGTCAATGGAGGCAACTCTGAACCAGCCATGCCGCGTGAAGGAAGACGGTTC
TATGGATTGTAAACTTCTTTTATACTAGAAGAACTACAGATACGTGTATTTGTTTGACGG
>ZSR.F_74:D00780:73:HLVCNBCXX:1:1105:12336:4661 2:N:0:ATCTCG
GGAATATTGCACAATGGGCGCAAGCCTGATGCAGCCATGCCGCGTGTGTGAAGAAGGCTC
TAGGGTTGTAAAGCACTTTCAGCAGTGAGGAAAGCTTGTTGGTTAATAGCCATCAAGTGT
GACGTTAACTGCAGAAGAAGCACCGGCT
>ZSR.F_75:D00780:73:HLVCNBCXX:1:1105:20255:4608 2:N:0:ATCTCG
GGAATATTGGACAATGGGCGAAAGCCTGATCCAGCAATGCCATGTGTGTGAAGAAGGCTC
TAGGGTTGTAAAGCACTTTAGTTGGGGAGGAAAGCTTATGAGTTAATAGCTCATGAGAAG
GACGTTACCCAAA
>ZSR.F_76:D00780:73:HLVCNBCXX:1:1105:6917:4783 2:N:0:ATCTCG
GGAATATTGCGCAATGGGGGAAACCCTGACGCAGCAACGCCGCGTGAGTGAGGAAGGCCT
TCGGGTTGTAAAGCTCTGTCAGATGGGAAGAATGGTTATTGGTCTAATAGGCCTTTAATT
TGACGGTA
>ZSR.F_77:D00780:73:HLVCNBCXX:1:1105:10143:4952 2:N:0:ATCTCG
GGAATATTGCACAATGGGCGCAAGCCTGATGCAGCCATGCCGCGTGTGTGAAGAAGGCCT
TCGGGTTGTAAAGCACTTTCAGTCGTGAGGAAGGGTTAGTAGTTAATACCTGCTAGCTTT
GACGTT
>ZSR.F_78:D00780:73:HLVCNBCXX:1:1105:13084:4966 2:N:0:ATCTCG
GGAATATTGCACAATGGGGGAAACCCTGATGCAGCAACGCCGCGTGGAGGATGACACATT
TCGGTGCGTAAACTCCTTTTATATAGGAAGATAATGACGGTACTATATGAATAAGCGCCG
GCTAACTCCGTGCCAG
>ZSR.F_79:D00780:73:HLVCNBCXX:1:1105:2356:5195 2:N:0:ATCTCG
GGAATATTGCACAATGGGCGCAAGCCTGATGCAGCCATGCCGCGTGTGTGAAGAAGGCTC
TAGGGTTGTAAAGCACTTTCAGCAGTGAGGAAAGCTTGTTGGTTAATACCCATCAAGTGT
GACGTTAACTGCAGAAGAAGCACCGGCTAA
>ZSR.F_80:D00780:73:HLVCNBCXX:1:1105:4797:5074 2:N:0:ATCTCG
GGAATATTGGACAATGGGCGCAAGCCTGATCCAGCCATGCCGCGTGTGTGAAGAAGGCTT
TCGGGTTGTAAAGCACTTTCAGTCGGGAGGAAGGCTGCCTAGTTAATACCTAGGTAGATT
GACGTTACCGACAGAA
>ZSR.F_81:D00780:73:HLVCNBCXX:1:1105:5648:5224 2:N:0:ATCTCG
GGAATATTGCACAATGGGGGAAACCCTGATGCAGCCATGCCGCGTGTGTGAAGAAGGCCT
TCGGGTTGTAAAGCACTTTCAGTCGTGAGGAAGGGTTGTTGGTTAATACCCAAC
>ZSR.F_82:D00780:73:HLVCNBCXX:1:1105:10069:5219 2:N:0:ATCTCG
GGAATATTGCACAATGGGCGCAAGCCTGATGCAGCCATGCCGCGTGTGTGAAGAAGGCTC
TAGGGTTGTAAAGCACTTTCAGCAGTGAGGAAAGCTTGTTGGTTAATAGCCATCAAGTGT
GACGTTAAC
>ZSR.F_83:D00780:73:HLVCNBCXX:1:1105:11627:5118 2:N:0:ATCTCG
GGAATATTGCACAATGGGCGCAAGCCTGATGCAGCCATGCCGCGTGTGTGAAGAAGGCCT
TCGGGTTGTAAAGCACTTTCAGTCGTGAGGAAGGGTTAGTAGTTAATACCTGCTAGCTTT
GAC
>ZSR.F_84:D00780:73:HLVCNBCXX:1:1105:2482:5339 2:N:0:ATCTCG
GGAATATTGCACAATGGGCGCAAGCCTGATGCAGCCATGCCGCGTGTGTGAAGAAGGCCT
TCGGGTTGTAAAGCACTTTCAGTCGTGAGGAAGGGTTAGTAGTTAATACCTGCTAGCTTT
GACGTTAGCGACAGA
>ZSR.F_85:D00780:73:HLVCNBCXX:1:1105:2718:5370 2:N:0:ATCTCG
GGAATATTGCACAATGGGCGCAAGCCTGATGCAGCCATGCCGCGTGTGTGAAGAAGGCCT
TCGGGTTGTAAAGCACTTTCAGTCGTGAGGAAGGGTTAGTAGTTAATACCTGCTAGCTTT
GACGTTAGCGACAGAAGAAGCACCGGCT
>ZSR.F_86:D00780:73:HLVCNBCXX:1:1105:4811:5401 2:N:0:ATCTCG
GGAATATTGCACAATGGGCGCAAGCCTGATGCAGCCATGCCGCGTGTGTGAAGAAGGCCT
TCGGGTTGTAAAGCACTTTCAGTCGTGAGGAAGGGTTAGTAGTTAATACCTGCTAGCTTT
GACGTTAGCGACAGAAGAAGCACCG
>ZSR.F_87:D00780:73:HLVCNBCXX:1:1105:8674:5355 2:N:0:ATCTCG
GGAATATTGCACAATGGGCGCAAGCCTGATGCAGCCATGCCGCGTGTGTGAAGAAGGCTC
TAGGGTTGTAAAGCACTTTCAGCAGTGAGGAAAGCTTGTTGGTTAATA
>ZSR.F_88:D00780:73:HLVCNBCXX:1:1105:16689:5309 2:N:0:ATCTCG
GGAATATTGCACAATGGGCGCAAGCCTGATGCAGCCATGCCGCGTGTGTGAAGAAGGCTC
TAGGGTTGTAAAGCACTTTCAGCAGTGAGGAAAGCTTGTTGGTTAATACCCATCAAGTGT
GACGTTAA
>ZSR.F_89:D00780:73:HLVCNBCXX:1:1105:16870:5497 2:N:0:ATCTCG
GGAATATTGGACAATAGGCGAAAGCCTGATCCAGCGACGTCACGTGAATGATGAAGGCCT
TAGGGTTGTAAAATTCTTTTAGTGGAGAAGATAATGACGGTATCCACAGAAAAAGTCCCG
GCTAACTT
>ZSR.F_90:D00780:73:HLVCNBCXX:1:1105:18232:5404 2:N:0:ATCTCG
GGAATATTGCACAATGGGCGAAAGCCTGATGCAGCCATGCCGCGTGTGTGAAGAAGGCTT
TAGGGTTGTAAAGCACTTTCAGTAGGGAGGAAAGGTTGAAGGTTAATACCCTTTGGCTGT
G
>ZSR.F_91:D00780:73:HLVCNBCXX:1:1105:6228:5613 2:N:0:ATCTCG
GGAATATTGGACAATGGGCGAAAGCCTGATCCAGCAATGCCATGTGTGTGAAGAAGGCTC
TAGGGTTGTAAAGCACTTTAGTTGGGGAGGAAAGCTTATGAGATAATAGCTCATGAGAAG
GACGT
>ZSR.F_92:D00780:73:HLVCNBCXX:1:1105:9968:5514 2:N:0:ATCTCG
GGAATATTGCACAATGGGCGCAAGCCTGATGCAGCCATGCCGCGTGTGTGAAGAAGGCTC
TAGGGTTGTAAAGCACTTTCAGCAGTGAGGAAAGCTTGTTGGTTAATACCCATCAAGTGT
GACGTTAACTGCAGAAG
>ZSR.F_93:D00780:73:HLVCNBCXX:1:1105:15410:5716 2:N:0:ATCTCG
GGAATATTGCACAATGGGCGCAAGCCTGATGCAGCCATGCCGCGTGTGTGAAGAAGGCTC
TAGGGTTGTAAAGCACTTTCAGCAGTGAGGAAAGGTTAGTAGTTAATACCTGCTAGCTGT
GAC
>ZSR.F_94:D00780:73:HLVCNBCXX:1:1105:16828:5515 2:N:0:ATCTCG
GGAATATTGCACAATGGGCGAAAGCCTGATGCAGCAACGCCGCGTGAACGATGAAGGCCT
TCGGGTTGTAAAGTTCTTTTCTTGGAGAAGAATAAATGACGGTATCCAAGGAATAAGCCC
CGGCTAACTACGTGCCAGCAGC
>ZSR.F_95:D00780:73:HLVCNBCXX:1:1105:17894:5595 2:N:0:ATCTCG
GGAATATTGCACAATGGGCGAAAGCCTGATGCAGCCATGCCGCGTGTGTGAAGAAGGCTC
TAGGGTTGTAAAGCACTTTCAGTAGGGAGGAAAGGTTGAAGGTTAATACCCTTTGGCTGT
GACGTTACCTACAGAAG
>ZSR.F_96:D00780:73:HLVCNBCXX:1:1105:19687:5611 2:N:0:ATCTCG
GGAATATTGGTCAATGGACGAAAGTCTGAACCAGCCATGCCGCGTGCAGGATGACGGCCC
TACGGGTTGTAAACTGCTTTTATATAGGAAGAAACCTCTTTACGTGTAAAGAGCTGACGG
>ZSR.F_97:D00780:73:HLVCNBCXX:1:1105:1824:5837 2:N:0:ATCTCG
GGAATATTGCACAATGGGCGCAAGCCTGATGCAGCCATGCCGCGTGTGTGAAGAAGGCCT
TCGGGTTGTAAAGCACTTTCAGTCGTGAGGAAGGGTTAGTAGTTAATACCTGCTAGCTTT
GACGTTAGCGACAGAAGAAGCACCGGC
>ZSR.F_98:D00780:73:HLVCNBCXX:1:1105:4419:5861 2:N:0:ATCTCG
GAATATTGCACAATGGGCGCAAGCCTGATGCAGCCATGCCGCGTGTGTGAAGAAGGCCTT
CGGGTTGTAAAGCACTTTCAGTCGTGAGGAAGGGTTAGTAGTTAATACCTGCTAGCTTTG
ACGTTAGCGACAGAAGA
>ZSR.F_99:D00780:73:HLVCNBCXX:1:1105:5105:5949 2:N:0:ATCTCG
GGAATATTGCACAATGGGGGAAACCCTGATGCAGCAACGCCGCGTGGAGGATGACACATT
TCGGTGCGTAAACTCCTTTTATATAGGAAGATAATGACGGTACTATATGAATAA
>ZSR.F_100:D00780:73:HLVCNBCXX:1:1105:7062:5914 2:N:0:ATCTCG
GGAATATTGCACAATGGGCGCAAGCCTGATGCAGCCATGCCGCGTGTGTGAAGAAGGCCT
TCGGGTTGTAAAGCACTTTCAGTCGTGAGGAAGGGTTAGTAGTTAATACCTGCTAGCTTT
GACGTT
>ZSR.F_101:D00780:73:HLVCNBCXX:1:1105:7546:5835 2:N:0:ATCTCG
GGAATATTGCACAATGGGCGCAAGCCTGATGCAGCCATGCCGCGTGTGTGAAGAAGGCCT
TCGGGTTGTAAAGCACTTTCAGTCGTGAGGAAGGGTTAGTAGTTAATACCTGCTAGCTTT
GACGTT
>ZSR.F_102:D00780:73:HLVCNBCXX:1:1105:8798:5814 2:N:0:ATCTCG
GGAATATTGCACAATGGGCGCAAGCCTGATGCAGCCATGCCGCGTGTGTGAAGAAGGCCT
TCGGGTTGTAAAGCACTTTCAGTCGTGAGGAAGGGTTAGTAGTTAATACCTGCTAGCTTT
GACGTTAGCGACA
>ZSR.F_103:D00780:73:HLVCNBCXX:1:1105:11335:5960 2:N:0:ATCTCG
GGAATATTGCACAATGGGCGCAAGCCTGATGCAGCCATGCCGCGTGTGTGAAGAAGGCCT
TCGGGTTGTAAAGCACTTTCAGTCGTGAGGAAGGGTTAGTAGTTAATACCTGCTAGCTTT
GACGTT
>ZSR.F_104:D00780:73:HLVCNBCXX:1:1105:12197:5986 2:N:0:ATCTCG
GGAATATTGCACAATGGGCGCAAGCCTGATGCAGCCATGCCGCGTGTGTGAAGAAGGCTC
TAGGGTTGTAAAGCACTTTCAGCAGTGAGGAAAGCTTGTTGGTTAATACCCATCAAGTGT
GACGTT
>ZSR.F_105:D00780:73:HLVCNBCXX:1:1105:13069:5907 2:N:0:ATCTCG
GGAATATTGCACAATGGGCGCAAGCCTGATGCAGCCATGCCGCGTGTGTGAAGAAGGCCT
TCGGGTTGTAAAGCACTTTCAGTCGTGAGGAAGGGTTAGTAGTTAATACCTGCTAGCTTT
GACGTTAGCGACAGAAGAAGCACCG
>ZSR.F_106:D00780:73:HLVCNBCXX:1:1105:18916:5807 2:N:0:ATCTCG
GGAATATTGCACAATGGGCGCAAGCCTGATGCAGCCATGCCGCGTGTGTGAAGAAGGCCT
TCGGGTTGTAAAGCACTTTCAGTCGTGAGGAAGGGTTAGTAGTTAATACCTGCTAGCTTT
GACGTTAG
>ZSR.F_107:D00780:73:HLVCNBCXX:1:1105:15799:6041 2:N:0:ATCTCG
GGAATATTGCACAATGGGCGCAAGCCTGATGCAGCCATGCCGCGTGTGTGAAGAAGGCCT
TCGGGTTGTAAAGCACTTTCAGTCGTGAGGAAGGGTTAGTAGTTAATACCTGCTAGCTTT
GACGTT
>ZSR.F_108:D00780:73:HLVCNBCXX:1:1105:21044:6080 2:N:0:ATCTCG
GGAATATTGCACAATGGGCGCAAGCCTGATGCAGCCATGCCGCGTGTGTGAAGAAGGCCT
TCGGGTTGTAAAGCACTTTCAGTCGTGAGGAAGGGTTAGTAGTTAATACCTGCTAGCTTT
GACGTT
>ZSR.F_109:D00780:73:HLVCNBCXX:1:1105:5375:6488 2:N:0:ATCTCG
GGAATATTGGACAATGGGCGAAAGCCTGATCCAGCAATGCCATGTGTGTGAAGAAGGCTC
TAGGGTTGTAAAGCACTTTAGTTGGGGAGGAAAGCTTATGAGTTAATAGCTCATGAGAAG
GACGTTACCCAAAGAATAAGGAC
>ZSR.F_110:D00780:73:HLVCNBCXX:1:1105:7544:6477 2:N:0:ATCTCG
GGAATATTGGACAATGGGGGCAACCCTGATCCAGCCATGCCGCGTGTGTGAAGAAGGCCT
TCGGGTTGTAAAGCACTTTCAGTGAGGAAGAAGGCCTGCGGGTTAATAGCCGGCAGGAA
>ZSR.F_111:D00780:73:HLVCNBCXX:1:1105:8702:6283 2:N:0:ATCTCG
GGAATTTTGGACAATGGGGGAAACCCTGATCCAGCCATCCCGCGTGAGTGAAGAAGGCCT
TCGGGTTGTAAAGCTCTTTCGAAAGTGAAGAAAACTTATTTCGTAATATGTTATAAGTAT
GAC
>ZSR.F_112:D00780:73:HLVCNBCXX:1:1105:11528:6445 2:N:0:ATCTCG
GGAATATTGCACAATGGGGGAAACCCTGATGCAGCAACGCCGCGTGGAGGATGACACATT
TCGGTGCGTAAACTCCTTTTATATAGGAAGATAATGACGGTACTATATGAATAAGCGCCG
GCTAACTCCGTGCCAGC
>ZSR.F_113:D00780:73:HLVCNBCXX:1:1105:13359:6464 2:N:0:ATCTCG
GGAATATTGGACAATAGGCGAAAGCCTGATCCAGCGACGTCACGTGAATGATGAAGGCCT
TAGGGTTGTAAAATTCTTTTAGTGGAGAAGATAATGACGGTATCCACAGAAAAAGTCCCG
GCTAACTT
>ZSR.F_114:D00780:73:HLVCNBCXX:1:1105:15314:6408 2:N:0:ATCTCG
GGAATATTGCACAATGGGCGCAAGCCTGATGCAGCCATGCCGCGTGTGTGAAGAAGGCCT
TCGGGTTGTAAAGCACTTTCAGTCGTGAGGAAGGGTTAGTAGTTAATACCTGCTAGCTTT
GACGTT
>ZSR.F_115:D00780:73:HLVCNBCXX:1:1105:15438:6423 2:N:0:ATCTCG
GGAATATTGCACAATGGGGGAAACCCTGATGCAGCCATGCCGCGTGTGTGAAGAAGGCCT
TCGGGTTGTAAAGCACTTTCAGTCGTGAGGAAGGGTTGTTGGTTAATACCCAACAATTTT
GACGTT
>ZSR.F_116:D00780:73:HLVCNBCXX:1:1105:17292:6381 2:N:0:ATCTCG
GGAATATTGGTCAATGGACGCAAGTCTGAACCAGCCATGCCGCGTGAAGGATGAAGGCTC
AAGTAGTTGTAAACTTCTTTTATTTGGGAAGAAACCCCCCGACGTGTCGGGGGCTGACGG
TACCAA
>ZSR.F_117:D00780:73:HLVCNBCXX:1:1105:5786:6563 2:N:0:ATCTCG
GGAATATTGCACAATGGGCGCAAGCCTGATGCAGCCATGCCGCGTGTGTGAAGAAGGCCT
TCGGGTTGTAAAGCACTTTCAGTAGGGAGGAAGGTCTAGTAGTTAATACCTGCTAGATTT
GACGTTACCTACAG
>ZSR.F_118:D00780:73:HLVCNBCXX:1:1105:7214:6505 2:N:0:ATCTCG
GGAATATTGCACAATGGGGGAAACCCTGATGCAGCCATGCCGCGTGTGTGAAGAAGGCCT
TCGGGTTGTAAAGCACTTTCAGCGAGGAGGAAAGGGTGTAAGTTAATACCTTAC
>ZSR.F_119:D00780:73:HLVCNBCXX:1:1105:12802:6655 2:N:0:ATCTCG
GGAATATTGCACAATGGGCGCAAGCCTGATGCAGCCATGCCGCGTGTGTGAAGAAGGCCT
TCGGGTTGTAAAGCACTTTCAGTCGTGAGGAAGGGTTAGTAGTTAATACCTGCTAGCTTT
GACGTTAG
>ZSR.F_120:D00780:73:HLVCNBCXX:1:1105:16279:6517 2:N:0:ATCTCG
GGAATATTGCACAATGGGCGCAAGCCTGATGCAGCCATACCGCGTGTGTGAAGAAGGCCT
TCGGGTTGTAAAGCACTTTCAGTCGTGAGGAAGGGTTAGTAGTTAATACCTGCTAGCTTT
GACGTT
>ZSR.F_121:D00780:73:HLVCNBCXX:1:1105:18506:6580 2:N:0:ATCTCG
GGAATATTGCACAATGGGCGCAAGCCTGATGCAGCCATGCCGCGTGTATGAAGAAGGCCT
TCGGGTTGTAAAGTACTTTCAGCAGTGAGGAAGGGATGTACGTTAATAGCGTGCATTTTT
GACGTT
>ZSR.F_122:D00780:73:HLVCNBCXX:1:1105:20385:6641 2:N:0:ATCTCG
GGAATATTGCACAATGGGCGCAAGCCTGATGCAGCCATGCCGCGTGTGTGAAGAAGGCTC
TAGGGTTGTAAAGCACTTTCAGCAGTGAGGAAAGCTTGTTGGTTAATACCCATCAAGTGT
G
>ZSR.F_123:D00780:73:HLVCNBCXX:1:1105:5124:6957 2:N:0:ATCTCG
GGAATATTGCACAATGGGCGCAAGCCTGATGCAGCCATGCCGCGTGTGTGAAGAAGGCCT
TCGGGTTGTAAAGCACTTTCAGTCGTGAGGAAGGGTTAGTAGTTAATACCTGCTAGCTTT
GACGTTAGCGACAGAAGAA
>ZSR.F_124:D00780:73:HLVCNBCXX:1:1105:12957:6795 2:N:0:ATCTCG
GGAATATTGCACAATGGGGGAAACCCTGATGCAGCAACGCCGCGTGGAGGATGACACATT
TCGGTGCGTAAACTCCTTTTATATAGGAAGATAATGACGGTACTATATGAATAAGCGCCG
GCT
>ZSR.F_125:D00780:73:HLVCNBCXX:1:1105:13573:6765 2:N:0:ATCTCG
GGAATATTGCACAATGGGCGCAAGCCTGATGCAGCCATGCCGCGTGTGTGAAGAAGGCCT
TCGGGTTGTAAAGCACTTTCAGTCGTGAGGAAGGGTTAGTAGTTAATACCTGCTAGCTTT
GACGTT
>ZSR.F_126:D00780:73:HLVCNBCXX:1:1105:13535:6953 2:N:0:ATCTCG
GGAATATTGCACAATGGGCGCAAGCCTGATGCAGCCATGCCGCGTGTGTGAAGAAGGCCT
TCGGGTTGTAAAGCACTTTCAGTCGTGAGGAAGGGTTAGTAGTTAATACCTGCTAGCTTT
GACGTTAGCGACAGAAGA
>ZSR.F_127:D00780:73:HLVCNBCXX:1:1105:15048:6959 2:N:0:ATCTCG
GGAATATTGCACAATGGGCGCAAGCCTGATGCAGCCATGCCGCGTGTGTGAAGAAGGCCT
TCGGGTTGTAAAGCACTTTCAGTCGTGAGGAAGGGTTAGTAGTTAATACCTGCTAGCTTT
GACGTT
>ZSR.F_128:D00780:73:HLVCNBCXX:1:1105:17572:6882 2:N:0:ATCTCG
GGAATATTGCGCAATGGAGGAAACTCTGACGCAGCCATGCCGCGTGAGTGAAGAAGGCCT
TAGGGTTGTAAAGCTCTTTCAGACGCGATGATGATGACAGTA
>ZSR.F_129:D00780:73:HLVCNBCXX:1:1105:2445:7007 2:N:0:ATCTCG
GGAATATTGGACAATGGGCGAAAGCCTGATCCAGCAATGCCATGTGTGTGAAGAAGGCTC
TAGGGTTGTAAAGCACTTTAGTTGGGGAGGAAAGCTTATGAGTTAATAGCTCATGAGAAG
GACGTTACCCAAAGAATAAGGACC
>ZSR.F_130:D00780:73:HLVCNBCXX:1:1105:6661:7075 2:N:0:ATCTCG
GGAATATTGCACAATGGGCGCAAGCCTGATGCAGCCATGCCGCGTGTGTGAAGAAGGCCT
TCGGGTTGTAAAGCACTTTCAGTCGTGAGGAAGGGTTAGTAGTTAATACCTGCTAGCTTT
GACGTTAGCGACAGAAG
>ZSR.F_131:D00780:73:HLVCNBCXX:1:1105:7211:7017 2:N:0:ATCTCG
GGAATATTGCACAATGGGCGCAAGCCTGATGCAGCCATGCCGCGTGTGTGAAGAAGGCTC
TAGGGTTGTAAAGCACTTTCAGCAGTGAGGAAAGCTTGTTGGTTAATACCCATCAAGTGT
GACGTTAACTGCAGAAGAAGCAC
>ZSR.F_132:D00780:73:HLVCNBCXX:1:1105:12132:7129 2:N:0:ATCTCG
GGAATATTGCACAATGGGCGCAAGCCTGATGCAGCCATGCCGCGTGTGTGAAGAAGGCTC
TAGGGTTGTAAAGCACTTTCAGCAGTGAGGAAAGGTTAGTAGTTAATACCTGCTAGCTGT
GACGTTAACTGCAG
>ZSR.F_133:D00780:73:HLVCNBCXX:1:1105:17902:7142 2:N:0:ATCTCG
GGAATATTGCACAATGGGCGCAAGCCTGATGCAGCCATGCCGCGTGTGTGAAGAAGGCCT
TCGGGTTGTAAAGCACTTTCAGTCGTGAGGAAGGGTTAGTAGTTAATACCTGCTAGCTTT
G
>ZSR.F_134:D00780:73:HLVCNBCXX:1:1105:1990:7285 2:N:0:ATCTCG
GGAATATTGCACAATGGGCGCAAGCCTGATGCAGCCATGCCGCGTGTGTGAAGAAGGCCT
TCGGGTTGTAAAGCACTTTCAGTCGTGAGGAAGGGTTAGTAGTTAATACCTGCTAGCTTT
GACGTTAGCGACAGAAGA
>ZSR.F_135:D00780:73:HLVCNBCXX:1:1105:3634:7472 2:N:0:ATCTCG
GGAATATTGCACAATGGGCGCAAGCCTGATGCAGCCATGCCGCGTGTGTGAAGAAGGCTC
TAGGGTTGTAAAGCACTTTCAGCAGTGAGGAAAGGTTAGTAGTTAATACCTGCTAGCTGT
GACGTTAA
>ZSR.F_136:D00780:73:HLVCNBCXX:1:1105:6828:7399 2:N:0:ATCTCG
GGAATATTGGACAATGGGCGAAAGCCTGATCCAGCAATGCCATGTGTGTGAAGAAGGCTC
TAGGGTTGTAAAGCACTTTAGTTGGGGAGGAAAGCTTATGAGTTAATAGCTCATGAGAAG
GACGTT
>ZSR.F_137:D00780:73:HLVCNBCXX:1:1105:10946:7254 2:N:0:ATCTCG
GGAATATTGCACAATGGGCGCAAGCCTGATGCAGCCATGCCGCGTGTGTGAAGAAGGCCT
TCGGGTTGTAAAGCACTTTCAGTCGTGAGGAAGGGTTAGTAGTTAATACCTGCTAGCTTT
GACGTT
>ZSR.F_138:D00780:73:HLVCNBCXX:1:1105:10868:7469 2:N:0:ATCTCG
GGAATATTGGACAATGGGCGAAAGCCTGATCCAGCAATACCGCGTGAATGATGAAGGCCC
TAGGGTTGTAAAGTTCTTTTAATAGGGAAGATAATGACGGTACC
>ZSR.F_139:D00780:73:HLVCNBCXX:1:1105:14667:7520 2:N:0:ATCTCG
GGAATATTGGACAATGGGCGAAAGCCTGATCCAGCAATGCCATGTGTGTGAAGAAGGCTC
TAGGGTTGTAAAGCACTTTAGTTGGGGAGGAAAGCTTATGAGTTAATAGCTCATGAGAA
>ZSR.F_140:D00780:73:HLVCNBCXX:1:1105:17332:7665 2:N:0:ATCTCG
GGAATATTGCACAATGGGCGCAAGCCTGATGCAGCCATGCCGCGTGTGTGAAGAAGGCCT
TCGGGTTGTAAAGCACTTTCAGTCGTGAGGAAGGGTTAGTAGTTAATACCTGCTAGCTTT
GACGTTAGC
>ZSR.F_141:D00780:73:HLVCNBCXX:1:1105:5651:7991 2:N:0:ATCTCG
GGAATATTGCACAATGGGGGGAACCCTGATGCAGCCATGCCGCGTGTGTGAAGAAGGCCT
TCGGGTTGTAAAGCACTTTCAGTGGGGAGGAAAGGGTGATGCTTAATACGTATC
>ZSR.F_142:D00780:73:HLVCNBCXX:1:1105:7351:7866 2:N:0:ATCTCG
GGAATATTGCACAATGGGCGCAAGCCTGATGCAGCCATGCCGCGTGTGTGAAGAAGGCCT
TCGGGTTGTAAAGCACTTTCAGTCGTGAGGAAGGGTTAGTAGTTAATACCTGCTAGCTTT
GACGTTAG
>ZSR.F_143:D00780:73:HLVCNBCXX:1:1105:8184:7847 2:N:0:ATCTCG
GGAATATTGCACAATGGGCGCAAGCCTGATGCAGCCATGCCGCGTGTGTGAAGAAGGCCT
TCGGGTTGTAAAGCACTTTCAGTCGTGAGGAAGGGTTAGTAGTTAATACCTGCTAGCTTT
GACGTTAGCGACAGAAGA
>ZSR.F_144:D00780:73:HLVCNBCXX:1:1105:12821:7946 2:N:0:ATCTCG
GGAATATTGGACAATGGGCGAAAGCCTGATCCAGCAATACCGCGTGAATGATGAAGGCCT
TAGGGTTGTAAAGTTCTTTTAATAGGGAAGATAATGACGGTACCTATAGAAAAAG
>ZSR.F_145:D00780:73:HLVCNBCXX:1:1105:16800:7862 2:N:0:ATCTCG
GGAATATTGGACAATGGGCGCAAGCCTGATCCAGCAATACCATGTGAATGATGAAGGCCC
TAGGGTTGTAAAGTTCTTTTAGTAGGGAAGATAATGACGGTACCTACAGAAAAAGCACCG
GCTAAC
>ZSR.F_146:D00780:73:HLVCNBCXX:1:1105:18637:7995 2:N:0:ATCTCG
GACGCCGTCGGTACGGTCGTGCATGACGGAAGCGACGGTCGGGTAGGGATCGACGATCAC
CATCATGTCGAGCTTGCTCATGGCCTTCTTCATTTCCGGGCCGCGCGTCTGGGAGTTGAC
CGCATGTC
>ZSR.F_147:D00780:73:HLVCNBCXX:1:1105:9251:8061 2:N:0:ATCTCG
GGAATATTGCACAATGGGCGCAAGCCTGATGCAGCCATGCCGCGTGTGTGAAGAAGGCTC
TAGGGTTGTAAAGCACTTTCAGCAGTGAGGAAAGCTTGTTGGTTAATAGCCATCAAGTGT
GACGTT
>ZSR.F_148:D00780:73:HLVCNBCXX:1:1105:14168:8157 2:N:0:ATCTCG
GGAATATTGCACAATGGGCGCAAGCCTGATGCAGCCATGCCGCGTGTGTGAAGAAGGCCT
TCGGGTTGTAAAGCACTTTCAGTCGTGAGGAAGGGTTAGTAGTTAATACCTGCT
>ZSR.F_149:D00780:73:HLVCNBCXX:1:1105:14589:8127 2:N:0:ATCTCG
GGAATTTTGGACAATGGGGGAAACCCTGATCCAGCCATCCCGCGTGAGTGAAGAAGGCCT
TCGGGTTGTAAAGCTCTTTCGAAAGTGAAGAAAACTTATTTCGTAATATGTTATAAGTAT
GACGGT
>ZSR.F_150:D00780:73:HLVCNBCXX:1:1105:20867:8013 2:N:0:ATCTCG
GGAATATTGCACAATGGGCGCAAGCCTGATGCAGCCATGCCGCGTGTGTGAAGAAGGCCT
TCGGGTTGTAAAGCACTTTCAGTCGTGAGGAAGGGTTAGTAGTTAATACCTGCTAGCTTT
G
>ZSR.F_151:D00780:73:HLVCNBCXX:1:1105:2118:8401 2:N:0:ATCTCG
GGAATATTGCGCAATGGGGGCAACCCTGACGCAGCCATGCCGCGTGTGTGAAGAAGGCCC
TAGGGTTGTAAAGCACTTTCAATTGGGAAGAAAAGCTGCTGGTTAATAACCAGTAGCCCT
GACATTAC
>ZSR.F_152:D00780:73:HLVCNBCXX:1:1105:2986:8275 2:N:0:ATCTCG
GGAATATTGCACAATGGGCGCAAGCCTGATGCAGCCATGCCGCGTGTGTGAAGAAGGCTC
TAGGGTTGTAAAGCACTTTCAGCAGTGAGGAAAGCTTGTTGGTTAATACCCATCAAGTGT
GACGTTAACTGCAGAAGA
>ZSR.F_153:D00780:73:HLVCNBCXX:1:1105:9631:8282 2:N:0:ATCTCG
GGAATATTGGTCAATGGAGGCAACTCTGAACCAGCCATGCCGCGTGAAGGAAGACGGTTC
TATGGATTGTAAACTTCTTTTATATACGAAGAACTACGGGTACGT
>ZSR.F_154:D00780:73:HLVCNBCXX:1:1105:16240:8493 2:N:0:ATCTCG
GGAATATTGCACAATGGGCGCAAGCCTGATGCAGCCATGCCGCGTGTGTGAAGAAGGCTC
TAGGGTTGTAAAGCACTTTCAGCAGTGAGGAAAGCTTGTTGGTTAATACCCATCAAGTGT
GACGTT
>ZSR.F_155:D00780:73:HLVCNBCXX:1:1105:1825:8589 2:N:0:ATCTCG
GGAATATTGGTCAATGGAGGCAACTCTGAACCAGCCATGCCGCGTGAAGGAAGACGGTTC
TATGGATTGTAAACTTCTTTTATATACGAAGAACTATGTGTACGTGTACACAT
>ZSR.F_156:D00780:73:HLVCNBCXX:1:1105:3529:8595 2:N:0:ATCTCG
GGAATATTGGACAATGGGCGAAAGCCTGATCCAGCAATGCCATGTGTGTGAAGAAGGCTC
TAGGGTTGTAAAGCACTTTAGTTGGGGAGGAAAGCTTATGAGTTAATAGCTCATGAGAAG
GACGTTACCCAAAGAATAA
>ZSR.F_157:D00780:73:HLVCNBCXX:1:1105:5747:8710 2:N:0:ATCTCG
GGAATATTGCACAATGGGGGAAACCCTGATGCAGCCATGCCGCGTGTGTGAAGAAGGCCT
TCGGGTTGTAAAGCACTTTCAGTGGGGAGGAAAGGGTGATGCTTAATACGTATCATCTGT
GACGTTAC
>ZSR.F_158:D00780:73:HLVCNBCXX:1:1105:7855:8533 2:N:0:ATCTCG
GGAATATTGCACAATGGGCGCAAGCCTGATGCAGCCATGCCGCGTGTGTGAAGAAGGCTC
TAGGGTTGTAAAGCACTTTCAGCAGTGAGGAAAGCTTGTTGGTTAATAGCCATCAAGTGT
GACGT
>ZSR.F_159:D00780:73:HLVCNBCXX:1:1105:9989:8559 2:N:0:ATCTCG
GGAATATTGCACAATGGAGGAAACTCTGATGCAGCCATGCCGCGTGTGTGAAGAAGGCTC
TAGGGTTGTAAAGCACTTTCAATAGTGAGGAAAAGTTAGTAGTTAATACCTGCTAGCCCT
GACGTT
>ZSR.F_160:D00780:73:HLVCNBCXX:1:1105:14629:8715 2:N:0:ATCTCG
GGAATATTGCACAATGGGCGCAAGCCTGATGCAGCCATGCCGCGTGTGTGAAGAAGGCCT
TCGGGTTGTAAAGCACTTTCAGTCGTGAGGAAGGGTTAGTAGTTAATACCTGCTAGCTTT
GACGTTAGCGACAGA
>ZSR.F_161:D00780:73:HLVCNBCXX:1:1105:16671:8514 2:N:0:ATCTCG
GGAATATTGCACAATGGGCGCAAGCCTGATGCAGCCATGCCGCGTGTGTGAAGAAGGCCT
TCGGGTTGTAAAGCACTTTCAGTCGTGAGGAAGGGTTAGTAGTTAATACCTGCTAGCTTT
GACGTTAGC
>ZSR.F_162:D00780:73:HLVCNBCXX:1:1105:19621:8533 2:N:0:ATCTCG
GGAATCTTAGACAATGGGCGCAAGCCTGATCTAGCCATGCCGCGTGAGCGATGAAGGCCT
TAGGGTCGTAAAACTCTTTCGCCAGGGATGATAATGACAGTACCTGGTAAAGAAACCCCG
GCTAAC
>ZSR.F_163:D00780:73:HLVCNBCXX:1:1105:1488:8851 2:N:0:ATCTCG
GGAATATTGCACAATGGGCGCAAGCCTGATGCAGCCATGCCGCGTGTGTGAAGAAGGCTC
TAGGGTTGTAAAGCACTTTCAGCAGTGAGGAAAGCTTGTTGGTTAATACCCATCAAGTGT
GACGTTAACTGCAGAA
>ZSR.F_164:D00780:73:HLVCNBCXX:1:1105:3000:8846 2:N:0:ATCTCG
GGAATATTGCACAATGGGCGAAAGCCTGATGCAGCCATGCCGCGTGTGTGAAGAAGGCTC
TAGGGTTGTAAAGCACTTTCAGAAGGGAGGAAAGGTTGTAAGTTAATACCTTGCAACTGT
GACGTTACCTTCAGAAG
>ZSR.F_165:D00780:73:HLVCNBCXX:1:1105:14760:8922 2:N:0:ATCTCG
GGAATATTGCACAATGGGCGCAAGCCTGATGCAGCCATGCCGCGTGTGTGAAGAAGGCTC
TAGGGTTGTAAAGCACTTTCAGCAGTGAGGAAAGCTTGTTGGTTAATAGCCATCAAGTGT
GACGTT
>ZSR.F_166:D00780:73:HLVCNBCXX:1:1105:17032:8903 2:N:0:ATCTCG
GGAATATTGCACAATGGGCGCAAGCCTGATGCAGCCATGCCGCGTGTGTGAAGAAGGCCT
TCGGGTTGTAAAGCACTTTCAGTCGTGAGGAAGGGTTAGTAGTTAATACCTGCTAGCTTT
GACGTT
>ZSR.F_167:D00780:73:HLVCNBCXX:1:1105:17339:8758 2:N:0:ATCTCG
GGAATATTGCACAATGGGGGAAACCCTGATGCAGCCATGCCGCGTGTGTGAAGAAGGCCC
TAGGGTTGTAAAGCACTTTCAGTCGTGAGGAAAGGGTGTAAGTTAATACCTTGCATCTGT
G
>ZSR.F_168:D00780:73:HLVCNBCXX:1:1105:17844:8942 2:N:0:ATCTCG
GGAATATTGCACAATGGGCGCAAGCCTGATGCAGCCATGCCGCGTGTGTGAAGAAGGCCT
TCGGGTTGTAAAGCACTTTCAGTCGTGAGGAAGGGTTAGTAGTTAATACCTGCTAGCTTT
GACGTTAGCGACAGAA
>ZSR.F_169:D00780:73:HLVCNBCXX:1:1105:19020:8862 2:N:0:ATCTCG
GGAATATTGCACAATGGGCGCAAGCCTGATGCAGCCATGCCGCGTGTGTGAAGAAGGCCT
TCGGGTTGTAAAGCACTTTCAGTCGTGAGGAAGGGTTAGTAGTTAATACCTGCTAGCTTT
GACGTT
>ZSR.F_170:D00780:73:HLVCNBCXX:1:1105:2768:9012 2:N:0:ATCTCG
GGAATATTGGACAATGGGCGAAAGCCTGATCCAGCAATGCCATGTGTGTGAAGAAGGCTC
TAGGGTTGTAAAGCACTTTAGTTGGGGAGGAAAGCTTATGAGTTAATAGCTCATGAGAAG
GACGTTACCCAAAGAATAAGGAC
>ZSR.F_171:D00780:73:HLVCNBCXX:1:1105:14574:9052 2:N:0:ATCTCG
GGAATATTGCACAATGGGCGCAAGCCTGATGCAGCCATGCCGCGTGTGTGAAGAAGGCTC
TAGGGTTGTAAAGCACTTTCAGCAGTGAGGAAAGCTTGTTGGTTAATACCCATCAAGTGT
GACGTTAAC
>ZSR.F_172:D00780:73:HLVCNBCXX:1:1105:15648:9208 2:N:0:ATCTCG
GGAATATTGCACAATGGGCGCAAGCCTGATGCAGCCATGCCGCGTGTGTGAAGAAGGCCT
TCGGGTTGTAAAGCACTTTCAGTCGTGAGGAAGGGTTAGTAGTTAATACCTGCTAGCTTT
GACGTTAG
>ZSR.F_173:D00780:73:HLVCNBCXX:1:1105:18173:9242 2:N:0:ATCTCG
GGAATATTGCACAATGGGGGGAACCCTGATGCAGCCATGCCGCGTGTGTGAAGAAGGCCT
TCGGGTGTAAAGCACTTTCAGTGGGGAGGAAAGGGTGATGCTTAATACGTATCATCTGTG
A
>ZSR.F_174:D00780:73:HLVCNBCXX:1:1105:19627:9215 2:N:0:ATCTCG
GGAATATTGCACAATGGGCGCAAGCCTGATGCAGCCATGCCGCGTGTATGAAGAAGGCCT
TCGGGTTGTAAAGTACTTTCAGCAGTGAGGAAGGTGGTAGTGTTAATAGCACTATCATTT
GACGTT
>ZSR.F_175:D00780:73:HLVCNBCXX:1:1105:4399:9462 2:N:0:ATCTCG
GGAATATTGCACAATGGGCGCAAGCCTGATGCAGCCATGCCGCGTGTGTGAAGAAGGCCT
TCGGGTTGTAAAGCACTTTCAGTCGTGAGGAAGGGTTAGTAGTTAATACCTGCTAGCTTT
GACGTTAGCGACAGAAGAA
>ZSR.F_176:D00780:73:HLVCNBCXX:1:1105:6311:9414 2:N:0:ATCTCG
GGAGTATTGCACAATGGGCGCAAGCCTGATGCAGCCATGCCGCGTGTGTGAAGAAGGCCT
TCGGGTTGTAAAGCACTTTCAGCAGTGAGGAAGGTGGTGAGTTTAATACGCT
>ZSR.F_177:D00780:73:HLVCNBCXX:1:1105:10608:9460 2:N:0:ATCTCG
GGAATATTGCACAATGGGCGCAAGCCTGATGCAGCCATGCCGCGTGTGTGAAGAAGGCCT
TCGGGTTGTAAAGCACTTTCAGTCGTGAGGAAGGGTTAGTAGTTAATACCTGCTAGCTTT
GACGTTAG
>ZSR.F_178:D00780:73:HLVCNBCXX:1:1105:15000:9298 2:N:0:ATCTCG
GGAATATTGGTCAATGGGCGAAAGCCTGAACCAGCCATGCCGCGTGCAGGATGACGGCCT
TCTGGGTTGTAAACTGCTTTTATATGGGAAGAAAAAGGTCTTGCGAGACAAATTGCCGG
>ZSR.F_179:D00780:73:HLVCNBCXX:1:1105:16963:9353 2:N:0:ATCTCG
GGAATATTGCACAATGGGGGGAACCCTGATGCAGCCATGCCGCGTGTGTGAAGAAGGCCT
TCGGGTTGTAAAGCACTTTCAGTGGGGAGGAAAGGGTGATGCTTAATACGTATCATCTGT
G
>ZSR.F_180:D00780:73:HLVCNBCXX:1:1105:17410:9284 2:N:0:ATCTCG
GGAATATTGCACAATGGGCGCAAGCCTGATGCAGCCATGCCGCGTGTGTGAAGAAGGCTC
TAGGGTTGTAAAGCACTTTCAGCAGTGAGGAAAGGTTAGTAGTTAATACCTGCTAGCTGT
GACGTT
>ZSR.F_181:D00780:73:HLVCNBCXX:1:1105:17261:9391 2:N:0:ATCTCG
AGAATCTTCCGCAATGCGCGAAAGCGTGACGGAGCAATGCCGCGTGAAGGATGAAGGCTT
TCGGGTCGTAAACTTCTGTCAGGGGGGAAAAACCTTGATGGT
>ZSR.F_182:D00780:73:HLVCNBCXX:1:1105:18055:9324 2:N:0:ATCTCG
GGAATATTGCACAATGGGCGCAAGCCTGATGCAGCCATGCCGCGTGTGTGAAGAAGGCCT
TCGGGTTGTAAAGCACTTTCAGTCGTGAGGAAGGGTTAGTAGTTAATACCTGCTAGCTTT
GACGTTGGCAACA
>ZSR.F_183:D00780:73:HLVCNBCXX:1:1105:18659:9377 2:N:0:ATCTCG
GGAATATTGCACAATGGGCGCAAGCCTGATGCAGCCATGCCGCGTGTGTGAAGAAGGCCT
TCGGGTTGTAAAGCACTTTCAGTCGTGAGGAAGGGTTAGTAGTTAATACCTGCTAGCTTT
G
>ZSR.F_184:D00780:73:HLVCNBCXX:1:1105:13928:9698 2:N:0:ATCTCG
GGAATATTGGACAATGGGCGCAAGCCTGATCCAGCCATGCCGCGTGTGTGAAGAAGGCTT
TCGGGTTGTAAAGCACTTTCAGTCGGGAGGAAGGCTGCCTAGTTAATACCTAGGTAGATT
GACGTTACCGACAGAAGAAG
>ZSR.F_185:D00780:73:HLVCNBCXX:1:1105:1551:9916 2:N:0:ATCTCG
GGAATATTGCACAATGGGCGCAAGCCTGATGCAGCCATGCCGCGTGTGTGAAGAAGGCTC
TAGGGTTGTAAAGCACTTTCAGCAGTGAGGAAAGCTTGTTGGTTAATACCCATCAAGTGT
GACGTTAACTGCAGAAGAA
>ZSR.F_186:D00780:73:HLVCNBCXX:1:1105:3888:9769 2:N:0:ATCTCG
GGAATATTGCACAATGGGCGCAAGCCTGATGCAGCCATGCCGCGTGTATGAAGAAGGCCT
TCGGGTTGTAAAGTACTTTCAGCAGTGAGGAAGGGATGTACGTTAATAGCGTGCATTTTT
GACGTTAGCTGCAGAAGAAGCACCGGCT
>ZSR.F_187:D00780:73:HLVCNBCXX:1:1105:8418:9991 2:N:0:ATCTCG
GGAATATTGGACAATGGGCGAAAGCCTGATCCAGCAATACCGCGTGAATGATGAAGGCCC
TAGGGTTGTAAAGTTCTTTTAATAGGGAAGATAATGACGGTACCTATAGAAAAAGCCCCG
GCTAACGCCGT
>ZSR.F_188:D00780:73:HLVCNBCXX:1:1105:10666:9924 2:N:0:ATCTCG
GGAATATTGGACAATGGGCGAAAGCCTGATCCAGCAATGCCATGTGTGTGAAGAAGGCTC
TAGGGTTGTAAAGCACTTTAGTTGGGGAGGAAAGCTTATGAGTTAATAGCTCATGAGAAG
GACGTTAC
>ZSR.F_189:D00780:73:HLVCNBCXX:1:1105:14429:9986 2:N:0:ATCTCG
GGAATATTGCACAATGGGCGCAAGCCTGATGCAGCCATGCCGCGTGTGTGAAGAAGGCCT
TCGGGTTGTAAAGCACTTTCAGTCGTGAGGAAGGGTTAGTAGTTAATACCTGCT
>ZSR.F_190:D00780:73:HLVCNBCXX:1:1105:14931:9962 2:N:0:ATCTCG
GGAATATTGGACAATGGGCGCAAGCCTGATCCAGCCATGCCGCGTGTGTGAAGAAGGCTT
TCGGGTTGTAAAGCACTTTCAGTCGGGAGGAAGGCTGCCTAGTTAATACCTAGGTAGATT
GACGTTACCG
>ZSR.F_191:D00780:73:HLVCNBCXX:1:1105:15812:9929 2:N:0:ATCTCG
GGAATATTGCACAATGGGCGCAAGCCTGATGCAGCCATGCCGCGTGTGTGAAGAAGGCTC
TAGGGTTGTAAAGCACTTTCAGCAGTGAGGAAAGCTTGTTGGTTAATACCC
>ZSR.F_192:D00780:73:HLVCNBCXX:1:1105:19636:9935 2:N:0:ATCTCG
GGAATATTGCACAATGGGCGAAAGCCTGATGCAGCCATGCCGCGTGTGTGAAGAAGGCTC
TAGGGTTGTAAAGCACTTTCAGTAGGGAGGAAAGGTTGAAGGTTAATACCCT
>ZSR.F_193:D00780:73:HLVCNBCXX:1:1105:6954:10111 2:N:0:ATCTCG
GGAATATTGCACAATGGGCGCAAGCCTGATGCAGCCATGCCGCGTGTGTGAAGAAGGCCT
TCGGGTTGTAAAGCACTTTCAGTCGTGAGGAAGGGTTAGTAGTTAATACCTGCTAGCTTT
GACGTT
>ZSR.F_194:D00780:73:HLVCNBCXX:1:1105:9419:10140 2:N:0:ATCTCG
GGAATATTGGACAATGGGCGAAAGCCTGATCCAGCAATGCCATGTGTGTGAAGAAGGCTC
TAGGGTTGTAAAGCACTTTAGTTGGGGAGGAAAGCTTATGAGTTAATAGCTCATGAGAAG
GACGTT
>ZSR.F_195:D00780:73:HLVCNBCXX:1:1105:15981:10117 2:N:0:ATCTCG
GGAATATTGGACAATGGGCGAAAGCCTGATCCAGCAATACCGCGTGAATGATGAAGGCCC
TAGGGTTGTAAAGTTCTTTTAATAGGGAAGATAATGACGGTACCTATAGAAAAAGCCCCG
GCTAACTCCGTGCCAG
>ZSR.F_196:D00780:73:HLVCNBCXX:1:1105:18039:10054 2:N:0:ATCTCG
GGAATATTGCACAATGGGCGCAAGCCTGATGCAGCCATGCCGCGTGTGTGAAGAAGGCCT
TCGGGTTGTAAAGCACTTTCAGTCGTGAGGAAGGGTTAGTAGTTAATACCTGCTAGCTTT
G
>ZSR.F_197:D00780:73:HLVCNBCXX:1:1105:3311:10475 2:N:0:ATCTCG
GGAATTTTCCGCAATGGGCGAAAGCCTGACGGAGCAACGCCGCGTGAGGGATGAAGGCCT
CTGGGCTGTAAACCTCTTTTCTCAAGGAAGAAGATCTGACGGTACTTGAGGAATAAGCCA
CGGCTAATTCCGTGCCA
>ZSR.F_198:D00780:73:HLVCNBCXX:1:1105:3980:10358 2:N:0:ATCTCG
GGAATATTGGACAATGGGCGAAAGCCTGATCCAGCAATGCCATGTGTGTGAAGAAGGCTC
TAGGGTTGTAAAGCACTTTAGTTGGGGAGGAAAGCTTATGAGTTAATAGCTCATGAGAAG
GACGTTACCCAAAGAATAAGGA
>ZSR.F_199:D00780:73:HLVCNBCXX:1:1105:8743:10496 2:N:0:ATCTCG
GGAATATTGCACAATGGGCGCAAGCCTGATGCAGCCATGCCGCGTGTGTGAAGAAGGCTC
TAGGGTTGTAAAGCACTTTCAGCAGTGAGGAAAGCTTGTTGGTTAATAGCCATCAAGTGT
G
>ZSR.F_200:D00780:73:HLVCNBCXX:1:1105:16120:10474 2:N:0:ATCTCG
GGAATATTGGACAATGGGCGAAAGCCTGATCCAGCAATGCCATGTGTGTGAAGAAGGCTC
TAGGGTTGTAAAGCACTTTAGTTGGGGAGGAAAGCTTATGAGTTAATAGCTCATGAGAAG
GACGTTACCCAAA
>ZSR.F_201:D00780:73:HLVCNBCXX:1:1105:18431:10380 2:N:0:ATCTCG
GGAATTTTGGACAATGGGGGAAACCCTGATCCAGCCATCCCGCGTGAGTGAAGAAGGCCT
TCGGGTTGTAAAGCTCTTTCGAAAGTGAAGAAAACTTATTTCGTAATATGTTATAAGTAT
G
>ZSR.F_202:D00780:73:HLVCNBCXX:1:1105:19066:10305 2:N:0:ATCTCG
GGAATATTGGACAATGGGCGAAAGCCTGATCCAGCAATGCCATGTGTGTGAAGAAGGCTC
TAGGGTTGTAAAGCACTTTAGTTGGGGAGGAAAGCTTATGAGTTAATAGCTCATGAGAAG
GACGTTACCCAAAGAAT
>ZSR.F_203:D00780:73:HLVCNBCXX:1:1105:4434:10563 2:N:0:ATCTCG
GGAATATTGCGCAATGGGGGAAACCCTGACGCAGCAACGCCGCGTGAGTGAGGAAGGCCC
TCGGGTCGTAAAGCTCTGTCAGATGGGAAGAACGGTTATTGGTCTAATAGGCCTTTGATT
TGACGGTACCATCAAAGGAAGCA
>ZSR.F_204:D00780:73:HLVCNBCXX:1:1105:14760:10709 2:N:0:ATCTCG
GGAATATTGCACAATGGGCGCAAGCCTGATGCAGCCATGCCGCGTGTGTGAAGAAGGCCT
TCGGGTTGTAAAGCACTTTCAGTCGTGAGGAAGGGTTAGTAGTTAATACCTGCTAGCTTT
GACGTTAGCGACA
>ZSR.F_205:D00780:73:HLVCNBCXX:1:1105:16260:10506 2:N:0:ATCTCG
GGAATATTGCACAATGGGCGCAAGCCTGATGCAGCCATGCCGCGTGTGTGAAGAAGGCCT
TCGGGTTGTAAAGCACTTTCAGTCGTGAGGAAGGGTTAGTAGTTAATACCTGCTAGCTTT
GACGTT
>ZSR.F_206:D00780:73:HLVCNBCXX:1:1105:17989:10575 2:N:0:ATCTCG
GGAATATTGCACAATGGGCGCAAGCCTGATGCAGCCATGCCGCGTGTGTGAAGAAGGCCT
TCGGGTTGTAAAGCACTTTCAGTCGTGAGGAAGGGTTAGTAGTTAATACCTGCTAGCTTT
GACGTTAGC
>ZSR.F_207:D00780:73:HLVCNBCXX:1:1105:20416:10567 2:N:0:ATCTCG
GGAATATTGGACAATGGGCGAAAGCCTGATCCAGCAATGCCATGTGTGTGAAGAAGGCTC
TAGGGTTGTAAAGCACTTTAGTTGGGGAGGAAAGCTTATGAGTTAATAGCTCATGAGAAG
G
>ZSR.F_208:D00780:73:HLVCNBCXX:1:1105:2307:10864 2:N:0:ATCTCG
GGAATATTGGTCAATGGAGGCAACTCTGAACCAGCCATGCCGCGTGAAGGAAGACGGTTC
TATGGATTGTAAACTTCTTTTATATACGAAGAACTACGGGTACGTGTACTCGTTTGACG
>ZSR.F_209:D00780:73:HLVCNBCXX:1:1105:3203:10928 2:N:0:ATCTCG
GGAATATTGGTCAATGGAGGCAACTCTGAACCAGCCATGCCGCGTGAAGGAAGACGGTTC
TATGGATTGTAAACTTCTTTTATATACGAAGAACTATGTGTACGTGTACACATTTGACGG
TAGTATACGAATAA
>ZSR.F_210:D00780:73:HLVCNBCXX:1:1105:3724:10888 2:N:0:ATCTCG
GGAATATTGGACAATAGGCGAAAGCCTGATCCAGCGACGTCACGTGAATGATGAAGGCCT
TAGGGTTGTAAAATTCTTTTAGTGGAGAAGATAATGACGGTATCCACAGAAAAAGTCCCG
GCTAACTTCGTGCCAGCAGCCGCGGTA
>ZSR.F_211:D00780:73:HLVCNBCXX:1:1105:3657:10981 2:N:0:ATCTCG
GGAATATTGGACAATGGGCGAAAGCCTGATCCAGCAATGCCATGTGTGTGAAGAAGGCTC
TAGGGTTGTAAAGCACTTTAGTTGGGGAGGAAAGCTTATGAGTTAATAGCTCATGAGAAG
GACGTTACCCAAAGAATAAGGACCGGC
>ZSR.F_212:D00780:73:HLVCNBCXX:1:1105:4301:10781 2:N:0:ATCTCG
GGAATATTGCACAATGGGCGCAAGCCTGATGCAGCCATGCCGCGTGTGTGAAGAAGGCCT
TCGGGTTGTAAAGCACTTTCAGTCGTGAGGAAGGGTTAGTAGTTAATACCTGCT
>ZSR.F_213:D00780:73:HLVCNBCXX:1:1105:6197:10911 2:N:0:ATCTCG
GGAATATTGCACAATGGGCGCAAGCCTGATGCAGCCATGCCGCGTGTGTGAAGAAGGCTC
TAGGGTTGTAAAGCACTTTCAGCAGTGAGGAAAGCTTGTTGGTTAATAGCCATCAAGTGT
G
>ZSR.F_214:D00780:73:HLVCNBCXX:1:1105:12185:10779 2:N:0:ATCTCG
GGAATATTGCACAATGGGCGCAAGCCTGATGCAGCCATGCCGCGTGTGTGAAGAAGGCCT
TCGGGTTGTAAAGCACTTTCAGTCGTGAGGAAGGGTTAGTAGTTAATACCTGCTAGCTTT
GACGTTAGCGACAGAA
>ZSR.F_215:D00780:73:HLVCNBCXX:1:1105:16863:10978 2:N:0:ATCTCG
GGAATATTGGACAATGGGCGAAAGCCTGATCCAGCAATGCCATGTGTGTGAAGAAGGCTC
TAGGGTTGTAAAGCACTTTAGTTGGGGAGGAAAGCTTATGAGTTAATAGCTCATGAGAAG
G
>ZSR.F_216:D00780:73:HLVCNBCXX:1:1105:17800:10860 2:N:0:ATCTCG
GGAATATTGCACAATGGGCGCAAGCCTGATGCAGCCATGCCGCGTGTGTGAAGAAGGCCT
TCGGGTTGTAAAGCACTTTCAGTCGTGAGGAAGGGTTAGTAGTTAATACCTGCTAGCTTT
GACGTT
>ZSR.F_217:D00780:73:HLVCNBCXX:1:1105:3252:11129 2:N:0:ATCTCG
GGAATATTGCACAATGGAGGAAACTCTGATGCAGCAACGCCGCGTGGAGGATGACACTTT
TCGGAGCGTAAACTCCTTTTATATAGGAAGATAATGACGGTACTATATGAATAAGCACCG
GCT
>ZSR.F_218:D00780:73:HLVCNBCXX:1:1105:4358:11046 2:N:0:ATCTCG
GGAATATTGCACAATGGGCGCAAGCCTGATGCAGCCATGCCGCGTGTGTGAAGAAGGCCT
TCGGGTTGTAAAGCACTTTCAGTCGTGAGGAAGGGTTAGTAGTTAATACCTGCTAGCTTT
GACGTT
>ZSR.F_219:D00780:73:HLVCNBCXX:1:1105:6199:11027 2:N:0:ATCTCG
GGAATATTGGACAATGGTCGCAAGACTGATCCAGCCATGCCGCGTGCAGGATGACTGCCC
TATGGGTTGTAAACTGCTTTTGTACGAGAAGAACACCCTCTTCGTGAAGAGGACTGACGG
TATCG
>ZSR.F_220:D00780:73:HLVCNBCXX:1:1105:7859:11189 2:N:0:ATCTCG
GGAATATTGCACAATGGGCGCAAGCCTGATGCAGCCATGCCGCGTGTGTGAAGAAGGCCT
TCGGGTTGTAAAGCACTTTCAGTCGTGAGGAAGGGTTAGTAGTTAATACCTGCTAGCTTT
GACGTT
>ZSR.F_221:D00780:73:HLVCNBCXX:1:1105:13772:11219 2:N:0:ATCTCG
GGAATATTGGACAATGGGCGAAAGCCTGATCCAGCAATACCGCGTGAATGATGAAGGCCC
TAGGGTTGTAAAGTTCTTTTAATAGGGAAGATAATGACGGTACCTATAGAAAAAGCCCCG
GCTAACTCCGTGCCAGC
>ZSR.F_222:D00780:73:HLVCNBCXX:1:1105:18616:11109 2:N:0:ATCTCG
GGAATATTGCACAATGGGCGCAAGCCTGATGCAGCCATGCCGCGTGTGTGAAGAAGGCTC
TAGGGTTGTAAAGCACTTTCAGCAGTGAGGAAAGCTTGTTGGTTAATAGCCATCAAGTGT
GACGTT
>ZSR.F_223:D00780:73:HLVCNBCXX:1:1105:3336:11283 2:N:0:ATCTCG
GGAATCTTGGACAATGGGCGCAAGCCTGATCCAGCCATGCCGCGTGAGTGACGAAGGCCC
TAGGGTCGTAAAGCTCTTTCGCCAGGGATGATAATGACAGTACCTGGTAAAGAA
>ZSR.F_224:D00780:73:HLVCNBCXX:1:1105:3559:11434 2:N:0:ATCTCG
GGAATATTGCACAATGGGCGCAAGCCTGATGCAGCCATGCCGCGTGTGTGAAGAAGGCCT
TCGGGTTGTAAAGCACTTTCAGTCGTGAGGAAGGGTTAGTAGTTAATACCTGCTAGCTTT
GACGTTAGCGACAGAAGAAGCACC
>ZSR.F_225:D00780:73:HLVCNBCXX:1:1105:7702:11360 2:N:0:ATCTCG
GGAATATTGCACAATGGGCGCAAGCCTGATGCAGCCATGCCGCGTGTGTGAAGAAGGCTC
TAGGGTTGTAAAGCACTTTCAGCAGTGAGGAAAGCTTGTTGGTTAATACCCATCAAGTGT
G
>ZSR.F_226:D00780:73:HLVCNBCXX:1:1105:14294:11378 2:N:0:ATCTCG
GGAATATTGGTCAATGGACGAGAGTCTGAACCAGCCATGCCGCGTGCAGGAAGACGGCCT
TCTGGGTTGTAAACTGCTTTTATATAGGAACAAAGAGGTCATGCGTGACAAGTTGAGTGT
ACTATATGAATAA
>ZSR.F_227:D00780:73:HLVCNBCXX:1:1105:15402:11310 2:N:0:ATCTCG
GGAATATTGCACAATGGGCGCAAGCCTGATGCAGCCATGCCGCGTGTGTGAAGAAGGCCT
TCGGGTTGTAAAGCACTTTCAGTCGTGAGGAAGGGTTAGTAGTTAATACCTGCT
>ZSR.F_228:D00780:73:HLVCNBCXX:1:1105:2882:11744 2:N:0:ATCTCG
GGAATCTTGCGCAATGGGCGAAAGCCTGACGCAGCCACGCCGCGTGCCGGAAGACGGCCC
TATGGGTTGTAAACGGCTTTTGAATGGGAAGAACGAGAAGGTTTCGATCTTCTGTGACGG
TACCATTTGAATAAGCACCGGCTAAATCCG
>ZSR.F_229:D00780:73:HLVCNBCXX:1:1105:6583:11574 2:N:0:ATCTCG
GGAATATTGCACAATGGGGGAAACCCTGATGCAGCCATGCCGCGTGTGTGAAGAAGGCCT
TCGGGTTGTAAAGCACTTTCAGCGAGGAGGAAAGGGTGTAAGTTAATACCTTACATCTGT
GACGTTACT
>ZSR.F_230:D00780:73:HLVCNBCXX:1:1105:8100:11550 2:N:0:ATCTCG
GGAATATTGGACAATGGGCGAAAGCCTGATCCAGCAATGCCATGTGTGTGAAGAAGGCTC
TAGGGTTGTAAAGCACTTTAGTTGGGGAGGAAAGCTTATGAGTTAATAGCTCATGAGAAG
>ZSR.F_231:D00780:73:HLVCNBCXX:1:1105:9254:11593 2:N:0:ATCTCG
GGAATATTGCACAATGGGCGCAAGCCTGATGCAGCCATGCCGCGTGTGTGAAGAAGGCTC
TAGGGTTGTAAAGCACTTTCAGCAGTGAGGAAAGCTTGTTGGTTAATACCCATCAAGTGT
GACGT
>ZSR.F_232:D00780:73:HLVCNBCXX:1:1105:16003:11619 2:N:0:ATCTCG
GGAATATTGCACAATGGGGGAAACCCTGATGCAGCCATGCCGCGTGTGTGAAGAAGGCCT
TCGAGTTGTAAAGCACTTTCAGTCGTGAGGAAGGGTTGTTGGTTAATACCCAACAATTTT
GACGTTAGCGACAGAAGAAGCAC
>ZSR.F_233:D00780:73:HLVCNBCXX:1:1105:20411:11549 2:N:0:ATCTCG
GGAATATTGCACAATGGGCGCAAGCCTGATGCAGCCATGCCGCGTGTGTGAAGAAGGCCT
TCGGGTTGTAAAGCACTTTCAGTCGTGAGGAAGGGTTAGTAGTTAATACCTGCTAGCTTT
GACGTT
>ZSR.F_234:D00780:73:HLVCNBCXX:1:1105:3586:11843 2:N:0:ATCTCG
GGAATATTGGACAATGGGCGCAAGCCTGATCCAGCCATGCCGCGTGTGTGAAGAAGGCTT
TCGGGTTGTAAAGCACTTTCAGTCGGGAGGAAGGCTGCCTAGTTAATACCTAGGTAGATT
GACGTTAC
>ZSR.F_235:D00780:73:HLVCNBCXX:1:1105:6819:11937 2:N:0:ATCTCG
GGAATATTGCACAATGGGCGCAAGCCTGATGCAGCCATGCCGCGTGTGTGAAGAAGGCTC
TAGGGTTGTAAAGCACTTTCAGCAGTGAGGAAAGCTTGTTGGTTAATACCCATCAAGTGT
GACGTT
>ZSR.F_236:D00780:73:HLVCNBCXX:1:1105:7585:11826 2:N:0:ATCTCG
GGAATATTGCACAATGGGCGCAAGCCTGATGCAGCCATGCCGCGTGTGTGAAGAAGGCCT
TCGGGTTGTAAAGCACTTTCAGTCGTGAGGAAGGGTTAGTAGTTAATACCTGCTAGCTTT
G
>ZSR.F_237:D00780:73:HLVCNBCXX:1:1105:7925:11757 2:N:0:ATCTCG
GGAATATTGCACAATGGGCGCAAGCCTGATGCAGCCATGCCGCGTGTGTGAAGAAGGCTC
TAGGGTTGTAAAGCACTTTCAGCAGTGAGGAAAGGTTAGTAGTTAATACCTGCTAGCTGT
GACGTT
>ZSR.F_238:D00780:73:HLVCNBCXX:1:1105:9920:11753 2:N:0:ATCTCG
GGAATATTGCACAATGGGGGAAACCCTGATGCAGCAACGCCGCGTGGAGGATGACACATT
TCGGTGCGTAAACTCCTTTTATATAGGAAGATAATGACGGTACTATATGAATAAGCGCCG
GC
>ZSR.F_239:D00780:73:HLVCNBCXX:1:1105:10400:11865 2:N:0:ATCTCG
GGAATATTGCACAATGGGCGCAAGCCTGATGCAGCCATGCCGCGTGTGTGAAGAAGGCCT
TCGGGTTGTAAAGCACTTTCAGTCGTGAGGAAGGGTTAGTAGTTAATACCTGCTAGCTTT
GACGT
>ZSR.F_240:D00780:73:HLVCNBCXX:1:1105:10985:11977 2:N:0:ATCTCG
GGAATATTGCACAATGGGCGCAAGCCTGATGCAGCCATGCCGCGTGTGTGAAGAAGGCCT
TCGGGTTGTAAAGCACTTTCAGTCGTGAGGAAGGGTTAGTAGTTAATACCTGCTAGCTTT
GACGT
>ZSR.F_241:D00780:73:HLVCNBCXX:1:1105:17126:11925 2:N:0:ATCTCG
GGAATATTGCACAATGGGCGCAAGCCTGATGCAGCCATGCCGCGTGTGTGAAGAAGGCTC
TAGGGTTGTAAAGCACTTTCAGCAGTGAGGAAAGCTTGTTGGTTAATACCCATCAAGTGT
G
>ZSR.F_242:D00780:73:HLVCNBCXX:1:1105:17416:11887 2:N:0:ATCTCG
GACGCCGTCGGTACGGTCGTGCATGACGGAAGCGACGGTCGGGTAGGGATCGACGATCAC
CATCATGTCGAGCTTGCTCATGGCCTTCTTCATTTCCGGGCCGCGCGTCTGGGAGTTGAC
CGCATG
>ZSR.F_243:D00780:73:HLVCNBCXX:1:1105:17657:11944 2:N:0:ATCTCG
GGAATATTGCACAATGGGCGCAAGCCTGATGCAGCCATGCCGCGTGTGTGAAGAAGGCCT
TCGGGTTGTAAAGCACTTTCAGTCGTGAGGAAGGGTTAGTAGTTAATACCTGCTAGCTTT
G
>ZSR.F_244:D00780:73:HLVCNBCXX:1:1105:18125:11880 2:N:0:ATCTCG
GGAATATTGCACAATGGGCGCAAGCCTGATGCAGCCATGCCGCGTGTGTGAAGAAGGCTC
TAGGGTTGTAAAGCACTTTCAGCAGTGAGGAAAGGTTAGTAGTTAATACCTGCTAGCTTT
GACGTTAGC
>ZSR.F_245:D00780:73:HLVCNBCXX:1:1105:2321:12245 2:N:0:ATCTCG
AGAATCTTGGACAATGGGAGCAATCCTGATCCAGCGACGCCGCGTGAGCGATGAAGGCCT
TTGGGTTGTAAAGCTCAATAAGTAGGGAAGAATGAGTTAGTGTTAATAGCACTAGCGATG
ACGGTACCTACCTAAAGCACCGGC
>ZSR.F_246:D00780:73:HLVCNBCXX:1:1105:4261:12161 2:N:0:ATCTCG
GGAATATTGCACAATGGGCGCAAGCCTGATGCAGCCATGCCGCGTGTGTGAAGAAGGCTC
TAGGGTTGTAAAGCACTTTCAGCAGTGAGGAAAGCTTGTTGGTTAATACCCATCAAGTGT
GACGTTAACTGCAGAAGAAGCAC
>ZSR.F_247:D00780:73:HLVCNBCXX:1:1105:12748:12161 2:N:0:ATCTCG
GGAATATTGGTCAATGGACGAGAGTCTGAACCAGCCATCCCGCGTGAAGGATGACGGCGC
TATGCGTTGTAAACTTCTTTTATATACCAAGAAACTCGGGTACGTGTACCTGACTGACGG
TAGTAT
>ZSR.F_248:D00780:73:HLVCNBCXX:1:1105:18494:12232 2:N:0:ATCTCG
GGAATATTGCACAATGGGCGCAAGCCTGATGCAGCCATGCCGCGTGTGTGAAGAAGGCCT
TCGGGTTGTAAAGCACTTTCAGTCGTGAGGAAGGGTTAGTAGTTAATACCTGCTAGCTTT
GGCGTT
>ZSR.F_249:D00780:73:HLVCNBCXX:1:1105:10460:12458 2:N:0:ATCTCG
GGAATCTTGGACAATGGGCGCAAGCCTGATCCAGCCATGCCGCGTGAGTGATGAAGGCCC
TAGGGTCGTAAAGCTCTTTCGCCTGTGATGATAATGACAGTA
>ZSR.F_250:D00780:73:HLVCNBCXX:1:1105:15219:12368 2:N:0:ATCTCG
GGAATATTGCACAATGGGCGCAAGCCTGATGCAGCCATGCCGCGTGTGTGAAGAAGGCCT
TCGGGTTGTAAAGCACTTTCAGTCGTGAGGAAGGGTTAGTAGTTAATACCTGCTAGCTTT
GACGTT
>ZSR.F_251:D00780:73:HLVCNBCXX:1:1105:16375:12323 2:N:0:ATCTCG
GGAATATTGGACAATGGGCGAAAGCCTGATCCAGCAATGCCATGTGTGTGAAGAAGGCTC
TAGGGTTGTAAAGCACTTTAGTTGGGGAGGAAAGCTTATGAGTTAATAGCTCATGAGAAG
G
>ZSR.F_252:D00780:73:HLVCNBCXX:1:1105:16842:12495 2:N:0:ATCTCG
GGAATATTGGACAATGGGCGAAAGCCTGATCCAGCAATGCCATGTGTGTGAAGAAGGCTC
TAGGGTTGTAAAGCACTTTAGTTGGGGAGGAAAGCTTATGAGTTAATAGCTCATGAGAAG
GACGTTACCAAAAGAATAAGGAC
>ZSR.F_253:D00780:73:HLVCNBCXX:1:1105:18111:12252 2:N:0:ATCTCG
GGAATATTGCACAATGGGCGCAAGCCTGATGCAGCCATGCCGCGTGTGTGAAGAAGGCTC
TAGGGTTGTAAAGCACTTTCAGCAGTGAGGAAAGCTTGTTGGTTAATAGCCATCAAGTGT
G
>ZSR.F_254:D00780:73:HLVCNBCXX:1:1105:18222:12323 2:N:0:ATCTCG
GGAATATTGCACAATGGGCGCAAGCCTGATGCAGCCATGCCGCGTGTGTGAAGAAGGCTC
TAGGGTTGTAAAGCACTTTCAGCAGTGAGGAAAGCTTGTTGGTTAATACCCATCAAGTGT
GACGTTAACTGCAGAAGAAGCACCGGCTAACTCCGT
>ZSR.F_255:D00780:73:HLVCNBCXX:1:1105:18300:12358 2:N:0:ATCTCG
GGAATATTGGTCAATGGGCGAGAGCCTGAACCAGCCATGCCGCGTGCAGGATGACGGCCT
TCTGGGTTGTAAACTGCTTTTCTACAGGAAGAAAAAGCCCTTGCGAGGGAAATTGCCGGT
ATTGTAGGAATA
>ZSR.F_256:D00780:73:HLVCNBCXX:1:1105:18270:12442 2:N:0:ATCTCG
GGAATATTGCACAATGGGCGCAAGCCTGATGCAGCCATGCCGCGTGTGTGAAGAAGGCCT
TCGGGTTGTAAAGCACTTTCAGTCGTGAGGAAGGGTTAGTAGTTAATACCTGCTAGCTTT
GACGTT
>ZSR.F_257:D00780:73:HLVCNBCXX:1:1105:4323:12658 2:N:0:ATCTCG
GGAATATTGGACAATGGGGGCAACCCTGATCCAGCCATGCCGCGTGTGTGAAGAAGGCCT
TCGGGTTGTAAAGCACTTTCAGTGAGGAAGAAGGCCTGCGGGTTAATAGCCGGCAGGAAG
GACATCACTCACAGAA
>ZSR.F_258:D00780:73:HLVCNBCXX:1:1105:4738:12545 2:N:0:ATCTCG
GGAATATTGCACAATGGGCGCAAGCCTGATGCAGCCATGCCGCGTGTGTGAAGAAGGCCT
TCGGGTTGTAAAGCACTTTCAGTCGTGAGGAAGGGTTAGTAGTTAATACCTGCTAGCTTT
GACGTTAGCGACAGAA
>ZSR.F_259:D00780:73:HLVCNBCXX:1:1105:4818:12613 2:N:0:ATCTCG
GGAATATTGCACAATGGGCGCAAGCCTGATGCAGCCATGCCGCGTGTGTGAAGAAGGCTC
TAGGGTTGTAAAGCACTTTCAGCAGTGAGGAAAGGTTAGTAGTTAATACCTGCTAGCTGT
GACGTTAA
>ZSR.F_260:D00780:73:HLVCNBCXX:1:1105:9013:12655 2:N:0:ATCTCG
GGAATATTGGACAATGGGCGAAAGCCTGATCCAGCAATGCCATGTGTGTGAAGAAGGCTC
TAGGGTTGTAAAGCACTTTAGTTGGGGAGGAAAGCTTATGAGTTAATAGCTCATGAGAAG
GACGTTA
>ZSR.F_261:D00780:73:HLVCNBCXX:1:1105:9782:12518 2:N:0:ATCTCG
GGAATATTGCACAATGGGCGAAAGCCTGATGCAGCCATGCCGCGTGTGTGAAGAAGGCTC
TAGGGTTGTAAAGCACTTTCAGAAGGGAGGAAAGGTTGTAAGTTAATACCTTGCAACTGT
GACGTTACCTTCAGAA
>ZSR.F_262:D00780:73:HLVCNBCXX:1:1105:11115:12551 2:N:0:ATCTCG
GGAATATTGCACAATGGGCGCAAGCCTGATGCAGCCATGCCGCGTGTGTGAAGAAGGCCT
TCGGGTTGTAAAGCACTTTCAGTCGTGAGGAAGGGTTAGTAGTTAATACCTGCTAGCTTT
GACGTTAGCGACAGAAG
>ZSR.F_263:D00780:73:HLVCNBCXX:1:1105:11148:12698 2:N:0:ATCTCG
GGAATATTGCACAATGGGCGCAAGCCTGATGCAGCCATGCCGCGTGTGTGAAGAAGGCCT
TCGGGTTGTAAAGCACTTTCAGTCGTGAGGAAGGGTTAGTAGTTAATACCTGCTAGCTTT
GACGTT
>ZSR.F_264:D00780:73:HLVCNBCXX:1:1105:12707:12570 2:N:0:ATCTCG
GGAATATTGCACAATGGGCGCAAGCCTGATGCAGCCATGCCGCGTGTGTGAAGAAGGCCT
TCGGGTTGTAAAGCACTTTCAGTCGTGAGGAAGGGTTAGTAGTTAATACCTGCTAGCTTT
GACGTT
>ZSR.F_265:D00780:73:HLVCNBCXX:1:1105:15816:12572 2:N:0:ATCTCG
GGAATATTGCACAATGGGCGCAAGCCTGATGCAGCCATGCCGCGTGTGTGAAGAAGGCCT
TCGGGTTGTAAAGCACTTTCAGTCGTGAGGAAGGGTTAGTAGTTAATACCTGCTAGCTTT
GACGTTAGCGACAGAAGAA
>ZSR.F_266:D00780:73:HLVCNBCXX:1:1105:16499:12566 2:N:0:ATCTCG
GGAATATTGGACAATGGAGGCAACTCTGATCCAGCCATGCCGCGTGCAGGAAGACTGCCC
TATGGGTTGTAAACTGCTTTTATACAGGAAGAATAAGAGGCACGTGTGCCTTGATGACGG
TACTGT
>ZSR.F_267:D00780:73:HLVCNBCXX:1:1105:1489:12763 2:N:0:ATCTCG
GGAATATTGCACAATGGGCGCAAGCCTGATGCAGCCATGCCGCGTGTGTGAAGAAGGCCT
TCGGGTTGTAAAGCACTTTCAGTCGTGAGGAAGGGTTAGTAGTTAATACCTGCTAGCTTT
GACGTTAGCGACAGAA
>ZSR.F_268:D00780:73:HLVCNBCXX:1:1105:3129:12850 2:N:0:ATCTCG
GGAATATTGCACAATGGGCGCAAGCCTGATGCAGCCATGCCGCGTGTGTGAAGAAGGCTC
TAGGGTTGTAAAGCACTTTCAGCAGTGAGGAAAGCTTGTTGGTTAATACCCATCAAGTGT
GACGTT
>ZSR.F_269:D00780:73:HLVCNBCXX:1:1105:4354:12858 2:N:0:ATCTCG
GGAATATTGCACAATGGAGGCAACTCTGATGCAGCAATGCCGCGTGTGTGAAGAAGGCCT
TAGGGTTGTAAAGCACTTTCAATAGTGAGGAAAAGCTGTAGGTTAATACCCTATAGCCGT
GACGTTAACTATAGAAGAA
>ZSR.F_270:D00780:73:HLVCNBCXX:1:1105:6681:12786 2:N:0:ATCTCG
GGAATATTGCACAATGGGCGCAAGCCTGATGCAGCCATGCCGCGTGTATGAAGAAGGCCT
TCGGGTTGTAAAGTACTTTCAGCAGTGAGGAAGGGATGTACGTTAATAGCGTGCATTTTT
GACGTT
>ZSR.F_271:D00780:73:HLVCNBCXX:1:1105:7728:12917 2:N:0:ATCTCG
GGAATATTGCACAATGGGGGAAACCCTGATGCAGCCATGCCGCGTGTGTGAAGAAGGCCC
TAGGGTTGTAAAGCACTTTCAGCAGTGAGGAAAGGTGTGTGGTTAATACCCGCATACTGT
GACGT
>ZSR.F_272:D00780:73:HLVCNBCXX:1:1105:13389:12886 2:N:0:ATCTCG
GGAATATTGGACAATGGGCGAAAGCCTGATCCAGCAATGCCATGTGTGTGAAGAAGGCTC
TAGGGTTGTAAAGCACTTTAGTTGGGGAGGAAAGCTTATGAGTTAATAGCTCATGAGAAG
GACGTTACCCAAAGAATAAG
>ZSR.F_273:D00780:73:HLVCNBCXX:1:1105:14230:12797 2:N:0:ATCTCG
GGAATATTGCACAATGGGCGCAAGCCTGATGCAGCCATGCCGCGTGTGTGAAGAAGGCCT
TCGGGTTGTAAAGCACTTTCAGTCGTGAGGAAGGGTTAGTAGTTAATACCTGCTAGCTTT
GACGTT
>ZSR.F_274:D00780:73:HLVCNBCXX:1:1105:15951:12775 2:N:0:ATCTCG
GGAATATTGCACAATGGGCGCAAGCCTGATGCAGCCATGCCGCGTGTGTGAAGAAGGCCT
TCGGGTTGTAAAGCACTTTCAGTCGTGAGGAAGGGTTAGTAGTTAATACCTGCTAGCTTT
GACGTT
>ZSR.F_275:D00780:73:HLVCNBCXX:1:1105:16130:12754 2:N:0:ATCTCG
GGAATATTGCACAATGGGCGCAAGCCTGATGCAGCCATGCCGCGTGTGTGAAGAAGGCCT
TCGGGTTGTAAAGCACTTTCAGTCGTGAGGAAGGGTTAGTAGTTAATACCTGCTAGCTTT
GACGTT
>ZSR.F_276:D00780:73:HLVCNBCXX:1:1105:17010:12963 2:N:0:ATCTCG
GGAATATTGCACAATGGGGGAAACCCTGATGCAGCCATGCCGCGTGTGTGAAGAAGGCCT
TCGGGTTGTAAAGCACTTTCAGTCGTGAGGAAGGGTTGTTGGTTAATACCCAACAATTTT
GACGTT
>ZSR.F_277:D00780:73:HLVCNBCXX:1:1105:18928:12935 2:N:0:ATCTCG
GGAATATTGCACAATGGGCGCAAGCCTGATGCAGCCATGCCGCGTGTGTGAAGAAGGCCT
TCGGGTTGTAAAGCACTTTCAGTCGTGAGGAAGGGTTAGTAGTTAATACCTGCTAGCTTT
G
>ZSR.F_278:D00780:73:HLVCNBCXX:1:1105:19856:12936 2:N:0:ATCTCG
GGAATATTGGACAATGGGCGCAAGCCTGATCCAGCCATGCCGCGTGTGTGAAGAAGGCTT
TCGGGTTGTAAAGCACTTTCAGTCGGGAGGAAGGCTGCCTGGTTAATACCCAGGTAGATT
GACGTTAC
>ZSR.F_279:D00780:73:HLVCNBCXX:1:1105:3197:13221 2:N:0:ATCTCG
GGAATATTGGACAATAGGCGAAAGCCTGATCCAGCGACGTCACGTGAATGATGAAGGCCT
TAGGGTTGTAAAATTCTTTTAGTGGAGAAGATAATGACGGTATCCACAGAAAAAGTCCCG
GCTAACTTCGTGCCAGC
>ZSR.F_280:D00780:73:HLVCNBCXX:1:1105:3780:13035 2:N:0:ATCTCG
GGAATATTGCACAATGGGGGAAACCCTGATGCAGCAACGCCGCGTGGAGGATGACACATT
TCGGTGCGTAAACTCCTTTTATATAGGAAGATAATGACGGTACTATATGAATAAGCACCG
GCTAACTCCGTGCC
>ZSR.F_281:D00780:73:HLVCNBCXX:1:1105:4107:13176 2:N:0:ATCTCG
GGAATATTGCACAATGGGCGCAAGCCTGATGCAGCCATGCCGCGTGTGTGAAGAAGGCCT
TCGGGTTGTAAAGCACTTTCAGTCGTGAGGAAGGGTTAGTAGTTAATACCTGCTAGCTTT
GACGTTAGCGACAGAAGAA
>ZSR.F_282:D00780:73:HLVCNBCXX:1:1105:5637:13237 2:N:0:ATCTCG
GGAATATTGGACAATGGGCGAAAGCCTGATCCAGCAATGCCATGTGTGTGAAGAAGGCTC
TAGGGTTGTAAAGCACTTTAGTTGGGGAGGAAAGCTTATGAGTTAATAGCTCATGAGAAG
GACGTTACCCAAAGAATAAG
>ZSR.F_283:D00780:73:HLVCNBCXX:1:1105:6079:13009 2:N:0:ATCTCG
GGAATATTGGACAATGGGCGAAAGCCTGATCCAGCAATGCCATGTGTGTGAAGAAGGCTC
TAGGGTTGTAAAGCACTTTAGTTGGGGAGGAAAGCTTATGAGTTAATAGCTCATGAGAAG
GACGTTACCCAAAGAATA
>ZSR.F_284:D00780:73:HLVCNBCXX:1:1105:8284:13016 2:N:0:ATCTCG
GGAATATTGCACAATGGGCGCAAGCCTGATGCAGCCATGCCGCGTGTGTGAAGAAGGCCT
TCGGGTTGTAAAGCACTTTCAGTCGTGAGGAAGGGTTAGTAGTTAATACCTGCTAGCTTT
GACGTT
>ZSR.F_285:D00780:73:HLVCNBCXX:1:1105:6004:13380 2:N:0:ATCTCG
GGAATATTGCACAATGGGCGCAAGCCTGATGCAGCCATGCCGCGTGTGTGAAGAAGGCCT
TCGGGTTGTAAAGCACTTTCAGTCGTGAGGAAGGGTTAGTAGTTAATACCTGCTAGCTTT
GACGTTAG
>ZSR.F_286:D00780:73:HLVCNBCXX:1:1105:12070:13467 2:N:0:ATCTCG
GGAATATTGCACAATGGGCGCAAGCCTGATGCAGCCATGCCGCGTGTGTGAAGAAGGCTC
TAGGGTTGTAAAGCACTTTCAGCAGTGAGGAAAGCTTGTTGGTTAATACCCATCAAGTGT
GACGTT
>ZSR.F_287:D00780:73:HLVCNBCXX:1:1105:12569:13480 2:N:0:ATCTCG
GGAATATTGCACAATGGGGGAAACCCTGATGCAGCCATGCCGCGTGTGTGAAGAAGGCCT
TCGGGTTGTAAAGCACTTTCAGTGGGGAGGAAAGGGTGATGCTTAATACGTATCATCTGT
GACGTT
>ZSR.F_288:D00780:73:HLVCNBCXX:1:1105:13730:13272 2:N:0:ATCTCG
GGAATATTGCACAATGGGCGCAAGCCTGATGCAGCCATGCCGCGTGTATGAAGAAGGCCT
TCGGGTTGTAAAGTACTTTCAGCAGTGAGGAAGGGATGTACGTTAATAGCGTGCATTTTT
GA
>ZSR.F_289:D00780:73:HLVCNBCXX:1:1105:3556:13536 2:N:0:ATCTCG
GGAATATTGCACAATGGGCGCAAGCCTGATGCAGCCATGCCGCGTGTGTGAAGAAGGCCT
TCGGGTTGTAAAGCACTTTCAGTCGTGAGGAAGGGTTAGTAGTTAATACCTGCTAGCTTT
GACGTTAGCGACAGAAGAAGCACC
>ZSR.F_290:D00780:73:HLVCNBCXX:1:1105:4348:13546 2:N:0:ATCTCG
CGAATATTCCGCAATGCACGAAAGTGTGACGGAGCAATGCCGCGTGTGGGATGAAGCCTC
TAGGGGTGTAAACCACTGTCAGGGACCAGGAATTTTGACCAATCCCAAAGGAAGAGCCGG
CTAACTC
>ZSR.F_291:D00780:73:HLVCNBCXX:1:1105:4551:13582 2:N:0:ATCTCG
GGAATATTGGTCAATGGACGCAAGTCTGAACCAGCCATGCCGCGTGAAGGATGAAGGCTC
AAGTAGTTGTAAACTTCTTTTATTTGGGAAGAAACCCCCCGACGTGTCGGGGGCTGACGG
TACCAAACGAATAA
>ZSR.F_292:D00780:73:HLVCNBCXX:1:1105:5525:13512 2:N:0:ATCTCG
GGAATATTGGACAATGGGCGAAAGCCTGATCCAGCAATGCCATGTGTGTGAAGAAGGCTC
TAGGGTTGTAAAGCACTTTAGTTGGGGAGGAAAGCTTATGAGTTAATAGCTCATGAGAAG
GACGTTACCCAAAGAATAAGGACCGGCTA
>ZSR.F_293:D00780:73:HLVCNBCXX:1:1105:5510:13685 2:N:0:ATCTCG
GGAATATTGCACAATGGGCGCAAGCCTGATGCAGCCATGCCGCGTGTGTGAAGAAGGCCT
TCGGGTTGTAAAGCACTTTCAGTCGTGAGGAAGGGTTAGTAGTTAATACCTGCTAGCTTT
GACGTTAGCGACAG
>ZSR.F_294:D00780:73:HLVCNBCXX:1:1105:9079:13515 2:N:0:ATCTCG
GGAATATTGCACAATGGGCGCAAGCCTGATGCAGCCATGCCGCGTGTGTGAAGAAGGCCT
TCGGGTTGTAAAGCACTTTCAGTCGTGAGGAAGGGTTAGTAGTTAATACCTGCTAGCTTT
G
>ZSR.F_295:D00780:73:HLVCNBCXX:1:1105:12125:13580 2:N:0:ATCTCG
GGAATATTGGTCAATGGAGGCAACTCTGAACCAGCCATGCCGCGTGCAGGAAGACTGCCC
TATGGGTTGTAAACTGCTTTTATACAGGAAGAAACACTCCCTCGTGAGG
>ZSR.F_296:D00780:73:HLVCNBCXX:1:1105:19244:13564 2:N:0:ATCTCG
GGAATATTGCACAATGGGCGCAAGCCTGATGCAGCCATGCCGCGTGTGTGAAGAAGGCCT
TCGGGTTGTAAAGCACTTTCAGTCGTGAGGAAGGGTTAGTAGTTAATACCTGCTAGCTTT
GACGTT
>ZSR.F_297:D00780:73:HLVCNBCXX:1:1105:11643:13955 2:N:0:ATCTCG
GGAATATTGCACAATGGGCGAAAGCCTGATGCAGCCATGCCGCGTGTATGAAGAAGGCCT
TCGGGTTGTAAAGTACTTTCAGCAGTGAGGAAGGGGTGTACGTTAATAGCGTGCGCTCTT
GACGTT
>ZSR.F_298:D00780:73:HLVCNBCXX:1:1105:13646:13868 2:N:0:ATCTCG
GGAATATTGCACAATGGGCGCAAGCCTGATGCAGCCATGCCGCGTGTGTGAAGAAGGCCT
TCGGGTTGTAAAGCACTTTCAGTCGTGAGGAAGGGTTAGTAGTTAATACCTGCTAGCTTT
GACGTTAG
>ZSR.F_299:D00780:73:HLVCNBCXX:1:1105:15213:13822 2:N:0:ATCTCG
GGAATATTGCACAATGGGCGCAAGCCTGATGCAGCCATGCCGCGTGTGTGAAGAAGGCCT
TCGGGTTGTAAAGCACTTTCAGTCGTGAGGAAGGGTTAGTAGTTAATACCTGCTAGCTTT
GACGTT
>ZSR.F_300:D00780:73:HLVCNBCXX:1:1105:2516:14170 2:N:0:ATCTCG
GGAATATTGCACAATGGGCGCAAGCCTGATGCAGCCATGCCGCGTGTGTGAAGAAGGCTC
TAGGGTTGTAAAGCACTTTCAGCAGTGAGGAAAGCTTGTTGGTTAATAGCCATCAAGTGT
GACGTTAACTGCAG
>ZSR.F_301:D00780:73:HLVCNBCXX:1:1105:4046:14167 2:N:0:ATCTCG
GGAATATTGCACAATGGGCGCAAGCCTGATGCAGCCATGCCGCGTGTGTGAAGAAGGCTC
TAGGGTTGTAAAGCACTTTCAGCAGTGAGGAAAGCTTGTTGGTTAATACCCATCAAGTGT
GACGTTAA
>ZSR.F_302:D00780:73:HLVCNBCXX:1:1105:5777:14146 2:N:0:ATCTCG
GGAATATTGGACAATGGGCGCAAGCCTGATCCAGCCATGCCGCGTGTGTGAAGAAGGCTT
TCGGGTTGTAAAGCACTTTCAGTCGGGAGGAAGGCTGCCTGGTTAATACCCAGGTAGATT
GACGTT
>ZSR.F_303:D00780:73:HLVCNBCXX:1:1105:6514:14035 2:N:0:ATCTCG
GGAATATTGCACAATGGGCGCAAGCCTGATGCAGCCATGCCGCGTGTGTGAAGAAGGCTC
TAGGGTTGTAAAGCACTTTCAGCAGTGAGGAAAGCTTGTTGGTTAATACCCATCAAGTGT
GACGTTAACTGCAGAA
>ZSR.F_304:D00780:73:HLVCNBCXX:1:1105:8173:14214 2:N:0:ATCTCG
GGAATATTGCACAATGGGCGAAAGCCTGATGCAGCCATGCCGCGTGTGTGAAGAAGGCTC
TAGGGTTGTAAAGCACTTTCAGTAGGGAGGAAAGGTTGAAGGTTAATACCCTTTGGTTGT
G
>ZSR.F_305:D00780:73:HLVCNBCXX:1:1105:9446:14100 2:N:0:ATCTCG
GGAATATTGCACAATGGGGGAAACCCTGATGCAGCCATGCCGCGTGTGTGAAGAAGGCCT
TCGGGTTGTAAAGCACTTTCAGTGGGGAGGAAAGGGTGATGCTTAATACGTATCATCTGT
GACGTT
>ZSR.F_306:D00780:73:HLVCNBCXX:1:1105:11144:14044 2:N:0:ATCTCG
GGAATATTGCACAATGGGCGCAAGCCTGATGCAGCCATGCCGCGTGTGTGAAGAAGGCCT
TCGGGTTGTAAAGCACTTTCAGTCGTGAGGAAGGGTTAGTAGTTAATACCTGCTAGCTTT
GACGTT
>ZSR.F_307:D00780:73:HLVCNBCXX:1:1105:17418:14099 2:N:0:ATCTCG
GGAATATTGGACAATGGGCGAAAGCCTGATCCAGCAATACCGCGTGAATGATGAAGGCCC
TAGGGTTGTAAAGTTCTTTTAATAGGGAAGATAATGACGGTACCTATAGAAAAAGCCCCG
G
>ZSR.F_308:D00780:73:HLVCNBCXX:1:1105:17971:14228 2:N:0:ATCTCG
GGAATATTGCACAATGGGGGAAACCCTGATGCAGCAACGCCGCGTGGAGGATGACACATT
TCGGTGCGTAAACTCCTTTTATATAGGAAGATAATGACGGTACTATATGAATAAGCGCCG
GCTAAC
>ZSR.F_309:D00780:73:HLVCNBCXX:1:1105:18385:14064 2:N:0:ATCTCG
GGAATCTTGGACAATGGGCGCAAGCCTGATCCAGCCATGCCGCGTGAGTGATGAAGGCCT
TAGGGTCGTAAAGCTCTTTCGCCAGAGATGATAATGACAGTATCTGGTAAAGAAACCCCG
GCTAAC
>ZSR.F_310:D00780:73:HLVCNBCXX:1:1105:8049:14316 2:N:0:ATCTCG
GGAATATTGGACAATGGGCGAAAGCCTGATCCAGCAATGCCATGTGTGTGAAGAAGGCTC
TAGGGTTGTAAAGCACTTTAGTTGGGGAGGAAAGCTTATGAGTTAATAGCTCATGAGAAG
GACGTTACCCAAAGAA
>ZSR.F_311:D00780:73:HLVCNBCXX:1:1105:8870:14425 2:N:0:ATCTCG
GGAATATTGGACAATAGGCGAAAGCCTGATCCAGCGACGTCACGTGAATGATGAAGGCCT
TAGGGTTGTAAAATTCTTTTAGTGGAGAAGATAATGACGGTATCCACAGAAAAAGTCCCG
GCTAAC
>ZSR.F_312:D00780:73:HLVCNBCXX:1:1105:10749:14315 2:N:0:ATCTCG
GGAATCTTGGACAATGGGCGCAAGCCTGATCCAGCCATGCCGCGTGAGTGACGAAGGCCC
TAGGGTCGTAAAGCTCTTTCGCCAGGGATGATAATGACAGTACCTGGTAAAGAAACCCCG
GCTAACTCCGTGCC
>ZSR.F_313:D00780:73:HLVCNBCXX:1:1105:10891:14465 2:N:0:ATCTCG
GGAATATTGCACAATGGGCGCAAGCCTGATGCAGCCATGCCGCGTGTGTGAAGAAGGCTC
TAGGGTTGTAAAGCACTTTCAGCAGTGAGGAAAGGTTAGTAGTTAATACC
>ZSR.F_314:D00780:73:HLVCNBCXX:1:1105:13239:14288 2:N:0:ATCTCG
GGAATATTGCACAATGGGCGCAAGCCTGATGCAGCCATGCCGCGTGTGTGAAGAAGGCCT
TCGGGTTGTAAAGCACTTTCAGTCGTGAGGAAGGGTTAGTAGTTAATACCTGCTAGCTTT
GACGTT
>ZSR.F_315:D00780:73:HLVCNBCXX:1:1105:15301:14407 2:N:0:ATCTCG
GGAATATTGCACAATGGGCGCAAGCCTGATGCAGCCATGCCGCGTGTGTGAAGAAGGCTT
TCGGGTTGTAAAGCACTTTCAGCAGCGAGGAAAGGTTAGTAGTTAATACCTGCTAGCTGT
GACGTT
>ZSR.F_316:D00780:73:HLVCNBCXX:1:1105:17271:14352 2:N:0:ATCTCG
GGAATATTGGACAATGGGCGAAAGCCTGATCCAGCAATGCCATGTGTGTGAAGAAGGCTC
TAGGGTTGTAAAGCACTTTAGTTGGGGAGGAAAGCTTATGAGTTAATAGCTCATGAGAAG
GACGTTACC
>ZSR.F_317:D00780:73:HLVCNBCXX:1:1105:18215:14335 2:N:0:ATCTCG
GGAATATTGCACAATGGGGGAAACCCTGATGCAGCCATGCCGCGTGTGTGAAGAAGGCCT
TCGGGTTGTAAAGCACTTTCAGCGAGGAGGAAAGGGTGTAAGTTAATACCTTACATCTGT
G
>ZSR.F_318:D00780:73:HLVCNBCXX:1:1105:4046:14729 2:N:0:ATCTCG
GGAATATTGCACAATGGGCGCAAGCCTGATGCAGCCATGCCGCGTGTGTGAAGAAGGCCT
TCGGGTTGTAAAGCACTTTCAGTCGTGAGGAAGGGTTAGTAGTTAATACCTGCTAGCTTT
GACGTTAG
>ZSR.F_319:D00780:73:HLVCNBCXX:1:1105:8200:14600 2:N:0:ATCTCG
GGAATATTGCACAATGGGCGCAAGCCTGATGCAGCCATGCCGCGTGTGTGAAGAAGGCTC
TAGGGTTGTAAAGCACTTTCAGCAGTGAGGAAAGCTTGTT
>ZSR.F_320:D00780:73:HLVCNBCXX:1:1105:13702:14522 2:N:0:ATCTCG
GGAATATTGCACAATGGGCGCAAGCCTGATGCAGCCATGCCGCGTGTGTGAAGAAGGCTC
TAGGGTTGTAAAGCACTTTCAGCAGTGAGGAAAGGTTAGTAGTTAATACCTGCTAGCTGT
GACGTT
>ZSR.F_321:D00780:73:HLVCNBCXX:1:1105:13590:14666 2:N:0:ATCTCG
GGAATATTGCACAATGGGCGCAAGCCTGATGCAGCCATGCCGCGTGTGTGAAGAAGGCCT
TCGGGTTGTAAAGCACTTTCAGTCGTGAGGAAGGGTTAGTAGTTAATACCTGCTAGCTTT
GACGTT
>ZSR.F_322:D00780:73:HLVCNBCXX:1:1105:15182:14595 2:N:0:ATCTCG
GGAATATTGGACAATGGGCGAAAGCCTGATCCAGCAATGCCATGTGTGTGAAGAAGGCTC
TAGGGTTGTAAAGCACTTTAGTTGGGGAGGAAAGCTTATGAGTTAATAGCTCATGAGAA
>ZSR.F_323:D00780:73:HLVCNBCXX:1:1105:15569:14633 2:N:0:ATCTCG
GGAATATTGCACAATGGGCGAAAGCCTGATGCAGCAATGCCGCGTGGAGGATGACGCATC
TAGGTGTGTAAACTCCTTTTATATGAGAAGATAATGACGGTATCATATGAATAAGCACCG
GCTAAC
>ZSR.F_324:D00780:73:HLVCNBCXX:1:1105:20181:14723 2:N:0:ATCTCG
GGAATATTGGACAATGGGCGAAAGCCTGATCCAGCAATGCCATGTGTGTGAAGAAGGCTC
TAGGGTTGTAAAGCACTTTAGTTGGGGAGGAAAGCTTATGAGTTAATAGCTCATGAGAAG
G
>ZSR.F_325:D00780:73:HLVCNBCXX:1:1105:4827:14961 2:N:0:ATCTCG
GGAATATTGCACAATGGGCGCAAGCCTGATGCAGCCATGCCGCGTGTGTGAAGAAGGCTC
TAGGGTTGTAAAGCACTTTCAGCAGTGGAAAGCTTGTTGGTTAATACCCATCAAGTGTGA
CGTTAACTGCAGAAGAAGCACC
>ZSR.F_326:D00780:73:HLVCNBCXX:1:1105:6237:14963 2:N:0:ATCTCG
GGAATATTGCACAATGGGCGCAAGCCTGATGCAGCCATGCCGCGTGTGTGAAGAAGGCCT
TCGGGTTGTAAAGCACTTTCAGTCGTGAGGAAGGGTTAGTAGTTAATACCTGCTAGCTTT
>ZSR.F_327:D00780:73:HLVCNBCXX:1:1105:11646:14844 2:N:0:ATCTCG
GGAATATTGGTCAATGGAGGCAACTCTGAACCAGCCATGCCGCGTGAAGGAAGACGGTTC
TATGGATTGTAAACTTCTTTTATATACGAAGAACTATGTGTACGTGTACACATTTGACGG
TAGTAT
>ZSR.F_328:D00780:73:HLVCNBCXX:1:1105:13019:14805 2:N:0:ATCTCG
GGAATATTGCACAATGGGCGCAAGCCTGATGCAGCCATGCCGCGTGTGTGAAGAAGGCCT
TCGGGTTGTAAAGCACTTTCAGTCGTGAGGAAGGGTTAGTAGTTAATACCTGCTAGCTTT
GACGTT
>ZSR.F_329:D00780:73:HLVCNBCXX:1:1105:14739:14922 2:N:0:ATCTCG
GGAATATTGGACAATGGGCGAAAGCCTGATCCAGCAATGCCATGTGTGTGAAGAAGGCTC
TAGGGTTGTAAAGCACTTTAGTTGGGGAGGAAAGCTTATGAGTTAATAGCTCATGAGAAG
GACGTTACCCAAAGAAT
>ZSR.F_330:D00780:73:HLVCNBCXX:1:1105:17124:14949 2:N:0:ATCTCG
GGAATATTGCACAATGGGCGCAAGCCTGATGCAGCCATGCCGCGTGTGTGAAGAAGGCCT
TCGGGTTGTAAAGCACTTTCAGTCGTGAGGAAGGGTTAGTAGTTAATACCTGCTAGCTTT
GACGTT
>ZSR.F_331:D00780:73:HLVCNBCXX:1:1105:17943:14936 2:N:0:ATCTCG
GGAATATTGCACAATGGGCGCAAGCCTGATGCAGCCATGCCGCGTGTGTGAAGAAGGCTC
TAGGGTTGTAAAGCACTTTCAGCAGTGAGGAAAGCTTGTT
>ZSR.F_332:D00780:73:HLVCNBCXX:1:1105:18450:14862 2:N:0:ATCTCG
GGAATATTGCACAATGGGCGCAAGCCTGATGCAGCCATGCCGCGTGTGTGAAGAAGGCCT
TCGGGTTGTAAAGCACTTTCAGTCGTGAGGAAGGGTTAGTAGTTAATACCTACTAGCTTT
GAC
>ZSR.F_333:D00780:73:HLVCNBCXX:1:1105:19506:14772 2:N:0:ATCTCG
GGAATATTGGACAATGGGCGCAAGCCTGATCCAGCCATGCCGCGTGTGTGAAGAAGGCTT
TCGGGTTGTAAAGCACTTTCAGTCGGGAGGAAGGCTGCCTAGTTAATACCTAGGTAGATT
GACGTTACC
>ZSR.F_334:D00780:73:HLVCNBCXX:1:1105:4608:15042 2:N:0:ATCTCG
GGAATATTGCACAATGGGCGCAAGCCTGATGCAGCCATGCCGCGTGTGTGAAGAAGGCTC
TAGGGTTGTAAAGCACTTTCAGCAGTGAGGAAAGCTTGTTGGTTAATACCCATCAAGTGT
GACGTTAACTGCAGAAGA
>ZSR.F_335:D00780:73:HLVCNBCXX:1:1105:5336:15120 2:N:0:ATCTCG
GGAATATTGCACAATGGGCGCAAGCCTGATGCAGCCATGCCGCGTGTGTGAAGAAGGCCT
TCGGGTTGTAAAGCACTTTCAGTCGTGAGGAAGGGTTAGTAGTTAATACCTGCTAGCTTT
GACGTTAGCGACAGAAGAA
>ZSR.F_336:D00780:73:HLVCNBCXX:1:1105:7712:15016 2:N:0:ATCTCG
GGAATATTGCACAATGGGCGCAAGCCTGATGCAGCCATGCCGCGTGTGTGAAGAAGGCCT
TCGGGTTGTAAAGCACTTTCAGCAGTGAGGAAGGTGGTGAGTTTAATACGCTC
>ZSR.F_337:D00780:73:HLVCNBCXX:1:1105:12611:15065 2:N:0:ATCTCG
GGAATATTGCACAATGGGCGCAAGCCTGATGCAGCCATGCCGCGTGTGTGAAGAAGGCCT
TCGGGTTGTAAAGCACTTTCAGTCGTGAGGAAGGGTTAGTAGTTAATACCTGCT
>ZSR.F_338:D00780:73:HLVCNBCXX:1:1105:6531:15300 2:N:0:ATCTCG
GGAATTTTCCGCAATGGGCGAAAGCCTGACGGAGCAATCTCGCGTGAGGGATGACGGCCT
ATGGGTTGTAAACCTCTTTTTTCAGGGAGGAATCAATGACGTGTACCTGAAGAATAAGCA
TCGGCTAACTCCGTGCC
>ZSR.F_339:D00780:73:HLVCNBCXX:1:1105:13170:15477 2:N:0:ATCTCG
GGAATATTGCACAATGGGCGCAAGCCTGATGCAGCCATGCCGCGTGTGTGAAGAAGGCCT
TCGGGTTGTAAAGCACTTTCAGTCGTGAGGAAGGGTTAGTAGTTAATACCTGCTAGCTTT
GACGTT
>ZSR.F_340:D00780:73:HLVCNBCXX:1:1105:15300:15471 2:N:0:ATCTCG
GGAATATTGCACAATGGGCGCAAGCCTGATGCAGCCATGCCGCGTGTGTGAAGAAGGCCT
TCGGGTTGTAAAGCACTTTCAGTCGTGAGGAAGGGTTAGTAGTTAATACCTGCTAGCTTT
GACGTTAG
>ZSR.F_341:D00780:73:HLVCNBCXX:1:1105:16609:15278 2:N:0:ATCTCG
GGAATATTGCACAATGGGCGCAAGCCTGATGCAGCCATGCCGCGTGTGTGAAGAAGGCTC
TAGGGTTGTAAAGCACTTTCAGCAGTGAGGAAAGCTTGTTGGTTAATACCCATCAAGTGT
GACGTT
>ZSR.F_342:D00780:73:HLVCNBCXX:1:1105:17419:15271 2:N:0:ATCTCG
GGAATATTGCACAATGGGCGCAAGCCTGATGCAGCCATGCCGCGTGTGTGAAGAAGGCTC
TAGGGTTGTAAAGCACTTTCAGCAGTGAGGAAAGCTTGTTGGTTAATACCCATCAAGTGT
G
>ZSR.F_343:D00780:73:HLVCNBCXX:1:1105:19231:15359 2:N:0:ATCTCG
GGAATATTGGACAATGGGCGCAAGCCTGATCCAGCCATGCCGCGTGTGTGAAGAAGGCTT
TCGGGTTGTAAAGCACTTTCAGTCGGGAGGAAGGCTGCCTAGTTAATACCTAGGTAGATT
GACGTTACCGACAGAAGAAGCACCGGCT
>ZSR.F_344:D00780:73:HLVCNBCXX:1:1105:3366:15648 2:N:0:ATCTCG
GGAATATTGCACAATGGGCGCAAGCCTGATGCAGCCATGCCGCGTGTGTGAAGAAGGCCT
TCGGGTTGTAAAGCACTTTCAGCAGTGAGGAAGGTGGTGAGTTTAATACGCTCATCATTT
GACGTTAGCTGCAGAAGAAGCAC
>ZSR.F_345:D00780:73:HLVCNBCXX:1:1105:9267:15553 2:N:0:ATCTCG
GGAATCTTAGACAATGGGCGCAAGCCTGATCTAGCCATGCCGCGTGAGCGATGAAGGCCT
TAGGGTCGTAAAACTCTTTCGCCAGGGATGATAATGACAGTACCTGGTAAAGAAACCCCG
GCTAAC
>ZSR.F_346:D00780:73:HLVCNBCXX:1:1105:10111:15643 2:N:0:ATCTCG
GGAATATTGCACAATGGGCGCAAGCCTGATGCAGCCATGCCGCGTGTGTGAAGAAGGCTC
TAGGGTTGTAAAGCACTTTCAGCAGTGAGGAAAGCTTGTTGGTTAATAGCCATCAAGTGT
GACGTTAACTGCAGAA
>ZSR.F_347:D00780:73:HLVCNBCXX:1:1105:10421:15612 2:N:0:ATCTCG
GGAATATTGCACAATGGGCGAAAGCCTGATGCAGCCATGCCGCGTGTGTGAAGAAGGCTC
TAGGGTTGTAAAGCACTTTCAGTAGGGAGGAAAGGTTGAAGGTTAATACCCTTTGGCTGT
GACGTTACCTACAGAAGAAGCAC
>ZSR.F_348:D00780:73:HLVCNBCXX:1:1105:10479:15689 2:N:0:ATCTCG
GGAATTTTCCACAATGGGCGAAAGCCTGATGGAGCAATACCGCGTGTAGGATGAAGGATT
TTGGTCTGTAAACTACTGTTATAGGAGATGAAAAAGCTATGTAGGAAATGACATAGCCTT
GACAGT
>ZSR.F_349:D00780:73:HLVCNBCXX:1:1105:12972:15542 2:N:0:ATCTCG
GGAATATTGCACAATGGGCGCAAGCCTGATGCAGCCATGCCGCGTGTGTGAAGAAGGCCT
TCGGGTTGTAAAGCACTTTCAGTCGTGAGGAAGGGTTAGTAG
>ZSR.F_350:D00780:73:HLVCNBCXX:1:1105:18561:15606 2:N:0:ATCTCG
GGAATATTGCACAATGGGCGCAAGCCTGATGCAGCCATGCCGCGTGTGTGAAGAAGGCTC
TAGGGTTGTAAAGCACTTTCAGCAGTGAGGAAAGCTTGTTGGTTAATACCCATCAAG
>ZSR.F_351:D00780:73:HLVCNBCXX:1:1105:20688:15622 2:N:0:ATCTCG
GGAATATTGCACAATGGGCGCAAGCCTGATGCAGCCATGCCGCGTGTGTGAAGAAGGCCT
TCGGGTTGTAAAGCACTTTCAGTCGTGAGGAAGGGTTAGTAGTTAATACCTGCTAGCTTT
GACGTTAGCGACAGAAG
>ZSR.F_352:D00780:73:HLVCNBCXX:1:1105:10129:15771 2:N:0:ATCTCG
GGAATATTGGTCAATGGGCGGAAGCCTGAACCAGCCATGCCGCGTGTATGAAGAAGGCCC
TCGGGTCGTAAAGTACTTTTATGCAGGAAGAACGCAGCCATGCGTGGTTGTCTGACGGTA
CTGCA
>ZSR.F_353:D00780:73:HLVCNBCXX:1:1105:11143:15819 2:N:0:ATCTCG
GGAATATTGCACAATGGGCGCAAGCCTGATGCAGCCATGCCGCGTGTGTGAAGAAGGCTC
TAGGGTTGTAAAGCACTTTCAGCAGTGAGGAAAGCTTGTTGGTTAATAGCCATCAAGTGT
GACGT
>ZSR.F_354:D00780:73:HLVCNBCXX:1:1105:15048:15906 2:N:0:ATCTCG
GGAATATTGGACAATAGGCGAAAGCCTGATCCAGCGACGTCACGTGAATGATGAAGGCCT
TAGGGTTGTAAAATTCTTTTAGTGGAGAAGATAATGACGGTATCCACAGAAAAAGTCCCG
GCTAAC
>ZSR.F_355:D00780:73:HLVCNBCXX:1:1105:15436:15825 2:N:0:ATCTCG
GGAATATTGCACAATGGGCGCAAGCCTGATGCAGCCATGCCGCGTGTGTGAAGAAGGCTC
TAGGGTTGTAAAGCACTTTCAGCAGTGAGGAAAGCTTGTTGGTTAATAGCCATCAAGTGT
GACGTTAACTGCAGAAGAAGCACCGGCTA
>ZSR.F_356:D00780:73:HLVCNBCXX:1:1105:16996:15919 2:N:0:ATCTCG
GGAATATTGCACAATGGGCGCAAGCCTGATGCAGCCATGCCGCGTGTGTGAAGAAGGCTC
TAGGGTTGTAAAGCACTTTCAGCAGTGAGGAAAGGTTAGTAGTTAATACCTGCTAGCTGT
GACGTTAA
>ZSR.F_357:D00780:73:HLVCNBCXX:1:1105:1072:16101 2:N:0:ATCTCG
GGAATATTGCACAATGGGCGCAAGCCTGATGCAGCCATGCCGCGTGTGTGAAGAAGGCCT
TCGGGTTGTAAAGCACTTTCAGTCGTGAGGAAGGGTTAGTAGTTAATACCTGCT
>ZSR.F_358:D00780:73:HLVCNBCXX:1:1105:2956:16049 2:N:0:ATCTCG
GGAATATTGGACAATGGGCGAAAGCCTGATCCAGCAATGCCATGTGTGTGAAGAAGGCTC
TAGGGTTGTAAAGCACTTTAGTTGGGGAGGAAAGCTTATGAGTTAATAGCTCATGAGAAG
GACGTTAC
>ZSR.F_359:D00780:73:HLVCNBCXX:1:1105:3942:16036 2:N:0:ATCTCG
GGAATATTGCACAATGGGCGCAAGCCTGATGCAGCCATGCCGCGTGTGTGAAGAAGGCTC
TAGGGTTGTAAAGCACTTTCAGCAGTGAGGAAAGCTTGTTGGTTAATACCCATCAAGTGT
GACGTTAA
>ZSR.F_360:D00780:73:HLVCNBCXX:1:1105:4811:16176 2:N:0:ATCTCG
GGAATATTGCACAATGGGCGCAAGCCTGATGCAGCCATGCCGCGTGTGTGAAGAAGGCTC
TAGGGTTGTAAAGCACTTTCAGCAGTGAGGAAAGCTTGTTGGTTAATACCCATCAAGTGT
GACG
>ZSR.F_361:D00780:73:HLVCNBCXX:1:1105:12045:16001 2:N:0:ATCTCG
GGAATATTGCACAATGGGCGCAAGCCTGATGCAGCCATGCCGCGTGTGTGAAGAAGGCTC
TAGGGTTGTAAAGCACTTTCAGCAGTGAGGAAAGCTTGTTGGTTAATACCCATCAAGTGT
GACGTT
>ZSR.F_362:D00780:73:HLVCNBCXX:1:1105:16157:16161 2:N:0:ATCTCG
GGAATATTGGACAATGGGCGCAAGCCTGATCCAGCCATGCCGCGTGTGTGAAGAAGGCTT
TCGGGTTGTAAAGCACTTTCAGTCGGGAGGAAGGCTGCCTAGTTAATACCTAGGTAGATT
GACGTTACCGACAGAAGAA
>ZSR.F_363:D00780:73:HLVCNBCXX:1:1105:18940:16225 2:N:0:ATCTCG
GGAATATTGGACAATGGGGGCAACCCTGATCCAGCCATGCCGCGTGTGTGAAGAAGGCTT
TCGGGTTGTAAAGCACTTTCAGTCGGGAGGAAGGCTGGCTAGTTAATACCTAGCTAGATT
GACGTTACCGACAGAAG
>ZSR.F_364:D00780:73:HLVCNBCXX:1:1105:4793:16396 2:N:0:ATCTCG
GGAATATTGCACAATGGGCGCAAGCCTGATGCAGCCATGCCGCGTGTGTGAAGAAGGCTC
TAGGGTTGTAAAGCACTTTCAGCAGTGAGGAAAGCTTGTTGGTTAATACCCATCAAGTGT
GACGTTAACTGCAGAA
>ZSR.F_365:D00780:73:HLVCNBCXX:1:1105:13402:16463 2:N:0:ATCTCG
GGAATATTGGACAATGGGCGAAAGCCTGATCCAGCAATGCCATGTGTGTGAAGAAGGCTC
TAGGGTTGTAAAGCACTTTAGTTGGGGAGGAAAGCTTATGAGTTAATAGCTCATGAGAAG
GACGTT
>ZSR.F_366:D00780:73:HLVCNBCXX:1:1105:14431:16277 2:N:0:ATCTCG
GGAATATTGCACAATGGGCGCAAGCCTGATGCAGCCATGCCGCGTGTGTGAAGAAGGCCT
TCGGGTTGTAAAGCACTTTCAGTCGTGAGGAAGGGTTAGTAGTTAATACCTGCTAGCTTT
GACGT
>ZSR.F_367:D00780:73:HLVCNBCXX:1:1105:14988:16395 2:N:0:ATCTCG
AGAATCTTCCGCAATGGACGCAAGTCTGACGGAGCGATGCCGCGTGCGGGATGAAGGCCT
TCGGGTTGTAAACCGCTGTCAGCAAGGTGGAAATGCATGTGGGCTATCCCTCATGTTTGA
CCTAAT
>ZSR.F_368:D00780:73:HLVCNBCXX:1:1105:14962:16483 2:N:0:ATCTCG
GGAATATTGCACAATGGGCGCAAGCCTGATGCAGCCATGCCGCGTGTGTGAAGAAGGCCT
TCGGGTTGTAAAGCACTTTCAGTCGTGAGGAAGGGTTAGTAGTTAATACCTGCTAGCTTT
GACGTT
>ZSR.F_369:D00780:73:HLVCNBCXX:1:1105:17066:16409 2:N:0:ATCTCG
GGAATATTGCACAATGGGCGAAAGCCTGATGCAGCCATGCCGCGTGTGTGAAGAAGGCTC
TAGGGTTGTAAAGCACTTTCAGTAGGGAGGAAAGGTTGAAGGTTAATACCCTTTGGCTGT
G
>ZSR.F_370:D00780:73:HLVCNBCXX:1:1105:19267:16430 2:N:0:ATCTCG
GGAATATTGCACAATGGGCGCAAGCCTGATGCAGCCATGCCGCGTGTGTGAAGAAGGCTC
TAGGGTTGTAAAGCACTTTCAGCAGTGAGGAAAGCTTGTTGGTTAATACCCATCAAGTGT
G
>ZSR.F_371:D00780:73:HLVCNBCXX:1:1105:20019:16397 2:N:0:ATCTCG
GGAATATTGCACAATGGGCGCAAGCCTGATGCAGCCATGCCGCGTGTGTGAAGAAGGCTC
TAGGGTTGTAAAGCACTTTCAGCAGTGAGGAAAGCTTGTTGGTTAATACCCATCAAGTGT
G
>ZSR.F_372:D00780:73:HLVCNBCXX:1:1105:2553:16541 2:N:0:ATCTCG
GGAATATTGCACAATGGGCGCAAGCCTGATGCAGCCATGCCGCGTGTGTGAAGAAGGCTC
TAGGGTTGTAAAGCACTTTCAGCAGTGAGGAAAGGTTAGTAGTTAATACCTGCT
>ZSR.F_373:D00780:73:HLVCNBCXX:1:1105:2815:16513 2:N:0:ATCTCG
GGAATATTGGACAATGGGCGAAAGCCTGATCCAGCAATGCCATGTGTGTGAAGAAGGCTC
TAGGGTTGTAAAGCACTTTAGTTGGGGAGGAAAGCTTATGAGTTAATAGCTCATGAGAAG
GACGTTACCCAAAGAA
>ZSR.F_374:D00780:73:HLVCNBCXX:1:1105:9424:16627 2:N:0:ATCTCG
GGAATATTGCACAATGGGCGCAAGCCTGATGCAGCCATGCCGCGTGTGTGAAGAAGGCCT
TCGGGTTGTAAAGCACTTTCAGTCGTGAGGAAGGGTTAGTAGTTAATACCTGCTAGCTTT
GACGTT
>ZSR.F_375:D00780:73:HLVCNBCXX:1:1105:10095:16687 2:N:0:ATCTCG
GGAATATTGCACAATGGACGAAAGTCTGATGCAGCAACGCCGCGTGGGTGATGAAGGCTC
TTGGGTCGTAAAGCCCTGTCAGGAGGGAAGAACAAGTTGTCGGTTAATACCCGGCAGCCC
TGACGG
>ZSR.F_376:D00780:73:HLVCNBCXX:1:1105:15943:16605 2:N:0:ATCTCG
GGAATATTGCACAATGGGCGCAAGCCTGATGCAGCCATGCCGCGTGTGTGAAGAAGGCCT
TCGGGTTGTAAAGCACTTTCAGTCGTGAGGAAGGGTTAGTAGTTAATACCTGCTAGCTTT
GACGTTAG
>ZSR.F_377:D00780:73:HLVCNBCXX:1:1105:17418:16672 2:N:0:ATCTCG
GGAATATTGGACAATGGGCGAAAGCCTGATCCAGCAATGCCATGTGTGTGAAGAAGGCTC
TAGGGTTGTAAAGCACTTTAGTTGGGGAGGAAAGCTTATGAGTTAATAGCTCATGAGAAG
GACGTT
>ZSR.F_378:D00780:73:HLVCNBCXX:1:1105:19759:16658 2:N:0:ATCTCG
GGAATATTGCGCAATGGAGGAAACTCTGACGCAGCCATGCCGCGTGAAGGAATGAATGCC
CTATGGGTTGTAAACTTCTTTTATGTAGGAAGAAACGCAGATACGTGTATCTGTTTGACG
GTACTACACGAATAAGG
>ZSR.F_379:D00780:73:HLVCNBCXX:1:1105:19856:16703 2:N:0:ATCTCG
GGAATATTGCGCAATGGGGGAAACCCTGACGCAGCAACGCCGCGTGAGTGAGGAAGGCCT
TCGGGTTGTAAAGCTCTGTCAGAAGGGAAGAATGGTTATTGGTCTAATAGGCCTTTAATT
TGACGGTACCTTCAAAGG
>ZSR.F_380:D00780:73:HLVCNBCXX:1:1105:2377:16813 2:N:0:ATCTCG
GGAATATTGCACAATGGAGGAAACTCTGATGCAGCAACGCCGCGTGGAGGATGACACTTT
TCGGAGCGTAAACTCCTTTTATATAGGAAGATAATGACGGTACTATATGAATAAGCACCG
GCTAACTCCGTGCCAGCAGCCGCG
>ZSR.F_381:D00780:73:HLVCNBCXX:1:1105:7987:16957 2:N:0:ATCTCG
GGAATATTGCACAATGGGGGAAACCCTGATGCAGCCATGCCGCGTGTGTGAAGAAGGCCC
TAGGGTTGTAAAGCACTTTCAGCAGTGAGGAAAGGTGTGTGGTTAATACCCGCATACTGT
G
>ZSR.F_382:D00780:73:HLVCNBCXX:1:1105:9636:16894 2:N:0:ATCTCG
GGAATATTGGACAATGGGCGCAAGCCTGATCCAGCCATGCCGCGTGTGTGAAGAAGGCTT
TCGGGTTGTAAAGCACTTTCAGTCGGGAGGAAGGCTGCCTAGTTAATACCTAGGTAGATT
GACGTTAC
>ZSR.F_383:D00780:73:HLVCNBCXX:1:1105:10534:16863 2:N:0:ATCTCG
GGAATATTGCACAATGGGCGCAAGCCTGATGCAGCCATGCCGCGTGTGTGAAGAAGGCCT
TCGGGTTGTAAAGCACTTTCAGTCGTGAGGAAGGGTTAGTAGTTAATACCTGCTAGCTTT
GAC
>ZSR.F_384:D00780:73:HLVCNBCXX:1:1105:12961:16970 2:N:0:ATCTCG
GGAATATTGCACAATGGGCGCAAGCCTGATGCAGCCATGCCGCGTGTGTGAAGAAGGCTC
TAGGGTTGTAAAGCACTTTCAGCAGTGAGGAAAGCTTGTTGGTTAATACCCATCAAGTGT
GACGTT
>ZSR.F_385:D00780:73:HLVCNBCXX:1:1105:13221:16967 2:N:0:ATCTCG
GGAATCTTAGACAATGGGCGCAAGCCTGATCTAGCCATGCCGCGTGAGCGATGAAGGCCT
TAGGGTCGTAAAACTCTTTCGCCAGGGATGATAATGACAGTACCTGGTAAAGAAACCCCG
GCTAACTCC
>ZSR.F_386:D00780:73:HLVCNBCXX:1:1105:3972:17032 2:N:0:ATCTCG
GGAATATTGGACAATGGGCGCAAGCCTGATCCAGCCATGCCGCGTGTGTGAAGAAGGCTT
TCGGGTTGTAAAGCACTTTCAGTCGGGAGGAAGGCTGCCTAGTTAATACCTAGGTAGATT
GACGTTACCGACAGAAG
>ZSR.F_387:D00780:73:HLVCNBCXX:1:1105:5116:17048 2:N:0:ATCTCG
GGAATATTGCACAATGGGCGCAAGCCTGATGCAGCCATGCCGCGTGTGTGAAGAAGGCCT
TCGGGTTGTAAAGCACTTTCAGTCGTGAGGAAGGGTTAGTAGTTAATACCTGCTAGCTTT
GACGTTAGCGACAGAAGA
>ZSR.F_388:D00780:73:HLVCNBCXX:1:1105:5295:17204 2:N:0:ATCTCG
GGAATATTGCACAATGGGCGCAAGCCTGATGCAGCCATGCCGCGTGTGTGAAGAAGGCCT
TCGGGTTGTAAAGCACTTTCAGTCGTGAGGAAGGGTTAGTAGTTAATACCTGCTAGCTTT
GACGTTAGCGACAGAAGAAGCACC
>ZSR.F_389:D00780:73:HLVCNBCXX:1:1105:7746:17091 2:N:0:ATCTCG
GGAATATTGGACAATAGGCGAAAGCCTGATCCAGCGACGTCACGTGAATGATGAAGGCCT
TAGGGTTGTAAAATTCTTTTAGTGGAGAAGATAATGACGGTATCCACAGAAAAAGTCCCG
GCTAACTT
>ZSR.F_390:D00780:73:HLVCNBCXX:1:1105:10880:17191 2:N:0:ATCTCG
GGAATATTGCACAATGGGCGCAAGCCTGATGCAGCCATGCCGCGTGTGTGAAGAAGGCCT
TCGGGTTGTAAAGCACTTTCAGTCGTGAGGAAGGGTTAGTAGTTAATACCTGCTAGCTTT
GACGTTAGCGACAGAAG
>ZSR.F_391:D00780:73:HLVCNBCXX:1:1105:12643:17104 2:N:0:ATCTCG
GGAATATTGGACAATGGGCGAAAGCCTGATCCAGCAATGCCATGTGTGTGAAGAAGGCTC
TAGGGTTGTAAAGCACTTTAGTTGGGGAGGAAAGCTTATGAGTTAATAGCTCATGAGAAG
GACGTTACCC
>ZSR.F_392:D00780:73:HLVCNBCXX:1:1105:16910:17023 2:N:0:ATCTCG
GGAATATTGCACAATGGGCGCAAGCCTGATGCAGCCATGCCGCGTGTGTGAAGAAGGCTC
TAGGGTTGTAAAGCACTTTCAGCAGTGAGGAAAGCTTGTTGGTTAATACCCATCAAGTGT
GACGTT
>ZSR.F_393:D00780:73:HLVCNBCXX:1:1105:17784:17045 2:N:0:ATCTCG
GGAATATTGGTCAATGGAGGCAACTCTGAACCAGCCATGCCGCGTGAAGGAAGACGGTTC
TATGGATTGTAAACTTCTTTTATACTAGAAGAACTACAGATACGTGTATTTGTTTGACGG
T
>ZSR.F_394:D00780:73:HLVCNBCXX:1:1105:19975:17190 2:N:0:ATCTCG
GGAATATTGGTCAATGGGCGCAAGCCTGAACCAGCCATGCCGCGTGCAGGATGACTGCCC
TATGGGTTGTAAACTGCTTTTATACAGGAAGAAACAGTCCCTCGTGAGGGGCCTTGACGG
TACTGT
>ZSR.F_395:D00780:73:HLVCNBCXX:1:1105:1837:17267 2:N:0:ATCTCG
GGAATATTGCACAATGGGCGAAAGCCTGATGCAGCAATGCCGCGTGGAGGATGACGCATC
TAGGTGTGTAAACTCCTTTTATATGAGAAGATAATGACGGTATCATATGAATAAGCACCG
GCTAAC
>ZSR.F_396:D00780:73:HLVCNBCXX:1:1105:3488:17443 2:N:0:ATCTCG
GGAATCTTAGACAATGGGCGCAAGCCTGATCTAGCCATGCCGCGTGAGCGATGAAGGCCT
TAGGGTCGTAAAACTCTTTCGCCAGGGATGATAATGACAGTACCTGGTAAAGAAACCCCG
GCTAACTCCGTGCCAGCA
>ZSR.F_397:D00780:73:HLVCNBCXX:1:1105:3568:17389 2:N:0:ATCTCG
GGAATATTGCACAATGGGCGCAAGCCTGATGCAGCCATGCCGCGTGTGTGAAGAAGGCTC
TAGGGTTGTAAAGCACTTTCAGAAGGGAGGAAAGGTTGTAAGTTAATACCTTGCAACTGT
GACGTTAC
>ZSR.F_398:D00780:73:HLVCNBCXX:1:1105:4305:17465 2:N:0:ATCTCG
GGAATATTGCACAATGGGCGCAAGCCTGATGCAGCCATGCCGCGTGTGTGAAGAAGGCTC
TAGGGTTGTAAAGCACTTTCAGCAGTGAGGAAAGCTTGTTGGTTAATACCCATCAAGTGT
GACGTTAA
>ZSR.F_399:D00780:73:HLVCNBCXX:1:1105:4539:17276 2:N:0:ATCTCG
GGAATATTGCACAATGGGCGCAAGCCTGATGCAGCCATGCCGCGTGTGTGAAGAAGGCTC
TAGGGTTGTAAAGCACTTTCAGAAGGGAGGAAAGGTTGTAAGTTAATACCTTGCAACTGT
GACGTTACCTTCAGAAGAAGCACCGGCTA
>ZSR.F_400:D00780:73:HLVCNBCXX:1:1105:5101:17318 2:N:0:ATCTCG
GGAATATTGCGCAATGGGCGAAAGCCTGACGCAGCAATGCCGCGTGAGTGAGGAAGGCCT
TCGGGTTGTAAAGCTCTGTCAGATAGGAAGAATTGCCATTGGTCTAATAGGCCTTTGGAG
TGACGGTACTATCA
>ZSR.F_401:D00780:73:HLVCNBCXX:1:1105:6907:17413 2:N:0:ATCTCG
GGAATATTGGACAATAGGCGAAAGCCTGATCCAGCGACGTCACGTGAATGATGAAGGCCT
TAGGGTTGTAAAATTCTTTTAGTGGAGAAGATAATGACGGTATCCACAGAAAAAGTCCCG
GC
>ZSR.F_402:D00780:73:HLVCNBCXX:1:1105:7095:17305 2:N:0:ATCTCG
GGAATTTTGCGCAATGGGCGAAAGCCTGACGCAGCAACGCCGCGTGAGTGATGAAGGCTC
TTGGGTCGTAAAGCTCTGTCAATGGGGAAGAAACAGTTTGCGGTTAATACCCGCAGACCT
TGACGG
>ZSR.F_403:D00780:73:HLVCNBCXX:1:1105:8587:17393 2:N:0:ATCTCG
GGAATATTGCACAATGGGCGCAAGCCTGATGCAGCCATGCCGCGTGTGTGAAGAAGGCTC
TAGGGTTGTAAAGCACTTTCAGCAGTGAGGAAAGCTTGTTGGTTAATAGCCATCAAGTGT
GACGTT
>ZSR.F_404:D00780:73:HLVCNBCXX:1:1105:10223:17374 2:N:0:ATCTCG
GGAATATTGCACAATGGGCGCAAGCCTGATGCAGCCATGCCGCGTGTGTGAAGAAGGCCT
TCGGGTTGTAAAGCACTTTCAGTCGTGAGGAAGGGTTAGTAGTTAATACCTGCTAGCTTT
G
>ZSR.F_405:D00780:73:HLVCNBCXX:1:1105:10785:17303 2:N:0:ATCTCG
GGAATATTGCACAATGGGCGCAAGCCTGATGCAGCCATGCCGCGTGTGTGAAGAAGGCCT
TCGGGTTGTAAAGCACTTTCAGTCGTGAGGAAGGGTTAGTAGTTAATACCTGCTAGCTTT
GACGTT
>ZSR.F_406:D00780:73:HLVCNBCXX:1:1105:15690:17411 2:N:0:ATCTCG
GGAATATTGCACAATGGGCGCAAGCCTGATGCAGCCATGCCGCGTGTGTGAAGAAGGCTC
TAGGGTTGTAAAGCACTTTCAGCAGTGAGGAAAGCTTGTTGGTTAATAGCCATCAAGTGT
GACGTT
>ZSR.F_407:D00780:73:HLVCNBCXX:1:1105:16910:17421 2:N:0:ATCTCG
GGAATATTGCACAATGGGCGCAAGCCTGATGCAGCCATGCCGCGTGTGTGAAGAAGGCCT
TCGGGTTGTAAAGCACTTTCAGTCGTGAGGAAGGGTTAGTAGTTAATACCTGCTAGCTTT
GACGTT
>ZSR.F_408:D00780:73:HLVCNBCXX:1:1105:19630:17271 2:N:0:ATCTCG
GGAATATTGGACAATGGGCGAAAGCCTGATCCAGCAATGCCATGTGTGTGAAGAAGGCTC
TAGGGTTGTAAAGCACTTTAGTTGGGGAGGAAAGCTTATGAGTTAATAGCTCATGAGAAG
GACGTTACCCAAAGAATAAGGA
>ZSR.F_409:D00780:73:HLVCNBCXX:1:1105:1689:17607 2:N:0:ATCTCG
GGAATATTGGACAATGGGCGAAAGCCTGATCCAGCAATGCCATGTGTGTGAAGAAGGCTC
TAGGGTTGTAAAGCACTTTAGTTGGGGAGGAAAGCTTATGAGTTAATAGCTCATGAGAAG
GACGTTAC
>ZSR.F_410:D00780:73:HLVCNBCXX:1:1105:1982:17580 2:N:0:ATCTCG
GGAATATTGCACAATGGGCGCAAGCCTGATGCAGCCATGCCGCGTGTGTGAAGAAGGCTC
TAGGGTTGTAAAGCACTTTCAGCAGTGAGGAAAGGTTAGTAGTTAATACCTGCTAGCTGT
GACGTTAACTGCAGAAGAA
>ZSR.F_411:D00780:73:HLVCNBCXX:1:1105:3747:17669 2:N:0:ATCTCG
GGAATATTGGACAATGGGCGAAAGCCTGATCCAGCAATGCCATGTGTGTGAAGAAGGCTC
TAGGGTTGTAAAGCACTTTAGTTGGGGAGGAAAGCTTATGAGTTAATAGCTCATGAGAAG
GACGTTAC
>ZSR.F_412:D00780:73:HLVCNBCXX:1:1105:5018:17670 2:N:0:ATCTCG
GGAATTTTGCGCAATGGGGGAAACCCTGACGCAGCAATGCCGCGTGAGTGAAGAAGGCCT
TCGGGTCGTAAAGCTCTGTCAAATAGGAAGAATGTATTTATAGTTAATAGCATTAAATAG
TGACGG
>ZSR.F_413:D00780:73:HLVCNBCXX:1:1105:6739:17571 2:N:0:ATCTCG
GGAATATTGCACAATGGGGGGAACCCTGATGCAGCCATGCCGCGTGTGTGAAGAAGGCCT
TCGGGTTGTAAAGCACTTTCAGTCGTGAGGAAGGGTTGTTGGTTAATACCCAACAATTTT
GAC
>ZSR.F_414:D00780:73:HLVCNBCXX:1:1105:11157:17569 2:N:0:ATCTCG
GGAATATTGCACAATGGGCGCAAGCCTGATGCAGCCATGCCGCGTGTGTGAAGAAGGCTC
TAGGGTTGTAAAGCACTTTAAGCAGTGAGGAAAGCTTGTTGGTTAATACCCATCAAGTGT
>ZSR.F_415:D00780:73:HLVCNBCXX:1:1105:12024:17509 2:N:0:ATCTCG
GGAATATTGCACAATGGGCGCAAGCCTGATGCAGCCATGCCGCGTGTGTGAAGAAGGCCT
TCGGGTTGTAAAGCACTTTCAGTCGTGAGGAAGGGTTAGTAGTTAATACCTGCT
>ZSR.F_416:D00780:73:HLVCNBCXX:1:1105:13870:17522 2:N:0:ATCTCG
GGAATATTGCACAATGGGCGCAAGCCTGATGCAGCCATGCCGCGTGTGTGAAGAAGGCCT
TCGGGTTGTAAAGCACTTTCAGTCGTGAGGAAGGGTTAGTAGTTAATACCTGCTAGCTTT
GACGT
>ZSR.F_417:D00780:73:HLVCNBCXX:1:1105:14075:17549 2:N:0:ATCTCG
GGAATATTGCACAATGGGCGCAAGCCTGATGCAGCCATGCCGCGTGTGTGAAGAAGGCTC
TAGGGTTGTAAAGCACTTTCAGCAGTGAGGAAAGCTTGTTGGTTAATAGCCATCAAGTGT
GACGTTAACTGCAGAA
>ZSR.F_418:D00780:73:HLVCNBCXX:1:1105:14749:17620 2:N:0:ATCTCG
GGAATATTGCACAATGGGCGCAAGCCTGATGCAGCCATGCCGCGTGTGTGAAGAAGGCTC
TAGGGTTGTAAAGCACTTTCAGCAGTGAGGAAAGCTTGTTGGTTAATACCCATCAAGTGT
GACGTTAA
>ZSR.F_419:D00780:73:HLVCNBCXX:1:1105:6474:17970 2:N:0:ATCTCG
GGAATATTGCACAATGGGCGCAAGCCTGATGCAGCCATGCCGCGTGTGTGAAGAAGGCTC
TAGGGTTGTAAAGCACTTTCAGCAGTGAGGAAAGCTTGTTGGTTAATACCCATCAAGTGT
GACGTTAACTGC
>ZSR.F_420:D00780:73:HLVCNBCXX:1:1105:8390:17999 2:N:0:ATCTCG
GGAATATTGCACAATGGGGGAAACCCTGATGCAGCCATGCCGCGTGTGTGAAGAAGGCCC
TAGGGTTGTAAAGCACTTTCAGCAGTGAGGAAAGGTGTGTGGTTAATACCCACATACTGT
>ZSR.F_421:D00780:73:HLVCNBCXX:1:1105:9645:17810 2:N:0:ATCTCG
GGAATATTGCACAATGGGCGCAAGCCTGTTGCAGCCATGCCGCGTGTGTGAAGAAGGCCT
TCGGGTTGTAAAGCACTTTCAGTCGTGAGGAAGGGTTAGTAGTTAATACCTGCTAGCTTT
GAC
>ZSR.F_422:D00780:73:HLVCNBCXX:1:1105:2609:18068 2:N:0:ATCTCG
GGAATATTGCACAATGGGCGCAAGCCTGATGCAGCCATGCCGCGTGTGTGAAGAAGGCTC
TAGGGTTGTAAAGCACTTTCAGCAGTGAGGAAAGCTTGTTGGTTAATAGCCATCAAGTGT
GACGTTAA
>ZSR.F_423:D00780:73:HLVCNBCXX:1:1105:5348:18145 2:N:0:ATCTCG
GGAATATTGCACAATGGGCGCAAGCCTGATGCAGCCATGCCGCGTGTGTGAAGAAGGCTC
TAGGGTTGTAAAGCACTTTCAGCAGTGAGGAAAGCTTGTTGGTTAATACCCATCAAGTGT
GACGTTAACTGCAGAAGAAGCACC
>ZSR.F_424:D00780:73:HLVCNBCXX:1:1105:10331:18051 2:N:0:ATCTCG
GGAATATTGGACAATGGGGGCAACCCTGATCCAGCCATGCCGCGTGTGTGAAGAAGGCCT
TCGGGTTGTAAAGCACTTTCAGTGAGGAAGAAGGCCTGCGGGTTAATAGCCGGCAGGAAG
GACAT
>ZSR.F_425:D00780:73:HLVCNBCXX:1:1105:12625:18095 2:N:0:ATCTCG
GGAATATTGCACAATGGGCGCAAGCCTGATGCAGCCATGCCGCGTGTGTGAAGAAGGCCT
TCGGGTTGTAAAGCACTTTCAGTCGTGAGGAAGGGTTAGTAGTTAATACCTGCTAGCTTT
GACGTT
>ZSR.F_426:D00780:73:HLVCNBCXX:1:1105:17971:18206 2:N:0:ATCTCG
GGAATATTGCACAATGGGCGCAAGCCTGATGCAGCCATGCCGCGTGTGTGAAGAAGGCCT
TCGGGTTGTAAAGCACTTTCAGTCGTGAGGAAGGGTTAGTAGTTAATACCTGCTAGCTTT
G
>ZSR.F_427:D00780:73:HLVCNBCXX:1:1105:18145:18058 2:N:0:ATCTCG
GGAATATTGCACAATGGGCGCAAGCCTGATGCAGCCATGCCGCGTGTGTGAAGAAGGCCT
TCGGGTTGTAAAGCACTTTCAGTCGTGAGGAAGGGTTAGTAGTTAATACCTGCTAGCTTT
GACGTT
>ZSR.F_428:D00780:73:HLVCNBCXX:1:1105:18724:18166 2:N:0:ATCTCG
GGAATATTGCACAATGGGCGCAAGCCTGATGCAGCCATGCCGCGTGTGTGAAGAAGGCCT
TCGGGTTGTAAAGCACTTTCAGTCGTGAGGAAGGGTTAGTAGTTAATACCTGCTAGCTTT
GACGTTAGCGACAGAAG
>ZSR.F_429:D00780:73:HLVCNBCXX:1:1105:19985:18211 2:N:0:ATCTCG
GGAATATTGGACAATGGGCGAAAGCCTGATCCAGCAATGCCATGTGTGTGAAGAAGGCTC
TAGGGTTGTAAAGCACTTTAGTTGGGGAGGAAAGCTTATGA
>ZSR.F_430:D00780:73:HLVCNBCXX:1:1105:20253:18010 2:N:0:ATCTCG
GGAATATTGCACAATGGGGGAAACCCTGATGCAGCCATGCCGCGTGTGTGAAGAAGGCCT
TCGGGTTGTAAAGCACTTTCAGTCGTGAGGAAGGGTTGTTGGTTAATACCCAACAATTTT
G
>ZSR.F_431:D00780:73:HLVCNBCXX:1:1105:20386:18188 2:N:0:ATCTCG
GGAATTTTGCGCAATGGGCGAAAGCCTGACGCAGCAACGCCGCGTGAGTGATGAAGGCTC
TTGGGTCGTAAAGCTCTGTCAATGGGGAAGAAACAGTTTGCGGTTAATACCCGCAGACCT
TGACGGTA
>ZSR.F_432:D00780:73:HLVCNBCXX:1:1105:2919:18262 2:N:0:ATCTCG
GGAATATTGCACAATGGGCGCAAGCCTGATGCAGCCATGCCGCGTGTGTGAAGAAGGCTC
TAGGGTTGTAAAGCACTTTCAGCAGTGAGGAAAGCTTGTTGGTTAATACCCATCAAGTGT
GACGTTAACTGCAGAAGAAGCA
>ZSR.F_433:D00780:73:HLVCNBCXX:1:1105:3356:18343 2:N:0:ATCTCG
GGAATATTGCGCAATGGGGGAAACCCTGACGCAGCAACGCCGCGTGAGTGAGGAAGGCCC
TCGGGTCGTAAAGCTCTGTCAGATGGGAAGAACGGTTATTGGTCTAATAGGCCT
>ZSR.F_434:D00780:73:HLVCNBCXX:1:1105:9672:18445 2:N:0:ATCTCG
GGAATATTGCACAATGGGGGAAACCCTGATGCAGCCATGCCGCGTGTGTGAAGAAGGCCT
TCGGGTTGTAAAGCACTTTCAGTGGGGAGGAAAGGGTGATGCTTAATACGTATCATCTGT
GACGTT
>ZSR.F_435:D00780:73:HLVCNBCXX:1:1105:14986:18453 2:N:0:ATCTCG
GGAATATTGGACAATGGGCGAAAGCCTGATCCAGCAATGCCATGTGTGTGAAGAAGGCTC
TAGGGTTGTAAAGCACTTTAGTTGGGGAGGAAAGCTTATGAGTTAATAGCTCATGAGAAG
GACGTTACCCAAAGAATAA
>ZSR.F_436:D00780:73:HLVCNBCXX:1:1105:15527:18460 2:N:0:ATCTCG
GGAATATTGGACAATGGGCGAAAGCCTGATCCAGCAATGCCATGTGTGTGAAGAAGGCTC
TAGGGTTGTAAAGCACTTTAGTTGGGGAGGAAAGCTTATGAGTTAATAGCTCATGAGAAG
GACGTTACCCAAAGAAT
>ZSR.F_437:D00780:73:HLVCNBCXX:1:1105:17459:18494 2:N:0:ATCTCG
GGAATATTGGACAATGGGCGAAAGCCTGATCCAGCAATGCCATGTGTGTGAAGAAGGCTC
TAGGGTTGTAAAGCACTTTAGTTGGGGAGGAAAGCTTATGAGTTAATAGCTCATGAGAAG
GACGTTACCCAAAGAAT
>ZSR.F_438:D00780:73:HLVCNBCXX:1:1105:2595:18587 2:N:0:ATCTCG
GAATATTGGACAATAGGCGAAAGCCTGATCCAGCGACGTCACGTGAATGATGAAGGCCTT
AGGGTTGTAAAATTCTTTTAGTGGAGAAGATAATGACGGTATCCACAGAAAAAGTCCCGG
CTAACTTCGTGCCA
>ZSR.F_439:D00780:73:HLVCNBCXX:1:1105:3512:18720 2:N:0:ATCTCG
GGAATATTGGTCAATGGACGCAAGTCTGAACCAGCCATGCCGCGTGAAGGATGAAGGCTC
AAGTAGTTGTAAACTTCTTTTATTTGGGAAGAAACCCCCCGACGTGTCGGGGGCTGACGG
TACCAAACGAATAA
>ZSR.F_440:D00780:73:HLVCNBCXX:1:1105:4735:18514 2:N:0:ATCTCG
GGAATATTGCACAATGGGCGAAAGCCTGATCCAGCAATGCCATGTGTGTGAAGAAGGCTC
TAGGGTTGTAAAGCACTTTAGTTGGGGAGGAAAGCTTATGAGTTAATAGCTCATGAGAAG
GACGTTAC
>ZSR.F_441:D00780:73:HLVCNBCXX:1:1105:4754:18572 2:N:0:ATCTCG
GGAATATTGCACAATGGGCGCAAGCCTGATGCAGCCATGCCGCGTGTGTGAAGAAGGCTC
TAGGGTTGTAAAGCACTTTCAGCAGTGAGGAAAGCTTGTTGGTTAATACCCATCAAGTGT
GACGTTAACTGCAGAAGAAGCA
>ZSR.F_442:D00780:73:HLVCNBCXX:1:1105:8102:18521 2:N:0:ATCTCG
GGAATATTGGACAATGGGCGAAAGCCTGATCCAGCAATGCCATGTGTGTGAAGAAGGCTC
TAGGGTTGTAAAGCACTTTAGTTGGGGAGGAAAGCTTATGAG
>ZSR.F_443:D00780:73:HLVCNBCXX:1:1105:9951:18562 2:N:0:ATCTCG
GGAATATTGCACAATGGGCGCAAGCCTGATGCAGCCATGCCGCGTGTGTGAAGAAGGCCT
TCGGGTTGTAAAGCACTTTCAGTCGTGAGGAAGGGTTAGTAGTTAATACCTGCTAGCTTT
GACGT
>ZSR.F_444:D00780:73:HLVCNBCXX:1:1105:9920:18618 2:N:0:ATCTCG
GGAATATTGGTCAATGGAGGCAACTCTGAACCAGCCATGCCGCGTGAAGGAAGACGGTTC
TATGGATTGTAAACTTCTTTTATACTAGAAGAACTACAGATACGTGTATTTGTTTGACGG
TATAG
>ZSR.F_445:D00780:73:HLVCNBCXX:1:1105:10904:18527 2:N:0:ATCTCG
GGAATATTGCACAATGGGCGAAAGCCTGATGCAGCAATGCCGCGTGGAGGATGACGCATC
TAGGTGTGTAAACTCCTTTTATATGAGAAGATAATGACGGTATCATATGAATAAGCACCG
GCTAAC
>ZSR.F_446:D00780:73:HLVCNBCXX:1:1105:11708:18654 2:N:0:ATCTCG
GGAATATTGCACAATGGGCGCAAGCCTGATGCAGCCATGCCGCGTGTGTGAAGAAGGCCT
TCGGGTTGTAAAGCACTTTCAGTCGTGAGGAAGGGTTAGTAGTTAATACCTGCTAGCTTT
GACGTT
>ZSR.F_447:D00780:73:HLVCNBCXX:1:1105:16746:18549 2:N:0:ATCTCG
GGAATATTGCACAATGGGCGCAAGCCTGATGCAGCCATGCCGCGTGTGTGAAGAAGGCTC
TAGGGTTGTAAAGCACTTTCAGCAGTGAGGAAAGCTTGTTGGTTAATACCCATCAAGTGT
GACGTTAAC
>ZSR.F_448:D00780:73:HLVCNBCXX:1:1105:2251:18995 2:N:0:ATCTCG
GGAATTTTGGACAATGGGGGAAACCCTGATCCAGCCATCCCGCGTGAGTGAAGAAGGCCT
TCGGGTTGTAAAGCTCTTTCGAAAGTGAAGAAAACTTATTTCGTAATATGTTATAAGTAT
GACGGTAACTTTAGAAGAAGCACCGGCTA
>ZSR.F_449:D00780:73:HLVCNBCXX:1:1105:7072:18826 2:N:0:ATCTCG
GGAATATTGGACAATGAGCGAAAGCCTGATCCAGCAATACCGCGTGAATGATGAAGGCCC
TAGGGTTGTAAAGTTCTTTTAATAGGGAAGATAATGACGGTACCTATAGAAAAAGCCCCG
GCTAACTCC
>ZSR.F_450:D00780:73:HLVCNBCXX:1:1105:12929:18774 2:N:0:ATCTCG
GGAATATTGCACAATGGGCGCAAGCCTGATGCAGCCATGCCGCGTGTGTGAAGAAGGCCT
TCGGGTTGTAAAGCACTTTCAGTCGTGAGGAAGGGTTAGTAGTTAATACCTGCTAGCTTT
GACGTT
>ZSR.F_451:D00780:73:HLVCNBCXX:1:1105:17521:18893 2:N:0:ATCTCG
GGAATATTGCACAATGGGCGCAAGCCTGATGCAGCCATGCCGCGTGTGTGAAGAAGGCTC
TAGGGTTGTAAAGCACTTTCAGCAGTGAGGAAAGGTTAGTAGTTAATACCTGCTAGCTGT
GACGTTAAC
>ZSR.F_452:D00780:73:HLVCNBCXX:1:1105:20322:18836 2:N:0:ATCTCG
GGAATATTGCACAATGGGCGCAAGCCTGATGCAGCCATGCCGCGTGTGTGAAGAAGGCTC
TAGGGTTGTAAAGCACTTTCAGCAGTGAGGAAAGCTTGTTGGTTAATACCCATCAAGTGT
G
>ZSR.F_453:D00780:73:HLVCNBCXX:1:1105:6935:19073 2:N:0:ATCTCG
GGAATATTGCACAATGGGCGCAAGCCTGATGCAGCCATGCCGCGTGTGTGAAGAAGGCCT
TCGGGTTGTAAAGCACTTTCAGTCGTGAGGAAGGGTTAGTAGTTAATACCTGCTAGCTTT
G
>ZSR.F_454:D00780:73:HLVCNBCXX:1:1105:6820:19185 2:N:0:ATCTCG
GGAATATTGCACAATGGGCGCAAGCCTGATGCAGCCATGCCGCGTGTGTGAAGAAGGCCT
TCGGGTTGTAAAGCACTTTCAGCAGTGAGGAAGGTGGTGAGTTTAATACGCTCATCATTT
GACGTT
>ZSR.F_455:D00780:73:HLVCNBCXX:1:1105:12652:19094 2:N:0:ATCTCG
GGAATATTGGTCAATGGAGGCAACTCTGAACCAGCCATGCCGCGTGAAGGAAGACGGTTC
TATGGATTGTAAACTTCTTTTATACTAGAAGAAATGTAGATACGTGTATTTATTTGACGG
TATAGT
>ZSR.F_456:D00780:73:HLVCNBCXX:1:1105:13002:19074 2:N:0:ATCTCG
GGAATATTGCACAATGGGCGCAAGCCTGATGCAGCCATGCCGCGTGTGTGAAGAAGGCCT
TCGGGTTGTAAAGCACTTTCAGTCGTGAGGAAGGGTTAGTAGTTAATACCTGCTAGCTTT
GACGTTAGC
>ZSR.F_457:D00780:73:HLVCNBCXX:1:1105:15726:19206 2:N:0:ATCTCG
GGAATATTGCACAATGGGGGAAACCCTGATGCAGCCATGCCGCGTGTGTGAAGAAGGCCT
TCGGGTTGTAAAGCACTTTCAGTGGGGAGGAAAGGGTGATGCTTAATACGTATC
>ZSR.F_458:D00780:73:HLVCNBCXX:1:1105:15589:19209 2:N:0:ATCTCG
GGAATATTGGACAATGGGCGAAAGCCTGATCCAGCAATGCCATGTGTGTGAAGAAGGCTC
TAGGGTTGTAAAGCACTTTAGTTGGGGAGGAAAGCTTATGAGTTAATAGCTCATGAGAAG
GACGTTACCCAAAG
>ZSR.F_459:D00780:73:HLVCNBCXX:1:1105:16003:19125 2:N:0:ATCTCG
GGAATATTGCACAATGGGCGAAAGCCTGATGCAGCCATGCCGCGTGTGTGAAGAAGGCCT
TCGGGTTGTAAAGCACTTTCAGTCGTGAGGAAGGGTTAGTAGTTAATACCTGCT
>ZSR.F_460:D00780:73:HLVCNBCXX:1:1105:17926:19037 2:N:0:ATCTCG
GGAATATTGCACAATGGGGGAAACCCTGATGCAGCCATGCCGCGTGTGTGAAGAAGGCCC
TAGGGTTGTAAAGCACTTTCAGTAGGGAGGAAAAAGCTGGGTTAATACCCCAGTCTTAT
>ZSR.F_461:D00780:73:HLVCNBCXX:1:1105:5625:19299 2:N:0:ATCTCG
GGAATATTGCACAATGGGCGCAAGCCTGATGCAGCCATGCCGCGTGTGTGAAGAAGGCCT
TCGGGTTGTAAAGCACTTTCAGTCGTGAGGAAGGGTTAGTAGTTAATACCTGCTAGCTTT
GACGTTAGCGACAGAAGAA
>ZSR.F_462:D00780:73:HLVCNBCXX:1:1105:1059:19724 2:N:0:ATCTCG
GGAATATTGCACAATGGGCGCAAGCCTGATGCAGCCATGCCGCGTGTGTGAAGAAGGCTC
TAGGGTTGTAAAGCACTTTCAGCAGTGAGGAAAGCTTGTTGGTTAATAGCCATCAAGTGT
GACGTTAACTGCAGAAGAA
>ZSR.F_463:D00780:73:HLVCNBCXX:1:1105:9700:19642 2:N:0:ATCTCG
GGAATATTGCACAATGGGCGCAAGCCTGATGCAGCCATGCCGCGTGTGTGAAGAAGGCTC
TAGGGTTGTAAAGCACTTTCAGCAGTGAGGAAAGCTTGTTGGTTAATACCCATCAAGTGT
G
>ZSR.F_464:D00780:73:HLVCNBCXX:1:1105:12823:19540 2:N:0:ATCTCG
GGAATATTGCACAATGGGCGCAAGCCTGATGCAGCCATGCCGCGTGTGTGAAGAAGGCCT
TCGGGTTGTAAAGCACTTTCAGTCGTGAGGAAGGGTTAGTAGTTAATACCTGCTAGCTTT
GACGTTAGCG
>ZSR.F_465:D00780:73:HLVCNBCXX:1:1105:13863:19524 2:N:0:ATCTCG
GGAATATTGGACAATGGAGGCAACTCTGATCCAGCCATGCCGCGTGCAGGAAGACTGCCC
TATGGGTTGTAAACTGCTTTTATACGGGAAGAAACACCCCTACGTGTAGGGACTTGACGG
TACCGTAAGAATAA
>ZSR.F_466:D00780:73:HLVCNBCXX:1:1105:16458:19611 2:N:0:ATCTCG
GGAATATTGGACAATGGGCGAAAGCCTGATCCAGCAATACCGCGTGAATGATGAAGGCCC
TAGGGTTGTAAAGTTCTTTTAATAGGGAAGATAATGACGGTACCTATAGAAAAAGCCCCG
GCTAACTC
>ZSR.F_467:D00780:73:HLVCNBCXX:1:1105:16296:19706 2:N:0:ATCTCG
GGAATATTGCACAATGGGCGCAAGCCTGATGCAGCCATGCCGCGTGTATGAAGAAGGCCT
TCGGGTTGTAAAGTACTTTCAGCAGTGAGGAAGGTGGATGCGTTAATAGCGTATTCATTT
GACGTT
>ZSR.F_468:D00780:73:HLVCNBCXX:1:1105:2171:19968 2:N:0:ATCTCG
GGAATATTGCACAATGGGGGAAACCCTGATGCAGCCATGCCGCGTGTGTGAAGAAGGCCT
TCGGGTTGTAAAGCACTTTCAGTGGGGAGGAAAGGGTGATGCTTAATACGTATC
>ZSR.F_469:D00780:73:HLVCNBCXX:1:1105:4520:19881 2:N:0:ATCTCG
GGAATATTGGACAATGGGCGAAAGCCTGATCCAGCAATGCCATGTGTGTGAAGAAGGCTC
TAGGGTTGTAAAGCACTTTAGTTGGGGAGGAAAGCTTATGAGTTAATAGCTCATGAGAAG
GACGTTACCCAAAGAA
>ZSR.F_470:D00780:73:HLVCNBCXX:1:1105:8192:19968 2:N:0:ATCTCG
GGAATATTGCACAATGGGGGGAACCCTGATGCAGCCATGCCGCGTGTGTGAAGAAGGCCT
TCGGGTTGTAAAGCACTTTCAGTCGTGAGGAAGGGTTGTTGGTTAATACCCAACAATTTT
GACGTT
>ZSR.F_471:D00780:73:HLVCNBCXX:1:1105:8558:19844 2:N:0:ATCTCG
GGAATATTGCACAATGGGCGCAAGCCTGATGCAGCCATGCCGCGTGTGTGAAGAAGGCCT
TCGGGTTGTAAAGCACTTTCAGTCGTGAGGAAGGGTTAGTAGTTAATACCTGCTAGCTTT
GACGTT
>ZSR.F_472:D00780:73:HLVCNBCXX:1:1105:9374:19878 2:N:0:ATCTCG
GGAATATTGCACAATGGGGGAAACCCTGATGCAGCCATGCCGCGTGTGTGAAGAAGGCCT
TCGGGTTGTAAAGCACTTTCAGTGATGAGGAAAGCTTAGCGGTTAATACCCGCTAAGTGT
GACGTT
>ZSR.F_473:D00780:73:HLVCNBCXX:1:1105:9412:19956 2:N:0:ATCTCG
GGAATATTGCACAATGGGCGAAAGCCTGATGCAGCCATGCCGCGTGTGTGAAGAAGGCTC
TAGGGTTGTAAAGCACTTTCAGTAGGGAGGAAAGGTTGAAGGTTAATACCCTTTGGTTGT
GACGTT
>ZSR.F_474:D00780:73:HLVCNBCXX:1:1105:13490:19776 2:N:0:ATCTCG
GGAATTTTGCGCAATGGAGGCAACTCTGACGCAGCAACGCCATGTGAGGGATGACGCATT
TAGGTGTGTAAACCTCTGTCGACAGGGAATAATAATGAATGTACCTGTAAAGGAAGCCCC
GGCTAACTTCGTGCCAGC
>ZSR.F_475:D00780:73:HLVCNBCXX:1:1105:17072:19782 2:N:0:ATCTCG
GGAATATTGCACAATGGGCGCAAGCCTGATGCAGCCATGCCGCGTGTGTGAAGAAGGCTC
TAGGGTTGTAAAGCACTTTCAGCAGTGAGGAAAGCTTGTTGGTTAATACCCATCAAGTGT
G
>ZSR.F_476:D00780:73:HLVCNBCXX:1:1105:17190:19853 2:N:0:ATCTCG
GGAATATTGGACAATAGGCGAAAGCCTGATCCAGCGACGTCACGTGAATGATGAAGGCCT
TAGGGTTGTAAAATTCTTTTAGTGGAGAAGATAATGACGGTATCCACAGAAAAAGTCCCG
GCTAACTTCGTGCCAGCAGCCGCG
>ZSR.F_477:D00780:73:HLVCNBCXX:1:1105:20545:19821 2:N:0:ATCTCG
GGAATATTGCACAATGGGCGCAAGCCTGATGCAGCCATGCCGCGTGTGTGAAGAAGGCCT
TCGGGTTGTAAAGCACTTTCAGTCGTGAGGAAGGGTTAGTAGTTAATACCTGCTAGCTTT
GACGTTAGCGACAGAAG
>ZSR.F_478:D00780:73:HLVCNBCXX:1:1105:1078:20180 2:N:0:ATCTCG
GGAATATTGCACAATGGGCGCAAGCCTGATGCAGCCATGCCGCGTGTGCGAAGAAGGCCT
TCGGGTTGTAAAGCACTTTCAGTCGTGAGGAAGGGTTAGTAGTTAATACCTGCTAGCTTT
GACGTTAGCGACAGAAGAAGCACCGGCT
>ZSR.F_479:D00780:73:HLVCNBCXX:1:1105:7378:20006 2:N:0:ATCTCG
GGAATATTGCACAATGGGCGCAAGCCTGATGCAGCCATGCCGCGTGTGTGAAGAAGGCTC
TAGGGTTGTAAAGCACTTTCAGCAGTGAGGAAAGCTTGTTGGTTAATACCCATCAAGTGT
GACGTTAAC
>ZSR.F_480:D00780:73:HLVCNBCXX:1:1105:10315:20227 2:N:0:ATCTCG
GGAATATTGCACAATGGGCGCAAGCCTGATGCAGCCATGCCGCGTGTGTGAAGAAGGCTC
TAGGGTTGTAAAGCACTTTCAGCAGTGAGGAAAGCTTGTTGGTTAATACCCATCAAGTGT
GACGTT
>ZSR.F_481:D00780:73:HLVCNBCXX:1:1105:10935:20023 2:N:0:ATCTCG
GGAATATTGCACAATGGGCGCAAGCCTGATGCAGCCATGCCGCGTGTGTGAAGAAGGCCT
TCGGGTTGTAAAGCACTTTCAGTCGTGAGGAAGGGTTAGTAGTTAATACCTGCTAGCTTT
GACGTTAGCGACA
>ZSR.F_482:D00780:73:HLVCNBCXX:1:1105:14009:20159 2:N:0:ATCTCG
GGAATATTGCACAATGGGGGAAACCCTGATGCAGCCATGCCGCGTGTGTGAAGAAGGCCT
TCGGGTTGTAAAGCACTTTCAGCGAGGAGGAAAGGGTGTAAGTTAATACCTTACATCTGT
GACGTT
>ZSR.F_483:D00780:73:HLVCNBCXX:1:1105:17768:20120 2:N:0:ATCTCG
GGAATATTGGACAATGGAGGCAACTCTGATCCAGCCATGCCGCGTGCAGGAAGACTGCCC
TATGGGTTGTAAACTGCTTTTATACAGGAAGAATAAGAGGCACGTGTGCCTTGATGACGG
TACTGTAA
>ZSR.F_484:D00780:73:HLVCNBCXX:1:1105:19394:20012 2:N:0:ATCTCG
GGAATATTGCACAATGGGCGCAAGCCTGATGCAGCCATGCCGCGTGTGTGAAGAAGGCCT
TCGGGTTGTAAAGCACTTTCAGTCGTGAGGAAGGGTTAGTAGTTAATACCTGCTAGCTTT
GACGTT
>ZSR.F_485:D00780:73:HLVCNBCXX:1:1105:19621:20152 2:N:0:ATCTCG
GGAATATTGCACAATGGGCGCAAGCCTGATGCAGCCATGCCGCGTGTGTGAAGAAGGCCT
TCGGGTTGTAAAGCACTTTCAGTCGTGAGGAAGGGTTAGTAGTTAATACCTGCTAGCTTT
GACGTT
>ZSR.F_486:D00780:73:HLVCNBCXX:1:1105:3195:20360 2:N:0:ATCTCG
GGAATATTGGACAATGGGGGCAACCCTGATCCAGCCATGCCGCGTGTGTGAAGAAGGCCT
TCGGGTTGTAAAGCACTTTCAGTGAGGAAGAAGGCCTGCGGGTTAATAGCCGGCAGGAAG
GACATCACTCACAGAAGAA
>ZSR.F_487:D00780:73:HLVCNBCXX:1:1105:5858:20261 2:N:0:ATCTCG
GGAATATTGCACAATGGGCGCAAGCCTGATGCAGCCATGCCGCGTGTGTGAAGAAGGCTC
TAGGGTTGTAAAGCACTTTCAGCAGTGAGGAAAGCTTGTTGGTTAATACCCATCAAGTGT
GACGTTAACTGCAGAAGA
>ZSR.F_488:D00780:73:HLVCNBCXX:1:1105:7516:20286 2:N:0:ATCTCG
GGAATATTGCACAATGGGGGAAACCCTGATGCAGCCATGCCGCGTGTGTGAAGAAGGCCT
TCGGGTTGTAAAGCACTTTCAGCGAGGAGGAAAGGGTGTAAGTTAATACCTTACATCTGT
GACGTTACTCGCAG
>ZSR.F_489:D00780:73:HLVCNBCXX:1:1105:7565:20411 2:N:0:ATCTCG
GGAATATTGCACAATGGGCGCAAGCCTGATGCAGCCATGCCGCGTGTGTGAAGAAGGCTC
TAGGGTTGTAAAGCACTTTCAGCAGTGAGGAAAGCTTGTTGGTTAATACCCATCAAGTGT
GACGTT
>ZSR.F_490:D00780:73:HLVCNBCXX:1:1105:16381:20273 2:N:0:ATCTCG
GGAATATTGGACAATGGGCGAAAGCCTGATCCAGCAATGCCATGTGTGTGAAGAAGGCTC
TAGGGTTGTAAAGCACTTTAGTTGGGGAGGAAAGCTTATGAGTTAATAGCTCATGAGAAG
GACGTTAC
>ZSR.F_491:D00780:73:HLVCNBCXX:1:1105:16861:20307 2:N:0:ATCTCG
GGAATATTGCGCAATGGAGGAAACTCTGACGCAGCCATGCCGCGTGAGTGAAGAAGGCCC
TAGGGTTGTAAAGCTCTTTCAGACGTGATGATGATGACAGTAGCGTCAAAAGAAGTTCCG
GCTAAC
>ZSR.F_492:D00780:73:HLVCNBCXX:1:1105:17264:20444 2:N:0:ATCTCG
GGAATTTTGGACAATGGGGGAAACCCTGATCCAGCCATCCCGCGTGAGTGAAGAAGGCCT
TCGGGTTGTAAAGCTCTTTCGAAAGTGAAGAAAACTTATTTCGTAATATGTTATAAGTAT
GACGGTAAC
>ZSR.F_493:D00780:73:HLVCNBCXX:1:1105:19501:20304 2:N:0:ATCTCG
GGAATATTGGACAATAGGCGAAAGCCTGATCCAGCGACGTCACGTGAATGATGAAGGCCT
TAGGGTTGTAAAATTCTTTTAGTGGAGAAGATAATGACGGTATCCACAGAAAAAGTCCCG
GCTAACTTCGTGCCAGC
>ZSR.F_494:D00780:73:HLVCNBCXX:1:1105:1749:20683 2:N:0:ATCTCG
GGAATATTGCACAATGGGCGCAAGCCTGATGCAGCCATGCCGCGTGTGTGAAGAAGGCCT
TCGGGTTGTAAAGCACTTTCAGTCGTGAGGAAGGGTTAGTAGTTAATACCTGCTAGCTTT
GACGTTAGCGACAGAAGAAGCACCGGCTAA
>ZSR.F_495:D00780:73:HLVCNBCXX:1:1105:2150:20612 2:N:0:ATCTCG
GGAATATTGCACAATGGGCGCAAGCCTGATGCAGCCATGCCGCGTGTGTGAAGAAGGCTC
TAGGGTTGTAAAGCACTTTCAGCAGTGAGGAAAGCTTGTTGGTTAATACCCATC
>ZSR.F_496:D00780:73:HLVCNBCXX:1:1105:2422:20502 2:N:0:ATCTCG
GGAATATTGGACAATAGGCGAAAGCCTGATCCAGCGACGTCACGTGAATGATGAAGGCCT
TAGGGTTGTAAAATTCTTTTAGTGGAGAAGATAATGACGGTATCCACAGAAAAAGTCCCG
GCTAACTTCGTGCCAGCAGCCGCGGTA
>ZSR.F_497:D00780:73:HLVCNBCXX:1:1105:3108:20583 2:N:0:ATCTCG
GGAATATTGCACAATGGGCGCAAGCCTGATGCAGCCATGCCGCGTGTGTGAAGAAGGCCT
TCGGGTTGTAAAGCACTTTCAGTCGTGAGGAAGGGTTAGTAGTTAATACCTGCTAGCTTT
GACGTTAGCGACAGAAGAAGCACCGGCT
>ZSR.F_498:D00780:73:HLVCNBCXX:1:1105:7255:20586 2:N:0:ATCTCG
GGAATATTGGACAATGGGCGAAAGCCTGATCCAGCAATGCCATGTGTGTGAAGAAGGCTC
TAGGGTTGTAAAGCACTTTAGTTGGGGAGGAAAGCTTATGAGTTAATAGCTCATGAGAAG
GACGTT
>ZSR.F_499:D00780:73:HLVCNBCXX:1:1105:8234:20729 2:N:0:ATCTCG
GGAATATTGCACAATGGGCGCAAGCCTGATGCAGCCATGCCGCGTGTGTGAAGAAGGCCT
TCGGGTTGTAAAGCACTTTCAGTCGTGAGGAAGGGTTAGTAGTTAATACCTGCTAGCTTT
GACGTTAG
>ZSR.F_500:D00780:73:HLVCNBCXX:1:1105:9453:20688 2:N:0:ATCTCG
GGAATATTGCACAATGGGCGCAAGCCTGATGCAGCCATGCCGCGTGTGTGAAGAAGGCCT
TCGGGTTGTAAAGCACTTTCAGTCGTGAGGAAGGGTTAGTAGTTAATACCTGCTAGCTTT
GACGTT
>ZSR.F_501:D00780:73:HLVCNBCXX:1:1105:9773:20699 2:N:0:ATCTCG
GGAATATTGGACAATGGGCGAAAGCCTGATCCAGCAATGCCATGTGTGTGAAGAAGGCTC
TAGGGTTGTAAAGCACTTTAGTTGGGGAGGAAAGCTTATGAGTTAATAGCTCATGAGAAG
GACGTT
>ZSR.F_502:D00780:73:HLVCNBCXX:1:1105:11437:20701 2:N:0:ATCTCG
GGAATATTGCACAATGGGCGCAAGCCTGATGCAGCCATGCCGCGTGTGTGAAGAAGGCCT
TCGGGTTGTAAAGCACTTTCAGTCGTGAGGAAGGGTTAGTAGTTAATACCTGCTAGCTTT
GACGTT
>ZSR.F_503:D00780:73:HLVCNBCXX:1:1105:16486:20588 2:N:0:ATCTCG
GGAATATTGGACAATGGTCGCAAGACTGATCCAGCCATGCCGCGTGCAGGATGACTGCCC
TATGGGTTGTAAACTGCTTTTGTACGAGAAGAACACCCTCTTCGTGAAGAGGACTGACGG
TATCGTACGAAT
>ZSR.F_504:D00780:73:HLVCNBCXX:1:1105:19048:20563 2:N:0:ATCTCG
GGAATATTGCACAATGGGGGAAACCCTGATGCAGCCATGCCGCGTGTGTGAAGAAGGCCC
TAGGGTTGTAAAGCACTTTCAGTAGGGAGGAAAAAGCTGGGTTAATACCCCAGTCTTATG
A
>ZSR.F_505:D00780:73:HLVCNBCXX:1:1105:3169:20938 2:N:0:ATCTCG
GGAATATTGCACAATGGGCGAAAGCCCGATGCAGCAATGCCGCGTGGAGGATGACGCATC
TAGGTGTGTAAACTCCTTTTATATGAGAAGATAATGACGGTATCATATGAATAAGCACCG
GCTAACTCCGTGCCAGCA
>ZSR.F_506:D00780:73:HLVCNBCXX:1:1105:5207:20988 2:N:0:ATCTCG
GGAATCTTGGACAATGGGCGCAAGCCTGATCCAGCCATGCCGCGTGAGTGACGAAGGCCC
TAGGGTCGTAAAGCTCTTTCGCCAGGGATGATAATGACAGTACCTGG
>ZSR.F_507:D00780:73:HLVCNBCXX:1:1105:10257:20970 2:N:0:ATCTCG
GGAATATTGGACAATGGGCGAAAGCCTGATCCAGCAATACCGCGTGAATGATGAAGGCCC
TAGGGTTGTAAAGTTCTTTTAATAGGGAAGATAATGACGGTACCTATAGAAAAAGCCCCG
GCTAAC
>ZSR.F_508:D00780:73:HLVCNBCXX:1:1105:15011:20943 2:N:0:ATCTCG
GGAATATTGCACAATGGGCGCAAGCCTGATGCAGCCATGCCGCGTGTGTGAAGAAGGCCT
TCGGGTTGTAAAGCACTTTCAGCAGTGAGGAAGGTGGTGAGTTTAATACGCTCA
>ZSR.F_509:D00780:73:HLVCNBCXX:1:1105:16476:20930 2:N:0:ATCTCG
GGAATATTGCATAATGGGCGCAAGCCTGATGCAGCCATGCCGCGTGTGTGAAGAAGGCTC
TAGGGTTGTAAAGCACTTTCAGCAGTGAGGAAAGCTTGTTGGTTAATAGCCATCAAGTGT
GACGTTAAC
>ZSR.F_510:D00780:73:HLVCNBCXX:1:1105:18826:20870 2:N:0:ATCTCG
GGAATATTGGACAATGGGCGAAAGCCTGATCCAGCAATGCCATGTGTGTGAAGAAGGCTC
TAGGGTTGTAAAGCACTTTAGTTGGGGAGGAAAGCTTATGAGTTAATAGCTCATGAGAAG
GACGTT
>ZSR.F_511:D00780:73:HLVCNBCXX:1:1105:20584:20773 2:N:0:ATCTCG
GGAATATTGCACAATGGGCGCAAGCCTGATGCAGCCATGCCGCGTGTGTGAAGAAGGCCT
TCGGGTTGTAAAGCACTTTCAGTCGTGAGGAAGGGTTAGTAGTTAATACCTGCTAGCTTT
GACGTTAGC
>ZSR.F_512:D00780:73:HLVCNBCXX:1:1105:1079:21214 2:N:0:ATCTCG
GGAATATTGCACAATGGGCGCAAGCCTGATGCAGCCATGCCTCGTGTGTGAAGAAGGCCT
TCGGGTTGTAAAGCACTTTCAGTCGTGAGGAAGGGTTAGTAGTTAATACCTGCTAGCTTT
GACGTTAGCGACAG
>ZSR.F_513:D00780:73:HLVCNBCXX:1:1105:7385:21188 2:N:0:ATCTCG
GGAATATTGCACAATGGGGGGAACCCTGATGCAGCCATGCCGCGTGTGTGAAGAAGGCCC
TAGGGTTGTAAAGCACTTTCAGCAGTGAGGAAAGGTGTGTGGTTAATACCCGCA
>ZSR.F_514:D00780:73:HLVCNBCXX:1:1105:9240:21093 2:N:0:ATCTCG
GGAATATTGGACAATGGGCGAAAGCCTGATCCAGCAATGCCATGTGTGTGAAGAAGGCTC
TAGGGTTGTAAAGCACTTTAGTTGGGGAGGAAAGCTTATGAGTTAATAGCTCATGAGAAG
GACGT
>ZSR.F_515:D00780:73:HLVCNBCXX:1:1105:9478:21205 2:N:0:ATCTCG
GGAATATTGCACAATGGGCGCAAGCCTGATGCAGCCATGCCGCGTGTGTGAAGAAGGCCT
TCGGGTTGTAAAGCACTTTCAGTCGTGAGGAAGGGTTAGTAGTTAATACCTGCTAGCTTT
G
>ZSR.F_516:D00780:73:HLVCNBCXX:1:1105:15043:21136 2:N:0:ATCTCG
GGAATATTGGACAATGGGCGCAAGCCTGATCCAGCCATGCCGCGTGTGTGAAGAAGGCTT
TCGGGTTGTAAAGCACTTTCAGTCGGGAGGAAGGCTGCCTAGTTAATACCTAGGTAGATT
GACGTT
>ZSR.F_517:D00780:73:HLVCNBCXX:1:1105:19429:21220 2:N:0:ATCTCG
GGAATATTGCACAATGGGCGCAAGCCTGATGCAGCCATGCCGCGTGTGTGAAGAAGGCCT
TCGGGTTGTAAAGCACTTTCAGCGAGGAGGAAGGGTTAGTAGTTAATACCTGCTAGCTTT
GACGTTACTCGCAGAAG
>ZSR.F_518:D00780:73:HLVCNBCXX:1:1105:21032:21122 2:N:0:ATCTCG
GGAATATTGCACAATGGGCGCAAGCCTGATGCAGCCATGCCGCGTGTGTGAAGAAGGCCT
TCGGGTTGTAAAGCACTTTCAGTCGTGAGGAAGGGTTAGTAGTTAATACCTGCTAGCTTT
GACGTT
>ZSR.F_519:D00780:73:HLVCNBCXX:1:1105:5995:21473 2:N:0:ATCTCG
GGAATTTTGCGCAATGGAGGCAACTCTGACGCAGCAACGCCATGTGAGGGATGACGCATT
TAGGTGTGTAAACCTCTGTCGACAGGGAATAATAATGAATGTACCTGTAAAGGAAGCCCC
GGCTAACTTCGTG
>ZSR.F_520:D00780:73:HLVCNBCXX:1:1105:9188:21286 2:N:0:ATCTCG
GGAATATTGGTCAATGGAGGCAACTCTGAACCAGCCATGCCGCGTGAAGGAAGACGGTTC
TATGGATTGTAAACTTCTTTTATATACGAAGAACTACGGGTACGTGTACTCGTTTGACGG
TAGTATACGAATAA
>ZSR.F_521:D00780:73:HLVCNBCXX:1:1105:11291:21448 2:N:0:ATCTCG
GGAATATTGGTCAATGGAGGCAACTCTGAACCAGCCATGCCGCGTGAAGGAAGACGGTTC
TATGGATTGTAAACTTCTTTTATATACGAAGAACTATGTGTACGTGTACACATTTGACGG
TAGTAT
>ZSR.F_522:D00780:73:HLVCNBCXX:1:1105:11951:21456 2:N:0:ATCTCG
GGAATATTGGACAATGGGCGAAAGCCTGATCCAGCAATGCCATGTGTGTGAAGAAGGCTC
TAGGGTTGTAAAGCACTTTAGTTGGGGAGGAAAGCTTATGAGTTAATAGCTCATGAGAAG
GACGTT
>ZSR.F_523:D00780:73:HLVCNBCXX:1:1105:13518:21381 2:N:0:ATCTCG
GGAATATTGCACAATGGGCGAAAGCCTGATGCAGCCATGCCGCGTGTGTGAAGAAGGCTC
TAGGGTTGTAAAGCACTTTCAGTAGGGAGGAAAGGTTGAAGGTTAATACCCTTTGGCTGT
GACGTTACCTACAGAA
>ZSR.F_524:D00780:73:HLVCNBCXX:1:1105:15683:21284 2:N:0:ATCTCG
GGAATATTGCACAATGGGCGCAAGCCTGATGCAGCCATGCCGCGTGTGTGAAGAAGGCTC
TAGGGTTGTAAAGCACTTTCAGCAGTGAGGAAAGCTTGTTGGTTAATACCCATCAAGTGT
GA
>ZSR.F_525:D00780:73:HLVCNBCXX:1:1105:19550:21442 2:N:0:ATCTCG
GGAATATTGCACAATGGGCGCAAGCCTGATGCAGCCATGCCGCGTGTGTGAAGAAGGCCT
TCGGGTTGTAAAGCACTTTCAGTCGTGAGGAAGGGTTAGTAGTTAATACCTGCTAGCTTT
G
>ZSR.F_526:D00780:73:HLVCNBCXX:1:1105:19907:21328 2:N:0:ATCTCG
GGAATTTTGCGCAATGGGCGAAAGCCTGACGCAGCAACGCCGCGTGAGTGATGAAGGCTC
TTGGGTCGTAAAGCTCTGTCAATGGGGAAGAAACAGTTTGCGGTTAATACCCGCAGACCT
TGACGG
>ZSR.F_527:D00780:73:HLVCNBCXX:1:1105:20542:21431 2:N:0:ATCTCG
GGAATATTGGACAATGGGCGAAAGCCTGATCCAGCAATGCCATGTGTGTGAAGAAGGCTC
TAGGGTTGTAAAGCACTTTAGTTGGGGAGGAAAGCTTATGAGTTAATAGCTCATGAGAAG
GACGTTACCCAAAGAATAAGGACCG
>ZSR.F_528:D00780:73:HLVCNBCXX:1:1105:1271:21532 2:N:0:ATCTCG
GGAATATTGCACAATGGGCGCAAGCCTGATGCAGCCATGCCGCGTGTGTGAAGAAGGCTC
TAGGGTTGTAAAGCACTTTCAGCAGTGAGGAAAGCTTGTTGGTTAATAGCCATCAAGTGT
GACGTTAACTGCAGAAGAA
>ZSR.F_529:D00780:73:HLVCNBCXX:1:1105:1981:21563 2:N:0:ATCTCG
GGAATATTGGACAATGGGCGCAAGCCTGATCTAGCCATGCCGCGTGAGCGATGAAGGCCT
TAGGGTCGTAAAACTCTTTCGCCAGGGATGATAATGACAGTACCTGGTAAAGAAACCCCG
GCTAACTCCGTGCCAGCAGCCGCGGAAAT
>ZSR.F_530:D00780:73:HLVCNBCXX:1:1105:3201:21541 2:N:0:ATCTCG
GGAATCTTGGACAATGGGCGCAAGCCTGATCCAGCCATGCCGCGTGAGTGATGAAGGCCT
TAGGGTCGTAAAGCTCTTTCGCCAGAGATGATAATGACAGTATCTGGTAAAGAAACCCCG
GCTAAC
>ZSR.F_531:D00780:73:HLVCNBCXX:1:1105:3964:21744 2:N:0:ATCTCG
GGAATATTGCACAATGGGCGCAAGCCTGATGCAGCCATGCCGCGTGTGTGAAGAAGGCCT
TCGGGTTGTAAAGCACTTTCAGTCGTGAGGAAGGGTTAGTAGTTAATACCTGCTAGCTTT
GACGTTAGCGACAGAAGAAGCACCGGCT
>ZSR.F_532:D00780:73:HLVCNBCXX:1:1105:5750:21625 2:N:0:ATCTCG
GGAATATTGCACAATGGGCGCAAGCCTGATGCAGCCATGCCGCGTGTGTGAAGAAGGCTC
TAGGGTTGTAAAGCACTTTCAGCAGTGAGGAAAGCTTGTTGGTTAATACCCATCAAGTGT
GACGTTAACTGCAGAAGAAGCACCGGCT
>ZSR.F_533:D00780:73:HLVCNBCXX:1:1105:7022:21604 2:N:0:ATCTCG
GGAATATTGCACAATGGGCGCAAGCCTGATGCAGCCATGCCGCGTGTGTGAAGAAGGCTC
TAGGGTTGTAAAGCACTTTCAGCAGTGAGGAAAGCTTGTTGGTTAATACCCATCAAGTGT
GACGT
>ZSR.F_534:D00780:73:HLVCNBCXX:1:1105:10669:21527 2:N:0:ATCTCG
GGAATATTGGACAATGGGCGAAAGCCTGATCCAGCAATGCCATGTGTGTGAAGAAGGCTC
TAGGGTTGTAAAGCACTTTAGTTGGGGAGGAAAGCTTATGAGTTAATAGCTCATGAGAAG
G
>ZSR.F_535:D00780:73:HLVCNBCXX:1:1105:10582:21535 2:N:0:ATCTCG
GGAATATTGCACAATGGGCGCAAGCCTGATGCAGCCATGCCGCGTGTGTGAAGAAGGCTC
TAGGGTTGTAAAGCACTTTCAGCAGTGAGGAAAGCTTGTTGGTTAATACCCATCAAGTGT
GACGT
>ZSR.F_536:D00780:73:HLVCNBCXX:1:1105:1853:21959 2:N:0:ATCTCG
GGAATATTGCACAATGGGCGCAAGCCTGATGCAGCCATGCCGCGTGTGTGAAGAAGGCCT
TCGGGTTGTAAAGCACTTTCAGTCGTGAGGAAGGGTTAGTAGTTAATACCTGCTAGCTTT
GACGTTAGCGACAG
>ZSR.F_537:D00780:73:HLVCNBCXX:1:1105:3105:21825 2:N:0:ATCTCG
GGAATATTGCACAATGGGCGCAAGCCTGATGCAGCCATGCCGCGTGTGTGAAGAAGGCCT
TCGGGTTGTAAAGCACTTTCAGTCGTGAGGAAGGGTTAGTAGTTAATACCTGCTAGCTTT
GACGTTAGCGACAGAAGAAGCACC
>ZSR.F_538:D00780:73:HLVCNBCXX:1:1105:9797:21979 2:N:0:ATCTCG
GGAATATTGCACAATGGGCGCAAGCCTGATGCAGCCATGCCGCGTGTGTGAAGAAGGCCT
TCGGGTTGTAAAGCACTTTCAGTCGTGAGGAAGGGTTAGTAGTTAATACCTGCTAGCTTT
G
>ZSR.F_539:D00780:73:HLVCNBCXX:1:1105:10461:21854 2:N:0:ATCTCG
GGAATATTGCACAATGGGCGCAAGCCTGATGCAGCCATGCCGCGTGTGTGAAGAAGGCCT
TCGGGTTGTAAAGCACTTTCAGTCGTGAGGAAGGGTTAGTAGTTAATACCTGCTAGCTTT
G
>ZSR.F_540:D00780:73:HLVCNBCXX:1:1105:13912:21800 2:N:0:ATCTCG
GGAATATTGCACAATGGGGGAAACCCTGATGCAGCCATGCCGCGTGTGTGAAGAAGGCCT
TCGGGTTGTAAAGCACTTTCAGTGGGGAGGAAAGGGTGATGCTTAATACGTATC
>ZSR.F_541:D00780:73:HLVCNBCXX:1:1105:16088:21955 2:N:0:ATCTCG
GGAATATTGCACAATGGGCGCAAGCCTGATGCAGCCATGCCGCGTGTGTGAAGAAGGCCT
TCGGGTTGTAAAGCACTTTCAGTCGTGAGGAAGGGTTAGTAGTTAATACCTGCTAGCTTT
GACGTT
>ZSR.F_542:D00780:73:HLVCNBCXX:1:1105:16910:21888 2:N:0:ATCTCG
GGAATTTTCCGCAATGGGGGCAACCCTGACGGAGCAACGCCGCGTGAGGGAAGAATGGTT
GTGGCCAGTAAACCTCTTTTAATAGGGAAGAATTTTGACGGTACCTATTGAATAAGCATC
GGCTAA
>ZSR.F_543:D00780:73:HLVCNBCXX:1:1105:20674:21844 2:N:0:ATCTCG
GGAATATTGGACAATGGGCGCAAGCCTGATCCAGCCATGCCGCGTGTGTGAAGAAGGCTT
TCGGGTTGTAAAGCACTTTCAGTCGGGAGGAAGGCTGCCTGGTTAATACCCAGGTAGATT
GACGTT
>ZSR.F_544:D00780:73:HLVCNBCXX:1:1105:1497:22156 2:N:0:ATCTCG
GGAATATTGGACAATAGGCGAAAGCCTGATCCAGCGACGTCACGTGAATGATGAAGGCCT
TAGGGTTGTAAAATTCTTTTAGTGGAGAAGATAATGACGGTATCCACAGAAAAAGTCCCG
GCTAACTTCGTGC
>ZSR.F_545:D00780:73:HLVCNBCXX:1:1105:1647:22250 2:N:0:ATCTCG
GGAATATTGGACAATAGGCGAAAGCCTGATCCAGCGACGTCACGTGAATGATGAAGGCCT
TAGGGTTGTAAAATTCTTTTAGTGGAGAAGATAATGACGGTATCCACAGAAAAAGTCCCG
GCTAACTTCGTGCC
>ZSR.F_546:D00780:73:HLVCNBCXX:1:1105:2450:22153 2:N:0:ATCTCG
GGAATATTGGACAATGGGCGAAAGCCTGATCCAGCAATGCCATGTGTGTGAAGAAGGCTC
TAGGGTTGTAAAGCACTTTAGTTGGGGAGGAAAGCTTATGAGTTAATAGCTCATGAGAAG
GACGTTACCCAAAGAATAAGGACCG
>ZSR.F_547:D00780:73:HLVCNBCXX:1:1105:3657:22144 2:N:0:ATCTCG
GGAATATTGGACAATGGGCGCAAGCCTGATCCAGCCATGCCGCGTGTGTGAAGAAGGCTT
TCGGGTTGTAAAGCACTTTCAGTCGGGAGGAAGGCTGCCTAGTTAATACCTAGGTAGATT
GACGTTACCGACAG
>ZSR.F_548:D00780:73:HLVCNBCXX:1:1105:4928:22189 2:N:0:ATCTCG
GGAATATTGCACAATGGGCGCAAGCCTGATGCAGCCATGCCGCGTGTGTGAAGAAGGCTC
TAGGGTTGTAAAGCACTTTCAGCAGTGAGGAAAGCTTGTTGGTTAATAGCCATCAAGTGT
GACGTTAACTGCAGAA
>ZSR.F_549:D00780:73:HLVCNBCXX:1:1105:5651:22118 2:N:0:ATCTCG
GGAATATTGCACAATGGGCGCAAGCCTGATGCAGCCATGCCGCGTGTGTGAAGAAGGCTC
TAGGGTTGTAAAGCACTTTCAGCAGTGAGGAAAGCTTGTTGGTTAATACCCATCAAGTGT
GACGTTAACTGCAGAAG
>ZSR.F_550:D00780:73:HLVCNBCXX:1:1105:15483:22238 2:N:0:ATCTCG
GGAATATTGCACAATGGGCGCAAGCCTGATGCAGCCATGCCGCGTGTGTGAAGAAGGCCT
TCGGGTTGTAAAGCACTTTCAGTCGTGAGGAAGGGTTAGTAGTTAATACCTGCTAGCTTT
GACGTT
>ZSR.F_551:D00780:73:HLVCNBCXX:1:1105:15568:22233 2:N:0:ATCTCG
GGAATATTGCACAATGGGCGCAAGCCTGATGCAGCCATGCCGCGTGTGTGAAGAAGGCCT
TCGGGTTGTAAAGCACTTTCAGTCGTGAGGAAGGGTTAGTAGTTAATACCTGCTAGCTTT
GACGTTAGCGACAGA
>ZSR.F_552:D00780:73:HLVCNBCXX:1:1105:1706:22306 2:N:0:ATCTCG
GGAATATTGCACAATGGGCGCAAGCCTGATGCAGCCATGCCGCGTGTGTGAAGAAGGCTC
TAGGGTTGTAAAGCACTTTCAGCAGTGAGGAAAGCTTGTTGGTTAATACCCATCAAGTGT
GACGTTAA
>ZSR.F_553:D00780:73:HLVCNBCXX:1:1105:6852:22450 2:N:0:ATCTCG
GGAATATTGCACAATGGGCGCAAGCCTGATGCAGCCATGCCGCGTGTGTGAAGAAGGCTC
TAGGGTTGTAAAGCACTTTCAGCAGTGAGGAAAGCTTGTTGGTTAATACCCATCAAGTGT
GACGTTAACTGCAGAAG
>ZSR.F_554:D00780:73:HLVCNBCXX:1:1105:10911:22464 2:N:0:ATCTCG
GGAATATTGCACAATGGGCGCAAGCCTGATGCAGCCATGCCGCGTGTGTGAAGAAGGCCT
TCGGGTTGTAAAGCACTTTCAGTCGTGAGGAAGGGTTAGTAGTTAATACCTGCTAGCTTT
GACGTTAGCGACAGAAG
>ZSR.F_555:D00780:73:HLVCNBCXX:1:1105:11345:22438 2:N:0:ATCTCG
GGAATATTGCACAATGGGGGGAACCCTGATGCAGCCATGCCGCGTGTGTGAAGAAGGCCC
TAGGGTTGTAAAGCACTTTCAGCAGTGAGGAAAGGTGTGTGGTTAATACCCGCATACTGT
GACGTT
>ZSR.F_556:D00780:73:HLVCNBCXX:1:1105:18694:22312 2:N:0:ATCTCG
GGAATATTGGACAATGGGCGAAAGCCTGATCCAGCAATGCCATGTGTGTGAAGAAGGCTC
TAGGGTTGTAAAGCACTTTAGTTGGGGAGGAAAGCTTATGAGTTAATAGCTCATGAGAAG
G
>ZSR.F_557:D00780:73:HLVCNBCXX:1:1105:5504:22722 2:N:0:ATCTCG
GGAATATTGCACAATGGGCGCAAGCCTGATGCAGCCATGCCGCGTGTGTGAAGAAGGCCT
TCGGGTTGTAAAGCACTTTCAGTCGTGAGGAAGGGTTAGTAGTTAATACCTGCTAGCTTT
GACGTTAGCGACAGAAGAAGCACC
>ZSR.F_558:D00780:73:HLVCNBCXX:1:1105:8055:22514 2:N:0:ATCTCG
GGAATATTGCACAATGGGCGCAAGCCTGATGCAGCCATGCCGCGTGTGTGAAGAAGGCTC
TAGGGTTGTAAAGCACTTTCAGCAGTGAGGAAAGGTTAGTAGTTAATACCTGCTAGCTGT
GACGTT
>ZSR.F_559:D00780:73:HLVCNBCXX:1:1105:18420:22698 2:N:0:ATCTCG
GGAATATTGGACAATGGGCGAAAGCCTGATCCAGCAATGCCATGTGTGTGAAGAAGGCTC
TAGGGTTGTAAAGCACTTTAGTTGGGGAGGAAAGCTTATGAGTTAATAGCTCATGAGAAG
GACGTTACC
>ZSR.F_560:D00780:73:HLVCNBCXX:1:1105:20894:22707 2:N:0:ATCTCG
GGAATATTGCACAATGGGCGCAAGCCTGATGCAGCCATGCCGCGTGTGTGAAGAAGGCCT
TCGGGTTGTAAAGCACTTTCAGTCGTGAGGAAGGGTTAGTAGTTAATACCTGCTAGCTTT
GACGTT
>ZSR.F_561:D00780:73:HLVCNBCXX:1:1105:2548:22853 2:N:0:ATCTCG
GGAATATTGGACAATGGGCGAAAGCCTGATCCAGCAATGCCATGTGTGTGAAGAAGGCTC
TAGGGTTGTAAAGCACTTTAGTTGGGGAGGAAAGCTTATGAGTTAATAGCTCATGAGAAG
GACGTTACCCAAAGAATAA
>ZSR.F_562:D00780:73:HLVCNBCXX:1:1105:2796:22867 2:N:0:ATCTCG
GGAATATTGGACAATGGGCGAAAGCCTGATCCAGCAATGCCATGTGTGTGAAGAAGGCTC
TAGGGTTGTAAAGCACTTTAGTTGGGGAGGAAAGCTTATGAGTTAATAGCTCATGAGAAG
GACGTTACCCAAAGAATAAGGACC
>ZSR.F_563:D00780:73:HLVCNBCXX:1:1105:8817:22887 2:N:0:ATCTCG
GGAATATTGCACAATGGGCGCAAGCCTGATGCAGCCATGCCGCGTGTGTGAAGAAGGCCT
TCGGGTTGTAAAGCACTTTCAGTCGTGAGGAAGGGTTAGTAGTTAATACCTGCTAGCTTT
GACGTT
>ZSR.F_564:D00780:73:HLVCNBCXX:1:1105:17800:22775 2:N:0:ATCTCG
GGAATTTTCCGCAATGGGCGAAAGCCTGACGGAGCAATACCGCGTGAGGGATGACGGCCT
ATGGGTTGTAAACCTCTTTTTTCAGGGAGGAATAAATGACGTGTACCTGAAGAATAAGCA
T
>ZSR.F_565:D00780:73:HLVCNBCXX:1:1105:18219:22804 2:N:0:ATCTCG
GGAATATTGCACAATGGGCGCAAGCCTGATGCAGCCATGCCGCGTGTGTGAAGAAGGCCT
TCGGGTTGTAAAGCACTTTCAGTCGTGAGGAAGGGTTAGTAGTTAATACCTGCTAGCTTT
GACGTTAGCGACAGAAG
>ZSR.F_566:D00780:73:HLVCNBCXX:1:1105:18259:22985 2:N:0:ATCTCG
GGAATATTGCACAATGGGCGCAAGCCTGATGCAGCCATGCCGCGTGTATGAAGAAGGCCT
TCGGGTTGTAAAGTACTTTCAGCAGTGAGGAAGGTGGATGCGTTAATAGCGTATTCATTT
GACGTTAGCTGCAGAAGAAGCACCGGCTAACTCCGTGCCAG
>ZSR.F_567:D00780:73:HLVCNBCXX:1:1105:1411:23232 2:N:0:ATCTCG
GGAATATTGCACAATGGGCGCAAGCCTGATGCAGCCATGCCGCGTGTGTGAAGAAGGCTC
TAGGGTTGTAAAGCACTTTCAGCAGTGAGGAAAGCTTGTTGGTTAATACCCATCAAGTGT
GACGTTAACTGCAGAA
>ZSR.F_568:D00780:73:HLVCNBCXX:1:1105:4912:23113 2:N:0:ATCTCG
GGAATATTGCACAATGGGCGAAAGCCTGATGCAGCAATGCCGCGTGGAGGATGACGCATC
TAGGTGTGTAAACTCCTTTTATATGAGAAGATAATGACGGTATCATATGAATAAGCACCG
GCTAACTCCGTGCCAGA
>ZSR.F_569:D00780:73:HLVCNBCXX:1:1105:14722:23034 2:N:0:ATCTCG
GGAATATTGCACAATGGGCGCAAGCCTGATGCAGCCATGCCGCGTGTGTGAAGAAGGCCT
TCGGGTTGTAAAGCACTTTCAGTCGTGAGGAAGGGTTAGTAGTTAATACCTGCTAGCTTT
GACGTT
>ZSR.F_570:D00780:73:HLVCNBCXX:1:1105:14751:23064 2:N:0:ATCTCG
GGAATATTGCACAATGGGGGGAACCCTGATGCAGCCATGCCGCGTGTGTGAAGAAGGCCC
TAGGGTTGTAAAGCACTTTCAGCAGTGAGGAAAGGTGTGTGGTTAATACCCGCA
>ZSR.F_571:D00780:73:HLVCNBCXX:1:1105:20391:23223 2:N:0:ATCTCG
GGAATTTTGGACAATGGGGGAAACCCTGATCCAGCCATCCCGCGTGAGTGAAGAAGGCCT
TCGGGTTGTAAAGCTCTTTCGAAAGTGAAGAAAACTTATTTCGTAATATGTTATAAGTAT
G
>ZSR.F_572:D00780:73:HLVCNBCXX:1:1105:2855:23445 2:N:0:ATCTCG
GGAATATTGGACAATGGGCGAAAGCCTGATCCAGCAATGCCATGTGTGTGAAGAAGGCTC
TAGGGTTGTAAAGCACTTTAGTTGGGGAGGAAAGCTTATGAGTTAATAGCTCATGAGAAG
GACGTTAC
>ZSR.F_573:D00780:73:HLVCNBCXX:1:1105:5440:23468 2:N:0:ATCTCG
GGAATATTGGACAATAGGCGAAAGCCTGATCCAGCGACGTCACGTGAATGATGAAGGCCT
TAGGGTTGTAAAATTCTTTTAGTGGAGAAGATAATGACGGTATCCACAGAAAAAGTCCCG
GCTAACTTCGTGC
>ZSR.F_574:D00780:73:HLVCNBCXX:1:1105:5607:23459 2:N:0:ATCTCG
GGAATATTGCACAATGGGCGCAAGCCTGATGCAGCCATGCCGCGTGTGTGAAGAAGGCCT
TCGGGTTGTAAAGCACTTTCAGTCGTGAGGAAGGGTTAGTAGTTAATACCTGCTAGCTTT
GACGTTAGCGACAGAAGAAGCACCGGCT
>ZSR.F_575:D00780:73:HLVCNBCXX:1:1105:5958:23429 2:N:0:ATCTCG
GGAATATTGGACAATGGGCGAAAGCCTGATCCAGCAATGCCATGTGTGTGAAGAAGGCTC
TAGGGTTGTAAAGCACTTTAGTTGGGGAGGAAAGCTTATGAGTTAATAGCTCATGAGAAG
GACGTTACCCAAA
>ZSR.F_576:D00780:73:HLVCNBCXX:1:1105:8874:23328 2:N:0:ATCTCG
GGAATATTGCGCAATGGGCGAAAGCCTGACGCAGCGACGCCGCGTGAGCGACGAAGTCTT
TCGGGATGTAAAGCTCTGTCAAGAGGGAAGATTATGACGGTACCTCTAAAGGAAGCACCG
GCTAAT
>ZSR.F_577:D00780:73:HLVCNBCXX:1:1105:11729:23462 2:N:0:ATCTCG
GGAATATTGCACAATGGGCGCAAGCCTGATGCAGCCATGCCGCGTGTGTGAAGAAGGCCT
TCGGGTTGTAAAGCACTTTCAGTCGTGAGGAAGGGTTAGTAGTTAATACCTGCTAGCTTT
GACGTTAGCGACAGA
>ZSR.F_578:D00780:73:HLVCNBCXX:1:1105:16210:23493 2:N:0:ATCTCG
GGAATATTGCACAATGGGCGCAAGCCTGATGCAGCCATGCCGCGTGTGTGAAGAAGGCTC
TAGGGTTGTAAAGCACTTTCAGCAGTGAGGAAAGGTTAGTAGTTAATACCTGCTAGCTGT
GACGTT
>ZSR.F_579:D00780:73:HLVCNBCXX:1:1105:16552:23447 2:N:0:ATCTCG
GGAATATTGCACAATGGGCGCAAGCCTGATGCAGCCATGCCGCGTGTGTGAAGAAGGCCT
TCGGGTTGTAAAGCACTTTCAGTCGTGAGGAAGGGTTAGTAGTTAATACCTGCTAGCTTT
GACGT
>ZSR.F_580:D00780:73:HLVCNBCXX:1:1105:17460:23427 2:N:0:ATCTCG
GGAATATTGCGCAATGGGGGAAACCCTGACGCAGCAACGCCGCGTGAGTGAGGAAGGCCT
TCGGGTTGTAAAGCTCTGTCAGATGGGAAGAATGGTTATTGGTCTAATAGGCCTTTAATT
TGACGGTACCATCAAAGGAAGCA
>ZSR.F_581:D00780:73:HLVCNBCXX:1:1105:18253:23254 2:N:0:ATCTCG
GGAATATTGGACAATGGGGGCAACCCTGATCCAGCCATGCCGCGTGTGTGAAGAAGGCTT
TCGGGTTGTAAAGCACTTTCAGTCGGGAGGAAGGCTGGCTAGTTAATACCTAGCTAGATT
G
>ZSR.F_582:D00780:73:HLVCNBCXX:1:1105:18465:23425 2:N:0:ATCTCG
GGAATATTGGACAATGGGCGAAAGCCTGATCCAGCAATGCCATGTGTGTGAAGAAGGCTC
TAGGGTTGTAAAGCACTTTAGTTGGGGAGGAAAGCTTATGAGTTAATAGCTCATGAGAAG
G
>ZSR.F_583:D00780:73:HLVCNBCXX:1:1105:6816:23642 2:N:0:ATCTCG
GGAATATTGCACAATGGGCGCAAGCCTGATGCAGCCATGCCGCGTGTGTGAAGAAGGCCT
TCGGGTTGTAAAGCACTTTCAGTCGTGAGGAAGGGTTAGTAGTTAATACCTGCTAGCTTT
G
>ZSR.F_584:D00780:73:HLVCNBCXX:1:1105:7043:23737 2:N:0:ATCTCG
GGAATATTGCACAATGGGCGCAAGCCTGATGCAGCCATGCCGCGTGTGTGAAGAAGGCTC
TAGGGTTGTAAAGCACTTTCAGCAGTGAGGAAAGGTTAGTAGTTAATACCTGCTAGCTGT
GACGTT
>ZSR.F_585:D00780:73:HLVCNBCXX:1:1105:12004:23670 2:N:0:ATCTCG
GGAATCTTGGACAATGGGCGCAAGCCTGATCCAGCCATGCCGCGTGAGTGATGAAGGCCC
TAGGGTCGTAAAGCTCTTTCGCCAGGGATGATAATGACAGTACCTGGTAAAGAAACCCCG
GCTAA
>ZSR.F_586:D00780:73:HLVCNBCXX:1:1105:16714:23729 2:N:0:ATCTCG
GGAATATTGCACAATGGGCGCAAGCCTGATGCAGCCATGCCGCGTGTGTGAAGAAGGCTC
TAGGGTTGTAAAGCACTTTCAGCAGTGAGGAAAGCTTGTTGGTTAATACCCATCAAGTGT
GACGTT
>ZSR.F_587:D00780:73:HLVCNBCXX:1:1105:18410:23506 2:N:0:ATCTCG
GGAATATTGCACAATGGGGGGAACCCTGATGCAGCCATGCCGCGTGTGTGAAGAAGGCCT
TCGGGTTGTAAAGCACTTTCAGTGGGGAGGAAAGGGTGATGCTTAATACGTATCATCTGT
G
>ZSR.F_588:D00780:73:HLVCNBCXX:1:1105:19419:23669 2:N:0:ATCTCG
GGAATATTGCACAATGGGGGAAACCCTGATGCAGCCATGCCGCGTGTGTGAAGAAGGCCT
TCGGGTTGTAAAGCACTTTCAGTTGCGAGGAAAGGTTGGTAGTTAATACCTGCCAACTGT
GACGTT
>ZSR.F_589:D00780:73:HLVCNBCXX:1:1105:1285:23938 2:N:0:ATCTCG
GGAATATTGCACAATGGGCGCAAGCCTGATGCAGCCATGCCGCGTGTGTGAAGAAGGCTC
TAGGGTTGTAAAGCACTTTCAGCAGTGAGGAAAGCTTGTTGGTTAATACCCATCAAGTGT
>ZSR.F_590:D00780:73:HLVCNBCXX:1:1105:4096:23797 2:N:0:ATCTCG
GGAATATTGCACAATGGGCGCAAGCCTGATGCAGCCATGCCGCGTGTGTGAAGAAGGCCT
TCGGGTTGTAAAGCACTTTCAGTCGTGAGGAAGGGTTAGTAGTTAATACCTGCTAGCTTT
GACGTTAGCGACAGAAGAAGCAC
>ZSR.F_591:D00780:73:HLVCNBCXX:1:1105:5155:23932 2:N:0:ATCTCG
GGAATATTGGACAATAGGCGAAAGCCTGATCCAGCGACGTCACGTGAATGATGAAGGCCT
TAGGGTTGTAAAATTCTTTTAGTGGAGAAGATAATGACGGTATCCACAGAAAAAGTCCCG
GCTAACTTCGTGCCAGCA
>ZSR.F_592:D00780:73:HLVCNBCXX:1:1105:9589:23848 2:N:0:ATCTCG
GGAATATTGCACAATGGGCGAAAGCCTGATGCAGCCATGCCGCGTGTGTGAAGAAGGCTC
TAGGGTTGTAAAGCACTTTCAGTAGGGAGGAAAGGTTGAAGGTTAATACCCTTTGGCTGT
G
>ZSR.F_593:D00780:73:HLVCNBCXX:1:1105:11606:23936 2:N:0:ATCTCG
GGAATATTGCACAATGGGGGAAACCCTGATGCAGCCATGCCGCGTGTGTGAAGAAGGCCT
TCGGGTTGTAAAGCACTTTCAGCGAGGAGGAAAGGGTGTAAGTTAATACCTTACATCTGT
GACGT
>ZSR.F_594:D00780:73:HLVCNBCXX:1:1105:15143:23928 2:N:0:ATCTCG
AGAATATTCGGCAATGCGCGAAAGCGTGACCGAGCGACGCCGCGTGCGGGATGAAGGCTT
TCGGGTTGTAAACCGCTGTCAGAGGGGATGAAATCTGTAGGGGCTCTCTCCTATAGTTGA
CATATCCTCAGAGGAAGCACGGGC
>ZSR.F_595:D00780:73:HLVCNBCXX:1:1105:17726:23785 2:N:0:ATCTCG
GAATATTGGTCAATGGAGGCAACTCTGAACCAGCCATGCCGCGTGCAGGAAGACTGCCCT
ATGGGTTGTAAACTGCTTTTATACGGGAAGAAACAGTCCTACGTGTAGGACCTTGACGGT
ACCGTAAGAATAA
>ZSR.F_596:D00780:73:HLVCNBCXX:1:1105:18370:23856 2:N:0:ATCTCG
GGAATATTGCACAATGGGCGCAAGCCTGATGCAGCCATGCCGCGTGTGTGAAGAAGGCCT
TCGGGTTGTAAAGCACTTTCAGTCGTGAGGAAGGGTTAGTAGTTAATACCTGCTAGCTTT
GACGTTAGCGACAGAAG
>ZSR.F_597:D00780:73:HLVCNBCXX:1:1105:20052:23818 2:N:0:ATCTCG
GGAATATTGGGCAATGGACGCAAGTCTGACCCAGCAACGCCGCGTGGGGGATGAAGGTCG
TAAGATCGTAAACCCCTTTTCTAAAGGATGAATACCTATAATTCGCAAGGGTTATAGTCT
G
>ZSR.F_598:D00780:73:HLVCNBCXX:1:1105:20908:23950 2:N:0:ATCTCG
GGAATATTGGACAATGGGCGAAAGCCTGATCCAGCAATGCCATGTGTGTGAAGAAGGCTC
TAGGGTTGTAAAGCACTTTAGTTGGGGAGGAAAGCTTATGAGTTAATAGCTCATGAGAAG
GACGTT
>ZSR.F_599:D00780:73:HLVCNBCXX:1:1105:3561:24064 2:N:0:ATCTCG
GGAATATTGGACAATGGGGGCAACCCTGATCCAGCCATGCCGCGTGTGTGAAGAAGGCCT
TCGGGTTGTAAAGCACTTTCAGTGAGGAAGAAGGCCTGCGGGTTAATAGCCGGC
>ZSR.F_600:D00780:73:HLVCNBCXX:1:1105:11192:24034 2:N:0:ATCTCG
GGAATATTGGACAATAGGCGAAAGCCTGATCCAGCGACGTCACGTGAATGATGAAGGCCT
TAGGGTTGTAAAATTCTTTTAGTGGAGAAGATAATGACGGTATCCACAGAAAAAGTCCCG
GCTAAC
>ZSR.F_601:D00780:73:HLVCNBCXX:1:1105:11721:24183 2:N:0:ATCTCG
GGAATATTGCACAATGGGCGCAAGCCTGATGCAGCCATGCCGCGTGTGTGAAGAAGGCCT
TCGGGTTGTAAAGCACTTTCAGTCGTGAGGAAGGGTTAGTAGTTAATACCTGCTAGCTTT
GACGTT
>ZSR.F_602:D00780:73:HLVCNBCXX:1:1105:18236:24240 2:N:0:ATCTCG
GGAATATTGCACAATGGGCGCAAGCCTGATGCAGCCATGCCGCGTGTGTGAAGAAGGCCT
TCGGGTTGTAAAGCACTTTCAGTCGTGAGGAAGGGTTAGTAGTTAATACCTGCTAGCTTT
GACGTTACCTTCAGAAGA
>ZSR.F_603:D00780:73:HLVCNBCXX:1:1105:21150:24138 2:N:0:ATCTCG
GGAATATTGCACAATGGGCGCAAGCCTGATGCAGCCATGCCGCGTGTGTGAAGAAGGCCT
TCGGGTTGTAAAGCACTTTCAGTCGTGAGGAAGGGTTAGTAGTTAATACCTGCTAGCTTT
G
>ZSR.F_604:D00780:73:HLVCNBCXX:1:1105:5897:24260 2:N:0:ATCTCG
GGAATATTGCACAATGGGCGCAAGCCTGATGCAGCCATGCCGCGTGTGTGAAGAAGGCCT
TCGGGTTGTAAAGCACTTTCAGTCGTGAGGAAGGGTTAGTAGTTAATACCTGCTAGCTTT
GACGTT
>ZSR.F_605:D00780:73:HLVCNBCXX:1:1105:4027:24515 2:N:0:ATCTCG
GGAATATTGCACAATGGGCGCAAGCCTGATGCAGCCATGCCGCGTGTGTGAAGAAGGCTC
TAGGGTTGTAAAGCACTTTCAGCAGTGAGGAAAGCTTGTTGGTTAATACCCATCAAGTGT
GACGTTAACTGCAG
>ZSR.F_606:D00780:73:HLVCNBCXX:1:1105:4192:24628 2:N:0:ATCTCG
GGAATATTGGACAATGGGCGAAAGCCTGATCCAGCAATGCCATGTGTGTGAAGAAGGCTC
TAGGGTTGTAAAGCACTTTAGTTGGGGAGGAAAGCTTATGAGTTAATAGCCCATGAGAAG
GACGTTACCCAAAG
>ZSR.F_607:D00780:73:HLVCNBCXX:1:1105:10695:24744 2:N:0:ATCTCG
GGAATATTGCACAATGGGCGCAAGCCTGATGCAGCCATGCCGCGTGTGTGAAGAAGGCCT
TCGGGTTGTAAAGCACTTTCAGTCGTGAGGAAGGGTTAGTAGTTAATACCTGCTAGCTTT
GACGTT
>ZSR.F_608:D00780:73:HLVCNBCXX:1:1105:10965:24694 2:N:0:ATCTCG
GGAATATTGCACAATGGGCGCAAGCCTGATGCAGCCATGCCGCGTGTGTGAAGAAGGCCT
TCGGGTTGTAAAGCACTTTCAGTCGTGAGGAAGGGTTAGTAGTTAATACCTGCTAGCTTT
G
>ZSR.F_609:D00780:73:HLVCNBCXX:1:1105:15390:24502 2:N:0:ATCTCG
GGAATATTGCACAATGGGGGGAACCCTGATGCAGCCATGCCGCGTGTGTGAAGAAGGCCT
TCGGGTTGTAAAGCACTTTCAGTCGTGAGGAAGGGTTGTTGGTTAATACCCAACAATTTT
>ZSR.F_610:D00780:73:HLVCNBCXX:1:1105:16345:24543 2:N:0:ATCTCG
GAATATTGGTCAATGGAGGCAACTCTGAACCAGCCATGCCGCGTGAAGGAAGATGGTTCT
ATGGATTGTAAACTTCTTTTATACTAGAAGAAATGTATGTACGTGTACTTATTTGACGGT
ATAGTATGAATAA
>ZSR.F_611:D00780:73:HLVCNBCXX:1:1105:17242:24709 2:N:0:ATCTCG
GGAATATTGCACAATGGGGGAAACCCTGATGCAGCCATGCCGCGTGTGTGAAGAAGGCCT
TCGGGTTGTAAAGCACTTTCAGTTGTGAGGAAAGGGTGATGCTTAATACGCATCATCTGT
GACGTTAGCAA
>ZSR.F_612:D00780:73:HLVCNBCXX:1:1105:17210:24739 2:N:0:ATCTCG
GGAATATTGCACAATGGGCGCAAGCCTGATGCAGCCATGCCGCGTGTGTGAAGAAGGCCT
TCGGGTTGTAAAGCACTTTCAGTCGTGAGGAAGGGTTAGTAGTTAATACCTGCTAGCTTT
GACGTTAGC
>ZSR.F_613:D00780:73:HLVCNBCXX:1:1105:19084:24609 2:N:0:ATCTCG
GGAATATTGCACAATGGGCGCAAGCCTGATGCAGCCATGCCGCGTGTGTGAAGAAGGCCT
TCGGGTTGTAAAGCACTTTCAGTCGTGAGGAAGGGTTAGTAGTTAATACCTGCTAGCTTT
GACGTT
>ZSR.F_614:D00780:73:HLVCNBCXX:1:1105:2714:24893 2:N:0:ATCTCG
GGAATTTTGCGCAATGGAGGCAACTCTGACGCAGCAACGCCATGTGAGGGATGACGCATT
TAGGTGTGTAAACCTCTGTCGACAGGGAATAATAATGAATGTACCTGTAAAGGAA
>ZSR.F_615:D00780:73:HLVCNBCXX:1:1105:2976:24918 2:N:0:ATCTCG
GGAATATTGGACAATAGGCGAAAGCCTGATCCAGCGACGTCACGTGAATGATGAAGGCCT
TAGGGTTGTAAAATTCTTTTAGTGGAGAAGATAATGACGGTATCCACAGAAAAAGT
>ZSR.F_616:D00780:73:HLVCNBCXX:1:1105:9424:24872 2:N:0:ATCTCG
AGAATTTTGTGCAATATATGAAGGTAAGACACAGAGAGGGCACCTTGCCTAGTCCGTCAA
ATTAAGTGCCAGCAGACGCGGTGAAACTTAAGGGCTAGTTTTGTGGGCAAAAGCGTAAAG
GGT
>ZSR.F_617:D00780:73:HLVCNBCXX:1:1105:13368:24809 2:N:0:ATCTCG
GGAATCTTAGACAATGGGCGCAAGCCTGATCTAGCCATGCCGCGTGAGCGATGAAGGCCT
TAGGGTCGTAAAACTCTTTCGCCAGGGATGATAATGACAGTACCTGGTAAAGAAACCCCG
GCTAAC
>ZSR.F_618:D00780:73:HLVCNBCXX:1:1105:17630:24808 2:N:0:ATCTCG
GGAATATTGGTCAATGGACGAGAGTCTGAACCAGCCATGCCGCGTGCAGGAAGACGGCCT
TCTGGGTTGTAAACTGCTTTTGACAGGGAAGAAAACGGCCATGCGTGGCTAACTGACGGT
ACCTGT
>ZSR.F_619:D00780:73:HLVCNBCXX:1:1105:1156:25159 2:N:0:ATCTCG
GGAATATTGCACAATGGGCGCAAGCCTGATGCAGCCATGCCGCGTGTGTGAAGAAGGCCT
TCGGGTTGTAAAGCACTTTCAGTCGTGAGGAAGGGTTAGTAGTTAATACCTGCT
>ZSR.F_620:D00780:73:HLVCNBCXX:1:1105:2122:25067 2:N:0:ATCTCG
GGAATATTGCACAATGGGCGAAAGCCTGATGCAGCCATGCCGCGTGTGTGAAGAAGGCTT
TAGGGTTGTAAAGCACTTTCAGTAGGGAGGAAAGGTTGAAGGTTAATACCCTTTGGCTGT
GACGTTACCTACAG
>ZSR.F_621:D00780:73:HLVCNBCXX:1:1105:4939:25088 2:N:0:ATCTCG
GGAATATTGCACAATGGGGGAAACCCTGATGCAGCAACGCCGCGTGGAGGATGACACATT
TCGGTGCGTAAACTCCTTTTATATAGGAAGATAATGACGGTACTATATGAATAAGCGCCG
GCTAAC
>ZSR.F_622:D00780:73:HLVCNBCXX:1:1105:8423:25177 2:N:0:ATCTCG
GGAATATTGGACAATGGGGGCAACCCTGATCCAGCCATGCCGCGTGTGTGAAGAAGGCCT
TCGGGTTGTAAAGCACTTTCAGTGAGGAAGAAGGCCTGCGGGTCAATAACCGGCAGGAAG
GACATC
>ZSR.F_623:D00780:73:HLVCNBCXX:1:1105:10264:25104 2:N:0:ATCTCG
GGAATATTGCACAATGGGGGAAACCCTGATGCAGCCATGCCGCGTGTGTGAAGAAGGCCT
TCGGGTTGTAAAGCACTTTCAGACGTGAGGAAAGGTTAGTAGTTAATACCTGCTAGCTGT
GACGTT
>ZSR.F_624:D00780:73:HLVCNBCXX:1:1105:10553:25126 2:N:0:ATCTCG
GGAATATTGCACAATGGGCGCAAGCCTGATGCAGCCATGCCGCGTGTGTGAAGAAGGCCT
TCGGGTTGTAAAGCACTTTCAGTCGTGAGGAAGGGTTAGTAGTTAATACCTGCTAGCTTT
GACGT
>ZSR.F_625:D00780:73:HLVCNBCXX:1:1105:12463:25136 2:N:0:ATCTCG
GGAATATTGCACAATGGGGGAAACCCTGATGCAGCCATGCCGCGTGTGTGAAGAAGGCCT
TCGGGTTGTAAAGCACTTTCAGTGGGGAGGAAAGGGTGATGCTTAATACG
>ZSR.F_626:D00780:73:HLVCNBCXX:1:1105:16669:25210 2:N:0:ATCTCG
GGAATTTTCCGCAATGGGCGAAAGCCTGACGGAGCAATCTCGCGTGAGGGATGACGGCCT
ATGGGTTGTAAACCTCTTTTTTCAGGGAGGAACAAAATGACGTGTACCTGAAGAATAAGC
A
>ZSR.F_627:D00780:73:HLVCNBCXX:1:1105:18796:25194 2:N:0:ATCTCG
GGAATATTGCGCAATGGAGGAAACTCTGACGCAGCCATGCCGCGTGCAGGAAGACTGCCT
TATGGGTTGTAAACTGCTTTTATATAGGAAGAAATGCTTTTACGTGTAAAGGTTTGACGG
TACTAT
>ZSR.F_628:D00780:73:HLVCNBCXX:1:1105:2756:25286 2:N:0:ATCTCG
GGAATATTGCACAATGGGCGCAAGCCTGATGCAGCCATGCCGCGTGTGTGAAGAAGGCCT
TCGGGTTGTAAAGCACTTTCAGTCGTGAGGAAGGGTTAGTAGTTAATACCTGCTA
>ZSR.F_629:D00780:73:HLVCNBCXX:1:1105:14457:25368 2:N:0:ATCTCG
GGAATATTGCACAATGGGCGCAAGCCTGATGCAGCCATGCCGCGTGTGTGAAGAAGGCTC
TAGGGTTGTAAAGCACTTTCAGCAGTGAGGAAAGCTTGTTGGTTAATACCCATCAAGTGT
GACGTTAACTGCA
>ZSR.F_630:D00780:73:HLVCNBCXX:1:1105:19087:25335 2:N:0:ATCTCG
GGAATATTGCACAATGGGCGCAAGCCTGATGCAGCCATGCCGCGTGTGTGAAGAAGGCTC
TAGGGTTGTAAAGCACTTTCAGCAGTGAGGAAAGCTTGTTGGTTAATACCCATCAAGTGT
G
>ZSR.F_631:D00780:73:HLVCNBCXX:1:1105:20727:25263 2:N:0:ATCTCG
GGAATATTGCACAATGGGCGCAAGCCTGATGCAGCCATGCCGCGTGTGTGAAGAAGGCTC
TAGGGTTGTAAAGCACTTTCAGCAGTGAGGAAAGGTTAGTAGTTAATACCTGCTAGCTGT
GACGTTAA
>ZSR.F_632:D00780:73:HLVCNBCXX:1:1105:2390:25609 2:N:0:ATCTCG
GGAATATTGCACAATGGGCGCAAGCCTGATGCAGCCATGCCGCGTGTGTGAAGAAGGCTC
TAGGGTTGTAAAGCACTTTCAGCAGTGAGGAAAGGTTAGTAGTTAATACCTGCTAGCTGT
GACGTTAA
>ZSR.F_633:D00780:73:HLVCNBCXX:1:1105:4356:25631 2:N:0:ATCTCG
GGAATATTGCACAATGGGCGCAAGCCTGATGCAGCCATGCCGCGTGTGTGAAGAAGGCTC
TAGGGTTGTAAAGCACTTTCAATAGGGAGGAAAAGCTCATAGTTAATACCTGTGAGCCGT
GACGTTAC
>ZSR.F_634:D00780:73:HLVCNBCXX:1:1105:5927:25551 2:N:0:ATCTCG
GGAATATTGGACAATGGGCGAAAGCCTGATCCAGCAATGCCATGTGTGTGAAGAAGGCTC
TAGGGTTGTAAAGCACTTTAGTTGGGGAGGAAAGCTTATGAGTTAATAGCTCATGAGAAG
GACGTTACCCAAAGAATAAGGACC
>ZSR.F_635:D00780:73:HLVCNBCXX:1:1105:6941:25634 2:N:0:ATCTCG
GGAATATTGCACAATGGGCGAAAGCCTGATGCAGCAATGCCGCGTGGAGGATGACGCATC
TAGGTGTGTAAACTCCTTTTATATGAGAAGATAATGACGGTATCATATGAATAAGCACCG
GCTAAC
>ZSR.F_636:D00780:73:HLVCNBCXX:1:1105:7131:25686 2:N:0:ATCTCG
GGAATATTGGACAATGGGCGCAAGCCTGATCCAGCCATGCCGCGTGTGTGAAGAAGGCTT
TCGGGTTGTAAAGCACTTTCAGTCGGGAGGAAGGCTGCCTAGTTAATACCTAGGTAGATT
GACGTT
>ZSR.F_637:D00780:73:HLVCNBCXX:1:1105:14044:25640 2:N:0:ATCTCG
AGAATCATTCACAATGGGGGCAACCCTGATGGTGCAACGCCGCGTGGAGGATGAAGGCCC
TAGGGTCGTAAACTCCTGTCATAATAGAGTAAGACATAGTCGTTAATAGCTTCTATGTTT
GATAGT
>ZSR.F_638:D00780:73:HLVCNBCXX:1:1105:18647:25695 2:N:0:ATCTCG
GGAATATTGCACAATGGGCGCAAGCCTGATGCAGCCATGCCGCGTGTGTGAAGAAGGCTC
TAGGGTTGTAAAGCACTTTCAGCAGTGAGGAAAGATTGTTGGTTAATACCCATCAAGTGT
GACGTTAACTGCAGAAG
>ZSR.F_639:D00780:73:HLVCNBCXX:1:1105:20227:25610 2:N:0:ATCTCG
GGAATATTGCACAATGGGCGCAAGCCTGATGCAGCCATGCCGCGTGTGTGAAGAAGGCTC
TAGGGTTGTAAAGCACTTTCAGCAGTGAGGAAAGCTTGTTGGTTAATACCCATCAAGTGT
GACGTT
>ZSR.F_640:D00780:73:HLVCNBCXX:1:1105:8648:25994 2:N:0:ATCTCG
GGAATATTGCACAATGGGCGCAAGCCTGATGCAGCCATGCCGCGTGTATGAAGAAGGCCT
TCGGGTTGTAAAGTACTTTCAGCAGTGAGGAAGGGATGTACGTTAATAGCGTGCATTTTT
GACGTT
>ZSR.F_641:D00780:73:HLVCNBCXX:1:1105:2422:26141 2:N:0:ATCTCG
GGAATATTGCACAATGGGCGCAAGCCTGATGCAGCCATGCCGCGTGTGTGAAGAAGGCCT
TCGGGTTGTAAAGCACTTTCAGTCGTGAGGAAGGGTTAGTAGTTAATACCTGCTAGCTTT
GACGTTAGCGACAGAAGAAGCACCGGCT
>ZSR.F_642:D00780:73:HLVCNBCXX:1:1105:4678:26194 2:N:0:ATCTCG
GGAATATTGCACAATGGGCGCAAGCCTGATGCAGCCATGCCGCGTGTGTGAAGAAGGCCT
TCGGGTTGTAAAGCACTTTCAGTCGTGAGGAAGGGTTAGTAGTTAATACCTGCTAGCTTT
GACGTT
>ZSR.F_643:D00780:73:HLVCNBCXX:1:1105:6225:26096 2:N:0:ATCTCG
GGAATATTGCACAATGGGCGCAAGCCTGATGCAGCCATGCCGCGTGTGTGAAGAAGGCCT
TCGGGTTGTAAAGCACTTTCAGTCGTGAGGAAGGGTTAGTAGTTAATACCTGCTAGCTTT
GACGTTAG
>ZSR.F_644:D00780:73:HLVCNBCXX:1:1105:9360:26210 2:N:0:ATCTCG
GGAATATTGGACAATGGGCGAAAGCCTGATCCAGCAATGCCATGTGTGTGAAGAAGGCTC
TAGGGTTGTAAAGCACTTTAGTTGGGGAGGAAAGCTTATGAGTTAATAGCTCATGAGAAG
>ZSR.F_645:D00780:73:HLVCNBCXX:1:1105:11841:26188 2:N:0:ATCTCG
GGAATATTGCACAATGGGCGCAAGCCTGATGCAGCCATGCCGCGTGTGTGAAGAAGTCTC
TAGGGTTGTAAAGCACTTTCAGCAGTGAGGAAAGCTTGTTGGTTAATAGCCATCAAGTGT
GACGTTAACTGCAGAAGAA
>ZSR.F_646:D00780:73:HLVCNBCXX:1:1105:13683:26219 2:N:0:ATCTCG
GGAATATTGGACAATGGGCGAAAGCCTGATCCAGCAATGCCATGTGTGTGAAGAAGGCTC
TAGGGTTGTAAAGCACTTTAGTTGGGGAGGAAAGCTTATGAGTTAATAGCTCATGAGAAG
GACGTTACC
>ZSR.F_647:D00780:73:HLVCNBCXX:1:1105:16109:26037 2:N:0:ATCTCG
GGAATATTGCACAATGGGCGCAAGCCTGATGCAGCCATGCCGCGTGTGTGAAGAAGGCCT
TCGGGTTGTAAAGCACTTTCAGTCGTGAGGAAGGGTTAGTAGTTAATACCTGCTAGCTTT
GACGTT
>ZSR.F_648:D00780:73:HLVCNBCXX:1:1105:17495:26231 2:N:0:ATCTCG
GGAATATTGCACAATGGGCGAAAGCCTGATGCAGCCATGCCGCGTGTGTGAAGAAGGCTC
TAGGGTTGTAAAGCACTTTCAGAAGGGAGGAAAGGTTGTAAGTTAATACCTTGCAACTGT
G
>ZSR.F_649:D00780:73:HLVCNBCXX:1:1105:18325:26149 2:N:0:ATCTCG
GGAATATTGCACAATGGGGGAAACCCTGATGCAGCAACGCCGCGTGGAGGATGACACATT
TCGGTGCGTAAACTCCTTTTATATAGGAAGATAATGACGGTACTATATGAATAAGCGCCG
GCTAACTCCGTGCCAGC
>ZSR.F_650:D00780:73:HLVCNBCXX:1:1105:18989:26014 2:N:0:ATCTCG
GGAATATTGGACAATGGGCGAAAGCCTGATCCAGCAATGCCATGTGTGTGAAGAAGGCTC
TAGGGTTGTAAAGCACTTTAGTTGGGGAGGAAAGCTTATGAGTTAATAGCTCATGAGAAG
GACGTTACCCAAA
>ZSR.F_651:D00780:73:HLVCNBCXX:1:1105:20544:26056 2:N:0:ATCTCG
GGAATATTGCACAATGGGCGCAAGCCTGATGCAGCCATGCCGCGTGTGTGAAGAAGGCCT
TCGGGTTGTAAAGCACTTTCAGTCGTGAGGAAGGGTTAGTAGTTAATACCTGCTAGCTTT
GACGTT
>ZSR.F_652:D00780:73:HLVCNBCXX:1:1105:20930:26027 2:N:0:ATCTCG
GGAATATTGCACAATGGGCGCAAGCCTGATGCAGCCATGCCGCGTGTGTGAAGAAGGCTC
TAGGGTTGTAAAGCACTTTCAGCAGTGAGGAAAGCTTGTTGGTTAATACCCATCAAGTGT
GACGTT
>ZSR.F_653:D00780:73:HLVCNBCXX:1:1105:9828:26387 2:N:0:ATCTCG
GGAATATTGCACAATGGGCGCAAGCCTGATGCAGCCATGCCGCGTGTGTGAAGAAGGCCT
TCGGGTTGTAAAGCACTTTCAGTCGTGAGGAAGGGTTAGTAGTTAATACCTGCTAGCTTT
G
>ZSR.F_654:D00780:73:HLVCNBCXX:1:1105:10039:26442 2:N:0:ATCTCG
GGAATATTGCACAATGGGCGCAAGCCTGATGCAGCCATGCCGCGTGTGTGAAGAAGGCCT
TCGGGTTGTAAAGCACTTTCAGTCGTGAGGAAGGTGGTAGTGTTAATAGCACTA
>ZSR.F_655:D00780:73:HLVCNBCXX:1:1105:10829:26466 2:N:0:ATCTCG
GGAATCTTGGACAATGGGCGCAAGCCTGATCCAGCCATGCCGCGTGAGTGATGAAGGCCT
TAGGGTCGTAAAGCTCTTTCGCCAGAGATGATAATGACAGTATCTGGTAAAGAAACCCCG
GCTAAC
>ZSR.F_656:D00780:73:HLVCNBCXX:1:1105:13763:26356 2:N:0:ATCTCG
GGAATATTGGTCAATGGGCGCAAGCCTGAACCAGCCATGCCGCGTGCAGGATGACTGCCC
TATGGGTTGTAAACTGCTTTTATACAGGAAGAAACAGTCCCTCGTGAGGGGCCTTGACGG
TA
>ZSR.F_657:D00780:73:HLVCNBCXX:1:1105:14899:26292 2:N:0:ATCTCG
GGAATATTGCACAATGGGCGCAAGCCTGATGCAGCCATGCCGCGTGTGTGAAGAAGGCCT
TCGGGTTGTAAAGCACTTTCAGTCGTGAGGAAGGGTTAGTAGTTAATACCTGCTAGCTTT
GACGTT
>ZSR.F_658:D00780:73:HLVCNBCXX:1:1105:6946:26649 2:N:0:ATCTCG
GGAATATTGCACAATGGGCGCAAGCCTGATGCAGCCATGCCGCGTGTGTGAAGAAGGCCT
TCGGGTTGTAAAGCACTTTCAGTCGTGAGGAAGGGTTAGTAGTTAATACCTGCTAGCTTT
GACGTTAGCGACAGA
>ZSR.F_659:D00780:73:HLVCNBCXX:1:1105:7362:26618 2:N:0:ATCTCG
GGAATATTGCACAATGGGCGCAAGCCTGATGCAGCCATGCCGCGTGTGTGAAGAAGGCCT
TCGGGTTGTAAAGCACTTTCAGTCGTGAGGAAGGGTTAGTAGTTAATACCTGCTAGCTTT
GACGT
>ZSR.F_660:D00780:73:HLVCNBCXX:1:1105:7687:26599 2:N:0:ATCTCG
GGAATATTGCACAATGGGCGAAAGCCTGATGCAGCAATGCCGCGTGGAGGATGACGCATC
TAGGTGTGTAAACTCCTTTTATATGAGAAGATAATGACGGTATCATATGAATAAGCACCG
GCTAAC
>ZSR.F_661:D00780:73:HLVCNBCXX:1:1105:11176:26719 2:N:0:ATCTCG
GGAATATTGGACAATGGGCGAAAGCCTGATCCAGCAATGCCATGTGTGTGAAGAAGGCTC
TAGGGTTGTAAAGCACTTTAGTTGGGGAGGAAAGCTTATGAGTTAATAGCTCATGAGAAG
GACGTTACCCAAAGAA
>ZSR.F_662:D00780:73:HLVCNBCXX:1:1105:15954:26681 2:N:0:ATCTCG
GAATATTGGTCAATGGAGGCAACTCTGAACCAGCCATGCCGCGTGAAGGAAGACGGTTCT
ATGGATTGTAAACTTCTTTTATACTAGAAGAACTACAGATACGTGTATTTGTTTGACGGT
ATAGTA
>ZSR.F_663:D00780:73:HLVCNBCXX:1:1105:16830:26629 2:N:0:ATCTCG
GGAATATTGCACAATGGGCGCAAGCCTGATGCAGCCATGCCGCGTGTGTGAAGAAGGCCT
TCGGGTTGTAAAGCACTTTCAGTCGTGAGGAAGGGTTAGTAGTTAATACCTGCTAGCTTT
G
>ZSR.F_664:D00780:73:HLVCNBCXX:1:1105:6825:26784 2:N:0:ATCTCG
GGAATATTGCACAATGGGCGCAAGCCTGATGCAGCCATGCCGCGTGTGTGAAGAAGGCCT
TCGGGTTGTAAAGCACTTTCAGTCGTGAGGAAGGGTTAGTAGTTAATACCTGCTAGCTTT
>ZSR.F_665:D00780:73:HLVCNBCXX:1:1105:20323:26868 2:N:0:ATCTCG
GGAATATTGCACAATGGGCGCAAGCCTGATGCAGCCATGCCGCGTGTGTGAAGAAGGCTC
TAGGGTTGTAAAGCACTTTCAGCAGTGAGGAAAGCTTGTTGGTTAATACCCATCAAGTGT
G
>ZSR.F_666:D00780:73:HLVCNBCXX:1:1105:20749:26927 2:N:0:ATCTCG
GGAATATTGCACAATGGGGGAAACCCTGATGCAGCAACGCCGCGTGGAGGATGACACATT
TCGGTGCGTAAACTCCTTTTATATAGGAAGATAATGACGGTACTATATGAATAAGCGCCG
GCTAACTCC
>ZSR.F_667:D00780:73:HLVCNBCXX:1:1105:1949:27136 2:N:0:ATCTCG
GGAATATTGCACAATGGGCGCAAGCCTGATGCAGCCATGCCGCGTGTGTGAAGAAGGCCT
TCGGGTTGTAAAGCACTTTCAGTCGTGAGGAAGGGTTAGTAGTTAATACCTGCTAGCTTT
GACGTTAGCGACAGAAGAAGCACCG
>ZSR.F_668:D00780:73:HLVCNBCXX:1:1105:3562:27217 2:N:0:ATCTCG
GGAATATTGCACAATGGGCGCAAGCCTGATGCAGCCATGCCGCGTGTGTGAAGAAGGCTC
TAGGGTTGTAAAGCACTTTCAGCAGTGAGGAAAGCTTGTTGGTTAATAGCCATCAAGTGT
GACGTTAACTGCAGAA
>ZSR.F_669:D00780:73:HLVCNBCXX:1:1105:4152:27106 2:N:0:ATCTCG
GGAATATTGCACAATGGGCGCAAGCCTGATGCAGCCATGCCGCGTGTGTGAAGAAGGCTC
TAGGGTTGTAAAGCACTTTCAGCAGTGAGGAAAGGTTAGTAGTTAATACCTGCTAGCTGT
GACGTTAACTGCAGAAGAA
>ZSR.F_670:D00780:73:HLVCNBCXX:1:1105:6304:27184 2:N:0:ATCTCG
GGAATATTGCACAATGGGCGCAAGCCTGATGCAGCCATGCCGCGTGTGTGAAGAAGGCTC
TAGGGTTGTAAAGCACTTTCAGCAGTGAGGAAAGCTTGTTGGTTAATAGCCATCAAGTGT
GACGTT
>ZSR.F_671:D00780:73:HLVCNBCXX:1:1105:13249:27225 2:N:0:ATCTCG
GGAATATTGCACAATGGGCGCAAGCCTGATGCAGCCATGCCGCGTGTGTGAAGAAGGCTC
TAGGGTTGTAAAGCACTTTCAGCAGTGAGGAAAGCTTGTTGGTTAATACCCATC
>ZSR.F_672:D00780:73:HLVCNBCXX:1:1105:17810:27158 2:N:0:ATCTCG
GGAATATTGCGCAATGGGGGAAACCCTGACGCAGCCATGCCGCGTGAGTGACGAAGGCCT
TAGGGTTGTAAAGCTCTTTCGCTAGGGAAGATAATGACGGTACCTAGTAAAGAAGCCCCG
GCTAAC
>ZSR.F_673:D00780:73:HLVCNBCXX:1:1105:1876:27498 2:N:0:ATCTCG
GGAATATTGCACAATGGGCGCAAGCCTGATGCAGCCATGCCGCGTGTGTGAAGAAGGCTC
TAGGGTTGTAAAGCACTTTCAGCAGTGAGGAAAGCTTGTTGGTTAATAGCCATCAAGTGT
GACGTTAACTGCAGAAG
>ZSR.F_674:D00780:73:HLVCNBCXX:1:1105:5719:27379 2:N:0:ATCTCG
GGAATATTGGACAATGGGCGAAAGCCTGATCCAGCAATGCCATGTGTGTGAAGAAGGCTC
TAGGGTTGTAAAGCACTTTAGTTGGGGAGGAAAGCTTATGAGTTAATAGCTCATGAGAAG
GACGTTACCCAAAGAAT
>ZSR.F_675:D00780:73:HLVCNBCXX:1:1105:16710:27274 2:N:0:ATCTCG
GGAATATTGGACAATGGAGGCAACTCTGATCCAGCCATGCCGCGTGCAGGAAGACTGCCC
TATGGGTTGTAAACTGCTTTTATACAGGAAGAATAAGAGGCACGTGTGCCTTGATGACGG
TACTGTAA
>ZSR.F_676:D00780:73:HLVCNBCXX:1:1105:2993:27547 2:N:0:ATCTCG
GGAATATTGCACAATGGGCGCAAGCCTGATGCAGCCATGCCGCGTGTGTGAAGAAGGCTC
TAGGGTTGTAAAGCACTTTCAGCAGTGAGGAAAGCTTGTTGGTTAATAGCCATCAAGTGT
GACGTTAACTGCAGAAGAA
>ZSR.F_677:D00780:73:HLVCNBCXX:1:1105:3203:27623 2:N:0:ATCTCG
GGAATATTGCACAATGGGCGCAAGCCTGATGCAGCCATGCCGCGTGTGTGAAGAAGGCCT
TCGGGTTGTAAAGCACTTTCAGTCGTGAGGAAGGGTTAGTAGTTAATACCTGCTAGCTTT
GACGTTAGCGACAGAA
>ZSR.F_678:D00780:73:HLVCNBCXX:1:1105:5601:27546 2:N:0:ATCTCG
GGAATTTTCCGCAATGGGGGCAACCCTGACGGAGCAACGCCGCGTGAGGGAAGAATGGTT
GTGGCCAGTAAACCTCTTTTAATAGGGAAGAATTTTGACGGTACCTATTGAATAAGCATC
GGCTAACTCCGTGCC
>ZSR.F_679:D00780:73:HLVCNBCXX:1:1105:6281:27698 2:N:0:ATCTCG
GGAATATTGGACAATGGGGGCAACCCTGATCCAGCCATGCCGCGTGTGTGAAGAAGGCCT
TCGGGTTGTAAAGCACTTTCAGTGAGGAAGAAGGCCTGCGGGTTAATAGCCGGCAGGAAG
GACATCACTCACAGAA
>ZSR.F_680:D00780:73:HLVCNBCXX:1:1105:7398:27512 2:N:0:ATCTCG
GGAATATTGCACAATGGGCGCAAGCCTGATGCAGCCATGCCGCGTGTGTGAAGAAGGCCT
TCGGGTTGTAAAGCACTTTCAGTCGTGAGGAAGGGTTAGTAGTTAATACCTGCTAGCTTT
GACGTT
>ZSR.F_681:D00780:73:HLVCNBCXX:1:1105:7637:27557 2:N:0:ATCTCG
GGAATATTGGACAATGGGCGCAAGCCTGATCCAGCCATGCCGCGTGTGTGAAGAAGGCTT
TCGGGTTGTAAAGCACTTTCAGTCGGGAGGAAGGCTGCCTGGTTAATACCCAGGTAGATT
GACGTT
>ZSR.F_682:D00780:73:HLVCNBCXX:1:1105:10719:27547 2:N:0:ATCTCG
GGAATATTGCACAATGGGCGCAAGCCTGATGCAGCCATGCCGCGTGTGTGAAGAAGGCCT
TCGGGTTGTAAAGCACTTTCAGTCGTGAGGAAGGGTTAGTAGTTAATACC
>ZSR.F_683:D00780:73:HLVCNBCXX:1:1105:13389:27701 2:N:0:ATCTCG
GGAATATTGCACAATGGGCGCAAGCCTGATGCAGCCATGCCGCGTGTGTGAAGAAGGCCT
TCGGGTTGTAAAGCACTTTCAGTCGTGAGGAAGGGTTAGTAGTTAATACCTGCTAGCTTT
GACGTT
>ZSR.F_684:D00780:73:HLVCNBCXX:1:1105:18359:27741 2:N:0:ATCTCG
GGAATATTGGTCAATGGGCGCAAGCCTGAACCAGCCATGCCGCGTGCAGGAAGACTGCCC
TATGGGTTGTAAACTGCTTTTATACAGGAAGAAACACTCGGACGTGTCCGAGCTTGACGG
TACTGT
>ZSR.F_685:D00780:73:HLVCNBCXX:1:1105:20274:27620 2:N:0:ATCTCG
GGAATATTGGACAATGGGCGAAAGCCTGATCCAGCAATGCCATGTGTGTGAAGAAGGCTC
TAGGGTTGTAAAGCACTTTAGTTGGGGAGGAAAGCTTATGAGTTAATAGCTCATGAGAAG
GACGTTACCCAAAGAA
>ZSR.F_686:D00780:73:HLVCNBCXX:1:1105:1141:27850 2:N:0:ATCTCG
GGAATATTGCACAATGGGCGCAAGCCTGATGCAGCCATGCCGCGTGTGTGAAGAAGGCCT
TCGGGTTGTAAAGCACTTTCAGTCGTGAGGAAGGGTTAGTAGTTAATACCTGCTAGCTTT
G
>ZSR.F_687:D00780:73:HLVCNBCXX:1:1105:2472:27940 2:N:0:ATCTCG
GGAATATTGGACAATAGGCGAAAGCCTGATCCAGCGACGTCACGTGAATGATGAAGGCCT
TAGGGTTGTAAAATTCTTTTAGTGGAGAAGATAATGACGGTATCCACAGAAAAAGTCCCG
GCTAACTTCGTGCCAGCAGCCGC
>ZSR.F_688:D00780:73:HLVCNBCXX:1:1105:5750:27789 2:N:0:ATCTCG
GGAATATTGCACAATGGGCGCAAGCCTGATGCAGCCATGCCGCGTGTGTGAAGAAGGCCT
TCGGGTTGTAAAGCACTTTCAGTCGTGAGGAAGGGTTAGTAGTTAATACCTGCTAGCTTT
GACGTTAGCGACAGAAGAAGCACCGGCTA
>ZSR.F_689:D00780:73:HLVCNBCXX:1:1105:8703:27770 2:N:0:ATCTCG
GGAATATTGCACAATGGGCGCAAGCCTGATGCAGCCATGCCGCGTGTGTGAAGAAGGCTC
TAGGGTTGTAAAGCACTTTCAGCAGTGAGGAAAGGTTAGTAGTTAATACCTGCTAGCTGT
GACGTTAA
>ZSR.F_690:D00780:73:HLVCNBCXX:1:1105:13071:27830 2:N:0:ATCTCG
GGAATATTGGACAATGGAGGCAACTCTGATCCAGCCATGCCGCGTGTAGGAAGACTGCCC
TATGGGTTGTAAACTACTTTTGTACAGGAAGAAACGACTTTACGTGTAGAGTTTTGACGG
TACTGT
>ZSR.F_691:D00780:73:HLVCNBCXX:1:1105:13650:27890 2:N:0:ATCTCG
GGAATATTGCACAATGGGCGCAAGCCTGATGCAGCCATGCCGCGTGTGTGAAGAAGGCTC
TAGGGTTGTAAAGCACTTTCAGCAGTGAGGAAAGCTTGTTGGTTAATAGCCATCAAGTGT
GACGTTAACTG
>ZSR.F_692:D00780:73:HLVCNBCXX:1:1105:15377:27771 2:N:0:ATCTCG
AGAATCATTCGCAATGCGCGAAAGCGTGACGATGCGACGCTGCGTGGAGGATGAAGGCCT
TAGGGTTGTAAACTCCTGTCATAAGGGATCAACTGCTCCATAGTTAACACCTATGGGGTC
TGATAGTA
>ZSR.F_693:D00780:73:HLVCNBCXX:1:1105:16330:27874 2:N:0:ATCTCG
GGAATATTGCACAATGGGCGCAAGCCTGATGCAGCCATGCCGCGTGTGTGAAGAAGGCCT
TCGGGTTGTAAAGCACTTTCAGTCGTGAGGAAGGGTTAGTAGTTAATACCTGCTAGCTTT
GACGTT
>ZSR.F_694:D00780:73:HLVCNBCXX:1:1105:17492:27800 2:N:0:ATCTCG
GGAATATTGCACAATGGGCGCAAGCCTGATGCAGCCATGCCGCGTGTGTGAAGAAGGCTC
TAGGGTTGTAAAGCACTTTCAGCAGTGAGGAAAGCTTGTTGGTTAATACCCATCAAGTGT
GACGTTAAC
>ZSR.F_695:D00780:73:HLVCNBCXX:1:1105:18567:27916 2:N:0:ATCTCG
GGAATATTGCACAATGGGCGCAAGCCTGATGCAGCCATGCCGCGTGTGTGAAGAAGGCCT
TCGGGTTGTAAAGCACTTTCAGTCGTGAGGAAGGGTTAGTAGTTAATACCTGCTAGCTTT
GACGTTAGCGACAGAAG
>ZSR.F_696:D00780:73:HLVCNBCXX:1:1105:9200:28093 2:N:0:ATCTCG
GGAATATTGCACAATGGGCGCAAGCCTGATGCAGCCATGCCGCGTGTGTGAAGAAGGCCT
TCGGGTTGTAAAGCACTTTCAGTCGTGAGGAAGGGTTAGTAGTTAATACC
>ZSR.F_697:D00780:73:HLVCNBCXX:1:1105:10307:28240 2:N:0:ATCTCG
GGAATATTGCACAATGGGCGCAAGCCTGATGCAGCCATGCCGCGTGTGTGAAGAAGGCCT
TCGGGTTGTAAAGCACTTTCAGTCGTGAGGAAGGGTTAGTAGTTAATACCTGCTAGCTTT
GACGTT
>ZSR.F_698:D00780:73:HLVCNBCXX:1:1105:10691:28024 2:N:0:ATCTCG
GGAATATTGCACAATGGGCGAAAGCCTGATGCAGCCATGCCGCGTGTGTGAAGAAGGCTC
TAGGGTTGTAAAGCACTTTCAGAAGGGAGGAAAGGTTGTAAGTTAATACCTTGCAACTGT
GACGT
>ZSR.F_699:D00780:73:HLVCNBCXX:1:1105:18693:28211 2:N:0:ATCTCG
GGAATATTGCACAATGGGCGAAAGCCTGATGCAGCCATGCCGCGTGTGTGAAGAAGGCTC
TAGGGTTGTAAAGCACTTTCAGTAGGGAGGAAAGGTTGATGGTTAATACCCATTAGCTGT
GACGTTACC
>ZSR.F_700:D00780:73:HLVCNBCXX:1:1105:19295:28204 2:N:0:ATCTCG
GGAATATTGGACAATAGGCGAAAGCCTGATCCAGCGACGTCACGTGAATGATGAAGGCCT
TAGGGTTGTAAAATTCTTTTAGTGGAGAAGATAATGACGGTATCCACAGAAAAAGTCCCG
GCTAACTT
>ZSR.F_701:D00780:73:HLVCNBCXX:1:1105:1064:28460 2:N:0:ATCTCG
GGAATATTGCACAATGGGCGCAAGCCTGATGCAGCCATGCCGCGTGTGTGAAGAAGGCCT
TCGGGTTGTAAAGCACTTTCAGTCGTGAGGAAGGGTTAGTAGTTAATACCTGCTAGCTTT
GACGTTAGCGACAG
>ZSR.F_702:D00780:73:HLVCNBCXX:1:1105:1531:28357 2:N:0:ATCTCG
GGAATATTGCACAATGGGCGAAAGCCTGATGCAGCAACGCCGCGTGAACGATGAAGGCCT
TCGGGTTGTAAAGTTCTTTTCTTGGAGAAGAATAAATGACGGTATCCAAGGAATAAGCCC
CGGCTAACTACGT
>ZSR.F_703:D00780:73:HLVCNBCXX:1:1105:6725:28437 2:N:0:ATCTCG
GGAATATTGGACAATGGGGGCAACCCTGATCCAGCCATGCCGCGTGTGTGAAGAAGGCCT
TCGGGTTGTAAAGCACTTTCAGTGAGGAAGAAGGCCTGCGGGTTAATAGCCGGCAGGAAG
G
>ZSR.F_704:D00780:73:HLVCNBCXX:1:1105:7033:28441 2:N:0:ATCTCG
GGAATATTGCACAATGGGCGCAAGCCTGATGCAGCCATGCCGCGTGTGTGAAGAAGGCTC
TAGGGTTGTAAAGCACTTTCAGCAGTGAGGAAAGGTTAGTAGTTAATACCTGCTAGCTGT
GACGTT
>ZSR.F_705:D00780:73:HLVCNBCXX:1:1105:7656:28377 2:N:0:ATCTCG
GGAATATTGCACAATGGGGGAAACCCTGATGCAGCCATGCCGCGTGTGTGAAGAAGGCCC
TAGGGTTGTAAAGCACTTTCAGTCGTGAGGAAAGGGTGTAAGTTAATACCTTGCATCTGT
GACGT
>ZSR.F_706:D00780:73:HLVCNBCXX:1:1105:8220:28447 2:N:0:ATCTCG
GGAATATTGCACAATGGGGGAAACCCTGATGCAGCCATGCCGCGTGTGTGAAGAAGGCCT
TCGGGTTGTAAAGCACTTTCAGTCGTGAGGAAGGGTAAGCAGTTAATACCTGTTTATTTT
GACGTTAGC
>ZSR.F_707:D00780:73:HLVCNBCXX:1:1105:3479:28549 2:N:0:ATCTCG
GGAATATTGGACAATGGGCGAAAGCCTGATCCAGCAATGCCATGTGTGTGAAGAAGGCTC
TAGGGTTGTAAAGCACTTTAGTTGGGGAGGAAAGCTTATGAGTTAATAGCTCATGAGAAG
GACGTTACC
>ZSR.F_708:D00780:73:HLVCNBCXX:1:1105:4039:28660 2:N:0:ATCTCG
GGAATATTGGACAATGGGCGAAAGCCTGATCCAGCAATGCCATGTGTGTGAAGAAGGCTC
TAGGGTTGTAAAGCACTTTAGTTGGGGAGGAAAGCTTATGAGTTAATAGCTCATGAGAAG
GACGTTACCCAAAGAATAAGGAC
>ZSR.F_709:D00780:73:HLVCNBCXX:1:1105:6125:28580 2:N:0:ATCTCG
GGAATATTGCACAATGGGCGCAAGCCTGATGCAGCCATGCCGCGTGTGTGAAGAAGGCCT
TCGGGTTGTAAAGCACTTTCAGTCGTGAGGAAGGGTTAGTAGTTAATACCTGCTAGCTTT
GACGTT
>ZSR.F_710:D00780:73:HLVCNBCXX:1:1105:7081:28540 2:N:0:ATCTCG
GGAATATTGCACAATGGGCGCAAGCCTGATGCAGCCATGCCGCGTGTGTGAAGAAGGCTC
TAGGGTTGTAAAGCACTTTCAGCAGTGAGGAAAGCTTGTTGGTTAATACCCATCAAGTGT
>ZSR.F_711:D00780:73:HLVCNBCXX:1:1105:9483:28623 2:N:0:ATCTCG
GGAATATTGCACAATGGGCGCAAGCCTGATGCAGCCATGCCGCGTGTGTGAAGAAGGCTC
TAGGGTTGTAAAGCACTTTCAGCAGTGAGGAAAGCTTGTTGGTTAATACCCATCAAGTGT
GACGTT
>ZSR.F_712:D00780:73:HLVCNBCXX:1:1105:9912:28566 2:N:0:ATCTCG
GGAATATTGCACAATGGGCGCAAGCCTGATGCAGCCATGCCGCGTGTGTGAAGAAGGCTC
TAGGGTTGTAAAGCACTTTCAGCAGTGAGGAAAGCTTGTTGGTTAATACCCATCAAGTGT
GACGT
>ZSR.F_713:D00780:73:HLVCNBCXX:1:1105:10867:28668 2:N:0:ATCTCG
GGAATATTGGACAATGGGCGCAAGCCTGATCCAGCCATGCCGCGTGTGTGAAGAAGGCTT
TCGGGTTGTAAAGCACTTTCAGTCGGGAGGAAGGCTGCCTAGTTAATACCTAGGTAGATT
GACGTT
>ZSR.F_714:D00780:73:HLVCNBCXX:1:1105:12072:28524 2:N:0:ATCTCG
GGAATATTGCACAATGGGCGCAAGCCTGATGCAGCCATGCCGCGTGTGTGAAGAAGGCTC
TAGGGTTGTAAAGCACTTTCAGCAGTGAGGAAAGGTTAGTAGTTAATACCTGCTAGCTGT
GACGTTAACTGCAGAAGAAGCACCGGCT
>ZSR.F_715:D00780:73:HLVCNBCXX:1:1105:15237:28526 2:N:0:ATCTCG
GGAATATTGCACAATGGGCGCAAGCCTGATGCAGCCATGCCGCGTGTGTGAAGAAGGCTC
TAGGGTTGTAAAGCACTTTCAGCAGTGAGGAAAGCTTGTTGGTTAATAGCCATC
>ZSR.F_716:D00780:73:HLVCNBCXX:1:1105:15895:28542 2:N:0:ATCTCG
GGAATATTGCACAATGGGCGCAAGCCTGATGCAGCCATGCCGCGTGTGTGAAGAAGGCCT
TCGGGTTGTAAAGCACTTTCAGCAGTGAGGAAGGTGGTGAGTTTAATACGCTCA
>ZSR.F_717:D00780:73:HLVCNBCXX:1:1105:16015:28640 2:N:0:ATCTCG
GGAATATTGGACAATGGGCGCAAGCCTGATCCAGCCATGCCGCGTGTGTGAAGAAGGCTT
TCGGGTTGTAAAGCACTTTCAGTCGGGAGGAAGGCTGCCTAGTTAATACCTAGGTAGATT
GACGTT
>ZSR.F_718:D00780:73:HLVCNBCXX:1:1105:19340:28638 2:N:0:ATCTCG
GGAATATTGGTCAATGGAGGCAACTCTGAACCAGCCATGCCGCGTGAAGGAAGACGGTTC
TATGGATTGTAAACTTCTTTTATATACGAAGAACTATGTGTACGTGTACACATTTGACGG
TAGTAT
>ZSR.F_719:D00780:73:HLVCNBCXX:1:1105:9387:28763 2:N:0:ATCTCG
GGAATATTGGACAATGGGCGAAAGCCTGATCCAGCAATGCCATGTGTGTGAAGAAGGCTC
TAGGGTTGTAAAGCACTTTAGTTGGGGAGGAAAGCTTATGAGTTAATAGCTCATGAGAAG
GACGTTACCCAAAG
>ZSR.F_720:D00780:73:HLVCNBCXX:1:1105:9871:28837 2:N:0:ATCTCG
GGAATATTGCACAATGGGGGAAACCCTGATGCAGCCATGCCGCGTGTGTGAAGAAGGCCT
TCGGGTTGTAAAGCACTTTCAGTTGTGAGGAAAGGTTAGTAGTTAATACCTGCTAGCTGT
GACGTT
>ZSR.F_721:D00780:73:HLVCNBCXX:1:1105:16949:28887 2:N:0:ATCTCG
GGAATATTGGACAATGGGCGAAAGCCTGATCCAGCAATGCCATGTGTGTGAAGAAGGCTC
TAGGGTTGTAAAGCACTTTAGTTGGGGAGGAAAGCTTATGAGTTAATAGCTCATGAGAAG
G
>ZSR.F_722:D00780:73:HLVCNBCXX:1:1105:18644:28946 2:N:0:ATCTCG
GGAATATTGCACAATGGAGGAAACTCTGATGCAGCAACGCCGCGTGGAGGATGACACTTT
TCGGAGCGTAAACTCCTTTTATATAGGAAGATAATGACGGTACTATATGAATAAGCACCG
GCTAAC
>ZSR.F_723:D00780:73:HLVCNBCXX:1:1105:9191:29183 2:N:0:ATCTCG
GGAATATTGCACAATGGGCGCAAGCCTGATGCAGCCATGCCGCGTGTGTGAAGAAGGCTC
TAGGGTTGTAAAGCACTTTCAGCAGTGAGGAAAGCTTGTTGGTTAATACCCATCAAGTGT
GACGTTAACTGCAGAAGA
>ZSR.F_724:D00780:73:HLVCNBCXX:1:1105:10735:29074 2:N:0:ATCTCG
GGAATATTGCACAATGGGCGCAAGCCTGATGCAGCCATGCCGCGTGTGTGAAGAAGGCTC
TAGGGTTGTAAAGCACTTTCAGCAGTGAGGAAAGCTTGTTGGTTAATACCCATCAAGTGT
GACGTTAA
>ZSR.F_725:D00780:73:HLVCNBCXX:1:1105:8710:29347 2:N:0:ATCTCG
GGAATATTGCACAATGGGCGAAAGCCTGATGCAGCAACGCCGCGTGAACGATGAAGGCCT
TCGGGTTGTAAAGTTCTTTTCTTGGAGAAGAATAAATGACGGTATCCAAGGAATAAGCCC
CGGCTAAC
>ZSR.F_726:D00780:73:HLVCNBCXX:1:1105:9924:29489 2:N:0:ATCTCG
GGAATATTGCACAATGGGGGAAACCCTGATGCAGCCATGCCGCGTGTGTGAAGAAGGCCT
TCGGGTTGTAAAGCACTTTCAGCGAGGAGGAAAGGGTGTAAGTTAATACCTTACATCTGT
GA
>ZSR.F_727:D00780:73:HLVCNBCXX:1:1105:14034:29383 2:N:0:ATCTCG
GGAATATTGGTCAATGGAGGCAACTCTGAACCAGCCATGCCGCGTGAAGGAAGACGGTTC
TATGGATTGTAAACTTCTTTTATACTAGAAGAAATGTAAGTACGTGTACTTATTTGACGG
TA
>ZSR.F_728:D00780:73:HLVCNBCXX:1:1105:9552:29695 2:N:0:ATCTCG
GGAATATTGCACAATGGGCGCAAGCCTGATGCAGCCATGCCGCGTGTGTGAAGAAGGCTC
TAGGGTTGTAAAGCACTTTCAGCAGTGAGGAAAGCTTGTTGGTTAATAGCCATCAAGTGT
GACGTT
>ZSR.F_729:D00780:73:HLVCNBCXX:1:1105:16022:29592 2:N:0:ATCTCG
GGAATATTGCACAATGGGCGAAAGCCTGATGCAGCAATGCCGCGTGGAGGATGACGCATC
TAGGTGTGTAAACTCCTTTTATATGAGAAGATAATGACGGTATCATATGAATAAGCACCG
GCTAA
>ZSR.F_730:D00780:73:HLVCNBCXX:1:1105:17643:29714 2:N:0:ATCTCG
GGAATATTGCACAATGGGGGAAACCCTGATGCAGCCATGCCGCGTGTGTGAAGAAGGCCT
TCGGGTTGTAAAGCACTTTCAGCGAGGAGGAAAGGTTAGTAGTTAATACCTGCTAGCTGT
G
>ZSR.F_731:D00780:73:HLVCNBCXX:1:1105:20614:29655 2:N:0:ATCTCG
GGAATATTGCACAATGGGCGCAAGCCTGATGCAGCCATGCCGCGTGTGTGAAGAAGGCTC
TAGGGTTGTAAAGCACTTTCAGCAGTGAGGAAAGCTTGTTGGTTAATACCCATCAAGTGT
GACGTTAACTGCAGAAGAAGCACCGGCT
>ZSR.F_732:D00780:73:HLVCNBCXX:1:1105:2735:29823 2:N:0:ATCTCG
GGAATATTGCACAATGGGCGCAAGCCTGATGCAGCCATGCCGCGTGTGTGAAGAAGGCCT
TCGGGTTGTAAAGCACTTTCAGTCGTGAGGAAGGGTTAGTAGTTAATACCTGCTAGCTTT
GACGTTAGCG
>ZSR.F_733:D00780:73:HLVCNBCXX:1:1105:10343:29783 2:N:0:ATCTCG
GGAATATTGCACAATGGGCGAAAGCCTGATGCAGCAATGCCGCGTGGAGGATGACGCATC
TAGGTGTGTAAACTCCTTTTATATGAGAAGATAATGACGGTATCATATGAATAAGCACCG
GCTAACTCCGTGCCAG
>ZSR.F_734:D00780:73:HLVCNBCXX:1:1105:3603:30209 2:N:0:ATCTCG
GGAATATTGGTCAATGGAGGCAACTCTGAACCAGCCATGCCGCGTGAAGGAAGACGGTTC
TATGGATTGTAAACTTCTTTTATATACGAAGAACTATGTGTACGTGTACATATTTGACGG
TAGTATACGAATAA
>ZSR.F_735:D00780:73:HLVCNBCXX:1:1105:8672:30015 2:N:0:ATCTCG
GGAATATTGGACAATGGGCGAAAGCCTGATCCAGCAATACCGCGTGAATGATGAAGGCCC
TAGGGTTGTAAAGTTCTTTTAATAGGGAAGAAAATGACGGTACCTATAGAAAAAGCCCCG
GCTAACTCCGTGCCAGC
>ZSR.F_736:D00780:73:HLVCNBCXX:1:1105:8933:30088 2:N:0:ATCTCG
GGAATATTGCACAATGGGCGCAAGCCTGATGCAGCCATGCCGCGTGTATGAAGAAGGCCT
TCGGGTTGTAAAGTACTTTCAGCAGTGAGGAAGGGATGTACGTTAATAGCGTGCATTTTT
GACGTT
>ZSR.F_737:D00780:73:HLVCNBCXX:1:1105:10874:30196 2:N:0:ATCTCG
GGAATATTGCACAATCGGCGCAAGCCTGATGCAGCCATGCCGCGTGTGTGAAGAAGGCCT
TCGGGTTGTAAAGCACTTTCAGTCGTGAGGAAGGGTTAGTAGTTAATACCTGCTAGCTTT
GACGT
>ZSR.F_738:D00780:73:HLVCNBCXX:1:1105:11877:30170 2:N:0:ATCTCG
GGAATATTGCACAATGGGCGCAAGCCTGATGCAGCCATGCCGCGTGTGTGAAGAAGGCCT
TCGGGTTGTAAAGCACTTTCAGTCGTGAGGAAGGGTTAGTAGTTAATACCTGCTAGCTTT
GACGTT
>ZSR.F_739:D00780:73:HLVCNBCXX:1:1105:16006:30243 2:N:0:ATCTCG
GGAATATTGCACAATGGGCGCAAGCCTGATGCAGCCATGCCGCGTGTGTGAAGAAGGCTC
TAGGGTTGTAAAGCACTTTCAGAAGGGAGGAAAGGTTGTAAGTTAATACCTTGCAACTGT
GACGTT
>ZSR.F_740:D00780:73:HLVCNBCXX:1:1105:20190:30223 2:N:0:ATCTCG
GGAATATTGCACAATGGGCGCAAGCCTGATGCAGCCATGCCGCGTGTGTGAAGAAGGCCT
TCGGGTTGTAAAGCACTTTCAGTCGTGAGGAAGGGTTAGTAGTTAATACCTGCTAGCTTT
GACGTTAGCGACAGAA
>ZSR.F_741:D00780:73:HLVCNBCXX:1:1105:20766:30133 2:N:0:ATCTCG
GGAATATTGCACAATGGGCGCAAGCCTGATGCAGCCATGCCGCGTGTGTGAAGAAGGCCT
TCGGGTTGTAAAGCACTTTCAGTCGTGAGGAAGGGTTAGTAGTTAATACCTGCTAGCTTT
GACGTTAG
>ZSR.F_742:D00780:73:HLVCNBCXX:1:1105:20829:30238 2:N:0:ATCTCG
GGAATATTGCACAATGGGCGCAAGCCTGATGCAGCCATGCCGCGTGTGTGAAGAAGGCCT
TCGGGTTGTAAAGCACTTTCAGTCGTGAGGAAGGGTTAGTAGTTAATACCTGCTAGCTTT
GACGTTAGC
>ZSR.F_743:D00780:73:HLVCNBCXX:1:1105:4585:30408 2:N:0:ATCTCG
GGAATATTGCACAATGGGCGCAAGCCTGATGCAGCCATGCCGCGTGTGTGAAGAAGGCTC
TAGGGTTGTAAAGCACTTTCAGCAGTGAGGAAAGCTTGTTGGTTAATACCCATCAAGTGT
GACGTTAA
>ZSR.F_744:D00780:73:HLVCNBCXX:1:1105:12671:30279 2:N:0:ATCTCG
GGAATATTGCACAATGGGGGGAACCCTGATGCAGCCATGCCGCGTGTGTGAAGAAGGCCT
TCGGGTTGTAAAGCACTTTCAGTTGTGAGGAAAGGTTGGTAGTTAATACCTGCCAGCTGT
GACGTTAACAACAG
>ZSR.F_745:D00780:73:HLVCNBCXX:1:1105:3618:30641 2:N:0:ATCTCG
GGAATATTGCACAATGGGCGCAAGCCTGATGCAGCCATGCCGCGTGTGTGAAGAAGGCCT
TCGGGTTGTAAAGCACTTTCAGTCGTGAGGAAGGGTTAGTAGTTAATACCTGCTAGCTTT
GACGTTAG
>ZSR.F_746:D00780:73:HLVCNBCXX:1:1105:5496:30544 2:N:0:ATCTCG
GGAATATTGCACAATGGGCGCAAGCCTGATGCAGCCATGCCGCGTGTGTGAAGAAGGCCT
TCGGGTTGTAAAGCACTTTCAGTCGTGAGGAAGGGTTAGTAGTTAATACCTGCTAGCTTT
GACGTTAGCGACAG
>ZSR.F_747:D00780:73:HLVCNBCXX:1:1105:14843:30609 2:N:0:ATCTCG
GGAATATTGCACAATGGGCGCAAGCCTGATGCAGCCATGCCGCGTGTGTGAAGAAGGCTC
TAGGGTTGTAAAGCACTTTCAGCAGTGAGGAAAGCTTGTTGGTTAATAGCCATCAAGTGT
GACGTTAACTG
>ZSR.F_748:D00780:73:HLVCNBCXX:1:1105:16237:30564 2:N:0:ATCTCG
GGAATATTGCACAATGGGGGAAACCCTGATGCAGCAACGCCGCGTGGAGGATGACACATT
TCGGTGCGTAAACTCCTTTTATATAGGAAGATAATGACGGTACTATATGAATAAGCGCCG
GCTAACTCCGTGCCAGC
>ZSR.F_749:D00780:73:HLVCNBCXX:1:1105:18457:30577 2:N:0:ATCTCG
GGAATATTGCACAATGGGCGCAAGCCTGATGCAGCCATGCCGCGTGTGTGAAGAAGGCTC
TAGGGTTGTAAAGCACTTTCAGCAGTGAGGAAAGCTTGTTGGTTAATAGCCATCAAGTGT
GACGTTAACTGCAGAAG
>ZSR.F_750:D00780:73:HLVCNBCXX:1:1105:18421:30742 2:N:0:ATCTCG
GGAATATTGCACAATGGGCGCAAGCCTGATGCAGCCATGCCGCGTGTGTGAAGAAGGCTC
TAGGGTTGTAAAGCACTTTCAGCAGTGAGGAAAGCTTGTTGGTTAATACCCATCAAGTGT
GACGTTAAC
>ZSR.F_751:D00780:73:HLVCNBCXX:1:1105:2654:30860 2:N:0:ATCTCG
GGAATATTGGTCAATGGACGCAAGTCTGAACCAGCCATGCCGCGTGCAGGAAGAATGCCC
TACGGGTTGTAAACTGCTTTTATATAGGAAGAAACGCCCTAACGTGTTAGGGTCTGACGG
TACTATATGAATAA
>ZSR.F_752:D00780:73:HLVCNBCXX:1:1105:4930:30998 2:N:0:ATCTCG
GGAATATTGGACAATGGGCGAAAGCCTGATCCAGCAATACCGCGTGAATGATGAAGGCCT
TAGGGTTGTAAAGTTCTTTTAATAGGGAAGATAATGACGGTACCTATAGAAAAAGCCCCG
GCTAACTCCGTGCC
>ZSR.F_753:D00780:73:HLVCNBCXX:1:1105:9387:30754 2:N:0:ATCTCG
GGAATATTGCACAATGGGCGCAAGCCTGATGCAGCCATGCCGCGTGTGTGAAGAAGGCCT
TCGGGTTGTAAAGCACTTTCAGTCGTGAGGAAGGGTTAGTAGTTAATACCTGCTAGCTTT
G
>ZSR.F_754:D00780:73:HLVCNBCXX:1:1105:9470:30882 2:N:0:ATCTCG
GGAATATTGCACAATGGGCGCAAGCCTGATGCAGCCATGCCGCGTGTGTGAAGAAGGCTC
TAGGGTTGTAAAGCACTTTCAGCAGTGAGGAAAGCTTGTTGGTTAATACCCATCAAGTGT
GACGTT
>ZSR.F_755:D00780:73:HLVCNBCXX:1:1105:9540:30867 2:N:0:ATCTCG
GGAATATTGCACAATGGGGGAAACCCTGATGCAGCCATGCCGCGTGTGTGAAGAAGGCCT
TCGGGTTGTAAAGCACTTTCAGTGGGGAGGAAAGGGTGATGCTTAATACGTATCATCTGT
GACGTT
>ZSR.F_756:D00780:73:HLVCNBCXX:1:1105:10926:30843 2:N:0:ATCTCG
GGAATATTGCACAATGGAGGAAACTCTGATGCAGCAACGCCGCGTGGAGGATGACACTTT
TCGGAGCGTAAACTCCTTTTATATAGGAAGATAATGACGGTACTATATGAATAAGCACCG
GCT
>ZSR.F_757:D00780:73:HLVCNBCXX:1:1105:11203:30790 2:N:0:ATCTCG
GGAATATTGCACAATGGGCGCAAGCCTGATGCAGCCATGCCGCGTGTGTGAAGAAGGCTC
TAGGGTTGTAAAGCACTTTCAGCAGTGAGGAAAGCTTGTTGGTTAATAGCCATCA
>ZSR.F_758:D00780:73:HLVCNBCXX:1:1105:12619:30869 2:N:0:ATCTCG
GGAATATTGCACAATGGGGGGAACCCTGATGCAGCCATGCCGCGTGTGTGAAGAAGGCCT
TCGGGTTGTAAAGCACTTTCAGTGGGGAGGAAAGGGTGATGCTTAATACGTATCATCTGT
GACGTT
>ZSR.F_759:D00780:73:HLVCNBCXX:1:1105:16321:30992 2:N:0:ATCTCG
GGAATATTGGACAATGGGGGCAACCCTGATCCAGCCATGCCGCGTGTGTGAAGAAGGCCT
TCGGGTTGTAAAGCACTTTCAGTGAGGAAGAAGGCCTGCGGGTTAATAGCCGGCAGGAAG
GACATC
>ZSR.F_760:D00780:73:HLVCNBCXX:1:1105:16927:30909 2:N:0:ATCTCG
GGAATATTGCACAATGGGCGAAAGCCTGATGCAGCAACGCCGCGTGAACGATGAAGGCCT
TCGGGTTGTAAAGTTCTTTTCTTAGAGAAGAATCCATGACGGTATCCAAGGAATAAGCCC
CGGCTA
>ZSR.F_761:D00780:73:HLVCNBCXX:1:1105:6594:31026 2:N:0:ATCTCG
GGAATATTGCACAATGGGGGAAACCCTGATGCAGCCATGCCGCGTGTGTGAAGAAGGCCT
TCGGGTTGTAAAGCACTTTCAGTGGTGAGGAAAGGTTAACGGTTAATACCCGTTAGCTGT
GACGTTAGCCACAG
>ZSR.F_762:D00780:73:HLVCNBCXX:1:1105:9354:31173 2:N:0:ATCTCG
GGAATATTGCACAATGGGCGCAAGCCTGATGCAGCCATGCCGCGTGTGTGAAGAAGGCCT
TCGGGTTGTAAAGCACTTTCAGTCGTGAGGAAGGGTTAGTAGTTAATACCTGCT
>ZSR.F_763:D00780:73:HLVCNBCXX:1:1105:10933:31130 2:N:0:ATCTCG
GGAATTTTGGACAATGGGGGAAACCCTGATCCAGCCATCCCGCGTGAGTGAAGAAGGCCT
TCGGGTTGTAAAGCTCTTTCGAAAGTGAAGAAAACTTATTTCGTAATATGTTATAAGTAT
GACGGTAA
>ZSR.F_764:D00780:73:HLVCNBCXX:1:1105:16351:31037 2:N:0:ATCTCG
GGAATATTGCACAATGGGCGCAAGCCTGATGCAGCCATGCCGCGTGTGTGAAGAAGGCCT
TCGGGTTGTAAAGCACTTTCAGTCGTGAGGAAGGGTTAGTAGTTAATACCTGCTAGCTTT
GACGTT
>ZSR.F_765:D00780:73:HLVCNBCXX:1:1105:16498:31184 2:N:0:ATCTCG
GGAATATTGCACAATGGGCGCAAGCCTGATGCAGCCATGCCGCGTGTGTGAAGAAGGCCT
TCGGGTTGTAAAGCACTTTCAGTCGTGAGGAAGGGTTAGTAGTTAATACCTGCTAGCTTT
GACGTTAG
>ZSR.F_766:D00780:73:HLVCNBCXX:1:1105:17555:31016 2:N:0:ATCTCG
GGAATATTGCACAATGGGCGCAAGCCTGATGCAGCCATGCCGCGTGTGTGAAGAAGGCTC
TAGGGTTGTAAAGCACTTTCAGCAGTGAGGAAAGCTTGTTGGTTAATACCCATCAAGTGT
GACGTTAA
>ZSR.F_767:D00780:73:HLVCNBCXX:1:1105:20969:31160 2:N:0:ATCTCG
GGAATATTGCACAATGGGCGCAAGCCTGATGCAGCCATGCCGCGTGTGTGAAGAAGGCCT
TCGGGTTGTAAAGCACTTTCAGTCGTGAGGAAGGGTTAGTAGTTAATACCTGCTAGCTTT
G
>ZSR.F_768:D00780:73:HLVCNBCXX:1:1105:9080:31413 2:N:0:ATCTCG
GGAATATTGCACAATGGGCGCAAGCCTGATGCAGCCATGCCGCGTGTGTGAAGAAGGCTC
TAGGGTTGTAAAGCACTTTCAGCAGTGAGGAAAGCTTGTTGGTTAATACCCATCAAGTGT
GACGTTAA
>ZSR.F_769:D00780:73:HLVCNBCXX:1:1105:10583:31341 2:N:0:ATCTCG
GGAATATTGCACAATGGGGGAAACCCTGATGCAGCCATGCCGCGTGTGTGAAGAAGGCCT
TCGGGTTGTAAAGCACTTTCAGTGGTGAGGAAAGGTTAACGGTTAATACCCGTTAGCTGT
GACGTT
>ZSR.F_770:D00780:73:HLVCNBCXX:1:1105:14567:31326 2:N:0:ATCTCG
GGAATATTGCACAATGGGGGAAACCCTGATGCAGCCATGCCGCGTGTGTGAAGAAGGCCT
TCGGGTTGTAAAGCACTTTCAGCGAGGAGGAAAGGGTGTAAGTTAATACCTTAC
>ZSR.F_771:D00780:73:HLVCNBCXX:1:1105:20802:31484 2:N:0:ATCTCG
GGAATATTGCACAATGGGCGCAAGCCTGATGCAGCCATGCCGCGTGTGTGAAGAAGGCCT
TCGGGTTGTAAAGCACTTTCAGTCGTGAGGAAGGGTTAGTAGTTAATACCTGCTAGCTTT
GACGTTAGC
>ZSR.F_772:D00780:73:HLVCNBCXX:1:1105:3585:31519 2:N:0:ATCTCG
GGAATATTGCACAATGGGCGCAAGCCTGATGCAGCCATGCCGCGTGTGTGAAGAAGGCCT
TCGGGTTGTAAAGCACTTTCAGTCGTGAGGAAGGGTTAGTAGTTAATACCTGCT
>ZSR.F_773:D00780:73:HLVCNBCXX:1:1105:8153:31546 2:N:0:ATCTCG
GGAATATTGGTCAATGGAGGCAACTCTGAACCAGCCATGCCGCGTGAAGGAAGACGGTTC
TATGGATTGTAAACTTCTTTTATACTAGAAGAACTACAGATACGTGTATTTGTTTGACGG
T
>ZSR.F_774:D00780:73:HLVCNBCXX:1:1105:9915:31665 2:N:0:ATCTCG
GGAATATTGCACAATGGGCGCGAGCCTGATGCAGCCATGCCGCGTGTGTGAAGAAGGCTC
TAGGGTTGTAAAGCACTTTCAGCAGTGAGGAAAGCTTGTTGGTTAATAGCCATCAAGTGT
GACGTT
>ZSR.F_775:D00780:73:HLVCNBCXX:1:1105:10006:31518 2:N:0:ATCTCG
GGAATATTGCACAATGGGCGCAAGCCTGATGCAGCCATGCCGCGTGTGTGAAGAAGGCTC
TAGGGTTGTAAAGCACTTTCAGCAGTGAGGAAAGCTTGTTGGTTAATACCCATCAAGTGT
GACGT
>ZSR.F_776:D00780:73:HLVCNBCXX:1:1105:11472:31700 2:N:0:ATCTCG
GGAATATTGCACAATGGGGGGAACCCTGATGCAGCCATGCCGCGTGTGTGAAGAAGGCCT
TCGGGTTGTAAAGCACTTTCAGTGGGGAGGAAAGGGTGATGCTTAATACGTATCATCTGT
GACGTTACCCACAGAAG
>ZSR.F_777:D00780:73:HLVCNBCXX:1:1105:11681:31580 2:N:0:ATCTCG
GGAATATTGGACAATGGGCGAAAGCCTGATCCAGCAATGCCATGTGTGTGAAGAAGGCTC
TAGGGTTGTAAAGCACTTTAGTTGGGGAGGAAAGCTTATGAGTTAATAGCTCATGAGAAG
GACGTTACCC
>ZSR.F_778:D00780:73:HLVCNBCXX:1:1105:13766:31522 2:N:0:ATCTCG
GGAATTTTGGACAATGGGGGAAACCCTGATCCAGCCATCCCGCGTGAGTGAAGAAGGCCT
TCGGGTTGTAAAGCTCTTTCGAAAGTGAAGAAAACTTATTTCGTAATATGTTATAAGTAT
GAC
>ZSR.F_779:D00780:73:HLVCNBCXX:1:1105:15257:31694 2:N:0:ATCTCG
GGAATATTGCACAATGGGCGCAAGCCTGATGCAGCCATGCCGCGTGTGTGAAGAAGGCTC
TAGGGTTGTAAAGCACTTTCAGTGGGGAGGAAAAGTTAGTCGTTAATACCGGCTAGCCCT
GACGT
>ZSR.F_780:D00780:73:HLVCNBCXX:1:1105:18870:31645 2:N:0:ATCTCG
GGAATATTGGACAATGGGCGAAAGCCTGATCCAGCAATGCCATGTGTGTGAAGAAGGCTC
TAGGGTTGTAAAGCACTTTAGTTGGGGAGGAAAGCTTATGAGTTAATAGCTCATGAGAAG
G
>ZSR.F_781:D00780:73:HLVCNBCXX:1:1105:9476:31771 2:N:0:ATCTCG
GGAATATTGCACAATGGGCGCAAGCCTGATGCAGCCATGCCGCGTGTGTGAAGAAGGCTC
TAGGGTTGTAAAGCACTTTCAGCAGTGAGGAAAGCTTGTTGGTTAATACCCATCAAGTGT
G
>ZSR.F_782:D00780:73:HLVCNBCXX:1:1105:10038:31923 2:N:0:ATCTCG
GGAATATTGCACAATGGGGGAAACCCTGATGCAGCCATGCCGCGTGTGTGAAGAAGGCCT
TCGGGTTGTAAAGCACTTTCAGTGGGGAGGAAAGGGTGATGCTTAATACGTATC
>ZSR.F_783:D00780:73:HLVCNBCXX:1:1105:12887:31879 2:N:0:ATCTCG
GGAATATTGCACAATGGGCGCAAGCCTGATGCAGCCATGCCGCGTGTATGAAGAAGGCCT
TCGGGTTGTAAAGTACTTTCAGCAGTGAGGAAGGTGGTAGTGTTAATAGCACTATCATTT
GACGTTAGCTGCAG
>ZSR.F_784:D00780:73:HLVCNBCXX:1:1105:13258:31787 2:N:0:ATCTCG
GGAATATTGCACAATGGGCGAAAGCCTGATGCAGCCATGCCGCGTGTGTGAAGAAGGCTC
TAGGGTTGTAAAGCACTTTCAGTAGGGAGGAAAGGTTGAAGGTTAATACCCTTTGGCTG
>ZSR.F_785:D00780:73:HLVCNBCXX:1:1105:15956:31786 2:N:0:ATCTCG
GGAATATTGCACAATGGGCGAAAGCCTGATGCAGCCATGCCGCGTGTGTGAAGAAGGCTC
TAGGGTTGTAAAGCACTTTCAGTAGGGAGGAAAGGTTGAAGGTTAATACCCTTTGGCTGT
GACGTT
>ZSR.F_786:D00780:73:HLVCNBCXX:1:1105:17423:31843 2:N:0:ATCTCG
GGAATATTGCACAATGGGCGCAAGCCTGATGCAGCCATGCCGCGTGTGTGAAGAAGGCCT
TCGGGTTGTAAAGCACTTTCAGTCGTGAGGAAGGGTTAGTAGTTAATACCTGCTAGCTTT
GACGTTGGC
>ZSR.F_787:D00780:73:HLVCNBCXX:1:1105:2622:32034 2:N:0:ATCTCG
GGAATATTGCACAATGGGCGCAAGCCTGATGCAGCCATGCCGCGTGTATGAAGAAGGCCT
TCGGGTTGTAAAGTACTTTCAGCAGTGAGGAAGGGATGTACGTTAATAGCGTGCATTTTT
GACGTTAGCTGCAGAAGAAGCACCGGCTA
>ZSR.F_788:D00780:73:HLVCNBCXX:1:1105:3485:32052 2:N:0:ATCTCG
GGAATATTGGACAATGGAGGCAACTCTGATCCAGCCATGCCGCGTGCAGGAAGACTGCCC
TATGGGTTGTAAACTGCTTTTATACAGGAAGAATAAGAGGCACGTGTGCCTTGATGACGG
TACTGTAAGAATAAGCACCGGCTAA
>ZSR.F_789:D00780:73:HLVCNBCXX:1:1105:4064:32142 2:N:0:ATCTCG
GGAATATTGCACAATGGGGGGAACCCTGATGCAGCCATGCCGCGTGTGTGAAGAAGGCCT
TCGGGTTGTAAAGCACTTTCAGTTGTGAGGAAAGGTTGGTAGTTAATACCTGCCAGCTGT
GACGTTAACAACAGAAG
>ZSR.F_790:D00780:73:HLVCNBCXX:1:1105:4468:32204 2:N:0:ATCTCG
GGAATATTGGACAATGGGCGAAAGCCTGATCCAGCAATACCGCGTGAATGATGAAGGCCC
TAGGGTTGTAAAGTTCTTTTAATAGGGAAGATAATGACGGTACCTATAGAAAAA
>ZSR.F_791:D00780:73:HLVCNBCXX:1:1105:5434:32018 2:N:0:ATCTCG
GGAATATTGCACAATGGGCGCAAGCCTGATGCAGCCATGCCGCGTGTGTGAAGAAGGCCT
TCGGGTTGTAAAGCACTTTCAGTCGTGAGGAAGGGTTAGTAGTTAATACCTGCTAGCTTT
GACGTTAG
>ZSR.F_792:D00780:73:HLVCNBCXX:1:1105:17599:32237 2:N:0:ATCTCG
GGAATATTGCACAATGGGGGAAACCCTGATGCAGCCATGCCGCGTGTGTGAAGAAGGCCT
TCGGGTTGTAAAGCACTTTCAGTGGGGAGGAAAGGGTGATGCTTAATACGTATCATCTGT
GACGT
>ZSR.F_793:D00780:73:HLVCNBCXX:1:1105:3245:32423 2:N:0:ATCTCG
GGAATATTGCACAATGGGCGCAAGCCTGATGCAGCCATGCCGCGTGTATGAAGAAGGCCT
TCGGGTTGTAAAGTACTTTCAGCAGTGAGGAAGGTGGTAG
>ZSR.F_794:D00780:73:HLVCNBCXX:1:1105:7679:32469 2:N:0:ATCTCG
GGAATATTGCACAATGGGCGCAAGCCTGATGCAGCCATGCCGCGTGTGTGAAGAAGGCCT
TCGGGTTGTAAAGCACTTTCAGTCGTGAGGAAGGGTTAGTAGTTAATACCTGCTAGCTTT
GACGTTAGCGACA
>ZSR.F_795:D00780:73:HLVCNBCXX:1:1105:9517:32302 2:N:0:ATCTCG
GGAATATTGCACAATGGGCGAAAGCCTGATGCAGCCATGCCGCGTGTGTGAAGAAGGCTC
TAGGGTTGTAAAGCACTTTCAGTAGGGAGGAAAGGTTGAAGGTTAATACCCTTTGGCTGT
GACGTTACCTACAGAAGA
>ZSR.F_796:D00780:73:HLVCNBCXX:1:1105:9867:32497 2:N:0:ATCTCG
GGAATATTGCACAATGGGCGCAAGCCTGATGCAGCCATGCCGCGTGTGTGAAGAAGGCTC
TAGGGTTGTAAAGCACTTTCAGCAGTGAGGAAAGGTTAGTAGTTAATACCTGCTAGCTGT
GACGT
>ZSR.F_797:D00780:73:HLVCNBCXX:1:1105:11918:32286 2:N:0:ATCTCG
GGAATATTGCACAATGGGCGCAAGCCTGATGCAGCCATGCCGCGTGTATGAAGAAGGCCT
TCGGGTTGTAAAGTACTTTCAGCAGTGAGGAAGGGATGTACGTTAATAGCGTGCATTTTT
GACGTTAG
>ZSR.F_798:D00780:73:HLVCNBCXX:1:1105:12693:32351 2:N:0:ATCTCG
GGAATATTGCACAATGGGCGCAAGCCTGATGCAGCCATGCCGCGTGTGTGAAGAAGGCCT
TCGGGTTGTAAAGCACTTTCAGTCGTGAGGAAGGGTTAGTAGTTAATACCTGCTAGCTTT
GACGTT
>ZSR.F_799:D00780:73:HLVCNBCXX:1:1105:13339:32487 2:N:0:ATCTCG
GGAATATTGCACAATGGGCGAAAGCCTGATGCAGCCATGCCGCGTGTGTGAAGAAGGCCC
TAGGGTTGTAAAGCACTTTCAGTAGGGAGGAATTAGCACGGTTAATACCCGTGTGAAATG
ACGTTACC
>ZSR.F_800:D00780:73:HLVCNBCXX:1:1105:3647:32656 2:N:0:ATCTCG
GGAATATTGGACAATAGGCGAAAGCCTGATCCAGCGACGTCACGTGAATGATGAAGGCCT
TAGGGTTGTAAAATTCTTTTAGTGGAGAAGATAATGACGGTATCCACAGAAAAAGTCCCG
GCTAACTT
>ZSR.F_801:D00780:73:HLVCNBCXX:1:1105:5556:32526 2:N:0:ATCTCG
GGAATATTGCACAATGGGCGCAAGCCTGATGCAGCCATGCCGCGTGTGTGAAGAAGGCCT
TCGGGTTGTAAAGCACTTTCAGTCGTGAGGAAGGGTTAGTAGTTAATACCTGCTAGCTTT
GACGTT
>ZSR.F_802:D00780:73:HLVCNBCXX:1:1105:7016:32717 2:N:0:ATCTCG
GGAATATTGCACAATGGGCGCAAGCCTGATGCAGCCATGCCGCGTGTGTGAAGAAGGCCT
TCGGGTTGTAAAGCACTTTCAGTCGTGAGGAAGGGTTAGTAGTTAATACCTGCTAGCTTT
GACGTTAG
>ZSR.F_803:D00780:73:HLVCNBCXX:1:1105:11867:32518 2:N:0:ATCTCG
GGAATATTGGACAATGGGCGAAAGCCTGATCCAGCAATACCGCGTGAATGATGAAGGCCC
TAGGGTTGTAAAGTTCTTTTAATAGGGAAGATAATGACGGTACCTATAGAAAAA
>ZSR.F_804:D00780:73:HLVCNBCXX:1:1105:13798:32652 2:N:0:ATCTCG
GGAATATTGCACAATGGGCGCAAGCCTGATGCAGCCATGCCGCGTGTGTGAAGAAGGCTC
TAGGGTTGTAAAGCACTTTCAGCAGTGAGGAAAGCTTGTTGGTTAATAGCCATC
>ZSR.F_805:D00780:73:HLVCNBCXX:1:1105:14552:32519 2:N:0:ATCTCG
GGAATATTGCACAATGGGCGAAAGCCTGATGCAGCCATGCCGCGTGTGTGAAGAAGGCTC
TAGGGTTGTAAAGCACTTTCAGTAGGGAGGAAAGGTTGATGGTTAATACCCATTAGCTGT
GACGTTACCTACAGAAGA
>ZSR.F_806:D00780:73:HLVCNBCXX:1:1105:14580:32586 2:N:0:ATCTCG
GGAATATTGCACAATGGGCGCAAGCCTGATGCAGCCATGCCGCGTGTGTGAAGAAGGCCT
TCGGGTTGTAAAGCACTTTCAGTCGTGAGGAAGGGTTAGTAGTTAATACCTGCTAGCTTT
GACGTTAGCGACAGAAGAAGCACC
>ZSR.F_807:D00780:73:HLVCNBCXX:1:1105:20001:32531 2:N:0:ATCTCG
GGAATATTGCACAATGGGCGCAAGCCTGATGCAGCCATGCCGCGTGTGTGAAGAAGGCCT
TCGGGTTGTAAAGCACTTTCAGTCGTGAGGAAGGGTTAGTAGTTAATACCTGCTAGCTTT
G
>ZSR.F_808:D00780:73:HLVCNBCXX:1:1105:20804:32639 2:N:0:ATCTCG
GGAATATTGCACAATGGGCGCAAGCCTGATGCAGCCATGCCGCGTGTGTGAAGAAGGCCT
TCGGGTTGTAAAGCACTTTCAGTCGTGAGGAAGGGTTAGTAGTTAATACCTGCTAGCTTT
G
>ZSR.F_809:D00780:73:HLVCNBCXX:1:1105:1528:32954 2:N:0:ATCTCG
GGAATATTGCACAATGGGCGCAAGCCTGATGCAGCCATGCCGCGTGTGTGAAGAAGGCTC
TAGGGTTGTAAAGCACTTTCAGCAGTGAGGAAAGCTTGTTGGTTAATAGCCATCAAGTGT
GACGTTAA
>ZSR.F_810:D00780:73:HLVCNBCXX:1:1105:2035:32806 2:N:0:ATCTCG
CGAATATTCCGCAATGCACGAAAGTGTGACGGAGCAATGCCGCGTGTGGGATGAAGCCTC
TAGGGGTGTAAACCACTGTCAGGGACCAGGAATTTTGACCAATCCCAAAGGAAGAGCCGG
CTAACTCTGTGCCAGCA
>ZSR.F_811:D00780:73:HLVCNBCXX:1:1105:4192:32924 2:N:0:ATCTCG
GGAATATTGCACAATGGGCGCAAGCCTGATGCAGCCATGCCGCGTGTGTGAAGAAGGCCT
TCGGGTTGTAAAGCACTTTCAGTCGTGAGGAAGGGTTAGTAGTTAATACCTGCTAGCTTT
GACGTTAGCG
>ZSR.F_812:D00780:73:HLVCNBCXX:1:1105:9274:32869 2:N:0:ATCTCG
GGAATATTGCACAATGGGCGCAAGCCTGATGCAGCCATGCCGCGTGTATGAAGAAGGCCT
TCGGGTTGTAAAGTACTTTCAGCAGTGAGGAAGGCGGTAGTGTTAATAGCACTA
>ZSR.F_813:D00780:73:HLVCNBCXX:1:1105:9753:32762 2:N:0:ATCTCG
GGAATATTGCACAATGGGGGAAACCCTGATGCAGCAACGCCGCGTGGAGGATGACACATT
TCGGTGCGTAAACTCCTTTTATATAGGAAGATAATGACGGTACTATATGAATAAGCGCCG
GCTAAC
>ZSR.F_814:D00780:73:HLVCNBCXX:1:1105:12947:32789 2:N:0:ATCTCG
GGAATATTGCACAATGGGCGCAAGCCTGATGCAGCCATGCCGCGTGTGTGAAGAAGGCTC
TAGGGTTGTAAAGCACTTTCAGCAGTGAGGAAAGCTTGTTGGTTAATACCCATCAAGTGT
GACGTTAA
>ZSR.F_815:D00780:73:HLVCNBCXX:1:1105:14693:32839 2:N:0:ATCTCG
GGAATATTGCACAATGGGCGCAAGCCTGATGCAGCCATGCCGCGTGTGTGAAGAAGGCCT
TCGGGTTGTAAAGCACTTTCAGTCGTGAGGAAGGGTTAGTAGTTAATACCTGCTAGCTTT
GACGTTAGCGACAGAA
>ZSR.F_816:D00780:73:HLVCNBCXX:1:1105:15170:32813 2:N:0:ATCTCG
GGAATATTGCGCAATGGGCGAAAGCCTGACGCAGCCATGCCGCGTGTGTGAAGAAGGCCT
TAGGGTTGTAAAGCACTTTCAATTGGGAAGAAAAGCTCATGGTTAATAACCATGAGCCCT
GACATT
>ZSR.F_817:D00780:73:HLVCNBCXX:1:1105:15578:32947 2:N:0:ATCTCG
GGAATATTGGACAATGGGCGTGAGCCTGATCCAGCCATGCCGCGTGCAGGAAGACTGCCC
TACGGGTTGTAAACTGCTTTTATATAGGAAGAAACCATTCTACGTGTAGAATGCTGACGG
TACTATAA
>ZSR.F_818:D00780:73:HLVCNBCXX:1:1105:17744:32927 2:N:0:ATCTCG
GGAATATTGGTCAATGGAGGCAACTCTGAACCAGCCATGCCGCGTGAAGGAAGACGGTTC
TATGGATTGTAAACTTCTTTTATACTAGAAGAACTACAGATACGTGTATTTGTTTGACGG
TATAGTATGAATAAGCACCAGCTAA
>ZSR.F_819:D00780:73:HLVCNBCXX:1:1105:1954:33038 2:N:0:ATCTCG
GGAATATTGCACAATGGGCGCAAGCCTGATGCAGCCATGCCGCGTGTGTGAAGAAGGCCT
TCGGGTTGTAAAGCACTTTCAGTCGTGAGGAAGGGTTAGTAGTTAATACCTGCTAGCTTT
GACGTTAGCGACAGAA
>ZSR.F_820:D00780:73:HLVCNBCXX:1:1105:3978:33093 2:N:0:ATCTCG
GGAATATTGCACAATGGGGGAAACCCTGATGCAGCAATGCCACGTGAGTGAGGAATGCCT
TCGGGTTGTAAAGCTCTGTCCTATAGGAAGAATGGCATATTGGTTAATACCCTTTATGTT
TGACGGTACTATAGAA
>ZSR.F_821:D00780:73:HLVCNBCXX:1:1105:6298:33081 2:N:0:ATCTCG
GGAATATTGCACAATGGGCGCAAGCCTGATGCAGCCATGCCGCGTGTGTGAAGAAGGCCT
TCGGGTTGTAAAGCACTTTCAGTCGTGAGGAAGGGTTAGTAGTTAATACCTGCTAGCTTT
G
>ZSR.F_822:D00780:73:HLVCNBCXX:1:1105:6360:33090 2:N:0:ATCTCG
GGAATATTGGACAATGGGCGAAAGCCTGATCCAGCAATACCGCGTGAATGATGAAGGCCC
TAGGGTTGTAAAGTTCTTTTAATAGGGAAGATAATGACGGTACCTATAGAAAAAGCCCCG
GCTAAC
>ZSR.F_823:D00780:73:HLVCNBCXX:1:1105:6599:33232 2:N:0:ATCTCG
GGAATATTGGACAATGGGCGAAAGCCTGATCCAGCAATGCCATGTGTGTGAAGAAGGCTC
TAGGGTTGTAAAGCACTTTAGTTGGGGAGGAAAGCTTATGAGTTAATAGCTCATGAGAAG
>ZSR.F_824:D00780:73:HLVCNBCXX:1:1105:10379:33105 2:N:0:ATCTCG
GGAATATTGCACAATGGGCGAAAGCCTGATGCAGCCATGCCGCGTGTGTGAAGAAGGCTC
TAGGGTTGTAAAGCACTTTCAGTAGGGAGGAAAGGTTGAAGGTTAATACCCTTTGGTTGT
GACGTTACCTACAG
>ZSR.F_825:D00780:73:HLVCNBCXX:1:1105:13055:33078 2:N:0:ATCTCG
GGAATATTGGACAATGGGCGAAAGCCTGATCCAGCAATGCCATGTGTGTGAAGAAGGCTC
TAGGGTTGTAAAGCACTTTAGTTGGGGAGGAAAGCTTATGAGTTAATAGCTCATGAGAAG
GACGTTACCCAAA
>ZSR.F_826:D00780:73:HLVCNBCXX:1:1105:13161:33162 2:N:0:ATCTCG
GGAATCTTGCACAATGGGCGAAAGCCTGATGCAGCCATGCCGCGTGCGTGATGAAGGCCT
TCGGGTTGTAAAGCGCTTTTAGGTGCGACGATGATGACGGTAACACCAGAAAAAGCCCCG
GCTAAC
>ZSR.F_827:D00780:73:HLVCNBCXX:1:1105:14836:33151 2:N:0:ATCTCG
GGAATATTGGACAATAGGCGAAAGCCTGATCCAGCGACGTCACGTGAATGATGAAGGCCT
TAGGGTTGTAAAATTCTTTTAGTGGAGAAGATAATGACGGTATCCACAGAAAAAGTCCCG
GCTAACTTCGTGCCAGCAGCCG
>ZSR.F_828:D00780:73:HLVCNBCXX:1:1105:4091:33298 2:N:0:ATCTCG
GGAATATTGGTCAATGGGCGAGAGCCTGAACCAGCCATGCCGCGTGCAGGATGACGGCCT
TCTGGGTTGTAAACTGCTTTTCTACAGGAAGAAAAAGCCCTTGCGAGGGAAATTGCCGGT
ATTGTAGGAATAAGCA
>ZSR.F_829:D00780:73:HLVCNBCXX:1:1105:15090:33358 2:N:0:ATCTCG
GGAATATTGGTCAATGGGCGAGAGCCTGAACCAGCCATGCCGCGTGCAGGATGACGGCCT
TCTGGGTTGTAAACTGCTTTTATATAGGAATAAAAGGCCCCTGCGGGGGACATTGCAGGT
ACT
>ZSR.F_830:D00780:73:HLVCNBCXX:1:1105:16306:33358 2:N:0:ATCTCG
GGAATATTGGACAATAGGCGAAAGCCTGATCCAGCGACGTCACGTGAATGATGAAGGCCT
TAGGGTTGTAAAATTCTTTTAGTGGAGAAGATAATGACGGTATCCACAGAAAAAGTCCCG
GCT
>ZSR.F_831:D00780:73:HLVCNBCXX:1:1105:18170:33341 2:N:0:ATCTCG
GGAATATTGCACAATGGGCGCAAGCCTGATGCAGCCATGCCGCGTGTGTGAAGAAGGCTC
TAGGGTTGTAAAGCACTTTCAGCAGTGAGGAAAGCTTGTTGGTTAATACCCATCAAGTGT
GACGTT
>ZSR.F_832:D00780:73:HLVCNBCXX:1:1105:6687:33662 2:N:0:ATCTCG
GGAATATTGGACAATGGGCGAAAGCCTGATCCAGCAATGCCATGTGTGTGAAGAAGGCTC
TAGGGTTGTAAAGCACTTTAGTTGGGGAGGAAAGCTTATGAGTTAATAGCTCATGAGAAG
GACGTTACCCAAAGAA
>ZSR.F_833:D00780:73:HLVCNBCXX:1:1105:7499:33627 2:N:0:ATCTCG
GGAATATTGCACAATGGGCGCAAGCCTGATGCAGCCATGCCGCGTGTGTGAAGAAGGCCT
TCGGGTTGTAAAGCACTTTCAGTCGTGAGGAAGGGTTAGTAGTTAATACCTGCTAGCTTT
GACGTTAG
>ZSR.F_834:D00780:73:HLVCNBCXX:1:1105:11459:33650 2:N:0:ATCTCG
GGAATTTTGGACAATGGGGGAAACCCTGATCCAGCCATCCCGCGTGAGTGAAGAAGGCCT
TCGGGTTGTAAAGCTCTTTCGAAAGTGAAGAAAACTTATTTCGTAATATGTTATAAGTAT
GACGGTAA
>ZSR.F_835:D00780:73:HLVCNBCXX:1:1105:12411:33627 2:N:0:ATCTCG
GGAATATTGGACAATGGGCGAAAGCCTGATCCAGCAATGCCATGTGTGTGAAGAAGGCTC
TAGGGTTGTAAAGCACTTTAGTTGGGGAGGAAAGCTTATGAGTTAATAGCTCATGAGAAG
GACGTTACCCAAAG
>ZSR.F_836:D00780:73:HLVCNBCXX:1:1105:12668:33576 2:N:0:ATCTCG
GGAATATTGCACAATGGGCGCAAGCCTGATGCAGCCATGCCGCGTGTGTGAAGAAGGCTC
TAGGGTTGTAAAGCACTTTCAGCAGTGAGGAAAGGTTAGTAGTTAATACCTGCTAGCTGT
GACGTT
>ZSR.F_837:D00780:73:HLVCNBCXX:1:1105:15248:33521 2:N:0:ATCTCG
GGAATATTGCACAATGGGCGCAAGCCTGATGCAGCCATGCCGCGTGTGTGAAGAAGGCCT
TCGGGTTGTAAAGCACTTTCAGTCGTGAGGAAGGGTTAGTAGTTAATACCTGCTAGCTTT
GACGTT
>ZSR.F_838:D00780:73:HLVCNBCXX:1:1105:5897:33970 2:N:0:ATCTCG
GGAATATTGCACAATGGGGGAAACCCTGATGCAGCCATGCCGCGTGTGTGAAGAAGGCCT
TCGGGTTGTAAAGCACTTTCAGTGGGGAGGAAAGGGTGATGCTTAATACGTATCATCTGT
GACGTTAC
>ZSR.F_839:D00780:73:HLVCNBCXX:1:1105:6366:33780 2:N:0:ATCTCG
GGAATATTGCACAATGGGCGCAAGCCTGATGCAGGCATGCCGCGTGTGTGAAGAAGGCTC
TAGGGTTGTAAAGCACTTTCAGCAGTGAGGAAAGGTTAGTAGTTAATACCTGCTAGCTGT
GACGTTAA
>ZSR.F_840:D00780:73:HLVCNBCXX:1:1105:18071:33964 2:N:0:ATCTCG
GGAATATTGGACAATAGGCGAAAGCCTGATCCAGCGACGTCACGTGAATGATGAAGGCCT
TAGGGTTGTAAAATTCTTTTAGTGGAGAAGATAATGACGGTATCCACAGAAAAAGTCCCG
GCTAACTTCGTGCCAGC
>ZSR.F_841:D00780:73:HLVCNBCXX:1:1105:4330:34139 2:N:0:ATCTCG
GGAATATTGCACAATGGACGAAAGTCTGATGCAGCAACGCCGCGTGGGTGATGAAGGCTC
TTGGTCGTAAAGCCCTGTCAGGAGGGAAGAACAAGTTGTCGGTTAATACCCGGCAGCCCT
GACGGT
>ZSR.F_842:D00780:73:HLVCNBCXX:1:1105:4754:34195 2:N:0:ATCTCG
GGAATATTGCACAATGGGCGCAAGCCTGATGCAGCCATGCCGCGTGTGTGAAGAAGGCCT
TCGGGTTGTAAAGCACTTTCAGTCGTGAGGAAGGGTTAGTAGTTAATACCTGCTAGCTTT
GACGTTAGC
>ZSR.F_843:D00780:73:HLVCNBCXX:1:1105:8957:34068 2:N:0:ATCTCG
GGAATATTGCACAATGGGCGCAAGCCTGATGCAGCCATGCCGCGTGTGTGAAGAAGGCCT
TCGGGTTGTAAAGCACTTTCAGTCGTGAGGAAGGGTTAGTAGTTAATACCTGCTAGCTTT
GACGTTA
>ZSR.F_844:D00780:73:HLVCNBCXX:1:1105:12619:34028 2:N:0:ATCTCG
GGAATATTGGACAATAGGCGAAAGCCTGATCCAGCGACGTCACGTGAATGATGAAGGCCT
TAGGGTTGTAAAATTCTTTTAGTGGAGAAGATAATGACGGTATCCACAGAAAAAGTCCCG
GCTAAC
>ZSR.F_845:D00780:73:HLVCNBCXX:1:1105:13864:34122 2:N:0:ATCTCG
GGAATATTGCACAATGGGGGGAACCCTGATGCAGCCATGCCGCGTGTGTGAAGAAGGCCT
TCGGGTTGTAAAGCACTTTCAGTCGTGAGGAAGGGTTGTTGGTTAATACCCAACAATTTT
GACGTTAGCGACAGAA
>ZSR.F_846:D00780:73:HLVCNBCXX:1:1105:16792:34094 2:N:0:ATCTCG
GGAATATTGGACAATGGGCGAAAGCCTGATCCAGCAATGCCATGTGTGTGAAGAAGGCTC
TAGGGTTGTAAAGCACTTTAGTTGGGGAGGAAAGCTTATGAGTTAATAGCTCATGAGAAG
GACGTTACC
>ZSR.F_847:D00780:73:HLVCNBCXX:1:1105:17489:34234 2:N:0:ATCTCG
GGAATATTGCACAATGGGCGAAAGCCTGATGCAGCCATGCCGCGTGTGTGAAGAAGGCTC
TAGGGTTGTAAAGCACTTTCAGTAGGGAGGAAAGGTTGAAGGTTAATACCCTTTGGCTGT
G
>ZSR.F_848:D00780:73:HLVCNBCXX:1:1105:20339:34077 2:N:0:ATCTCG
GGAATATTGGACAATAGGCGAAAGCCTGATCCAGCGACGTCACGTGAATGATGAAGGCCT
TAGGGTTGTAAAATTCTTTTAGTGGAGAAGATAATGACGGTATCCACAGAAAAAGTCCC
>ZSR.F_849:D00780:73:HLVCNBCXX:1:1105:3178:34460 2:N:0:ATCTCG
GGAATATTGCGCAATGGAGGAAACTCTGACGCAGCCATGCCGCGTGAGTGAAGAAGGCCC
TAGGGTTGTAAAGCTCTTTCAGACGTGATGATGATGACAGTAGCGTCAAAAGAAGTTCCG
GCTAACTTCGTGCCAGC
>ZSR.F_850:D00780:73:HLVCNBCXX:1:1105:4886:34336 2:N:0:ATCTCG
GGAATATTGCACAATGGGCGCAAGCCTGATGCAGCCATGCCGCGTGTGCGAAGAAGGCTC
TAGGGTTGTAAAGCACTTTCAGCAGTGAGGAAAGCTTGTTGGTTAATACCCATCAAGTGT
GACGTTAA
>ZSR.F_851:D00780:73:HLVCNBCXX:1:1105:12453:34488 2:N:0:ATCTCG
GGAATATTGCACAATGGGCGCAAGCCTGATGCAGCCATGCCGCGTGTGTGAAGAAGGCCT
TCGGGTTGTAAAGCACTTTCAGTCGTGAGGAAGGGTTAGTAGTTAATACCTGCTAGCTTT
GACGTT
>ZSR.F_852:D00780:73:HLVCNBCXX:1:1105:12751:34276 2:N:0:ATCTCG
GGAATATTGCACAATGGGGGAAACCCTGATGCAGCAACGCCGCGTGGAGGATGACACATT
TCGGTGCGTAAACTCCTTTTATATAGGAAGATAATGACGGTACTATATGAATAAGCGCCG
GCTAAC
>ZSR.F_853:D00780:73:HLVCNBCXX:1:1105:13577:34291 2:N:0:ATCTCG
GGAATATTGCACAATGGGCGCAAGCCTGATGCAGCCATGCCGCGTGTGTGAAGAAGGCTC
TAGGGTTGTAAAGCACTTTCAGCAGTGAGGAAAGCTTGTTGGTTAATACCCATCAAGTGT
GACGTT
>ZSR.F_854:D00780:73:HLVCNBCXX:1:1105:16238:34279 2:N:0:ATCTCG
GGAATATTGCACAATGGGCGCAAGCCTGATGCAGCCATGCCGCGTGTGTGAAGAAGGCTC
TAGGGTTGTAAAGCACTTTCAGCAGTGAGGAAAGCTTGTTGGTTAATAGCCATCAAGTGT
GACGTTAACTGCAGAAGAA
>ZSR.F_855:D00780:73:HLVCNBCXX:1:1105:1417:34568 2:N:0:ATCTCG
GGAATATTGGACAATGGGGGCAACCCTGATCCAGCCATGCCGCGTGTGTGAAGAAGGCCT
TCGGGTTGTAAAGCACTTTCAGTGAGGAAGAAGGCCTGCGGGTTAATAGCCGGCAGGAAG
GACATCACTC
>ZSR.F_856:D00780:73:HLVCNBCXX:1:1105:5890:34539 2:N:0:ATCTCG
GGAATATTGCACAATGGGCGCAAGCCTGATGCAGCCATGCCGCGTGTGTGAAGAAGGCCT
TCGGGTTGTAAAGCACTTTCAGTCGTGAGGAAGGGTTAGTAGTTAATACCTGCTAGCTTT
GACGTTAGCGA
>ZSR.F_857:D00780:73:HLVCNBCXX:1:1105:6416:34642 2:N:0:ATCTCG
GGAATTTTGCGCAATGGGCGAAAGCCTGACGCAGCAACGCCGCGTGAGTGATGAAGGCTC
TTGGGTCGTAAAGCTCTGTCAATGGGGAAGAAACAGTTTGCGGTTAATACCCGCAGACCT
TGACGGTACCCATGAAGGAAGCACCGGC
>ZSR.F_858:D00780:73:HLVCNBCXX:1:1105:12655:34640 2:N:0:ATCTCG
GGAATATTGCACAATGGGCGCAAGCCTGATGCAGCCATGCCGCGTGTGTGAAGAAGGCCT
TCGGGTTGTAAAGCACTTTCAGTCGTGAGGAAGGGTTAGTAGTTAATACCTGCT
>ZSR.F_859:D00780:73:HLVCNBCXX:1:1105:12955:34583 2:N:0:ATCTCG
GGAATATTGCACAATGGGCGCAAGCCTGATGCAGCCATGCCGCGTGTGTGAAGAAGGCCT
TCGGGTTGTAAAGCACTTTCAGTCGTGAGGAAGGGTTAGTAGTTAATACCTGCTAGCTTT
GACGTTAGCGACAG
>ZSR.F_860:D00780:73:HLVCNBCXX:1:1105:14510:34514 2:N:0:ATCTCG
GGAATATTGCACAATGGGCGCAAGCCTGATGCAGCCATGCCGCGTGTGTGAAGAAGGCTC
TAGGGTTGTAAAGCACTTTCAGCAGTGAGGAAAGCTTGTTGGTTAATACCCATCAAGTGT
GACGTTAACTGCAGAAGAAGCACCG
>ZSR.F_861:D00780:73:HLVCNBCXX:1:1105:16128:34651 2:N:0:ATCTCG
GGAATTTTGGACAATGGGGGAAACCCTGATCCAGCCATCCCGCGTGAGTGAAGAAGGCCT
TCGGGTTGTAAAGCTCTTTCGAAAGTGAAGAAAACTTATTTCGTAATATGTTATAAGTAT
GACGGTAACTTTAGA
>ZSR.F_862:D00780:73:HLVCNBCXX:1:1105:1402:34989 2:N:0:ATCTCG
GGAATATTGGACAATGGGGGCAACCCTGATCCAGCCATGCCGCGTGTGTGAAGAAGGCCT
TCGGGTTGTAAAGCACTTTCAGTGAGGAAGAAGGCCTGCGGGTCAATAACCGGCAGGAAG
GACATC
>ZSR.F_863:D00780:73:HLVCNBCXX:1:1105:1800:34981 2:N:0:ATCTCG
GGAATATTGCACAATGGGCGCAAGCCTGATGCAGCCATGCCGCGTGTGTGAAGAAGGCCT
TCGGGTTGTAAAGCACTTTCAGCAGTGAGGAAAGGAGTGTAGTTAATACCTGCATTCTGT
GACGTTAACTGCA
>ZSR.F_864:D00780:73:HLVCNBCXX:1:1105:2093:34766 2:N:0:ATCTCG
GGAATATTGCACAATGGACGAAAGTCTGATGCAGCAACGCCGCGTGGGTGATGAAGGCTC
TTGGGTCGTAAAGCCCTGTCAGGAGGGAAGAACAAGTTGTCGGTTAATACCCGGCAGCCC
TGACGG
>ZSR.F_865:D00780:73:HLVCNBCXX:1:1105:2833:34844 2:N:0:ATCTCG
GGAATATTGCACAATGGGCGCAAGCCTGATGCAGCCATGCCGCGTGTGTGAAGAAGGCTC
TAGGGTTGTAAAGCACTTTCAGCAGTGAGGAAAGCTTGTTGGTTAATAGCCATC
>ZSR.F_866:D00780:73:HLVCNBCXX:1:1105:10304:34984 2:N:0:ATCTCG
GGAATATTGGACAATGGGCGAAAGCCTGATCCAGCAATGCCATGTGTGTGAAGAAGGCTC
TAGGGTTGTAAAGCACTTTAGTTGGGGAGGAAAGCTTATGAGTTAATAGCTCATGAGAAG
GACGTTAC
>ZSR.F_867:D00780:73:HLVCNBCXX:1:1105:10884:34957 2:N:0:ATCTCG
GGAATATTGCACAATGGGCGCAAGCCTGATGCAGCCATGCCGCGTGTGTGAAGAAGGCTC
TAGGGTTGTAAAGCACTTTCAGCAGTGAGGAAAGCTTGTTGGTTAATACCCATCAAGTGT
GACGTTAACTGCAGAAGAAGCA
>ZSR.F_868:D00780:73:HLVCNBCXX:1:1105:12880:34890 2:N:0:ATCTCG
GGAATATTGCACAATGGGCGCAAGCCTGATGCAGCCATGCCGCGTGTGTGAAGAAGGCCT
TCGGGTTGTAAAGCACTTTCAGTCGTGAGGAAGGGTTAGTAGTTAATACCTGCTAGCTTT
GACGTT
>ZSR.F_869:D00780:73:HLVCNBCXX:1:1105:20212:34846 2:N:0:ATCTCG
GGAATATTGCACAATGGGCGCAAGCCTGATGCAGCCATGCCGCGTGTGTGAAGAAGGCCT
TCGGGTTGTAAAGCACTTTCAGTCGTGAGGAAGGGTTAGTAGTTAATACCTGCTAGCTTT
GACGTTAG
>ZSR.F_870:D00780:73:HLVCNBCXX:1:1105:2919:35185 2:N:0:ATCTCG
GGAATATTGCACAATGGGCGCAAGCCTGATGCAGCCATGCCGCGTGTGTGAAGAAGGCCT
TCGGGTTGTAAAGCACTTTCAGTCGTGAGGAAGGGTTAGTAGTTAATACCTGCTAGCTTT
GACGTTAGCGACA
>ZSR.F_871:D00780:73:HLVCNBCXX:1:1105:3304:35113 2:N:0:ATCTCG
GGAATATTGCACAATGGGCGAAAGCCTGATGCAGCCATGCCGCGTGTGTGAAGAAGGCCT
TCGGGTTGTAAAGCACTTTCAGCGAGGAGGAAAGGTTAGTAGTTAATACCTGCTAGCTGT
GACGTTACTCGCAG
>ZSR.F_872:D00780:73:HLVCNBCXX:1:1105:4721:35026 2:N:0:ATCTCG
GGAATATTGCACAATGGGCGCAAGCCTGATGCAGCCATGCCGCGTGTGTGAAGAAGGCTC
TAGGGTTGTAAAGCACTTTCAGCAGTGAGGAAAGCTTGTTGGTTAATACCCATCAAGTGT
GACGTTAACTGCAGAAG
>ZSR.F_873:D00780:73:HLVCNBCXX:1:1105:5210:35164 2:N:0:ATCTCG
GGAATATTGCACAATGGGCGCAAGCCTGATGCAGCCATGCCGCGTGTGTGAAGAAGGCTC
TAGGGTTGTAAAGCACTTTCAGCAGTGAGGAAAGCTTGTTGGTTAATACCCATCAAGTGT
GACGTTAACT
>ZSR.F_874:D00780:73:HLVCNBCXX:1:1105:5935:35043 2:N:0:ATCTCG
GGAATATTGGACAATGGGCGCAAGCCTGATCCAGCCATGCCGCGTGTGTGAAGAAGGCTT
TCGGGTTGTAAAGCACTTTCAGTCGGGAGGAAGGCTGCCTGGTTAATACCCAGGTAGATT
GACGTTACCGACAGAAGAAG
>ZSR.F_875:D00780:73:HLVCNBCXX:1:1105:6269:35217 2:N:0:ATCTCG
GGAATCTTGGACAATGGGCGCAAGCCTGATCCAGCCATGCCGCGTGAGTGATGAAGGCCT
TAGGGTCGTAAAGCTCTTTCGCCAGAGATGATAATGACAGTATCTGGTAAAGAAACCCCG
GCTAA
>ZSR.F_876:D00780:73:HLVCNBCXX:1:1105:9310:35073 2:N:0:ATCTCG
GGAATATTGGACAATGGGCGAAAGCCTGATCCAGCAATACCGCGTGAATGATGAAGGCCC
TAGGGTTGTAAAGTTCTTTTAATAGGGAAGATAATGACGGTACCTATAGAAAAA
>ZSR.F_877:D00780:73:HLVCNBCXX:1:1105:14660:35189 2:N:0:ATCTCG
GGAATATTGCACAATGGGCGCAAGCCTGATGCAGCCATGCCGCGTGTGTGAAGAAGGCTT
TCGGGTTGTAAAGCACTTTCAGCAGCGAGGAAAGGTTAGTAGTTAATACCTGCTAGCTG
>ZSR.F_878:D00780:73:HLVCNBCXX:1:1105:15810:35192 2:N:0:ATCTCG
GGAATTTTGGACAATGGGGGAAACCCTGATCCAGCCATCCCGCGTGAGTGAAGAAGGCCT
TCGGGTTGTAAAGCTCTTTCGAAAGTGAAGAAAACTTATTTCGTAATATGTTATAAGTAT
GACGGTAAC
>ZSR.F_879:D00780:73:HLVCNBCXX:1:1105:17835:35212 2:N:0:ATCTCG
GGAATCTTGGACAATGGGCGCAAGCCTGATCCAGCCATGCCGCGTGAGTGACGAAGGCCC
TAGGGTCGTAAAGCTCTTTCGCCAGGGATGATAATGACAGTACCTGGTAAAGAAACCCCG
GCTAACTCCGTGCCAGCAGCCG
>ZSR.F_880:D00780:73:HLVCNBCXX:1:1105:9120:35315 2:N:0:ATCTCG
GGAATATTGCACAATGGGCGCAAGCCTGATGCAGCCATGCCGCGTGTGTGAAGAAGGCTC
TAGGGTTGTAAAGCACTTTCAGCAGTGAGGAAAGGTTAGTAGTTAATACCTGCTAGCTG
>ZSR.F_881:D00780:73:HLVCNBCXX:1:1105:11852:35325 2:N:0:ATCTCG
GGAATATTGCACAATGGGCGCAAGCCTGATGCAGCCATGCCGCGTGTGTGAAGAAGGCTC
TAGGGTTGTAAAGCACTTTCAGCAGTGAGGAAAGGTTAGTAGTTAATACCTGCTAGCTGT
GACGTT
>ZSR.F_882:D00780:73:HLVCNBCXX:1:1105:12427:35352 2:N:0:ATCTCG
GGAATATTGGACAATAGGCGAAAGCCTGATCCAGCGACGTCACGTGAATGATGAAGGCCT
TAGGGTTGTAAAATTCTTTTAGTGGAGAAGATAATGACGGTATCCACAGAAAAAGTCCCG
GCTAACTTCGTGCCAGCAGCCGC
>ZSR.F_883:D00780:73:HLVCNBCXX:1:1105:1603:35595 2:N:0:ATCTCG
GGAATATTGGACAATGGGCGAAAGCCTGATCCAGCAATGCCATGTGTGTGAAGAAGGCTC
TAGGGTTGTAAAGCACTTTAGTTGGGGAGGAAAGCTTATGAGTTAATAGCTCATGAGAAG
GACGTTACCCAAAGAAT
>ZSR.F_884:D00780:73:HLVCNBCXX:1:1105:7080:35605 2:N:0:ATCTCG
GGAATATTGCACAATGGGCGCAAGCCTGATGCAGCCATGCCGCGTGTGTGAAGAAGGCTC
TAGGGTTGTAAAGCACTTTCAGCAGTGAGGAAAGCTTGTTGGT
>ZSR.F_885:D00780:73:HLVCNBCXX:1:1105:13966:35661 2:N:0:ATCTCG
GGAATATTGCACAATGGGGGGAACCCTGATGCAGCCATGCCGCGTGTGTGAAGAAGGCCT
TCGGTTTGTAAAGCACTTTCAGTTGTGAGGAAAGGTTGGTAGTTAATACCTGCCAGCTGT
GACGTTAACAACAGAA
>ZSR.F_886:D00780:73:HLVCNBCXX:1:1105:17618:35506 2:N:0:ATCTCG
GGAATATTGCACAATGGGCGCAAGCCTGATGCAGCCATGCCGCGTGTGTGAAGAAGGCTC
TAGGGTTGTAAAGCACTTTCAGCAGTGAGGAAAGCTTGTTGGTTAATACCCATCAAGTGT
GACGTTAA
>ZSR.F_887:D00780:73:HLVCNBCXX:1:1105:17531:35660 2:N:0:ATCTCG
GGAATATTGCACAATGGGCGCAAGCCTGATGCAGCCATGCCGCGTGTGTGAAGAAGGCTC
TAGGGTTGTAAAGCACTTTCAGCAGTGAGGAAAGCTTGTTGGTTAATACCCATCAAGTGT
GACGTTAAC
>ZSR.F_888:D00780:73:HLVCNBCXX:1:1105:19102:35683 2:N:0:ATCTCG
GGAATATTGGACAATGGGCGAAAGCCTGATCCAGCAATGCCATGTGTGTGAAGAAGGCTC
TAGGGTTGTAAAGCACTTTAGTTGGGGAGGAAAGCTTATGAGTTAATAGCTCATGAGAAG
GACGTTACCCAAAGAATAAGGACCGGCTAA
>ZSR.F_889:D00780:73:HLVCNBCXX:1:1105:1300:35841 2:N:0:ATCTCG
GGAATATTGGACAATGGGGGCAACCCTGATCCAGCCATGCCGCGTGTGTGAAGAAGGCCT
TCGGGTTGTAAAGCACTTTCAGTGAGGAAGAAGGCCTGCGGGTTAATAGCCGGCAGGAAG
GACATC
>ZSR.F_890:D00780:73:HLVCNBCXX:1:1105:4974:35787 2:N:0:ATCTCG
GGAATTTTGGACAATGGGGGAAACCCTGATCCAGCCATCCCGCGTGAGTGAAGAAGGCCT
TCGGGTTGTAAAGCTCTTTCGAAAGTGAAGAAAACTTATTTCGTAATATGTTATAAGTAT
>ZSR.F_891:D00780:73:HLVCNBCXX:1:1105:5042:35993 2:N:0:ATCTCG
GGAATATTGCACAATGGGCGCAAGCCTGATGCAGCCATGCCGCGTGTGTGAAGAAGGCCT
TCGGGTTGTAAAGCACTTTCAGTCGTGAGGAAGGGTTAGTAGTTAATACCTGCTAGCTTT
GACGTT
>ZSR.F_892:D00780:73:HLVCNBCXX:1:1105:8115:35810 2:N:0:ATCTCG
GGAATATTGGACAATAGGCGAAAGCCTGATCCAGCGACGTCACGTGAATGATGAAGGCCT
TAGGGTTGTAAAATTCTTTTAGTGGAGAAGATAATGACGGTATCCACAGAAAAAGTCCCG
GCTAA
>ZSR.F_893:D00780:73:HLVCNBCXX:1:1105:16025:35912 2:N:0:ATCTCG
GGAATATTGCACAATGGGCGCAAGCCTGATGCAGCCATGCCGCGTGTGTGAAGAAGGCCT
TCGGGTTGTAAAGCACTTTCAGTCGTGAGGAAGGGTTAGTAGTTAATACCTGCT
>ZSR.F_894:D00780:73:HLVCNBCXX:1:1105:16637:35891 2:N:0:ATCTCG
GGAATATTGCACAATGGGCGCAAGCCTGATGCAGCCATGCCGCGTGTGTGAAGAAGGCCT
TCGGGTTGTAAAGCACTTTCAGTCGTGAGGAAGGGTTAGTAGTTAATACCTGCTAGCTTT
GACGTTAGCGACAGAAGAAGCACCG
>ZSR.F_895:D00780:73:HLVCNBCXX:1:1105:17078:35992 2:N:0:ATCTCG
GGAATATTGGTCAATGGAGGCAACTCTGAACCAGCCATGCCGCGTGCAGGAAGACGGCCC
TCTGGGTTGTAAACTGCTTTTATTTAGGAAGAAACCTTTCTACGTGTAGAGAGCTGACGG
TACTAAACGAATAAGGACCGGCTAAATCCG
>ZSR.F_896:D00780:73:HLVCNBCXX:1:1105:17642:35830 2:N:0:ATCTCG
GGAATATTGCACAATGGGCGCAAGCCTGATGCAGCCATGCCGCGTGTGTGAAGAAGGCTC
TAGGGTTGTAAAGCACTTTCAGCAGTGAGGAAAGCTTGTTGGTTAATACCCATCAAGTGT
GA
>ZSR.F_897:D00780:73:HLVCNBCXX:1:1105:21066:35994 2:N:0:ATCTCG
GGAATATTGCACAATGGGCGCAAGCCTGATGCAGCCATGCCGCGTGTGTGAAGAAGGCCT
TCGGGTTGTAAAGCACTTTCAGTCGTGAGGAAGGGTTAGTAGTTAATACCTGCTAGCTTT
GACGTTAGCGACAGAAG
>ZSR.F_898:D00780:73:HLVCNBCXX:1:1105:1514:36183 2:N:0:ATCTCG
GGAATATTGCACAATGGGCGCAAGCCTGATGCAGCCATGCCGCGTGTGTGAAGAAGGCCT
TCGGGTTGTAAAGCACTTTCAGCAGTGAGGAAGGTGGTGAGTTTAATACGCTCATCATTT
GACGTT
>ZSR.F_899:D00780:73:HLVCNBCXX:1:1105:6625:36178 2:N:0:ATCTCG
GGAATATTGGACAATGGGCGAAAGCCTGATCCAGCAATGCCATGTGTGTGAAGAAGGCTC
TAGGGTTGTAAAGCACTTTAGTTGGGGAGGAAAGCTTATGAGTTAATAGCTCATGAGAA
>ZSR.F_900:D00780:73:HLVCNBCXX:1:1105:7352:36069 2:N:0:ATCTCG
GGAATATTGCGCAATGGGCGGAAGCCTGACGCAGCCATGCCGCGTGTGTGAAGAAGGCCT
TAGGGTTGTAAAGCACTTTCAATTGGGAAGAAAAGCTCATGGTTAATAACCATGAGCCCT
>ZSR.F_901:D00780:73:HLVCNBCXX:1:1105:8736:36085 2:N:0:ATCTCG
GGAATATTGCACAATGGGGGGAACCCTGATGCAGCCATGCCGCGTGTGTGAAGAAGGCCT
TCGGGTTGTAAAGCACTTTCAGTGGGGAGGAAAGGGTGATGCTTAATACGTATCATCTGT
GACGTTAC
>ZSR.F_902:D00780:73:HLVCNBCXX:1:1105:14458:36048 2:N:0:ATCTCG
GGAATATTGCACAATGGGCGCAAGCCTGATGCAGCCATGCCGCGTGTGTGAAGAAGGCTC
TAGGGTTGTAAAGCACTTTCAGCAGTGAGGAAAGCTTGTTGGTTAATACCCATCAAGTGT
GACGTT
>ZSR.F_903:D00780:73:HLVCNBCXX:1:1105:16219:36006 2:N:0:ATCTCG
GGAATATTGCACAATGGGCGCAAGCCTGATGCAGCCATGCCGCGTGTGTGAAGAAGGCTC
TAGGGTTGTAAAGCACTTTCAGCAGTGAGGAAAGCTTGTTGGTTAATAGCCATCAAGTG
>ZSR.F_904:D00780:73:HLVCNBCXX:1:1105:16286:36214 2:N:0:ATCTCG
GGAATCTTGCGCAATGGAGGAAACTCTGACGCAGCCACGCCGCGTGCCGGATGAAGGCCC
TATGGGTTGTAAACGGCTTTTGAGTAGGAAGAACGACCGGATTTCGATCTGGTGTGACGG
TACTGCTTGAATAAGCACCGGCTAACTCCGTGCCAGCAGCCGCGG
>ZSR.F_905:D00780:73:HLVCNBCXX:1:1105:18617:36032 2:N:0:ATCTCG
GGAATTTTGCGCAATGGAGGCAACTCTGACGCAGCAACGCCATGTGAGGGATGACGCATT
TAGGTGTGTAAACCTCTGTCGACAGGGAATAATAATGAATGTACCTGTAAAGGAAGCCCC
GGCTAACTTCGTGCCAGCA
>ZSR.F_906:D00780:73:HLVCNBCXX:1:1105:3675:36348 2:N:0:ATCTCG
GGAATATTGCACAATGGGCGCAAGCCTGATGCAGCCATGCCGCGTGTATGAAGAAGGCCT
TCGGGTTGTAAAGTACTTTCAGCAGTGAGGAAGGGATGTACGTTAATAGCGTGCATTTTT
GACGTTAGCTGCAGAAGA
>ZSR.F_907:D00780:73:HLVCNBCXX:1:1105:3561:36451 2:N:0:ATCTCG
GGAATATTGCACAATGGGCGCAAGCCTGATGCAGCCATGCCGCGTGTGTGAAGAAGGCTC
TAGGGTTGTAAAGCACTTTCAGCAGTGAGGAAAGGTTAGTAGTTAATACCTGCTAGCTGT
GACGTTAACTGCAGAA
>ZSR.F_908:D00780:73:HLVCNBCXX:1:1105:15981:36471 2:N:0:ATCTCG
GGAATATTGCACAATGGGCGCAAGCCTGATGCAGCCATGCCGCGTGTGTGAAGAAGGCTC
TAGGGTTGTAAAGCACTTTCAGCAGTGAGGAAAGCTTGTTGGTTAATACCCATCAAGTGT
GACGTTAACTGCAGAAGAAGCACCG
>ZSR.F_909:D00780:73:HLVCNBCXX:1:1105:20696:36280 2:N:0:ATCTCG
GGAATATTGCACAATGGGCGCAAGCCTGATGCAGCCATGCCGCGTGTGTGAAGAAGGCCT
TCGGGTTGTAAAGCACTTTCAGTCGTGAGGAAGGGTTAGTAGTTAATACCTGCTAGCTTT
GACGTTAG
>ZSR.F_910:D00780:73:HLVCNBCXX:1:1105:2703:36564 2:N:0:ATCTCG
GGAATATTGCACAATGGGCGCAAGCCTGATGCAGCCATGCCGCGTGTGTGAAGAAGGCCT
TCGGGTTGTAAAGCACTTTCAGTCGTGAGGAAGGGTTAGTAGTTAATACCTGCTAGCTTT
GACGTTAGCGACAGAAGA
>ZSR.F_911:D00780:73:HLVCNBCXX:1:1105:4899:36733 2:N:0:ATCTCG
GGAATATTGCACAATGGGCGCAAGCCTGATGCAGCCATGCCGCGTGTGTGAAGAAGGCCT
TCGGGTTGTAAAGCACTTTCAGCAGTGAGGAAGGTGGTGAGTTTAATACGCTCATCATTT
GACGTTAGCTGCAGAAGAAGCA
>ZSR.F_912:D00780:73:HLVCNBCXX:1:1105:8726:36614 2:N:0:ATCTCG
GGAATATTGCACAATGGGCGCAAGCCTGATGCAGCCATGCCGCGTGTGTGAAGAAGGCTC
TAGGGTTGTAAAGCACTTTCAGCAGTGAGGAAAGCTTGTTGGTTAATAGCCATCAAGTGT
>ZSR.F_913:D00780:73:HLVCNBCXX:1:1105:9019:36702 2:N:0:ATCTCG
GGAATATTGCACAATGGGCGCAAGCCTGATGCAGCCATGCCGCGTGTGTGAAGAAGGCCT
TCGGGTTGTAAAGCACTTTCAGTCGTGAGGAAGGGTTAGTAGTTAATACCTGCTAGCTTT
GACGTTAG
>ZSR.F_914:D00780:73:HLVCNBCXX:1:1105:12288:36725 2:N:0:ATCTCG
GGAATATTGGTCAATGGAGGCAACTCTGAACCAGCCATGCCGCGTGAAGGAAGACGGTTC
TATGGATTGTAAACTTCTTTTATATACGAAGAACTACGGGTACGTGTACTCGTTTGACG
>ZSR.F_915:D00780:73:HLVCNBCXX:1:1105:18383:36661 2:N:0:ATCTCG
GGAATTTTGGACAATGGGGGAAACCCTGATCCAGCCATCCCGCGTGAGTGAAGAAGGCCT
TCGGGTTGTAAAGCTCTTTCGAAAGTGAAGAAAACTTATTTCGTAATATGTTATAAGTAT
GACGGTAA
>ZSR.F_916:D00780:73:HLVCNBCXX:1:1105:1157:36872 2:N:0:ATCTCG
GGAATATTGGACAATGGGCGCAAGCCTGATCCAGCAATACCGCGTGTGTGAAGAAGGCCC
GAGGGTTGTAAAGCACTTTCAATTGTGAAGAGGGGATAGTTAGTTAATACCTGTCTATCC
TGACGTTAACTTTAGAAGAAGCACC
>ZSR.F_917:D00780:73:HLVCNBCXX:1:1105:1595:36860 2:N:0:ATCTCG
GGAATATTGCACAATGGGCGCAAGCCTGATGCAGCCATGCCGCGTGTGTGAAGAAGGCCT
TCGGGTTGTAAAGCACTTTCAGTCGTGAGGAAGGGTTAGTAGTTAATACCTGCTAGCTTT
GACGTTAGCGACAGAAG
>ZSR.F_918:D00780:73:HLVCNBCXX:1:1105:4698:36881 2:N:0:ATCTCG
GGAATCTTGCACAATGGGCGAAAGCCTGATGCAGCCATGCCGCGTGAGTGAAGAAGGCCC
TAGGGTTGTAAAGCTCTTTCGCTAGGGAAGATAATGACGGTACCTAGTAAAGAAGTCCCG
GCTAACTCCGTGCC
>ZSR.F_919:D00780:73:HLVCNBCXX:1:1105:4532:36983 2:N:0:ATCTCG
GGAATATTGGTCAATGGAGGCAACTCTGAACCAGCCATGCCGCGTGAAGGAAGACGGTTC
TATGGATTGTAAACTTCTTTTATACTAGAAGAACTACAGATACGTGTATTTGTTTGACGG
>ZSR.F_920:D00780:73:HLVCNBCXX:1:1105:9258:36805 2:N:0:ATCTCG
GGAATATTGCACAATGGGCGAAAGCCTGATGCAGCCATGCCGCGTGTGTGAAGAAGGCTC
TAGGGTTGTAAAGCACTTTCAGAAGGGAGGAAAGGTTGTAAGTTAATACCTTGCAACTGT
GACGTTACCTTCAGAAG
>ZSR.F_921:D00780:73:HLVCNBCXX:1:1105:9955:36885 2:N:0:ATCTCG
GGAATATTGCACAATGGGCGCAAGCCTGATGCAGCCATGCCGCGTGTGTGAAGAAGGCTC
TAGGGTTGTAAAGCACTTTCAGCAGTGAGGAAAGCTTGTTGGTTAATAGCCATCAAGTGT
GACGTTAACTGCA
>ZSR.F_922:D00780:73:HLVCNBCXX:1:1105:16225:36899 2:N:0:ATCTCG
GGAATATTGGACAATGGGCGAAAGCCTGATCCAGCAATGCCATGTGTGTGAAGAAGGCTC
TAGGGTTGTAAAGCACTTTAGTTGGGGAGGAAAGCTTATGAGTTAATAGCTCATGAGAA
>ZSR.F_923:D00780:73:HLVCNBCXX:1:1105:17430:36820 2:N:0:ATCTCG
GGAATATTGGACAATGGGCGAAAGCCTGATCCAGCAATGCCATGTGTGTGAAGAAGGCTC
TAGGGTTGTAAAGCACTTTAGTTGGGGAGGAAAGCTTATGAGTTAATAGCTCATGAGAAG
GACGTTACCCAAAGAATAAGGACC
>ZSR.F_924:D00780:73:HLVCNBCXX:1:1105:19650:36777 2:N:0:ATCTCG
GGAATATTGGACAATGGGCGCAAGCCTGATCCAGCCATGCCGCGTGAGTGATGAAGGCCT
TAGGGTTGTAAAGCTCTTTCAACGGTGAAGATAATGACGGTAACCGTAGAAGAAGCCCCG
GCTAACTTCGTGCCAGCAGCCGC
>ZSR.F_925:D00780:73:HLVCNBCXX:1:1105:2082:37244 2:N:0:ATCTCG
GGAATATTGCGCAATGGGCGAAAGCCTGACGCAGCCATGCCGCGTGTGTGAAGAAGGCCT
TAGGGTTGTAAAGCACTTTCAATTGGGAAGAAAAGCTCATGGTTAATAACCATGAGCCCT
GACATTACCTTTAGAAG
>ZSR.F_926:D00780:73:HLVCNBCXX:1:1105:2939:37023 2:N:0:ATCTCG
GGAATATTGGACAATGGAGGCAACTCTGATCCAGCCATGCCGCGTGCAGGAAGACTGCCC
TATGGGTTGTAAACTGCTTTTATACAGGAAGAATAAGAGGCACGTGTGCCTTGATGACGG
TACTGT
>ZSR.F_927:D00780:73:HLVCNBCXX:1:1105:3058:37084 2:N:0:ATCTCG
GGAATATTGCACAATGGGCGCAAGCCTGATGCAGCCATGCCGCGTGTGTGAAGAAGGCCT
TCGGGTTGTAAAGCACTTTCAGTCGTGAGGAAGGGTTAGTAGTTAATACCTGCTAGCTTT
GACGTTAGCGACAG
>ZSR.F_928:D00780:73:HLVCNBCXX:1:1105:11237:37228 2:N:0:ATCTCG
GGAATATTGCACAATGGGCGCAAGCCTGATGCAGCCATGCCGCGTGTGTGAAGAAGGCCT
TCGGGTTGTAAAGCACTTTCAGCAGTGAGGAAGGTGGTGAGTTTAATACGCTCATCGTTT
GACGTT
>ZSR.F_929:D00780:73:HLVCNBCXX:1:1105:16246:37105 2:N:0:ATCTCG
GGAATATTGGACAATGGGCGAAAGCCTGATCCAGCAATGCCATGTGTGTGAAGAAGGCTC
TAGGGTTGTAAAGCACTTTAGTTGGGGAGGAAAGCTTATGAGTTAATAGCTCATGAGAAG
GACGTTACCCAAA
>ZSR.F_930:D00780:73:HLVCNBCXX:1:1105:20536:37213 2:N:0:ATCTCG
GGAATATTGGACAATGGGCGAAAGCCTGATCCAGCAATACCGCGTGAATGATGAAGGCCC
TAGGGTTGTAAAGTTCTTTTAATAGGGAAGATAATGACGGTACCTATAGAAAAAGCCCCG
GCTAACTCCGTGCCAGCAG
>ZSR.F_931:D00780:73:HLVCNBCXX:1:1105:7177:37491 2:N:0:ATCTCG
GGAATATTGCACAATGGGCGCAAGCCTGATGCAGCCATGCCGCGTGTGTGAAGAAGGCCT
TCGGGTTGTAAAGCACTTTCAGTCGTGAGGAAGGTGGTGTAGTTAATAGCTGCATTATTT
GACGTT
>ZSR.F_932:D00780:73:HLVCNBCXX:1:1105:9197:37348 2:N:0:ATCTCG
GGAATATTGCACAATGGGGGAAACCCTGATGCAGCCATGCCGCGTGTGTGAAGAAGGCCT
TCGGGTTGTAAAGCACTTTCAGTGGGGAGGAAAGGGTGATGCTTAATACGTATCATCTGT
GACGT
>ZSR.F_933:D00780:73:HLVCNBCXX:1:1105:10743:37442 2:N:0:ATCTCG
GGAATATTGCACAATGGGCGCAAGCCTGATGCAGCCATGCCGCGTGTGTGAAGAAGGCCT
TCGGGTTGTAAAGCACTTTCAGTCGTGAGGAAGGGTTAGTAGTTAATACCTGCTAGCTTT
GACGTT
>ZSR.F_934:D00780:73:HLVCNBCXX:1:1105:12811:37440 2:N:0:ATCTCG
GGAATATTGCACAATGGGCGCAAGCCTGATGCAGCCATGCCGCGTGTGTGAAGAAGGCCT
TCGGGTTGTAAAGCACTTTCAGTCGTGAGGAAGGGTTAGTAGTTAATACCTGCTAGCTTT
GACGTTA
>ZSR.F_935:D00780:73:HLVCNBCXX:1:1105:13319:37400 2:N:0:ATCTCG
GGAATATTGCACAATGGGCGCAAGCCTGATGCAGCCATGCCGCGTGTGTGAAGAAGGCCT
TCGGGTTGTAAAGCACTTTCAGTCGTGAGGAAGGGTTAGTAGTTAATACCTGCTAGCTTT
GACGTTAGCGACAG
>ZSR.F_936:D00780:73:HLVCNBCXX:1:1105:15468:37491 2:N:0:ATCTCG
GGAATATTGCACAATGGGGGAAACCCTGATGCAGCCATGCCGCGTGTGTGAAGAAGGCCT
TCGGGTTGTAAAGCACTTTCAGTGGGGAGGAAAGGGTGATGCTTAATACGTATCATCTGT
GACGTTAC
>ZSR.F_937:D00780:73:HLVCNBCXX:1:1105:20830:37445 2:N:0:ATCTCG
GGAATATTGCACAATGGGCGCAAGCCTGATGCAGCCATGCCGCGTGTGTGAAGAAGGCCT
TCGGGTTGTAAAGCACTTTCAGTCGTGAGGAAGGGTTAGTAGTTAATACCTGCTAGCTTT
GACGTTAGC
>ZSR.F_938:D00780:73:HLVCNBCXX:1:1105:2734:37514 2:N:0:ATCTCG
GGAATATTGCACAATGGGCGCAAGCCTGATGCAGCCATGCCGCGTGTGTGAAGAAGGCCT
TCGGGTTGTAAAGCACTTTCAGTCGTGAGGAAGGGTTAGTAGTTAATACCTGCTAGCTTT
GACGTT
>ZSR.F_939:D00780:73:HLVCNBCXX:1:1105:3377:37639 2:N:0:ATCTCG
GGAATATTGCACAATGGGCGCAAGCCTGATGCAGCCATGCCGCGTGTGTGAAGAAGGCTC
TAGGGTTGTAAAGCACTTTCAGCAGTGAGGAAAGGTTAGTAGTTAATACCTGCTAGCTGT
GACGTTAACTGCAGAAGAA
>ZSR.F_940:D00780:73:HLVCNBCXX:1:1105:4633:37709 2:N:0:ATCTCG
GGAATATTGCACAATGGGCGCAAGCCTGATGCAGCCATGCCGCGTGTGTGAAGAAGGCCT
TCGGGTTGTAAAGCACTTTCAGTCGTGAGGAAGGGTTAGTAGTTAATACCTGCT
>ZSR.F_941:D00780:73:HLVCNBCXX:1:1105:5556:37662 2:N:0:ATCTCG
GGAATATTGCACAATGGGCGCAAGCCTGATGCAGCCATGCCGCGTGTGTGAAGAAGGCTC
TAGGGTTGTAAAGCACTTTCAGCAGTGAGGAAAGCTTGTTGGTTAATACCCATCAAGTGT
GACGTT
>ZSR.F_942:D00780:73:HLVCNBCXX:1:1105:11966:37519 2:N:0:ATCTCG
GGAATATTGGACAATGGGCGAAAGCCTGATCCAGCAATGCCATGTGTGTGAAGAAGGCTC
TAGGGTTGTAAAGCACTTTAGTTGGGGAGGAAAGCTTATGAGTTAATAGCTCATGAGAA
>ZSR.F_943:D00780:73:HLVCNBCXX:1:1105:14341:37735 2:N:0:ATCTCG
GGAATATTGGACAATGGGCGAAAGCCTGATCCAGCAATGCCATGTGTGTGAAGAAGGCTC
TAGGGTTGTAAAGCACTTTAGTTGGGGAGGAAAGCTTATGAGTTAATAGCTCAT
>ZSR.F_944:D00780:73:HLVCNBCXX:1:1105:16470:37738 2:N:0:ATCTCG
GGAATATTGCGCAATGGGGGAAACCCTGACGCAGCGACGCCGCGTGAGTGACGACGTCTT
TAGGGATGTAAAACTCTGTCAGGAGGAACGATTATGACGGTACCTCCAGAGGAAGCCCCG
GCTAACTACGTGCCAGC
>ZSR.F_945:D00780:73:HLVCNBCXX:1:1105:18579:37665 2:N:0:ATCTCG
GGAATATTGCACAATGGGCGCAAGCCTGATGCAGCCATGCCGCGTGTGTGAAGAAGGCCT
TCGGGTTGTAAAGCACTTTCAGTCGTGAGGAAGGGTTAGTAGTTAATACCTGCTAGCTTT
GACGTTA
>ZSR.F_946:D00780:73:HLVCNBCXX:1:1105:4115:37881 2:N:0:ATCTCG
GGAATATTGGACAATAGGCGAAAGCCTGATCCAGCGACGTCACGTGAATGATGAAGGCCT
TAGGGTTGTAAAATTCTTTTAGTGGAGAAGATAATGACGGTATCCACAGAAAAAGTCCCG
GCTAACTTCGTGCC
>ZSR.F_947:D00780:73:HLVCNBCXX:1:1105:10520:37800 2:N:0:ATCTCG
GGAATATTGCACAATGGGCGCAAGCCTGATGCAGCCATGCCGCGTGTGTGAAGAAGGCCT
TCGGGTTGTAAAGCACTTTCAGCAGTGAGGAAGGTGGTGAGTTTAATACGCTCATCATTC
GACGT
>ZSR.F_948:D00780:73:HLVCNBCXX:1:1105:11599:37895 2:N:0:ATCTCG
GGAATATTGGACAATGGGCGCAAGCCTGATCCAGCCATGCCGCGTGTGTGAAGAAGGCTT
TCGGGTTGTAAAGCACTTTCAGTCGGGAGGAAGGCTGCCTAGTTAATACCTAGGTAGATT
GACGTTACCGACAGAAGAAGCACCGGCTAACTCCGTGCC
>ZSR.F_949:D00780:73:HLVCNBCXX:1:1105:12578:37965 2:N:0:ATCTCG
GGAATATTGGTCAATGGAGGCAACTCTGAACCAGCCATGCCGCGTGAAGGAAGACGGTTC
TATGGATTGTAAACTTCTTTTATATACGAAGAACTATGTGTACGTGTACATATTTGACGG
TAGTA
>ZSR.F_950:D00780:73:HLVCNBCXX:1:1105:14756:37752 2:N:0:ATCTCG
GGAATATTGCACAATGGGCGAAAGCCTGATGCAGCCATGCCGCGTGTGTGAAGAAGGCTC
TAGGGTTGTAAAGCACTTTCAGTAGGGAGGAAAGGTTGAAGGTTAATACCCTTTGGCTGT
GACGTT
>ZSR.F_951:D00780:73:HLVCNBCXX:1:1105:17102:37832 2:N:0:ATCTCG
GGAATATTGCACAATGGGCGCAAGCCTGATGCAGCCATGCCGCGTGTGTGAAGAAGGCCT
TCGGGTTGTAAAGCACTTTCAGTCGTGAGGAAGGGTTAGTAGTTAATACCTGCTAGCTTT
GACGTTAG
>ZSR.F_952:D00780:73:HLVCNBCXX:1:1105:17458:37928 2:N:0:ATCTCG
GGAATATTGGACAATGGGCGAAAGCCTGATCCAGCAATACCGCGTGAATGATGAAGGCCC
TAGGGTTGTAAAGTTCTTTTAATAGGGAAGATAATGACGGTACCTATAGAAAAAGCCCCG
GCTAACTCCGTGCCAGCAGCCG
>ZSR.F_953:D00780:73:HLVCNBCXX:1:1105:4987:38161 2:N:0:ATCTCG
GGAATATTGCACAATGGGCGCAAGCCTGATGCAGCCATGCCGCGTGTGTGAAGAAGGCTC
TAGGGTTGTAAAGCACTTTCAGCAGTGAGGAAAGCTTGTTGGTTAATAGCCATCAAGTGT
GACGTT
>ZSR.F_954:D00780:73:HLVCNBCXX:1:1105:13071:38001 2:N:0:ATCTCG
GGAATATTGGACAATAGGCGAAAGCCTGATCCAGCGACGTCACGTGAATGATGAAGGCCT
TAGGGTTGTAAAATTCTTTTAGTGGAGAAGATAATGACGGTATCCACAGAAAAA
>ZSR.F_955:D00780:73:HLVCNBCXX:1:1105:14856:38247 2:N:0:ATCTCG
GGAATATTGCACAATGGGGGAAACCCTGATGCAGCAACGCCGCGTGGAGGATGACACATT
TCGGTGCGTAAACTCCTTTTATATAGGAAGATAATGACGGTA
>ZSR.F_956:D00780:73:HLVCNBCXX:1:1105:1620:38353 2:N:0:ATCTCG
GGAATATTGCACAATGGGCGCAAGCCTGATGCAGCCATGCCGCGTGTATGAAGAAGGCCT
TCGGGTTGTAAAGTACTTTCAGCAGTGAGGAAGGTGGTGTCGTTAATAGCGGCATCATTT
GACGTT
>ZSR.F_957:D00780:73:HLVCNBCXX:1:1105:2037:38398 2:N:0:ATCTCG
GGAATATTGGACAATGGGCGCAAGCCTGATCCAACCATGCCGCGTGTGTGAAGAAGGCTT
TCGGGTTGTAAAGCACTTTCAGTCGGGAGGAAGGCTGCCTAGTTAATACCTAGGTAGATT
GACGTTACCGACA
>ZSR.F_958:D00780:73:HLVCNBCXX:1:1105:4862:38447 2:N:0:ATCTCG
GGAATATTGGACAATGGGCGAAAGCCTGATCCAGCAATGCCATGTGTGTGAAGAAGGCTC
TAGGGTTGTAAAGCACTTTAGTTGGGGAGGAAAGCTTATGAGTTAATAGCTCATGAGAAG
>ZSR.F_959:D00780:73:HLVCNBCXX:1:1105:10076:38340 2:N:0:ATCTCG
GGAATATTGGTCAATGGGGGCAACCCTGAACCAGCCATGCCGCGTGCAGGAAGACGGCCT
TCTGGGTTGTAAACTGCTTTTGACAGGGAAGAAAGTGAACCTTGCGAGGTTTTTTGACGG
TACCTG
>ZSR.F_960:D00780:73:HLVCNBCXX:1:1105:12960:38441 2:N:0:ATCTCG
GGAATATTGGACAATGGGCGAAAGCCTGATCCAGCAATACCGCGTGAATGATGAAGGCCC
TAGGGTTGTAAAGTTCTTTTAATAGGGAAGATAATGACGGTACCTATAGAAAAAGCCCCG
GCTAACTCCGTGCC
>ZSR.F_961:D00780:73:HLVCNBCXX:1:1105:14685:38268 2:N:0:ATCTCG
GGAATCTTGCACAATGGGCGAAAGCCTGATGCAGCCATGCCGCGTGCGTGATGAAGGCCT
TCGGGTTGTAAAGCGCTTTTAGGTGCGACGATGATGACGGTAACACCAGAAAAA
>ZSR.F_962:D00780:73:HLVCNBCXX:1:1105:19183:38403 2:N:0:ATCTCG
GGAATATTGCACAATGGGCGCAAGCCTGATGCAGCCATGCCGCGTGTGTGAAGAAGGCTC
TAGGGTTGTAAAGCACTTTCAGCAGTGAGGAAAGCTTGTTGGTTAATAGCCATCAAGTGT
GACGTTAA
>ZSR.F_963:D00780:73:HLVCNBCXX:1:1105:20212:38339 2:N:0:ATCTCG
GGAATATTGCACAATGGGCGCAAGCCTGATGCAGCCATGCCGCGTGTGTGAAGAAGGCTC
TAGGGTTGTAAAGCACTTTCAGCAGTGAGGAAAGGTTAGTAGTTAATACCTGCTAGCTGT
GACGTTAA
>ZSR.F_964:D00780:73:HLVCNBCXX:1:1105:1103:38563 2:N:0:ATCTCG
GGAATATTGCACAATGGAGGAAACTCTGATGCAGCAACGCCGCGTGGAGGATGACACTTT
TCGGAGCGTAAACTCCTTTTATATAGGAAGATAATGACGGTACTATATGAATAAGCACCG
GCTAACTCCGTGCCAGC
>ZSR.F_965:D00780:73:HLVCNBCXX:1:1105:1417:38550 2:N:0:ATCTCG
GGAATATTGGACAATGGGCGAAAGCCTGATCCAGCAATGCCATGTGTGTGAAGAAGGCTC
TAGGGTTGTAAAGCACTTTAGTTGGGGAGGAAAGCTTATGAGTTAATAGCTCATGAGAAG
>ZSR.F_966:D00780:73:HLVCNBCXX:1:1105:1412:38719 2:N:0:ATCTCG
GGAATATTGCACAATGGGCGCAAGCCTGATGCAGCCATGCCGCGTGTGTGAAGAAGGCCT
TCGGGTTGTAAAGCACTTTCAGTCGTGAGGAAGGGTTAGTAGTTAATACCTGCTAGCTTT
GACGTTAGCGACAGAAGAAGCACCGGCTA
>ZSR.F_967:D00780:73:HLVCNBCXX:1:1105:7829:38733 2:N:0:ATCTCG
GGAATATTGCACAATGGGGGGAACCCTGATGCAGCCATGCCGCGTGTGTGAAGAAGGCCT
TCGGGTTGTAAAGCACTTTCAGTCGTGAGGAAGGGTTGTTGGTTAATACCCAACAATTTT
GACGTT
>ZSR.F_968:D00780:73:HLVCNBCXX:1:1105:10033:38564 2:N:0:ATCTCG
GGAATATTGCACAATGGGCGCAAGCCTGATGCAGCCATGCCGCGTGTGTGAAGAAGGCTC
TAGGGTTGTAAAGCACTTTCAGCAGTGAGGAAAGCTTGTTGGTTAATAGCCATCAAGTGT
G
>ZSR.F_969:D00780:73:HLVCNBCXX:1:1105:12072:38656 2:N:0:ATCTCG
GGAATATTGGACAATGGGCGAAAGCCTGATCCAGCAATGCCATGTGTGTGAAGAAGGCTC
TAGGGTTGTAAAGCACTTTAGTTGGGGAGGAAAGCTTATGAGTTAATAGCTCATGAGAAG
GACGTTACCCAAA
>ZSR.F_970:D00780:73:HLVCNBCXX:1:1105:17369:38510 2:N:0:ATCTCG
GGAATATTGCACAATGGGCGCAAGCCTGATGCAGCCATGCCGCGTGTGTGAAGAAGGCCT
TCGGGTTGTAAAGCACTTTCAGTCGTGAGGAAGGGTTAGTAGTTAATACCTGCTAGCTTT
GACGTTAGCGACAGAAGAAGCACC
>ZSR.F_971:D00780:73:HLVCNBCXX:1:1105:17307:38552 2:N:0:ATCTCG
GGAATATTGGACAATGGGCGAAAGCCTGATCCAGCAATACCGCGTGAATGATGAAGGCCC
TAGGGTTGTAAAGTTCTTTTAATAGGGAAGATAATGACGGTACCTATAGAAAAAGCCCCG
GCTAACTC
>ZSR.F_972:D00780:73:HLVCNBCXX:1:1105:18389:38631 2:N:0:ATCTCG
GGAATATTGCACAATGGGCGCAAGCCTGATGCAGCCATGCCGCGTGTGTGAAGAAGGCCT
TCGGGTTGTAAAGCACTTTCAGTCGTGAGGAAGGGTTAGTAGTTAATACCTGCTAGCTTT
GACGTTAGCGACAGAAGAAGCACCGGCT
>ZSR.F_973:D00780:73:HLVCNBCXX:1:1105:18810:38694 2:N:0:ATCTCG
GGAATATTGCACAATGGGCGCAAGCCTGATGCAGCCATGCCGCGTGTGTGAAGAAGGCTT
TCGGGTTGTAAAGCACTTTCAGTAGGGAGGAAGGCCTCGTAGTTAATACCTGCGAGGATT
GACGTTACC
>ZSR.F_974:D00780:73:HLVCNBCXX:1:1105:19126:38609 2:N:0:ATCTCG
GGAATATTGCACAATGGGCGCAAGCCTGATGCAGCCATGCCGCGTGTGTGAAGAAGGCTC
TAGGGTTGTAAAGCACTTTCAGCAGTGAGGAAAGGTTAGTAGTTAATACCTGCTAGCTGT
GACGTTAA
>ZSR.F_975:D00780:73:HLVCNBCXX:1:1105:3105:38944 2:N:0:ATCTCG
GGAATTTTGGACAATGGGGGAAACCCTGATCCAGCCATCCCGCGTGAGTGAAGAAGGCCT
TCGGGTTGTAAAGCTCTTTCGAAAGTGAAGAAAACTTATTTCGTAATATGTTATAAGTAT
>ZSR.F_976:D00780:73:HLVCNBCXX:1:1105:12935:38938 2:N:0:ATCTCG
AGAATATTCGGCAATGCGCGAAAGCGTGACCGAGCGACGCCGCGTGCGGGATGAAGGCTT
TCGGGTTGTAAACCGCTGTCAGAGGGGATGAAATCTGTAGGGGCTCTCTCCTATAGTTGA
>ZSR.F_977:D00780:73:HLVCNBCXX:1:1105:13537:38828 2:N:0:ATCTCG
GGAATATTGCACAATGGGCGCAAGCCTGATGCAGCCATGCCGCGTGTGTGAAGAAGGCTC
TAGGGTTGTAAAGCACTTTCGGCAGTGAGGAAAGGTTAGTAGTTAATACCTGCTAGCTGT
GACGTTAA
>ZSR.F_978:D00780:73:HLVCNBCXX:1:1105:13995:38935 2:N:0:ATCTCG
GGAATATTGCACAATGGGCGCAAGCCTGATGCAGCCATGCCGCGTGTGTGAAGAAGGCTC
TAGGGTTGTAAAGCACTTTCAGCAGTGAGGAAAGGTTAGTAGTTAATACCTGCTAGCTGT
GACGTTAA
>ZSR.F_979:D00780:73:HLVCNBCXX:1:1105:18401:38934 2:N:0:ATCTCG
GGAATATTGCACAATGGGCGCAAGTCTGATGCAGCCATGCCGCGTGTGTGAAGAAGGCTC
TAGGGTTGTAAAGCACTTTCAGCAGTGAGGAAAGCTTGTTGGTTAATAGCCATCAAGTGT
GACGTTAAC
>ZSR.F_980:D00780:73:HLVCNBCXX:1:1105:9043:39246 2:N:0:ATCTCG
GGAATATTGCACAATGGGCGAAAGCCTGATGCAGCAACGCCGCGTGAACGATGAAGGCCT
TCGGGTTGTAAAGTTCTTTTCTTGGAGAAGAATAAATGACGGTATCCAAGGAATAA
>ZSR.F_981:D00780:73:HLVCNBCXX:1:1105:9591:39087 2:N:0:ATCTCG
GGAATATTGCACAATGGGCGCAAGCCTGATGCAGCCATGCCGCGTGTGTGAAGAAGGCCT
TCGGGTTGTAAAGCACTTTCAGTCGTGAGGAAGGGTTAGTAGTTAATACCTGCTA
>ZSR.F_982:D00780:73:HLVCNBCXX:1:1105:10525:39061 2:N:0:ATCTCG
GGAATATTGCACAATGGGCGCAAGCCTGATGCAGCCATGCCGCGTGTGTGAAGAAGGCCT
TCGGGTTGTAAAGCACTTTCAGTCGTGAGGAAGGGTTAGTAGTTAATACCTGCTAGCTTT
GACGT
>ZSR.F_983:D00780:73:HLVCNBCXX:1:1105:15465:39042 2:N:0:ATCTCG
GGAATATTGCACAATGGGCGAAAGCCTGATGCAGCCATGCCGCGTGTGTGAAGAAGGCTC
TAGGGTTGTAAAGCACTTTCAGTAGGGAGGAAAGGTTGAAGGTTAATACCCTTTGGCTGT
GACGTT
>ZSR.F_984:D00780:73:HLVCNBCXX:1:1105:17750:39036 2:N:0:ATCTCG
GGAATATTGCACAATGGGCGCAAGCCTGATGCAGCCATGCCGCGTGTGTGAAGAAGGCTC
TAGGGTTGTAAAGCACTTTCAGCAGTGAGGAAAGCTTGTTGGTTAATACCCATCAAGTGT
GACGTTAAC
>ZSR.F_985:D00780:73:HLVCNBCXX:1:1105:20913:39038 2:N:0:ATCTCG
GGAATATTGCACAATGGGCGCAAGCCTGATGCAGCCATGCCGCGTGTGTGAAGAAGGCCT
TCGGGTTGTAAAGCACTTTCAGTCGTGAGGAAGGGTTAGTAGTTAATACCTGCTAGCTTT
GACGTTAGC
>ZSR.F_986:D00780:73:HLVCNBCXX:1:1105:3019:39479 2:N:0:ATCTCG
GGAATATTGCACAATGGGCGCAAGCCTGATGCAGCCATGCCGCGTGTGTGAAGAAGGCCT
TCGGGTTGTAAAGCACTTTCAGTCGTGAGGAAGGGTTAGTAGTTAATACCTGCTAGCTTT
GACGTTAGCGACAGAAGAAGCA
>ZSR.F_987:D00780:73:HLVCNBCXX:1:1105:3515:39265 2:N:0:ATCTCG
GGAATATTGGACAATGGGCGAAAGCCTGATCCAGCAATGCCATGTGTGTGAAGAAGGCTC
TAGGGTTGTAAAGCACTTTAGTTGGGGAGGAAAGCTTATGAGTTAATAGCTCATGAGAAG
GACGTTACCCAAAGA
>ZSR.F_988:D00780:73:HLVCNBCXX:1:1105:7352:39287 2:N:0:ATCTCG
GGAATATTGCACAATGGGCGCAAGCCTGATGCAGCCATGCCGCGTGTGTGAAGAAGGCTC
TAGGGTTGTAAAGCACTTTCAGCAGTGAGGAAAGCTTGTTGGTTAATAGCCATCAAGTGT
GACGTT
>ZSR.F_989:D00780:73:HLVCNBCXX:1:1105:9811:39274 2:N:0:ATCTCG
GGAATATTGCACAATGGGGGAAACCCTGATGCAGCCATGCCGCGTGTGTGAAGAAGGCCT
TCGGGTTGTAAAGCACTTTCAGCGAGGAGGAAAGGGTGTAAGTTAATACCTTACATCTG
>ZSR.F_990:D00780:73:HLVCNBCXX:1:1105:18241:39284 2:N:0:ATCTCG
GGAATATTGCACAATGGGGGAAACCCTGATGCAGCCATGCCGCGTGTGTGAAGAAGGCCT
TCGGGTTGTAAAGCACTTTCAGCGAGGAGGAAAGGGTGTAAGTTAATACCTTACATCTGT
GACGTTACT
>ZSR.F_991:D00780:73:HLVCNBCXX:1:1105:2085:39700 2:N:0:ATCTCG
GGAATATTGCACAATGGGGGAAACCCTGATGCAGCCATGCCGCGTGTGTGAAGAAGGCCT
TCGGGTTGTAAAGCACTTTCAGCGAGGAGGAAAGGTTAGTAGTTAATACCTGCT
>ZSR.F_992:D00780:73:HLVCNBCXX:1:1105:5674:39547 2:N:0:ATCTCG
GGAATATTGCACAATGGGCGCAAGCCTGATGCAGCCATGCCGCGTGTGTGAAGAAGGCCT
TCGGGTTGTAAAGCACTTTCAGTCGTGAGGAAGGGTTAGTAGTTAATACCTGCTAGCTTT
GACGTTAG
>ZSR.F_993:D00780:73:HLVCNBCXX:1:1105:6193:39632 2:N:0:ATCTCG
GGAATATTGCACAATGGGGGAAACCCTGATGCAGCAACGCCGCGTGGAGGATGACACATT
TCGGTGCGTAAACTCCTTTTATATAGGAAGATAATGACGGTACTATATGAATAAGCGCCG
GCTAAC
>ZSR.F_994:D00780:73:HLVCNBCXX:1:1105:12498:39721 2:N:0:ATCTCG
GGAATATTGGTCAATGGAGGCAACTCTGAACCAGCCATGCCGCGTGAAGGAAGACGGTTC
TATGGATTGTAAACTTCTTTTATACTAGAAGAACTACAGATGCGTGTATTTGTTTGACGG
TATAGT
>ZSR.F_995:D00780:73:HLVCNBCXX:1:1105:13409:39528 2:N:0:ATCTCG
GGAATATTGGACAATGGGCGAAAGCCTGATCCAGCAATGCCATGTGTGTGAAGAAGGCTC
TAGGGTTGTAAAGCACTTTAGTTGGGGAGGAAAGCTTATGAGTTAATAGCTCATGAGAAG
GACGT
>ZSR.F_996:D00780:73:HLVCNBCXX:1:1105:10291:39786 2:N:0:ATCTCG
GGAATCTTGCGCAATGGGCGAAAGCCTGACGCAGCAACGCCGCGTGTGTGATGAAGGCTC
TCGGGTCGTAAAGCACTGTCAGGAGGGAAGAAGTCTGACGGTACCTCCAAAGGAAGCACC
GGCTAA
>ZSR.F_997:D00780:73:HLVCNBCXX:1:1105:12445:39983 2:N:0:ATCTCG
GGAATATTGCACAATGGGCGCAAGCCTGATGCAGCCATGCCGCGTGTGTGAAGAAGGCTC
TAGGGTTGTAAAGCACTTTCAGCAGTGAGGAAAGCTTGTTGGTTAATACCCATCAAGTG
>ZSR.F_998:D00780:73:HLVCNBCXX:1:1105:14236:39796 2:N:0:ATCTCG
GGAATATTGCACAATGGGCGCAAGCCTGATGCAGCCATGCCGCGTGTATGAAGAAGGCCT
TCGGGTTGTAAAGTACTTTCAGCAGTGAGGAAGGTGGATGCGTTAATAGCGTATTCATTT
GACGTTAGCTGCAGAAGAAGCACCGGCTA
>ZSR.F_999:D00780:73:HLVCNBCXX:1:1105:15370:39987 2:N:0:ATCTCG
AGAATCATTCGCAATGCGCGAAAGCGTGACGATGCGACGCTGCGTGGAGGATGAAGGCCT
TAGGGTTGTAAACTCCTGTCATAAGGGATCAACTGCTCCATAGTTAACACCTATGGGGTC
TGATAG
>ZSR.F_1000:D00780:73:HLVCNBCXX:1:1105:16059:39775 2:N:0:ATCTCG
GGAATATTGCACAATGGGCGCAAGCCTGATGCAGCCATGCCGCGTGTGTGAAGAAGGCCT
TCGGGTTGTAAAGCACTTTCAGTCGTGAGGAAGGGTTAGTAGTTAATACCTGCTAGCTTT
GACGTTAGCGACAGAAGAAGCACCGGCT
>ZSR.F_1001:D00780:73:HLVCNBCXX:1:1105:19604:39910 2:N:0:ATCTCG
GGAATATTGCACAATGGGCGCAAGCCTGATGCAGCCATGCCGCGTGTGTGAAGAAGGCCT
TCGGGTTGTAAAGCACTTTCAGTCGTGAGGAAGGGTTAGTAGTTAATACCTGCTAGCTTT
GACGTT
>ZSR.F_1002:D00780:73:HLVCNBCXX:1:1105:20814:39822 2:N:0:ATCTCG
GGAATATTGCACAATGGGCGCAAGCCTGATGCAGCCATGCCGCGTGTATGAAGAAGGCCT
TCGGGTTGTAAAGTACTTTCAGCAGTGAGGAAGGTGGTAGTGTTAATAGCACTATCATTT
GACGTTAGC
>ZSR.F_1003:D00780:73:HLVCNBCXX:1:1105:3989:40226 2:N:0:ATCTCG
GGAATATTGCACAATGGGCGCAAGCCTGATGCAGCCATGCCGCGTGTGTGAAGAAGGCCT
TCGGGTTGTAAAGCACTTTCAGTCGTGAGGAAGGGTTAGTAGTTAATACCTGCTAGCTTT
GACGTTAGCGACAGAAG
>ZSR.F_1004:D00780:73:HLVCNBCXX:1:1105:11013:40137 2:N:0:ATCTCG
GGAATATTGCACAATGGGCGCAAGCCTGATGCAGCCATGCCGCGTGTGTGAAGAAGGCCT
TCGGGTTGTAAAGCACTTTCAGCAGTGAGGAAGGTGGTGAGTTTAATACGCTCATCATTT
G
>ZSR.F_1005:D00780:73:HLVCNBCXX:1:1105:19727:40157 2:N:0:ATCTCG
GGAATATTGCACAATGGGCGCAAGCCTGATGCAGCCATGCCGCGTGTGTGAAGAAGGCTC
TAGGGTTGTAAAGCACTTTCAGCAGTGAGGAAAGCTTGTTGGTTAATACCCATCAAGTGT
GACGTTAACTGCAGAAGAAGCACCGGCT
>ZSR.F_1006:D00780:73:HLVCNBCXX:1:1105:2340:40336 2:N:0:ATCTCG
GGAATATTGCACAATGGGGGAAACCCTGATGCAGCCATGCCGCGTGTGTGAAGAAGGCCT
TCGGGTTGTAAAGCACTTTCAGCGAGGAGGAAAGGGTGTAAGTTAATACCTTACATCTGT
GACGTT
>ZSR.F_1007:D00780:73:HLVCNBCXX:1:1105:2880:40408 2:N:0:ATCTCG
GGAATATTGCACAATGGGCGCAAGCCTGATGCAGCCATGCCGCGTGTGTGAAGAAGGCCT
TCGGGTTGTAAAGCACTTTCAGTCGTGAGGAAGGGTTAGTAGTTAATACCTGCTAGCTTT
GACGTT
>ZSR.F_1008:D00780:73:HLVCNBCXX:1:1105:4116:40354 2:N:0:ATCTCG
GGAATATTGCACAATGGGCGCAAGCCTGATGCAGCCATGCCGCGTGTGTGAAGAAGGCCT
TCGGGTTGTAAAGCACTTTCAGTCGTGAGGAAGGGTTAGTAGTTAATACCTGCTAGCTTT
GACGTTAGCGACAGAAG
>ZSR.F_1009:D00780:73:HLVCNBCXX:1:1105:4518:40428 2:N:0:ATCTCG
GGAATATTGCACAATGGGCGCAAGCCTGATGCAGCCATGCCGCGTGTGTGAAGAAGGCCT
TCGGGTTGTAAAGCACTTTCAGTCGTGAGGAAGGGTTAGT
>ZSR.F_1010:D00780:73:HLVCNBCXX:1:1105:2412:40537 2:N:0:ATCTCG
GGAATATTGCACAATGGGCGCAAGCCTGATGCAGCCATGCCGCGTGTATGAAGAAGGCCT
TCGGGTTGTAAAGTACTTTCAGCAGTGAGGAAGGGATGTACGTTAATAGCGTGCATTTTT
GACGTT
>ZSR.F_1011:D00780:73:HLVCNBCXX:1:1105:4875:40699 2:N:0:ATCTCG
GGAATATTGCACAATGGGCGCAAGCCTGATGCAGCCATGCCGCGTGTGTGAAGAAGGCCT
TCGGGTTGTAAAGCACTTTCAGTCGTGAGGAAGGGTTAGTAGTTAATACCTGCT
>ZSR.F_1012:D00780:73:HLVCNBCXX:1:1105:9140:40628 2:N:0:ATCTCG
GGAATTTTGGACAATGGGGGAAACCCTGATCCAGCCATCCCGCGTGAGTGAAGAAGGCCT
TCGGGTTGTAAAGCTCTTTCGAAAGTGAAGAAAACTTATTTCGTAATATGTTATAAGTAT
GACGGT
>ZSR.F_1013:D00780:73:HLVCNBCXX:1:1105:12380:40504 2:N:0:ATCTCG
GGAATCTTGCGCAATGGGCGAAAGCCTGACGCAGCCACGCCGCGTGCCGGAAGACGGCCC
TATGGGTTGTAAACGGCTTTTGAATGGGAAGAACGAGAAGGTTTCGATCTTCTGTGACG
>ZSR.F_1014:D00780:73:HLVCNBCXX:1:1105:12272:40700 2:N:0:ATCTCG
GGAATATTGGGCAATGGGCGAGAGCCTGACCCAGCCATGCCGCGTGAAGGAAGACTGCCT
TATGGGCTGTAAACTTCTTTTATTTGGGAATAAACCCGTCTACGTGTAGGCGGC
>ZSR.F_1015:D00780:73:HLVCNBCXX:1:1105:19599:40651 2:N:0:ATCTCG
GGAATATTGCACAATGGGCGCAAGCCTGATGCAGCCATGCCGCGTGTGTGAAGAAGGCTC
TAGGGTTGTAAAGCACTTTCAGCAGTGAGGAAAGCTTGTTGGTTAATACCCATCAAGTGT
GACGTTAACTGCAGAAGAAGCACCGGCTAACTCC
>ZSR.F_1016:D00780:73:HLVCNBCXX:1:1105:1189:40804 2:N:0:ATCTCG
GGAATATTGCACAATGGGCGCAAGCCTGATGCAGCCATGCCGCGTGTGTGAAGAAGGCCT
TCGGGTTGTAAAGCACTTTCAGTCGTGAGGAAGGGTTAGTAGTTAATACCTGCTAGCTTT
GACGTTAGCGACAG
>ZSR.F_1017:D00780:73:HLVCNBCXX:1:1105:6164:40932 2:N:0:ATCTCG
GGAATATTGCACAATGGGCGCAAGCCTGATGCAGCCATGCCGCGTGTGTGAAGAAGGCCT
TCGGGTTGTAAAGCACTTTCAGTCGTGAGGAAGGGTTAGTAGTTAATACCTGCTAGCTTT
GACGTTAGCGACAGA
>ZSR.F_1018:D00780:73:HLVCNBCXX:1:1105:10067:40778 2:N:0:ATCTCG
GACGCCGTCGGTACGGTCGTGCATGACGGAAGCGACGGTCGGGTAGGGATCGACGATCAC
CATCATGTCGAGCTTGCTCATGGCCTTCTTCATTTCCGGGCCGCGCGTCT
>ZSR.F_1019:D00780:73:HLVCNBCXX:1:1105:14282:40965 2:N:0:ATCTCG
GGAATATTGGACAATGGGGGCAACCCTGATCCAGCCATGCCGCGTGTGTGAAGAAGGCCT
TCGGGTTGTAAAGCACTTTCAGTGAGGAAGAAGGCCTGCGGGTTAATAGCCGGCAGGAAG
GACATCAC
>ZSR.F_1020:D00780:73:HLVCNBCXX:1:1105:14617:40929 2:N:0:ATCTCG
GGAATATTGCACAATGGGCGCAAGCCTGATGCAGCCATGCCGCGTGTGTGAAGAAGGCTC
TAGGGTTGTAAAGCACTTTCAGCAGTGAGGAAAGCTTGTTGGTTAATACCCAT
>ZSR.F_1021:D00780:73:HLVCNBCXX:1:1105:17427:40828 2:N:0:ATCTCG
GGAATATTGGACAATAGGCGAAAGCCTGATCCAGCGACGTCACGTGAATGATGAAGGCCT
TAGGGTTGTAAAATTCTTTTAGTGGAGAAGATAATGACGGTATCCACAGAAAAAGTCCCG
GCTAAC
>ZSR.F_1022:D00780:73:HLVCNBCXX:1:1105:17309:40829 2:N:0:ATCTCG
GGAATATTGCACAATGGGCGCAAGCCTGATGCAGCCATGCCGCGTGTGTGAAGAAGGCCT
TCGGGTTGTAAAGCACTTTCAGTCGTGAGGAAGGGTTAGTAGTTAATACCTGCTAGCTTT
GACGTTAGC
>ZSR.F_1023:D00780:73:HLVCNBCXX:1:1105:18838:40974 2:N:0:ATCTCG
GGAATATTGGACAATGGGCGAAAGCCTGATCCAGCAATGCCATGTGTGTGAAGAAGGCTC
TAGGGTTGTAAAGCACTTTAGTTGGGGAGGAAAGCTTATGAGTTAATAGCTCATGAGAAG
GACGTTACCCAAAGAAT
>ZSR.F_1024:D00780:73:HLVCNBCXX:1:1105:4501:41193 2:N:0:ATCTCG
GGAATATTGGTCAATGGAGGCAACTCTGAACCAGCCATGCCGCGTGAAGGAAGACGGTTC
TATGGATTGTAAACTTCTTTTATATACGAAGAACTACGGGTACGTGTACTCGTTTGACGG
TAGTATACGAATAAGCACC
>ZSR.F_1025:D00780:73:HLVCNBCXX:1:1105:7485:41201 2:N:0:ATCTCG
GGAATTTTGCGCAATGGGCGAAAGCCTGACGCAGCAACGCCGCGTGAGTGATGAAGGCTC
TTGGGTCGTAAAGCTCTGTCAATGGGGAAGAAACAGTTTGCGGTTAATACCCGCAGACCT
TGACGG
>ZSR.F_1026:D00780:73:HLVCNBCXX:1:1105:10691:41217 2:N:0:ATCTCG
GGAATATTGCACAATGGGGGAAACCCTGATGCAGCCATGCCGCGTGTGTGAAGAAGGCCT
TCGGGTTGTAAAGCACTTTCAGCGAGGAGGAAAGGGTGTAAGTTAATACCTTACATCTGT
GACGTTACTCGCAG
>ZSR.F_1027:D00780:73:HLVCNBCXX:1:1105:11446:41122 2:N:0:ATCTCG
GGAATATTGCACAATGGGCGCAAGCCTGATGCAGCCATGCCGCGTGTGTGAAGAAGGCTC
TAGGGTTGTAAAGCACTTTCAGCAGTGAGGAAAGGTTAGTAGTTAATACCTGCTAGCTGT
GACGTTAA
>ZSR.F_1028:D00780:73:HLVCNBCXX:1:1105:14679:41136 2:N:0:ATCTCG
CGAATATTCCGCAATGCACGAAAGTGTGACGGAGCAATGCCGCGTGTGGGATGAAGCCTC
TAGGGGTGTAAACCACTGTCAGGGACCAGGAATTTTGACCAATCCCAAAGGAAGAGCCGG
CTAACTCTGTGCCA
>ZSR.F_1029:D00780:73:HLVCNBCXX:1:1105:15406:41233 2:N:0:ATCTCG
GGAATCTTGGACAATGGGCGCAAGCCTGATCCAGCCATGCCGCGTGAGTGATGAAGGCCT
TAGGGTCGTAAAGCTCTTTCGCCAGAGATGATAATGACAGTATCTGGTAAAGAAACCCCG
GCTAACTCCGTGCC
>ZSR.F_1030:D00780:73:HLVCNBCXX:1:1105:20187:41074 2:N:0:ATCTCG
GGAATATTGCACAATGGGCGCAAGCCTGATGCAGCCATGCCGCGTGTGTGAAGAAGGCTC
TAGGGTTGTAAAGCACTTTCAGTAGGGAGGAAGGCCTCGTAGTTAATACCTGCGAGGATT
GACGTTACCTACA
>ZSR.F_1031:D00780:73:HLVCNBCXX:1:1105:3100:41414 2:N:0:ATCTCG
GGAATATTGCACAATGGGCGCAAGCCTGATGCAGCCATGCCGCGTGTGTGAAGAAGGCCT
TCGGGTTGTAAAGCACTTTCAGTCGTGAGGAAGGGTTAGTAGTTAATACCTGCTAGCTTT
GACGTTAG
>ZSR.F_1032:D00780:73:HLVCNBCXX:1:1105:11586:41331 2:N:0:ATCTCG
GGAATATTGCACAATGGGCGCAAGCCTGATGCAGCCATGCCGCGTGTGTGAAGAAGGCTC
TAGGGTTGTAAAGCACTTTCAGCAGTGAGGAAAGGTTAGTAGTTAATACCTGCTAGCTGT
GACGTTAACTGCAGAAGAAGCACCGGCTA
>ZSR.F_1033:D00780:73:HLVCNBCXX:1:1105:16361:41313 2:N:0:ATCTCG
GGAATATTGCACAATGGGCGCAAGCCTGATGCAGCCATGCCGCGTGTGTGAAGAAGGCCT
TCGGGTTGTAAAGCACTTTCAGTCGTGAGGAAGGGTTAGTAGTTAATACCTGCTAGCTTT
GACGTTAG
>ZSR.F_1034:D00780:73:HLVCNBCXX:1:1105:18628:41488 2:N:0:ATCTCG
GGAATATTGCACAATGGGCGCAAGCCTGATGCAGCCATGCCGCGTGTGTGAAGAAGGCCT
TCGGGTTGTAAAGCACTTTCAGTCGTGAGGAAGGGTTAGTAGTTAATACCTGCTAGCTTT
GACGTTAGC
>ZSR.F_1035:D00780:73:HLVCNBCXX:1:1105:3378:41564 2:N:0:ATCTCG
GGAATCTTAGACAATGGGCGCAAGCCTGATCTAGCCATGCCGCGTGAGCGATGAAGGCCT
TAGGGTCGTAAAACTCTTTCGCCAGGGATGATAATGACAGTACCTGGTAAAGAAACCCCG
GCTAACTCCGTGCCAGC
>ZSR.F_1036:D00780:73:HLVCNBCXX:1:1105:7699:41714 2:N:0:ATCTCG
GGAATATTGCACAATGGGCGCAAGCCTGATGCAGCCATGCCGCGTGTGTGAAGAAGGCCT
TCGGGTTGTAAAGCACTTTCAGTCGTGAGGAAGGGTTAGTAGTTAATACCTGCTAGCTTT
GACGT
>ZSR.F_1037:D00780:73:HLVCNBCXX:1:1105:12590:41518 2:N:0:ATCTCG
GGAATATTGGACAATGGGCGAAAGCCTGATCCAGCAATGCCATGTGTGTGAAGAAGGCTC
TAGGGTTGTAAAGCACTTTAGTTGGGGAGGAAAGCTTATGAGTTAATAGCTCATGAGAAG
GACGTT
>ZSR.F_1038:D00780:73:HLVCNBCXX:1:1105:18393:41688 2:N:0:ATCTCG
GGAATATTGCACAATGGGCGAAAGCCTGATGCAGCAACGCCGCGTGAACGATGAAGGCCT
TCGGGTTGTAAAGTTCTTTTCTTGGAGAAGAATAAATGACGGTATCCAAGGAATAAGCCC
CGGCTAACTACGTGCCAGCAGCCGCGGT
>ZSR.F_1039:D00780:73:HLVCNBCXX:1:1105:2111:41791 2:N:0:ATCTCG
GGAATATTGGACAATGGGCGAAAGCCTGATCCAGCAATGCCATGTGTGTGAAGAAGGCTC
TAGGGTTGTAAAGCACTTTAGTTGGGGAGGAAAGCTTATGAGTTAATAGCTCATGAGAAG
GACGTTACC
>ZSR.F_1040:D00780:73:HLVCNBCXX:1:1105:13694:41908 2:N:0:ATCTCG
GGAATATTGGACAATGGGGGCAACCCTGATCCAGCCATGCCGCGTGTGTGAAGAAGGCCT
TCGGGTTGTAAAGCACTTTCAGTGAGGAAGAAGGCCTGCGGGT
>ZSR.F_1041:D00780:73:HLVCNBCXX:1:1105:14073:41869 2:N:0:ATCTCG
GGAATATTGGACAATAGGCGAAAGCCTGATCCAGCGACGTCACGTGAATGATGAAGGCCT
TAGGGTTGTAAAATTCTTTTAGTGGAGAAGATAATGACGGTATCCACAGAAAAAGTCCC
>ZSR.F_1042:D00780:73:HLVCNBCXX:1:1105:14599:41843 2:N:0:ATCTCG
GGAATTTTGCGCAATGGGCGAAAGCCTGACGCAGCAACGCCGCGTGAGTGATGAAGGCTC
TTGGGTCGTAAAGCTCTGTCAATGGGGAAGAAACAGTTTGCGGTTAATACCCGCAGACCT
TGACGGTACCCATG
>ZSR.F_1043:D00780:73:HLVCNBCXX:1:1105:19048:41922 2:N:0:ATCTCG
GGAATATTGGACAATGGGCGAAAGCCTGATCCAGCAATGCCATGTGTGTGAAGAAGGCTC
TAGGGTTGTAAAGCACTTTAGTTGGGGAGGAAAGCTTATGAGTTAATAGCTCATGAGAAG
GACGTTACCCAAAGAATAAGGA
>ZSR.F_1044:D00780:73:HLVCNBCXX:1:1105:5529:42097 2:N:0:ATCTCG
GGAATATTGGACAATGGGCGAAAGCCTGATCCAGCAATGCCATGTGTGTGAAGAAGGCTC
TAGGGTTGTAAAGCACTTTAGTTGGGGAGGAAAGCTTATGAGTTAATAGCTCATGAGAAG
GACGTT
>ZSR.F_1045:D00780:73:HLVCNBCXX:1:1105:8357:42187 2:N:0:ATCTCG
GGAATATTGGACAATGGGCGAAAGCCTGATCCAGCAATGCCATGTGTGTGAAGAAGGCTC
TAGGGTTGTAAAGCACTTTAGTTGGGGAGGAAAGCTTATGAG
>ZSR.F_1046:D00780:73:HLVCNBCXX:1:1105:15530:42093 2:N:0:ATCTCG
GGAATATTGCACAATGGGCGCAAGCCTGATGCAGCCATGCCGCGTGTGTGAAGAAGGCTC
TAGGGTTGTAAAGCACTTTCAGCAGTGAGGAAAGCTTGTTGGTTAATACCCATCAAGTGT
GACGTT
>ZSR.F_1047:D00780:73:HLVCNBCXX:1:1105:17230:42043 2:N:0:ATCTCG
GGAATATTGCACAATGGGCGCAAGCCTGATGCAGCCATGCCGCGTGTGTGAAGAAGGCTC
TAGGGTTGTAAAGCACTTTCAGCAGTGAGGAAAGCTTGTTGG
>ZSR.F_1048:D00780:73:HLVCNBCXX:1:1105:19695:42076 2:N:0:ATCTCG
GGAATCTTAGACAATGGGCGCAAGCCTGATCTAGCCATGCCGCGTGAGCGATGAAGGCCT
TAGGGTCGTAAAACTCTTTCGCCAGGGATGATAATGACAGTACCTGGTAAAGAAACCCCG
GCTAACTCC
>ZSR.F_1049:D00780:73:HLVCNBCXX:1:1105:2954:42362 2:N:0:ATCTCG
GGAATATTGGACAATGGGCGAAAGCCTGATCCAGCAATGCCATGTGTGTGAAGAAGGCTC
TAGGGTTGTAAAGCACTTTAGTTGGGGAGGAAAGCTTATGAGTTAATAGCTCATGAGAAG
GACGTTAC
>ZSR.F_1050:D00780:73:HLVCNBCXX:1:1105:4890:42260 2:N:0:ATCTCG
GGAATATTGCACAATGGGCGCAAGCCTGATGCAGCCATGCCGCGTGTGTGAAGAAGGCTC
TAGGGTTGTAAAGCACTTTCAACAGTGAGGAAAGCTTGTTGGTTAATAGCCATCAAGTGT
GACGTTAA
>ZSR.F_1051:D00780:73:HLVCNBCXX:1:1105:4980:42347 2:N:0:ATCTCG
GGAATATTGCACAATGGGCGCAAGCCTGATGCAGCCATGCCGCGTGTGTGAAGAAGGCCT
TCGGGTTGTAAAGCACTTTCAGTCGTGAGGAAGGGTTAGTAGTTAATACCTGCTAGCTTT
GACGTTAGCGACAGAAGA
>ZSR.F_1052:D00780:73:HLVCNBCXX:1:1105:12688:42458 2:N:0:ATCTCG
GGAATTTTGGACAATGGGGGAAACCCTGATCCAGCCATCCCGCGTGAGTGAAGAAGGCCT
TCGGGTTGTAAAGCTCTTTCGAAAGTGAAGAAAACTTATTTCGTAATATGTTATAAGTAT
GACGG
>ZSR.F_1053:D00780:73:HLVCNBCXX:1:1105:13678:42317 2:N:0:ATCTCG
GGAATCTTGCACAATGGGCGAAAGCCTGATGCAGCCATGCCGCGTGCGTGATGAAGGCCT
TCGGGTTGTAAAGCGCTTTTAGGTGCGACGATGATGACGGTAACACCAGAAAAAGCCCCG
GCTAACTTCGTGCCAGC
>ZSR.F_1054:D00780:73:HLVCNBCXX:1:1105:15447:42325 2:N:0:ATCTCG
GGAATATTGGACAATGGGCGAAAGCCTGATCCAGCAATGCCATGTGTGTGAAGAAGGCTC
TAGGGTTGTAAAGCACTTTAGTTGGGGAGGAAAGCTTATGAGTTAATAGCTCATGAGAAG
GACGTT
>ZSR.F_1055:D00780:73:HLVCNBCXX:1:1105:15422:42351 2:N:0:ATCTCG
GGAATATTGCACAATGGGCGCAAGCCTGATGCAGCCATGCCGCGTGTGTGAAGAAGGCTC
TAGGGTTGTAAAGCACTTTCAGCAGTGAGGAAAGCTTGTTGGTTAATACCCATCAAGTGT
GACGTTAACTG
>ZSR.F_1056:D00780:73:HLVCNBCXX:1:1105:15633:42387 2:N:0:ATCTCG
GGAATATTGGACAATGGGCGAAAGCCTGATCCAGCAATGCCATGTGTGTGAAGAAGGCTC
TAGGGTTGTAAAGCACTTTAGTTGGGGAGGAAAGCTTATGAGTTAATAGCTCATGAGAAG
GACGTT
>ZSR.F_1057:D00780:73:HLVCNBCXX:1:1105:16217:42336 2:N:0:ATCTCG
GGAATATTGCACAATGGGCGCAAGCCTGATGCAGCCATGCCGCGTGTGTGAAGAAGGCCT
TCGGGTTGTAAAGCACTTTCAGTCGTGAGGAAGGGTTAGTAGTTAATACCTGCTAGCTTT
GACGTTAGCGACAGAAGAAGCACCGGCT
>ZSR.F_1058:D00780:73:HLVCNBCXX:1:1105:19535:42473 2:N:0:ATCTCG
GGAATATTGCACAATGGGCGCAAGCCTGATGCAGCCATGCCGCGTGTGTGAAGAAGGCCT
TCGGGTTGTAAAGCACTTTCAGTCGTGAGGAAGGGTTAGTAGTTAATACCTGCTAGCTTT
GACGTTAG
>ZSR.F_1059:D00780:73:HLVCNBCXX:1:1105:19814:42380 2:N:0:ATCTCG
GGAATATTGGTCAATGGAGGCAACTCTGAACCAGCCATGCCGCGTGAAGGAAGACGGTTC
TATGGATTGTAAACTTCTTTTATATACGAAGAACTACGGGTACGTGTACTCGTTTGACGG
TAGTAT
>ZSR.F_1060:D00780:73:HLVCNBCXX:1:1105:20368:42371 2:N:0:ATCTCG
GGAATATTGGACAATGGGCGAAAGCCTGATCCAGCAATGCCATGTGTGTGAAGAAGGCTC
TAGGGTTGTAAAGCACTTTAGTTGGGGAGGAAAGCTTATGAGTTAATAGCTCATGAGAAG
GACGTTACCCAAAGAATAAGGACCGGCT
>ZSR.F_1061:D00780:73:HLVCNBCXX:1:1105:2071:42547 2:N:0:ATCTCG
GGAATATTGGACAATGGGCGAAAGCCTGATCCAGCAATACCGCGTGAATGATGAAGGCCC
TAGGGTTGTAAAGTTCTTTTAATAGGGAAGATAATGACGGTACCTTTAGAAAAAGCCCCG
GCTAACTCCGTGCCAGC
>ZSR.F_1062:D00780:73:HLVCNBCXX:1:1105:3992:42627 2:N:0:ATCTCG
GGAATATTGCACAATGGGCGCAAGCCTGATGCAGCCATGCCGCGTGTGTGAAGAAGGCTC
TAGGGTTGTAAAGCACTTTCAGCAGTGAGGAAAGCTTGTTGGTTAATACCCATCAAGTGT
GACGTTAA
>ZSR.F_1063:D00780:73:HLVCNBCXX:1:1105:6168:42534 2:N:0:ATCTCG
GGAATATTGGACAATGGGCGAAAGCCTGATCCAGCAATGCCATGTGTGTGAAGAAGGCTC
TAGGGTTGTAAAGCACTTTAGTTGGGGAGGAAAGCTTATGAGTTAATAGCTCATGAGAAG
GACGTTACCAAAAGA
>ZSR.F_1064:D00780:73:HLVCNBCXX:1:1105:10452:42563 2:N:0:ATCTCG
GGAATATTGCACAATGGGCGCAAGCCTGATGCAGCCATGCCGCGTGTGTGAAGAAGGCCT
TCGGGTTGTAAAGCACTTTCAGTCGTGAGGAAGGGTTAGTAGTTAATACCTGCTAGCTTT
GACGT
>ZSR.F_1065:D00780:73:HLVCNBCXX:1:1105:11695:42733 2:N:0:ATCTCG
GGAATATTGGACAATGGGCGAAAGCCTGATCCAGCAATGCCATGTGTGTGAAGAAGGCTC
TAGGGTTGTAAAGCACTTTAGTTGGGGAGGAAAGCTTATGAGTTAATAGCTCATGAGAA
>ZSR.F_1066:D00780:73:HLVCNBCXX:1:1105:13966:42638 2:N:0:ATCTCG
GGAATATTGCACAATGGGCGCAAGCCTGATGTAGCCATGCCGCGTGTGTGAAGAAGGCCT
TCGGGTTGTAAAGCACTTTCAGTCGTGAGGAAGGGTTAGTAGTTAATACCTGCTAGCTTT
GACGTTAGCGACAGAAGAAGCAC
>ZSR.F_1067:D00780:73:HLVCNBCXX:1:1105:15353:42739 2:N:0:ATCTCG
GGAATATTGCACAATGGGCGCAAGCCTGATGCAGCCATGCCGCGTGTGTGAAGAAGGCTC
TAGGGTTGTAAAGCACTTTCAGCAGTGAGGAAAGCTTGTTGGTTAATAGCCATCAAGTGT
GACGTTAACTGCAGAAG
>ZSR.F_1068:D00780:73:HLVCNBCXX:1:1105:16496:42680 2:N:0:ATCTCG
GGAATATTGGACAATGGGGGCAACCCTGATCCAGCCATGCCGCGTGTGTGAAGAAGGCCT
TCGGGTTGTAAAGCACTTTCAGTGAGGAAGAAGGCCTGCGGGTTAATAGCCGGCAGGAAG
GACATCACT
>ZSR.F_1069:D00780:73:HLVCNBCXX:1:1105:3941:42900 2:N:0:ATCTCG
GGAATATTGCACAATGGGGGAAACCCTGATGCAGCCATGCCGCGTGTGTGAAGAAGGCCT
TCGGGTTGTAAAGCACTTTCAGTCGTGAGGAAGGGTTGTTGGTTAATACCCAACAATTTT
GACGTTAGCGACAGAAA
>ZSR.F_1070:D00780:73:HLVCNBCXX:1:1105:9528:42771 2:N:0:ATCTCG
GGAATATTGCGCAATGGGCGAAAGCCTGACGCAGCAATGCCGCGTGAGTGAGGAAGGCCT
TCGGGTTGTAAAGCTCTGTCAGATAGGAAGAATTGCCATTGGTCTAATAGGCCTTTGGAG
TGACGG
>ZSR.F_1071:D00780:73:HLVCNBCXX:1:1105:19236:42919 2:N:0:ATCTCG
GGAATATTGCACAATGGGCGCAAGCCTGATGCAGCCATGCCGCGTGTGTGAAGAAGGCTC
TAGGGTTGTAAAGCACTTTCAGCAGTGAGGAAAGCTTGTTGGTTAATACCCATCAAGTGT
GACGTTAACTGCAGAAGAAGCACCGGCT
>ZSR.F_1072:D00780:73:HLVCNBCXX:1:1105:13674:43096 2:N:0:ATCTCG
GGAATATTGGACAATAGGCGAAAGCCTGATCCAGCGACGTCACGTGAATGATGAAGGCCT
TAGGGTTGTAAAATTCTTTTAGTGGAGAAGATAATGACGGTAT
>ZSR.F_1073:D00780:73:HLVCNBCXX:1:1105:14068:43182 2:N:0:ATCTCG
GGAATATTGCACAATGGGCGCAAGCCTGATGCAGCCATGCCGCGTGTGTGAAGAAGGCCT
TCGGGTTGTAAAGCACTTTCAGTCGTGAGGAAGGGTTAGTAGTTAATACCTGCTAGCTTT
GACGTTAGCGACAGAAGA
>ZSR.F_1074:D00780:73:HLVCNBCXX:1:1105:19292:43104 2:N:0:ATCTCG
GGAATATTGGACAATGGGCGAAAGCCTGATCCAGCAATGCCATGTGTGTGAAGAAGGCTC
TAGGGTTGTAAAGCACTTTAGTTGGGGAGGAAAGCTTATGAGTTAATAGCTCATGAGAAG
GA
>ZSR.F_1075:D00780:73:HLVCNBCXX:1:1105:1419:43319 2:N:0:ATCTCG
GGAATATTGGACAATGGGCGAAAGCCTGATCCAGCAATGCCATGTGTGTGAAGAAGGCTC
TAGGGTTGTAAAGCACTTTAGTTGGGGAGGAAAGCTTATGAGTTAATAGCTCATGAGAAG
GACGTTACCCAAAGAAT
>ZSR.F_1076:D00780:73:HLVCNBCXX:1:1105:3667:43307 2:N:0:ATCTCG
GGAATATTGGGCAATGGAGGCAACTCTGACCCAGCCATGCCGCGTGTAGGAAGACGGCGT
TCTGCGTTGTAAACTACTTTTATATGGGAAGAATATGATCTTGCGAGATCAAATGCCTGT
ACCATACGAATAA
>ZSR.F_1077:D00780:73:HLVCNBCXX:1:1105:13295:43375 2:N:0:ATCTCG
GGAATATTGCACAATGGGCGCAAGCCTGATGCAGCCATGCCGCGTGTGTGAAGAAGGCCT
TCGGGTTGTAAAGCACTTTCAGTCGTGAGGAAGGGTTAGTAGTTAATACCTGCTAGCTTT
GACGTT
>ZSR.F_1078:D00780:73:HLVCNBCXX:1:1105:14418:43312 2:N:0:ATCTCG
GGAATATTGCACAATGGGCGCAAGCCTGATGCAGCCATGCCGCGTGTGTGAAGAAGGCCT
TCGGGTTGTAAAGCACTTTCAGTCGTGAGGAAGGGTTAGTAGTTAATACCTGCTAGCTTT
GACGTT
>ZSR.F_1079:D00780:73:HLVCNBCXX:1:1105:16415:43429 2:N:0:ATCTCG
GGAATATTGGACAATGGGCGAAAGCCTGATCCAGCAATGCCATGTGTGTGAAGAAGGCTC
TAGGGTTGTAAAGCACTTTAGTTGGGGAGGAAAGCTTATGAGTTAATAGCTCATGAGAAG
GACGTTACCCAAAGAATAAGGACCGGCT
>ZSR.F_1080:D00780:73:HLVCNBCXX:1:1105:19093:43459 2:N:0:ATCTCG
GGAATATTGGACAATGGGGGCAACCCTGATCCAGCCATGCCGCGTGTGTGAAGAAGGCCT
TCGGGTTGTAAAGCACTTTCAGTGAGGAAGAAGGCCTGCGGGTTAATAGCCGGCAGGAAG
GACATCACT
>ZSR.F_1081:D00780:73:HLVCNBCXX:1:1105:19723:43303 2:N:0:ATCTCG
GGAATATTGCACAATGGGGGAAACCCTGATGCAGCCATGCCGCGTGTGTGAAGAAGGCCC
TAGGGTTGTAAAGCACTTTCAGCAGTGAGGAAAGGTGTGTGGTTAATACCCACATACTGT
GACGTTAACTGCAGAAGAAGCACCGGCT
>ZSR.F_1082:D00780:73:HLVCNBCXX:1:1105:5612:43739 2:N:0:ATCTCG
GGAATATTGCACAATGGGCGCAAGCCTGATGCAGCCATGCCGCGTGTGTGAAGAAGGCTC
TAGGGTTGTAAAGCACTTTCAGCAGTGAGGAAAGCTTGTTGGTTAATACCCATCAAGTGT
GACGTTAA
>ZSR.F_1083:D00780:73:HLVCNBCXX:1:1105:8765:43541 2:N:0:ATCTCG
GGAATATTGGACAATGGGCGAAAGCCTGATCCAGCAATGCCATGTGTGTGAAGAAGGCTC
TAGGGTTGTAAAGCACTTTAGTTGGGGAGGAAAGCTTATGAGTTAATAGCTCATGAGAAG
GACGTT
>ZSR.F_1084:D00780:73:HLVCNBCXX:1:1105:12689:43747 2:N:0:ATCTCG
GGAATATTGGACAATGGGGGCAACCCTGATCCAGCCATGCCGCGTGTGTGAAGAAGGCCT
TCGGGTTGTAAAGCACTTTCAGTGAGGAAGAAGGCCTGCGGGTCAATAACCGGCAGGAA
>ZSR.F_1085:D00780:73:HLVCNBCXX:1:1105:13571:43700 2:N:0:ATCTCG
GGAATATTGCACAATGGGCGCAAGCCTGATGCAGCCATGCCGCGTGTGTGAAGAAGGCCT
TCGGGTTGTAAAGCACTTTCAGTCGTGAGGAAGGGTTAGTAGT
>ZSR.F_1086:D00780:73:HLVCNBCXX:1:1105:13916:43653 2:N:0:ATCTCG
GGAATATTGCACAATGGGCGCAAGCCTGATGCAGCCATGCCGCGTGTGTGAAGAAGGCCT
TCGGGTTGTAAAGCACTTTCAGTCGTGAGGAAGGGTTAGTAGTTAATACCTGCTAGCTTT
GACGT
>ZSR.F_1087:D00780:73:HLVCNBCXX:1:1105:14909:43502 2:N:0:ATCTCG
GGAATATTGGACAATGGGCGAAAGCCTGATCCAGCAATGCCATGTGTGTGAAGAAGGCTC
TAGGGTTGTAAAGCACTTTAGTTGGGGAGGAAAGCTTATGAGTTAATAGCTCATGAGAAG
GACGTTAC
>ZSR.F_1088:D00780:73:HLVCNBCXX:1:1105:16616:43544 2:N:0:ATCTCG
GGAATATTGCACAATGGGCGCAAGCCTGATGCAGCCATGCCGCGTGTGTGAAGAAGGCCT
TCGGGTTGTAAAGCACTTTCAGTCGTGAGGAAGGGTTAGTAGTTAATACCTGCTAGCTTT
GACGTTAGCGACAGAAGAAGCA
>ZSR.F_1089:D00780:73:HLVCNBCXX:1:1105:20139:43588 2:N:0:ATCTCG
AGAATCATTCACAATGGGGGCAACCCTGATGGTGCAACGCCGCGTGGAGGATGAAGGCCC
TAGGGTCGTAAACTCCTGTCATCAAGGAGTAAGGCATAATAGTTAATAGCTATTATGTTT
GATAGTACTTGAAG
>ZSR.F_1090:D00780:73:HLVCNBCXX:1:1105:2332:43905 2:N:0:ATCTCG
GGAATATTGCACAATGGGCGCAAGCCTGATGCAGCCATGCCGCGTGTGTGAAGAAGGCCT
TCGGGTTGTAAAGCACTTTCAGTCGTGAGGAAGGGTTAGTAGTTAATACCTGCTAGCTTT
GACGTT
>ZSR.F_1091:D00780:73:HLVCNBCXX:1:1105:4811:43923 2:N:0:ATCTCG
GGAATATTGCACAATGGGCGCAAGCCTGATGCAGCCATGCCGCGTGTGTGAAGAAGGCTC
TAGGGTTGTAAAGCACTTTCAGCAGTGAGGAAAGCTTGTTGGTTAATACCCATC
>ZSR.F_1092:D00780:73:HLVCNBCXX:1:1105:12278:43969 2:N:0:ATCTCG
GGAATATTGCACAATGGGCGCAAGCCTGATGCAGCCATGCCGCGTGTGTGAAGAAGGCCT
TCGGGTTGTAAAGCACTTTCAGTCGTGAGGAAGGGTTAGTAGTTAATACCTGCTAGCTTT
GACGTTAGCGACAGAAGAAGCACCGGCTAACT
>ZSR.F_1093:D00780:73:HLVCNBCXX:1:1105:16067:43977 2:N:0:ATCTCG
GGAATATTGGACAATGGGCGAAAGCCTGATCCAGCAATGCCATGTGTGTGAAGAAGGCTC
TAGGGTTGTAAAGCACTTTAGTTGGGGAGGAAAGCTTATGAGTTAATAGCTCATGAGAAG
GACGTTACCCAAAGAA
>ZSR.F_1094:D00780:73:HLVCNBCXX:1:1105:2498:44195 2:N:0:ATCTCG
GGAATCTTGGACAATGGGGGCAACCCTGATCCAGCCATGCCGCGTGAGTGATGAAGGCCC
TAGGGTCGTAAAGCTCTTTCGCCTGTGATGATAATGACAGTAGCAGGTAAAGAAACCCCG
GCTAAC
>ZSR.F_1095:D00780:73:HLVCNBCXX:1:1105:6050:44182 2:N:0:ATCTCG
GGAATTTTGCGCAATGGAGGCAACTCTGACGCAGCAACGCCATGTGAGGGATGACGCATT
TAGGTGTGTAAACCTCTGTCGACAGGGAATAATAATGAATGTACCTGTAAAGGAAGCCCC
GGCTAACTTCGTGCC
>ZSR.F_1096:D00780:73:HLVCNBCXX:1:1105:9419:44183 2:N:0:ATCTCG
GGAATATTGCACAATGGGCGCAAGCCTGATGCAGCCATGCCGCGTGTGTGAAGAAGGCTC
TAGGGTTGTAAAGCACTTTCAGCAGTGAGGAAAGCTTGTTGGTTAATACCCATCAAGTGT
GACGTT
>ZSR.F_1097:D00780:73:HLVCNBCXX:1:1105:12782:44221 2:N:0:ATCTCG
GGAATATTGGTCAATGGAGGCAACTCTGAACCAGCCATGCCGCGTGCAGGAAGAATGCCC
TATGGGTTGTAAACTGCTTTTATTTGGGAATAAACCTCTCCACGTGTGGAGAGC
>ZSR.F_1098:D00780:73:HLVCNBCXX:1:1105:17248:44152 2:N:0:ATCTCG
GGAATATTGCACAATGGGGGAAACCCTGATGCAGCAACGCCGCGTGGAGGATGACACTTT
TCGGAGCGTAAACTCCTTTTATATCCCAAGATAATGACGGTAGGATATGAATAAGCACCG
G
>ZSR.F_1099:D00780:73:HLVCNBCXX:1:1105:19745:44219 2:N:0:ATCTCG
GGAATATTGGACAATGGGCGCAAGACTGATCCAGCCATGCCGCGTGTGTGAAGAAGGCTT
TCGGGTTGTAAAGCACTTTCAGTCGGGAGGAAGGCTGCCTAGTTAATACCTAGGTAGATT
GACGTTACC
>ZSR.F_1100:D00780:73:HLVCNBCXX:1:1105:19881:44151 2:N:0:ATCTCG
GGAATATTGCACAATGGGCGCAAGCCTGATGCAGCCATGCCGCGTGTGTGAAGAAGGCTC
TAGGGTTGTAAAGCACTTTCAGCAGTGAGGAAAGCTTGTTGGTTAATACCCATCAAGTGT
GACGTTAACTGCAGAAGAAGCACCG
>ZSR.F_1101:D00780:73:HLVCNBCXX:1:1105:2634:44350 2:N:0:ATCTCG
GGAATATTGTGCAATGGGCGCAAGCCTGACACAGCCATGCCGCGTGTGTGAAGAAGGCCC
TAGGGTTGTAAAGCACTTTCAGTAGCAAGGAACAAGCGGGGTAAATA
>ZSR.F_1102:D00780:73:HLVCNBCXX:1:1105:3958:44449 2:N:0:ATCTCG
GGAATATTGCACAATGGGCGCAAGCCTGATGCAGCCATGCCGCGTGTGTGAAGAAGGCTC
TAGGGTTGTAAAGCACTTTCAGCAGTGAGGAAAGCTTGTTGGTTAATAGCCATCAAGTGT
GACGTTAACTG
>ZSR.F_1103:D00780:73:HLVCNBCXX:1:1105:20776:44406 2:N:0:ATCTCG
GGAATATTGCACAATGGGCGCAAGCCTGATGCAGCCATGCCGCGTGTGTGAAGAAGGCTC
TAGGGTTGTAAAGCACTTTCAGCAGTGAGGAAAGGTTAGTAGTTAATACCTGCTAGCTGT
GACGTTAAC
>ZSR.F_1104:D00780:73:HLVCNBCXX:1:1105:6378:44524 2:N:0:ATCTCG
GGAATATTGCACAATGGGCGCAAGCCTGATGCAGCCATGCCGCGTGTGTGAAGAAGGCTC
TAGGGTTGTAAAGCACTTTCAGCAGTGAGGAAAGCTTGTTGGTTAATACCCATCAAGTGT
GACGT
>ZSR.F_1105:D00780:73:HLVCNBCXX:1:1105:12840:44549 2:N:0:ATCTCG
GGAATATTGGACAATGGGCGAAAGCCTGATCCAGCAATGCCATGTGTGTGAAGAAGGCTC
TAGGGTTGTAAAGCACTTTAGTTGGGGAGGAAAGCTTATGAGTTAATAGCTCATGAGAA
>ZSR.F_1106:D00780:73:HLVCNBCXX:1:1105:14953:44607 2:N:0:ATCTCG
GGAATATTGCGCAATGGGCGAAAGCCTGACGCAGCAATGCCGCGTGAGTGAGGAAGGCCT
TCGGGTTGTAAAGCTCTGTCAGATAGGAAGAATTGCCATTGGTCTAATAGGCCTTTGGAG
TGACGG
>ZSR.F_1107:D00780:73:HLVCNBCXX:1:1105:16247:44558 2:N:0:ATCTCG
GGAATATTGCACAATGGGCGCAAGCCTGATGCAGCCATGCCGCGTGTGTGAAGAAGGCTC
TAGGGTTGTAAAGCACTTTCAGCAGTGAGGAAAGGTTAGTAGTTAATACCTGCTAGCTGT
GACGTTAA
>ZSR.F_1108:D00780:73:HLVCNBCXX:1:1105:19300:44568 2:N:0:ATCTCG
GGAATTTTGGACAATGGGGGAAACCCTGATCCAGCCATCCCGCGTGAGTGAAGAAGGCCT
TCGGGTTGTAAAGCTCTTTCGAAAGTGAAGAAAACTTATTTCGTAATATGTTATAAGTAT
GACGGTAAC
>ZSR.F_1109:D00780:73:HLVCNBCXX:1:1105:19534:44707 2:N:0:ATCTCG
GGAATATTGGTCAATGGGCGAAAGCCTGAACCAGCCATGCCGCGTGCAGGATGACGGCCT
TCTGGGTTGTAAACTGCTTATATATGGGAAGAAAAAAGTCTTGCGAGATTAATTGCCGGT
ACCATAT
>ZSR.F_1110:D00780:73:HLVCNBCXX:1:1105:3373:44873 2:N:0:ATCTCG
GGAATATTGGACAATGGGAGGGATCCTGATCCAGCAATACCGCGTGTGTGAATAAGGCCT
GAGGGTTGTAAAGCACTTTTAGTATTGAGAAAGGTTAGGTAGGTTAATATCCTAACTAAT
TGATGT
>ZSR.F_1111:D00780:73:HLVCNBCXX:1:1105:4357:44873 2:N:0:ATCTCG
GGAATATTGGACAATGGGCGAAAGCCTGATCCAGCAATGCCATGTGTGTGAAGAAGGCTC
TAGGGTTGTAAAGCACTTTAGTTGGGGAGGAAAGCTTATGAGTTAATAGCTCATGAGAAG
>ZSR.F_1112:D00780:73:HLVCNBCXX:1:1105:5560:44851 2:N:0:ATCTCG
GGAATATTGGACAATGGGCGAAAGCCTGATCCAGCAATGCCATGTGTGTGAAGAAGGCTC
TAGGGTTGTAAAGCACTTTAGTTGGGGAGGAAAGCTTATGAGTTAATAGCTCATGAGAA
>ZSR.F_1113:D00780:73:HLVCNBCXX:1:1105:8204:44780 2:N:0:ATCTCG
GGAATATTGGACAATGGAGGTAACTCTGATCCAGCCATGCCGCGTGCAGGAAGACTGCCC
TATGGGTTGTAAACTGCTTTTATACAGGAAGAATAAGAGGCACGTGTGCCTTGATGACGG
TACTGTAAGAA
>ZSR.F_1114:D00780:73:HLVCNBCXX:1:1105:10588:44860 2:N:0:ATCTCG
GGAATATTGGTCAATGGGCGCAAGCCTGAACCAGCCATGCCGCGTGCAGGAAGACTGCCC
TATGGGTTGTAAACTGCTTTTATACAGGAAGAAACACTCGGACGTGTCCGAGCTTGACGG
TA
>ZSR.F_1115:D00780:73:HLVCNBCXX:1:1105:16861:44840 2:N:0:ATCTCG
GGAATATTGCACAATGGGCGCAAGCCTGATGCAGCCATGCCGCGTGTGTGAAGAAGGCTC
TAGGGTTGTAAAGCACTTTCAGCAGTGAGGAAAGGTTAGTAGTTAATACCTGCTAGCTGT
GACGTTAACTGCAGAAG
>ZSR.F_1116:D00780:73:HLVCNBCXX:1:1105:16794:44842 2:N:0:ATCTCG
GGAATATTGCACAATGGGCGCAAGCCTGATGCAGCCATGCCGCGTGTGTGAAGAAGGCTC
TAGGGTTGTAAAGCACTTTCAGCAGTGAGGAAAGCTTGTTGGTTAATAGCCATCAAGTGT
GACGTTAACTGCAGAAG
>ZSR.F_1117:D00780:73:HLVCNBCXX:1:1105:18572:44988 2:N:0:ATCTCG
GGAATATTGCACAATGGGGGAAACCCTGATGCAGCCATGCCGCGTGTGTGAAGAAGGCCT
TCGGGTTGTAAAGCACTTTCAGCGAGGAGGAAAGGGTGTAAGTTAATACCTTACATCTGT
GACGTTACT
>ZSR.F_1118:D00780:73:HLVCNBCXX:1:1105:19637:44801 2:N:0:ATCTCG
GGAATATTGGACAATGGGGGCAACCCTGATCCAGCCATGCCGCGTGTGTGAAGAAGGCCT
TCGGGTTGTAAAGCACTTTCAGTGAGGAAGAAGGCCTGCGGGTCAATAACCGGCAGGAAG
GACATCACTCACAGAAG
>ZSR.F_1119:D00780:73:HLVCNBCXX:1:1105:12746:45130 2:N:0:ATCTCG
GGAATATTGGACAATGGGCGAAAGCCTGATCCAGCAATGCCATGTGTGTGAAGAAGGCTC
TAGGGTTGTAAAGCACTTTAGTTGGGGAGGAAAGCTTATGAGTTAATAGCTCATGAGAAG
GACGTTACCCAAA
>ZSR.F_1120:D00780:73:HLVCNBCXX:1:1105:14844:45050 2:N:0:ATCTCG
GGAATATTGCACAATGGGCGCAAGCCTGATGCAGCCATGCCGCGTGTGTGAAGAAGGCTC
TAGGGTTGTAAAGCACTTTCAGCAGTGAGGAAAGCTTGTTGGTTAATACCCATCAAGTGT
GACGTTAACTGCAGAAGA
>ZSR.F_1121:D00780:73:HLVCNBCXX:1:1105:15485:45207 2:N:0:ATCTCG
GGAATATTGCACAATGGGCGCAAGCCTGATGCAGCCATGCCGCGTGTGTGAAGAAGGCCT
TCGGGTTGTAAAGCACTTTCAGTCGTGAGGAAGGGTTAGTAGTTAATACCTGCT
>ZSR.F_1122:D00780:73:HLVCNBCXX:1:1105:20919:45194 2:N:0:ATCTCG
GGAATATTGGTCAATGGACGAGAGTCTGAACCAGCCATGCCGCGTGCAGGAAGACGGCCT
TCTGGGTTGTAAACTGCTTTTGACAGGGAAGAAAACGGCTATGCGTAGCTAACTGACGGT
AC
>ZSR.F_1123:D00780:73:HLVCNBCXX:1:1105:5101:45424 2:N:0:ATCTCG
GGAATATTGGACAATGGGGGCAACCCTGATCCAGCCATGCCGCGTGTGTGAAGAAGGCCT
TCGGGTTGTAAAGCACTTTCAGTGAGGAAGAAGGCCTGCGGGTTAATAGCCGGCAGGAAG
GACATC
>ZSR.F_1124:D00780:73:HLVCNBCXX:1:1105:5674:45409 2:N:0:ATCTCG
GGAATATTGCACAATGGGCGCAAGCCTGATGCAGCCATGCCGCGTGTGTGAAGAAGGCCT
TCGGGTTGTAAAGCACTTTCAGTCGTGAGGAAGGGTTAGTAGTTAATACCTGCTAGCTTT
GACGTTAGCGACAGAAG
>ZSR.F_1125:D00780:73:HLVCNBCXX:1:1105:5920:45335 2:N:0:ATCTCG
GGAATATTGCACAATGGGCGCAAGCCTGATGCAGCCATGCCGCGTGTGTGAAGAAGGCTC
TAGGGTTGTAAAGCACTTTCAGCAGTGAGGAAAGGTTAGTAGTTAATACCTGCTAGCTGT
GACGTTAA
>ZSR.F_1126:D00780:73:HLVCNBCXX:1:1105:8140:45254 2:N:0:ATCTCG
GGAATATTGGACAATGGGCGAAAGCCTGATCCAGCAATGCCATGTGTGTGAAGAAGGCTC
TAGGGTTGTAAAGCACTTTAGTTGGGGAGGAAAGCTTATGAGTTAATAGCTCATGAGAA
>ZSR.F_1127:D00780:73:HLVCNBCXX:1:1105:9967:45356 2:N:0:ATCTCG
GGAATATTGCACAATGGGCGCAAGCCTGATGCAGCCATGCCGCGTGTGTGAAGAAGGCCT
TCGGGTTGTAAAGCACTTTCAGTCGTGAGGAAGGGTTAGTAGTTAATACCTGCTAGCTTT
GACGTT
>ZSR.F_1128:D00780:73:HLVCNBCXX:1:1105:11335:45302 2:N:0:ATCTCG
GGAATCTTGGACAATGGGCGCAAGCCTGATCCAGCCATGCCGCGTGAGTGATGAAGGCCC
TAGGGTCGTAAAGCTCTTTCGCCAGGGATGATAATGACAGTACCTGGTAAAGAA
>ZSR.F_1129:D00780:73:HLVCNBCXX:1:1105:11848:45457 2:N:0:ATCTCG
GGAATATTGCACAATGGGCGCAAGCCTGATGCAGCCATGCCGCGTGTGTGAAGAAGGCCT
TCGGGTTGTAAAGCACTTTCAGTCGTGAGGAAGGGTTAGTAGTTAATACCTGCTAGCTTT
GACGTT
>ZSR.F_1130:D00780:73:HLVCNBCXX:1:1105:13535:45327 2:N:0:ATCTCG
GGAATATTGGACAATGGGCGAAAGCCTGATCCAGCAATGCCATGTGTGTGAAGAAGGCTC
TAGGGTTGTAAAGCACTTTAGTTGGGGAGGAAAGCTTATGAGTTAATAGCTCATGAGAA
>ZSR.F_1131:D00780:73:HLVCNBCXX:1:1105:13780:45254 2:N:0:ATCTCG
GGAATATTGCACAATGGGCGCAAGCCTGATGCAGCCATGCCGCGTGTGTGAAGAAGGCCT
TCGGGTTGTAAAGCACTTTCAGTCGTGAGGAAGGGTTAGTAGTTAATACCTGCTAGCTTT
GACGTTAGCGACAG
>ZSR.F_1132:D00780:73:HLVCNBCXX:1:1105:15814:45483 2:N:0:ATCTCG
GGAATATTGCACAATGGGCGCAAGCCTGATGCAGCCATGCCGCGTGTGTGAAGAAGGCCT
TCGGGTTGTAAAGCACTTTCAGTCGTGAGGAAGGGTTAGTAGTTAATACCTGCTAGCTTT
GACGTTAGCGACAGAAGAAGCACCG
>ZSR.F_1133:D00780:73:HLVCNBCXX:1:1105:17820:45418 2:N:0:ATCTCG
AGAATCTTAGACAATGGGCGCAAGCCTGATCTAGCCATGCCGCGTGAGCGATGAAGGCCT
TAGGGTCGTAAAACTCTTTCGCCAGGGATGATAATGACAGTACCTGGTAAAGAAACCCCG
GCTAACTCCG
>ZSR.F_1134:D00780:73:HLVCNBCXX:1:1105:19506:45310 2:N:0:ATCTCG
GGAATATTGCACAATGGGCGCAAGCCTGATGCAGCCATGCCGCGTGTGTGAAGAAGGCCT
TCGGGTTGTAAAGCACTTTCAGTCGTGAGGAAGGGTTAGTAGTTAATACCTGCTAGCTTT
GACGTTAG
>ZSR.F_1135:D00780:73:HLVCNBCXX:1:1105:20732:45353 2:N:0:ATCTCG
GGAATATTGGACAATGGGGGCAACCCTGATCCAGCCATGCCGCGTGTGTGAAGAAGGCCT
TCGGGTTGTAAAGCACTTTCAGTGAGGAAGAAGGCCTGCGGGTTAATAGCCGGCAGGAAG
GACATCAC
>ZSR.F_1136:D00780:73:HLVCNBCXX:1:1105:2911:45671 2:N:0:ATCTCG
GGAATATTGCACAATGGGCGCAAGCCTGATGCAGCCATGCCGCGTGTGTGAAGAAGGCCT
TCGGGTTGTAAAGCACTTTCAGTCGTGAGGAAGGGTTAGTAGTTAATACCTGCTAGCTTT
GACGTTAGCGACAGAAGAAGCA
>ZSR.F_1137:D00780:73:HLVCNBCXX:1:1105:11097:45740 2:N:0:ATCTCG
GGAATATTGGACAATAGGCGAAAGCCTGATCCAGCGACGTCACGTGAATGATGAAGGCCT
TAGGGTTGTAAAATTCTTTTAGTGGAGAAGATAATGACGGTATCCACAGAAAAAGTCCCG
GCTAA
>ZSR.F_1138:D00780:73:HLVCNBCXX:1:1105:13249:45693 2:N:0:ATCTCG
GGAATATTGCACAATGGGCGCAAGCCTGATGCAGCCATGCCGCGTGTGTGAAGAAGGCCT
TCGGGTTGTAAAGCACTTTCAGTCGTGAGGAAGGGTTAGTAGTTAATACCTGCT
>ZSR.F_1139:D00780:73:HLVCNBCXX:1:1105:14240:45734 2:N:0:ATCTCG
GGAATATTGCACAATGGGCGCAAGCCTGATGCAGCCATGCCGCGTGTGTGAAGAAGGCCT
TCGGGTTGTAAAGCACTTTCAGTCGTGAGGAAGGGTTAGTAGTTAATACCTGCTAGCTT
>ZSR.F_1140:D00780:73:HLVCNBCXX:1:1105:14804:45520 2:N:0:ATCTCG
GGAATATTGCACAATGGGCGCAAGCCTGATGCAGCCATGCCGCGTGTGTGAAGAAGGCCT
TCGGGTTGTAAAGCACTTTCAGTCGTGAGGAAGGGTTAGTAGTTAATACCTGCTAGCTTT
G
>ZSR.F_1141:D00780:73:HLVCNBCXX:1:1105:15796:45602 2:N:0:ATCTCG
GGAATATTGCACAATGGGCGAAAGCCTGATGCAGCCATGCCGCGTGTGTGAAGAAGGCTC
TAGGGTTGTAAAGCACTTTCAGTAGGGAGGAAAGGTTGAAGGTTAATACCCTTT
>ZSR.F_1142:D00780:73:HLVCNBCXX:1:1105:16150:45563 2:N:0:ATCTCG
GGAATATTGCACAATGGGCGCAAGCCTGATGCAGCCATGCCGCGTGTGTGAAGAAGGCCT
TCGGGTTGTAAAGCACTTTCAGTCGTGAGGAAGGGTTAGTAGTTAATACCTGCTAGCTTT
GACGTTAGCGACAGAAGA
>ZSR.F_1143:D00780:73:HLVCNBCXX:1:1105:16462:45532 2:N:0:ATCTCG
GGAATATTGGTCAATGGAGGCAACTCTGAACCAGCCATGCCGCGTGTAGGATGAAGGCGT
TCTGCGTTGTAAACTACTTTTATATAGGAAGAAAAGCCCTTGCGAGGGTCTATGACGGTA
CTATAAGAA
>ZSR.F_1144:D00780:73:HLVCNBCXX:1:1105:20054:45635 2:N:0:ATCTCG
GGAATATTGCACAATGGGCGCAAGCCTGATGCAGCCATGCCGCGTGTGTGAAGAAGGCCT
TCGGGTTGTAAAGCACTTTCAGTCGTGAGGAAGGGTTAGTAGTTAATACCTGCTAGCTTT
GACGTTAGCGACAGAAGAAGCACCGGCT
>ZSR.F_1145:D00780:73:HLVCNBCXX:1:1105:4898:45853 2:N:0:ATCTCG
GGAATATTGCACAATGGGCGCAAGCCTGATGCAGCCATGCCGCGTGTGTGAAGAAGGCTC
TAGGGTTGTAAAGCACTTTCAGCAGTGAGGAAAGGTTAGTAGTTAATACCTGCTAGCTGT
GACGTT
>ZSR.F_1146:D00780:73:HLVCNBCXX:1:1105:11303:45826 2:N:0:ATCTCG
GGAATATTGCACAATGGGCGCAAGCCTGATGCAGCCATGCCGCGTGTGTGAAGAAGGCTC
TAGGGTTGTAAAGCACTTTCAGCAGTGAGGAAAGGTTAGTAGTTAATACCTGCTAGCTGT
GACGTTAACTGCAGAAGAA
>ZSR.F_1147:D00780:73:HLVCNBCXX:1:1105:11395:45837 2:N:0:ATCTCG
GGAATATTGCACAATGGGCGAAAGCCTGATGCAGCAACGCCGCGTGAACGATGAAGGCCT
TCGGGTTGTAAAGTTCTTTTCTTGGAGAAGAATAAATGACGGTATCCAAGGAATAAGCCC
CG
>ZSR.F_1148:D00780:73:HLVCNBCXX:1:1105:2207:46201 2:N:0:ATCTCG
GGAATATTGCACAATGGGCGCAAGCCTGATGCAGCCATGCCGCGTGTGTGAAGAAGGCCT
TCGGGTTGTAAAGCACTTTCAGTCGTGAGGAAGGGTTAGTAGTTAATACCTGCTAGCTTT
GACGTT
>ZSR.F_1149:D00780:73:HLVCNBCXX:1:1105:6608:46075 2:N:0:ATCTCG
GGAATATTGCACAATGGGCGCAAGCCTGATGCAGCCATGCCGCGTGTGTGAAGAAGGCTC
TAGGGTTGTAAAGCACTTTCAGCAGTGAGGAAAGCTTGTTGGTTAATACCCATCAAGTGT
G
>ZSR.F_1150:D00780:73:HLVCNBCXX:1:1105:12309:46167 2:N:0:ATCTCG
GGAATATTGCACAATGGGCGCAAGCCTGATGCAGCCATGCCGCGTGTGTGAAGAAGGCCT
TCGGGTTGTAAAGCACTTTCAGTCGTGAGGAAGGGTTAGTAGTTAATACCTGCTAGCTTT
GACGT
>ZSR.F_1151:D00780:73:HLVCNBCXX:1:1105:14291:46118 2:N:0:ATCTCG
GGAATATTGGACAATGGGCGAAAGCCTGATCCAGCAATGCCATGTGTGTGAAGAAGGCTC
TAGGGTTGTAAAGCACTTTAGTTGGGGAGGAAAGCTTATGAGTTAATAGCTCATGAGAA
>ZSR.F_1152:D00780:73:HLVCNBCXX:1:1105:15529:46014 2:N:0:ATCTCG
GGAATATTGGACAATGGGCGAAAGCCTGATCCAGCAATGCCATGTGTGTGAAGAAGGCTC
TAGGGTTGTAAAGCACTTTAGTTGGGGAGGAAAGCTTATGAGTTAATAGCTCATGAGAAG
GACGTTAC
>ZSR.F_1153:D00780:73:HLVCNBCXX:1:1105:16464:46072 2:N:0:ATCTCG
GGAATATTGCACAATGGGCGCAAGCCTGATGCAGCCATGCCGCGTGTGTGAAGAAGGCCT
TCGGGTTGTAAAGCACTTTCAGTCGTGAGGAAGGGTTAGTAGTTAATACCTGCTAGCTTT
GACGTTAG
>ZSR.F_1154:D00780:73:HLVCNBCXX:1:1105:3138:46436 2:N:0:ATCTCG
GGAATATTGCACAATGGGGGAAACCCTGATGCAGCCATGCCGCGTGTGTGAAGAAGGCCT
TCGGGTTGTAAAGCACTTTCAGTGGGGAGGAAAGGGTGATGCTTAATACGTATC
>ZSR.F_1155:D00780:73:HLVCNBCXX:1:1105:3812:46493 2:N:0:ATCTCG
GGAATATTGCACAATGGGCGCAAGCCTGATGCAGCCATGCCGCGTGTGTGAAGAAGGCTC
TAGGGTTGTAAAGCACTTTCAGCAGTGAGGAAAGCTTGTTGGTTAATACCCATCAAGTGT
GACGTTAACTGCAGAAGAAGCACCG
>ZSR.F_1156:D00780:73:HLVCNBCXX:1:1105:11244:46268 2:N:0:ATCTCG
GGAATATTGCACAATGGGCGCAAGCCTGATGCAGCCATGCCGCGTGTGTGAAGAAGGCTC
TAGGGTTGTAAAGCACTTTCAGCAGTGAGGAAAGGTTAGTAGTTAATACCTGCTAGCTGT
GA
>ZSR.F_1157:D00780:73:HLVCNBCXX:1:1105:17130:46348 2:N:0:ATCTCG
AGAATCATTCACAATGGGGGCAACCCTGATGGTGCAACGCCGCGTGGAGGATGAAGGCCC
TAGGGTCGTAAACTCCTGTCATAATAGAGTAAGGCTTAGTCGTTAATAGCTTCTAAGTTT
GATAGTA
>ZSR.F_1158:D00780:73:HLVCNBCXX:1:1105:17982:46267 2:N:0:ATCTCG
GGAATCTTGGACAATGGGCGCAAGCCTGATCCAGCCATGCCGCGTGAGTGATGAAGGCCT
TAGGGTCGTAAAGCTCTTTCGCCAGAGATGATAATGACAGTATCTGGTAAAGAAACCCCG
GCTAACTCC
>ZSR.F_1159:D00780:73:HLVCNBCXX:1:1105:19892:46279 2:N:0:ATCTCG
GGAATATTGCACAATGGGCGCAAGCCTGATGCAGCCATGCCGCGTGTGTGAAGAAGGCCT
TCGGGTTGTAAAGCACTTTCAGTCGTGAGGAAGGGTTAGTAGTTAATACCTGCTAGCTTT
GACGTTAGC
>ZSR.F_1160:D00780:73:HLVCNBCXX:1:1105:5547:46514 2:N:0:ATCTCG
GGAATATTGCACAATGGGCGCAAGCCTGATGCAGCCATGCCGCGTGTGTGAAGAAGGCCT
TCGGGTTGTAAAGCACTTTCAGTCGTGAGGAAGGGTTAGTAGTTAATACCTGCTAGCTTT
GACGTTAGCGACAGAAGAAGCAC
>ZSR.F_1161:D00780:73:HLVCNBCXX:1:1105:5791:46511 2:N:0:ATCTCG
GGAATATTGCACAATGGGCGCAAGCCTGATGCAGCCATGCCGCGTGTGTGAAGAAGGCCT
TCGGGTTGTAAAGCACTTTCAGTCGTGAGGAAGGGTTAGTAGTTAATACCTGCTAGCTTT
GACGTTAGCGACAGAAG
>ZSR.F_1162:D00780:73:HLVCNBCXX:1:1105:10792:46603 2:N:0:ATCTCG
GGAATATTGCACAATGGGCGCAAGCCTGATGCAGCCATGCCGCGTGTGTGAAGAAGGCTC
TAGGGTTGTAAAGCACTTTCAGCAGTGAGGAAAGGTTAGTAGTTAATACCTGCTAGCTGT
GACGT
>ZSR.F_1163:D00780:73:HLVCNBCXX:1:1105:12539:46656 2:N:0:ATCTCG
GGAATATTGGACAATGGGCGAAAGCCTGATCCAGCAATGCCATGTGTGTGAAGAAGGCTC
TAGGGTTGTAAAGCACTTTAGTTGGGGAGGAAAGCTTATGAGTTAATAGCTCATGAGAAG
GACGTTAC
>ZSR.F_1164:D00780:73:HLVCNBCXX:1:1105:16919:46746 2:N:0:ATCTCG
GGAATATTGCACAATGGGCGAAAGCCTGATGCAGCCATGCCGCGTGTGTGAAGAAGGCCT
TCGGGTTGTAAAGCACTTTCAGCGAGGAGGAAAGGATGTAGATTAATACTCTGCATCTGT
GACGTTACTCGCAGAAGAAG
>ZSR.F_1165:D00780:73:HLVCNBCXX:1:1105:17356:46703 2:N:0:ATCTCG
GGAATATTGGACAATAGGCGAAAGCCTGATCCAGCGACGTCACGTGAATGATGAAGGCCT
TAGGGTTGTAAAATTCTTTTAGTGGAGAAGATAATGACGGTATCCACAGAAAAAGTCCCG
GCTAAC
>ZSR.F_1166:D00780:73:HLVCNBCXX:1:1105:1383:46987 2:N:0:ATCTCG
GGAATATTGCGCAATGGAGGAAACTCTGACGCAGCCATGCCGCGTGAGTGAAGAAGGCCT
TAGGGTTGTAAAGCTCTTTCAGACGCGATGATGATGACAGTAACGTCAAAAGAAGTTCCG
GCTAACTTCGTGC
>ZSR.F_1167:D00780:73:HLVCNBCXX:1:1105:2760:46789 2:N:0:ATCTCG
GGAATATTGCACAATGGGCGCAAGCCTGATGCAGCCATGCCGCGTGTGTGAAGAAGGCCT
TCGGGTTGTAAAGCACTTTCAGTCGTGAGGAAGGGTTAGT
>ZSR.F_1168:D00780:73:HLVCNBCXX:1:1105:3975:46941 2:N:0:ATCTCG
GGAATATTGCGCAATGGGGGAAACCCTGACGCAGCAACGCCGCGTGAGTGAGGAAGGCCT
TCGGGTTGTAAAGCTCTGTCAGAAGGGAAGAATGGTTATTGGTCTAATAGGCCTTTAATT
TGACGG
>ZSR.F_1169:D00780:73:HLVCNBCXX:1:1105:5385:46788 2:N:0:ATCTCG
GGAATTTTGGACAATGGGGGAAACCCTGATCCAGCCATCCCGCGTGAGTGAAGAAGGCCT
TCGGGTTGTAAAGCTCTTTCGAAAGTGAAGAAAACTTATTTCGTAATATGTTATAAGTAT
>ZSR.F_1170:D00780:73:HLVCNBCXX:1:1105:7628:46927 2:N:0:ATCTCG
GGAATATTGCACAATGGGCGCAAGCCTGATGCAGCCATGCCGCGTGTGTGAAGAAGGCCT
TCGGGTTGTAAAGCACTTTCAGCAGTGAGGAAGGTGGTGAGTTTAATACGCTCATCATTT
GACGTT
>ZSR.F_1171:D00780:73:HLVCNBCXX:1:1105:13609:46957 2:N:0:ATCTCG
GGAATATTGGACAATGGGCGAAAGCCTGATCCAGCAATGCCATGTGTGTGAAGAAGGCTC
TAGGGTTGTAAAGCACTTTAGTTGGGGAGGAAAGCTTATGAGTTAATAGCTCATGAGAAG
GACGTTACCCAAA
>ZSR.F_1172:D00780:73:HLVCNBCXX:1:1105:18162:46819 2:N:0:ATCTCG
GGAATATTGCACAATGGGCGCAAGCCTGATGCAGCCATGCCGCGTGTGTGAAGAAGGCCT
TCGGGTTGTAAAGCACTTTCAGCAGTGAGGAAAGGAGTGTAGTTAATACCTGCATTCTGT
GACGTTAACTGCAGAAG
>ZSR.F_1173:D00780:73:HLVCNBCXX:1:1105:2702:47164 2:N:0:ATCTCG
GGAATATTGCACAATGGGCGCAAGCCTGATGCAGCCATGCCGCGTGTGTGAAGAAGGCTC
TAGGGTTGTAAAGCACTTTCAGCAGTGAGGAAAGGTTAGTAGTTAATACCTGCTAGCTGT
GACGTT
>ZSR.F_1174:D00780:73:HLVCNBCXX:1:1105:3747:47170 2:N:0:ATCTCG
GGAATATTGCACAATGGGCGCAAGCCTGATGCAGCCATGCCGCGTGTGTGAAGAAGGCCT
TCGGGTTGTAAAGCACTTTCAGTCGTGAGGAAGGGTTAGTAGTTAATACCTGCTAGCTTT
GACGTTAGCGACAGAAGAAGCACCG
>ZSR.F_1175:D00780:73:HLVCNBCXX:1:1105:4996:47244 2:N:0:ATCTCG
GGAATATTGCACAATGGGCGCAAGCCTGATGCAGCCATGCCGCGTGTGTGAAGAAGGCCT
TCGGGTTGTAAAGCACTTTCAGTCGTGAGGAAGGGTTAGTAGTTAATACCTGCTAGCTTT
GACGTTAG
>ZSR.F_1176:D00780:73:HLVCNBCXX:1:1105:7983:47227 2:N:0:ATCTCG
GGAATTTTCCGCAATGGGCGAAAGCCTGACGGAGCAACGCCGCGTGAGGGATGAAGGCCT
CTGGGCTGTAAACCTCTTTTATCAAGGAAGAAGATCTGACGGTACTTGATGAATAAGCCA
CG
>ZSR.F_1177:D00780:73:HLVCNBCXX:1:1105:8659:47248 2:N:0:ATCTCG
GGAATATTGCACAATGGGCGCAAGCCTGATGCAGCCATGCCGCGTGTGTGAAGAAGGCCT
TCGGGTTGTAAAGCACTTTCAGTCGTGAGGAAGGGTTAGTAGTTAATACCTGCTAGCTTT
GACGTT
>ZSR.F_1178:D00780:73:HLVCNBCXX:1:1105:1661:47281 2:N:0:ATCTCG
GGAATATTGCACAATGGGGGAAACCCTGATGCAGCAACGCCGCGTGGAGGATGACACATT
TCGGTGCGTAAACTCCTTTTATATAGGAAGATAATGACGGTACTATATGAATAAGCGCCG
GCTAACTCCGTGCC
>ZSR.F_1179:D00780:73:HLVCNBCXX:1:1105:3455:47409 2:N:0:ATCTCG
GGAATATTGCACAATGGGCGCAAGCCTGATGCAGCCATGCCGCGTGTGTGAAGAAGGCCT
TCGGGTTGTAAAGCACTTTCAGTCGTGAGGAAGGGTTAGTAGTTAATACCTGCT
>ZSR.F_1180:D00780:73:HLVCNBCXX:1:1105:4732:47370 2:N:0:ATCTCG
GGAATATTGGACAATAGGCGAAAGCCTGATCCAGCGACGTCACGTGAATGATGAAGGCCT
TAGGGTTGTAAAATTCTTTTAGTGGAGAAGATAATGACGGTATCCACAGAAAAAGTCCCG
GCTAACTTCGTGC
>ZSR.F_1181:D00780:73:HLVCNBCXX:1:1105:4808:47290 2:N:0:ATCTCG
GGAATATTGGACAATGGGCGAAAGCCTGATCCAGCAATGCCATGTGTGTGAAGAAGGCTC
TAGGGTTGTAAAGCACTTTAGTTGGGGAGGAAAGCTTATGAGTTAATAGCTCATGAGAAG
GACGTTACCCAAAGAAT
>ZSR.F_1182:D00780:73:HLVCNBCXX:1:1105:6291:47482 2:N:0:ATCTCG
GGAATATTGGACAATGGGCGAAAGCCTGATCCAGCAATGCCATGTGTGTGAAGAAGGCTC
TAGGGTTGTAAAGCACTTTAGTTGGGGAGGAAAGCTTATGAGTTAATAGCTCATGAGAAG
GACGT
>ZSR.F_1183:D00780:73:HLVCNBCXX:1:1105:10685:47376 2:N:0:ATCTCG
GGAATATTGGACAATGGGCGAAAGCCTGATCCAGCAATGCCATGTGTGTGAAGAAGGCTC
TAGGGTTGTAAAGCACTTTAGTTGGGGAGGAAAGCTTATGAGTTAATAGCTCATGAGAAG
GACGTTACC
>ZSR.F_1184:D00780:73:HLVCNBCXX:1:1105:15769:47268 2:N:0:ATCTCG
GGAATATTGCACAATGGGCGCAAGCCTGATGCAGCCATGCCGCGTGTGTGAAGAAGGCCT
TCGGGTTGTAAAGCACTTTCAGTCGTGAGGAAGGGTTAGTAGTTAATACCTGCTAGCTTT
GACGTT
>ZSR.F_1185:D00780:73:HLVCNBCXX:1:1105:15970:47462 2:N:0:ATCTCG
GGAATATTGCACAATGGGCGCAAGCCTGATGCAGCCATGCCGCGTGTGTGAAGAAGGCCT
TCGGGTTGTAAAGCACTTTCAGTCGTGAGGAAGGGTTAGTAGTTAATACCTGCTAGCTTT
GACGTTAGCGACAGAAGAAGCACCGGCT
>ZSR.F_1186:D00780:73:HLVCNBCXX:1:1105:20269:47495 2:N:0:ATCTCG
GGAATATTGGTCAATGGGCGAGAGCCTGAACCAGCCATGCCGCGTGCAGGAAGACGGCCT
TCTGGGTTGTAAACTGCTTTTATACGGGAAGAAAAAGGTCTTGCGAGACAAATTGCCGGT
ACCGTATGAATAAGCACC
>ZSR.F_1187:D00780:73:HLVCNBCXX:1:1105:8580:47519 2:N:0:ATCTCG
GGAATATTGCACAATGGGCGCAAGCCTGATGCAGCCATGCCGCGTGTGTGAAGAAGGCTC
TAGGGTTGTAAAGCACTTTCAGCAGTGAGGAAAGCTTGTTGGTTAATACCCATCAAGTG
>ZSR.F_1188:D00780:73:HLVCNBCXX:1:1105:12166:47514 2:N:0:ATCTCG
GGAATTTTGCGCAATGGGCGAAAGCCTGACGCAGCAACGCCGCGTGAGTGATGAAGGCTC
TTGGGTCGTAAAGCTCTGTCAATGGGGAAGAAACAGTTTGCGGTTAATACCCGC
>ZSR.F_1189:D00780:73:HLVCNBCXX:1:1105:13409:47512 2:N:0:ATCTCG
GGAATATTGGACAATAGGCGAAAGCCTGATCCAGCGACGTCACGTGAATGATGAAGGCCT
TAGGGTTGTAAAATTCTTTTAGTGGAGAAGATAATGACGGTATCCACAGAAAAAGTCCCG
GCTAAC
>ZSR.F_1190:D00780:73:HLVCNBCXX:1:1105:20744:47578 2:N:0:ATCTCG
GGAATATTGCACAATGGGCGCAAGCCTGATGCAGCCATGCCGCGTGTGTGAAGAAGGCCT
TCGGGTTGTAAAGCACTTTCAGTCGTGAGGAAGGGTTAGTAGTTAATACCTGCTAGCTTT
GACGTT
>ZSR.F_1191:D00780:73:HLVCNBCXX:1:1105:6631:47990 2:N:0:ATCTCG
GGAATATTGCACAATGGGGGAAACCCTGATGCAGCCATGCCGCGTGTGTGAAGAAGGCCT
TCGGGTTGTAAAGCACTTTCAGTCGTGAGGAAAGGGGTGTAGCTAATATCTGCATCCTGT
GACGT
>ZSR.F_1192:D00780:73:HLVCNBCXX:1:1105:8702:47945 2:N:0:ATCTCG
GGAATATTGCACAATGGGCGCAAGCCTGATGCAGCCATGCCGCGTGTGTGAAGAAGGCCT
TCGGGTTGTAAAGCACTTTCAGTCGTGAGGAAGGGTTAGTAGTTAATACCTGCTAGCTTT
GACGTT
>ZSR.F_1193:D00780:73:HLVCNBCXX:1:1105:10806:47769 2:N:0:ATCTCG
GGAATATTGCACAATGGGCGCAAGCCTGATGCAGCCATGCCGCGTGTGTGAAGAAGGCTC
TAGGGTTGTAAAGCACTTTCAGCAGTGAGGAAAGCTTGTTGGTTAATACCCATCAAGTGT
GACGTTAACTGCAGAAG
>ZSR.F_1194:D00780:73:HLVCNBCXX:1:1105:11433:47758 2:N:0:ATCTCG
GGAATATTGCACAATGGGCGCAAGCCTGATGCAGCCATGCCGCGTGTGTGAAGAAGGCTC
TAGGGTTGTAAAGCACTTTCAGCAGTGAGGAAAGCTTGTTGGTTAATACCCATCAAGTG
>ZSR.F_1195:D00780:73:HLVCNBCXX:1:1105:11922:47934 2:N:0:ATCTCG
GGAATATTGCACAATGGGCGCAAGCCTGATGCAGCCATGCCGCGTGTGTGAAGAAGGCTC
TAGGGTTGTAAAGCACTTTCAGCAGTGAGGAAAGCTTGTTGGTTAATACCCATCAAGTG
>ZSR.F_1196:D00780:73:HLVCNBCXX:1:1105:12360:47822 2:N:0:ATCTCG
GGAATTTTGGACAATGGGGGAAACCCTGATCCAGCCATCCCGCGTGAGTGAAGAAGGCCT
TCGGGTTGTAAAGCTCTTTCGAAAGTGAAGAAAACTTATTTCGTAATATGTTATAAGTAT
GACGGTAACT
>ZSR.F_1197:D00780:73:HLVCNBCXX:1:1105:15165:47883 2:N:0:ATCTCG
GGAATATTGCACAATGGGCGCAAGCCTGATGCAGCCATGCCGCGTGTGTGAAGAAGGCCT
TCGGGTTGTAAAGCACTTTCAGTCGTGAGGAAGGGTTAGTAGTTAATACCTGCTAGCTTT
GACGTT
>ZSR.F_1198:D00780:73:HLVCNBCXX:1:1105:15106:47945 2:N:0:ATCTCG
GGAATATTGGACAATGGGCGCAAGCCTGATCCAGCCATGCCGCGTGTGTGAAGAAGGCTT
TCGGGTTGTAAAGCACTTTCAGTCGGGAGGAAGGCTGCCTAGTTAATACCTAGGTAGATT
GACGTTAC
>ZSR.F_1199:D00780:73:HLVCNBCXX:1:1105:16419:47960 2:N:0:ATCTCG
GGAATATTGCACAATGGGCGCAAGCCTGATGCAGCCATGCCGCGTGTGTGAAGAAGGCCT
TCGGGTTGTAAAGCACTTTCAGTCGTGAGGAAGGGTTAGTAGTTAATACCTGCTAGCTTT
GACGTTAGCGACAGAAG
>ZSR.F_1200:D00780:73:HLVCNBCXX:1:1105:18245:47973 2:N:0:ATCTCG
GGAATATTGGACAATGGAGGCAACTCTGATCCAGCCATGCCGCGTGCAGGAAGACTGCCC
TATGGGTTGTAAACTGCTTTTATACAGGAAGAATAAGAGGCACGTGTGCCTTGATGACGG
TACTGTAA
>ZSR.F_1201:D00780:73:HLVCNBCXX:1:1105:20033:47892 2:N:0:ATCTCG
GGAATATTGGACAATGGGCGAAAGCCTGATCCAGCAATGCCATGTGTGTGAAGAAGGCTC
TAGGGTTGTAAAGCACTTTAGTTGGGGAGGAAAGCTTATGAGTTAATAGCTCATGAGAAG
GACGTTACCCAAAGAATAAGGAC
>ZSR.F_1202:D00780:73:HLVCNBCXX:1:1105:20642:47870 2:N:0:ATCTCG
GGAATATTGCACAATGGGGGAAACCCTGATGCAGCAACGCCGCGTGGAGGATGACACATT
TCGGTGCGTAAACTCCTTTTATATAGGAAGATAATGACGGTACTATATGAATAAGCGCCG
GCTAACTCCATGCCAGCAGCCGC
>ZSR.F_1203:D00780:73:HLVCNBCXX:1:1105:3259:48136 2:N:0:ATCTCG
GGAATATTGCACAATGGGCGCAAGCCTGATGCAGCCATGCCGCGTGTGTGAAGAAGGCCT
TCGGGTTGTAAAGCACTTTCAGTCGTGAGGAAGGGTTAGTAGTTAATACCTGCTAGCTTT
GACGTT
>ZSR.F_1204:D00780:73:HLVCNBCXX:1:1105:10549:48097 2:N:0:ATCTCG
GGAATATTGGACAATGGGCGAAAGCCTGATCCAGCAATGCCATGTGTGTGAAGAAGGCTC
TAGGGTTGTAAAGCACTTTAGTTGGGGAGGAAAGCTTATGAGTTAATAGCTCATGAGAAG
GACGTT
>ZSR.F_1205:D00780:73:HLVCNBCXX:1:1105:16962:48227 2:N:0:ATCTCG
GGAATATTGCACAATGGGCGCAAGCCTGATGCAGCCATGCCGCGTGTGTGAAGAAGGCCT
TCGGGTTGTAAAGCACTTTCAGTCGTGAGGAAGGGTTAGTAGTTAATACCTGCTAGCTTT
GACGTTAG
>ZSR.F_1206:D00780:73:HLVCNBCXX:1:1105:12100:48417 2:N:0:ATCTCG
GGAATATTGCACAATGGGCGCAAGCCTGATGCAGCCATGCCGCGTGTATGAAGAAGGCCT
TCGGGTTGTAAAGTACTTTCAGCAGTGAGGAAGGTGGTAGTGTTAATAGCACTATCATT
>ZSR.F_1207:D00780:73:HLVCNBCXX:1:1105:21038:48413 2:N:0:ATCTCG
GGAATATTGCACAATGGGGGAAACCCTGATGCAGCCATGCCGCGTGTGTGAAGAAGGCCT
TCGGGTTGTAAAGCACTTTCAGTCGTGAGGAAGGGTTGTTGGTTAATACCCAACAATTTT
GACGTTAGC
>ZSR.F_1208:D00780:73:HLVCNBCXX:1:1105:3048:48572 2:N:0:ATCTCG
GGAATATTGGACAATGGGGGCAACCCTGATCCAGCCATGCCGCGTGTGTGAAGAAGGCCT
TCGGGTTGTAAAGCACTTTCAGTGAGGAAGAAGGCCTGCGGGTCAATAACCGGCAGGAAG
GACATCACTC
>ZSR.F_1209:D00780:73:HLVCNBCXX:1:1105:4953:48639 2:N:0:ATCTCG
GGAATATTGCACAATGGGCGCAAGCCTGATGCAGCCATGCCGCGTGTGTGAAGAAGGCCT
TCGGGTTGTAAAGCACTTTCAGTCGTGAGGAAGGGTTAGTAGTTAATACCTGCTAGCTTT
GACGTT
>ZSR.F_1210:D00780:73:HLVCNBCXX:1:1105:9060:48572 2:N:0:ATCTCG
GGAATATTGCACAATGGGCGCAAGCCTGATGCAGCCATGCCGCGTGTATGAAGAAGGCCT
TCGGGTTGTAAAGTACTTTCATCAGTGAGGAAGGTTCATACGTTAATAGCGTAT
>ZSR.F_1211:D00780:73:HLVCNBCXX:1:1105:12356:48535 2:N:0:ATCTCG
GGAATATTGCACAATGGGCGCAAGCCTGATGCAGCCATGCCGCGTGTGTGAAGAAGGCTC
TAGGGTTGTAAAGCACTTTCAGCAGTGAGGAAAGCTTGTTGGTTAATAGCCATCAAGTG
>ZSR.F_1212:D00780:73:HLVCNBCXX:1:1105:15910:48538 2:N:0:ATCTCG
GGAATATTGCACAATGGGCGCAAGCCTGATGCAGCCATGCCGCGTGTGTGAAGAAGGCCT
TCGGGTTGTAAAGCACTTTCAGTCGTGAGGAAGGGTTAGTAGTTAATACCTGCTAGCTTT
GACGTTAGCGACAGAAGAAGCACCG
>ZSR.F_1213:D00780:73:HLVCNBCXX:1:1105:20382:48530 2:N:0:ATCTCG
GGAATATTGGACAATAGGCGAAAGCCTGATCCAGCGACGTCACGTGAATGATGAAGGCCT
TAGGGTTGTAAAATTCTTTTAGTGGAGAAGATAATGACGGTATCCACAGAAAAAGTCCCG
GCTAACTTC
>ZSR.F_1214:D00780:73:HLVCNBCXX:1:1105:12130:48800 2:N:0:ATCTCG
GGAATATTGCACAATGGGCGCAAGCCTGATGCAGCCATGCCGCGTGTGTGAAGAAGGCCT
TCGGGTTGTAAAGCACTTTCAGTCGTGAGGAAGGGTTAGTAGTTAATACCTGCTAGCTTT
GACGTTAGCGACAGAAGAAG
>ZSR.F_1215:D00780:73:HLVCNBCXX:1:1105:15407:48841 2:N:0:ATCTCG
GGAATATTGCACAATGGGCGCAAGCCTGATGCAGCCATGCCGCGTGTGTGAAGAAGGCCT
TCGGGTTGTAAAGCACTTTCAGTCGTGAGGAAGGGTTAGTAGTTAATACCTGCT
>ZSR.F_1216:D00780:73:HLVCNBCXX:1:1105:15571:48921 2:N:0:ATCTCG
GGAATATTGCACAATGGGCGCAAGCCTGATGCAGCCATGCCGCGTGTGTGAAGAAGGCCT
TCGGGTTGTAAAGCACTTTCAGTCGTGAGGAAGGGTTAGTAGTTAATACCTGCTAGCTTT
GACGTTAGCGACAGAAG
>ZSR.F_1217:D00780:73:HLVCNBCXX:1:1105:16212:48816 2:N:0:ATCTCG
GGAATATTGGACAATGGAGGCAACTCTGATCCAGCCATGCCGCGTGTAGGAAGACTGCCC
TATGGGTTGTAAACTACTTTTGTACAGGAAGAAACGACTTTACGTGTAGAGTTTTGACG
>ZSR.F_1218:D00780:73:HLVCNBCXX:1:1105:18230:48827 2:N:0:ATCTCG
GGAATATTGCACAATGGGCGCAAGCCTGATGCAGCCATGCCGCGTGTGTGAAGAAGGCCT
TCGGGTTGTAAAGCACTTTCAGTCGTGAGGAAGGGTTAGTAGTTAATACCTGCTAGCTTT
GACGTTAGC
>ZSR.F_1219:D00780:73:HLVCNBCXX:1:1105:19400:48978 2:N:0:ATCTCG
GGAATTTTGGACAATGGGGGAAACCCTGATCCAGCCATCCCGCGTGAGTGAAGAAGGCCT
TCGGGTTGTAAAGCTCTTTCGAAAGTGAAGAAAACTTATTTCGTAATATGTTATAAGTAT
GACGGTAAC
>ZSR.F_1220:D00780:73:HLVCNBCXX:1:1105:20845:48995 2:N:0:ATCTCG
GGAATATTGCACAATGGGCGCAAGCCTGATGCAGCCATGCCGCGTGTGTGAAGAAGGCTC
TAGGGTTGTAAAGCACTTTCAGCAGTGAGGAAAGGTTAGTAGTTAATACCTGCTAGCTGT
GACGTTAAC
>ZSR.F_1221:D00780:73:HLVCNBCXX:1:1105:1536:49204 2:N:0:ATCTCG
GGAATATTGGACAATAGGCGAAAGCCTGATCCAGCGACGTCTCGTGAATGATGAAGGCCT
TAGGGTTGTAAAATTCTTTTAGTGGAGAAGATAATGACGGTATCCACAGAAAAAGTCCCG
GCTAACTTCGTGCCAGCAGCCGCGG
>ZSR.F_1222:D00780:73:HLVCNBCXX:1:1105:2102:49058 2:N:0:ATCTCG
GGAATATTGCACAATGGAGGAAACTCTGATGCAGCAACGCCGCGTGGAGGATGACACTTT
TCGGAGCGTAAACTCCTTTTATATAGGAAGATAATGACGGTACTATATGAATAAGCACCG
GCTAACTCCGTGCCAGCAGCCGCGGTAATAC
>ZSR.F_1223:D00780:73:HLVCNBCXX:1:1105:2916:49039 2:N:0:ATCTCG
GGAATATTGGACAATGGGGGCAACCCTGATCCAGCCATGCCGCGTGTGTGAAGAAGGCCT
TCGGGTTGTAAAGCACTTTCAGTGAGGAAGAAGGCCTGCGGGTCAATAACCGGC
>ZSR.F_1224:D00780:73:HLVCNBCXX:1:1105:8220:49205 2:N:0:ATCTCG
GGAATATTGCACAATGGGCGCAAGCCTGATGCAGCCATGCCGCGTGTGTGAAGAAGGCCT
TCGGGTTGTAAAGCACTTTCAGTCGTGAGGAAGGGTTAGTAGTTAATACCTGCTAGCTTT
GACGTTAG
>ZSR.F_1225:D00780:73:HLVCNBCXX:1:1105:12980:49041 2:N:0:ATCTCG
GGAATATTGCGCAATGGGGGAAACCCTGACGCAGCAACGCCGCGTGAGTGAGGAAGGCCT
TCGGGTTGTAAAGCTCTGTCAGAAGGGAAGAATGGTTATTGGTCTAATAGGCCTTTAATT
TGACGGTACCTTCA
>ZSR.F_1226:D00780:73:HLVCNBCXX:1:1105:13407:49005 2:N:0:ATCTCG
GGAATATTGGTCAATGGAGGCAACTCTGAACCAGCCATGCCGCGTGAAGGAAGACGGTTC
TATGGATTGTAAACTTCTTTTATATACGAAGAACTATGTGTACGT
>ZSR.F_1227:D00780:73:HLVCNBCXX:1:1105:15976:49203 2:N:0:ATCTCG
GGAATATTGGACAATGGGCGAAAGCCTGATCCAGCAATACCGCGTGAATGATGAAGGCCC
TAGGGTTGTAAAGTTCTTTTAATAGGGAAGATAATGACGGTACCTATAGAAAAAGCCCCG
GCTAACTCCGTGCCAGCAG
>ZSR.F_1228:D00780:73:HLVCNBCXX:1:1105:16429:49060 2:N:0:ATCTCG
GGAATATTGGACAATAGGCGAAAGCCTGATCCAGCGACGTCACGTGAATGATGAAGGCCT
TAGGGTTGTAAAATTCTTTTAGTGGAGAAGATAATGACGGTATCCACAGAAAAAGTCCCG
GCTAACTTC
>ZSR.F_1229:D00780:73:HLVCNBCXX:1:1105:16872:49100 2:N:0:ATCTCG
GGAATATTGCACAATGGGCGCAAGCCTGATGCAGCCATGCCGCGTGTGTGAAGAAGGCTC
TAGGGTTGTAAAGCACTTTCAGCAGTGAGGAAAGCTTGTTGGTTAATACCCATCAAGTGT
GACGT
>ZSR.F_1230:D00780:73:HLVCNBCXX:1:1105:18355:49347 2:N:0:ATCTCG
GGAATATTGGACAATAGGCGAAAGCCTGATCCAGCGACGTCACGTGAATGATGAAGGCCT
TAGGGTTGTAAAATTCTTTTAGTGGAGAAGATAATGACGGTATCCACAGAAAAAGTCCCG
GCTAACTTC
>ZSR.F_1231:D00780:73:HLVCNBCXX:1:1105:15032:49718 2:N:0:ATCTCG
GGAATATTGGACAATAGGCGAAAGCCTGATCCAGCGACGTCACGTGAATGATGAAGGCCT
TAGGGTTGTAAAATTCTTTTAGTGGAGAAGATAATGACGGTATCCACAGAAAAAGTCCCG
GCTAACTTC
>ZSR.F_1232:D00780:73:HLVCNBCXX:1:1105:15700:49555 2:N:0:ATCTCG
GGAATATTGGACAATGGAGGTAACTCTGATCCAGCCATGCCGCGTGCAGGAAGACTGCCC
TATGGGTTGTAAACTGCTTTTATACAGGAAGAATAAGAGGCACGTGTGCCTTGATGACGG
TA
>ZSR.F_1233:D00780:73:HLVCNBCXX:1:1105:20318:49607 2:N:0:ATCTCG
GGAATATTGCACAATGGGCGCAAGCCTGATGCAGCCATGCCGCGTGTGTGAAGAAGGCCT
TCGGGTTGTAAAGCACTTTCAGTCGTGAGGAAGGGTTAGTAGTTAATACCTGCTAGCTTT
GACGTTAG
>ZSR.F_1234:D00780:73:HLVCNBCXX:1:1105:2868:49890 2:N:0:ATCTCG
GGAATATTGCACAATGGGCGCAAGCCTGATGCAGCCATGCCGCGTGTGTGAAGAAGGCCT
TCGGGTTGTAAAGCACTTTCAGTCGTGAGGAAGGGTTAGTAGTTAATACCTGCTAGCTTT
GACGTTAGCGACAG
>ZSR.F_1235:D00780:73:HLVCNBCXX:1:1105:5331:49862 2:N:0:ATCTCG
GGAATATTGCACAATGGGCGCAAGCCTGATGCAGCCATGCCGCGTGTGTGAAGAAGGCCT
TCGGGTTGTAAAGCACTTTCAGTCGTGAGGAAGGGTTAGTAGTTAATACCTGCTAGCTTT
GACGTT
>ZSR.F_1236:D00780:73:HLVCNBCXX:1:1105:6869:49751 2:N:0:ATCTCG
GGAATATTGCACAATGGGCGCAAGCCTGATGCAGCCATGCCGCGTGTGTGAAGAAGGCCT
TCGGGTTGTAAAGCACTTTCAGTCGTGAGGAAGGGTTAGTAGTTAATACCTGCTAGCTTT
GACGT
>ZSR.F_1237:D00780:73:HLVCNBCXX:1:1105:7482:49920 2:N:0:ATCTCG
GGAATATTGCGCAATGGGCGGAAGCCTGACGCAGCCATGCCGCGTGTGTGAAGAAGGCCT
TAGGGTTGTAAAGCACTTTCAATTGGGAAGAAAAGCTCATGGTTAATAACCATGAGCCCT
GACATTACC
>ZSR.F_1238:D00780:73:HLVCNBCXX:1:1105:12121:49966 2:N:0:ATCTCG
GGAATATTGCACAATGGGCGCAAGCCTGATGCAGCCATGCCGCGTGTGTGAAGAAGGCTC
TAGGGTTGTAAAGCACTTTCAGCAGTGAGGAAAGCTTGTTGGTTAATACCCATCAAGTG
>ZSR.F_1239:D00780:73:HLVCNBCXX:1:1105:16750:49991 2:N:0:ATCTCG
GGAATATTGGACAATGGGAGGGATCCTGATCCAGCAATACCGCGTGTGTGAATAAGGCCT
GAGGGTTGTAAAGCACTTTTAGTATTGAGAAAGGTTAGGTAGGTTAATATCCTAACTAAT
TGATGTTAGATACAAAAAAAGCAC
>ZSR.F_1240:D00780:73:HLVCNBCXX:1:1105:17593:49943 2:N:0:ATCTCG
GGAATATTGGTCAATGGAGGCAACTCTGAACCAGCCATGCCGCGTGAAGGAAGACGGTTC
TATGGATTGTAAACTTCTTTTATACTAGAAGAAATGTAGATACGTGTATTTATTTGACGG
TATAGTATGAATAAGCACCGGCTAACTCCG
>ZSR.F_1241:D00780:73:HLVCNBCXX:1:1105:18957:49870 2:N:0:ATCTCG
GGAATATTGCACAATGGGCGCAAGCCTGATGCAGCCATGCCGCGTGTGTGAAGAAGGCCT
TCGGGTTGTAAAGCACTTTCAGTCGTGAGGAAGGGTTAGTAGTTAATACCTGCTAGCTTT
GACGTTAG
>ZSR.F_1242:D00780:73:HLVCNBCXX:1:1105:18930:49914 2:N:0:ATCTCG
GGAATATTGCACAATGGGCGCAAGCCTGATGCAGCCATGCCGCGTGTATGAAGAAGGCCT
TCGGGTTGTAAAGTACTTTCAGCAGTGAGGAAGGGATGTACGTTAATAGCGTGCATTTTT
GACGTTAGCTGCA
>ZSR.F_1243:D00780:73:HLVCNBCXX:1:1105:6796:50053 2:N:0:ATCTCG
GGAATATTGCACAATGGGCGCAAGCCTGATGCAGCCATGCCGCGTGTGTGAAGAAGGCTC
TAGGGTTGTAAAGCACTTTCAGCAGTGAGGAAAGGTTAGTAGTTAATACCTGCTAGCTGT
GACGTT
>ZSR.F_1244:D00780:73:HLVCNBCXX:1:1105:9866:50077 2:N:0:ATCTCG
GGAATATTGGACAATGGGCGCAAGCCTGATCCAGCCATGCCGCGTGTGTGAAGAAGGCTT
TCGGGTTGTAAAGCACTTTCAGTCGGGAGGAAGGCTGCCTAGTTAATACCTAGGTAGATT
GACGT
>ZSR.F_1245:D00780:73:HLVCNBCXX:1:1105:9951:50244 2:N:0:ATCTCG
GGAATATTGGACAATAGGCGAAAGCCTGATCCAGCGACGTCACGTGAATGATGAAGGCCT
TAGGGTTGTAAAATTCTTTTAGTGGAGAAGATAATGACGGTATCCACAGAAAAAGTCCCG
GCTAAC
>ZSR.F_1246:D00780:73:HLVCNBCXX:1:1105:10833:50125 2:N:0:ATCTCG
GGAATATTGCACAATGGGCGAAAGCCTGATGCAGCCATGCCGCGTGTGTGAAGAAGGCTC
TAGGGTTGTAAAGCACTTTCAATAGTGAGGAAAAGTTAGTAGTTAATACCTGCTAGCCCT
GAGGT
>ZSR.F_1247:D00780:73:HLVCNBCXX:1:1105:13162:50227 2:N:0:ATCTCG
GGAATATTGGATAATAGGCGAAAGCCTGATCCAGCGACGTCACGTGAATGATGAAGGCCT
TAGGGTTGTAAAATTCTTTTAGTGGAGAAGATAATGACGGTATCCACAGAAAAAGTCCCG
GCTAACTTCGTGCCAG
>ZSR.F_1248:D00780:73:HLVCNBCXX:1:1105:2688:50258 2:N:0:ATCTCG
CGAATCTTCCGCAATGCGCGAAAGCGTGACGGAGCAATGCCGCGTGCAGGATGAAGCTCC
TCGGAGTGTAAACTGCTGTCAGGGTTTAGCAACACAATGAGCAGACCCAAAGGAAGGGCC
GGCTAACTTCGTGCCAGC
>ZSR.F_1249:D00780:73:HLVCNBCXX:1:1105:4720:50323 2:N:0:ATCTCG
GGAATATTGCACAATGGGCGCAAGCCTGATGCAGCCATGCCGCGTGTGTGAAGAAGGCCT
TCGGGTTGTAAAGCACTTTCAGTCGTGAGGAAGGGTTAGTAGTTAATACCTGCTAGCTTT
GACGT
>ZSR.F_1250:D00780:73:HLVCNBCXX:1:1105:11550:50391 2:N:0:ATCTCG
GGAATATTGGACAATGGGGGCAACCCTGATCCAGCCATGCCGCGTGTGTGAAGAAGGCCT
TCGGGTTGTAAAGCACTTTCAGTGAGGAAGAAGGCCTGCGGGTTAATAGCCGGCAGGAA
>ZSR.F_1251:D00780:73:HLVCNBCXX:1:1105:11961:50330 2:N:0:ATCTCG
GGAATATTGCACAATGGGCGCAAGCCTGATGCAGCCATGCCGCGTGTGTGAAGAAGGCTC
TAGGGTTGTAAAGCACTTTCAGCAGTGAGGAAAGGTTAGTAGTTAATACCTGCTAGCTG
>ZSR.F_1252:D00780:73:HLVCNBCXX:1:1105:5139:50521 2:N:0:ATCTCG
GGAATATTGCACAATGGGCGCAAGCCTGATGCAGCCATGCCGCGTGTGTGAAGAAGGCTC
TAGGGTTGTAAAGCACTTTCAGCAGTGAGGAAAGCTTGTTGGTTAATACCCATCAAGTGT
GACGTTAACTGCAGAAGA
>ZSR.F_1253:D00780:73:HLVCNBCXX:1:1105:12916:50610 2:N:0:ATCTCG
AGAATCATTCACAATGGGGGCAACCCTGATGGTGCAACGCCGCGTGGAGGATGAAGGCCC
TAGGGTCGTAAACTCCTGTCATATGAGAGTAAGGCTTATGTGTTAATAGCATGTAAGTTT
GATAGTATCATAAGAGGA
>ZSR.F_1254:D00780:73:HLVCNBCXX:1:1105:16238:50643 2:N:0:ATCTCG
GGAATATTGCACAATGGGCGCAAGCCTGATGCAGCCATGCCGCGTGTGTGAAGAAGGCTC
TAGGGTTGTAAAGCACTTTCAGCAGTGAGGAAAGGTTAGTAGTTAATACCTGCTAGCTGT
GACGTTAACTGCAGAAGA
>ZSR.F_1255:D00780:73:HLVCNBCXX:1:1105:19518:50671 2:N:0:ATCTCG
GGAATATTGCACAATGGGCGCAAGCCTGATGCAGCCATGCCGCGTGTGTGAAGAAGGCTC
TAGGGTTGTAAAGCACTTTCAGCAGTGAGGAAAGGTTAGTAGTTAATACCTGCTAGCTGT
GACGTTAA
>ZSR.F_1256:D00780:73:HLVCNBCXX:1:1105:1554:50824 2:N:0:ATCTCG
GGAATATTGCACAATGGGCGCAAGCCTGATGCAGCCATGCCGCGTGTGTGAAGAAGGCTC
TAGGGTTGTAAAGCACTTTCAGCAGTGAGGAAAGCTTGTTGGTTAATACCCATCAAGTGT
GACGTTAACTGCAGAAGAAGCACCGGCT
>ZSR.F_1257:D00780:73:HLVCNBCXX:1:1105:3286:50984 2:N:0:ATCTCG
GGAATATTGCACAATGGGCGCAAGCCTGATGCAGCCATGCCGCGTGTGTGAAGAAGGCCT
TCGGGTTGTAAAGCACTTTCAGTCGTGAGGAAGGGTTAGTAGTTAATACCTGCTAGCTTT
GACGTTAGCG
>ZSR.F_1258:D00780:73:HLVCNBCXX:1:1105:5074:50977 2:N:0:ATCTCG
GGAATATTGCACAATGGGCGCAAGCCTGATGCAGCCATGCCGCGTGTATGAAGAAGGCCT
TCGGGTTGTAAAGTACTTTCAGCAGTGAGGAAGGGATGTACGTTAATAGCGTGCATTTTT
>ZSR.F_1259:D00780:73:HLVCNBCXX:1:1105:2105:51219 2:N:0:ATCTCG
GGAATATTGCACAATGGGCGCAAGCCTGATGCAGCCATGCCGCGTGTGTGAAGAAGGCTC
TAGGGTTGTAAAGCACTTTCAGCAGTGAGGAAAGCTTGTTGGTTAATAGCCATCAAGTGT
GACGTTAACTGCAGAA
>ZSR.F_1260:D00780:73:HLVCNBCXX:1:1105:2706:51178 2:N:0:ATCTCG
GGAATATTGCACAATGGGCGCAAGCCTGATGCAGCCATGCCGCGTGTGTGAAGAAGGCCT
TCGGGTTGTAAAGCACTTTCAGTCGTGAGGAAGGGTTAGTAGTTAATACCTGCTAGCTTT
GACGTTA
>ZSR.F_1261:D00780:73:HLVCNBCXX:1:1105:9734:51063 2:N:0:ATCTCG
GGAATATTGCACAATGGACGAAAGTCTGATGCAGCAACGCCGCGTGGGTGATGAAGGCTC
TTGGGTCGTAAAGCCCTGTCAGGAGGGAAGAACAAGTTGTCGGTTAATACCCGGCAGCCC
TGACGG
>ZSR.F_1262:D00780:73:HLVCNBCXX:1:1105:15788:51126 2:N:0:ATCTCG
GGAATATTGCACAATGGGCGCAAGCCTGATGCAGCCATGCCGCGTGTGTGAAGAAGGCTC
TAGGGTTGTAAAGCACTTTCAGCAGTGAGGAAAGCTTGTTGGTTAATACCCATCAAGTGT
GACGTTAA
>ZSR.F_1263:D00780:73:HLVCNBCXX:1:1105:3757:51409 2:N:0:ATCTCG
GGAATATTGCACAATGGGCGCAAGCCTGATGCAGCCATGCCGCGTGTGTGAAGAAGGCTC
TAGGGTTGTAAAGCACTTTCAGCAGTGAGGAAAGCTTGTTGGTTAATACCCATCAAGTGT
GACGTTAA
>ZSR.F_1264:D00780:73:HLVCNBCXX:1:1105:5922:51475 2:N:0:ATCTCG
GGAATATTGCACAATGGGCGCAAGCCTGATGCAGCCATGCCGCGTGTGTGAAGAAGGCCT
TCGGGTTGTAAAGCACTTTCAGTCGTGAGGAAGGGTTAGTAGTTAATACCTGCTAGCTTT
GACGTTAGCGACAGAA
>ZSR.F_1265:D00780:73:HLVCNBCXX:1:1105:11433:51446 2:N:0:ATCTCG
GGAATATTGCACAATGGGGGGAACCCTGATGCAGCCATGCCGCGTGTGTGAAGAAGGCCT
TCGGGTTGTAAAGCACTTTCAGTCGTGAGGAAGGGTAAGCAGTTAATACCTGTTTATTTT
GACGT
>ZSR.F_1266:D00780:73:HLVCNBCXX:1:1105:14748:51256 2:N:0:ATCTCG
GGAATATTGCACAATGGGCGCAAGCCTGATGCAGCCATGCCGCGTGTGTGAAGAAGGCTC
TAGGGTTGTAAAGCACTTTCAGCAGTGAGGAAAGGTTAGTAGTTAATACCTGCTAGCTGT
GACGTTAACTGCAGAAGAAGCACCGGCT
>ZSR.F_1267:D00780:73:HLVCNBCXX:1:1105:16159:51457 2:N:0:ATCTCG
GGAATATTGCACAATGGGCGCAAGCCTGATGCAGCCATGCCGCGTGTGTGAAGAAGGCTC
TAGGGTTGTAAAGCACTTTCAGCAGTGAGGAAAGGTTAGTAGTTAATACCTGCTAGCTGT
GACGTTAACTGCAGAAGAAG
>ZSR.F_1268:D00780:73:HLVCNBCXX:1:1105:16574:51339 2:N:0:ATCTCG
GGAATATTGCACAATGGGAGCAAGCCTGATGCAGCCATGCCGCGTGTGTGAAGAAGGCTC
TAGGGTTGTAAAGCACTTTCAGCAGTGAGGAAAGCTTGTTGGTTAATACCCATCAAGTGT
GACGTTAACTGCAGAAG
>ZSR.F_1269:D00780:73:HLVCNBCXX:1:1105:16830:51402 2:N:0:ATCTCG
GGAATATTGGTCAATGGGCGCAAGCCTGAACCAGCCATGCCGCGTGCAGGAAGACTGCCC
TATGGGTTGTAAACTGCTTTTATACAGGAAGAAACACTCGGACGTGTCCGAGCTTGACGG
TACTGT
>ZSR.F_1270:D00780:73:HLVCNBCXX:1:1105:20112:51330 2:N:0:ATCTCG
GGAATATTGGACAATGGGCGAAAGCCTGATGCAGCCATGCCGCGTGTGTGAAGAAGGCTC
TAGGGTTGTAAAGCACTTTCAGCAGTGAGGAAAGCTTGTTGGTTAATACCCATCAAGTGT
GACGTTAAC
>ZSR.F_1271:D00780:73:HLVCNBCXX:1:1105:20813:51495 2:N:0:ATCTCG
GGAATATTGGACAATGGGGGCAACCCTGATCCAGCCATGCCGCGTGTGTGAAGAAGGCCT
TCGGGTTGTAAAGCACTTTCAGTGAGGAAGAAGGCCTGCGGGTCAATAACCGGCAGGAAG
GACATCACTAACAGAAG
>ZSR.F_1272:D00780:73:HLVCNBCXX:1:1105:2436:51743 2:N:0:ATCTCG
GGAATATTGCACAATGGGCGCAAGCCTGATGCAGCCATGCCGCGTGTGTGAAGAAGGCCT
TCGGGTTGTAAAGCACTTTCAGTCGTGAGGAAGGGTTAGTAGTTAATACCTGCTAGCTTT
GACGTTAGCGACAGAAGAAGCACCG
>ZSR.F_1273:D00780:73:HLVCNBCXX:1:1105:10813:51679 2:N:0:ATCTCG
GGAATATTGCACAATGGGCGCAAGCCTGATGCAGCCATGCCGCGTGTGTGAAGAAGGCCT
TCGGGTTGTAAAGCACTTTCAGTCGTGAGGAAGGGTTAGTAGTTAATACCTGCTAGCTTT
GACGT
>ZSR.F_1274:D00780:73:HLVCNBCXX:1:1105:13479:51564 2:N:0:ATCTCG
GGAATATTGCACAATGGGCGCAAGCCTGATGCAGCCATGCCGCGTGTGTGAAGAAGGCCT
TCGGGTTGTAAAGCACTTTCAGTCGTGAGGAAGGGTTAGTAGTTAATACCTGCTAGCTTT
GACGT
>ZSR.F_1275:D00780:73:HLVCNBCXX:1:1105:13381:51607 2:N:0:ATCTCG
GGAATATTGCACAATGGGCGCAAGCCTGATGCAGCCATGCCGCGTGTGTGAAGAAGGCCT
TCGGGTTGTAAAGCACTTTCAGTCGTGAGGAAGGGTTAGTAGTTAATACCTGCTAGCTT
>ZSR.F_1276:D00780:73:HLVCNBCXX:1:1105:18888:51687 2:N:0:ATCTCG
GGAATATTGCACAATGGGCGCAAGCCTGATGCAGCCATGCCGCGTGTGTGAAGAAGGCTC
TAGGGTTGTAAAGCACTTTCAGCAGTGAGGAAAGCTTGTTGGTTAATACCCATCAAGTGT
GACGTTAAC
>ZSR.F_1277:D00780:73:HLVCNBCXX:1:1105:19979:51580 2:N:0:ATCTCG
GGAATATTGCACAATGGGCGCAAGCCTGATGCAGCCATGCCGCGTGTGTGAAGAAGGCCT
TCGGGTTGTAAAGCACTTTCAGTCGTGAGGAAGGGTTAGTAGTTAATACCTGCTAGCTTT
GACGTTAGCGACAGAAGAA
>ZSR.F_1278:D00780:73:HLVCNBCXX:1:1105:1898:51967 2:N:0:ATCTCG
GGAATATTGCACAATGGGCGCAAGCCTGATGCAGCCATGCCGCGTGTGTGAAGAAGGCTC
TAGGGTTGTAAAGCACTTTCAGCAGTGAGGAAAGCTTGTTGGTTAATACCCATCAAGTGT
GACGTTAACTGCAGAAG
>ZSR.F_1279:D00780:73:HLVCNBCXX:1:1105:2133:51831 2:N:0:ATCTCG
GGAATATTGCACAATGGGCGCAAGCCTGATGCAGCCATGCCGCGTGTGTGAAGAAGGCCT
TCGGGTTGTAAAGCACTTTCAGTCGTGAGGAAGGGTTAGTAGTTAATACCTGCTAGCTTT
GACGTTAGCGACAGAAGAAGCAC
>ZSR.F_1280:D00780:73:HLVCNBCXX:1:1105:5530:51871 2:N:0:ATCTCG
GGAATATTGCACAATGGGCGCAAGCCTGATGCAGCCATGCCGCGTGTGTGAAGAAGGCTC
TAGGGTTGTAAAGCACTTTCAGCAGTGAGGAAAGGTTAGTAGTTAATACCTGCTAGCTGT
GACGTTAACTGCAGAAGAA
>ZSR.F_1281:D00780:73:HLVCNBCXX:1:1105:10744:51989 2:N:0:ATCTCG
GGAATATTGCACAATGGGCGCAAGCCTGATGCAGCCATGCCGCGTGTGTGAAGAAGGCCT
TCGGGTTGTAAAGCACTTTCAGTCGTGAGGAAGGGTTAGTAGTTAATACCTGCTAGCTTT
GACGT
>ZSR.F_1282:D00780:73:HLVCNBCXX:1:1105:12250:51800 2:N:0:ATCTCG
GGAATATTGCACAATGGGCGCAAGCCTGATGCAGCCATGCCGCGTGTGTGAAGAAGGCCT
TCGGGTTGTAAAGCACTTTCAGTCGTGAGGAAGGGTTAGTAGTTAATACCTGCTAGCTTT
GACGTTAG
>ZSR.F_1283:D00780:73:HLVCNBCXX:1:1105:17563:51911 2:N:0:ATCTCG
GGAATATTGGACAATGGGCGTGAGCCTGATCCAGCCATGCCGCGTGCAGGAAGACTGCCC
TACGGGTTGTAAACTGCTTTTATATAGGAAGAAACCATTCTACGTGTAGAATGCTGACGG
TACTATAAGAATAAGGA
>ZSR.F_1284:D00780:73:HLVCNBCXX:1:1105:18270:51993 2:N:0:ATCTCG
GGAATATTGCACAATGGGCGCAAGCCTGATGCAGCCATGCCGCGTGTGTGAAGAAGGCTC
TAGGGTTGTAAAGCACTTTCAGCAGTGAGGAAAGCTTGTTGGTTAATACCCATCAAGTGT
GACGTTAA
>ZSR.F_1285:D00780:73:HLVCNBCXX:1:1105:8310:52167 2:N:0:ATCTCG
GGAATATTGGACAATGGGCGCAAGCCTGATCCAGCCATGCCGCGTGTGTGAAGAAGGCTT
TCGGGTTGTAAAGCACTTTCAGTCGGGAGGAAGGCTGCCTAGTTAATACCTAGGTAGATT
GACGT
>ZSR.F_1286:D00780:73:HLVCNBCXX:1:1105:16687:52126 2:N:0:ATCTCG
GGAATATTGCGCAATGGAGGAAACTCTGACGCAGCCATGCCGCGTGCAGGAAGACTGCCT
TATGGGTTGTAAACTGCTTTTATATAGGAAGAAATGCTTTTACGTGTAAAGGTTTGACGG
TACTATA
>ZSR.F_1287:D00780:73:HLVCNBCXX:1:1105:19510:52166 2:N:0:ATCTCG
GGAATATTGCACAATGGGCGCAAGCCTGATGCAGCCATGCCGCGTGTGTGAAGAAGGCTC
TAGGGTTGTAAAGCACTTTCAGCAGTGAGGAAAGCTTGTTGGTTAATACCCATCAAGTGT
GACGTTAACTGCAGAAG
>ZSR.F_1288:D00780:73:HLVCNBCXX:1:1105:4347:52367 2:N:0:ATCTCG
CGAATATTCCGCAATGCACGAAAGTGTGACGGAGCAATGCCGCGTGTGGGATGAAGCCTC
TAGGGGTGTAAACCACTGTCAGGGACTAGGAAATTTGACCAACCCCAAAGGAAGGGCCGG
CTAACTCT
>ZSR.F_1289:D00780:73:HLVCNBCXX:1:1105:4957:52288 2:N:0:ATCTCG
GGAATATTGGACAATGGGAGGGATCCTGATCCAGCAATACCGCGTGTGTGAATAAGGCCT
AAGGGTTGTAAAGCACTTTTAGTATTGAGAAAGGTTAGGTAGGTTAATATCCTAACTAAT
TGATGT
>ZSR.F_1290:D00780:73:HLVCNBCXX:1:1105:14763:52323 2:N:0:ATCTCG
GGAATATTGCACAATGGGCGCAAGCCTGATGCAGCCATGCCGCGTGTGTGAAGAAGGCTC
TAGGGTTGTAAAGCACTTTCAGCAGTGAGGAAAGCTTGTTGGTTAATACCCATC
>ZSR.F_1291:D00780:73:HLVCNBCXX:1:1105:15052:52257 2:N:0:ATCTCG
GGAATATTGCACAATGGGCGCAAGCCTGATGCAGCCATGCCGCGTGTGTGAAGAAGGCCT
TCGGGTTGTAAAGCACTTTCAGTCGTGAGGAAGGGTTAGTAGTTAATACCTGCT
>ZSR.F_1292:D00780:73:HLVCNBCXX:1:1105:17326:52434 2:N:0:ATCTCG
GGAATTTTGCGCAATGGAGGCAACTCTGACGCAGCAACGCCATGTGAGGGATGACGCATT
TAGGTGTGTAAACCTCTGTCGACAGGGAATAATAATGAATGTACCTGTAAAGGAAGCCCC
GGCTAACTT
>ZSR.F_1293:D00780:73:HLVCNBCXX:1:1105:1292:52701 2:N:0:ATCTCG
GGAATATTGGACAATAGGCGAAAGCCTGATCCAGCGACGTCACGTGAATGATGAAGGCCT
TAGGGTTGTAAAATTCTTTTAGTGGAGAAGATAATGACGGTATCCACAGAAAAAGTCCCG
GCTAACTTCGTGCC
>ZSR.F_1294:D00780:73:HLVCNBCXX:1:1105:3201:52707 2:N:0:ATCTCG
GGAATATTGCACAATGGGCGCAAGCCTGATGCAGCCATGCCGCGTGTGTGAAGAAGGCTC
TAGGGTTGTAAAGCACTTTCAGCAGTGAGGAAAGCTTGTTGGTTAATACCCATCAAGTGT
GACGTTAACTTCAGAAGA
>ZSR.F_1295:D00780:73:HLVCNBCXX:1:1105:6149:52551 2:N:0:ATCTCG
GGAATATTGCACAATGGGGGAAACCCTGATGCAGCAACGCCGCGTGGAGGATGACACATT
TCGGTGCGTAAACTCCTTTTATATAGGAAGATAATGACGGTACTATATGAATAAGCGCCG
GCTAACTCCGTGCC
>ZSR.F_1296:D00780:73:HLVCNBCXX:1:1105:13076:52564 2:N:0:ATCTCG
GGAATATTGCACAATGGGCGCAAGCCTGATGCAGCCATGCCGCGTGTGTGAAGAAGGCTC
TAGGGTTGTAAAGCACTTTCAGCAGTGAGGAAAGCTTGTTGGTTAATAGCCATCAAGTGT
GACGTTAA
>ZSR.F_1297:D00780:73:HLVCNBCXX:1:1105:13392:52501 2:N:0:ATCTCG
GGAATATTGCACAATGGGCGAAAGCCTGATGCAGCCATGCCGCGTGTGTGAAGAAGGCTC
TAGGGTTGTAAAGCACTTTCAGTAGGGAGGAAAGGTTGAAGGTTAATACCCTTTGGCTGT
GACGTTACCTACAG
>ZSR.F_1298:D00780:73:HLVCNBCXX:1:1105:17682:52516 2:N:0:ATCTCG
GGAATATTGCACAATGGGGGAAACCCTGATGCAGCCATGCCGCGTGTGTGAAGAAGGCCT
TCGGGTTGTAAAGCACTTTCAGTCGTGAGGAAGGGTAAGCAGTTAATACCTGTTTATTTT
GACGTT
>ZSR.F_1299:D00780:73:HLVCNBCXX:1:1105:21184:52619 2:N:0:ATCTCG
GGAATATTGCACAATGGGCGCAAGCCTGATGCAGCCATGCCGCGTGTGTGAAGAAGGCCT
TCGGGTTGTAAAGCACTTTCAGTCGTGAGGAAGGGTTAGTAGTTAATACCTGCTAGCTTT
GACGTTAG
>ZSR.F_1300:D00780:73:HLVCNBCXX:1:1105:2931:52809 2:N:0:ATCTCG
GGAATTTTCCGCAATGGGCGCAAGCCTGACGGAGCAATACCGCGTGAGGGATTGACAGCC
TGTGGGTTGTAAACCTCTTTTGTCAAGGAGGAAGTTCTGACGTTACTTGACGAATAAGCA
TCGGCTAACTCCGT
>ZSR.F_1301:D00780:73:HLVCNBCXX:1:1105:3518:52828 2:N:0:ATCTCG
GGAATATTGCACAATGGGCGCAAGCCTGATGCAGCCATGCCGCGTGTATGAAGAAGGCCT
TCGGGTTGTAAAGTACTTTCAGCAGTGAGGAAGGGATGTACGTTAATAGCGTGCATTTTT
GACGTTAGCTGCAGAAG
>ZSR.F_1302:D00780:73:HLVCNBCXX:1:1105:3507:52916 2:N:0:ATCTCG
GGAATATTGCACAATGGGCGCAAGCCTGATGCAGCCATGCCGCGTGTGTGAAGAAGGCTC
TAGGGTTGTAAAGCACTTTCAGCAGTGAGGAAAGCTTGTTGGTTAATACCCATCAAGTGT
>ZSR.F_1303:D00780:73:HLVCNBCXX:1:1105:4616:52854 2:N:0:ATCTCG
GGAATATTGCACAATGGGCGCAAGCCTGATGCAGCCATGCCGCGTGTGTGAAGAAGGCTC
TAGGGTTGTAAAGCACTTTCAGCAGTGAGGAAAGCTTGTTGGTTAATAGCCATCAAGTGT
GACGTTAA
>ZSR.F_1304:D00780:73:HLVCNBCXX:1:1105:5606:52856 2:N:0:ATCTCG
GGAATATTGCACAATGGGCGCAAGCCTGATGCAGCCATGCCGCGTGTGTGAAGAAGGCTC
TAGGGTTGTAAAGCACTTTCAGCAGTGAGGAAAGGTTAGTAGTTAATACCTGCTAGCTGT
GACGTTAA
>ZSR.F_1305:D00780:73:HLVCNBCXX:1:1105:5842:52881 2:N:0:ATCTCG
GGAATATTGCACAATGGGCGCAAGCCTGATGCAGCCATGCCGCGTGTGTGAAGAAGGCCT
TCGGGTTGTAAAGCACTTTCAGTCGTGAGGAAGGGTTAGTAGTTAATACCTGCTAGCTTT
GACGTTAGCGA
>ZSR.F_1306:D00780:73:HLVCNBCXX:1:1105:11519:52823 2:N:0:ATCTCG
GGAATATTGCACAATGGGGGAAACCCTGATGCAGCCATGCCGCGTGTGTGAAGAAGGCCT
TCGGGTTGTAAAGCACTTTCAGTCGTGAGGAAGGGTTGTTGGTTAATACCCAACAATTTT
GACGTTAGCGACAGAAGAAGCACCG
>ZSR.F_1307:D00780:73:HLVCNBCXX:1:1105:12717:52775 2:N:0:ATCTCG
GGAATATTGCACAATGGGCGCAAGCCTGATGCAGCCATGCCGCGTGTGTGAAGAAGGCTC
TAGGGTTGTAAAGCACTTTCAGCAGTGAGGAAAGGTTAGTAGTTAATACCTGCTAGCTGT
GACGT
>ZSR.F_1308:D00780:73:HLVCNBCXX:1:1105:16360:52759 2:N:0:ATCTCG
GGAATATTGGTCAATGGAGGCAACTCTGAACCAGCCATGCCGCGTGAAGGAAGACGGTTC
TATGGATTGTAAACTTCTTTTATACTAGAAGAACTACAGATACGTGTATTTGTTTGACGG
TATAGTATGAATAAGCACCGGCTAACTCCG
>ZSR.F_1309:D00780:73:HLVCNBCXX:1:1105:17659:52904 2:N:0:ATCTCG
GGAATATTGGACAATGGGCGAAAGCCTGATCCAGCAATGCCATGTGTGTGAAGAAGGCTC
TAGGGTTGTAAAGCACTTTAGTTGGGGAGGAAAGCTTATGAGTTAATAGCTCATGAGAAG
GACGTTACCCAAAGAATAAGGACCGGCTAA
>ZSR.F_1310:D00780:73:HLVCNBCXX:1:1105:17930:52821 2:N:0:ATCTCG
GGAATATTGGACAATGGGCGAAAGCCTGATCCAGCAATGCCATGTGTGTGAAGAAGGCTC
TAGGGTTGTAAAGCACTTTAGTTGGGGAGGAAAGCTTATGAGTTAATAGCTCATGAGAAG
GACGTTACC
>ZSR.F_1311:D00780:73:HLVCNBCXX:1:1105:18079:52862 2:N:0:ATCTCG
GGAATATTGCGCAATGGAGGAAACTCTGACGCAGCCATGCCGCGTGCAGGAAGACTGCCT
TATGGGTTGTAAACTGCTTTTATATAGGAAGAAATGCTTTTA
>ZSR.F_1312:D00780:73:HLVCNBCXX:1:1105:19460:52919 2:N:0:ATCTCG
GGAATATTGCACAATGGGCGCAAGCCTGATGCAGCCATGCCGCGTGTGTGAAGAAGGCTC
TAGGGTTGTAAAGCACTTTCAGCAGTGAGGAAAGCTTGTTGGTTAATAGCCATCAAGTGT
GACGTTAACTGCAGAAGAAGCAC
>ZSR.F_1313:D00780:73:HLVCNBCXX:1:1105:1324:53007 2:N:0:ATCTCG
GGAATATTGGACAATAGGCGAAAGCCTGATCCAGCGACGTCACGTGAATGATGAAGGCCT
TAGGGTTGTAAAATTCTTTTAGTGGAGAAGATAATGACGGTATCCACAGAAAAAGTCCCG
GCTAACTT
>ZSR.F_1314:D00780:73:HLVCNBCXX:1:1105:5016:53225 2:N:0:ATCTCG
GGAATATTGGACAATGGAGGGAACTCTGATCCAGCAATGCCATGTGTGTGAAGAAGGCCT
TAGGGTTGTAAAGCACTTTAGTCAGGGAGGAAGGTCTATAGGTTAATATCTTATGGAATT
GACGTTAC
>ZSR.F_1315:D00780:73:HLVCNBCXX:1:1105:5550:53170 2:N:0:ATCTCG
GGAATCTTGGACAATGGGCGCAAGCCTGATCCAGCCATGCCGCGTGAGTGATGAAGGCCT
TAGGGTCGTAAAGCTCTTTCGCCAGAGATGATAATGACAGTATCTGGTAAAGAAACCCCG
GCTAACTCCGTGCCAGCAGCCGCGG
>ZSR.F_1316:D00780:73:HLVCNBCXX:1:1105:14411:53248 2:N:0:ATCTCG
GGAATATTGCACAATGGGCGAAAGCCTGATGCAGCAATGCCGCGTGGAGGATGACGCATC
TAGGTGTGTAAACTCCTTTTATATGAGAAGATAATGACGGTATCATATGAATAAGCACC
>ZSR.F_1317:D00780:73:HLVCNBCXX:1:1105:18877:53107 2:N:0:ATCTCG
GGAATTTTGGACAATGGGGGAAACCCTGATCCAGCCATCCCGCGTGAGTGAAGAAGGCCT
TCGGGTTGTAAAGCTCTTTCGAAAGTGAAGAAAACTTATTTCGTAATATGTTATAAGTAT
GACGGTAACTTTAGAAG
>ZSR.F_1318:D00780:73:HLVCNBCXX:1:1105:4919:53351 2:N:0:ATCTCG
GGAATATTGCACAATGGGCGCAAGCCTGATGCAGCCATGCCGCGTGTGTGAAGAAGGCCT
TCGGGTTGTAAAGCACTTTCAGTCGTGAGGAAGGGTTAGTAGTTAATACCTGCTAGCTTT
GACGTTAG
>ZSR.F_1319:D00780:73:HLVCNBCXX:1:1105:5905:53306 2:N:0:ATCTCG
GGAATATTGCACAATGGGCGCAAGCCTGATGCAGCCATGCCGCGTGTGTGAAGAAGGCCT
TCGGGTTGTAAAGCACTTTCAGTCGTGAGGAAGGGTTAGTAGTTAATACCTGCTAGCTTT
GACGTT
>ZSR.F_1320:D00780:73:HLVCNBCXX:1:1105:11865:53362 2:N:0:ATCTCG
GGAATATTGCACAATGGGCGCAAGCCTGATGCAGCCATGCCGCGTGTGTGAAGAAGGCCT
TCGGGTTGTAAAGCACTTTCAGTCGTGAGGAAGGGTTAGTAGTTAATACCTGCTAGCTTT
GACGTTAGCGACAGAAGAAGCACCGGCTAAC
>ZSR.F_1321:D00780:73:HLVCNBCXX:1:1105:1646:53642 2:N:0:ATCTCG
GGAATATTGGACAATAGGCGAAAGCCTGATCCAGCGACGTCACGTGAATGATGAAGGCCT
TAGGGTTGTAAAATTCTTTTAGTGGAGAAGATAATGACGGTATCCACAGAAAAAGTCCCG
GCTAACTT
>ZSR.F_1322:D00780:73:HLVCNBCXX:1:1105:13047:53634 2:N:0:ATCTCG
GGAATATTGCACAATGGGGGAAACCCTGATGCAGCCATGCCGCGTGTGTGAAGAAGGCCT
TCGGGTTGTAAAGCACTTTCAGTGGGGAGGAAAGGGTGATGCTTAATACGTATC
>ZSR.F_1323:D00780:73:HLVCNBCXX:1:1105:1062:53922 2:N:0:ATCTCG
GGAATATTGCACAATGGGCGCAAGCCTGATGCAGCCATGCCGCGTGTGTGAAGAAGGCTC
TAGGGTTGTAAAGCACTTTCAGCAGTGAGGAAAGCTTGTTGGTTAATACCCATCAAGTGT
GACGTT
>ZSR.F_1324:D00780:73:HLVCNBCXX:1:1105:1986:53816 2:N:0:ATCTCG
GGAATATTGCACAATGGGCGCAAGCCTGATGCAGCCATGCCGCGTGTGTGAAGAAGGCCT
TCGGGTTGTAAAGCACTTTCAGTCGTGAGGAAGGGTTAGTAGTTAATACCTGCTAGCTTT
GACGTT
>ZSR.F_1325:D00780:73:HLVCNBCXX:1:1105:5836:53767 2:N:0:ATCTCG
GGAATATTGGACAATGGGCGAAAGCCTGATCCAGCAATGCCATGTGTGTGAAGAAGGCTC
TAGGGTTGTAAAGCACTTTAGTTGGGGAGGAAAGCTTATGAGTTAATAGCTCATGAGAAG
GACGTTACCCAAAGAATAAGGACC
>ZSR.F_1326:D00780:73:HLVCNBCXX:1:1105:6355:53912 2:N:0:ATCTCG
GGAATATTGCACAATGGGCGCAAGCCTGATGCAGCCATGCCGCGTGTGTGAAGAAGGCTC
TAGGGTTGTAAAGCACTTTCAGCAGTGAGGAAAGCTTGTTGGTTAATACCCATCAAGTGT
GACGT
>ZSR.F_1327:D00780:73:HLVCNBCXX:1:1105:12995:53842 2:N:0:ATCTCG
GGAATATTGCACAATGGGCGCAAGCCTGATGCAGCCATGCCGCGTGTGTGAAGAAGGCTC
TAGGGTTGTAAAGCACTTTCAGCAGTGAGGAAAGCTTGTTGGTTAATACCCATCAAGTGT
GACGT
>ZSR.F_1328:D00780:73:HLVCNBCXX:1:1105:14532:53751 2:N:0:ATCTCG
GGAATATTGCACAATGGGCGAAAGCCTGATGCAGCCATGCCGCGTGTGTGAAGAAGGCTC
TAGGGTTGTAAAGCACTTTCAGTAGGGAGGAAAGGTTGAAGGTTAATACCCTTT
>ZSR.F_1329:D00780:73:HLVCNBCXX:1:1105:15862:53927 2:N:0:ATCTCG
GGAATATTGCACAATGGGCGCAAGCCTGATGCAGCCATGCCGCGTGTGTGAAGAAGGCCT
TCGGGTTGTAAAGCACTTTCAGTCGTGAGGAAGGGTTAGTAGTTAATACCTGCTAGCTTT
GACGTT
>ZSR.F_1330:D00780:73:HLVCNBCXX:1:1105:17438:53804 2:N:0:ATCTCG
GGAATCTTGGACAATGGGCGCAAGCCTGATCCAGCCATGCCGCGTGAGTGATGAAGGCCT
TAGGGTCGTAAAGCTCTTTCGCCAGAGATGATAATGACAGTATCTGGTAAAGAAACCCCG
GCTAA
>ZSR.F_1331:D00780:73:HLVCNBCXX:1:1105:19219:53980 2:N:0:ATCTCG
GGAATATTGCACAATGGGCGCAAGCCTGATGCAGCCATGCCGCGTGTGTGAAGAAGGCTC
TAGGGTTGTAAAGCACTTTCAGCAGTGAGGAAAGCTTGTTGGTTAATAGCCATCAAGTGT
GACGTTAACTGCAGAAGAA
>ZSR.F_1332:D00780:73:HLVCNBCXX:1:1105:2841:54132 2:N:0:ATCTCG
GGAATATTGGACAATGGGCGAAAGCCTGATCCAGCAATGCCATGTGTGTGAAGAAGGCTC
TAGGGTTGTAAAGCACTTTAGTTGGGGAGGAAAGCTTATGAGTTAATAGCTCATGAGAAG
GACGTTACCCAAAGAAT
>ZSR.F_1333:D00780:73:HLVCNBCXX:1:1105:3658:54219 2:N:0:ATCTCG
GGAATATTGCGCAATGGGGGAAACCCTGACGCAGCAACGCCGCGTGAGTGAGGAAGGCCT
TCGGGTTGTAAAACTCTGTCAGAAGGGAAGAATGGTTATTGGTCTAATAGGCCTTTAATT
TGACGGTACCTTCAAAGG
>ZSR.F_1334:D00780:73:HLVCNBCXX:1:1105:12463:54100 2:N:0:ATCTCG
GGAATATTGCACAATGGGCGCAAGCCTGATGCAGCCATGCCGCGTGTGTGAAGAAGGCCT
TCGGGTTGTAAAGCACTTTCAGTCGTGAGGAAGGGTTAGTAGTTAATACCTGCTAGCTTT
GACGTTAG
>ZSR.F_1335:D00780:73:HLVCNBCXX:1:1105:1318:54594 2:N:0:ATCTCG
GGAATATTGCACAATGGGCGCAAGCCTGATGCAGCCATGCCGCGTGTGTGAAGAAGGCTC
TAGGGTTGTAAAGCACTTTCAGCAGTGAGGAAAGCTTGTTGGTTAATAGCCATCAAGTGT
GACGTTAA
>ZSR.F_1336:D00780:73:HLVCNBCXX:1:1105:3366:54723 2:N:0:ATCTCG
GGAATATTGCACAATGGGCGCAAGCCTGATGCAGCCATGCCGCGTGTGTGAAGAAGGCTC
TAGGGTTGTAAAGCACTTTCAGCAGTGAGGAAAGCTTGTTGGTTAATACCCATCAAGTGT
GACGTTAA
>ZSR.F_1337:D00780:73:HLVCNBCXX:1:1105:5012:54521 2:N:0:ATCTCG
GGAATATTGGACAATGGGCGAAAGCCTGATCCAGCAATGCCATGTGTGTGAAGAAGGCTC
TAGGGTTGTAAAGCACTTTAGTTGGGGAGGAAAGCTTATGAGTTAATAGCTCATGAGAAG
GACGTTACCCAAAGAATAAGGACC
>ZSR.F_1338:D00780:73:HLVCNBCXX:1:1105:13729:54528 2:N:0:ATCTCG
GGAATATTGGACAATGGGGGCAACCCTGATCCAGCCATGCCGCGTGTGTGAAGAAGGCTT
TCGGGTTGTAAAGCACTTTCAGTCGGGAGGAAGGCTGGCTAGTTAATACCTAGCTAGATT
GACGTTAC
>ZSR.F_1339:D00780:73:HLVCNBCXX:1:1105:18363:54531 2:N:0:ATCTCG
GGAATATTGCACAATGGAGGAAACTCTGATGCAGCAACGCCGCGTGGAGGATGACACTTT
TCGGAGCGTAAACTCCTTTTATATAGGAAGATAATGACGGTACTATATGAATAAGCACCG
GC
>ZSR.F_1340:D00780:73:HLVCNBCXX:1:1105:19117:54555 2:N:0:ATCTCG
GGAATATTGGACAATGGGCGAAAGCCTGATCCAGCAATGCCATGTGTGTGAAGAAGGCTC
TAGGGTTGTAAAGCACTTTAGTTGGGGAGGAAAGCTTATGAGTTAATAGCTCATGAGAAG
GACGTTACCCAAAGAATAA
>ZSR.F_1341:D00780:73:HLVCNBCXX:1:1105:20853:54599 2:N:0:ATCTCG
GGAATATTGCACAATGGGCGCAAGCCTGATGCAGCCATGCCGCGTGTGTGAAGAAGGCTC
TAGGGTTGTAAAGCACTTTCAGCAGTGAGGAAAGCTTGTTGGTTAATAGCCATCAAGTGT
GA
>ZSR.F_1342:D00780:73:HLVCNBCXX:1:1105:3577:54783 2:N:0:ATCTCG
GGAATATTGCACAATGGGGGAAACCCTGATGCAGCCATGCCGCGTGTGTGAAGAAGGCCT
TCGGGTTGTAAAGCACTTTCAGTCGTGAGGAAGGGTTGTTGGTTAATACCCAACAATTTT
GACGTT
>ZSR.F_1343:D00780:73:HLVCNBCXX:1:1105:7084:54937 2:N:0:ATCTCG
GGAATATTGCACAATGGAGGAAACTCTGATGCAGCAACGCCGCGTGGAGGATGACACTTT
TCGGAGCGTAAACTCCTTTTATATAGGAAGATAATGACGGTACTATATGAATAAGCACC
>ZSR.F_1344:D00780:73:HLVCNBCXX:1:1105:7256:54753 2:N:0:ATCTCG
GGAATATTGCACAATGGGCGCAAGCCTGATGCAGCCATGCCGCGTGTGTGAAGAAGGCCT
TCGGGTTGTAAAGCACTTTCAGTCGTGAGGAAGGGTTAGTAGTTAATACCTGCTAGCTTT
GACGTT
>ZSR.F_1345:D00780:73:HLVCNBCXX:1:1105:12949:54972 2:N:0:ATCTCG
GGAATATTGCACAATGGGCGCAAGCCTGATGCAGCCATGCCGCGTGTGTGAAGAAGGCTC
TAGGGTTGTAAAGCACTTTCAGCAGTGAGGAAAGCTTGTTGGTTAATACCCATCAAGTG
>ZSR.F_1346:D00780:73:HLVCNBCXX:1:1105:19439:54853 2:N:0:ATCTCG
GGAATATTGCACAATGGGCGCAAGCCTGATGCAGCCATGCCGCGTGTGTGAAGAAGGCCT
TCGGGTTGTAAAGCACTTTCAGTCGTGAGGAAGGGTTAGTAGTTAATACCTGCTAGCTTT
GACGTTAGCGACAGAAG
>ZSR.F_1347:D00780:73:HLVCNBCXX:1:1105:5827:55207 2:N:0:ATCTCG
GGAATTTTGCGCAATGGAGGCAACTCTGACGCAGCAACGCCATGTGAGGGATGACGCATT
TAGGTGTGTAAACCTCTGTCGACAGGGAATAATAATGAATGTA
>ZSR.F_1348:D00780:73:HLVCNBCXX:1:1105:11349:55242 2:N:0:ATCTCG
GGAATATTGCACAATGGGCGCAAGCCTGATGCAGCCATGCCGCGTGTGTGAAGAAGGCCT
TCGGGTTGTAAAGCACTTTCAGTCGTGAGGAAGGGTTAGTAGTTAATACCTGCTAGCTTT
GACGTTAGCGACAGAAGAAGCACCGGCTA
>ZSR.F_1349:D00780:73:HLVCNBCXX:1:1105:12290:55187 2:N:0:ATCTCG
GGAATTTTGCGCAATGGAGGCAACTCTGACGCAGCAACGCCATGTGAGGGATGACGCATT
TAGGTGTGTAAACCTCTGTCGACAGGGAATAATAATGAATGTACCTGTAAAGGAAGCCCC
GGCTAACT
>ZSR.F_1350:D00780:73:HLVCNBCXX:1:1105:13305:55009 2:N:0:ATCTCG
GGAATATTGCACAATGGGCGCAAGCCTGATGCAGCCATGCCGCGTGTGTGAAGAAGGCTC
TAGGGTTGTAAAGCACTTTCAGCAGTGAGGAAAGCTTGTTGGTTAATAGCCATCAAGTGT
GACGTTAA
>ZSR.F_1351:D00780:73:HLVCNBCXX:1:1105:18647:55146 2:N:0:ATCTCG
GGAATATTGCACAATGGGCGCAAGCCTGATGCAGCCATGCCGCGTGTGTGAAGAAGGCCT
TCGGGTTGTAAAGCACTTTCAGTCGTGAGGAAGGGTTAGTAGTTAATACCTGCTAGCTTT
GACGTTAG
>ZSR.F_1352:D00780:73:HLVCNBCXX:1:1105:18896:55230 2:N:0:ATCTCG
GGAATATTGCACAATGGGCGCAAGCCTGATGCAGCCATGCCGCGTGTGTGAAGAAGGCCT
TCGGGTTGTAAAGCACTTTCAGTCGTGAGGAAGGGTTAGTAGTTAATACCTGCTAGCTTT
GACGTTAG
>ZSR.F_1353:D00780:73:HLVCNBCXX:1:1105:19694:55238 2:N:0:ATCTCG
GGAATATTGCACAATGGGCGCAAGCCTGATGCAGCCATGCCGCGTGTGTGAAGAAGGCCT
TCGGGTTGTAAAGCACTTTCAGTCGTGAGGAAGGGTTAGTAGTTAATACCTGCTAGCTTT
GACGTTAGC
>ZSR.F_1354:D00780:73:HLVCNBCXX:1:1105:19821:55174 2:N:0:ATCTCG
GGAATATTGGACAATGGGCGAAAGCCTGATCCAGCAATGCCATGTGTGTGAAGAAGGCTC
TAGGGTTGTAAAGCACTTTAGTTGGGGAGGAAAGCTTATGAGTTAATAGCTCATGAGAAG
GACGTTACCCAAAGAATAA
>ZSR.F_1355:D00780:73:HLVCNBCXX:1:1105:1638:55401 2:N:0:ATCTCG
GGAATATTGCACAATGGGGGAAACCCTGATGCAGCCATGCCGCGTGTGTGAAGAAGGCCT
TCGGGTTGTAAAGCACTTTCAGTGGTGAGGAAAGGTTAACGGTTAATACCCGTTAGCTGT
GACGTTAGCCACA
>ZSR.F_1356:D00780:73:HLVCNBCXX:1:1105:4535:55269 2:N:0:ATCTCG
GGAATATTGGACAATGGGCGAAAGCCTGATCCAGCAATGCCATGTGTGTGAAGAAGGCTC
TAGGGTTGTAAAGCACTTTAGTTGGGGAGGAAAGCTTATGAGTTAATAGCTCATGAGAAG
GACGTTAC
>ZSR.F_1357:D00780:73:HLVCNBCXX:1:1105:5893:55483 2:N:0:ATCTCG
AGAATTTTGTGCAATATATGAAGGTAAGACACAGAGAGGGCACCTTGCCTAGTCCGTCAA
ATTAAGTGCCAGCAGACGCGGTGAAACTTAAGGGCTAGTTTTGTGG
>ZSR.F_1358:D00780:73:HLVCNBCXX:1:1105:8811:55287 2:N:0:ATCTCG
GGAATATTGGACAATGGGCGAAAGCCTGATCCAGCAATGCCATGTGTGTGAAGAAGGCTC
TAGGGTTGTAAAGCACTTTAGTTGGGGAGGAAAGCTTATGAGTTAATAGCTCATGAGAAG
GACGT
>ZSR.F_1359:D00780:73:HLVCNBCXX:1:1105:8852:55347 2:N:0:ATCTCG
GGAATATTGGACAATGGGGGCAACCCTGATCCAGCCATGCCGCGTGTGTGAAGAAGGCCT
TCGGGTTGTAAAGCACTTTCAGTGAGGAAGAAGGCCTGCGGGTTAATAGCCGGCAGGAA
>ZSR.F_1360:D00780:73:HLVCNBCXX:1:1105:11316:55255 2:N:0:ATCTCG
GGAATATTGCACAATGGGCGCAAGCCTGATGCAGCCATGCCGCGTGTGTGAAGAAGGCCT
TCGGGTTGTAAAGCACTTTCAGTCGTGAGGAAGGGTTAGTAGTTAATACCTGCTAGCTTT
GGCGTT
>ZSR.F_1361:D00780:73:HLVCNBCXX:1:1105:16928:55252 2:N:0:ATCTCG
GGAATATTGGTCAATGGAGGCAACTCTGAACCAGCCATGCCGCGTGAAGGAAGACGGTTC
TATGGATTGTAAACTTCTTTTATATACGAAGAACTACGGGTACGTGTACTCGTTTGACGG
TAGTATACGAATAAG
>ZSR.F_1362:D00780:73:HLVCNBCXX:1:1105:17619:55489 2:N:0:ATCTCG
GGAATATTGCACAATGGGCGCAAGCCTGATGCAGCCATGCCGCGTGTGTGAAGAAGGCCT
TCGGGTTGTAAAGCACTTTCAGTCGTGAGGAAGGGTTAGTAGTTAATACCTGCTAGCTTT
GACGTTAGCGA
>ZSR.F_1363:D00780:73:HLVCNBCXX:1:1105:19276:55383 2:N:0:ATCTCG
GGAATATTGCACAATGGGCGAAAGCCTGATGCAGCCATGCCGCGTGTGTGAAGAAGGCTC
TAGGGTTGTAAAGCACTTTCAGCAGTGAGGAAAGCTTGTTGGTTAATACCCATCAAGTGT
GACGTTAACTGCAGAAGAAGCACCGGCT
>ZSR.F_1364:D00780:73:HLVCNBCXX:1:1105:3586:55640 2:N:0:ATCTCG
GGAATATTGCACAATGGGCGCAAGCCTGATGCAGCCATGCCGCGTGTGTGAAGAAGGCTC
TAGGGTTGTAAAGCACTTTCAGCAGTGAGGAAAGGTTAGTAGTTAATACCTGCTAGCTGT
GACGTTAAC
>ZSR.F_1365:D00780:73:HLVCNBCXX:1:1105:5566:55685 2:N:0:ATCTCG
GGAATCTTGGACAATGGGCGCAAGCCTGATCCAGCCATGCCGCGTGAGTGATGAAGGCCT
TAGGGTCGTAAAGCTCTTTCGCCAGAGATGATAATGACAGTATCTGGTAAAGAAACCCCG
>ZSR.F_1366:D00780:73:HLVCNBCXX:1:1105:10551:55686 2:N:0:ATCTCG
GGAATATTGCACAATGGAGGAAACTCTGATGCAGCAACGCCGCGTGGAGGATGACACTTT
TCGGAGCGTAAACTCCTTTTATATAGGAAGATAATGACGGTACTATATGAATAAGCACCG
GCTAACTCCGTGCCAGC
>ZSR.F_1367:D00780:73:HLVCNBCXX:1:1105:20012:55673 2:N:0:ATCTCG
GGAATATTGGACAATAGGCGAAAGCCTGATCCAGCGACGTCACGTGAATGATGAAGGCCT
TAGGGTTGTAAAATTCTTTTAGTGGAGAAGATAATGACGGTATCCACAGAAAAAGTCCCG
GCTAACTTCGTGCCAGCAGCCGCGG
>ZSR.F_1368:D00780:73:HLVCNBCXX:1:1105:11403:55907 2:N:0:ATCTCG
GGAATATTGCACAATGGGCGCAAGCCTGATGCAGCCATGCCGCGTGTGTGAAGAAGGCCT
TCGGGTTGTAAAGCACTTTCAGTCGTGAGGAAGGGTTAGTAGTTAATACCTGCTAGCTTT
GACGTTAGCGACAGAAGAAGCACCGGCT
>ZSR.F_1369:D00780:73:HLVCNBCXX:1:1105:14952:55965 2:N:0:ATCTCG
GGAATATTGCACAATGGGCGCAAGCCTGATGCAGCCATGCCGCGTGTATGAAGAAGGCCT
TCGGGTTGTAAAGTACTTTCAGCAGTGAGGAAGGCGGTAGTGTTAATAGCACTATCGTTT
GACGTTAGCTGCAGAA
>ZSR.F_1370:D00780:73:HLVCNBCXX:1:1105:19969:55774 2:N:0:ATCTCG
GGAATATTGGTCAATGGGCGAAAGCCTGAACCAGCCATGCCGCGTGCAGGATGACAGCCT
TCTGGGTTGTAAACTGCTTTTCTACAAGAAGAAAAAGGTCTTGCGAGACCAATTGACGGT
ACTGTAGGAATAAGC
>ZSR.F_1371:D00780:73:HLVCNBCXX:1:1105:4633:56020 2:N:0:ATCTCG
GGAATATTGCACAATGGGCGCAAGCCTGATGCAGCCATGCCGCGTGTGTGAAGAAGGCTC
TAGGGTTGTAAAGCACTTTCAGCAGTGAGGAAAGCTTGTTGGTTAATAGCCATCAAGTGT
GACGTTAACTGCAGAAGAAGCAC
>ZSR.F_1372:D00780:73:HLVCNBCXX:1:1105:9884:56095 2:N:0:ATCTCG
GGAATATTGGACAATGGGCGAAAGCCTGATCCAGCAATGCCATGTGTGTGAAGAAGGCTC
TAGGGTTGTAAAGCACTTTAGTTGGGGAGGAAAGCTTATGAGTTAATAGCTCATGAGAAG
GACGTT
>ZSR.F_1373:D00780:73:HLVCNBCXX:1:1105:11115:56200 2:N:0:ATCTCG
GGAATATTGCACAATGGGGGAAACCCTGATGCAGCAACGCCGCGTGGAGGATGACACATT
TCGGTGCGTAAACTCCTTTTATATAGGAAGATAATGACGGTACTATATGAATAAGCGCCG
GCTAACTCCGTG
>ZSR.F_1374:D00780:73:HLVCNBCXX:1:1105:19408:56020 2:N:0:ATCTCG
GGAATATTGCACAATGGGCGCAAGCCTGATGCAGCCATGCCGCGTGTGTGAAGAAGGCTC
TAGGGTTGTAAAGCACTTTCAGCAGTGAGGAAAGCTTGTTGGTTAATACCCATCAAGTGT
GACGTTAACTGCAGAAGAAGCACCGGCT
>ZSR.F_1375:D00780:73:HLVCNBCXX:1:1105:5656:56448 2:N:0:ATCTCG
GGAATATTGCACAATGGGCGCAAGCCTGATGCAGCCATGCCGCGTGTGTGAAGAAGGCTC
TAGGGTTGTAAAGCACTTTCAGCAGTGAGGAAAGCTTGTTGGTTAATACCCAT
>ZSR.F_1376:D00780:73:HLVCNBCXX:1:1105:12101:56382 2:N:0:ATCTCG
GGAATATTGCACAATGGGCGCAAGCCTGATGCAGCCATGCCGCGTGTGTGAAGAAGGCCT
TCGGGTTGTAAAGCACTTTCAGTCGTGAGGAAGGGTTAGTAGTTAATACCTGCTAGCTTT
GACGTTAGCGACAG
>ZSR.F_1377:D00780:73:HLVCNBCXX:1:1105:13407:56333 2:N:0:ATCTCG
GGAATATTGCACAATGGGCGCAAGCCTGATGCAGCCATGCCGCGTGTGTGAAGAAGGCTC
TAGGGTTGTAAAGCACTTTCAGCAGTGAGGAAAGCTTGTTGGTTAATACCCATCAAGTG
>ZSR.F_1378:D00780:73:HLVCNBCXX:1:1105:17008:56375 2:N:0:ATCTCG
GGAATCTTGGACAATGGGCGCAAGCCTGATCCAGCCATGCCGCGTGAGTGATGAAGGCCC
TAGGGTCGTAAAGCTCTTTCGCCTGTGAAGATAATGACGGTAGCAGGTAAAGAAACCCCG
GCTAACTC
>ZSR.F_1379:D00780:73:HLVCNBCXX:1:1105:2312:56743 2:N:0:ATCTCG
GGAATCTTGGACAATGGGCGCAAGCCTGATCCAGCCATGCCGCGTGAGTGATGAAGGCCT
TAGGGTCGTAAAGCTCTTTCGCCAGAGATGATAATGACAGTATCTGGTAAAGAAACCCCG
GCTAAC
>ZSR.F_1380:D00780:73:HLVCNBCXX:1:1105:2660:56599 2:N:0:ATCTCG
GGAATATTGCACAATGGGCGCAAGCCTGATGCAGCCATGCCGCGTGTGTGAAGAAGGCCT
TCGGGTTGTAAAGCACTTTCAGTCGTGAGGAAGGGTTAGTAGTTAATACCTGCTAGCTTT
GACGTT
>ZSR.F_1381:D00780:73:HLVCNBCXX:1:1105:6012:56562 2:N:0:ATCTCG
GGAATATTGCACAATGGGCGCAAGCCTGATGCAGCCATGCCGCGTGTGTGAAGAAGGCTC
TAGGGTTGTAAAGCACTTTCAGCAGTGAGGAAAGGTTAGTAGTTAATACCTGCTAGCTGT
GACGTTAACTGCAGAAGAAGCACCGGCT
>ZSR.F_1382:D00780:73:HLVCNBCXX:1:1105:10762:56565 2:N:0:ATCTCG
GGAATATTGCGCAATGGAGGAAACTCTGACGCAGCCATGCCGCGTGAGTGAAGAAGGCCC
TAGGGTTGTAAAGCTCTTTCAAACGTGATGATGATGACAGTAGCG
>ZSR.F_1383:D00780:73:HLVCNBCXX:1:1105:17462:56548 2:N:0:ATCTCG
GGAATATTGCACAATGGGCGCAAGCCTGATGCAGCCATGCCGCGTGTGTGAAGAAGGCTC
TAGGGTTGTAAAGCACTTTCAGCAGTGAGGAAAGCTTGTTGGTTAATAGCCATCAAGTGT
GACGTTAACTGCAGAA
>ZSR.F_1384:D00780:73:HLVCNBCXX:1:1105:1500:56804 2:N:0:ATCTCG
GGAATATTGCACAATGGGCGCAAGCCTGATGCAGCCATGCCGCGTGTGTGAAGAAGGCCT
TCGGGTTGTAAAGCACTTTCAGTCGTGAGGAAGGGTTAGTAGTTAATACCTGCTAGCTTT
GACGTT
>ZSR.F_1385:D00780:73:HLVCNBCXX:1:1105:2605:56775 2:N:0:ATCTCG
GGAATATTGCACAATGGGCGCAAGCCTGATGCAGCCATGCCGCGTGTGTGAAGAAGGCCT
TCGGGTTGTAAAGCACTTTCAGTCGTGAGGAAGGGTTAGTAGTTAATACCTGCTAGCTTT
GACGTTAGCGACAGAAGA
>ZSR.F_1386:D00780:73:HLVCNBCXX:1:1105:11205:56904 2:N:0:ATCTCG
GGAATATTGCACAATGGGCGCAAGCCTGATGCAGCCATGCCGCGTGTGTGAAGAAGGCTC
TAGGGTTGTAAAGCACTTTCAGCAGTGAGGAAAGCTTGTTGGTTAATAGCCATCAAGTGT
G
>ZSR.F_1387:D00780:73:HLVCNBCXX:1:1105:16725:56751 2:N:0:ATCTCG
GGAATATTGCACAATGGGCGAAAGCCTGATGCAGCCATGCCGCGTGTGTGAAGAAGGCTC
TAGGGTTGTAAAGCACTTTCAGAAGGGAGGAAAGGTTGTAAGTTAATACCTTGCAACTGT
GACGTTACCTTCAGAAGAAG
>ZSR.F_1388:D00780:73:HLVCNBCXX:1:1105:19940:56881 2:N:0:ATCTCG
GGAATTTTCCGCAATGGGCGAAAGCCTGACGGAGCAACGCCGCGTGAGGGATGAAGGCCT
CTGGGCTGTAAACCTCTTTTATCAAGGAAGAAGATCTGACGGTACTTGATGAATAAGCCA
CG
>ZSR.F_1389:D00780:73:HLVCNBCXX:1:1105:3546:57213 2:N:0:ATCTCG
GGAATATTGCACAATGGGCGCAAGCCTGATGCAGCCATGCCGCGTGTGTGAAGAAGGCCT
TCGGGTTGTAAAGCACTTTCAGTCGTGAGGAAGGGTTAGTAGTTAATACCTGCTAGCTTT
GACGTTAGCGACAGAAGA
>ZSR.F_1390:D00780:73:HLVCNBCXX:1:1105:5785:57139 2:N:0:ATCTCG
GGAATATTGCGCAATGGGGGAAACCCTGACGCAGCAACGCCGCGTGAGTGAGGAAGGCCT
TCGGGTTGTAAAGCTCTGTCAGAAGGGAAGAATGGTTATTGGTCTAATAGGCCTTTAATT
>ZSR.F_1391:D00780:73:HLVCNBCXX:1:1105:6288:57161 2:N:0:ATCTCG
GGAATATTGGACAATGGGGGCAACCCTGATCCAGCCATGCCGCGTGTGTGAAGAAGGCCT
TCGGGTTGTAAAGCACTTTCAGTGAGGAAGAAGGCCTGCGGGTTAATAGCCGGCAGGAAG
G
>ZSR.F_1392:D00780:73:HLVCNBCXX:1:1105:15946:57108 2:N:0:ATCTCG
GGAATATTGCACAATGGGCGAAAGCCTGATGCAGCCATGCCGCGTGTGTGAAGAAGGCTT
TAGGGTTGTAAAGCACTTTCAGTAGGGAGGAAAGGTTGAAGGTTAATACCCTTTGGCTGT
GACGTTACC
>ZSR.F_1393:D00780:73:HLVCNBCXX:1:1105:16007:57171 2:N:0:ATCTCG
GGAATATTGCACAATGGGCGCAAGCCTGATGCAGCCATGCCGCGTGTGTGAAGAAGGCTC
TAGGGTTGTAAAGCACTTTCAGCAGTGAGGAAAGCTTGTTGGTTAATACCCATCAAGTGT
GACGTTAA
>ZSR.F_1394:D00780:73:HLVCNBCXX:1:1105:17366:57128 2:N:0:ATCTCG
GGAATATTGGACAATGGGCGAAAGCCTGATCCAGCAATGCCATGTGTGTGAAGAAGGCTC
TAGGGTTGTAAAGCACTTTAGTTGGGGAGGAAAGCTTATGAGTTAATAGCTCATGAGAAG
GACGTTACC
>ZSR.F_1395:D00780:73:HLVCNBCXX:1:1105:20773:57191 2:N:0:ATCTCG
GGAATCTTAGACAATGGGCGCAAGCCTGATCTAGCCATGCCGCGTGAGCGATGAAGGCCT
TAGGGTCGTAAAACTCTTTCGCCAGGGATGATAATGACAGTACCTGGTAAAGAAACCCCG
GCTAACTCCGTGCCAGCAGCCGCGG
>ZSR.F_1396:D00780:73:HLVCNBCXX:1:1105:3492:57369 2:N:0:ATCTCG
GGAATATTGCACAATGGGCGCAAGCCTGATGCAGCCATGCCGCGTGTGTGAAGAAGGCTC
TAGGGTTGTAAAGCACTTTCAGCAGTGAGGAAAGCTTGTTGGTTAATAGCCATCAAGTGT
GACGTTAACTGCAGAA
>ZSR.F_1397:D00780:73:HLVCNBCXX:1:1105:4396:57339 2:N:0:ATCTCG
GGAATATTGCACAATGGGCGCAAGCCTGATGCAGCCATGCCGCGTGTGTGAAGAAGGCTC
TAGGGTTGTAAAGCACTTTCAGCAGTGAGGAAAGCTTGTTGGTTAATACCCATCAAGTGT
GACGTT
>ZSR.F_1398:D00780:73:HLVCNBCXX:1:1105:4671:57349 2:N:0:ATCTCG
GGAATATTGCACAATGGGCGCAAGCCTGATGCAGCCATGCCGCGTGTGTGAAGAAGGCCT
TCGGGTTGTAAAGCACTTTCAGTCGTGAGGAAGGGTTAGTAGTTAATACCTGCTAGCTTT
GACGTTAGCGACAGAA
>ZSR.F_1399:D00780:73:HLVCNBCXX:1:1105:5012:57389 2:N:0:ATCTCG
GGAATATTGCACAATGGGCGCAAGCCTGATGCAGCCATGCCGCGTGTGTGAAGAAGGCCT
TCGGGTTGTAAAGCACTTTCAGTCGTGAGGAAGGGTTAGTAGTTAATACCTGCTAGCTTT
GA
>ZSR.F_1400:D00780:73:HLVCNBCXX:1:1105:12692:57448 2:N:0:ATCTCG
GGAATATTGGACAATGGGCGCAAGCCTGATCCAGCCATGCCGCGTGTGTGAAGAAGGCTT
TCGGGTTGTAAAGCACTTTCAGTCGGGAGGAAGGCTGCCTGGTTAATACCCAGGTAGATT
GACGTTACCGACAG
>ZSR.F_1401:D00780:73:HLVCNBCXX:1:1105:13875:57331 2:N:0:ATCTCG
GGAATATTGCACAATGGGCGAAAGCCTGATGCAGCAACGCCGCGTGAACGATGAAGGCCT
TCGGGTTGTAAAGTTCTTTTCTTGGAGAAGAATAAATGACGGTATCCAAGGAATAAGCCC
CGGCTAACTACGTGCCAGCAGCCGCGGTAA
>ZSR.F_1402:D00780:73:HLVCNBCXX:1:1105:15031:57372 2:N:0:ATCTCG
GGAATATTGGACAATGGGCGAAAGCCTGATCCAGCAATGCCATGTGTGTGAAGAAGGCTC
TAGGGTTGTAAAGCACTTTAGTTGGGGAGGAAAGCTTATGAGTTAATAGCTCATGAGAA
>ZSR.F_1403:D00780:73:HLVCNBCXX:1:1105:19414:57326 2:N:0:ATCTCG
GGAATATTGGACAATGGGCGAAAGCCTGATCCAGCAATGCCATGTGTGTGAAGAAGGCTC
TAGGGTTGTAAAGCACTTTAGTTGGGGAGGAAAGCTTATGAGTTAATAGCTCATGAGAAG
GACGTTACCCAAAGAATAAGGACCGGCT
>ZSR.F_1404:D00780:73:HLVCNBCXX:1:1105:19385:57404 2:N:0:ATCTCG
GGAATATTGCACAATGGGGGAAACCCTGATGCAGCAACGCCGCGTGGAGGATGACACATT
TCGGTGCGTAAACTCCTTTTATATAGGAAGATAATGACGGTACTATATGAATAAGCGCCG
GCTAACTCCGTGCCAGC
>ZSR.F_1405:D00780:73:HLVCNBCXX:1:1105:3451:57603 2:N:0:ATCTCG
GGAATATTGCACAATGGGCGCAAGCCTGATGCAGCCATGCCGCGTGTGTGAAGAAGGCCT
TCGGGTTGTAAAGCACTTTCAGTCGTGAGGAAGGTAGTGTAGTTAATAGCTGCATTATTT
GACGTTAGCGACAGAAGAAGCACC
>ZSR.F_1406:D00780:73:HLVCNBCXX:1:1105:5185:57610 2:N:0:ATCTCG
GGAATATTGCACAATGGGCGCAAGCCTGATGCAGCCATGCCGCGTGTGTGAAGAAGGCCT
TCGGGTTGTAAAGCACTTTCAGTCGTGAGGAAGGGTTAGTAGTTAATACCTGCTAGCTTT
GACGTTAGCGACAGAAGAAGCACC
>ZSR.F_1407:D00780:73:HLVCNBCXX:1:1105:7412:57666 2:N:0:ATCTCG
GGAATATTGCGCAATGGGGGCAACCCTGACGCAGCCATGCCGCGTGTGTGAAGAAGGCCC
TAGGGTTGTAAAGCACTTTCAATTGGGAAGAAAAGCTGCTGGTTAATAACCAGTAGCCCT
GACATT
>ZSR.F_1408:D00780:73:HLVCNBCXX:1:1105:8545:57621 2:N:0:ATCTCG
GGAATATTGGACAATGGGCGAAAGCCTGATCCAGCAATGCCATGTGTGTGAAGAAGGCTC
TAGGGTTGTAAAGCACTTTAGTTGGGGAGGAAAGCTTATGAGTTAATAGCTCATGAGAAG
>ZSR.F_1409:D00780:73:HLVCNBCXX:1:1105:10710:57590 2:N:0:ATCTCG
GGAATATTGCACAATGGGCGCAAGCCTGATGCAGCCATGCCGCGTGTGTGAAGAAGGCTC
TAGGGTTGTAAAGCACTTTCAGCAGTGAGGAAAGCTTGTTGGTTAATACCCATCAAGTGT
GA
>ZSR.F_1410:D00780:73:HLVCNBCXX:1:1105:11482:57708 2:N:0:ATCTCG
GGAATATTGGACAATGGGCGCAAGCCTGATCCAGCCATGCCGCGTGTGTGAAGAAGGCTT
TCGGGTTGTAAAGCACTTTCAGTCGGGAGGAAGGCTGCCTAG
>ZSR.F_1411:D00780:73:HLVCNBCXX:1:1105:3533:57759 2:N:0:ATCTCG
GGAATATTGCACAATGGGCGCAAGCCTGATGCAGCCATGCCGCGTGTGTGAAGAAGGCCT
TCGGGTTGTAAAGCACTTTCAGTCGTGAGGAAGGGTTAGTAGTTAATACCTGCTAGCTTT
GACGTT
>ZSR.F_1412:D00780:73:HLVCNBCXX:1:1105:9552:57929 2:N:0:ATCTCG
GGAATATTGCACAATGGGCGAAAGCCTGATGCAGCAATGCCGCGTGGAGGATGACGCATC
TAGGTGTGTAAACTCCTTTTATATGAGAAGATAATGACGGTATCATATGAATAAGCACCG
GCTAACTCCGTG
>ZSR.F_1413:D00780:73:HLVCNBCXX:1:1105:10735:57914 2:N:0:ATCTCG
GGAATATTGCACAATGGGCGCAAGCCTGATGCAGCCATGCCGCGTGTGTGAAGAAGGCTC
TAGGGTTGTAAAGCACTTTCAGCAGTGAGGAAAGCTTGTTGGTTAATAGCCATCAAGTGT
GACGTTAAC
>ZSR.F_1414:D00780:73:HLVCNBCXX:1:1105:13472:57807 2:N:0:ATCTCG
GGAATATTGGACAATGGGCGAAAGCCTGATCCAGCAATGCCATGTGTGTGAAGAAGGCTC
TAGGGTTGTAAAGCACTTTAGTTGGGGAGGAAAGCTTATGAGTTAATAGCTCATGAGAAG
GACGTTACC
>ZSR.F_1415:D00780:73:HLVCNBCXX:1:1105:2425:58243 2:N:0:ATCTCG
GGAATATTGCACAATGGGCGCAAGCCTGATGCAGCCATGCCGCGTGTGTGAAGAAGGCCT
TCGGGTTGTAAAGCACTTTCAGTCGTGAGGAAGGGTTAGTAGTTAATACCTGCTAGCTTT
GACGTT
>ZSR.F_1416:D00780:73:HLVCNBCXX:1:1105:18573:58006 2:N:0:ATCTCG
GGAATATTGCACAATGGGCGCAAGCCTGATGCAGCCATGCCGCGTGTGTGAAGAAGGCCT
TCGGGTTGTAAAGCACTTTCAGTCGTGAGGAAGGGTTAGTAGTTAATACCTGCTAGCTTT
GACGTTAGC
>ZSR.F_1417:D00780:73:HLVCNBCXX:1:1105:2860:58341 2:N:0:ATCTCG
GGAATTTTCCGCAATGGGCGCAAGCCTGACGGAGCAATACCGCGTGAGGGATTGACAGCC
TGTGGGTTGTAAACCTCTTTTGTCAAGGAGGAAGTTCTGACGTTACTTGACGAATAAGCA
TCGGCTAACTCCGT
>ZSR.F_1418:D00780:73:HLVCNBCXX:1:1105:11425:58354 2:N:0:ATCTCG
GGAATATTGGACAATGGGCGCAAGCCTGATCCAGCCATGCCGCGTGTGTGAAGAAGGCTT
TCGGGTTGTAAAGCACTTTCAGTCGGGAGGAAGGCTGCCTAGTTAATACCTAGGTAGATT
GACGTTACCGACAGAAG
>ZSR.F_1419:D00780:73:HLVCNBCXX:1:1105:15591:58479 2:N:0:ATCTCG
GGAATATTGCACAATGGGCGCAAGCCTGATGCAGCCATGCCGCGTGTGTGAAGAAGGCCT
TCGGGTTGTAAAGCACTTTCAGTCGTGAGGAAGGGTTAGTAG
>ZSR.F_1420:D00780:73:HLVCNBCXX:1:1105:1676:58546 2:N:0:ATCTCG
GGAATATTGCACAATGGGCGCAAGCCTGATGCAGCCATGCCGCGTGTGTGAAGAAGGCTC
TAGGGTTGTAAAGCACTTTCAGCAGTGAGGAAAGCTTGTTGGTTAATACCCATCAAGTGT
GACGTTAACTGCAGAAG
>ZSR.F_1421:D00780:73:HLVCNBCXX:1:1105:1992:58699 2:N:0:ATCTCG
GGAATATTGGTCAATGGGCGCAAGCCTGAACCAGCCATGCCGCGTGCAGGATGACTGCCC
TATGGGTTGTAAACTGCTTTTATACAGGAAGAAACAGTCCCTCGTGAGGGGCCTTGACGG
TACTGTAAGAATAA
>ZSR.F_1422:D00780:73:HLVCNBCXX:1:1105:5018:58754 2:N:0:ATCTCG
GGAATATTGCACAATGGGCGCAAGCCTGATGCAGCCATGCCGCGTGTGTGAAGAAGGCCT
TCGGGTTGTAAAGCACTTTCAGTCGTGAGGAAGGGTTAGTAGTTAATACCTGCTAGCTTT
GACGTTAGCGACAGAA
>ZSR.F_1423:D00780:73:HLVCNBCXX:1:1105:13741:58766 2:N:0:ATCTCG
GGAATATTGGACAATGGGCGAAAGCCTGATCCAGCAATGCCATGTGTGTGAAGAAGGCTC
TAGGGTTGTAAAGCACTTTAGTTGGGGAGGAAAGCTTATGAGTTAATAGCTCATGAGAAG
GACGTTAC
>ZSR.F_1424:D00780:73:HLVCNBCXX:1:1105:17352:58834 2:N:0:ATCTCG
GGAATATTGCACAATGGGCGCAAGCCTGATGCAGCCATGCCGCGTGTGTGAAGAAGGCCT
TCGGGTTGTAAAGCACTTTCAGTCGTGAGGAAGGGTTAGTAGTTAATACCTGCTAGCTTT
GACGTTAGCGACAGAAGAA
>ZSR.F_1425:D00780:73:HLVCNBCXX:1:1105:17655:58985 2:N:0:ATCTCG
GGAATATTGCACAATGGGCGCAAGCCTGATGCAGCCATGCCGCGTGTGTGAAGAAGGCTC
TAGGGTTGTAAAGCACTTTCAGCAGTGAGGAAAGCTTGTTGGTTAATAGCCATCAAGTGT
GACGTTAAC
>ZSR.F_1426:D00780:73:HLVCNBCXX:1:1105:18172:58928 2:N:0:ATCTCG
GGAATATTGCACAATGGGCGCAAGCCTGATGCAGCCATGCCGCGTGTGTGAAGAAGGCTC
TAGGGTTGTAAAGCACTTTCAGCAGTGAGGAAAGGTTAGTAGTTAATACCTGCTAGCTGT
G
>ZSR.F_1427:D00780:73:HLVCNBCXX:1:1105:18444:58862 2:N:0:ATCTCG
GGAATCTTGCACAATGGGCGAAAGCCTGATGCAGCCATGCCGCGTGCGTGATGAAGGCCT
TCGGGTTGTAAAGCGCTTTTAGGTGCGACGATGATGACGGTAACACCAGAAAAAGCCCCG
GCT
>ZSR.F_1428:D00780:73:HLVCNBCXX:1:1105:1837:59155 2:N:0:ATCTCG
GGAATATTGGACAATGGGCGAAAGCCTGATCCAGCAATGCCATGTGTGTGAAGAAGGCTC
TAGGGTTGTAAAGCACTTTAGTTGGGGAGGAAAGCTTATGAGTTAATAGCTCATGAGAAG
GACGTT
>ZSR.F_1429:D00780:73:HLVCNBCXX:1:1105:5356:59090 2:N:0:ATCTCG
GGAATATTGCACAATGGGCGCAAGCCTGATGCAGCCATGCCGCGTGTGTGAAGAAGGCTC
TAGGGTTGTAAAGCACTTTCAGCAGTGAGGAAAGCTTGTTGGTTAATACCCATCAAGTGT
GACGTTAACTGCAGAAGAAGCACCGGCT
>ZSR.F_1430:D00780:73:HLVCNBCXX:1:1105:10353:59045 2:N:0:ATCTCG
GGAATCTTGGACAATGGGCGCAAGCCTGATCCAGCCATGCCGCGTGAGTGATGAAGGCCT
TAGGGTCGTAAAGCTCTTTCGCCAGAGATGATAATGACAGTATCTGGTAAAGAAACCCCG
GCTAACTCCGTGCCAGCGGCCGCGG
>ZSR.F_1431:D00780:73:HLVCNBCXX:1:1105:6618:59300 2:N:0:ATCTCG
GGAATATTGCACAATGGGCGCAAGCCTGATGCAGCCATGCCGCGTGTGTGAAGAAGGCTC
TAGGGTTGTAAAGCACTTTCAGCAGTGAGGAAAGCTTGTTGGTTAATACCCATCAAGTGT
GACGTT
>ZSR.F_1432:D00780:73:HLVCNBCXX:1:1105:13171:59458 2:N:0:ATCTCG
GGAATATTGGACAATGGGCGAAAGCCTGATCCAGCAATGCCATGTGTGTGAAGAAGGCTC
TAGGGTTGTAAAGCACTTTAGTTGGGGAGGAAAGCTTATGAGTTAATAGCTCATGAGAAG
GA
>ZSR.F_1433:D00780:73:HLVCNBCXX:1:1105:17456:59466 2:N:0:ATCTCG
GGAATATTGGTCAATGGAGGCAACTCTGAACCAGCCATGCCGCGTGAAGGAAGACGGTTC
TATGGATTGTAAACTTCTTTTATACTAGAAGAAATGTAGATACGTGTATTTATTTGACGG
TATAGT
>ZSR.F_1434:D00780:73:HLVCNBCXX:1:1105:18298:59276 2:N:0:ATCTCG
GGAATATTGCGCAATGGGCGAAAGCCTGATGCAGCCATGCCGCGTGTGTGAAGAAGGCTC
TAGGGTTGTAAAGCACTTTCAGAAGGGAGGAAAGGTTGTAAGTTAATACCTTGCAACTGT
GACGTTACCTTCAGAAGAA
>ZSR.F_1435:D00780:73:HLVCNBCXX:1:1105:20728:59392 2:N:0:ATCTCG
GGAATATTGCACAATGGGCGCAAGCCTGATGCAGCCATGCCGCGTGTGTGAAGAAGGCCT
TCGGGTTGTAAAGCACTTTCAGCAGTGAGGAAGGTGGTGAGTTTAATACGCTCATCATTT
GACGTTAGC
>ZSR.F_1436:D00780:73:HLVCNBCXX:1:1105:2197:59543 2:N:0:ATCTCG
GGAATATTGCACAATGGGCGCAAGCCTGATGCAGCCATGCCGCGTGTGTGAAGAAGGCTC
TAGGGTTGTAAAGCACTTTCAGCAGTGAGGAAAGCTTGTTGGTTAATACCCATCAAGTGT
GACGTTAA
>ZSR.F_1437:D00780:73:HLVCNBCXX:1:1105:2160:59629 2:N:0:ATCTCG
GGAATATTGCACAATGGGCGAAAGCCTGATGCAGCCATGCCGCGTGTGTGAAGAAGGCTC
TAGGGTTGTAAAGCACTTTCAGAAGGGAGGAAAGGTTGTAAGTTAATACCTTGCAACTGT
GACGTT
>ZSR.F_1438:D00780:73:HLVCNBCXX:1:1105:3914:59516 2:N:0:ATCTCG
GGAATATTGGACAATAGGCGAAAGCCTGATCCAGCGACGTCACGTGAATGATGAAGGCCT
TAGGGTTGTAAAATTCTTTTAGTGGAGAAGATAATGACGGTATCCACAGAAAAAGTCCCG
GCTAACTTCGTGCCAGCA
>ZSR.F_1439:D00780:73:HLVCNBCXX:1:1105:3963:59589 2:N:0:ATCTCG
GGAATATTGCACAATGGGCGCAAGCCTGATGCAGCCATGCCGCGTGTGTGAAGAAGGCCT
TCGGGTTGTAAAGCACTTTCAGTCGTGAGGAAGGGTTAGTAGTTAATACCTGCTAGCTTT
GACGTTAGCGACAGAAGAAGCACCGGCT
>ZSR.F_1440:D00780:73:HLVCNBCXX:1:1105:13951:59616 2:N:0:ATCTCG
GGAATATTGGACAATGGGCGAAAGCCTGATCCAGCAATGCCATGTGTGTGAAGAAGGCTC
TAGGGTTGTAAAGCACTTTAGTTGGGGAGGAAAGCTTATGAGTTAATAGCTCATGAGAA
>ZSR.F_1441:D00780:73:HLVCNBCXX:1:1105:20761:59628 2:N:0:ATCTCG
GGAATATTGCACAATGGGCGAAAGCCTGATGCAGCCATGCCGCGTGTATGAAGAAGGCCT
TCGGGTTGTAAAGTACTTTCAGCAGTGAGGAAGGGTGTGTAGTTAATAGCTGCATATCTT
GACGTTAGCTGCAGAAGAAGC
>ZSR.F_1442:D00780:73:HLVCNBCXX:1:1105:3154:59820 2:N:0:ATCTCG
GGAATATTGCACAATGGGGGGAACCCTGATGCAGCCATGCCGCGTGTGTGAAGAAGGCCT
TCGGGTTGTAAAGCACTTTCAGTGGGGAGGAAAGGGTGATGCTTAATACGTATCATCTGT
GACGTTACCCACAGAAGAA
>ZSR.F_1443:D00780:73:HLVCNBCXX:1:1105:4489:59794 2:N:0:ATCTCG
GGAATATTGGACAATGGGCGAAAGCCTGATCCAGCAATGCCATGTGTGTGAAGAAGGCTC
TAGGGTTGTAAAGCACTTTAGTTGGGGAGGAAAGCTTATGAGTTAATAGCTCATGAGAAG
GACGTTACCCAAA
>ZSR.F_1444:D00780:73:HLVCNBCXX:1:1105:10475:59786 2:N:0:ATCTCG
GGAATATTGGACAATGGGCGAAAGCCTGATCCAGCAATGCCATGTGTGTGAAGAAGGCTC
TAGGGTTGTAAAGCACTTTAGTTGGGGAGGAAAGCTTATGAGTTAATAGCTCATGAGAAG
GACGTTACCCAAAGAATAA
>ZSR.F_1445:D00780:73:HLVCNBCXX:1:1105:11720:59960 2:N:0:ATCTCG
GGAATATTGGACAATAGGCGAAAGCCTGATCCAGCGACGTCACGTGAATGATGAAGGCCT
TAGGGTTGTAAAATTCTTTTAGTGGAGAAGATAATGACGGTATCCACAGAAAAAGTCCCG
GCTAACTTCGTGCC
>ZSR.F_1446:D00780:73:HLVCNBCXX:1:1105:15223:59977 2:N:0:ATCTCG
GGAATATTGCACAATGGGCGCAAGCCTGATGCAGCCATGCCGCGTGTGTGAAGAAGGCTC
TAGGGTTGTAAAGCACTTTCAGCAGTGAGGAAAGCTTGTTGGTTAATACCCATCAAGTGT
GACGTTAACTG
>ZSR.F_1447:D00780:73:HLVCNBCXX:1:1105:2328:60141 2:N:0:ATCTCG
GGAATATTGCACAATGGGCGCAAGCCTGATGCAGCCATGCCGCGTGTGTGAAGAAGGCTC
TAGGGTTGTAAAGCACTTTCAGCAGTGAGGAAAGCTTGTTGGTTAATACCCATCAAGTG
>ZSR.F_1448:D00780:73:HLVCNBCXX:1:1105:3546:60117 2:N:0:ATCTCG
GGAATATTGGTCAATGGACGCAAGTCTGAACCAGCCATGCCGCGTGCAGGATGACTGCCC
TAGAGGTTGTAAACTGCTTTTATATAGGAAGAAACGCTTTTACGTGTAGAAGTTTGACGG
TACTATA
>ZSR.F_1449:D00780:73:HLVCNBCXX:1:1105:10852:60148 2:N:0:ATCTCG
GGAATATTGCGCAATGGGGGAAACCCTGACGCAGCCATGCCGCGTGAGTGACGAAGGCCT
TAGGGTTGTAAAGCTCTTTCGCTAGGGAAGATAATGACGGTACCTAGTAAAGAAGCCCCG
GCTAA
>ZSR.F_1450:D00780:73:HLVCNBCXX:1:1105:16211:60177 2:N:0:ATCTCG
GGAATATTGCACAATGGGCGCAAGCCTGATGCAGCCATGCCGCGTGTGTGAAGAAGGCCT
TCGGGTTGTAAAGCACTTTCAGTCGTGAGGAAGGGTTAGTAGTTAATACCTGCTAGCTT
>ZSR.F_1451:D00780:73:HLVCNBCXX:1:1105:17070:60187 2:N:0:ATCTCG
GGAATATTGCACAATGGGCGCAAGCCTGATGCAGCCATGCCGCGTGTGTGAAGAAGGCTC
TAGGGTTGTAAAGCACTTTCAGAAGGGAGGAAAGGTTGTAAGTTAATACCTTGCAACTGT
GACGTTAC
>ZSR.F_1452:D00780:73:HLVCNBCXX:1:1105:19737:60224 2:N:0:ATCTCG
AGAATCATTCACAATGGGGGCAACCCTGATGGTGCAACGCCGCGTGGAGGAAGAAGGCCC
TAGGGTCGTAAACTCCTGTCATAATAGAGTAAGGCATAGTCGTTAATAGCTTCTATGTTT
GATAGTATATTAAGAG
>ZSR.F_1453:D00780:73:HLVCNBCXX:1:1105:1405:60362 2:N:0:ATCTCG
GGAATATTGCACAATGGGCGAAAGCCTGATGCAGCCATGCCGCGTGTGTGAAGAAGGCTC
TAGGGTTGTAAAGCACTTTCAGTAGGGAGGAAAGGTTGAAGGTTAATACCCTTTGGCTGT
GA
>ZSR.F_1454:D00780:73:HLVCNBCXX:1:1105:17442:60285 2:N:0:ATCTCG
GGAATATTGCACAATGGGCGCAAGCCTGATGCAGCCATGCCGCGTGTGTGAAGAAGGCTC
TAGGGTTGTAAAGCACTTTCAGCAGTGAGGAAAGCTTGTTGGTTAATAGCCATCAAGTGT
GACGTTAACTGCAGAAG
>ZSR.F_1455:D00780:73:HLVCNBCXX:1:1105:18766:60326 2:N:0:ATCTCG
GGAATATTGGACAATGGGGGCAACCCTGATCCAGCCATGCCGCGTGTGTGAAGAAGGCCT
TCGGGTTGTAAAGCACTTTCAGTGAGGAAGAAGGCCTGCGGGTCAATAACCGGCAGGAAG
GACATCACTCACAGAAGAAGCAC
>ZSR.F_1456:D00780:73:HLVCNBCXX:1:1105:1723:60743 2:N:0:ATCTCG
GGAATATTGGACAATGGGCGAAAGCCTGATCCAGCAATACCGCGTGAATGATGAAGGCCC
TAGGGTTGTAAAGTTCTTTTAATAGGGAAGATAATGACGGTACCTATAGAAA
>ZSR.F_1457:D00780:73:HLVCNBCXX:1:1105:12139:60636 2:N:0:ATCTCG
GGAATATTGCACAATGGGCGCAAGCCTGATGCAGCCATGCCGCGTGTGTGAAGAAGGCTC
TAGGGTTGTAAAGCACTTTCAGCAGTGAGGAAAGCTTGTTGGTTAATAGCCATCAAGTGT
GA
>ZSR.F_1458:D00780:73:HLVCNBCXX:1:1105:12371:60650 2:N:0:ATCTCG
GGAATATTGCACAATGGGCGAAAGCCTGATGCAGCCATGCCGCGTGTGTGAAGAAGGCTC
TAGGGTTGTAAAGCACTTTCAGTAGGGAGGAAAGGTTGAAGGTTAATACCCTTTGGCTGT
GACGTTACCTACAGA
>ZSR.F_1459:D00780:73:HLVCNBCXX:1:1105:13252:60661 2:N:0:ATCTCG
GGAATATTGCACAATGGGCGCAAGCCTGATGCAGCCATGCCGCGTGTGTGAAGAAGGCTC
TAGGGTTGTAAAGCACTTTCAGCAGTGAGGAAAGCTTGTTGGTTAATACCCATC
>ZSR.F_1460:D00780:73:HLVCNBCXX:1:1105:13762:60680 2:N:0:ATCTCG
GGAATATTGGACAATGGGCGAAAGCCTGATCCAGCAATGCCATGTGTGTGAAGAAGGCTC
TAGGGTTGTAAAGCACTTTAGTTGGGGAGGAAAGCTTATGAGTTAATAGCTCATGAGAAG
GACGT
>ZSR.F_1461:D00780:73:HLVCNBCXX:1:1105:18292:60723 2:N:0:ATCTCG
GGAATATTGCACAATGGGCGCAAGCCTGATGCAGCCATGCCGCGTGTGTGAAGAAGGCTC
TAGGGTTGTAAAGCACTTTCAGCAGTGAGGAAAGCTTGTTGGTTAATACCCATCAAGTGT
GACGTTAACTGCAGAAGAAGCACCGGCTA
>ZSR.F_1462:D00780:73:HLVCNBCXX:1:1105:14892:60787 2:N:0:ATCTCG
GGAATATTGCACAATGGGGGAAACCCTGATGCAGCCATGCCGCGTGTGTGAAGAAGGCCT
TCGGGTTGTAAAGCACTTTCAGTGGGGAGGAAAGGGTGATGCTTAATACGTATCATCTGT
GACGTT
>ZSR.F_1463:D00780:73:HLVCNBCXX:1:1105:15631:60874 2:N:0:ATCTCG
GGAATATTGCACAATGGGCGCAAGCCTGATGCAGCCATGCCGCGTGTGTGAAGAAGGCTC
TAGGGTTGTAAAGCACTTTCAGCAGTGAGGAAAGCTTGTTGGTTAATACCCATCAAGTG
>ZSR.F_1464:D00780:73:HLVCNBCXX:1:1105:16029:60752 2:N:0:ATCTCG
GGAATATTGGACAATAGGCGAAAGCCTGATCCAGCGACGTCACGTGAATGATGAAGGCCT
TAGGGTTGTAAAATTCTTTTAGTGGAGAAGATAATGACGGTATCCACAGAAAAAGTCCCG
GC
>ZSR.F_1465:D00780:73:HLVCNBCXX:1:1105:17551:60944 2:N:0:ATCTCG
GGAATATTGCACAATGGGGGGAACCCTGATGCAGCCATGCCGCGTGTGTGAAGAAGGCCT
TCGGGTTGTAAAGCACTTTCATTGGGGAGGAAAGGGTGATGCTTAATACGTATCATCTGT
GA
>ZSR.F_1466:D00780:73:HLVCNBCXX:1:1105:17960:60797 2:N:0:ATCTCG
GGAATATTGGACAATGGGCGCAAGCCTGATCCAGCCATGCCGCGTGTGTGAAGAAGGCTT
TCGGGTTGTAAAGCACTTTCAGTCGGGAGGAAGGCTGCCTAGTTAATACCTAGGTAGATT
GACGTTACCGACAGAAG
>ZSR.F_1467:D00780:73:HLVCNBCXX:1:1105:18674:60765 2:N:0:ATCTCG
GGAATATTGCACAATGGGCGCAAGCCTGATGCAGCCATGCCGCGTGTGTGAAGAAGGCCT
TCGGGTTGTAAAGCACTTTCAGTCGTGAGGAAGGGTTAGTAGTTAATACCTGCTAGCTTT
GACGTTAGC
>ZSR.F_1468:D00780:73:HLVCNBCXX:1:1105:20389:60865 2:N:0:ATCTCG
GGAATATTGCACAATGGGGGAAACCCTGATGCAGCCATGCCGCGTGTGTGAAGAAGGCCT
TCGGGTTGTAAAGCACTTTCAGTCGTGAGGAAGGGTTGTTGGTTAATACCCAACAATTTT
GACGTTAGC
>ZSR.F_1469:D00780:73:HLVCNBCXX:1:1105:3178:61078 2:N:0:ATCTCG
AGAATCTTCCGCAATGGACGAAAGTCTGACGGAGCGACGCCGCGTGGTGGATGAAGTCCT
TAGGGACGTAAACACCTTTTATGAGGGAGGAAGTTTATTGACGTTACCTCATGAATAAGG
GGCTCCCAATTCT
>ZSR.F_1470:D00780:73:HLVCNBCXX:1:1105:3891:61233 2:N:0:ATCTCG
GGAATTTTCCGCAATGGGCGAAAGCCTGACGGAGCAACGCCGCGTGAGGGATGAAGGCCT
CTGGGCTGTAAACCTCTTTTCTCAAGGAAGAAGATCTGACGGTACTTGAGGAATAAGCCA
CGGCTAATTCCGT
>ZSR.F_1471:D00780:73:HLVCNBCXX:1:1105:6735:61195 2:N:0:ATCTCG
GGAATATTGCACAATGGGCGCAAGCCTGATGCAGCCATGCCGCGTGTGTGAAGAAGGCCT
TCGGGTTGTAAAGCACTTTCAGTCGTGAGGAAGGGTTAGTAGTTAATACCTGCTAGCTTT
GACGTT
>ZSR.F_1472:D00780:73:HLVCNBCXX:1:1105:7006:61053 2:N:0:ATCTCG
GGAATATTGCACAATGGGCGCAAGCCTGATGCAGCCATGCCGCGTGTGTGAAGAAGGCCT
TCGGGTTGTAAAGCACTTTCAGTCGTGAGGAAGGGTTAGTAGTTAATACCTGCTAGCTTT
GACGT
>ZSR.F_1473:D00780:73:HLVCNBCXX:1:1105:18521:61050 2:N:0:ATCTCG
GGAATATTGGACAATGGGGGCAACCCTGATCCAGCCATGCCGCGTGTGTGAAGAAGGCCT
TCGGGTTGTAAAGCACTTTCAGTGAGGAAGAAGGCCTGCGGGTTAATAGCCGGCAGGAAG
GACATCACT
>ZSR.F_1474:D00780:73:HLVCNBCXX:1:1105:20527:61141 2:N:0:ATCTCG
GGAATATTGGACAATGGGCGAAAGCCTGATCCAGCAATGCCATGTGTGTGAAGAAGGCTC
TAGGGTTGTAAAGCACTTTAGTTGGGGAGGAAAGCTTATGAGTTAATAGCTCATGAGAAG
GACGTTACC
>ZSR.F_1475:D00780:73:HLVCNBCXX:1:1105:2065:61464 2:N:0:ATCTCG
AGAATCATTCACAATGGGGGCAACCCTGATGGTGCAACGCCGCGTGGAGGATGAAGGCCC
TAGGGTCGTAAACTCCTGTCATAATAGAGTAAGACATAGTCGTTAAAAGCTTCTATGTTT
GATAGTA
>ZSR.F_1476:D00780:73:HLVCNBCXX:1:1105:3396:61324 2:N:0:ATCTCG
GGAATATTGCACAATGGGCGCAAGCCTGATGCAGCCATGCCGCGTGTGTGAAGAAGGCCT
TCGGGTTGTAAAGCACTTTCAGTCGTGAGGAAGGGTTAGTAGTTAATACCTGCTAGCTTT
>ZSR.F_1477:D00780:73:HLVCNBCXX:1:1105:3453:61343 2:N:0:ATCTCG
GGAATATTGCACAATGGGCGCAAGCCTGATGCAGCCATGCCGCGTGTGTGAAGAAGGCCT
TCGGGTTGTAAAGCACTTTCAGTCGTGAGGAAGGGTTAGTAGTTAATACCTGCTAGCTTT
GACGTT
>ZSR.F_1478:D00780:73:HLVCNBCXX:1:1105:4070:61450 2:N:0:ATCTCG
GGAATATTGCACAATGGGCGCAAGCCTGATGCAGCCATGCCGCGTGTGTGAAGAAGGCTC
TAGGGTTGTAAAGCACTTTCAGCAGTGAGGAAAGCTTGTTGGTTAATAGCCATCAAGTGT
GACGTTAACTGCAGAAGAAGCACCG
>ZSR.F_1479:D00780:73:HLVCNBCXX:1:1105:4294:61299 2:N:0:ATCTCG
GGAATATCGCACAATGGGCGCAAGCCTGATGCAGCCATGCCGCGTGTGTGAAGAAGGCTC
TAGGGTTGTAAAGCACTTTCAGCAGTGAGGAAAGCTTGTTGGTTAATACCCATCAAGTGT
GACGTTAAC
>ZSR.F_1480:D00780:73:HLVCNBCXX:1:1105:5313:61382 2:N:0:ATCTCG
GGAATATTGGTCAATGGAGGCAACTCTGAACCAGCCATGCCGCGTGAAGGAAGACGGTTC
TATGGATTGTAAACTTCTTTTATACTAGAAGAAATGTAGATACGTGTATTTATTT
>ZSR.F_1481:D00780:73:HLVCNBCXX:1:1105:11652:61334 2:N:0:ATCTCG
GGAATATTGCACAATGGGCGCAAGCCTGATGCAGCCATGCCGCGTGTATGAAGAAGGCCT
TCGGGTTGTAAAGTACTTTCAGCAGTGAGGAAGGGATGTACGTTAATAGCGTGCATTTTT
GACGTTAGCTGCAG
>ZSR.F_1482:D00780:73:HLVCNBCXX:1:1105:13066:61460 2:N:0:ATCTCG
GGAATATTGCGCAATGGGGGCAACCCTGACGCAGCCATGCCGCGTGTGTGAAGAAGGCCC
TAGGGTTGTAAAGCACTTTCAATTGGGAAGAAAAGCTGCTGGTTAATAACCAGT
>ZSR.F_1483:D00780:73:HLVCNBCXX:1:1105:13356:61469 2:N:0:ATCTCG
GGAATATTGCACAATGGGCGCAAGCCTGATGCAGCCATGCCGCGTGTGTGAAGAAGGCTC
TAGGGTTGTAAAGCACTTTCAGCAGTGAGGAAAGCTTGTTGGTTAATACCCATCAAGTGT
GACGTTAACTGCAGAAGA
>ZSR.F_1484:D00780:73:HLVCNBCXX:1:1105:14416:61295 2:N:0:ATCTCG
GGAATATTGCACAATGGGCGCAAGCCTGATGCAGCCATGCCGCGTGTGTGAAGAAGGCCT
TCGGGTTGTAAAGCACTTTCAGTCGTGAGGAAGGGTTAGTAGTTAATACCTGCTAGCTTT
GACGT
>ZSR.F_1485:D00780:73:HLVCNBCXX:1:1105:17564:61302 2:N:0:ATCTCG
GGAATATTGGACAATGGGCGAAAGCCTGATCCAGCAATGCCATGTGTGTGAAGAAGGCTC
TAGGGTTGTAAAGCACTTTAGTTGGGGAGGAAAGCTTATGAGTTAATAGCTCATGAGAAG
GACGTTAC
>ZSR.F_1486:D00780:73:HLVCNBCXX:1:1105:18811:61395 2:N:0:ATCTCG
GGAATATTGGTCAATGGAGGCAACTCTGAACCAGCCATGCCGCGTGAAGGAAGACGGTTC
TATGGATTGTAAACTTCTTTTATATACGAAGAACTACGGGTACGTGTACTCGTTTGACGG
TAGTATACGAATAAG
>ZSR.F_1487:D00780:73:HLVCNBCXX:1:1105:1549:61619 2:N:0:ATCTCG
GGAATATTGCGCAATGGAGGAAACTCTGACGCAGCCATGCCGCGTGCAGGAAGACTGCCT
TATGGGTTGTAAACTGCTTTTATATAGGAAGAAATGCTTTTACGTGTAAAGGTTTGACGG
>ZSR.F_1488:D00780:73:HLVCNBCXX:1:1105:12596:61683 2:N:0:ATCTCG
GGAATATTGCACAATGGGCGCAAGCCTGATGCAGCCATGCCGCGTGTGTGAAGAAGGCCT
TCGGGTTGTAAAGCACTTTCAGTCGTGAGGAAGGGTTAGTAGTTAATACCTGCTAGCTTT
GACGTTAGCGACAGAAGA
>ZSR.F_1489:D00780:73:HLVCNBCXX:1:1105:15573:61507 2:N:0:ATCTCG
GGAATATTGCACAATGGGCGCAAGCCTGATGCAGCCATGCCGCGTGTGTGAAGAAGGCCT
TCGGGTTGTAAAGCACTTTCAGTCGTGAGGAAGGGTTAGTAGTTAATACCTGCTAGCTTT
GACGTTAGCGACAGAAG
>ZSR.F_1490:D00780:73:HLVCNBCXX:1:1105:17814:61663 2:N:0:ATCTCG
GGAATATTGCACAATGGGCGCAAGCCTGATGCAGCCATGCCGCGTGTGTGAAGAAGGCTC
TAGGGTTGTAAAGCACTTTCAGCAGTGAGGAAAGGTTAGTAGTTAATACCTGCTAGCTGT
GACGTT
>ZSR.F_1491:D00780:73:HLVCNBCXX:1:1105:18276:61623 2:N:0:ATCTCG
GGAATATTGCACAATGGGCGCAAGCCTGATGCAGCCATGCCGCGTGTGTGAAGAAGGCCT
TCGGGTTGTAAAGCACTTTCAGTCGTGAGGAAGGGTTAGTAGTTAATACCTAGGTAGATT
GACGTTAC
>ZSR.F_1492:D00780:73:HLVCNBCXX:1:1105:17874:61927 2:N:0:ATCTCG
GGAATATTGCACAATGGGCGCAAGCCTGATGCAGCCATGCCGCGTGTGTGAAGAAGGCCT
TCGGGTTGTAAAGCACTTTCAGTCGTGAGGAAGGGTTAGTAGTTAATACCTGCTAGCTTT
GACGTTAGCGACAGAAGAAGCACCGGCT
>ZSR.F_1493:D00780:73:HLVCNBCXX:1:1105:11187:62044 2:N:0:ATCTCG
GGAATATTGCACAATGGGCGCAAGCCTGATGCAGCCATGCCGCGTGTGTGAAGAAGGCCT
TCGGGTTGTAAAGCACTTTCAGTCGTGAGGAAGGGTTAGTAGTTAATACCTGCTAGCTTT
GACGTT
>ZSR.F_1494:D00780:73:HLVCNBCXX:1:1105:11917:62233 2:N:0:ATCTCG
GGAATATTGCACAATGGGCGCAAGCCTGATGCAGCCATGCCGCGTGTATGAAGAAGGCCT
TCGGGTTGTAAAGTACTTTCAGCAGTGAGGAAGGGATGTACGTTAATAGCGTGCATTTTT
GACGTTAGCTGCAG
>ZSR.F_1495:D00780:73:HLVCNBCXX:1:1105:12670:62066 2:N:0:ATCTCG
GGAATATTGCACAATGGGCGCAAGCCTGATGCAGCCATGCCGCGTGTGTGAAGAAGGCCT
TCGGGTTGTAAAGCACTTTCAGTCGTGAGGAAGGGTTAGTAGTTAATACCTGCTAGCTTT
GACGTTAG
>ZSR.F_1496:D00780:73:HLVCNBCXX:1:1105:19978:62136 2:N:0:ATCTCG
GGAATATTGGACAATGGGCGAAAGCCTGATCCAGCAATGCCATGTGTGTGAAGAAGGCTC
TAGGGTTGTAAAGCACTTTAGTTGGGGAGGAAAGCTTATGAGTTAATAGCTCATGAGAAG
GACGTTACCCAAAGAAT
>ZSR.F_1497:D00780:73:HLVCNBCXX:1:1105:3022:62358 2:N:0:ATCTCG
GGAATATTGCACAATGGGCGCAAGCCTGATGCAGCCATGCCGCGTGTGTGAAGAAGGCTC
TAGGGTTGTAAAGCACTTTCAGCAGTGAGGAAAGGTTAGTAGTTAATACCTGCT
>ZSR.F_1498:D00780:73:HLVCNBCXX:1:1105:6362:62441 2:N:0:ATCTCG
GGAATATTGGACAATGGGCGAAAGCCTGATCCAGCAATGCCATGTGTGTGAAGAAGGCTC
TAGGGTTGTAAAGCACTTTAGTTGGGGAGGAAAGCTTATGAGTTAATAGCTCATGAGAAG
GA
>ZSR.F_1499:D00780:73:HLVCNBCXX:1:1105:17137:62358 2:N:0:ATCTCG
AGAATCATTCGCAATGCGCGAAAGCGTGACGATGCGACGCTGCGTGGAGGATGAAGGCCT
TAGGGTTGTAAACTCCTGTCATAAGGGATCAACTGCTCCATAGTTAACACCTATGGGGTC
TGATAGTA
>ZSR.F_1500:D00780:73:HLVCNBCXX:1:1105:18634:62398 2:N:0:ATCTCG
GGAATCTTAGACAATGGGCGCAAGCCTGATCTAGCCATGCCGCGTGAGCGATGAAGGCCT
TAGGGTCGTAAAACTCTTTCGCCAGGGATGATAATGACAGTACCTGGTAAAGAAACCCCG
GCTAACTCC
>ZSR.F_1501:D00780:73:HLVCNBCXX:1:1105:19288:62388 2:N:0:ATCTCG
GGAATATTGGACAATAGGCGAAAGCCTGATCCAGCGACGTCACGTGAATGATGAAGGCCT
TAGGGTTGTAAAATTCTTTTAGTGGAGAAGATAATGACGGTATCCACAGAAAAAGTCCCG
GCTAACTTCGTG
>ZSR.F_1502:D00780:73:HLVCNBCXX:1:1105:20196:62495 2:N:0:ATCTCG
GGAATATTGGACAATGGGCGAAAGCCTGATCCAGCAATGCCATGTGTGTGAAGAAGGCTC
TAGGGTTGTAAAGCACTTTAGTTGGGGAGGAAAGCTTATGAGTTAATAGCTCATGAGAAG
GACGTTACCCAAAGAATAAG
>ZSR.F_1503:D00780:73:HLVCNBCXX:1:1105:2710:62603 2:N:0:ATCTCG
GGAATATTGCACAATGGGCGCAAGCCTGATGCAGCCATGCCGCGTGTGTGAAGAAGGCTC
TAGGGTTGTAAAGCACTTTCAGCAGTGAGGAAAGCTTGTTGGTTAATAGCCATCAAGTGT
GACGTTAA
>ZSR.F_1504:D00780:73:HLVCNBCXX:1:1105:4684:62671 2:N:0:ATCTCG
GGAATATTGGACAATGGGCGAAAGCCTGATCCAGCAATGCCATGTGTGTGAAGAAGGCTC
TAGGGTTGTAAAGCACTTTAGTTGGGGAGGAAAGCTTATGAGTTAATAGCTCATGAGAAG
GACGTTACC
>ZSR.F_1505:D00780:73:HLVCNBCXX:1:1105:9322:62591 2:N:0:ATCTCG
GGAATATTGCACAATGGGCGCAAGCCTGATGCAGCCATGCCGCGTGTGTGAAGAAGGCCT
TCGGGTTGTAAAGCACTTTCAGTCGTGAGGAAGGGTTAGTAGTTAATACCTGCTAGCTTT
GACGTT
>ZSR.F_1506:D00780:73:HLVCNBCXX:1:1105:15633:62536 2:N:0:ATCTCG
GGAATATTGCACAATGGGCGCAAGCCTGATGCAGCCATGCCGCGTGTGTGAAGAAGGCCT
TCGGGTTGTAAAGCACTTTCAGTCGTGAGGAAGGGTTAGTAGTTAATACCTGCTAGCTTT
GACGTT
>ZSR.F_1507:D00780:73:HLVCNBCXX:1:1105:16789:62522 2:N:0:ATCTCG
GGAATATTGCACAATGGGCGCAAGCCTGATGCAGCCATGCCGCGTGTGTGAAGAAGGCTC
TAGGGTTGTAAAGCACTTTCAGCAGTGAGGAAAGCTTGTTGGTTAATACCCATCAAGTGT
GACGTTAA
>ZSR.F_1508:D00780:73:HLVCNBCXX:1:1105:18000:62710 2:N:0:ATCTCG
GGAATATTGCACAATGGAGGAAACTCTGATGCAGCAACGCCGCGTGGAGGATGACACTTT
TCGGAGCGTAAACTCCTTTTATATAGGAAGATAATGACGGTACTATATGAATAAGCACCG
GCTAACTCC
>ZSR.F_1509:D00780:73:HLVCNBCXX:1:1105:4123:62817 2:N:0:ATCTCG
GGAATATTGCACAATGGGCGCAAGCCTGATGCAGCCATGCCGCGTGTGTGAAGAAGGCCT
TCGGGTTGTAAAGCACTTTCAGTCGTGAGGAAGGGTTAGTAGTTAATACCTGCTAGCTTT
GACGTTAGCGACAGAA
>ZSR.F_1510:D00780:73:HLVCNBCXX:1:1105:5701:62825 2:N:0:ATCTCG
GGAATATTGCACAATGGGCGCAAGCCTGATGCAGCCATGCCGCGTGTGTGAAGAAGGCTC
TAGGGTTGTAAAGCACTTTCAGCAGTGAGGAAAGGTTAGTAGTTAATACCTGCTAGCTGT
GACGTTA
>ZSR.F_1511:D00780:73:HLVCNBCXX:1:1105:6758:62949 2:N:0:ATCTCG
GGAATTTTGGACAATGGGGGAAACCCTGATCCAGCCATCCCGCGTGAGTGAAGAAGGCCT
TCGGGTTGTAAAGCTCTTTCGAAAGTGAAGAAAACTTATTTCGTAATATGTTATAAGTA
>ZSR.F_1512:D00780:73:HLVCNBCXX:1:1105:16026:62870 2:N:0:ATCTCG
GGAATATTGCACAATGGGCGCAAGCCTGATGCAGCCATGCCGCGTGTGTGAAGAAGGCTC
TAGGGTTGTAAAGCACTTTCAGCAGTGAGGAAAGCTTGTTGGTTAATAGCCATC
>ZSR.F_1513:D00780:73:HLVCNBCXX:1:1105:19312:62873 2:N:0:ATCTCG
GGAATATTGCACAATGGGGGAAACCCTGATGCAGCCATGCCGCGTGTGTGAAGAAGGCCC
TAGGGTTGTAAAGCACTTTCAGTAGGGAGGAAAAAGCTGGGTTAATACCCCAGTCTTATG
ACGTTACCTACAGAAGAAGTAC
>ZSR.F_1514:D00780:73:HLVCNBCXX:1:1105:20053:62754 2:N:0:ATCTCG
GGAATATTGCACAATGGGCGCAAGCCTGATGCAGCCATGCCGCGTGTGTGAAGAAGGCCT
TCGGGTTGTAAAGCACTTTCAGTCGTGAGGAAGGGTTAGTAGTTAATACCTGCTAGCTTT
GACGTT
>ZSR.F_1515:D00780:73:HLVCNBCXX:1:1105:12476:63064 2:N:0:ATCTCG
GGAATATTGCACAATGGGCGCAAGCCTGATGCAGCCATGCCGCGTGTGTGAAGAAGGCTC
TAGGGTTGTAAAGCACTTTCAGCAGTGAGGAAAGCTTGTTGGTTAATAGCCATCAAGTGT
GACGTTAACTGCAGAAGAAGCA
>ZSR.F_1516:D00780:73:HLVCNBCXX:1:1105:13878:63232 2:N:0:ATCTCG
GGAATATTGCACAATGGGCGCAAGCCTGATGCAGCCATGCCGCGTGTGTGAAGAAGGCTC
TAGGGTTGTAAAGCACTTTCAGCAGTGAGGAAAGCTTGTTGGTTAATACCCATCAAGTGT
GACGTTAA
>ZSR.F_1517:D00780:73:HLVCNBCXX:1:1105:14146:63234 2:N:0:ATCTCG
GGAATATTGCACAATGGGCGCAAGCCTGATGCAGCCATGCCGCGTGTATGAAGAAGGCCT
TCGGGTTGTAAAGTACTTTCAGCAGTGAGGAAGGGATGTACGTTAATAGCGTGCATTTT
>ZSR.F_1518:D00780:73:HLVCNBCXX:1:1105:16170:63179 2:N:0:ATCTCG
GGAATATTGCACAATGGGGGAAACCCTGATGCAGCAACGCCGCGTGGAGGATGACACATT
TCGGTGCGTAAACTCCTTTTATATAGGAAGATAATGACGGTACTATATGAATAAGCGCCG
GCTAACTCCGTGCCAGC
>ZSR.F_1519:D00780:73:HLVCNBCXX:1:1105:17706:63013 2:N:0:ATCTCG
GGAATATTGCACAATGGGCGCAAGCCTGATGCAGCCATGCCGCGTGTGTGAAGAAGGCTC
TAGGGTTGTAAAGCACTTTCAGCAGTGAGGAAAGCTTGTTGGTTAATAGCCATCAAGTGT
GACGTTAA
>ZSR.F_1520:D00780:73:HLVCNBCXX:1:1105:17814:63066 2:N:0:ATCTCG
GGAATATTGGACAATGGGCGAAAGCCTGATCCAGCAATGCCATGTGTGTGAAGAAGGCTC
TAGGGTTGTAAAGCACTTTAGTTGGGGAGGAAAGCTTATGAGTTAATAGCTCATGAGAAG
GACGTTACCCAAAGA
>ZSR.F_1521:D00780:73:HLVCNBCXX:1:1105:1948:63347 2:N:0:ATCTCG
GGAATATTGCACAATGGGCGCAAGCCTGATGCAGCCATGCCGCGTGTGTGAAGAAGGCCT
TCGGGTTGTAAAGCACTTTCAGTCGTGAGGAAGGGTTAGTAGTTAATACCTGCTAGCTTT
GACGTT
>ZSR.F_1522:D00780:73:HLVCNBCXX:1:1105:5857:63311 2:N:0:ATCTCG
AGAATCTTCCGCAATGGACGCAAGTCTGACGGAGCGATGCCGCGTGCGGGATGAAGGCCT
TCGGGTTGTAAACCGCTGTCAGCAAGGTGGAAATGCATGTGGGCTATCCCTCATGTTTGA
CCTAATTGCA
>ZSR.F_1523:D00780:73:HLVCNBCXX:1:1105:7198:63284 2:N:0:ATCTCG
GGAATATTGCACAATGGGCGCAAGCCTGATGCAGCCATGCCGCGTGTGTGAAGAAGGCCT
TCGGGTTGTAAAGCACTTTCAGTCGTGAGGAAGGGTTAGTAGTTAATACCTGCT
>ZSR.F_1524:D00780:73:HLVCNBCXX:1:1105:11371:63260 2:N:0:ATCTCG
GGAATATTGCACAATGGGCGCAAGCCTGATGCAGCCATGCCGCGTGTGTGAAGAAGGCCT
TCGGGTTGTAAAGCACTTTCAGTCGTGAGGAAGGGTTAGTAGTTAATACCTGCTAGCTTT
GACGTTAGCGACAGAAGAAGCACCGGCT
>ZSR.F_1525:D00780:73:HLVCNBCXX:1:1105:13785:63344 2:N:0:ATCTCG
GGAATATTGCACAATGGGCGCAAGCCTGATGCAGCCATGCCGCGTGTGTGAAGAAGGCCT
TCGGGTTGTAAAGCACTTTCAGTCGTGAGGAAGGGTTAGTAGTTAATACCTGCTAGCTTT
GACGTTAGCGACAG
>ZSR.F_1526:D00780:73:HLVCNBCXX:1:1105:13814:63433 2:N:0:ATCTCG
GGAATATTGCACAATGGGGGAAACCCTGATGCAGCCATGCCGCGTGTGTGAAGAAGGCCT
TCGGGTTGTAAAGCACTTTCAGTGGGGAGGAAAGGGTGAT
>ZSR.F_1527:D00780:73:HLVCNBCXX:1:1105:20652:63293 2:N:0:ATCTCG
GGAATATTGCACAATGGGCGCAAGCCTGATGCAGCCATGCCGCGTGTGTGAAGAAGGCCT
TCGGGTTGTAAAGCACTTTCAGTCGTGAGGAAGGTAGTGTAGTTAATAGCTGCATTATTT
GACGTTAGCGACAGAAGAAGCACCGGCT
>ZSR.F_1528:D00780:73:HLVCNBCXX:1:1105:1484:63659 2:N:0:ATCTCG
GGAATATTGCACAATGGGCGCAAGCCTGATGCAGCCATGCCGCGTGTGTGAAGAAGGCTC
TAGGGTTGTAAAGCACTTTCAGAAGGGAGGAAAGGTTGTAAGTTAATACCTTGCAACTGT
GACGTTACCTTCAGAAGAA
>ZSR.F_1529:D00780:73:HLVCNBCXX:1:1105:9772:63618 2:N:0:ATCTCG
GGAATATTGCACAATGGGCGCAAGCCTGATGCAGCCATGCCGCGTGTGTGAAGAAGGCCT
TCGGGTTGTAAAGCACTTTCAGTCGTGAGGAAGGGTTAGTAGTTAATACCTGCTAGCTTT
GACGTTAGCGACAGAA
>ZSR.F_1530:D00780:73:HLVCNBCXX:1:1105:15361:63602 2:N:0:ATCTCG
GGAATATTGGACAATGGGCGAAAGCCTGATCCAGCAATGCCATGTGTGTGAAGAAGGCTC
TAGGGTTGTAAAGCACTTTAGTTGGGGAGGAAAGCTTATGAGTTAATAGCTCAT
>ZSR.F_1531:D00780:73:HLVCNBCXX:1:1105:16954:63658 2:N:0:ATCTCG
GGAATATTGCACAATGGGCGCAAGCCTGATGCAGCCATGCCGCGTGTGTGAAGAAGGCCT
TCGGGTTGTAAAGCACTTTCAGTCGTGAGGAAGGGTTAGTAGTTAATACCTGCTAGCTTT
GACGTTAGCGACAGAAGAAGCAC
>ZSR.F_1532:D00780:73:HLVCNBCXX:1:1105:1808:63869 2:N:0:ATCTCG
GGAATATTGGACAATGGGCGAAAGCCTGATCCAGCAATACCGCGTGAATGATGAAGGCCC
TAGGGTTGTAAAGTTCTTTTAATAGGGAAGATAATGACGGTACCTATAGAAAAAGCCCCG
GCTAACTC
>ZSR.F_1533:D00780:73:HLVCNBCXX:1:1105:4615:63774 2:N:0:ATCTCG
GGAATATTGCACAATGGGCGCAAGCCTGATGCAGCCATGCCGCGTGTGTGAAGAAGGCCT
TCGGGTTGTAAAGCACTTTCAGTCGTGAGGAAGGGTTAGTAGTTAATACCTGCTAGCTTT
GACGTT
>ZSR.F_1534:D00780:73:HLVCNBCXX:1:1105:4893:63797 2:N:0:ATCTCG
GGAATATTGGTCAATGGAGGCAACTCTGAACCAGCCATGCCGCGTGAAGGAAGACGGTTC
TATGGATTGTAAACTTCTTTTATATACGAAGAACTATGTGTACGTGTACACATTTGACGG
TAGTATACGAATAAGCACCGGCTAACTCCG
>ZSR.F_1535:D00780:73:HLVCNBCXX:1:1105:6107:63894 2:N:0:ATCTCG
GGAATATTGCACAATGGGGGGAACCCTGATGCAGCCATGCCGCGTGTGTGAAGAAGGCCT
TCGGGTTGTAAAGCACTTTCAGTGGGGAGGAAAGGGTGATGCTTAATACGTATCATCTGT
GACGTTACC
>ZSR.F_1536:D00780:73:HLVCNBCXX:1:1105:7242:63751 2:N:0:ATCTCG
GGAATATTGCACAATGGGCGCAAGCCTGATGCAGCCATGCCGCGTGTGTGAAGAAGGCCT
TCGGGTTGTAAAGCACTTTCAGTCGTGAGGAAGGGTTAGTAGTTAATACCTGCTAGCTTT
GACGTT
>ZSR.F_1537:D00780:73:HLVCNBCXX:1:1105:8157:63775 2:N:0:ATCTCG
GGAATATTGGACAATGGGCGAAAGCCTGATCCAGCAATGCCATGTGTGTGAAGAAGGCTC
TAGGGTTGTAAAGCACTTTAGTTGGGGAGGAAAGCTTATGAGTTAATAGCTCATGAGAA
>ZSR.F_1538:D00780:73:HLVCNBCXX:1:1105:11039:63809 2:N:0:ATCTCG
GGAATATTGCACAATGGGCGCAAGCCTGATGCAGCCATGCCGCGTGTGTGAAGAAGGCTC
TAGGGTTGTAAAGCACTTTCAGCAGTGAGGAAAGCTTGTTGGTTAATACCCATCAAGTGT
GACGTTAACTGCAGAAGAAGCACCGGCT
>ZSR.F_1539:D00780:73:HLVCNBCXX:1:1105:12939:63846 2:N:0:ATCTCG
GGAATATTGCACAATGGGCGCAAGCCTGATGCAGCCATGCCGCGTGTGTGAAGAAGGCTC
TAGGGTTGTAAAGCACTTTCAGCAGTGAGGAAAGCTTGTTGGTTAATACCCATCAAGTGT
GACGTTAA
>ZSR.F_1540:D00780:73:HLVCNBCXX:1:1105:16034:63885 2:N:0:ATCTCG
GGAATATTGGACAATGGGCGAAAGCCTGATCCAGCAATGCCATGTGTGTGAAGAAGGCTC
TAGGGTTGTAAAGCACTTTAGTTGGGGAGGAAAGCTTATGAGTTAATAGCTCATGAGAAG
GACGTTACCCAAAGAATAAG
>ZSR.F_1541:D00780:73:HLVCNBCXX:1:1105:16873:63767 2:N:0:ATCTCG
GGAATATTGCGCAATGGAGGAAACTCTGACGCAGCCATGCCGCGTGCAGGAAGACTGCCT
TATGGGTTGTAAACTGCTTTTATATAGGAAGAAATGCTTTTACGTGTAAAGGTTTGACGG
TACTAT
>ZSR.F_1542:D00780:73:HLVCNBCXX:1:1105:20007:63795 2:N:0:ATCTCG
GGAATATTGCACAATGGGCGCAAGCCTGATGCAGCCATGCCGCGTGTGTGAAGAAGGCCT
TCGGGTTGTAAAGCACTTTCAGTCGTGAGGAAGGGTTAGTAGTTAATACCTGCTAGCTTT
GACGTTAGCGACAGAAG
>ZSR.F_1543:D00780:73:HLVCNBCXX:1:1105:20562:63952 2:N:0:ATCTCG
GGAATATTGCACAATGGGGGAAACCCTGATGCAGCCATGCCGCGTGTGTGAAGAAGGCCT
TCGGGTTGTAAAGCACTTTCAGTGGGGAGGAAAGGGTGATGCTTAATACGTATCATCTGT
GACGTTACC
>ZSR.F_1544:D00780:73:HLVCNBCXX:1:1105:5201:64122 2:N:0:ATCTCG
GGAATATTGGACAATGGGCGAAAGCCTGATCCAGCAATGCCATGTGTGTGAAGAAGGCTC
TAGGGTTGTAAAGCACTTTAGTTGGGGAGGAAAGCTTATGAGTTAATAGCTCATGAGAAG
GACGTTACCCAAA
>ZSR.F_1545:D00780:73:HLVCNBCXX:1:1105:13490:64181 2:N:0:ATCTCG
GGAATATTGGACAATGGGCGAAAGCCTGATCCAGCAATGCCATGTGTGTGAAGAAGGCTC
TAGGTTTGTAAAGCACTTTAGTTGGGGAGGAAAGCTTATGAGTTAATAGCTCATGA
>ZSR.F_1546:D00780:73:HLVCNBCXX:1:1105:15443:64088 2:N:0:ATCTCG
GGAATATTGCACAATGGGCGCAAGCCTGATGCAGCCATGCCGCGTGTGTGAAGAAGGCTC
TAGGGTTGTAAAGCACTTTCAGCAGTGAGGAAAGCTTGTTGGTTAATAGCCATCAAGTGT
GACGTTAA
>ZSR.F_1547:D00780:73:HLVCNBCXX:1:1105:1302:64379 2:N:0:ATCTCG
GGAATATTGCACAATGGGCGCAAGCCTGATGCAGCCATGCCGCGTGTGTGAAGAAGGCTC
TAGGGTTGTAAAGCACTTTCAGCAGTGAGGAAAGCTTGTTGGTTAATAGCCATCAAGTGT
GACGTTAACTGCAGAAGAA
>ZSR.F_1548:D00780:73:HLVCNBCXX:1:1105:2249:64423 2:N:0:ATCTCG
GGAATATTGGACAATGGGGGCAACCCTGATCCAGCCATGCCGCGTGTGTGAAGAAGGCTT
TCGGGTTGTAAAGCACTTTCAGTCGGGAGGAAGGCTGGCTAGTTAATACCTAGCTAGATT
GACGTT
>ZSR.F_1549:D00780:73:HLVCNBCXX:1:1105:2714:64431 2:N:0:ATCTCG
GGAATATTGCACAATGGGCGCAAGCCTGATGCAGCCATGCCGCGTGTGTGAAGAAGGCCT
TCGGGTTGTAAAGCACTTTCAGTCGTGAGGAAGGGTTAGTAGTTAATACCTGCTAGCTTT
GACGTT
>ZSR.F_1550:D00780:73:HLVCNBCXX:1:1105:2917:64383 2:N:0:ATCTCG
GGAATATTGGACAATAGGCGAAAGCCTGATCCAGCGACGTCACGTGAATGATGAAGGCCT
TAGGGTTGTAAAATTCTTTTAGTGGAGAAGATAATGACGGTATCCACAGAAAAAGTCCCG
GCTAACTTCGTGCCAGC
>ZSR.F_1551:D00780:73:HLVCNBCXX:1:1105:7939:64275 2:N:0:ATCTCG
GGAATATTGGACAATGGGGGCAACCCTGATCCAGCCATGCCGCGTGTGTGAAGAAGGCCT
TCGGGTTGTAAAGCACTTTCAGTGAGGAAGAAGGCCTGCGGGTTAATAGCCGGCAGGAAA
G
>ZSR.F_1552:D00780:73:HLVCNBCXX:1:1105:9274:64469 2:N:0:ATCTCG
GGAATATTGCACAATGGGCGCAAGCCTGATGCAGCCATGCCGCGTGTGTGAAGAAGGCCT
TCGGGTTGTAAAGCACTTTCAGTCGTGAGGAAGGGTTAGTAGTTAAT
>ZSR.F_1553:D00780:73:HLVCNBCXX:1:1105:12063:64397 2:N:0:ATCTCG
GGAATATTGCACAATGGGCGCAAGCCTGATGCAGCCATGCCGCGTGTGTGAAGAAGGCCT
TCGGGTTGTAAAGCACTTTCAGTCGTGAGGAAGGGTTAGTAGTTAATACCTGCTAGCTTT
GACGTTAGCGACAGAAGAAGCACCG
>ZSR.F_1554:D00780:73:HLVCNBCXX:1:1105:12034:64423 2:N:0:ATCTCG
GGAATATTGGACAATGGGCGAAAGCCTGATCCAGCAATACCGCGTGAATGATGAAGGCCT
TAGGGTTGTAAAGTTCTTTTAATAGGGAAGATAATGACGGTAC
>ZSR.F_1555:D00780:73:HLVCNBCXX:1:1105:12496:64315 2:N:0:ATCTCG
GGAATATTGCACAATGGGCGCAAGCCTGATGCAGCCATGCCGCGTGTGTGAAGAAGGCCT
TCGGGTTGTAAAGCACTTTCAGTCGTGAGGAAGGGTTAGTAGTTAATACCTGCTAGCTTT
GACGTTAGCGACA
>ZSR.F_1556:D00780:73:HLVCNBCXX:1:1105:14347:64471 2:N:0:ATCTCG
GGAATATTGCACAATGGGCGCAAGCCTGATGCAGCCATGCCGCGTGTGTGAAGAAGGCCT
TCGGGTTGTAAAGCACTTTCAGTCGTGAGGAAGGGTTAGTAGTTAATACCTGCTAGCTTT
GACGTT
>ZSR.F_1557:D00780:73:HLVCNBCXX:1:1105:20409:64325 2:N:0:ATCTCG
GGAATATTGCACAATGGGCGCAAGCCTGATGCAGCCATGCCGCGTGTGTGAAGAAGGCTC
TAGGGTTGTAAAGCACTTTCAGCAGTGAGGAAAGGTTAGTAGTTAATACCTGCTAGCTGT
GACGTTAA
>ZSR.F_1558:D00780:73:HLVCNBCXX:1:1105:1658:64642 2:N:0:ATCTCG
GGAATATTGGACAATGGGGGCAACCCTGATCCAGCCATGCCGCGTGTGTGAAGAAGGCCT
TCGGGTTGTAAAGCACTTTCAGTGAGGAAGAAGGCCTGCGGGTTAATAGCCGGCAGGAAG
GACATCACTCACA
>ZSR.F_1559:D00780:73:HLVCNBCXX:1:1105:2458:64615 2:N:0:ATCTCG
GGAATATTGCACAATGGGCGCAAGCCTGATGCAGCCATGCCGCGTGTATGAAGAAGGCCT
TCGGGTTGTAAAGTACTTTCAGCAGTGAGGAAGGTGGTAGTGTTAATAGCACTATCATTT
GACGTTAGCTGCAGAAG
>ZSR.F_1560:D00780:73:HLVCNBCXX:1:1105:3049:64748 2:N:0:ATCTCG
GGAATATTGGACAATAGGCGAAAGCCTGATCCAGCGACGTCACGTGAATGATGAAGGCCT
TAGGGTTGTAAAATTCTTTTAGTGGAGAAGATAATGACGGTATCCACAGAAAAAGTCCCG
GCTAACTTCGTGCCAGCAGCCGCGGTAA
>ZSR.F_1561:D00780:73:HLVCNBCXX:1:1105:6668:64642 2:N:0:ATCTCG
GGAATATTGCACAATGGGGGAAACCCTGATGCAGCCATGCCGCGTGTGTGAAGAAGGCCT
TCGGGTTGTAAAGCACTTTCAGTGGGGAGGAAAGGGTGATGCTTAATACGTATCATCTGT
GACGTTACC
>ZSR.F_1562:D00780:73:HLVCNBCXX:1:1105:7958:64594 2:N:0:ATCTCG
GGAATATTGGTCAATGGGCGAAAGCCTGAACCAGCCATGCCGCGTGCAGGATGACGGCCT
TCTGGGTTGTAAACTGCTTTTATATGGGAAGAAAAAGGTCTTGCGA
>ZSR.F_1563:D00780:73:HLVCNBCXX:1:1105:9449:64577 2:N:0:ATCTCG
GGAATATTGCACAATGGGCGCAAGCCTGATGCAGCCATGCCGCGTGTGTGAAGAAGGCTC
TAGGGTTGTAAAGCACTTTCAGCAGTGAGGAAAGCTTGTTGGTTAATACCCATCAAGTG
>ZSR.F_1564:D00780:73:HLVCNBCXX:1:1105:12028:64628 2:N:0:ATCTCG
GGAATATTGCACAATGGGCGCAAGCCTGATGCAGCCATGCCGCGTGTGTGAAGAAGGCTC
TAGGGTTGTAAAGCACTTTCAGCAGTGAGGAAAGCTTGTTGGTTAATACCCATCAAGTGT
GACGTTAACTGCAGAAGAA
>ZSR.F_1565:D00780:73:HLVCNBCXX:1:1105:13185:64683 2:N:0:ATCTCG
GGAATATTGGTCAATGGAGGCAACTCTGAACCAGCCATGCCGCGTGTGTGATGAAGGCCC
TTTGGGTTGTAAAGCACTTTTATATAGGAAGAATGACAGGGATTTATCCTTGGAGAGACG
GTACTATAGGAATA
>ZSR.F_1566:D00780:73:HLVCNBCXX:1:1105:17635:64634 2:N:0:ATCTCG
GGAATATTGCACAATGGGCGCAAGCCTGATGCAGCCATGCCGCGTGTGTGAAGAAGGCTC
TAGGGTTGTAAAGCACTTTCAGCAGTGAGGAAAGCTTGTTGGTTAATACCCATCAAGTGT
GACGTTAACTGCAGAAGAAGCA
>ZSR.F_1567:D00780:73:HLVCNBCXX:1:1105:20537:64664 2:N:0:ATCTCG
GGAATATTGGACAATGGGCGAAAGCCTGATCCAGCAATGCCATGTGTGTGAAGAAGGCTC
TAGGGTTGTAAAGCACTTTAGTTGGGGAGGAAAGCTTATGAGTTAATAGCTCATGAGAAG
GACGTTACCCAAA
>ZSR.F_1568:D00780:73:HLVCNBCXX:1:1105:1303:64907 2:N:0:ATCTCG
GGAATATTGCACAATGGGCGCAAGCCTGATGCAGCCATGCCGCGTGTGTGAAGAAGGCTC
TAGGGTTGTAAAGCACTTTCAGCAGTGAGGAAAGCTTGTTGGTTAATACCCATCAAGTGT
GACGTTAA
>ZSR.F_1569:D00780:73:HLVCNBCXX:1:1105:1725:64757 2:N:0:ATCTCG
GGAATATTGGTCAATGGAGGCAACTCTGAACCAGCCATGCCGCGTGAAGGAAGACGGTTC
TATGGATTGTAAACTTCTTTTATACTAGAAGAACTACAGATACGTGTATTTGTTTGACGG
TATAGTAT
>ZSR.F_1570:D00780:73:HLVCNBCXX:1:1105:4174:64939 2:N:0:ATCTCG
GGAATATTGCACAATGGACGAAAGTCTGATGCAGCAACGCCGCGTGGGTGATGAAGGCTC
TTGGGTCGTAAAGCCCTGTCAGGAGGGAAGAACAAGTTGTCGGTTAATACCCGGCAGCCC
TGACGGTACCTCCAAAGG
>ZSR.F_1571:D00780:73:HLVCNBCXX:1:1105:4252:64789 2:N:0:ATCTCG
GGAATATTGCACAATGGGCGCAAGCCTGATGCAGCCATGCCGCGTGTGTGAAGAAGGCCT
TCGGGTTGTAAAGCACTTTCAGTCGTGAGGAAGGGTTAGTAGTTAATACCTGCTAGCTTT
GACGTT
>ZSR.F_1572:D00780:73:HLVCNBCXX:1:1105:5266:65000 2:N:0:ATCTCG
GGAATATTGCACAATGGGGGAAACCCTGATGCAGCAACGCCGCGTGGAGGATGACACATT
TCGGTGCGTAAACTCCTTTTATATAGGAAGATAATGACGGTACTATATGAATAAGCGCCG
GCTAACTCCGTGCCAGCA
>ZSR.F_1573:D00780:73:HLVCNBCXX:1:1105:10058:64783 2:N:0:ATCTCG
GGAATATTGCACAATGGGGGGAACCCTGATGCAGCCATGCCGCGTGTGTGAAGAAGGCCT
TCGGGTTGTAAAGCACTTTCAGTTGTGAGGAAAGGTTGGTAGTTAATACCTGCCAGCTGT
GACGTTAA
>ZSR.F_1574:D00780:73:HLVCNBCXX:1:1105:13986:64968 2:N:0:ATCTCG
GGAATATTGCGCAATGGGCGAAAGCCTGACGCAGCCATGCCGCGTGTGTGAAGAAGGCCT
TAGGGTTGTAAAGCACTTTCAATTGGGAAGAAAAGCTCATGGTTAATAACCATG
>ZSR.F_1575:D00780:73:HLVCNBCXX:1:1105:15634:64906 2:N:0:ATCTCG
GGAATATTGCACAATGGAGGAAACCCTGATGCAGCAACGCCGCGTGGAGGATGACACTTT
TCGGAGCGTAAACTCCTTTTATATAGGAAGATAATGACGGTACTATATGAATAAGCACCG
GC
>ZSR.F_1576:D00780:73:HLVCNBCXX:1:1105:17392:64941 2:N:0:ATCTCG
GGAATATTGCACAATGGGCGCAAGCCTGATGCAGCCATGCCGCGTGTGTGAAGAAGGCCT
TCGGGTTGTAAAGCACTTTCAGTCGTGAGGAAGGGTTAGTAGTTAATACCTGCTAGCTTT
GACGTTAGCGACAGAAG
>ZSR.F_1577:D00780:73:HLVCNBCXX:1:1105:1898:65139 2:N:0:ATCTCG
GGAATATTGGACAATAGGCGAAAGCCTGATCCAGCGACGTCACGTGAATGATGAAGGCCT
TAGGGTTGTAAAATTCTTTTAGTGGAGAAGATAATGACGGTATCCACAGAAAAAGTCCCG
GCTAACTTCGTGCCAGC
>ZSR.F_1578:D00780:73:HLVCNBCXX:1:1105:3902:65115 2:N:0:ATCTCG
GGAATATTGCACAATGGGCGCAAGCCTGATGCAGCCATGCCGCGTGTGTGAAGAAGGCTC
TAGGGTTGTAAAGCACTTTCAGCAGTGAGGAAAGCTTGTTGGTTAATAGCCATCAAGTGT
GACGTTAAC
>ZSR.F_1579:D00780:73:HLVCNBCXX:1:1105:5418:65046 2:N:0:ATCTCG
GGAATATTGGACAATGGGCGAAAGCCTGATCCAGCAATGCCATGTGTGTGAAGAAGGCTC
TAGGGTTGTAAAGCACTTTAGTTGGGGAGGAAAGCTTATGAGTTAATAGCTCATGAGAAG
GACGTTACC
>ZSR.F_1580:D00780:73:HLVCNBCXX:1:1105:5900:65209 2:N:0:ATCTCG
GGAATATTGGACAATGGGCGAAAGCCTGATCCAGCAATACCGCGTGAATGATGAAGGCCC
TAGGGTTGTAAAGTTCTTTTAATAGGGAAGATAATGACGGTACCTATAGAAAAAGCCCCG
GCTAACTCCGTGCCAGCAGCCG
>ZSR.F_1581:D00780:73:HLVCNBCXX:1:1105:6337:65129 2:N:0:ATCTCG
GGAATATTGGACAATGGGGGCAACCCTGATCCAGCCATGCCGCGTGTGTGAAGAAGGCCT
TCGGGTTGTAAAGCACTTTCAGTGAGGAAGAAGGCCTGCGGGTTAATAGCCGGCAGGAA
>ZSR.F_1582:D00780:73:HLVCNBCXX:1:1105:12582:65218 2:N:0:ATCTCG
GGAATATTGGACAATGGGGGCAACCCTGATCCAGCCATGCCGCGTGTGTGAAGAAGGCCT
TCGGGTTGTAAAGCACTTTCAGTGAGGAAGAAGGCCTGCGGGTTAATAGCCGGCAGGAAG
GACATCACTCACAGAAGAAGCACC
>ZSR.F_1583:D00780:73:HLVCNBCXX:1:1105:17700:65061 2:N:0:ATCTCG
GGAATATTGCGCAATGGGCGAAAGCCTGACGCAGCAATGCCGCGTGAGTGAGGAAGGCCT
TCGGGTTGTAAAGCTCTGTCAGATAGGAAGAATTGCCATTGGTCTAATAGGCCTTTGGAG
TGACGGTACTATCAAAGGAA
>ZSR.F_1584:D00780:73:HLVCNBCXX:1:1105:18036:65157 2:N:0:ATCTCG
GGAATATTGCACAATGGGCGCAAGCCTGATGCAGCCATGCCGCGTGTATGAAGAAGGCCT
TCGGGTTGTAAAGTACTTTCAGCAGTGAGGAAGGGATGTACGTTAATAGCGTGCATTTTT
GACGTTAGCTGCAGAAGAAGCACCGGCTGA
>ZSR.F_1585:D00780:73:HLVCNBCXX:1:1105:19633:65090 2:N:0:ATCTCG
GGAATATTGGACAATGGGCGCAAGCCTGATCCAGCCATGCCGCGTGTGTGAAGAAGGCTT
TCGGGTTGTAAAGCACTTTCAGTCGGGAGGAAGGCTGCCTGGTTAATACCCAGGTAGATT
GACGTTACCGACAGAA
>ZSR.F_1586:D00780:73:HLVCNBCXX:1:1105:1701:65467 2:N:0:ATCTCG
GGAATATTGCACAATGGGCGCAAGCCTGATGCAGCCATGCCGCGTGTGTGAAGAAGGCCT
TCGGGTTGTAAAGCACTTTCAGTCGTGAGGAAGGGTTAGTAGTTAATACCTGCTAGCTTT
GACGTT
>ZSR.F_1587:D00780:73:HLVCNBCXX:1:1105:11395:65446 2:N:0:ATCTCG
GGAATATTGCACAATGGGCGCAAGCCTGATGCAGCCATGCCGCGTGTGTGAAGAAGGCCT
TCGGGTTGTAAAGCACTTTCAGTCGTGAGGAAGGGTTAGTAGTTAATACCTGCTAGCTTT
GACGTT
>ZSR.F_1588:D00780:73:HLVCNBCXX:1:1105:15543:65400 2:N:0:ATCTCG
GGAATTTTGGACAATGGGGGAAACCCTGATCCAGCCATCCCGCGTGAGTGAAGAAGGCCT
TCGGGTTGTAAAGCTCTTTCGAAAGTGAAGAAAACTTATTTCGTAATATGTTATAAGTAT
GACGGTAACTTTAG
>ZSR.F_1589:D00780:73:HLVCNBCXX:1:1105:18955:65452 2:N:0:ATCTCG
GGAATATTGCACAATGGGCGCAAGCCTGATGCAGCCATGACGCGTGTGTGAAGAAGGCCT
TCGGGTTGTAAAGCACTTTCAGTCGTGAGGAAGGGTTAGTAGTTAATACCTGCTAGCTTT
GACGTTAGC
>ZSR.F_1590:D00780:73:HLVCNBCXX:1:1105:4356:65737 2:N:0:ATCTCG
GGAATATTGCACAATGGGCGAAAGCCTGATGCAGCCATGCCGCGTGTGTGAAGAAGGCTC
TAGGGTTGTAAAGCACTTTCAGTAGGGAGGAAAGGTTGAAGGTTAATACCCTTTGGCTGT
GACGTTACCTACAGAAGAAGCACCGGCT
>ZSR.F_1591:D00780:73:HLVCNBCXX:1:1105:9807:65638 2:N:0:ATCTCG
GGAATATTGGACAATGGGCGAAAGCCTGATCCAGCAATGCCGCGTGTGTGAAGAAGGCCT
GAGGGTTGTAAAGCACTTTCAGCAAGAAAGATGGATAAAGTGGCTAATACCCACAGTAT
>ZSR.F_1592:D00780:73:HLVCNBCXX:1:1105:11731:65626 2:N:0:ATCTCG
GGAATATTGGACAATGGGCGAAAGCCTGATCCAGCAATGCCATGTGTGTGAAGAAGGCTC
TAGGGTTGTAAAGCACTTTAGTTGGGGAGGAAAGCTTATGAGTTAATAGCTCATGAGAAG
GACGTTACCCAAAGAATAAGGACC
>ZSR.F_1593:D00780:73:HLVCNBCXX:1:1105:14823:65598 2:N:0:ATCTCG
GGAATTTTGGACAATGGGGGAAACCCTGATCCAGCCATCCCGCGTGAGTGAAGAAGGCCT
TCGGGTTGTAAAGCTCTTTCGAAAGTGAAGAAAACTTATTTCGTAATATGTTATAAGTAT
GA
>ZSR.F_1594:D00780:73:HLVCNBCXX:1:1105:17608:65550 2:N:0:ATCTCG
GGAATATTGCACAATGGGCGCAAGCCTGATGCAGCCATGCCGCGTGTGTGAAGAAGGCCT
TCGGGTTGTAAAGCACTTTCAGTCGTGAGGAAGGGTTAGTAGTTAATACCTGCTAGCTTT
GACGTTAG
>ZSR.F_1595:D00780:73:HLVCNBCXX:1:1105:8182:65770 2:N:0:ATCTCG
GGAATATTGCACAATGGGCGCAAGCCTGATGCAGCCATGCCGCGTGTGTGAAGAAGGCCT
TCGGGTTGTAAAGCACTTTCAGTCGTGAGGAAGGGTTAGTAGTTAATACCTGCTAGCTTT
GACGTTAGCGACAGAAGAAGCACC
>ZSR.F_1596:D00780:73:HLVCNBCXX:1:1105:12687:65968 2:N:0:ATCTCG
GGAATATTGCACAATGGGCGCAAGCCTGATGCAGCCATGCCGCGTGTGTGAAGAAGGCCT
TCGGGTTGTAAAGCACTTTCAGTCGTGAGGAAGGGTTAGTAGTTAATACCTGCTAGCTTT
GACGTTA
>ZSR.F_1597:D00780:73:HLVCNBCXX:1:1105:12956:65799 2:N:0:ATCTCG
GGAATATTGCACAATGGGCGCAAGCCTGATGCAGCCATGCCGCGTGTGTGAAGAAGGCCT
TCGGGTTGTAAAGCACTTTCAGTCGTGAGGAAGGGTTAGTAGTTAATACCTGCTAGCTTT
GACGTTAGCGACAGAAGAAGCAC
>ZSR.F_1598:D00780:73:HLVCNBCXX:1:1105:14966:65798 2:N:0:ATCTCG
GGAATATTGCACAATGGGCGCAAGCCTGATGCAGCCATGCCGCGTGTGTGAAGAAGGCTC
TAGGGTTGTAAAGCACTTTCAGCAGTGAGGAAAGCTTGTTGGTTAATACCCATCAAGTGT
GA
>ZSR.F_1599:D00780:73:HLVCNBCXX:1:1105:19269:65786 2:N:0:ATCTCG
GGAATATTGGACAATGGGCGCAAGCCTGATCCAGCCATGCCGCGTGTGTGAAGAAGGCTT
TCGGGTTGTAAAGCACTTTCAGTCGGGAGGAAGGCTGCCTAGTTAATACCTAGGTAGATT
GACGTTACCGACA
>ZSR.F_1600:D00780:73:HLVCNBCXX:1:1105:20128:65989 2:N:0:ATCTCG
GGAATATTGCACAATGGGCGCAAGCCTGATGCAGCCATGCCGCGTGTGTGAAGAAGGCCT
TCGGGTTGTAAAGCACTTTCAGTCGTGAGGAAGGGTTAGTAGTTAATACCTGCTAGCTTT
GACGTTAGC
>ZSR.F_1601:D00780:73:HLVCNBCXX:1:1105:21063:65755 2:N:0:ATCTCG
GGAATATTGCACAATGGGCGCAAGCCTGATGCAGCCATGCCGCGTGTGTGAAGAAGGCCT
TCGGGTTGTAAAGCACTTTCAGTCGTGAGGAAGGGTTAGTAGTTAATACCTGCTAGCTTT
GACGTTAGC
>ZSR.F_1602:D00780:73:HLVCNBCXX:1:1105:10103:66132 2:N:0:ATCTCG
GGAATATTGCACAATGGGCGCAAGCCTGATGCAGCCATGCCGCGTGTGTGAAGAAGGCCT
TCGGGTTGTAAAGCACTTTCAGTCGTGAGGAAGGGTTAGTAGTTAATACCTGCTAGCTTT
GACGT
>ZSR.F_1603:D00780:73:HLVCNBCXX:1:1105:12140:66006 2:N:0:ATCTCG
GGAATATTGCACAATGGGCGCAAGCCTGATGCAGCCATGCCGCGTGTGTGAAGAAGGCCT
TCGGGTTGTAAAGCACTTTCAGTCGTGAGGAAGGGTTAGTAGTTAATACCTGCTAGCTTT
GACGTT
>ZSR.F_1604:D00780:73:HLVCNBCXX:1:1105:12196:66133 2:N:0:ATCTCG
GGAATATTGCACAATGGGGGAAACCCTGATGCAGCCATGCCGCGTGTGTGAAGAAGGCCT
TCGGGTTGTAAAGCACTTTCAGTGGGGAGGAAAGGGTGATGCTTAATACGTATCATCTGT
GACGTTACCCACAGA
>ZSR.F_1605:D00780:73:HLVCNBCXX:1:1105:12054:66166 2:N:0:ATCTCG
GGAATATTGCACAATGGGCGCAAGCCTGATGCAGCCATGCCGCGTGTGTGAAGAAGGCTC
TAGGGTTGTAAAGCACTTTCAGCAGTGAGGAAAGCTTGTTGGTTAATAGCCATCAAGTGT
GACGTTAACTG
>ZSR.F_1606:D00780:73:HLVCNBCXX:1:1105:17698:66108 2:N:0:ATCTCG
GGAATATTGCACAATGGGCGAAAGCCTGATGCAGCAACGCCGCGTGAACGATGAAGGCCT
TCGGGTTGTAAAGTTCTTTTCTTAGAGAAGAATCCATGACGGTATCCAAGGAATAAGCCC
CGGCTAACTACGTGCCAGCAGCCG
>ZSR.F_1607:D00780:73:HLVCNBCXX:1:1105:17871:66079 2:N:0:ATCTCG
GGAATATTGGACAATGGGAGGGATCCTGATCCAGCAATACCGCGTGTGTGAATAAGGCCT
GAGGGTTGTAAAGCACTTTTAGTATTGAGAAAGGTTAGGTAGGTTAATATCCTAACTAAT
TGATGTTAGATACAAAAAAAGCAC
>ZSR.F_1608:D00780:73:HLVCNBCXX:1:1105:20208:66214 2:N:0:ATCTCG
GGAATATTGCACAATGGGCGCAAGCCTGATGCAGCCATGCCGCGTGTGTGAAGAAGGCCT
TCGGGTTGTAAAGCACTTTCAGTCGTGAGGAAGGGTTAGTAGTTAATACCTGCTAGCTTT
GACGTTAGCGACAGAAGAAGCA
>ZSR.F_1609:D00780:73:HLVCNBCXX:1:1105:20723:66212 2:N:0:ATCTCG
GGAATATTGCACAATGGGCGCAAGCCTGATGCAGCCATGCCGCGTGTGTGAAGAAGGCTC
TAGGGTTGTAAAGCACTTTCAGCAGTGAGGAAAGGTTAGTAGTTAATACCTGCTA
>ZSR.F_1610:D00780:73:HLVCNBCXX:1:1105:3613:66414 2:N:0:ATCTCG
GGAATATTGGTCAATGGGCGAGAGCCTGAACCAGCCATGCCGCGTGCAGGATGACGGCCT
TCTGGGTTGTAAACTGCTTTTCTACAGGAAGAAAAAGGTCATGCGTGACAAATTGCCGGT
A
>ZSR.F_1611:D00780:73:HLVCNBCXX:1:1105:4983:66430 2:N:0:ATCTCG
GGAATATTGGACAATGGGGGCAACCCTGATCCAGCCATGCCGCGTGTGTGAAGAAGGCCT
TCGGGTTGTAAAGCACTTTCAGTGAGGAAGAAGGCCTGCGGGTTAATAGCCGGCAGGAAG
GA
>ZSR.F_1612:D00780:73:HLVCNBCXX:1:1105:6012:66460 2:N:0:ATCTCG
GGAATATTGGACAATGGGGGCAACCCTGATCCAGCCATGCCGCGTGTGTGAAGAAGGCCT
TCGGGTTGTAAAGCACTTTCAGTGAGGAAGAAGGCCTGCGGGTCAATAACCGGCAGGAAG
GACATC
>ZSR.F_1613:D00780:73:HLVCNBCXX:1:1105:6865:66305 2:N:0:ATCTCG
GGAATATTGGACAATGGGCGCAAGCCTGATCCAGCCATGCCGCGTGAGTGACGAAGGCCT
TAGGGTTGTAAAACTCTTTCACCGGTGAAGATAATGACGGTAACCGGAAAAGAAGCCCCG
GCTAAC
>ZSR.F_1614:D00780:73:HLVCNBCXX:1:1105:8123:66325 2:N:0:ATCTCG
GGAATATTGCACAATGGGCGCAAGCCTGATGCAGCCATGCCGCGTGTGTGAAGAAGGCCT
TCGGGTTGTAAAGCACTTTCAGTCGTGAGGAAGGGTTAGTAGTTAATACCTGCTAGCTTT
GACGTT
>ZSR.F_1615:D00780:73:HLVCNBCXX:1:1105:9400:66446 2:N:0:ATCTCG
GGAATATTGGTCAATGGAGGCAACTCTGAACCAGCCATGCCGCGTGAAGGAAGACGGTTC
TATGGATTGTAAACTTCTTTTATACTAGAAGAACTACAGATACGTGTATTTGTTTGACGG
TATAGTAT
>ZSR.F_1616:D00780:73:HLVCNBCXX:1:1105:14787:66286 2:N:0:ATCTCG
GGAATATTGCACAATGGGCGCAAGCCTGATGCAGCCATGCCGCGTGTGTGAAGAAGGCCT
TCGGGTTGTAAAGCACTTTCAGTCGTGAGGAAGGGTTAGTAGTTAATACCTGCTAGCTTT
GACGTTAGCGACAG
>ZSR.F_1617:D00780:73:HLVCNBCXX:1:1105:15677:66316 2:N:0:ATCTCG
GGAATATTGGACAATGGGCGAAAGCCTGATCCAGCAATGCCATGTGTGTGAAGAAGGCTC
TAGGGTTGTAAAGCACTTTAGTTGGGGAGGAAAGCTTATGAGTTAATAGCTCAT
>ZSR.F_1618:D00780:73:HLVCNBCXX:1:1105:16842:66355 2:N:0:ATCTCG
GGAATATTGGACAATGGGCGAAAGCCTGATCCAGCAATGCCATGTGTGTGAAGAAGGCTC
TAGGGTTGTAAAGCACTTTAGTTGGGGAGGAAAGCTTATGAGTTAATAGCTCATGAGAAG
GACGTTACC
>ZSR.F_1619:D00780:73:HLVCNBCXX:1:1105:18550:66338 2:N:0:ATCTCG
GGAATATTGGACAATGGGGGCAACCCTGATCCAGCCATGCCGCGTGAGTGAAGAAGGCCC
TAGGGTTGTAAAGCTCTTTCAGATGTGAGGATGATGACAGTAGCATCAGAAGAAGCACCG
GCTAACTTCGTGCCAGCA
>ZSR.F_1620:D00780:73:HLVCNBCXX:1:1105:8717:66611 2:N:0:ATCTCG
GGAATATTGCACAATGGGCGCAAGCCTGATGCAGCCATGCCGCGTGTGTGAAGAAGGCCT
TCGGGTTGTAAAGCACTTTCAGTCGTGAGGAAGGGTTAGTAGTTAATACCTGCTAGCTTT
GACGTTAGCGACAGAAG
>ZSR.F_1621:D00780:73:HLVCNBCXX:1:1105:13293:66606 2:N:0:ATCTCG
GGAATATTGCACAATGGGCGAAAGCCTGATGCAGCCATGCCGCGTGTGTGAAGAAGGCCC
TAGGGTTGTAAAGCACTTTCAGTAGGGAGGAATTAGCACGGTTAATACCCGTGTGAAAT
>ZSR.F_1622:D00780:73:HLVCNBCXX:1:1105:14750:66697 2:N:0:ATCTCG
GGAATATTGCACAATGGGCGCAAGCCTGATGCAGCCATGCCGCGTGTATGAAGAAGGCCT
TCGGGTTGTAAAGTACTTTCAGCAGTGAGGAAGGCGGTAGTGTTAATAGCACTATCGTTT
GACGTTAGCTGCAGAAG
>ZSR.F_1623:D00780:73:HLVCNBCXX:1:1105:16755:66610 2:N:0:ATCTCG
GGAATATTGCACAATGGGCGCAAGCCTGATGCAGCCATGCCGCGTGTGTGAAGAAGGCTC
TAGGGTTGTAAAGCACTTTCAGCAGTGAGGAAAGCTTGTTGGTTAATAGCCATCAAGTGT
GACGTTAAC
>ZSR.F_1624:D00780:73:HLVCNBCXX:1:1105:18566:66657 2:N:0:ATCTCG
GGAATATTGCACAATGGGCGAAAGCCTGATGCAGCAATGCCGCGTGGAGGATGACGCATC
TAGGTGTGTAAACTCCTTTTATATGAGAAGATAATGACGGTATCATATGAATAAGCACCG
GCTAACTC
>ZSR.F_1625:D00780:73:HLVCNBCXX:1:1105:4078:66831 2:N:0:ATCTCG
GGAATATTGGACAATGGGCGAAAGCCTGATCCAGCAATGCCATGTGTGTGAAGAAGGCTC
TAGGGTTGTAAAGCACTTTAGTTGGGGAGGAAAGCTTATGAGTTAATAGCTCATGAGAAG
GACGTTACCCAAAGAAT
>ZSR.F_1626:D00780:73:HLVCNBCXX:1:1105:18121:66820 2:N:0:ATCTCG
GGAATATTGGTCAATGGGCGCAAGCCTGAACCAGCCATGCCGCGTGCAGGAAGACTGCCC
TATGGGTTGTAAACTGCTTTTATACAGGAAGAAACCCTCCCACGTGTGGGAGCTTGACGG
TACTGT
>ZSR.F_1627:D00780:73:HLVCNBCXX:1:1105:18397:66961 2:N:0:ATCTCG
GGAATATTGGACAATAGGCGAAAGCCTGATCCAGCGACGTCACGTGAATGATGAAGGCCT
TAGGGTTGTAAAATTCTTTTAGTGGAGAAGATAATGACGGTATCCACAGAAAAAGTCCCG
GCTAACTTCGTGCCAGCAGCCGCGGTAA
>ZSR.F_1628:D00780:73:HLVCNBCXX:1:1105:19613:66990 2:N:0:ATCTCG
GGAATATTGGACAATGGGCGAAAGCCTGATCCAGCAATGCCATGTGTGTGAAGAAGGCTC
TAGGGTTGTAAAGCACTTTAGTTGGGGAGGAAAGCTTATGAGTTAATAGCTCATGAGAAG
GACGTTACCCAAAGAATAAGGACCGGCTA
>ZSR.F_1629:D00780:73:HLVCNBCXX:1:1105:2118:67088 2:N:0:ATCTCG
GGAATATTGGGCAATGGAGGCAACTCTGACCCAGCCATGCCGCGTGCAGGAAGACTGCCC
TATGGGTTGTAAACTGCTTTTATACAGGAAGAAACCTATCTACGTGTAGATAGCTGACGG
TACTGTAAGAATAA
>ZSR.F_1630:D00780:73:HLVCNBCXX:1:1105:4277:67070 2:N:0:ATCTCG
GGAATATTGGACAATGGGCGAAAGCCTGATCCAGCAATGCCATGTGTGTGAAGAAGGCTC
TAGGGTTGTAAAGCACTTTAGTTGGGGAGGAAAGCTTATGAGTTAATAGCTCATGAGAAG
GACGTTACC
>ZSR.F_1631:D00780:73:HLVCNBCXX:1:1105:4866:67072 2:N:0:ATCTCG
GGAATTTTCCGCAATGGGCGAAAGCCTGACGGAGCAATACCGCGTGAGGGATGACGGCCT
ATGGGTTGTAAACCTCTTTTTTCAGGGAGGAATAAAATGACGTGTACCTGAAGAATAAGC
ATCGGC
>ZSR.F_1632:D00780:73:HLVCNBCXX:1:1105:6121:67231 2:N:0:ATCTCG
GGAATATTGCACAATGGGCGAAAGCCTGATGCAGCCATGCCGCGTGTGTGAAGAAGGCTC
TAGGGTTGTAAAGCACTTTCAGTAGGGAGGAAAGGTTGAAGGTTAATACCCTTTGGCTGT
GACGTT
>ZSR.F_1633:D00780:73:HLVCNBCXX:1:1105:15512:67239 2:N:0:ATCTCG
GGAATATTGGACAATAGGCGAAAGCCTGATCCAGCGACGTCACGTGAATGATGAAGGCCT
TAGGGTTGTAAAATTCTTTTAGTGGAGAAGATAATGACGGTATCCACAGAAAAAGTCCCG
GCTAACTTCGTGCCAGCA
>ZSR.F_1634:D00780:73:HLVCNBCXX:1:1105:17483:67074 2:N:0:ATCTCG
GGAATATTGCACAATGGGCGCAAGCCTGATGCAGCCATGCCGCGTGTGTGAAGAAGGCCT
TCGGGTTGTAAAGCACTTTCAGTCGTGAGGAAGGGTTAGTAGTTAATACCTGCTAGCTTT
GACGTTAGCGACAGAAG
>ZSR.F_1635:D00780:73:HLVCNBCXX:1:1105:18749:67040 2:N:0:ATCTCG
GGAATATTGGACAATGGGCGAAAGCCTGATCCAGCAATGCCATGTGTGTGAAGAAGGCTC
TAGGGTTGTAAAGCACTTTAGTTGGGGAGGAAAGCTTATGAGTTAATAGCTCATGAGAAG
GACGTTACC
>ZSR.F_1636:D00780:73:HLVCNBCXX:1:1105:1730:67436 2:N:0:ATCTCG
GGAATATTGGACAATGGGCGCAAGCCTGATCCAGCCATGCCGCGTGTGTGAAGAAGGCTT
TCGGGTTGTAAAGCACTTTCAGTCGGGAGGAAGGCTGCCTAGTTAATACCTAGGTAGATT
GACGTTAC
>ZSR.F_1637:D00780:73:HLVCNBCXX:1:1105:3050:67447 2:N:0:ATCTCG
GGAATATTGCACAATGGGCGCAAGCCTGATGCAGCCATGCCGCGTGTGTGAAGAAGGCCT
TCGGGTTGTAAAGCACTTTCAGTCGTGAGGAAGGGTTAGTAGTTAATACCTGCTAGCTTT
GACGTTAGCGA
>ZSR.F_1638:D00780:73:HLVCNBCXX:1:1105:5457:67411 2:N:0:ATCTCG
GGAATATTGCGCAATGGGGGAAACCCTGACGCAGCAACGCCGCGTGAGTGAGGAAGGCCT
TCGGGTTGTAAAGCTCTGTCAGAAGGGAAGAATGGTTATTGGTCTAATAGGCCTTTAATT
TGACGG
>ZSR.F_1639:D00780:73:HLVCNBCXX:1:1105:8350:67392 2:N:0:ATCTCG
GGAATATTGGACAATGGGCGAAAGCCTGATCCAGCAATGCCATGTGTGTGAAGAAGGCTC
TAGGGTTGTAAAGCACTTTAGTTGGGGAGGAAAGCTTATGAGTTAATAGCTCATGAGAAG
GACGT
>ZSR.F_1640:D00780:73:HLVCNBCXX:1:1105:13414:67346 2:N:0:ATCTCG
GGAATATTGCACAATGGGCGCAAGCCTGATGCAGCCATGCCGCGTGTGTGAAGAAGGCTC
TAGGGTTGTAAAGCACTTTCAGCAGTGAGGAAAGCTTGTTGGTTAATACCCATCAAGTGT
GACGTTAA
>ZSR.F_1641:D00780:73:HLVCNBCXX:1:1105:13645:67315 2:N:0:ATCTCG
GGAATATTGGACAATGGGGGCAACCCTGATCCAGCCATGCCGCGTGTGTGAAGAAGGCCT
TCGGGTTGTAAAGCACTTTCAGTGAGGAAGAAGGCCTGCGGGTTAATAGCCGGCAGGAAG
GACATC
>ZSR.F_1642:D00780:73:HLVCNBCXX:1:1105:15808:67492 2:N:0:ATCTCG
GGAATATTGGACAATGGGGGCAACCCTGATCCAGCCATGCCGCGTGTGTGAAGAAGGCCT
ACGGGTTGTAAAGCACTTTCAGTGAGGAAGAAGGCCTGCGGGTTAATAGCCGGCAGGAAG
GACATCAC
>ZSR.F_1643:D00780:73:HLVCNBCXX:1:1105:16412:67450 2:N:0:ATCTCG
GGAATATTGCACAATGGGCGCAAGCCTGATGCAGCCATGCCGCGTGTGTGAAGAAGGCCT
TCGGGTTGTAAAGCACTTTCAGTCGTGAGGAAGGGTTAGTAGTTAATACCTGCTAGCTTT
GACGTT
>ZSR.F_1644:D00780:73:HLVCNBCXX:1:1105:17146:67354 2:N:0:ATCTCG
GGAATATTGCACAATGGGGGCAACCCTGATGCAGCAATGCCGCGTGTGTGAAGAAGGCCT
GCGGGTTGTAAAGCACTTTCAGTAAGGAGGAAAAGTTGTAGATTAATACTCTGCAACCTT
GACGTTACTTACAGAAG
>ZSR.F_1645:D00780:73:HLVCNBCXX:1:1105:18648:67304 2:N:0:ATCTCG
GGAATATTGCACAATGGGCGAAAGCCTGATGCAGCCATGCCGCGTGTGTGAAGAAGGCCC
TAGGGTTGTAAAGCACTTTCAGTAGGGAGGAATTAGCACGGTTAATACCCGTGTGAAATG
ACGTTACCTACAGAAGA
>ZSR.F_1646:D00780:73:HLVCNBCXX:1:1105:19894:67453 2:N:0:ATCTCG
GGAATATTGGACAATGGGCGAAAGCCTGATCCAGCAATGCCATGTGTGTGAAGAAGGCTC
TAGGGTTGTAAAGCACTTTAGTTGGGGAGGAAAGCTTATGAGTTAATAGCTCATGAGAAG
GACGTTACC
>ZSR.F_1647:D00780:73:HLVCNBCXX:1:1105:20582:67295 2:N:0:ATCTCG
GGAATATTGCACAATGGGCGCAAGCCTGATGCAGCCATGCCGCGTGTGTGAAGAAGGCCT
TCGGGTTGTAAAGCACTTTCAGTCGTGAGGAAGGGTTAGTAGTTAATACCTGCTAGCTTT
GACGTTAGCGACAGAAG
>ZSR.F_1648:D00780:73:HLVCNBCXX:1:1105:4347:67514 2:N:0:ATCTCG
AGAATCATTCACAATGGGGGCAACCCTGATGGTGCAACGCCGCGTGGAGGATGAAGGCCC
TAGGGTCGTAAACTCCTGTCATAATAGAGTAAGGCTTAGTCGTTAATAGCTTCTAAGTTT
GATAGT
>ZSR.F_1649:D00780:73:HLVCNBCXX:1:1105:11663:67567 2:N:0:ATCTCG
GGAATATTGCACAATGGGGGAAACCCTGATGCAGCCATGCCGCGTGTGTGAAGAAGGCCT
TCGGGTTGTAAAGCACTTTCAGCGAGGAGGAAAGGGTGTAAGTTAATACCTTACATCTGT
GACGT
>ZSR.F_1650:D00780:73:HLVCNBCXX:1:1105:15276:67697 2:N:0:ATCTCG
GGAATATTGCACAATGGGCGCAAGCCTGATGCAGCCATGCCGCGTGTGTGAAGAAGGCTC
TAGGGTTGTAAAGCACTTTCAGCAGTGAGGAAAGCTTGTTGGTTAATACCCATC
>ZSR.F_1651:D00780:73:HLVCNBCXX:1:1105:19343:67509 2:N:0:ATCTCG
GGAATATTGCACAATGGGCGAAAGCCTGATGCAGCAATGCCGCGTGGAGGATGACGCATC
TAGGTGTGTAAACTCCTTTTATATGAGAAGATAATGACGGTATCATATGAATAAGCACCG
GCTAACTCCGTGCCAG
>ZSR.F_1652:D00780:73:HLVCNBCXX:1:1105:2661:67882 2:N:0:ATCTCG
GGAATATTGCACAATGGGCGCAAGCCTGATGCAGCCATGCCGCGTGTGTGAAGAAGGCCT
TCGGGTTGTAAAGCACTTTCAGTCGTGAGGAAGGGTTAGTAGTTAATACCTGCTAGCTTT
GACGTT
>ZSR.F_1653:D00780:73:HLVCNBCXX:1:1105:2673:67983 2:N:0:ATCTCG
GGAATATTGGTCAATGGAGGCAACTCTGAACCAGCCATGCCGCGTGAAGGAAGACGGTTC
TATGGATTGTAAACTTCTTTTATACTAGAAGAAATGTAGATACGTGTATTTATTTGACGG
TATAGTATGAATAAGCACCGGCTAACTCCGTGCCA
>ZSR.F_1654:D00780:73:HLVCNBCXX:1:1105:13334:67814 2:N:0:ATCTCG
GGAATATTGCACAATGGGCGCAAGCCTGATGCAGCCATGCCGCGTGTGTGAAGAAGGCTC
TAGGGTTGTAAAGCACTTTCAGCAGTGAGGAAAGCTTGTTGGTTAATACCCATCAAGTGT
GACGTTAA
>ZSR.F_1655:D00780:73:HLVCNBCXX:1:1105:14561:67847 2:N:0:ATCTCG
GGAATATTGCACAATGGGCGCAAGCCTGATGCAGCCATGCCGCGTGTGTGAAGAAGGCCT
TCGGGTTGTAAAGCACTTTCAGTCGTGAGGAAGGGTTAGTAGTTAATACCTGCTAGCTTT
GACGTTAGCGACAG
>ZSR.F_1656:D00780:73:HLVCNBCXX:1:1105:17106:67981 2:N:0:ATCTCG
GGAATATTGGACAATGGGCGAAAGCCTGATCCAGCAATGCCATGTGTGTGAAGAAGGCTC
TAGGGTTGTAAAGCACTTTAGTTGGGGAGGAAAGCTTATGAGTTAATAGCTCATGAGAAG
GACGTT
>ZSR.F_1657:D00780:73:HLVCNBCXX:1:1105:19821:67843 2:N:0:ATCTCG
GGAATATTGCGCAATGGAGGAAACTCTGACGCAGCCATGCCGCGTGCAGGAAGACTGCCT
TATGGGTTGTAAACTGCTTTTATATAGGAAGAAATGCTTTTACGTGTAAAGGTTTGACGG
TACTATAT
>ZSR.F_1658:D00780:73:HLVCNBCXX:1:1105:4399:68130 2:N:0:ATCTCG
GGAATATTGCACAATGGGCGCAAGCCTGATGCAGCCATGCCGCGTGTGTGAAGAAGGCTC
TAGGGTTGTAAAGCACTTTCAGCAGTGAGGAAAGCTTGTTGGTTAATACCCATCAAGTGT
GACGTTAA
>ZSR.F_1659:D00780:73:HLVCNBCXX:1:1105:12434:68022 2:N:0:ATCTCG
GGAATATTGCACAATGGGCGCAAGCCTGATGCAGCCATGCCGCGTGTGTGAAGAAGGCCT
TCGGGTTGTAAAGCACTTTCAGTCGTGAGGAAGGGTTAGTAGTTAATACCTGCTAGCTTT
GACGTT
>ZSR.F_1660:D00780:73:HLVCNBCXX:1:1105:12765:68077 2:N:0:ATCTCG
GGAATATTGCACAATGGGCGCAAGCCTGATGCAGCCATGCCGCGTGTGTGAAGAAGGCCT
TCGGGTTGTAAAGCACTTTCAGTCGTGAGGAAGGGTTAGTAGTTAATACCTGCTAGCTTT
GACGTT
>ZSR.F_1661:D00780:73:HLVCNBCXX:1:1105:13575:68139 2:N:0:ATCTCG
GGAATATTGCACAATGGGCGCAAGCCTGATGCAGCCATGCCGCGTGTGTGAAGAAGGCCT
TCGGGTTGTAAAGCACTTTCAGTCGTGAGGAAGGGTTAGTAG
>ZSR.F_1662:D00780:73:HLVCNBCXX:1:1105:3280:68391 2:N:0:ATCTCG
GGAATATTGCGCAATGGAGGAAACTCTGACGCAGCCATGCCGCGTGCAGGAAGACTGCCT
TATGGGTTGTAAACTGCTTTTATATAGGAAGAAATGCTTTTACGTGTAAAGGTTTGACGG
TACTATATGAATAAGGACCG
>ZSR.F_1663:D00780:73:HLVCNBCXX:1:1105:8793:68351 2:N:0:ATCTCG
GGAATATTGGTCAATGGAGGCAACTCTGAACCAGCCATGCCGCGTGCAGGAAGACGGCCC
TACGGGTTGTAAACTGCTTTTATATAGGAAGAAACCCCCGAACGTGTTTG
>ZSR.F_1664:D00780:73:HLVCNBCXX:1:1105:16748:68479 2:N:0:ATCTCG
GGAATATTGCACAATGGGCGCAAGCCTGATGCAGCCATGCCGCGTGTGTGAAGAAGGCCT
TCGGGTTGTAAAGCACTTTCAGTCGTGAGGAAGGGTTAGTAGTTAATACCTGCTAGCTTT
GACGTT
>ZSR.F_1665:D00780:73:HLVCNBCXX:1:1105:17436:68360 2:N:0:ATCTCG
GGAATATTGCACAATGGGCGCAAGCCTGATGCAGCCATGCCGCGTGTATGAAGAAGGCCT
TCGGGTTGTAAAGTACTTTCAGCAGTGAGGAAGGGATGTACGTTAATAGCGTGCATTTTT
GACGTTGGCTGCAGAAGAAGCAC
>ZSR.F_1666:D00780:73:HLVCNBCXX:1:1105:3472:68732 2:N:0:ATCTCG
GGAATATTGCACAATGGGCGCAAGCCTGATGCAGCCATGCCGCGTGTGTGAAGAAGGCCT
TCGGGTTGTAAAGCACTTTCAGTCGTGAGGAAGGGTTAGTAGTTAATACCTGCTAGCTTT
GACGTTAG
>ZSR.F_1667:D00780:73:HLVCNBCXX:1:1105:11300:68549 2:N:0:ATCTCG
GGAATATTGCACAATGGGCGCAAGCCTGATGCAGCCATGCCGCGTGTGTGAAGAAGGCCT
TCGGGTTGTAAAGCACTTTCAGTCGTGAGGAAGGGTTAGTAGTTAATACCTGCTAGCTTT
GACGTT
>ZSR.F_1668:D00780:73:HLVCNBCXX:1:1105:14123:68585 2:N:0:ATCTCG
GGAATATTGGACAATAGGCGAAAGCCTGATCCAGCGACGTCACGTGAATGATGAAGGCCT
TAGGGTTGTAAAATTCTTTTAGTGGAGAAGATAATGACGGTATCCACAGAAAAAGTCCCG
GCTAACTTC
>ZSR.F_1669:D00780:73:HLVCNBCXX:1:1105:18414:68727 2:N:0:ATCTCG
GGAATCTTGGACAATGGGCGCAAGCCTGATCCAGCCATGCCGCGTGAGTGATGAAGGCCT
TAGGGTCGTAAAGCTCTTTCGCCAGAGATGATAATGACAGTATCTGGTAAAGAAACCCCG
G
>ZSR.F_1670:D00780:73:HLVCNBCXX:1:1105:1740:68832 2:N:0:ATCTCG
GGAATATTGGACAATGGGCGCAAGCCTGATCCAGCCATGCCGCGTGTGTGAAGAAGGCTT
TCGGGTTGTAAAGCACTTTCAGTCGGGAGGAAGGCTGCCTAGTTAATACCTAGGTAGATT
GACGTTACC
>ZSR.F_1671:D00780:73:HLVCNBCXX:1:1105:1548:68852 2:N:0:ATCTCG
GGAATATTGGTCAATGGAGGCAACTCTGAACCAGCCATGCCGCGTGAAGGAAGAAAGTTC
TATGGATTGTAAACTTCTTTTATGTAGGAAGAACTATAGCTACGTGTAGTTATTTGACGG
TACTGCATGAATAAGGACCGGCTAACTCCG
>ZSR.F_1672:D00780:73:HLVCNBCXX:1:1105:3687:68935 2:N:0:ATCTCG
GGAATATTGCGCAATGGGGGAAACCCTGACGCAGCGACGCCGCGTGAACGACGAAGTCTT
TCGAGATGTAAAGTTCTGTCAAGAGGAACGATTATGACGGTACCTCTAAAGGAAGCCCCG
GCTAAT
>ZSR.F_1673:D00780:73:HLVCNBCXX:1:1105:4034:68818 2:N:0:ATCTCG
GGAATATTGGACAATGGGCGAAAGCCTGATCCAGCAATGCCATGTGTGTGAAGAAGGCTC
TAGGGTTGTAAAGCACTTTAGTTGGGGAGGAAAGCTTATGAGTTAATAGCTCATGAGAAG
GACGTT
>ZSR.F_1674:D00780:73:HLVCNBCXX:1:1105:12047:68765 2:N:0:ATCTCG
GGAATATTGGACAATGGGGGCAACCCTGATCCAGCCATGCCGCGTGTGTGAAGAAGGCCT
TCGGGTTGTAAAGCACTTTCAGTGAGGAAGAAGGCCTGCGGGTCAATAACCGGC
>ZSR.F_1675:D00780:73:HLVCNBCXX:1:1105:12238:68841 2:N:0:ATCTCG
GGAATATTGGACAATGGGCGAAAGCCTGATCCAGCAATGCCATGTGTGTGAAGAAGGCTC
TAGGGTTGTAAAGCACTTTAGTTGGGGAGGAAAGCTTATGAGTTAATAGCTCATGAGAAG
GACGTTACCCAAAGAATAAGGACC
>ZSR.F_1676:D00780:73:HLVCNBCXX:1:1105:14617:68983 2:N:0:ATCTCG
GGAATATTGCACAATGGGCGCAAGCCTGATGCAGCCATGCCGCGTGTATGAAGAAGGCCT
TCGGGTTGTAAAGTACTTTCAGCAGTGAGGAAGGGATGTACGTTAATAGCGTGCATTTTT
GACGTTAG
>ZSR.F_1677:D00780:73:HLVCNBCXX:1:1105:17622:68771 2:N:0:ATCTCG
GGAATATTGGACAATGGGCGAAAGCCTGATCCAGCAATACCGCGTGAATGATGAAGGCCT
TAGGGTTGTAAAGTTCTTTTAATAGGGAAGATAATGACGGTACCTATAGAAAAAGCCCCG
GCTAAC
>ZSR.F_1678:D00780:73:HLVCNBCXX:1:1105:19015:68928 2:N:0:ATCTCG
GGAATATTGCACAATGGAGGGAACTCTGATGCAGCAACGCCGCGTGGAGGATGACACTTT
TCGGAGCGTAAACTCCTTTTATATAGGAAGATAATGACGGTACTATATGAATAAGCACCG
GCTAACTCCGTGCCAGCAGCCGCG
>ZSR.F_1679:D00780:73:HLVCNBCXX:1:1105:3109:69111 2:N:0:ATCTCG
GGAATATTGGACAATGGGCGAAAGCCTGATCCAGCAATACCGCGTGAATGATGAAGGCCC
TAGGGTTGTAAAGTTCTTTTAATAGGGAAGATAATGACGGTACCTATAGAAAAAGCCCCG
GCTAACTCC
>ZSR.F_1680:D00780:73:HLVCNBCXX:1:1105:4051:69159 2:N:0:ATCTCG
GGAATCTTGGACAATGGGCGCAAGCCTGATCCAGCCATGCCGCGTGAGTGATGAAGGCCT
TAGGGTCGTAAAGCTCTTTCGCCAGAGATGATAATGACAGTA
>ZSR.F_1681:D00780:73:HLVCNBCXX:1:1105:9277:69118 2:N:0:ATCTCG
GGAATTTTTCGCAATGGGGGAAACCCTGACGAAGCAACGCCGCGTGGAGGATGAAGGCCC
TCGGGTCGTAAACTCCTGTCAATCGGGAAGAAGGCGCCTGGTTTAATAGATCGGGACGTT
GACTG
>ZSR.F_1682:D00780:73:HLVCNBCXX:1:1105:16288:69035 2:N:0:ATCTCG
GGAATATTGCACAATGGGCGCAAGCCTGATGCAGCCATGCCGCGTGTGTGAAGAAGGCCT
TCGGGTTGTAAAGCACTTTCAGCAGTGAGGAAGGTGGTGAGTTTAATACGCTCATCATTT
GACGTTAGCTGCAGA
>ZSR.F_1683:D00780:73:HLVCNBCXX:1:1105:16641:69024 2:N:0:ATCTCG
GGAATATTGCACAATGGGCGCAAGCCTGATGCAGCCATGCCGCGTGTGTGAAGAAGGCTC
TAGGGTTGTAAAGCACTTTCAGCAGTGAGGAAAGCTTGTTGGTTAATACCCATCAAGTGT
G
>ZSR.F_1684:D00780:73:HLVCNBCXX:1:1105:7288:69451 2:N:0:ATCTCG
GGAATATTGCACAATGGGCGCAAGCCTGATGCAGCCATGCCGCGTGTGTGAAGAAGGCCT
TCGGGTTGTAAAGCACTTTCAGTCGTGAGGAAGGGTTAGTAG
>ZSR.F_1685:D00780:73:HLVCNBCXX:1:1105:8596:69406 2:N:0:ATCTCG
GGAATATTGCACAATGGGCGCAAGCCTGATGCAGCCATGCCGCGTGTGTGAAGAAGGCCT
TCGGGTTGTAAAGCACTTTCAGTCGTGAGGAAGGGTTAGTAGTTAATACCTGCTAGCTTT
GACGTTAG
>ZSR.F_1686:D00780:73:HLVCNBCXX:1:1105:9058:69333 2:N:0:ATCTCG
GGAATATTGGACAATGGGCGAAAGCCTGATCCAGCAATGCCATGTGTGTGAAGAAGGCTC
TAGGGTTGTAAAGCACTTTAGTTGGGGAGGAAAGCTTATGAGTTAATAGCTCATGAGAAG
GACGTT
>ZSR.F_1687:D00780:73:HLVCNBCXX:1:1105:14975:69341 2:N:0:ATCTCG
GGAATATTGGACAATGGGCGAAAGCCTGATCCAGCAATGCCATGTGTGTGAAGAAGGCTC
TAGGGTTGTAAAGCACTTTAGTTGGGGAGGAAAGCTTATGAGTTAATAGCTCATGAGAAG
GACGTTACCCAAAGAATAAG
>ZSR.F_1688:D00780:73:HLVCNBCXX:1:1105:15872:69301 2:N:0:ATCTCG
GGAATATTGGACAATAGGCGAAAGCCTGATCCAGCGACGTCACGTGAATGATGAAGGCCT
TAGGGTTGTAAAATTCTTTTAGTGGAGAAGATAATGACGGTATCCACAGAAAAAGTCCCG
GCTAACTTC
>ZSR.F_1689:D00780:73:HLVCNBCXX:1:1105:17431:69295 2:N:0:ATCTCG
GGAATATTGCACAATGGGCGCAAGCCTGATGCAGCCATGCCGCGTGTGTGAAGAAGGCCT
TCGGGTTGTAAAGCACTTTCAGTCGTGAGGAAGGGTTAGTAGTTAATACCTGCTAGCTTT
GACGTTAGCGACAGAAG
>ZSR.F_1690:D00780:73:HLVCNBCXX:1:1105:3367:69698 2:N:0:ATCTCG
GGAATATTGCACAATGGGCGCAAGCCTGATGCAGCCATGCCGCGTGTGTGAAGAAGGCTC
TAGGGTTGTAAAGCACTTTCAATAGGGAGGAAAAGCTCATAGTTAATACCTGTGAGCCGT
GACGTTACCTATAGAAG
>ZSR.F_1691:D00780:73:HLVCNBCXX:1:1105:6012:69579 2:N:0:ATCTCG
GGAATATTGGACAATGGGGGCAACCCTGATCCAGCCATGCCGCGTGTGTGAAGAAGGCCT
TCGGGTTGTAAAGCACTTTCAGTGAGGAAGAAGGCCTGCGGGTTAATAGCCGGC
>ZSR.F_1692:D00780:73:HLVCNBCXX:1:1105:7739:69594 2:N:0:ATCTCG
GGAATATTGGACAATGGGGGCAACCCTGATCCAGCCATGCCGCGTGAAGGATTAAGGCCC
TATGGGTTGTAAACTTCTTTTATAAAAGACGAAACACAGGGATTTATCCTTGTCTGACGG
TATTTTACGAATAAGCACC
>ZSR.F_1693:D00780:73:HLVCNBCXX:1:1105:19063:69568 2:N:0:ATCTCG
GGAATCTTGGACAATGGGCGCAAGCCTGATCCAGCCATGCCGCGTGAGTGATGAAGGCCT
TAGGGTCGTAAAGCTCTTTCGCCAGAGATGATAATGACAGTATCTGGTAAAGAAACCCCG
GCTAAC
>ZSR.F_1694:D00780:73:HLVCNBCXX:1:1105:5748:69809 2:N:0:ATCTCG
GGAATATTGCACAATGGGCGCAAGCCTGATGCAGCCATGCCGCGTGAGTGAAGAAGGCTC
TAGGGTTGTAAAGCACTTTCAGCAGTGAGGAAAGCTTGTTGG
>ZSR.F_1695:D00780:73:HLVCNBCXX:1:1105:8159:69921 2:N:0:ATCTCG
GGAATATTGCACAATGGGCGCAAGCCTGATGCAGCCATGCCGCGTGTGTGAAGAAGGCCT
TCGGGTTGTAAAGCACTTTCAGTCGTGAGGAAGGGTTAGTAGTTAATACCTGCTAGCTTT
GACGTT
>ZSR.F_1696:D00780:73:HLVCNBCXX:1:1105:8784:69878 2:N:0:ATCTCG
GGAATATTGGACAATGGGCGAAAGCCTGATCCAGCAATGCCATGTGTGTGAAGAAGGCTC
TAGGGTTGTAAAGCACTTTAGTTGGGGAGGAAAGCTTATGAG
>ZSR.F_1697:D00780:73:HLVCNBCXX:1:1105:9608:69842 2:N:0:ATCTCG
GGAATATTGCACAATGGGCGCAAGCCTGATGCAGCCATGCCGCGTGTGTGAAGAAGGCTC
TAGGGTTGTAAAGCACTTTCAGCAGTGAGGAAAGCTTGTTGGTTAATACCCATCAAGTGT
GACGTTAAC
>ZSR.F_1698:D00780:73:HLVCNBCXX:1:1105:13641:69891 2:N:0:ATCTCG
GGAATATTGGGCAATGGAGGCAACTCTGACCCAGCCATGCCGCGTGCAGGAAGACTGCCC
TATGGGTTGTAAACTGCTTTTATACAGGAAGAAACCTATCTACGTGTAGATAGCTGACGG
TACTGTAA
>ZSR.F_1699:D00780:73:HLVCNBCXX:1:1105:14022:69767 2:N:0:ATCTCG
GGAATATTGCACAATGGGCGCAAGCCTGATGCAGCCATGCCGCGTGTGTGAAGAAGGCCT
TCGGGTTGTAAAGCACTTTCAGTCGTGAGGAAGGGTTAGTAGTTAATACCTGCTAGCTTT
GACGTT
>ZSR.F_1700:D00780:73:HLVCNBCXX:1:1105:20236:69855 2:N:0:ATCTCG
GGAATATTGCACAATGGGCGAAAGCCTGATGCAGCCATGCCGCGTGTGTGAAGAAGGCTC
TAGGGTTGTAAAGCACTTTCAGTAGGGAGGAAAGGTTGAAGGTTAATACCCTTTGGCTGT
GACGTTACCTACAGAAG
>ZSR.F_1701:D00780:73:HLVCNBCXX:1:1105:3996:70247 2:N:0:ATCTCG
GGAATATTGCACAATGGGCGCAAGCCTGATGCAGCCATGCCGCGTGTGTGAAGAAGGCCT
TCGGGTTGTAAAGCACTTTCAGTCGTGAGGAAGGGTTAGTAGTTAATACCTGCTAGCTTT
GACGTT
>ZSR.F_1702:D00780:73:HLVCNBCXX:1:1105:4797:70031 2:N:0:ATCTCG
GGAATATTGCACAATGGGGGGAACCCTGATGCAGCCATGCCGCGTGTGTGAAGAAGGCCT
TCGGGTTGTAAAGCACTTTCAGTTGTGAGGAAAGGTTGGTAGTTAATACCTGCCAGCTGT
GACGTT
>ZSR.F_1703:D00780:73:HLVCNBCXX:1:1105:9082:70179 2:N:0:ATCTCG
GGAATATTGCACAATGGGCGCAAGCCTGATGCAGCCATGCCGCGTGTGTGAAGAAGGCTC
TAGGGTTGTAAAGCACTTTCAGCAGTGAGGAAAGCTTGTTGGTTAATACCCATCAAGTGT
GACGTTAACTGCAGAAGAAGCACC
>ZSR.F_1704:D00780:73:HLVCNBCXX:1:1105:12153:70244 2:N:0:ATCTCG
AGAATCTTCCGCAATGGACGAAAGTCTGACGGAGCGACGCCGCGTGGTGGATGAAGTCCT
TAGGGACGTAAACACCTTTTATGAGGGAGGAAGTTTATTGACGTTACCTCATGAATAAGG
GGCTCCCAATTCTGT
>ZSR.F_1705:D00780:73:HLVCNBCXX:1:1105:19563:70057 2:N:0:ATCTCG
GGAATATTGGACAATAGGCGAAAGCCTGATCCAGCGACGTCACGTGAATGATGAAGGCCT
TAGGGTTGTAAAATTCTTTTAGTGGAGAAGATAATGACGGTATCCACAGAAAAAGTCCCG
GCTAACTTCGTGCCAGCAGCCGCGGTAA
>ZSR.F_1706:D00780:73:HLVCNBCXX:1:1105:5668:70404 2:N:0:ATCTCG
GGAATATTGCACAATGGGCGCAAGCCTGATGCAGCCATGCCGCGTGTGTGAAGAAGGCCT
TCGGGTTGTAAAGCACTTTCAGTCGTGAGGAAGGGTTAGTAGTTAATACCTGCTAGCTTT
GACGTT
>ZSR.F_1707:D00780:73:HLVCNBCXX:1:1105:6553:70467 2:N:0:ATCTCG
GGAATATTGGACAATGGGGGCAACCCTGATCCAGCCATGCCGCGTGTGTGAAGAAGGCCT
TCGGGTTGTAAAGCACTTTCAGTGAGGAAGAAGGCCTGCGGGTTAATAGCCGG
>ZSR.F_1708:D00780:73:HLVCNBCXX:1:1105:9512:70450 2:N:0:ATCTCG
GGAATATTGCACAATGGGCGCAAGCCTGATGCAGCCATGCCGCGTGTGTGAAGAAGGCCT
TCGGGTTGTAAAGCACTTTCAGTCGTGAGGAAGGGTTAGTAGTTAATACCTGCTAGCTTT
GACGTT
>ZSR.F_1709:D00780:73:HLVCNBCXX:1:1105:11732:70344 2:N:0:ATCTCG
GGAATATTGCACAATGGGCGCAAGCCTGATGCAGCCATGCCGCGTGTGTGAAGAAGGCCT
TCGGGTTGTAAAGCACTTTCAGTCGTGAGGAAGGGTTAGTAGTTAATACCTGCTAGCTTT
GACGTTAGC
>ZSR.F_1710:D00780:73:HLVCNBCXX:1:1105:15382:70423 2:N:0:ATCTCG
GGAATCTTGGACAATGGGCGCAAGCCTGATCCAGCCATGCCGCGTGAGTGATGAAGGCCC
TAGGGTCGTAAAGCTCTTTCGCCTGTGATGATAATGACAGTAGCAGGTAAAGAAACCCCG
GCTAAC
>ZSR.F_1711:D00780:73:HLVCNBCXX:1:1105:17975:70261 2:N:0:ATCTCG
GGAATTTTGCGCAATGGGGGAAACCCTGACGCAGCAACGCCACGTGGAGGATGAAAGCCT
TAGGGTTGTAAACTCCTTTTATATGAGAAGATTATGACGGTATCATATGAATAAGCACCG
GCTAACTCCGTGCCAG
>ZSR.F_1712:D00780:73:HLVCNBCXX:1:1105:4627:70702 2:N:0:ATCTCG
GGAATATTGGACAATGGGCGAAAGCCTGATCCAGCAATGCCATGTGTGTGAAGAAGGCTC
TAGGGTTGTAAAGCACTTTAGTTGGGGAGGAAAGCTTATGAGTTAATAGCTCATGAGAAG
GACGTT
>ZSR.F_1713:D00780:73:HLVCNBCXX:1:1105:7897:70557 2:N:0:ATCTCG
GGAATATTGGACAATGGGCGAAAGCCTGATCCAGCAATGCCATGTGTGTGAAGAAGGCTC
TAGGGTTGTAAAGCACTTTAGTTGGGGAGGAAAGCTTATGAGTTAATAGCTCATGAGAAG
GACGTTACCCAAAGAA
>ZSR.F_1714:D00780:73:HLVCNBCXX:1:1105:10934:70649 2:N:0:ATCTCG
GGAATATTGCACAATGGGCGCAAGCCTGATGCAGCCATGCCGCGTGTGTGAAGAAGGCCT
TCGGGTTGTAAAGCACTTTCAGTCGTGAGGAAGGGTTAGTAGTTAATACCTGCTAGCTTT
GACGTTAGCGACAGAA
>ZSR.F_1715:D00780:73:HLVCNBCXX:1:1105:11812:70536 2:N:0:ATCTCG
GGAATATTGCGCAATGGAGGAAACTCTGACGCAGCCATGTCGCGTGCAGGAAGACTGCCT
TATGGGTTGTAAACTGCTTTTATATAGGAAGAAATGCTTTTACGTGTAAAGGTTTGACGG
TACTAT
>ZSR.F_1716:D00780:73:HLVCNBCXX:1:1105:12925:70729 2:N:0:ATCTCG
GGAATATTGCACAATGGGCGCAAGCCTGATGCAGCCATGCCGCGTGTGTGAAGAAGGCTC
TAGGGTTGTAAAGCACTTTCAGCAGTGAGGAAAGGTTAGTAGTTAATACCTG
>ZSR.F_1717:D00780:73:HLVCNBCXX:1:1105:13738:70586 2:N:0:ATCTCG
GGAATATTGCACAATGGGCGCAAGCCTGATGCAGCCATGCCGCGTGTGTGAAGAAGGCCT
TCGGGTTGTAAAGCACTTTCAGTCGTGAGGAAGGGTTAGTAGTTAATACCTGCTAGCTTT
GACGTT
>ZSR.F_1718:D00780:73:HLVCNBCXX:1:1105:16430:70720 2:N:0:ATCTCG
GGAATATTGCACAATGGGCGCAAGCCTGATGCAGCCATGCCGCGTGTGTGAAGAAGGCCT
TCGGGTTGTAAAGCACTTTCAGCAGTGAGGAAGGTGGTGAGTTTAATACGCTCATCATTT
GACGTT
>ZSR.F_1719:D00780:73:HLVCNBCXX:1:1105:16565:70503 2:N:0:ATCTCG
GGAATATTGGACAATAGGCGAAAGCCTGATCCAGCGACGTCACGTGAATGATGAAGGCCT
TAGGGTTGTAAAATTCTTTTAGTGGAGAAGATAATGACGGTATCCACAGAAAAAGTCCCG
GCTAAC
>ZSR.F_1720:D00780:73:HLVCNBCXX:1:1105:18736:70561 2:N:0:ATCTCG
GGAATTTTCCGCAATGGGCGAAAGCCTGACGGAGCAATCTCGCGTGAGGGATGACGGCCT
ATGGGTTGTAAACCTCTTTTTTCAGGGAGGAACAAAATGACGTGTACCTGAAGAATAAG
>ZSR.F_1721:D00780:73:HLVCNBCXX:1:1105:20108:70575 2:N:0:ATCTCG
GGAATCTTAGACAATGGGCGCAAGCCTGATCTAGCCATGCCGCGTGAGCGATGAAGGCCT
TAGGGTCGTAAAACTCTTTCGCCAGGGATGATAATGACAGTACCTGGTAAAGAAACCCCG
GCTAACTCCGTGCCAGC
>ZSR.F_1722:D00780:73:HLVCNBCXX:1:1105:2592:70962 2:N:0:ATCTCG
AGAATCATGCACAATGGGCGAAAGCCTGATGCTGCAACGCCGCGTGGAGGATGAAGGCCC
TAGGGTCGTAAACTCCTGTCACCAATGAGTATGGGTGAGTGTGTTAATAGCACATTTATT
>ZSR.F_1723:D00780:73:HLVCNBCXX:1:1105:9476:70996 2:N:0:ATCTCG
GGAATATTGGACAATGGAGGCAACTCTGATCCAGCCATGCCGCGTGCAGGAAGACTGCCC
TATGGGTTGTAAACTGCTTTTATACAGGAAGAATAAGAGGCA
>ZSR.F_1724:D00780:73:HLVCNBCXX:1:1105:16413:70836 2:N:0:ATCTCG
GGAATATTGGACAATGGGCGAAAGCCTGATCCAGCAATACCGCGTGAATGATGAAGGCCC
TAGGGTTGTAAAGTTCTTTTAATAGGGAAGATAATGACGGTACCTATAGAAAAAGCCCCG
GCTAACTCCGTGCCAGC
>ZSR.F_1725:D00780:73:HLVCNBCXX:1:1105:3354:71181 2:N:0:ATCTCG
GGAATATTGCACAATGGGGGGAACCCTGATGCAGCCATGCCGCGTGTGTGAAGAAGGCCT
TCGGGTTGTAAAGCACTTTCAGTGGGGAGGAAAGGGTGATGCTTAATACGTATC
>ZSR.F_1726:D00780:73:HLVCNBCXX:1:1105:3558:71060 2:N:0:ATCTCG
GGAATATTGGACAATGGGGGCAACCCTGATCCAGCCATGCCGCGTGTGTGAAGAAGGCCT
TCGGGTTGTAAAGCACTTTCAGTGAGGAAGAAGGCCTGCGGGTTAATAGCCGGCAGGAAG
GACATCACTCACAGAAGAAGCA
>ZSR.F_1727:D00780:73:HLVCNBCXX:1:1105:3838:71205 2:N:0:ATCTCG
GGAATATTGCACAATGGGGGAAACCCTGATGCAGCCATGCCGCGTGTGTGAAGAAGGCCT
TCGGGTTGTAAAGCACTTTCAGTGGGGAGGAAAGGGTGATGCTTAATACGTATCATCTGT
GACGTT
>ZSR.F_1728:D00780:73:HLVCNBCXX:1:1105:5178:71241 2:N:0:ATCTCG
GGAATTTTCCGCAATGGGCGAAAGCCTGACGGAGCAACGCCGCGTGAGGGATGAAGGCCT
CTGGGCTGTAAACCTCTTTTATCAAGGAAGAAGATCTGACGGTACTTGATGAATAAGCCA
CGGCTA
>ZSR.F_1729:D00780:73:HLVCNBCXX:1:1105:5984:71055 2:N:0:ATCTCG
GGAATATTGCACAATGGGCGCAAGCCTGATGCAGCCATGCCGCGTGTGTGAAGAAGGCTC
TAGGGTTGTAAAGCACTTTCAGCAGTGAGGAAAGCTTGTTGGTTAATACCCATCAAGTGT
GACGTTAACTGCAGAAGAAGCACCGGCT
>ZSR.F_1730:D00780:73:HLVCNBCXX:1:1105:14838:71067 2:N:0:ATCTCG
GGAATATTGCACAATGGGCGCAAGCCTGATGCAGCCATGCCGCGTGTGTGAAGAAGGCCT
TCGGGTTGTAAAGCACTTTCAGTCGTGAGGAAGGGTTAGTAGTTAATACCTGCTAGCTTT
GACGTT
>ZSR.F_1731:D00780:73:HLVCNBCXX:1:1105:15794:71170 2:N:0:ATCTCG
GGAATATTGCACAATGGGCGAAAGCCTGATGCAGCCATGCCGCGTGTGTGAAGAAGGCTC
TAGGGTTGTAAAGCACTTTCAGTAGGGAGGAAAGGTTGAAGGTTAATACCCTTTGGTTGT
GACGTTACC
>ZSR.F_1732:D00780:73:HLVCNBCXX:1:1105:16561:71110 2:N:0:ATCTCG
GGAATCTTCCACAATGGGCGAAAGCCTGATGGAGCGACACCGCGTGAAGGATGAAGGCCT
AACGGTTGTAAACTTCTTTTCTGAAGGAGCATAATGAGAGTACTTCAGGAATAAGGGACG
GCTAAA
>ZSR.F_1733:D00780:73:HLVCNBCXX:1:1105:1902:71331 2:N:0:ATCTCG
GGAATATTGCACAATGGGCGCAAGCCTGATGCAGCCATGCCGCGTGTGTGAAGAAGGCCT
TCGGGTTGTAAAGCACTTTCAGTCGTGAGGAAGGGTTAGTAGTTAATACCTGCTAGCTTT
GACGTTAGCGA
>ZSR.F_1734:D00780:73:HLVCNBCXX:1:1105:4187:71417 2:N:0:ATCTCG
GGAATATTGCACAATGGGGGAAACCCTGATGCAGCCATGCCGCGTGTGTGAAGAAGGCCT
TCGGGTTGTAAAGCACTTTCAGCGAGGAGGAAAGGGTGTAAGTTAATACCTTAC
>ZSR.F_1735:D00780:73:HLVCNBCXX:1:1105:6417:71434 2:N:0:ATCTCG
GGAATCTTGCACAATGGGCGAAAGCCTGATGCAGCCATGCCGCGTGCGTGATGAAGCCCT
TCGGGTTGTAAAGCGCTTTTAGGTGCGACGATGATGACGGTAACACCAGAAAAAGCCCCG
GCTAAC
>ZSR.F_1736:D00780:73:HLVCNBCXX:1:1105:9688:71395 2:N:0:ATCTCG
GGAATATTGGTCAATGGAGGCAACTCTGAACCAGCCATGCCGCGTGAAGGAAGACGGTTC
TATGGATTGTAAACTTCTTTTATATACGAAGAACTACGGGTA
>ZSR.F_1737:D00780:73:HLVCNBCXX:1:1105:10398:71419 2:N:0:ATCTCG
GGAATATTGCACAATGGGCGCAAGCCTGATGCAGCCATGCCGCGTGTGTGAAGAAGGCCT
TCGGGTTGTAAAGCACTTTCAGTCGTGAGGAAGGGTTAGTAGTTAATACCTGCTAGCTTT
GACGTT
>ZSR.F_1738:D00780:73:HLVCNBCXX:1:1105:10582:71336 2:N:0:ATCTCG
GGAATATTGGACAATAGGCGAAAGCCTGATCCAGCGACGTCACGTGAATGATGAAGGCCT
TAGGGTTGTAAAATTCTTTTAGTGGAGAAGATAATGACGGTA
>ZSR.F_1739:D00780:73:HLVCNBCXX:1:1105:11808:71363 2:N:0:ATCTCG
GGAATATTGCACAATGGGCGCAAGCCTGATGCAGCCATGCCGCGTGTGTGAAGAAGGCTC
TAGGGTTGTAAAGCACTTTCAGCAGTGAGGAAAGCTTGTTGGTTAATAGCCATCAAGTGT
GACGTT
>ZSR.F_1740:D00780:73:HLVCNBCXX:1:1105:12599:71433 2:N:0:ATCTCG
GGAATATTGCACAATGGGCGCAAGCCTGATGCAGCCATGCCGCGTGTGTGAAGAAGGCTC
TAGGGTTGTAAAGCACTTTCAGCAGTGAGGAAAGCTTGTTGGTTAATAGCCATCAAGTGT
GACGTT
>ZSR.F_1741:D00780:73:HLVCNBCXX:1:1105:18514:71305 2:N:0:ATCTCG
GGAATATTGCACAATGGGCGCAAGCCTGATGCAGCCATGCCGCGTGTGTGAAGAAGGCTC
TAGGGTTGTAAAGCACTTTCAGCAGTGAGGAAAGCTTGTTGGTTAATACCCATCAAGTGT
GACGTTAACTG
>ZSR.F_1742:D00780:73:HLVCNBCXX:1:1105:19670:71468 2:N:0:ATCTCG
GGAATATTGCACAATGGGCGCAAGCCTGATGCAGCCATGCCGCGTGTGTGAAGAAGGCCT
TCGGGTTGTAAAGCACTTTCAGTCGTGAGGAAGGGTTAGTAGTTAATACCTGCTAGCTTT
GACGTTAGCGACAGAAG
>ZSR.F_1743:D00780:73:HLVCNBCXX:1:1105:20846:71444 2:N:0:ATCTCG
GGAATATTGGACAATGGGGGAAACCCTGATCCAGCAATACCACGTGTGTGAAGAAGGCCT
TAGGGTTGTAAAGCACTTTAGTTAGGGAGGAAGGCAATTAGGTTAAGAGCTAAATTGTTT
GACGTTACCTAAAGAATAAGCACCGGCTG
>ZSR.F_1744:D00780:73:HLVCNBCXX:1:1105:7037:71710 2:N:0:ATCTCG
GGAATATTGCACAATGGGCGCAAGCCTGATGCAGCCATGCCGCGTGTGTGAAGAAGGCCT
TCGGGTTGTAAAGCACTTTCAGCAGTGAGGAAGGTGGTGAGT
>ZSR.F_1745:D00780:73:HLVCNBCXX:1:1105:8229:71569 2:N:0:ATCTCG
GGAATATTGGACAATGGGCGAAAGCCTGATCCAGCAATGCCATGTGTGTGAAGAAGGCTC
TAGGGTTGTAAAGCACTTTAGTTGGGGAGGAAAGCTTATGAG
>ZSR.F_1746:D00780:73:HLVCNBCXX:1:1105:12477:71527 2:N:0:ATCTCG
GGAATATTGCACAATGGGCGCAAGCCTGATGCAGCCATGCCGCGTGTGTGAAGAAGGCCT
TCGGGTTGTAAAGCACTTTCAGTCGTGAGGAAGGGTTAGTAGTTAATACCTGCTAGCTTT
GACGTTAGCGACAGAAGAAGCACCGGC
>ZSR.F_1747:D00780:73:HLVCNBCXX:1:1105:12447:71739 2:N:0:ATCTCG
AGAATCTTCCGCAATGGACGCAAGTCTGACGGAGCGATGCCGCGTGCGGGATGAAGGCCT
TCGGGTTGTAAACCGCTGTCAGCAAGGTGGAAATGCATGTGGGCTATCCCTCATGTTTGA
CC
>ZSR.F_1748:D00780:73:HLVCNBCXX:1:1105:19338:71638 2:N:0:ATCTCG
GGAATATTGGACAATGGGCGAAAGCCTGATCCAGCAATGCCATGTGTGTGAAGAAGGCTC
TAGGGTTGTAAAGCACTTTAGTTGGGGAGGAAAGCTTATGAGTTAATAGCTCATGAGAAG
GACGTTACCCAAAGAATAAGGACCGGCT
>ZSR.F_1749:D00780:73:HLVCNBCXX:1:1105:20910:71558 2:N:0:ATCTCG
GGAATATTGCACAATGGGCGCAAGCCTGATGCAGCCATGCCGCGTGTGTGAAGAAGGCCT
TCGGGTTGTAAAGCACTTTCAGCAGTGAGGAAGGTGGTGAGTTTAATACGCTCATCATTT
GACGTTAGCTGCAGAAGAAGCA
>ZSR.F_1750:D00780:73:HLVCNBCXX:1:1105:1586:71955 2:N:0:ATCTCG
GGAATATTGGACAATAGGCGAAAGCCTGATCCAGCGACGTCACGTGAATGATGAAGGCCT
TAGGGTTGTAAAATTCTTTTAGTGGAGAAGATAATGACGGTATCCACAGAAAAAGTCCCG
GCTAACTTCGTGCC
>ZSR.F_1751:D00780:73:HLVCNBCXX:1:1105:2781:71834 2:N:0:ATCTCG
GGAATTTTGCGCAATGGGCGAAAGCCTGACGCAGCAACGCCGCGTGAGTGATGAAGGCTC
TTGGGTCGTAAAGCTCTGTCAATGGGGAAGAAACAGTTTGCGGTTAATACCCGCAGACCT
TGACGGGAC
>ZSR.F_1752:D00780:73:HLVCNBCXX:1:1105:4902:71842 2:N:0:ATCTCG
GGAATATTGCACAATGGGCGCAAGCCTGATGCAGCCATGCCGCGTGTGTGAAGAAGGCTC
TAGGGTTGTAAAGCACTTTCAGCAGTGAGGAAAGCTTGTTGGTTAATACCCATCAAGTGT
GACGTTAACTGCAGAAGAAGCACCG
>ZSR.F_1753:D00780:73:HLVCNBCXX:1:1105:5029:71932 2:N:0:ATCTCG
GGAATATTGCACAATGGGCGCAAGCCTGATGCAGCCATGCCGCGTGTGTGAAGAAGGCTC
TAGGGTTGTAAAGCACTTTCAGCAGTGAGGAAAGCTTGTTGGTTAATAGCCATCAAGTGT
GACGTTAACTGCAGAAGAA
>ZSR.F_1754:D00780:73:HLVCNBCXX:1:1105:8713:71757 2:N:0:ATCTCG
GGAATTTTGGACAATGGGGGAAACCCTGATCCAGCCATCCCGCGTGAGTGAAGAAGGCCT
TCGGGTTGTAAAGCTCTTTCGAAAGTGAAGAAAACTTATTTCGTAATATGTTATAAGTAT
GACGGTAA
>ZSR.F_1755:D00780:73:HLVCNBCXX:1:1105:9666:71800 2:N:0:ATCTCG
GGAATATTGCACAATGGGCGCAAGCCTGATGCAGCCATGCCGCGTGTGTGAAGAAGGCCT
TCGGGTTGTAAAGCACTTTCAGTCGTGAGGAAGGGTTAGTAGTTAATACCTGCTAGCTTT
GACGTT
>ZSR.F_1756:D00780:73:HLVCNBCXX:1:1105:10246:71884 2:N:0:ATCTCG
GGAATATTGCACAATGGGCGCAAGCCTGATGCAGCCATGCCGCGTGTGTGAAGAAGGCCT
TCGGGTTGTAAAGCACTTTCAGTCGTGAGGAAGGGTTAGTAGTTAATACCTGCTAGCTTT
GACGTT
>ZSR.F_1757:D00780:73:HLVCNBCXX:1:1105:15016:71819 2:N:0:ATCTCG
GGAATATTGGTCAATGGGCGCAAGCCTGAACCAGCCATGCCGCGTGCAGGATGACTGCCC
TATGGGTTGTAAACTGCTTTTATACAGGAAGAAACAGTCCCTCGTGAGGGGCCTTGACGG
TACTGT
>ZSR.F_1758:D00780:73:HLVCNBCXX:1:1105:15619:71784 2:N:0:ATCTCG
GGAATATTGCACAATGGGCGCAAGCCTGATGCAGCCATGCCGCGTGTGTGAAGAAGGCCT
TCGGGTTGTAAAGCACTTTCAGTCGTGAGGAAGGGTTAGTAGTTAATACCTGCTAGCTTT
GACGTT
>ZSR.F_1759:D00780:73:HLVCNBCXX:1:1105:1402:72173 2:N:0:ATCTCG
GGAATATTGCACAATGGGCGCAAGCCTGATGCAGCCATGCCGCGTGTGTGAAGAAGGCCT
TCGGGTTGTAAAGCACTTTCAGTCGTGAGGAAGGGTTAGTAGTTAATACCTGCTAGCTTT
GACGTT
>ZSR.F_1760:D00780:73:HLVCNBCXX:1:1105:2342:72118 2:N:0:ATCTCG
GGAATATTGCACAATGGGCGCAAGCCTGATGCAGCCATGCCGCGTGTGTGAAGAAGGCCT
TCGGGTTGTAAAGCACTTTCAGTCGTGAGGAAGGGTTAGTAGTTAATACCTGCTAGCTTT
GACGTT
>ZSR.F_1761:D00780:73:HLVCNBCXX:1:1105:3691:72047 2:N:0:ATCTCG
GGAATATTGGTCAATGGAGGCAACTCTGAACCAGCCATGCCGCGTGTAGGATGAAGGCGT
TCTGCGTTGTAAACTACTTTTATATAGGAAGAAAAGCCCTTGCGAGGGTCTATGACGGTA
CTATAAGAATAAG
>ZSR.F_1762:D00780:73:HLVCNBCXX:1:1105:5531:72042 2:N:0:ATCTCG
GGAATATTGCACAATGGGCGCAAGCCTGATGCAGCCATGCCGCGTGTGTGAAGAAGGCTC
TAGGGTTGTAAAGCACTTTCAGCAGTGAGGAAAGCTTGTTGGTTAATACCCATCAAGTGT
GACGTTAACTGCA
>ZSR.F_1763:D00780:73:HLVCNBCXX:1:1105:6383:72080 2:N:0:ATCTCG
GGAATATTGGACAATGGAGGCAACTCTGATCCAGCCATGCCGCGTGCAGGAAGACTGCCC
TATGGGTTGTAAACTGCTTTTGTACAGGAAGAATAAGGCTTA
>ZSR.F_1764:D00780:73:HLVCNBCXX:1:1105:8969:72101 2:N:0:ATCTCG
GGAATATTGCACAATGGGCGAAAGCCTGATGCAGCAACGCCGCGTGAACGATGAAGGCCT
TCGGGTTGTAAAGTTCTTTTCTTGGAGAAGAATAAATGACGGTATCCAAGGAATAAGCCC
CGGCTA
>ZSR.F_1765:D00780:73:HLVCNBCXX:1:1105:9264:72100 2:N:0:ATCTCG
GGAATATTGGACAATGGGCGAAAGCCTGATCCAGCAATGCCATGTGTGTGAAGAAGGCTC
TAGGGTTGTAAAGCACTTTAGTTGGGGAGGGAAGCTTATGAGTTAATAGCTCATGAGAAG
GACGTTACCCAAAGAATAAGGACCGGCT
>ZSR.F_1766:D00780:73:HLVCNBCXX:1:1105:9590:72221 2:N:0:ATCTCG
GGAATATTGCACAATGGGCGCAAGCCTGATGCAGCCATGCCGCGTGTGTGAAGAAGGCCT
TCGGGTTGTAAAGCACTTTCAGTCGTGAGGAAGGGTTAGTAGTTAATACCTGCTAGCTTT
GACGTT
>ZSR.F_1767:D00780:73:HLVCNBCXX:1:1105:13973:72079 2:N:0:ATCTCG
GGAATATTGCACAATGGGGGAAACCCTGATGCAGCAACGCCGCGTGGAGGATGACACATT
TCGGTGCGTAAACTCCTTTTATATAGGAAGATAATGACGGTA
>ZSR.F_1768:D00780:73:HLVCNBCXX:1:1105:14966:72207 2:N:0:ATCTCG
GGAATATTGCACAATGGGCGCAAGCCTGATGCAGCCATGCCGCGTGTGTGAAGAAGGCTC
TAGGGTTGTAAAGCACTTTCAGCAGTGAGGAAAGCTTGTTGGTTAATAGCCATCAAGTGT
>ZSR.F_1769:D00780:73:HLVCNBCXX:1:1105:1547:72438 2:N:0:ATCTCG
GGAATATTGCACAATGGGCGCAAGCCTGATGCAGCCATGCCGCGTGTGTGAAGAAGGCCT
TCGGGTTGTAAAGCACTTTCAGTCGTGAGGAAGGGTTAGTAGTTAATACCTGCTAGCTTT
GACGTTA
>ZSR.F_1770:D00780:73:HLVCNBCXX:1:1105:3747:72450 2:N:0:ATCTCG
GGAATATTGCACAATGGGCGCAAGCCTGATGCAGCCATGCCGCGTGTGTGAAGAAGGCCT
TCGGGTTGTAAAGCACTTTCAGTCGTGAGGAAGGGTTAGTAGTTAATACCTG
>ZSR.F_1771:D00780:73:HLVCNBCXX:1:1105:4096:72384 2:N:0:ATCTCG
GGAATATTGGACAATGGGCGAAAGCCTGATCCAGCAATGCCATGTGTGTGAAGAAGGCTC
TAGGGTTGTAAAGCACTTTAGTTGGGGAGGAAAGCTTATGAGTTAATAGCTCATGAGAAG
GACGTTAC
>ZSR.F_1772:D00780:73:HLVCNBCXX:1:1105:5838:72384 2:N:0:ATCTCG
GGAATATTGGTCAATGGACGCAAGTCTGAACCAGCCATGCCGCGTGCAGGATGACTGCCC
TAGAGGTTGTAAACTGCTTTTATATAGGAAGAAACGCTTTTACGTGTAGAAGTTTGACGG
TACTATATGAATAA
>ZSR.F_1773:D00780:73:HLVCNBCXX:1:1105:11370:72415 2:N:0:ATCTCG
GGAATATTGGTCAATGGAGGCAACTCTGAACCAGCCATGCCGCGTGAAGGAAGACGGTTC
TATGGATTGTAAACTTCTTTTATACTAGAAGAAATGTAAGTACGAGTACTTATTTGACGG
TATAGTATGAA
>ZSR.F_1774:D00780:73:HLVCNBCXX:1:1105:12197:72478 2:N:0:ATCTCG
GGAATATTGGACAATGGGCGCAAGCCTGATCCAGCCATGCCGCGTGTGTGAAGAAGGCTT
TCGGGTTGTAAAGCACTTTCAGTCGGGAGGAAGGCTGCCTAGTTAATACCTAGGTAGATT
GACGTTACCGACAGAAGAAGCAC
>ZSR.F_1775:D00780:73:HLVCNBCXX:1:1105:17527:72404 2:N:0:ATCTCG
GGAATATTGGACAATAGGCGAAAGCCTGATCCAGCGACGTCACGTGAATGATGAAGGCCT
TAGGGTTGTAAAATTCTTTTAGTGGAGAAGATAATGACGGTATCCACAGAAAAAGTCCCG
GCTAAC
>ZSR.F_1776:D00780:73:HLVCNBCXX:1:1105:18603:72341 2:N:0:ATCTCG
GGAATATTGCACAATGGGCGCAAGCCTGATGCAGCCATGCCGCGTGTGTGAAGAAGGCCT
TCGGGTTGTAAAGCACTTTCAGTCGTGAGGAAGGGTTAGTAGTTAATACCTGCTAGCTTT
GACGTTAGCGACAGAAGAAGCACCG
>ZSR.F_1777:D00780:73:HLVCNBCXX:1:1105:2000:72722 2:N:0:ATCTCG
GGAATATTGCACAATGGGCGCAAGCCTGATGCAGCCATGCCGCGTGTGTGAAGAAGGCCT
TCGGGTTGTAAAGCACTTTCAGTCGTGAGGAAGGGTTAGTAGTTAATACCTGCTAGCTTT
GACGT
>ZSR.F_1778:D00780:73:HLVCNBCXX:1:1105:2710:72701 2:N:0:ATCTCG
GGAATATTGCACAATGGGCGCAAGCCTGATGCAGCCATGCCGCGTGTGTGAAGAAGGCTC
TAGGGTTGTAAAGCACTTTCAGCAGTGAGGAAAGGTTAGTAGTTAATACCTGCTAGCTGT
GACGTTAAC
>ZSR.F_1779:D00780:73:HLVCNBCXX:1:1105:5746:72673 2:N:0:ATCTCG
GGAATATTGGACAATGGGAGGGATCCTGATCCAGCAATACCGCGTGTGTGAATAAGGCCT
GAGGGTTGTAAAGCACTTTTAGTATTGAGAAAGGTTAGGTAGGTTAATATCCTAACTAAT
TGATGTTA
>ZSR.F_1780:D00780:73:HLVCNBCXX:1:1105:7955:72732 2:N:0:ATCTCG
GGAATATTGCACAATGGGCGCAAGCCTGATGCAGCCATGCCGCGTGTGTGAAGAAGGCTC
TAGGGTTGTAAAGCACTTTCAGCAGTGAGGAAAGCTTGTTGGTTAATACCCATCAAGTGT
GACGTT
>ZSR.F_1781:D00780:73:HLVCNBCXX:1:1105:8059:72596 2:N:0:ATCTCG
GGAATATTGGACAATAGGCGAAAGCCTGATCCAGCGACGTCACGTGAATGATGAAGGCCT
TAGGGTTGTAAAATTCTTTTAGTGGAGAAGATAATGACGGTA
>ZSR.F_1782:D00780:73:HLVCNBCXX:1:1105:9954:72688 2:N:0:ATCTCG
GAATATTGCGCAATGGGGGAAACCCTGACGCAGCGACGCCGCGTGAACGACGAAGTCTTT
CGAGATGTAAAGTTCTGTCAAGAGGAACGATTATGACGGTACCTCTAAAGGAAGCCCCGG
CTAAT
>ZSR.F_1783:D00780:73:HLVCNBCXX:1:1105:10904:72540 2:N:0:ATCTCG
GGAATATTGCACAATGGGCGCAAGCCTGATGCAGCCATGCCGCGTGTGTGAAGAAGGCCT
TCGGGTTGTAAAGCACTTTCAGTCGTGAGGAAGGGTTAGTAGTTAATACCTGCTAGCTTT
GA
>ZSR.F_1784:D00780:73:HLVCNBCXX:1:1105:16491:72686 2:N:0:ATCTCG
GGAATATTGCACAATGGGCGCAAGCCTGATGCAGCCATGCCGCGTGTGTGAAGAAGGCTC
TAGGGTTGTAAAGCACTTTCAGCAGTGAGGAAAGCTTGTTGGTTAATACCCATCAAGTGT
GACGTTA
>ZSR.F_1785:D00780:73:HLVCNBCXX:1:1105:2805:72770 2:N:0:ATCTCG
GGAATATTGCACAATGGGCGCAAGCCTGATGCAGCCATGCCGCGTGTGTGAAGAAGGCCT
TCGGGTTGTAAAGCACTTTCAGTCGTGAGGAAGGGTTAGTAGTTAATACCTGCTAGCTTT
GACGTTA
>ZSR.F_1786:D00780:73:HLVCNBCXX:1:1105:5481:72967 2:N:0:ATCTCG
GGAATATTGCACAATGGGCGCAAGCCTGATGCAGCCATGCCGCGTGTGTGAAGAAGGCCT
TCGGGTTGTAAAGCACTTTCAGTCGTGAGGAAGGGTTAGTAGTTAATACCTGCT
>ZSR.F_1787:D00780:73:HLVCNBCXX:1:1105:7922:72902 2:N:0:ATCTCG
GGAATATTGGACAATGGGCGAAAGCCTGATCCAGCAATGCCATGTGTGTGAAGAAGGCTC
TAGGGTTGTAAAGCACTTTAGTTGGGGAGGAAAGCTTATGAGT
>ZSR.F_1788:D00780:73:HLVCNBCXX:1:1105:14243:72923 2:N:0:ATCTCG
GGAATATTGCACAATGGGCGCAAGCCTGATGCAGCCATGCCGCGTGTGTGAAGAAGGCTC
TAGGGTTGTAAAGCACTTTCAGCAGTGAGGAAAGCTTGTTGGTTAATACCCATCAAGTGT
GA
>ZSR.F_1789:D00780:73:HLVCNBCXX:1:1105:17025:72834 2:N:0:ATCTCG
GGAATATTGCACAATGGGCGCAAGCCTGATGCAGCCATGCCGCGTGTGTGAAGAAGGCCT
TCGGGTTGTAAAGCACTTTCAGTCGTGAGGAAGGGTTAGTAGTTAATACCTGCTAGCTTT
GACGTTAGCGACAGAAGAAGCACCGGCT
>ZSR.F_1790:D00780:73:HLVCNBCXX:1:1105:18371:72991 2:N:0:ATCTCG
GGAATATTGCACAATGGGCGCAAGCCTGATGCAGCCATGCCGCGTGTGTGAAGAAGGCTC
TAGGGTTGTAAAGCACTTTCAGCAGTGAGGAAAGCTTGTTGGTTAATAGCCATCAAGTGT
GACGTTAA
>ZSR.F_1791:D00780:73:HLVCNBCXX:1:1105:1886:73231 2:N:0:ATCTCG
GGAATATTGGTCAATGGAGGCAACTCTGAACCAGCCATGCCGCGTGAAGGAAGACGGTTC
TATGGATTGTAAACTTCTTTTATACTAGAAGAACTACAGATACGTGTATTTGTTTGACGG
TATAGT
>ZSR.F_1792:D00780:73:HLVCNBCXX:1:1105:2346:73220 2:N:0:ATCTCG
GGAATATTGGACAATGGGCGCAAGCCTGATCCAGCCATGCCGCGTGTGTGAAGAAGGCTT
TCGGGTTGTAAAGCACTTTCAGTCGGGAGGAAGGCTGCCTAGTTAATACCTAGGTAGATT
GACGTTACC
>ZSR.F_1793:D00780:73:HLVCNBCXX:1:1105:4941:73045 2:N:0:ATCTCG
GGAATATTGCACAATGGGCGCAAGCCTGATGCAGCCATGCCGCGTGTGTGAAGAAGGCCT
TCGGGTTGTAAAGCACTTTCAGTCGTGAGGAAGGGTTAGTAGTTAATACCTGCTAGCTTT
GACGTT
>ZSR.F_1794:D00780:73:HLVCNBCXX:1:1105:5440:73227 2:N:0:ATCTCG
GGAATATTGGACAATGGGCGAAAGCCTGATCCAGCAATGCCATGTGTGTGAAGAAGGCTC
TAGGGTTGTAAAGCACTTTAGTTGGGGAGGAAAGCTTATGAGTTAATAGCTCATGAGAAG
GACGTTACC
>ZSR.F_1795:D00780:73:HLVCNBCXX:1:1105:5833:73162 2:N:0:ATCTCG
GGAATATTGGACAATGGGCGAAAGCCTGATCCAGCAATGCCATGTGTGTGAAGAAGGCTC
TAGGGTTGTAAAGCACTTTAGTTGGGGAGGAAAGCTTATGAGTTAATAGCTCATGAGAAG
GACGTTACC
>ZSR.F_1796:D00780:73:HLVCNBCXX:1:1105:9411:73157 2:N:0:ATCTCG
GGAATATTGCACAATGGGGGGAACCCTGATGCAGCCATGCCGCGTGTGTGAAGAAGGCCT
TCGGGTTGTAAAGCACTTTCAGTTGTGAGGAAAGGTTGGTAG
>ZSR.F_1797:D00780:73:HLVCNBCXX:1:1105:12450:73068 2:N:0:ATCTCG
GGAATATTGCACAATGGGCGCAAGCCTGATGCAGCCATGCCGCGTGTGTGAAGAAGGCCT
TCGGGTTGTAAAGCACTTTCAGCAGTGAGGAAGGTTCATGCGTTAATAGCGTATGGATTT
GACGTT
>ZSR.F_1798:D00780:73:HLVCNBCXX:1:1105:14986:73192 2:N:0:ATCTCG
GGAATATTGCACAATGGGCGCAAGCCTGATGCAGCCATGCCGCGTGTGTGAAGAAGGCTC
TAGGGTTGTAAAGCACTTTCAGCAGTGAGGAAAGCTTGTTGGTTAATACCCATCAAGTGT
GACGTTAAC
>ZSR.F_1799:D00780:73:HLVCNBCXX:1:1105:16517:73199 2:N:0:ATCTCG
AGAATCATTCACAATGGGGGCAACCCTGATGGTGCAACGCCGCGTGGAGGATGAAGGCCC
TAGGGTCGTAAACTCCTGTCATAATAGAGTAAGTCATATGCGTTAATAGCGTGTATGATT
GATAGTATATTAAG
>ZSR.F_1800:D00780:73:HLVCNBCXX:1:1105:19466:73034 2:N:0:ATCTCG
GGAATATTGCACAATGGGCGCAAGCCTGATGCAGCCATGCCGCGTGTGTGAAGAAGGCCT
TCGGGTTGTAAAGCACTTTCAGTCGTGAGGAAGGGTTAGTAGTTAATACCTGCTAGCTTT
GACGTT
>ZSR.F_1801:D00780:73:HLVCNBCXX:1:1105:4438:73408 2:N:0:ATCTCG
GGAATATTGCACAATGGGCGCAAGCCTGATGCAGCCATGCCGCGTGTGTGAAGAAGGCTC
TAGGGTTGTAAAGCACTTTCAGCAGTGAGGAAAGCTTGTTGGTTAATACCCATCAAGTGT
GACGTTAACTG
>ZSR.F_1802:D00780:73:HLVCNBCXX:1:1105:9963:73419 2:N:0:ATCTCG
GGAATATTGGACAATGGGCGAAAGCCTGATCCAGCAATGCCATGTGTGTGAAGAAGGCTC
TAGGGTTGTAAAGCACTTTAGTTGGGGAGGAAAGCTTATGAGTTAATAGCTCATGAGAAG
>ZSR.F_1803:D00780:73:HLVCNBCXX:1:1105:14278:73482 2:N:0:ATCTCG
GGAATATTGCACAATGGGCGCAAGCCTGATGCAGCCATGCCGCGTGTGTGAAGAAGGCCT
TCGGGTTGTAAAGCACTTTCAGTCGTGAGGAAGGGTTAGTAGTTAATACCTGCTAGCTTT
GACGTTAG
>ZSR.F_1804:D00780:73:HLVCNBCXX:1:1105:16633:73478 2:N:0:ATCTCG
GGAATATTGCACAATGGGCGCAAGCCTGATGCAGCCATGCCGCGTGTGTGAAGAAGGCCT
TCGGGTTGTAAAGCACTTTCAGTCGTGAGGAAGGGTTAGTAGTTAATACCTGCTAGCTTT
GACGTTAGCGACAGAAG
>ZSR.F_1805:D00780:73:HLVCNBCXX:1:1105:20591:73401 2:N:0:ATCTCG
GGAATATTGCACAATGGGCGCAAGCCTGATGCAGCCATGCCGCGTGTGTGAAGAAGGCCT
TCGGGTTGTAAAGCACTTTCAGCAGTGAGGAAGGTGGTGAGTTTAATACGCTCATCATTT
GACGTT
>ZSR.F_1806:D00780:73:HLVCNBCXX:1:1105:1293:73705 2:N:0:ATCTCG
GGAATATTGCACAATGGGCGCAAGCCTGATGCAGCCATGCCGCGTGTGTGAAGAAGGCCT
TCGGGTTGTAAAGCACTTTCAGTCGTGAGGAAGGGTTAGTAGTTAATACCTGCTAGCTTT
>ZSR.F_1807:D00780:73:HLVCNBCXX:1:1105:4704:73525 2:N:0:ATCTCG
GGAATATTGGACAATGGGCGCAAGCCTGATCCAGCCATGCCGCGTGTGTGAAGAAGGCTT
TCGGGTTGTAAAGCACTTTCAGTCGGGAGGAAGGCTGCCTAGTTAATACCTAGGTAGATT
GACGTTACCGACAGA
>ZSR.F_1808:D00780:73:HLVCNBCXX:1:1105:6491:73688 2:N:0:ATCTCG
GGAATATTGCACAATGGGCGCAAGCCTGATGCAGCCATGCCGCGTGTGTGAAGAAGGCCT
TCGGGTTGTAAAGCACTTTCAGTCGTGAGGAAGGGTTAGTAGTTAATACCTGCTAGCTTT
GACGTTAGCGACAGAAGA
>ZSR.F_1809:D00780:73:HLVCNBCXX:1:1105:10321:73703 2:N:0:ATCTCG
GGAATATTGCACAATGGGCGCAAGCCTGATGCAGCCATGCCGCGTGTGTGAAGAAGGCCT
TCGGGTTGTAAAGCACTTTCAGTCGTGAGGAAGGGTTAGTAG
>ZSR.F_1810:D00780:73:HLVCNBCXX:1:1105:15673:73684 2:N:0:ATCTCG
GGAATATTGCACAATGGGCGCAAGCCTGATGCAGCCATGCCGCGTGTGTGAAGAAGGCTC
TAGGGTTGTAAAGCACTTTCAGCAGTGAGGAAAGCTTGTTGGTTAATAGCCATCAAGTGT
GACGTTA
>ZSR.F_1811:D00780:73:HLVCNBCXX:1:1105:16602:73601 2:N:0:ATCTCG
GGAATATTGCACAATGGGCGCAAGCCTGATGCAGCCATGCCGCGTGTGTGAAGAAGGCCT
TCGGGTTGTAAAGCACTTTCAGTCGTGAGGAAGGGTTAGTAGTTAATACCTGCTAGCTTT
GACGTT
>ZSR.F_1812:D00780:73:HLVCNBCXX:1:1105:16883:73625 2:N:0:ATCTCG
GGAATATTGCACAATGGGCGCAAGCCTGATGCAGCCATGCCGCGTGTGTGAAGAAGGCTC
TAGGGTTGTAAAGCACTTTCAGCAGTGAGGAAAGCTTGTTGGTTAATAGCCATCAAGTGT
GACGTT
>ZSR.F_1813:D00780:73:HLVCNBCXX:1:1105:17818:73668 2:N:0:ATCTCG
GGAATATTGCACAATGGGCGCAAGCCTGATGCAGCCATGCCGCGTGTGTGAAGAAGGCTC
TAGGGTTGTAAAGCACTTTCAGCAGTGAGGAAAGCTTGTTGGTTAATAGCCATCAAGTGT
GACGTTAACTGCAGAAGAAGCAC
>ZSR.F_1814:D00780:73:HLVCNBCXX:1:1105:3499:73889 2:N:0:ATCTCG
GGAATATTGCACAATGGGCGCAAGCCTGATGCAGCCATGCCGCGTGTGTGAAGAAGGCCT
TCGGGTTGTAAAGCACTTTCAGTCGTGAGGAAGGGTTAGTAGTTAATACCTGCTAGCTTT
GACGTT
>ZSR.F_1815:D00780:73:HLVCNBCXX:1:1105:3874:73870 2:N:0:ATCTCG
GGAATATTGGTCAATGGAGGCAACTCTGAACCAGCTATGCCGCGTGCAGGAAGACTGCCC
TATGGGTTGTAAACTGCTTTTATACAGGAAGAAACTCATGCTCGTGAGCGTGTTTGACGG
TACTGTAGGAATAAGCACCGGC
>ZSR.F_1816:D00780:73:HLVCNBCXX:1:1105:4248:73761 2:N:0:ATCTCG
GGAATATTGCACAATGGGCGAAAGCCTGATGCAGCAACGCCGCGTGAACGATGAAGGCCT
TCGGGTTGTAAAGTTCTTTTCTTGGAGAAGAATAAATGACGGTATCCAAGGAATAAGCC
>ZSR.F_1817:D00780:73:HLVCNBCXX:1:1105:10168:73939 2:N:0:ATCTCG
GGAATATTGGTCAATGGAGGCAACTCTGAACCAGCCATGCCGCGTGAAGGAAGACGGTTC
TATGGATTGTAAACTTCTTTTATATACGAAGAACTATGTGTA
>ZSR.F_1818:D00780:73:HLVCNBCXX:1:1105:1286:74024 2:N:0:ATCTCG
GGAATATTGCACAATGGGCGCAAGCCTGATGCAGCCATGCCGCGTGTGTGAAGAAGGCCT
TCGGGTTGTAAAGCACTTTCAGTCGTGAGGAAGGGTTAGTAGTTAATACCTGCTAGCTTT
GACGTTAGC
>ZSR.F_1819:D00780:73:HLVCNBCXX:1:1105:5830:74070 2:N:0:ATCTCG
GGAATATTGGTCAATGGAGGCAACTCTGAACCAGCCATGCCGCGTGAAGGAAGACGGTTC
TATGGATTGTAAACTTCTTTTATACTAGAAGAACTACAGATACGTGTATTTGTTTGACGG
TATAGTATGAATAAGCACCGGCTAAATCCGT
>ZSR.F_1820:D00780:73:HLVCNBCXX:1:1105:11978:74192 2:N:0:ATCTCG
GGAATATTGGACAATGGGCGAAAGCCTGATCCAGCAATGCCATGTGTGTGAAGAAGGCTC
TAGGGTTGTAAAGCACTTTAGTTGGGGAGGAAAGCTTATGAGTTAATAGCTCATGAGAA
>ZSR.F_1821:D00780:73:HLVCNBCXX:1:1105:17091:74170 2:N:0:ATCTCG
GGAATATTGGACAATGGGCGAAAGCCTGATCCAGCAATGCCATGTGTGTGAAGAAGGCTC
TAGGGTTGTAAAGCACTTTAGTTGGGGAGGAAAGCTTATGAGTTAATAGCTCATGAGAAG
GACGTTACCCAAAGAAT
>ZSR.F_1822:D00780:73:HLVCNBCXX:1:1105:18882:74210 2:N:0:ATCTCG
GGAATATTGCACAATGGGCGCAAGCCTGATGCAGCCATGCCGCGTGTGTGAAGAAGGCTC
TAGGGTTGTAAAGCACTTTCAGCAGTGAGGAAAGCTTGTTGGTTAATAGCCATCAAGTGT
GACGTTAACTGCAGAAG
>ZSR.F_1823:D00780:73:HLVCNBCXX:1:1105:19376:74128 2:N:0:ATCTCG
GGAATATTGGACAATGGGCGAAAGCCTGATCCAGCAATGCCATGTGTGTGAAGAAGGCTC
TAGGGTTGTAAAGCACTTTAGTTGGGGAGGAAAGCTTATGAGTTAATAGCTCATGAGAAG
GACGTTACCCAAAGAATAAGGACCGGCTA
>ZSR.F_1824:D00780:73:HLVCNBCXX:1:1105:20349:74011 2:N:0:ATCTCG
GGAATATTGCACAATGGGCGCAAGCCTGATGCAGCCATGCCGCGTGTGTGAAGAAGGCTC
TAGGGTTGTAAAGCACTTTCAGCAGTGAGGAAAGCTTGTTGGTTAATAGCCATCAAGTGT
GACGTTAA
>ZSR.F_1825:D00780:73:HLVCNBCXX:1:1105:6353:74484 2:N:0:ATCTCG
GGAATATTGGACAATGGGCGAAAGCCTGATCCAGCAATGCCATGTGTGTGAAGAAGGCTC
TAGGGTTGTAAAGCACTTTAGTTGGGGAGGAAAGCTTATGAG
>ZSR.F_1826:D00780:73:HLVCNBCXX:1:1105:7022:74482 2:N:0:ATCTCG
GGAATATTGGACAATAGGCGAAAGCCTGATCCAGCGACGTCACGTGAATGATGAAGGCCT
TAGGGTTGTAAAATTCTTTTAGTGGAGAAGATAATGACGGTA
>ZSR.F_1827:D00780:73:HLVCNBCXX:1:1105:12212:74295 2:N:0:ATCTCG
CGAATCTTCCGCAATGCGCGAAAGCGTGACGGAGCAATGCCGCGTGCAGGATGAAGCTCC
TCGGAGTGTAAACTGCTGTCAGGGTTTAGCAACACAATGAGCAGACCCAAAGGAAGGGCC
GGCTAACTTCGTGCC
>ZSR.F_1828:D00780:73:HLVCNBCXX:1:1105:21013:74409 2:N:0:ATCTCG
GGAATATTGCACAATGGGCGCAAGCCTGATGCAGCCATGCCGCGTGTGTGAAGAAGGCCT
TCGGGTTGTAAAGCACTTTCAGTCGTGAGGAAGGGTTAGTAGTTAATACCTGCTAGCTTT
GACGTT
>ZSR.F_1829:D00780:73:HLVCNBCXX:1:1105:3429:74658 2:N:0:ATCTCG
GGAATATTGCACAATGGGCGCAAGCCTGATGCAGCCATGCCGCGTGTGTGAAGAAGGCCT
TCGGGTTGTAAAGCACTTTCAGTCGTGAGGAAGGGTTAGTAGTTAATACCTGCTAGCTGT
GACGTTAA
>ZSR.F_1830:D00780:73:HLVCNBCXX:1:1105:8890:74575 2:N:0:ATCTCG
GGAATATTGGTCAATGGGGGCAACCCTGAACCAGCCATGCCGCGTGCAGGAAGACGGCCT
TCTGGGTTGTAAACTGCTTTTGACAGGGAAGAAAGTGAACCTTGCGAGGTTTTTTGACGG
TA
>ZSR.F_1831:D00780:73:HLVCNBCXX:1:1105:9665:74866 2:N:0:ATCTCG
GGAATATTGCACAATGGGCGCAAGCCTGATGCAGCCATGCCGCGTGTGTGAAGAAGGCCT
TCGGGTTGTAAAGCACTTTCAGTCGTGAGGAAGGGTTAGTAGTTAATACCTGCTAGCTTT
GACGTT
>ZSR.F_1832:D00780:73:HLVCNBCXX:1:1105:13391:74822 2:N:0:ATCTCG
GGAATATTGGACAATGGGGGCAACCCTGATCCAGCCATGCCGCGTGTGTGAAGAAGGCCT
TCGGGTTGTAAAGCACTTTCAGTGAGGAAGAAGGCCTGCGGGTTAATAGCCGGCAGGA
>ZSR.F_1833:D00780:73:HLVCNBCXX:1:1105:13433:74856 2:N:0:ATCTCG
GGAATATTGGACAATGGGCGAAAGCCTGATCCAGCAATGCCATGTGTGTGAAGAAGGCTC
TAGGGTTGTAAAGCACTTTAGTTGGGGAGGAAAGCTTATGAGTTAATAGCTCATGAGAA
>ZSR.F_1834:D00780:73:HLVCNBCXX:1:1105:14461:74964 2:N:0:ATCTCG
GGAATATTGCACAATGGGCGCAAGCCTGATGCAGCCATGCCGCGTGTGTGAAGAAGGCTC
TAGGGTTGTAAAGCACTTTCAGCAGTGAGGAAAGGTTAGTAGTTAATACCTGCTAGCTGT
GACGTTAAC
>ZSR.F_1835:D00780:73:HLVCNBCXX:1:1105:15256:74903 2:N:0:ATCTCG
GGAATATTGCACAATGGGCGCAAGCCTGATGCAGCCATGCCGCGTGTGTGAAGAAGGCCT
TCGGGTTGTAAAGCACTTTCAGTCGTGAGGAAGGGTTAGTAGTTAATACCTGCTAGCTTT
GACGTTAG
>ZSR.F_1836:D00780:73:HLVCNBCXX:1:1105:15714:74994 2:N:0:ATCTCG
GGAATATTGGACAATGGGCGAAAGCCTGATCCAGCAATGCCATGTGTGTGAAGAAGGCTC
TAGGGTTGTAAAGCACTTTAGTTGGGGAGGAAAGCTTATGAGTTAATAGCTCATGAGAAG
GACGTTACCCAAAGAA
>ZSR.F_1837:D00780:73:HLVCNBCXX:1:1105:17259:74829 2:N:0:ATCTCG
GGAATATTGCACAATGGGGGAAACCCTGATGCAGCCATGCCGCGTGTGTGAAGAAGGCCT
TCGGGTTGTAAAGCACTTTCAGTGGGGAGGAAAGGGTGATGCTTAATACGTATCATCTGT
GACGTT
>ZSR.F_1838:D00780:73:HLVCNBCXX:1:1105:17290:74856 2:N:0:ATCTCG
GGAATATTGGTCAATGGGCGCAAGCCTGAACCAGCCATGCCGCGTGCAGGATGACTGCCC
TATGGGTTGTAAACTGCTTTTATACAGGAAGAAACAGTCCCTCGTGAGGGGCCTTGACGG
TACTGT
>ZSR.F_1839:D00780:73:HLVCNBCXX:1:1105:17319:74910 2:N:0:ATCTCG
GGAATATTGCACAATGGGCGCAAGCCTGATGCAGCCATGCCGCGTGTGTGAAGAAGGCTC
TAGGGTTGTAAAGCACTTTCAGCAGTGAGGAAAGCTTGTTGGTTAATACCCATCAAGTGT
GACGTT
>ZSR.F_1840:D00780:73:HLVCNBCXX:1:1105:8902:75070 2:N:0:ATCTCG
GGAATCTTGCGCAATGGAGGAAACTCTGACGCAGCCACGCCGCGTGCCGGATGAAGGCCC
TATGGGTTGTAAACGGCTTTTGAGTAGGAAGAACGACCGGAT
>ZSR.F_1841:D00780:73:HLVCNBCXX:1:1105:12589:75145 2:N:0:ATCTCG
GGAATATTGCACAATGGGCGAAAGCCTGATGCAGCAATGCCGCGTGGAGGATGACGCATC
TAGGTGTGTAAACTCCTTTTATATGAGAAGATAATGACGGTATCATATGAATAAGCACCG
GCTAACTCC
>ZSR.F_1842:D00780:73:HLVCNBCXX:1:1105:13259:75056 2:N:0:ATCTCG
GGAATATTGCACAATGGGCGCAAGCCTGATGCAGCCATGCCGCGTGTGTGAAGAAGGCCT
TCGGGTTGTAAAGCACTTTCAGTCGTGAGGAAGGGTTAGTAGTTAATACCTGCTAGCTTT
GACGTTAGCGACAGAAGA
>ZSR.F_1843:D00780:73:HLVCNBCXX:1:1105:16030:75205 2:N:0:ATCTCG
GGAATATTGCACAATGGGGGAAACCCTGATGCAGCAACGCCGCGTGGAGGATGACACATT
TCGGTGCGTAAACTCCTTTTATATAGGAAGATAATGACGGTACTATATGAATAAGCGCCG
GCTAACTCCGTGCC
>ZSR.F_1844:D00780:73:HLVCNBCXX:1:1105:17091:75153 2:N:0:ATCTCG
GGAATATTGGACAATGGGCGAAAGCCTGATCCAGCAATGCCATGTGTGTGAAGAAGGCTC
TAGGGTTGTAAAGCACTTTAGTTGGGGAGGAAAGCTTATGAGTTAATAGCTCATGAGAAG
GACGTTACCCAAAGAAT
>ZSR.F_1845:D00780:73:HLVCNBCXX:1:1105:1315:75328 2:N:0:ATCTCG
GGAATATTGCACAATGGGCGCAAGCCTGATGCAGCCATGCCGCGTGTGTGAAGAAGGCCT
TCGGGTTGTAAAGCACTTTCAGTCGTGAGGAAGGGTTAGTAGTTAATACCTGCTAGCTTT
GACGTT
>ZSR.F_1846:D00780:73:HLVCNBCXX:1:1105:13545:75459 2:N:0:ATCTCG
GGAATATTGCACAATGGGCGCAAGCCTGATGCAGCCATGCCGCGTGTGTGAAGAAGGCTC
TAGGGTTGTAAAGCACTTTCAGCAGTGAGGAAAGCTTGTTGGTTAATAGCCATCAAGTGT
GA
>ZSR.F_1847:D00780:73:HLVCNBCXX:1:1105:16997:75264 2:N:0:ATCTCG
GGAATATTGCACAATGGGCGCAAGCCTGATGCAGCCATGCCGCGTGTGTGAAGAAGGCCT
TCGGGTTGTAAAGCACTTTCAGTCGTGAGGAAGGGTTAGTAGTTAATACCTGCTAGCTTT
GACGTTAGCGACAGAAGAAGCAC
>ZSR.F_1848:D00780:73:HLVCNBCXX:1:1105:18662:75396 2:N:0:ATCTCG
GGAATATTGCACAATGGGCGCAAGCCTGATGCAGCCATGCCGCGTGTGTGAAGAAGGCCT
TCGGGTTGTAAAGCACTTTCAGTCGTGAGGAAGGGTTAGTAGTTAATACCTGCTAGCTTT
GACGTTAGCGACAGAAGAAGCACCGGCTAACTCCGTGCC
>ZSR.F_1849:D00780:73:HLVCNBCXX:1:1105:3178:75570 2:N:0:ATCTCG
GGAATATTGCACAATGGGCGCAAGCCTGATGCAGCCATGCCGCGTGTGTGAAGAAGGCCT
TCGGGTTGTAAAGCACTTTCAGTCGTGAGGAAGGGTTAGTAGTTAATACCTGCTAGCTTT
GACGTT
>ZSR.F_1850:D00780:73:HLVCNBCXX:1:1105:7205:75511 2:N:0:ATCTCG
GGAATATTGCACAATGGGCGCAAGCCTGATGCAGCCATGCCGCGTGTGTGAAGAAGGCCT
TCGGGTTGTAAAGCACTTTCAGTCGTGAGGAAGGGTTAGTAGTTAATACCTGCTAGCTTT
GACGTTAG
>ZSR.F_1851:D00780:73:HLVCNBCXX:1:1105:8396:75612 2:N:0:ATCTCG
CGAATATTCCGCAATGCACGAAAGTGTGACGGAGCAATGCCGCGTGTGGGATGAAGCCTC
TAGGGGTGTAAACCACTGTCGGGGACCAGGAATTTTGACCAA
>ZSR.F_1852:D00780:73:HLVCNBCXX:1:1105:20393:75565 2:N:0:ATCTCG
GGAATATTGGGCAATGGGCGAGAGCCTGACCCAGCCATGCCGCGTGAAGGAAGACTGCCT
TATGGGTTGTAAACTTCTTTTATTTGGGAATAAACCCGTCTACGTGTAGGCGGCTGAATG
TACCAA
>ZSR.F_1853:D00780:73:HLVCNBCXX:1:1105:3708:75832 2:N:0:ATCTCG
GGAATATTGCACAATGGGCGCAAGCCTGATGCAGCCATGCCGCGTGTGTGAAGAAGGCCT
TCGGGTTGTAAAGCACTTTCAGTCGTGAGGAAGGGTTAGTAGTTAATACCTGCTAGCTTT
GACGTT
>ZSR.F_1854:D00780:73:HLVCNBCXX:1:1105:9824:75960 2:N:0:ATCTCG
GGAATATTGCACAATGGGCGCAAGCCTGATGCAGCCATGCCGCGTGTGTGAAGAAGGCCT
TCGGGTTGTAAAGCACTTTCAGTCGTGAGGAAGGGTTAGTAG
>ZSR.F_1855:D00780:73:HLVCNBCXX:1:1105:15230:75926 2:N:0:ATCTCG
GGAATATTGCACAATGGGCGAAAGCCTGATGCAGCAACGCCGCGTGAACGATGAAGGCCT
TCGGGTTGTAAAGTTCTTTTCTTGGAGAAGAATAAATGACGGTATCCAAGGAATAAGCCC
CGGCTAACTACGTGCCAGCAGCCGC
>ZSR.F_1856:D00780:73:HLVCNBCXX:1:1105:17596:75839 2:N:0:ATCTCG
GGAATATTGCACAATGGGCGCAAGCCTGATGCAGCCATGCCGCGTGTGTGAAGAAGGCCT
TCGGGTTGTAAAGCACTTTCAGTCGTGAGGAAGGGTTAGTAGTTAATACCTGCTAGCTTT
GACGTTAGCGACAGAAGAAGCAC
>ZSR.F_1857:D00780:73:HLVCNBCXX:1:1105:18304:75986 2:N:0:ATCTCG
GGAATATTGCACAATGGGCGCAAGCCTGATGCAGCCATGCCGCGTGTATGAAGAAGGCCT
TCGGGTTGTAAAGTACTTTCAGCAGTGAGGAAGGTTCATACGTTAATAGCGTATGGATTT
G
>ZSR.F_1858:D00780:73:HLVCNBCXX:1:1105:18757:75763 2:N:0:ATCTCG
GGAATATTGCACAATGGGCGCAAGCCTGATGCAGCCATGCCGCGTGTGTGAAGAAGGCCT
TCGGGTTGTAAAGCACTTTCAGTCGTGAGGAAGGGTTAGTAGTTAATACCTGCTAGCTTT
GACGTT
>ZSR.F_1859:D00780:73:HLVCNBCXX:1:1105:19655:75893 2:N:0:ATCTCG
GGAATATTGGACAATGGGGGCAACCCTGATCCAGCCATGCCGCGTGTGTGAAGAAGGCCT
TCGGGTTGTAAAGCACTTTCAGTGAGGAAGAAGGCCTGCGGGTTAATAGCCGGCAGGAAG
GACATCACTCACAGAAGAAGCACCGGCT
>ZSR.F_1860:D00780:73:HLVCNBCXX:1:1105:2244:76046 2:N:0:ATCTCG
GGAATATTGCACAATGGGCGCAAGCCTGATGCAGCCATGCCGCGTGTGTGAAGAAGGCCT
TCGGGTTGTAAAGCACTTTCAGCAGTGAGGAAGGTGGTGAGTTTAATACGCTCATCATTT
GACGTTAGC
>ZSR.F_1861:D00780:73:HLVCNBCXX:1:1105:3590:76126 2:N:0:ATCTCG
GGAATATTGCACAATGGGCGCAAGCCTGATGCAGCCATGCCGCGTGTGTGAAGAAGGCCT
TCGGGTTGTAAAGCACTTTCAGTCGTGAGGAAGGGTTAGTAGTTAATACCTGCTAGCTTT
GACGTTAGC
>ZSR.F_1862:D00780:73:HLVCNBCXX:1:1105:9975:76125 2:N:0:ATCTCG
GGAATATTGCACAATGGGCGCAAGCCTGATGCAGCCATGCCGCGTGTGTGAAGAAGGCTC
TAGGGTTGTAAAGCACTTTCAGCAGTGAGGAAAGCTTGTTGG
>ZSR.F_1863:D00780:73:HLVCNBCXX:1:1105:10463:76109 2:N:0:ATCTCG
GGAATTTTCCGCAATGGGCGCAAGCCTGACGGAGCAATACCGCGTGAGGGATTGACAGCC
TGTGGGTTGTAAACCTCTTTTGTCAAGGAGGAAGTTCTGACG
>ZSR.F_1864:D00780:73:HLVCNBCXX:1:1105:11373:76038 2:N:0:ATCTCG
GGAATATTGCACAATGGGCGCAAGCCTGATGCAGCCATGCCGCGTGTGTGAAGAAGGCCT
TCGGGTTGTAAAGCACTTTCAGTCGTGAGGAAGGGTTAGTAGTTAATACCTGCT
>ZSR.F_1865:D00780:73:HLVCNBCXX:1:1105:11554:76054 2:N:0:ATCTCG
GGAATATTGCACAATGGGCGAAAGCCTGATGCAGCCATGCCGCGTGTGTGAAGAAGGCTC
TAGGGTTGTAAAGCACTTTCAGTAGGGAGGAAAGGTTGAAGGTTAATACCCTTTGGCTGT
>ZSR.F_1866:D00780:73:HLVCNBCXX:1:1105:15991:76113 2:N:0:ATCTCG
AGAATCATTCACAATGGGGGCAACCCTGATGGTGCAACGCCGCGTGGAGGATGAAGGCCC
TAGGGTCGTAAACTCCTGTCATCAAGGAGTAAGGCATAATAGTTAATAGCTATTATGTTT
GATAGTACT
>ZSR.F_1867:D00780:73:HLVCNBCXX:1:1105:16642:76015 2:N:0:ATCTCG
GGAATATTGCACAATGGGCGCAAGCCTGATGCAGCCATGCCGCGTGTGTGAAGAAGGCCT
TCGGGTTGTAAAGCACTTTCAGTCGTGAGGAAGGGTTAGTAGTTAATACCTGCTAGCTTT
GACGTTAGCGACAGAA
>ZSR.F_1868:D00780:73:HLVCNBCXX:1:1105:5392:76394 2:N:0:ATCTCG
GGAATATTGCACAATGGGCGCAAGCCTGATGCAGCCATGCCGCGTGTGTGAAGAAGGCCT
TCGGGTTGTAAAGCACTTTCAGTCGTGAGGAAGGGTTAGTAGTTAATACCTGCT
>ZSR.F_1869:D00780:73:HLVCNBCXX:1:1105:5547:76295 2:N:0:ATCTCG
GGAATATTGCACAATGGGCGCAAGCCTGATGCAGCCATGCCGCGTGTGTGAAGAAGGCCT
TCGGGTTGTAAAGCACTTTCAGTCGTGAGGAAGGGTTAGTAGTTAATACCTGCTAGCTTT
GACGTT
>ZSR.F_1870:D00780:73:HLVCNBCXX:1:1105:7400:76302 2:N:0:ATCTCG
GGAATATTGGACAATGGGCGAAAGCCTGATCCAGCAATGCCATGTGTGTGAAGAAGGCTC
TAGGGTTGTAAAGCACTTTAGTTGGGGAGGAAAGCTTATGAG
>ZSR.F_1871:D00780:73:HLVCNBCXX:1:1105:10024:76400 2:N:0:ATCTCG
GGAATATTGGACAATAGGCGAAAGCCTGATCCAGCGACGTCACGTGAATGATGAAGGCCT
TAGGGTTGTAAAATTCTTTTAGTGGAGAAGATAATGACGGTA
>ZSR.F_1872:D00780:73:HLVCNBCXX:1:1105:12599:76282 2:N:0:ATCTCG
GGAATATTGCACAATGGGGGAAACCCTGATGCAGCCATGCCGCGTGTGTGAAGAAGGCCT
TCGGGTTGTAAAGCACTTTCAGTGGGGAGGAAAGGGTGATGCTTAATACGTATCATCTGT
>ZSR.F_1873:D00780:73:HLVCNBCXX:1:1105:15126:76482 2:N:0:ATCTCG
GGAATATTGGACAATAGGCGAAAGCCTGATCCAGCGACGTCACGTGAATGATGAAGGCCT
TAGGGTTGTAAAATTCTTTTAGTGGAGAAGATAATGACGGTATCCACAGAAAAAGTCCCG
GCTAACTTCGTGCCAGCA
>ZSR.F_1874:D00780:73:HLVCNBCXX:1:1105:2370:76641 2:N:0:ATCTCG
GGAATATTGCACAATGGGCGCAAGCCTGATGCAGCCATGCCGCGTGTGTGAAGAAGGCTC
TAGGGTTGTAAAGCACTTTCAGCAGTGAGGAAAGCTTGTTGGTTAATACCCATCAAGTGT
GACGTTAAC
>ZSR.F_1875:D00780:73:HLVCNBCXX:1:1105:5737:76704 2:N:0:ATCTCG
GGAATATTGCACAATGGGCGCAAGCCTGATGCAGCCATGCCGCGTGTGTGAAGAAGGCTC
TAGGGTTGTAAAGCACTTTCAGCAGTGAGGAAAGCTTGTTGGTTAATACCCATCAAGTGT
GACGTT
>ZSR.F_1876:D00780:73:HLVCNBCXX:1:1105:14266:76552 2:N:0:ATCTCG
GGAATATTGCACAATGGGCGCAAGCCTGATGCAGCCATGCCGCGTGTGTGAAGAAGGCCT
TCGGGTTGTAAAGCACTTTCAGTCGTGAGGAAGGGTTAGTAGTTAATACCTGCTAGCTTT
GACGTTAGCGACAG
>ZSR.F_1877:D00780:73:HLVCNBCXX:1:1105:14903:76516 2:N:0:ATCTCG
GGAATATTGCACAATGGGGGAAACCCTGATGCAGCCATGCCGCGTGTGTGAAGAAGGCCT
TCGGGTTGTAAAGCACTTTCAGTCGTGAGGAAGGGTAAGCAGTTAATACCTGTTTATTTT
GACGTT
>ZSR.F_1878:D00780:73:HLVCNBCXX:1:1105:15337:76667 2:N:0:ATCTCG
GGAATATTGCACAATGGGCGCAAGCCTGATGCAGCCATGCCGCGTGTGTGAAGAAGGCCT
TCGGGTTGTAAAGCACTTTCAGTCGTGAGGAAGGGTTAGTAGTTAATACCTGCTAGCTTT
GACGTT
>ZSR.F_1879:D00780:73:HLVCNBCXX:1:1105:19888:76643 2:N:0:ATCTCG
GGAATATTGCACAATGGGCGCAAGCCTGATGCAGCCATGCCGCGTGTGTGAAGAAGGCTC
TAGGGTTGTAAAGCACTTTCAGCAGTGAGGAAAGCTTGTTGGTTAATACCCATCAAGTGT
GACGTTAA
>ZSR.F_1880:D00780:73:HLVCNBCXX:1:1105:10654:76917 2:N:0:ATCTCG
GGAATATTGGACAATGGGCGAAAGCCTGATCCAGCAATACCGCGTGAATGATGAAGGCCC
TAGGGTTGTAAAGTTCTTTTAATAGGGAAGATAATGACGGTAACTATAGAAAAAGCCCCG
GCTAACTCCGTGCCAGCAGCCGCGGTAAGA
>ZSR.F_1881:D00780:73:HLVCNBCXX:1:1105:12854:76911 2:N:0:ATCTCG
GGAATATTGCACAATGGGCGCAAGCCTGATGCAGCCATGCCGCGTGTGTGAAGAAGGCCT
TCGGGTTGTAAAGCACTTTCAGTCGTGAGGAAGGGTTAGTAGTTAATACCTGCTAGCTTT
GACGTT
>ZSR.F_1882:D00780:73:HLVCNBCXX:1:1105:14755:76941 2:N:0:ATCTCG
GGAATATTGCACAATGGGCGCAAGCCTGATGCAGCCATGCCGCGTGTGTGAAGAAGGCCT
TCGGGTTGTAAAGCACTTTCAGTCGTGAGGAAGGGTTAGTAGTTAATACCTGCT
>ZSR.F_1883:D00780:73:HLVCNBCXX:1:1105:20071:76787 2:N:0:ATCTCG
GGAATATTGGACAATAGGCGAAAGCCTGATCCAGCGACGTCACGTGAATGATGAAGGCCT
TAGGGTTGTAAAATTCTTTTAGTGGAGAAGATAATGACGGTATCCACAGAAAAAGTCCCG
GCTAACTT
>ZSR.F_1884:D00780:73:HLVCNBCXX:1:1105:4173:77032 2:N:0:ATCTCG
GGAATATTGGACAATGGGCGAAAGCCTGATCCAGCAATGCCATGTGTGTGAAGAAGGCTC
TAGGGTTGTAAAGCACTTTAGTTGGGGAGGAAAGCTTATGAGTTAATAGCTCATGAGAAG
GACGTTAC
>ZSR.F_1885:D00780:73:HLVCNBCXX:1:1105:4199:77211 2:N:0:ATCTCG
GGAATATTGCACAATGGGGGAAACCCTGATGCAGCAACGCCGCGTGGAGGATGACACATT
TCGGTGCGTAAACTCCTTTTATATAGGAAGATAATGACGGTACTATATGAATAAG
>ZSR.F_1886:D00780:73:HLVCNBCXX:1:1105:5593:77079 2:N:0:ATCTCG
GGAATATTGCACAATGGGCGCAAGCCTGATGCAGCCATGCCGCGTGTGTGAAGAAGGCCT
TCGGGTTGTAAAGCACTTTCAGTCGTGAGGAAGGGTTAGTAGTTAATACCTGCTAGCTTT
GACGTTAGCGACAGAAGAAGCACCG
>ZSR.F_1887:D00780:73:HLVCNBCXX:1:1105:10300:77064 2:N:0:ATCTCG
CGAATATTCCGCAATGCACGAAAGTGTGACGGAGCAATGCCGCGTGTGGGATGAAGCCTC
TAGGGGTGTAAACCACTGTCAGGGACCAGGAATTTTGACCAATCCCAAAGGAAGAGCCGG
CTAACTCTGTGCCAGCAGCCGCGG
>ZSR.F_1888:D00780:73:HLVCNBCXX:1:1105:12432:77189 2:N:0:ATCTCG
GGAATTTTGGACAATGGGGGAAACCCTGATCCAGCCATCCCGCGTGAGTGAAGAAGGCCT
TCGGGTTGTAAAGCTCTTTCGAAAGTGAAGAAAACTTATTTCGTAATATGTTATAAGTAT
GACGGTAAC
>ZSR.F_1889:D00780:73:HLVCNBCXX:1:1105:12370:77246 2:N:0:ATCTCG
GGAATCTTGGACAATGGGGGCAACCCTGATCCAGCCATGCCGCGTGAGTGATGAAGGCCC
TAGGGTCGTAAAGCTCTTTCGCCTGTGAAGATAATGACGGTAGCAG
>ZSR.F_1890:D00780:73:HLVCNBCXX:1:1105:12446:77301 2:N:0:ATCTCG
GGAATATTGCACAATGGGCGCAAGCCTGATGCAGCCATGCCGCGTGTGTGAAGAAGGCTC
TAGGGTTGTAAAGCACTTTCAGCAGTGAGGAAAGCTTGTTGGTTAATACCCATCAAGTGT
GACGTT
>ZSR.F_1891:D00780:73:HLVCNBCXX:1:1105:15644:77455 2:N:0:ATCTCG
GGAATATTGGACAATAGGCGAAAGCCTGATCCAGCGACGTCACGTGAATGATGAAGGCCT
TAGGGTTGTAAAATTCTTTTAGTGGAGAAGATAATGACGGTATCCACAGAAAAAGTCCCG
GCTAACTTC
>ZSR.F_1892:D00780:73:HLVCNBCXX:1:1105:20523:77393 2:N:0:ATCTCG
GGAATATTGCACAATGGGCGCAAGCCTGATGCAGCCATGCCGCGTGTGTGAAGAAGGCTC
TAGGGTTGTAAAGCACTTTCAGCAGTGAGGAAAGCTTGTTGGTTAATAGCCATCAAGTGT
GACGTTAACTGCAGAAG
>ZSR.F_1893:D00780:73:HLVCNBCXX:1:1105:3556:77621 2:N:0:ATCTCG
GGAATATTGGTCAATGGAGGCAACTCTGAACCAGCCATGCCGCGTGAAGGAAGACGGTTC
TATGGATTGTAAACTTCTTTTATATACGAAGAACTATGTGTACGTGTACATATTTGACGG
TAGTAT
>ZSR.F_1894:D00780:73:HLVCNBCXX:1:1105:5255:77654 2:N:0:ATCTCG
GGAATATTGCACAATGGGCGAAAGCCTGATGCAGCCATGCCGCGTGTGTGAAGAAGGCTC
TAGGGTTGTAAAGCACTTTCAGTAGGGAGGAAAGGTTGAAGGTTAATACCCTTTGGCTGT
GACGTTACC
>ZSR.F_1895:D00780:73:HLVCNBCXX:1:1105:7648:77633 2:N:0:ATCTCG
GGAATATTGGACAATGGGCGAAAGCCTGATCCAGCAATGCCATGTGTGTGAAGAAGGCTC
TAGGGTTGTAAAGCACTTTAGTTGGGGAGGAAAGCTTATGAGTTAATAGCTCATGAGAAG
GACGT
>ZSR.F_1896:D00780:73:HLVCNBCXX:1:1105:11089:77589 2:N:0:ATCTCG
GGAATATTGCACAATGGGCGCAAGCCTGATGCAGCCATGCCGCGTGTGTGAAGAAGGCCT
TCGGGTTGTAAAGCACTTTCAGTCGTGAGGAAGGGTTAGTAGTTAATACCTGCTAGCTTT
GACGTT
>ZSR.F_1897:D00780:73:HLVCNBCXX:1:1105:11690:77538 2:N:0:ATCTCG
GGAATATTGCACAATGGGCGAAAGCCTGATGCAGCCATGCCGCGTGTGTGAAGAAGGCTC
TAGGGTTGTAAAGCACTTTCAGTAGGGAGGAAAGGTTGAAGGTTAATACCCTTTGGCTGT
GACGTTAC
>ZSR.F_1898:D00780:73:HLVCNBCXX:1:1105:16619:77524 2:N:0:ATCTCG
GGAATATTGCGCAATGGGGGCAACCCTGACGCAGCCATGCCGCGTGTGTGAAGAAGGCCC
TAGGGTTGTAAAGCACTTTCAATTGGGAAGAAAAGCTGCTGGTTAATAACCAGTAGCCCT
G
>ZSR.F_1899:D00780:73:HLVCNBCXX:1:1105:17498:77565 2:N:0:ATCTCG
GGAATATTGCACAATGGGCGCAAGCCTGATGCAGCCATGCCGCGTGTGTGAAGAAGGCCT
TCGGGTTGTAAAGCACTTTCAGTCGTGAGGAAGGGTTAGTAGTTAATACCTGCTAGCTTT
GACGTT
>ZSR.F_1900:D00780:73:HLVCNBCXX:1:1105:8042:77928 2:N:0:ATCTCG
GGAATATTGCACAATGGGCGCAAGCCTGATGCAGCCATGCCGCGTGTGTGAAGAAGGCCT
TCGGGTTGTAAAGCACTTTCAGTCGTGAGGAAGGGTTAGTAGTTAATACCTGCTAGCTTT
GACGTTAGCGACAGAAGAAGCA
>ZSR.F_1901:D00780:73:HLVCNBCXX:1:1105:18375:77885 2:N:0:ATCTCG
GGAATATTGCACAATGGGCGCAAGCCTGATGCAGCCATGCCGCGTGTGTGAAGAAGGCCT
TCGGGTTGTAAAGCACTTTCAGTCGTGAGGAAGGGTTAGTAGTTAATACCTGCTAGCTTT
GACGTTAGCGACAGAAG
>ZSR.F_1902:D00780:73:HLVCNBCXX:1:1105:19491:77941 2:N:0:ATCTCG
GGAATATTGCACAATGGGCGAAAGCCTGATGCAGCCATGCCGCGTGTGTGAAGAAGGCTC
TAGGGTTGTAAAGCACTTTCAGTAGGGAGGAAAGGTTGAAGGTTAATACCCTTTGGCTGT
GACGTTAC
>ZSR.F_1903:D00780:73:HLVCNBCXX:1:1105:1491:78246 2:N:0:ATCTCG
GGAATATTGCACAATGGGCGCAAGCCTGATGCAGCCATGCCGCGTGTGTGAAGAAGGCCT
TCGGGTTGTAAAGCACTTTCAGTCGTGAGGAAGGGTTAGTAGTTAATACCTGCTAGCTTT
GACGTTAGCGACAGAA
>ZSR.F_1904:D00780:73:HLVCNBCXX:1:1105:6433:78185 2:N:0:ATCTCG
GGAATATTGCACAATGGGCGCAAGCCTGATGCAGCCATGCCGCGTGTGTGAAGAAGGCCT
TCGGGTTGTAAAGCACTTTCAGTCGTGAGGAAGGGTTAGTAG
>ZSR.F_1905:D00780:73:HLVCNBCXX:1:1105:9218:78174 2:N:0:ATCTCG
GGAATATTGCACAATGGGCGCAAGCCTGATGCAGCCATGCCGCGTGTGTGAAGAAGGCTC
TAGGGTTGTAAAGCACTTTCAGCAGTGAGGAAAGCTTGTTGGTTAATACCCATCAAGTGT
GACGTT
>ZSR.F_1906:D00780:73:HLVCNBCXX:1:1105:16417:78149 2:N:0:ATCTCG
GGAATATTGCACAATGGGGGAAACCCTGATGCAGCCATGCCGCGTGTGTGAAGAAGGCCT
TCGGGTTGTAAAGCACTTTCAGTCGTGAGGAAGGGTTGTTGGTTAATACCCAACAATTTT
GACGTTAGCGACAGA
>ZSR.F_1907:D00780:73:HLVCNBCXX:1:1105:17607:78220 2:N:0:ATCTCG
GGAATATTGCACAATGGGCGCAAGCCTGATGCAGCCATGCCGCGTGTGTGAAGAAGGCCT
TCGGGTTGTAAAGCACTTTCAGTCGTGAGGAAGGGTTAGTAGTTAATACCTGCTAGCTTT
GACGTTAGCGACAGAAG
>ZSR.F_1908:D00780:73:HLVCNBCXX:1:1105:18079:78039 2:N:0:ATCTCG
GGAATATTGCGCAATGGGGGAAACCCTGACGCAGCAACGCCGCGTGAGTGAGGAAGGCCT
TCGGGTTGTAAAGCTCTGTCAGAAGGGAAGAATGGTTATTGGTCTAATAG
>ZSR.F_1909:D00780:73:HLVCNBCXX:1:1105:19219:78220 2:N:0:ATCTCG
GGAATATTGCACAATGGGCGCAAGCCTGATGCAGCCATGCCGCGTGTGTGAAGAAGGCTC
TAGGGTTGTAAAGCACTTTCAGCAGTGAGGAAAGCTTGTTGGTTAATACCCATCAAGTGT
GACGTT
>ZSR.F_1910:D00780:73:HLVCNBCXX:1:1105:20878:78210 2:N:0:ATCTCG
GGAATATTGCACAATGGGGGAAACCCTGATGCAGCCATGCCGCGTGTGTGAAGAAGGCCT
TCGGGTTGTAAAGCACTTTCAGTGGGGAGGAAAGGGTGATGCCTAATACGTATCATCTGT
G
>ZSR.F_1911:D00780:73:HLVCNBCXX:1:1105:9469:78423 2:N:0:ATCTCG
GGAATATTGCACAATGGGCGCAAGCCTGATGCAGCCATGCCGCGTGTGTGAAGAAGGCCT
TCGGGTTGTAAAGCACTTTCAGCAGTGAGGAAGGTGGTGAGT
>ZSR.F_1912:D00780:73:HLVCNBCXX:1:1105:10570:78299 2:N:0:ATCTCG
GGAATATTGGACAATGGGGGCAACCCTGATCCAGCCATGCCGCGTGTGTGAAGAAGGCTT
TCGGGTTGTAAAGCACTTTCAGTCGGGAGGAAGGCTGGCTAG
>ZSR.F_1913:D00780:73:HLVCNBCXX:1:1105:16066:78382 2:N:0:ATCTCG
GGAATATTGCACAATGGGCGCAAGCCTGATGCAGCCATGCCGCGTGTGTGAAGAAGGCCT
TCGGGTTGTAAAGCACTTTCAGTCGTGAGGAAGGGTTAGTAGTTAATACCTGCTAGCTTT
GACGTTAGC
>ZSR.F_1914:D00780:73:HLVCNBCXX:1:1105:17047:78430 2:N:0:ATCTCG
GGAATATTGCACAATGGGGGGAACCCTGATGCAGCCATGCCGCGTGTGTGAAGAAGGCCT
TCGGGTTGTAAAGCACTTTCAGTTGTGAGGAAAGGTTGGTAGTTAATACCTGCCAGCTGT
GACGTTAA
>ZSR.F_1915:D00780:73:HLVCNBCXX:1:1105:4819:78603 2:N:0:ATCTCG
GGAATATTGCACAATGGGCGCAAGCCTGATGCAGCCATGCCGCGTGTGTGAAGAAGGCTC
TAGGGTTGTAAAGCACTTTCAGCAGTGAGGAAAGCTTGTTGGTTAATACCCATCAAGTGT
GACGTTAA
>ZSR.F_1916:D00780:73:HLVCNBCXX:1:1105:11379:78646 2:N:0:ATCTCG
GGAATATTGGACAATGGAGGCAACTCTGATCCAGCCATGCCGCGTGCAGGAAGACTGCCC
TATGGGTTGTAAACTGCTTTTGTACAGGAAGAATAAGGCTTACGTGTAAGCTGATGACGG
TACTGTAAGAATAAGCACCGGC
>ZSR.F_1917:D00780:73:HLVCNBCXX:1:1105:14789:78725 2:N:0:ATCTCG
GGAATATTGCACAATGGGCGCAAGCCTGATGCAGCCATGCCGCGTGTGTGAAGAAGGCTC
TAGGGTTGTAAAGCACTTTCAGCAGTGAGGAAAGCTTGTTGGTTAATAGCCATCAAGTGT
GACGTTAACTGCAGAA
>ZSR.F_1918:D00780:73:HLVCNBCXX:1:1105:16562:78544 2:N:0:ATCTCG
GGAATATTGGTCAATGGAGGCAACTCTGAACCAGCCATGCCGCGTGCAGGAAGACTGCCC
TATGGGTTGTAAACTGCTTTTATACAGGAAGAAACAGTCGTACGTGTACGGCCTTGACGG
TACTGT
>ZSR.F_1919:D00780:73:HLVCNBCXX:1:1105:18583:78746 2:N:0:ATCTCG
GGAATATTGCACAATGGGGGAAACCCTGATGCAGCCATGCCGCGTGTGTGAAGAAGGCCT
TCGGGTTGTAAAGCACTTTCAGTCGTGAGGAAGGGTTGTTGGTTAATACCCAACAATTTT
GACGTTAGCGA
>ZSR.F_1920:D00780:73:HLVCNBCXX:1:1105:1100:78920 2:N:0:ATCTCG
GGAATATTGGACAATGGGCGAAAGCCTGATCCAGCAATGCCATGTGTGTGAAGAAGGCTC
TAGGGTTGTAAAGCACTTTAGTTGGGGAGGAAAGCTTATGAGTTAATAGCTCATGAGAAG
GACGTTACC
>ZSR.F_1921:D00780:73:HLVCNBCXX:1:1105:7154:78912 2:N:0:ATCTCG
GGAATATTGCGCAATGGGGGAAACCCTGACGCAGCAACGCCGCGTGAGTGAGGAAGGCCC
TCGGGTCGTAAAGCTCTGTCAGATGGGAAGAACGGTTATTGG
>ZSR.F_1922:D00780:73:HLVCNBCXX:1:1105:7475:78771 2:N:0:ATCTCG
GGAATTTTGGACAATGGGGGAAACCCTGATCCAGCCATCCCGCGTGAGTGAAGAAGGCCT
TCGGGTTGTAAAGCTCTTTCGAAAGTGAAGAAAACTTATTTC
>ZSR.F_1923:D00780:73:HLVCNBCXX:1:1105:7933:78964 2:N:0:ATCTCG
GGAATATTGCGCAATGGACGAAAGTCTGACGCAGCCATGCCGCGTGAAGGATGAATGCCC
TAGTGGTTGTAAACTTCTTTTATATGGGAAGAAACCCCCCTACGTGTAGGGGGCTGACGG
TACCAT
>ZSR.F_1924:D00780:73:HLVCNBCXX:1:1105:9432:78758 2:N:0:ATCTCG
GGAATATTGCGCAATGGAGGAAACTCTGACGCAGCCATGCCGCGTGCAGGAAGACTGCCT
TATGGGTTGTAAACTGCTTTTATATAGGAAGAAATGCTTTTAAGTGTAAAGGTTTGACGG
TACTAT
>ZSR.F_1925:D00780:73:HLVCNBCXX:1:1105:9798:78869 2:N:0:ATCTCG
GGAATATTGCACAATGGGCGCAAGCCTGATGCAGCCATGCCGCGTGTGTGAAGAAGGCTC
TAGGGTTGTAAAGCACTTTCAGCAGTGAGGAAAGCTTGTTGG
>ZSR.F_1926:D00780:73:HLVCNBCXX:1:1105:10133:78770 2:N:0:ATCTCG
GGAATATTGCACAATGGGCGCAAGCCTGATGCAGCCATGCCGCGTGTGTGAAGAAGGCCT
TCGGGTTGTAAAGCACTTTCAGTCGTGAGGAAGGGTTAGTAG
>ZSR.F_1927:D00780:73:HLVCNBCXX:1:1105:15595:78807 2:N:0:ATCTCG
GGAATATTGCACAATGGGCGCAAGCCTGATGCAGCCATGCCGCGTGTGTGAAGAAGGCTC
TAGGGTTGTAAAGCACTTTCAGCAGTGAGGAAAGCTTGTTGGTTAATACCCATC
>ZSR.F_1928:D00780:73:HLVCNBCXX:1:1105:15840:78867 2:N:0:ATCTCG
GGAATATTGCACAATGGGGGGAACCCTGATGCAGCCATGCCGCGTGTGTGAAGAAGGCCT
TCGGGTTGTAAAGCACTTTCAGTGGGGAGGAAAGGGTGATGCTTAATACGTATCATCTGT
GACGTTA
>ZSR.F_1929:D00780:73:HLVCNBCXX:1:1105:16325:78810 2:N:0:ATCTCG
GGAATATTGCACAATGGGCGCAAGCCTGATGCAGCCATGCCGCGTGTGTGAAGAAGGCTC
TAGGGTTGTAAAGCACTTTCAGCAGTGAGGAAAGCTTGTTGGTTAATACCCATCAAGTGT
GACGTTAA
>ZSR.F_1930:D00780:73:HLVCNBCXX:1:1105:16358:78882 2:N:0:ATCTCG
GGAATATTGGTCAATGGAGGCAACTCTGAACCAGCCATGCCGCGTGAAGGAAGACGGTTC
TATGGATTGTAAACTTCTTTTATACTAGAAGAACTACAGATACGTGTATTTGTTTGACG
>ZSR.F_1931:D00780:73:HLVCNBCXX:1:1105:20101:78893 2:N:0:ATCTCG
GGAATATTGCACAATGGGCGAAAGCCTGATGCAGCAACGCCGCGTGAACGATGAAGGCCT
TCGGGTTGTAAAGTTCTTTTCTTAGAGAAGAATCCATGACGGTATCCAAGGAATAAGCCC
CGGCTA
>ZSR.F_1932:D00780:73:HLVCNBCXX:1:1105:1967:79176 2:N:0:ATCTCG
CGAATATTCCGCAATGCACGAAAGTGTGACGGAGCAATGCCGCGTGCAGGATGAATCCCC
TCGGGGTGTAAACTGCTGTCAGTGACTAGAAAGAAAATGATCAGTCGCAAAGGAAGGAC
>ZSR.F_1933:D00780:73:HLVCNBCXX:1:1105:4056:79164 2:N:0:ATCTCG
GGAATCTTAGACAATGGGCGCAAGCCTGATCTAGCCATGCCGCGTGAGCGATGAAGGCCT
TAGGGTCGTAAAACTCTTTCGCCAGGGATGATAATGACAGTACCTGGTAAAGAAACCCCG
GCTAACTCCGTGCCAGC
>ZSR.F_1934:D00780:73:HLVCNBCXX:1:1105:8682:79086 2:N:0:ATCTCG
GGAATATTGCACAATGGGCGCAAGCCTGATGCAGCCATGCCGCGTGTGTGAAGAAGGCTC
TAGGGTTGTAAAGCACTTTCAGCAGTGAGGAAAGCTTGTTGG
>ZSR.F_1935:D00780:73:HLVCNBCXX:1:1105:12081:79087 2:N:0:ATCTCG
GGAATATTGCACAATGGGCGCAAGCCTGATGCAGCCATGCCGCGTGTGTGAAGAAGGCCT
TCGGGTTGTAAAGCACTTTCAGTCGTGAGGAAGGGTTAGTAG
>ZSR.F_1936:D00780:73:HLVCNBCXX:1:1105:13803:79120 2:N:0:ATCTCG
GGAATTTTGGACAATGGGGGAAACCCTGATCCAGCCATCCCGCGTGAGTGAAGAAGGCCT
TCGGGTTGTAAAGCTCTTTCGAAAGTGAAGAAAACTTATTTCGTAATATGTTATAAGTAT
>ZSR.F_1937:D00780:73:HLVCNBCXX:1:1105:20907:79037 2:N:0:ATCTCG
GGAATATTGCACAATGGGCGCAAGCCTGATGCAGCCATGCCGCGTGTGTGAAGAAGGCCT
TCGGGTTGTAAAGCACTTTCAGTCGTGAGGAAGGGTTAGTAGTTAATACCTGCTAGCTTT
GACGTT
>ZSR.F_1938:D00780:73:HLVCNBCXX:1:1105:3169:79378 2:N:0:ATCTCG
GGAATATTGCACAATGGGGGCAACCCTGATGCAGCAATGCCGCGTGTGTGAAGAAGGCCT
GCGGGTTGTAAAGCACTTTCAGTAAGGAGGAAAAGTTGTAGATTAATACTCTGCAACCTT
GACGTTACTTACAGAAGAA
>ZSR.F_1939:D00780:73:HLVCNBCXX:1:1105:6919:79352 2:N:0:ATCTCG
GGAATTTTGCGCAATGGGCGAAAGCCTGACGCAGCAACGCCGCGTGAGTGATGAAGGCTC
TTGGGTCGTAAAGCTCTGTCAATGGGGAAGAAACAGTTTGCGGTTAATACCCGCAGACCT
>ZSR.F_1940:D00780:73:HLVCNBCXX:1:1105:10983:79342 2:N:0:ATCTCG
GGAATATTGCACAATGGGCGCAAGCCTGATGCAGCCATGCCGCGTGTGTGAAGAAGGCCT
TCGGGTTGTAAAGCACTTTCAGTCGTGAGGAAGGGTTAGTAG
>ZSR.F_1941:D00780:73:HLVCNBCXX:1:1105:11296:79389 2:N:0:ATCTCG
GGAATATTGCACAATGGGCGCAAGCCTGATGCAGCCATGCCGCGTGTGTGAAGAAGGCCT
TCGGGTTGTAAAGCACTTTCAGTCGTGAGGAAGGGTTAGTAGTTAATACCTGCTAGCTTT
GACGTT
>ZSR.F_1942:D00780:73:HLVCNBCXX:1:1105:14183:79271 2:N:0:ATCTCG
GGAATATTGGACAATGGGCGAAAGCCTGATCCAGCAATGCCATGTGTGTGAAGAAGGCTC
TAGGGTTGTAAAGCACTTTAGTTGGGGAGGAAAGCTTATGAGTTAATAGCTCATGAGAAG
GACGTTACC
>ZSR.F_1943:D00780:73:HLVCNBCXX:1:1105:14648:79449 2:N:0:ATCTCG
GGAATATTGCACAATGGGCGCAAGCCTGATGCAGCCATGCCGCGTGTGTGAAGAAGGCCT
TCGGGTTGTAAAGCACTTTCAGTCGTGAGGAAGGGTTAGTAGTTAATACCTGCTAGCTTT
GACGTTAGCAACAGAAGA
>ZSR.F_1944:D00780:73:HLVCNBCXX:1:1105:14746:79463 2:N:0:ATCTCG
GGAATATTGCACAATGGGCGAAAGCCTGATGCAGCAACGCCGCGTGAACGATGAAGGCCT
TCGGGTTGTAAAGTTCTTTTCTTGGAGAAGAATAAATGACGGTATCCAAGGAATAAGCCC
CGGCTAA
>ZSR.F_1945:D00780:73:HLVCNBCXX:1:1105:17176:79438 2:N:0:ATCTCG
GGAATATTGCACAATGGGCGAAAGCCTGATGCAGCCATGCCGCGTGTGTGAAGAAGGCTC
TAGGGTTGTAAAGCACTTTCAGTAGGGAGGAAAGGTTGAAGGTTAATACCCTTTGGCTGT
GACGTTACCTACAGAAG
>ZSR.F_1946:D00780:73:HLVCNBCXX:1:1105:4514:79507 2:N:0:ATCTCG
GGAATATTGCACAATGGGCGCAAGCCTGATGCAGCCATGCCGCGTGTGTGAAGAAGGCCT
TCGGGTTGTAAAGCACTTTCAGTCGTGAGGAAGGGTTAGTAGTTAATACCTGCTAGCTTT
GACGTT
>ZSR.F_1947:D00780:73:HLVCNBCXX:1:1105:7257:79560 2:N:0:ATCTCG
GGAATATTGCACAATGGGCGCAAGCCTGATGCAGCCATGCCGCGTGTGTGAAGAAGGCCT
TCGGGTTGTAAAGCACTTTCAGTCGTGAGGAAGGGTTAGTAGTTAATACCTGCTAGCTTT
GACGTT
>ZSR.F_1948:D00780:73:HLVCNBCXX:1:1105:11400:79504 2:N:0:ATCTCG
GGAATATTGCACAATGGGCGCAAGCCTGATGCAGCCATGCCGCGTGTGTGAAGAAGGCCT
TCGGGTTGTAAAGCACTTTCAGTCGTGAGGAAGGGTTAGTAGTTAATACCTGCTAGCTTT
GACGTT
>ZSR.F_1949:D00780:73:HLVCNBCXX:1:1105:11910:79542 2:N:0:ATCTCG
GGAATATTGGACAATGGGCGAAAGCCTGATCCAGCAATGCCATGTGTGTGAAGAAGGCTC
TAGGGTTGTAAAGCACTTTAGTTGGGGAGGAAAGCTTATGAGTTAATAGCTCATGAGAAG
GACGTTAC
>ZSR.F_1950:D00780:73:HLVCNBCXX:1:1105:12358:79631 2:N:0:ATCTCG
GGAATATTGCACAATGGAGGAAACTCTGATGCAGCAACGCCGCGTGGAGGATGACACTTT
TCGGAGCGTAAACTCCTTTTATATAGGAAGATAATGACGGTACTATATGAATAAGCACCG
GCTAAC
>ZSR.F_1951:D00780:73:HLVCNBCXX:1:1105:12917:79589 2:N:0:ATCTCG
GGAATATTGCACAATGGGCGAAAGCCTGATGCAGCCATGCCGCGTGTGTGAAGAAGGCTC
TAGGGTTGTAAAGCACTTTCAGAAGGGAGGAAAGGTTGTAAGTTAATACCTTGCAACTGT
GACGTTAC
>ZSR.F_1952:D00780:73:HLVCNBCXX:1:1105:13493:79724 2:N:0:ATCTCG
AGAATCATTCACAATGGGGGCAACCCTGATGGTGCAACGCCGCGTGGAGGATGAAGGCCC
TAGGGTCGTAAACTCCTGTCATCAAGGAGTAAGGCATAATAGTTAATAGCTATTATGTTT
GATAG
>ZSR.F_1953:D00780:73:HLVCNBCXX:1:1105:13732:79500 2:N:0:ATCTCG
GGAATATTGCACAATGGGCGCAAGCCTGATGCAGCCATGCCGCGTGTGTGAAGAAGGCCT
TCGGGTTGTAAAGCACTTTCAGTCGTGAGGAAGGGTTAGTAGTTAATACCTGCTAGCTTT
GACGTT
>ZSR.F_1954:D00780:73:HLVCNBCXX:1:1105:14656:79661 2:N:0:ATCTCG
GGAATATTGCACAATGGGCGCAAGCCTGATGCAGCCATGCCGCGTGTGTGAAGAAGGCCT
TCGGGTTGTAAAGCACTTTCAGTGGGGAGGAAAGGGTGATGCTTAATACGTATCATCTGT
GA
>ZSR.F_1955:D00780:73:HLVCNBCXX:1:1105:8457:79896 2:N:0:ATCTCG
GGAATATTGGACAATGGGGGCAACCCTGATCCAGCCATGCCGCGTGTGTGAAGAAGGCCT
TCGGGTTGTAAAGCACTTTCAGTGAGGAAGAAGGCCTGCGGGTTAATAGCCGGCAGGAAG
GACATC
>ZSR.F_1956:D00780:73:HLVCNBCXX:1:1105:9679:79807 2:N:0:ATCTCG
AGAATCTTCCGCAATGGACGAAAGTCTGACGGAGCGACGCCGCGTGGTGGATGAAGTCCT
TAGGGACGTAAACACCTTTTATGAGGGAGGAAGTTTATTGACGTTACCTCATGAATAAGG
GGCTCCCAATTCTGT
>ZSR.F_1957:D00780:73:HLVCNBCXX:1:1105:10588:79787 2:N:0:ATCTCG
GGAATATTGCACAATGGGCGCAAGCCTGATGCAGCCATGCCGCGTGTGTGAAGAAGGCCT
TCGGGTTGTAAAGCACTTTCAGTCGTGAGGAAGGGTTAGTAG
>ZSR.F_1958:D00780:73:HLVCNBCXX:1:1105:13679:79914 2:N:0:ATCTCG
GGAATATTGCACAATGGGCGCAAGCCTGATGCAGCCATGCCGCGTGTGTGAAGAAGGCCT
TCGGGTTGTAAAGCACTTTCAGTCGTGAGGAAGGGTTAGTAGTTAATACCTGCTAGCTTT
GACGTTAGC
>ZSR.F_1959:D00780:73:HLVCNBCXX:1:1105:13940:79885 2:N:0:ATCTCG
GGAATATTGCACAATGGGCGAAAGCCTGATGCAGCCATGCCGCGTGTGTGAAGAAGGCTC
TAGGGTTGTAAAGCACTTTCAGAAGGGAGGAAAGGTTGTAAGTTAATACCTTGCAACTGT
GACGT
>ZSR.F_1960:D00780:73:HLVCNBCXX:1:1105:15141:79751 2:N:0:ATCTCG
GGAATATTGCACAATGGGCGCAAGCCTGATGCAGCCATGCCGCGTGTGTGAAGAAGGCCT
TCGGGTTGTAAAGCACTTTCAGTCGTGAGGAAGGGTTAGTAGTTAATACCTGC
>ZSR.F_1961:D00780:73:HLVCNBCXX:1:1105:16974:79888 2:N:0:ATCTCG
GGAATATTGGTCAATGGGCGAAAGCCTGAACCAGCCATGCCGCGTGCAGGATGACGGCCT
TCTGGGTTGTAAACTGCTTTTATATGGGAAGAAAAAAGTCTTGCGAGATTAATTGCCGGT
A
>ZSR.F_1962:D00780:73:HLVCNBCXX:1:1105:16912:79997 2:N:0:ATCTCG
GGAATATTGGACAATAGGCGAAAGCCTGATCCAGCGACGTCACGTGAATGATGAAGGCCT
TAGGGTTGTAAAATTCTTTTAGTGGAGAAGATAATGACGGTATCCACAGAAAAAGTCCCG
GCTAACTT
>ZSR.F_1963:D00780:73:HLVCNBCXX:1:1105:18253:79869 2:N:0:ATCTCG
GGAATATTGCACAATGGGCGCAAGCCTGATGCAGCCATGCCGCGTGTGTGAAGAAGGCCT
TCGGGTTGTAAAGCACTTTCAGTCGTGAGGAAGGGTCAGTAGTTAATACCTGCTAGCTTT
GACGTTAGCGACAGAAG
>ZSR.F_1964:D00780:73:HLVCNBCXX:1:1105:1381:80079 2:N:0:ATCTCG
GGAATATTGGACAATGGGCGAAAGCCTGATCCAGCAATACCGCGTGAATGATGAAGGCCC
TAGGGTTGTAAAGTTCTTTTAATAGGGAAGATAATGACGGTACCTATAGAAAAAGCCCCG
GCTAAC
>ZSR.F_1965:D00780:73:HLVCNBCXX:1:1105:5782:80066 2:N:0:ATCTCG
GGAATATTGCACAATGGGCGCAAGCCTGATGCAGCCATGCCGCGTGTGTGAAGAAGGCTC
TAGGGTTGTAAAGCACTTTCAGCAGTGAGGAAAGCTTGTTGGTTAATAGCCATCAAGTGT
GACGTT
>ZSR.F_1966:D00780:73:HLVCNBCXX:1:1105:6854:80091 2:N:0:ATCTCG
GGAATATTGCACAATGGGCGCAAGCCTGATGCAGCCATGCCGCGTGTGTGAAGAAGGCCT
TCGGGTTGTAAAGCACTTTCAGTCGTGAGGAAGGGTTAGTAGTTAATACCTGCTAGCTTT
GACGTT
>ZSR.F_1967:D00780:73:HLVCNBCXX:1:1105:8069:80019 2:N:0:ATCTCG
CGAATCATTCACAATGGACGCAAGTCTGATGATGCCACGCCGCGTGTAGGAAGAAGGCTC
TAGGGTTGTAAACTACTGTCAGGATAGGGGAAACGTATATGT
>ZSR.F_1968:D00780:73:HLVCNBCXX:1:1105:10555:80233 2:N:0:ATCTCG
GGAATATTGCACAATGGGGGAAACCCTGATGCAGCCATGCCGCGTGTGTGAAGAAGGCCT
TCGGGTTGTAAAGCACTTTCAGCGAGGAGGAAAGGTTAGTAG
>ZSR.F_1969:D00780:73:HLVCNBCXX:1:1105:14605:80231 2:N:0:ATCTCG
GGAATATTGCACAATGGAGGAAACTCTGATGCAGCAACGCCGCGTGGAGGATGACACTTT
TCGGAGCGTAAACTCCTTTTATATAGGAAGATAATGACGGTACTATATGAATAAGCACCG
GCTAAC
>ZSR.F_1970:D00780:73:HLVCNBCXX:1:1105:16128:80068 2:N:0:ATCTCG
GGAATCTTGGACAATGGGGGCAACCCTGATCCAGCCATGCCGCGTGAGTGATGAAGGCCC
TAGGGTCGTAAAGCTCTTTCGCCTGTGATGATAATGACAGTAGCAGGTAAAGAAACCCCG
GC
>ZSR.F_1971:D00780:73:HLVCNBCXX:1:1105:16442:80133 2:N:0:ATCTCG
GGAATATTGCACAATGGGCGCAAGCCTGATGCAGCCATGCCGCGTGTGTGAAGAAGGCCT
TCGGGTTGTAAAGCACTTTCAGTCGTGAGGAAGGGTTAGTAGTTAATACCTGCTAGCTTT
GACGTT
>ZSR.F_1972:D00780:73:HLVCNBCXX:1:1105:1545:80296 2:N:0:ATCTCG
GGAATATTGCACAATGGGCGCAAGCCTGATGCAGCCATGCCGCGTGTGTGAAGAAGGCCT
TCGGGTTGTAAAGCACTTTCAGTCGTGAGGAAGGGTTAGTAGTTAATACCTGCTAGCTTT
GACGT
>ZSR.F_1973:D00780:73:HLVCNBCXX:1:1105:2262:80303 2:N:0:ATCTCG
GGAATATTGCACAATGGGCGCAAGCCTGATGCAGCCATGCCGCGTGTGTGAAGAAGGCTC
TAGGGTTGTAAAGCACTTTCAGCAGTGAGGAAAGGTTAGTAGTTAATACCTGCTAGCTGT
GACGTT
>ZSR.F_1974:D00780:73:HLVCNBCXX:1:1105:3047:80399 2:N:0:ATCTCG
GGAATATTGGACAATGGGCGAAAGCCTGATCCAGCAATGCCATGTGTGTGAAGAAGGCTC
TAGGGTTGTAAAGCACTTTAGTTGGGGAGGAAAGCTTATGAGTTAATAGCTCATGAGAAG
>ZSR.F_1975:D00780:73:HLVCNBCXX:1:1105:4697:80376 2:N:0:ATCTCG
GGAATATTGGACAATGGGCGAAAGCCTGATCCAGCAATACCGCGTGAATGATGAAGGCCC
TAGGGTTGTAAAGTTCTTTTAATAGGGAAGATAATGACGGTACCTATAGAAAAAGCCCCG
GCTAAC
>ZSR.F_1976:D00780:73:HLVCNBCXX:1:1105:7276:80476 2:N:0:ATCTCG
GGAATATTGCACAATGGGGGGAACCCTGATGCAGCCATGCCGCGTGTGTGAAGAAGGCCT
TCGGGTTGTAAAGCACTTTCAGTTGTGAGGAAAGGTTGGTAG
>ZSR.F_1977:D00780:73:HLVCNBCXX:1:1105:8685:80279 2:N:0:ATCTCG
GGAATATTGCACAATGGGCGCAAGCCTGATGCAGCCATGCCGCGTGTGTGAAGAAGGCCT
TCGGGTTGTAAAGCACTTTCAGTCGTGAGGAAGGGTTAGTAG
>ZSR.F_1978:D00780:73:HLVCNBCXX:1:1105:14555:80305 2:N:0:ATCTCG
GGAATATTGCACAATGGGCGCAAGCCTGATGCAGCCATGCCGCGTGTGTGAAGAAGGCCT
TCGGGTTGTAAAGCACTTTCAGTCGTGAGGAAGGGTTAGTAGTTAATACCTGCTAGCTTT
GACGTT
>ZSR.F_1979:D00780:73:HLVCNBCXX:1:1105:15252:80402 2:N:0:ATCTCG
AGAATCTTCCACAATGGGCGAAGGCCTGATGGAGCGACGCTGCGTGCAGGATGAAGGCCT
TAGGGTTGTAAACTGCTGTCACGCTATAGGAAACCGCAGGGGTTAATAGCTCTTGCGCTG
ACCAAAGCGAGAGGAAGTGC
>ZSR.F_1980:D00780:73:HLVCNBCXX:1:1105:19776:80331 2:N:0:ATCTCG
GGAATCTTAGACAATGGGCGCAAGCCTGATCTAGCCATGCCGCGTGAGCGATGAAGGCCT
TAGGGTCGTAAAACTCTTTCGCCAGGGATGATAATGACAGTACCTGGTAAAGAAACCCCG
GCTAAC
>ZSR.F_1981:D00780:73:HLVCNBCXX:1:1105:2827:80597 2:N:0:ATCTCG
GGAATATTGCACAATGGGCGCAAGCCTGATGCAGCCATGCCGCGTGTGTGAAGAAGGCCT
TCGGGTTGTAAAGCACTTTCAGTCGTGAGGAAGGGTTAGTAGTTAATACCTGCTAGCTTT
GACGTT
>ZSR.F_1982:D00780:73:HLVCNBCXX:1:1105:5558:80708 2:N:0:ATCTCG
GGAATATTGCACAATGGGCGAAAGCCTGATGCAGCCATGCCGCGTGTGTGAAGAAGGCTC
TAGGGTTGTAAAGCACTTTCAGAAGGGAGGAAAGGTTGTAAGTTAATACCTTGCAACTGT
GACGTTACCTTCAGAAGAAGCACCG
>ZSR.F_1983:D00780:73:HLVCNBCXX:1:1105:9823:80659 2:N:0:ATCTCG
GGAATATTGCACAATGGGCGAAAGCCTGATGCAGCCATGCCGCGTGTGTGAAGAAGGCTC
TAGGGTTGTAAAGCACTTTCAGTAGGGAGGAAAGGTTGAAGG
>ZSR.F_1984:D00780:73:HLVCNBCXX:1:1105:13414:80563 2:N:0:ATCTCG
GGAATATTGCACAACGGGCGCAAGCCTGATGCAGCCATGCCGCGTGTGTGAAGAAGGCCT
TCGGGTTGTAAAGCACTTTCAGTCGTGAGGAAGGGTTAGTAGTTAATACCTGCTAGCTTT
GACGTT
>ZSR.F_1985:D00780:73:HLVCNBCXX:1:1105:14601:80719 2:N:0:ATCTCG
GGAATTTTGCGCAATGGGCGAAAGCCTGACGCAGCAACGCCGCGTGAGTGATGAAGGCTC
TTGGGTCGTAAAGCTCTGTCAATGGGGAAGAAACAGTTTGCGGTTAATACCCGCAGACCT
TGACGG
>ZSR.F_1986:D00780:73:HLVCNBCXX:1:1105:16991:80579 2:N:0:ATCTCG
GGAATATTGCACAATGGGCGCAAGCCTGATGCAGCCATGCCGCGTGTGTGAAGAAGGCCT
TCGGGTTGTAAAGCACTTTCAGTCGTGAGGAAGGGTTAGTAGTTAATACCT
>ZSR.F_1987:D00780:73:HLVCNBCXX:1:1105:18071:80700 2:N:0:ATCTCG
GGAATATTGGACAATGGGCGCAAGCCTGATCCAGCAATACCATGTGAATGATGAAGGCCC
TAGGGTTGTAAAGTTCTTTTAGTAGGGAAGATAATGACGGTACCTACAGAAAAAGCACCG
GCTAACTTCGTGCCAGCG
>ZSR.F_1988:D00780:73:HLVCNBCXX:1:1105:19211:80570 2:N:0:ATCTCG
GGAATATTGGACAATGGGGGCAACCCTGATCCAGCCATGCCGCGTGTGTGAAGAAGGCCT
TCGGGTTGTAAAGCACTTTCAGTGAGGAAGAAGGCCTGCGGGTTAATAGCCGGCAGGAAG
GACATCACTCACAGAAGAAGCACCGGCTA
>ZSR.F_1989:D00780:73:HLVCNBCXX:1:1105:19338:80701 2:N:0:ATCTCG
GGAATATTGCACAATGGGCGCAAGCCTGATGCAGCCATGCCGCGTGTGTGAAGAAGGCCT
TCGGGTTGTAAAGCACTTTCAGTCGTGAGGAAGGGTTAGTAGTTAATACCTGCTAGCTTT
GACGTT
>ZSR.F_1990:D00780:73:HLVCNBCXX:1:1105:19629:80658 2:N:0:ATCTCG
GGAATATTGGACAATAGGCGAAAGCCTGATCCAGCGACGTCACGTGAATGATGAAGGCCT
TAGGGTTGTAAAATTCTTTTAGTGGAGAAGATAATGACGGTATCCACAGAAAAAGTCCCG
GCTAACTTCGTGCCAGCAGCCGCGGTAA
>ZSR.F_1991:D00780:73:HLVCNBCXX:1:1105:2638:80999 2:N:0:ATCTCG
GGAATATTGCACAATGGGCGCAAGCCTGATGCAGCCATGCCGCGTGTGTGAAGAAGGCCT
TCGGGTTGTAAAGCACTTTCAGTCGTGAGGAAGGGTTAGTAGTTAATACCTGCTAGCTTT
GACGTT
>ZSR.F_1992:D00780:73:HLVCNBCXX:1:1105:3957:80982 2:N:0:ATCTCG
GGAATATTGCACAATGGGCGCAAGCCTGATGCAGCCATGCCGCGTGTGTGAAGAAGGCCT
TCGGGTTGTAAAGCACTTTCAGTCGTGAGGAAGGGTTAGTAGTTAATACCTGCTAGCTTT
GACGTT
>ZSR.F_1993:D00780:73:HLVCNBCXX:1:1105:5373:80770 2:N:0:ATCTCG
GGAATATTGGACAATGGGGGCAACCCTGATCCAGCCATGCCGCGTGTGTGAAGAAGGCCT
TCGGGTTGTAAAGCACTTTCAGTGAGGAAGAAGGCCTGCGGGTCAATAACCGGCAGGAAG
GACATCACT
>ZSR.F_1994:D00780:73:HLVCNBCXX:1:1105:6000:80905 2:N:0:ATCTCG
GGAATTTTGCGCAATGGGGGAAACCCTGACGCAGCAATGCCGCGTGAGTGAAGAAGGCCT
TCGGGTCGTAAAGCTCTGTCAAATAGGAAGAATGTATTTATAGTTAATAGCATTAAATAG
TGACGG
>ZSR.F_1995:D00780:73:HLVCNBCXX:1:1105:6063:80935 2:N:0:ATCTCG
GGAATCTTGCACAATGGGCGAAAGCCTGATGCAGCCATGCCGCGTGCGTGATGAAGGCCT
TCGGGTTGTAAAGCGCTTTTAGGTGCGACGATGATGACGGTAACACCAGAAAAAGCCCCG
GCTAAC
>ZSR.F_1996:D00780:73:HLVCNBCXX:1:1105:9254:80890 2:N:0:ATCTCG
GGAATATTGGACAATGGGCGCAAGCCTGATCCAGCCATGCCGCGTGTGTGAAGAAGGCTT
TCGGGTTGTAAAGCACTTTCAGTCGGGAGGAAGGCTGCCTAGTTAATACCTAGGTAGATT
GACGTT
>ZSR.F_1997:D00780:73:HLVCNBCXX:1:1105:12123:80905 2:N:0:ATCTCG
GGAATATTGCACAATGGGCGCAAGCCTGATGCAGCCATGCCGCGTGTGTGAAGAAGGCTC
TAGGGTTGTAAAGCACTTTCAGCAGTGAGGAAAGGTTAGTAGTTAATACCTGCTAGCTGT
GACGTTAACTGCAGAAGAAGCAC
>ZSR.F_1998:D00780:73:HLVCNBCXX:1:1105:2903:81169 2:N:0:ATCTCG
GGAATATTGGACAATGGGGGCAACCCTGATCCAGCCATGCCGCGTGTGTGAAGAAGGCCT
TCGGGTTGTAAAGCACTTTCAGTGAGGAAGAAGGCCTGCGGGTTAATAGCCGGCAGGAAG
GACAT
>ZSR.F_1999:D00780:73:HLVCNBCXX:1:1105:5938:81242 2:N:0:ATCTCG
GGAATATTGCACAATGGGCGCAAGCCTGATGCAGCCATGCCGCGTGTGTGAAGAAGGCCT
TCGGGTTGTAAAGCACTTTCAGTCGTGAGGAAGGGTTAGTAGTTAATACCTGCTAGCTTT
GACGTTAGCGACAG
>ZSR.F_2000:D00780:73:HLVCNBCXX:1:1105:6623:81250 2:N:0:ATCTCG
GGAATATTGGACAATGGGGGCAACCCTGATCCAGCCATGCCGCGTGTGTGAAGAAGGCCT
TCGGGTTGTAAAGCACTTTCAGTGAGGAAGAAGGCCTGCGGGTCAATAACCGGCAGGAAG
GACATCACTCAC
>ZSR.F_2001:D00780:73:HLVCNBCXX:1:1105:8198:81077 2:N:0:ATCTCG
GGAATATTGCACAATGGGGGAAACCCTGATGCAGCCATGCCGCGTGTGTGAAGAAGGCCT
TCGGGTTGTAAAGCACTTTCAGTCGTGAGGAAGGGTTGTTGGTTAATACCCAACA
>ZSR.F_2002:D00780:73:HLVCNBCXX:1:1105:13150:81068 2:N:0:ATCTCG
GGAATATTGCACAATGGGCGCAAGCCTGATGCAGCCATGCCGCGTGTGTGAAGAAGGCCT
TCGGGTTGTAAAGCACTTTCAGTCGTGAGGAAGGGTTAGTAGTTAATACCTGCTAGCTTT
GACGTT
>ZSR.F_2003:D00780:73:HLVCNBCXX:1:1105:15867:81245 2:N:0:ATCTCG
GGAATATTGCACAATGGGCGCAAGCCTGATGCAGCCATGCCGCGTGTGTGAAGAAGGCCT
TCGGGTTGTAAAGCACTTTCAGTCGTGAGGAAGGGTTAGTAGTTAATACCTGCTAGCTTT
GACGTT
>ZSR.F_2004:D00780:73:HLVCNBCXX:1:1105:1772:81305 2:N:0:ATCTCG
GGAATATTGCGCAATGGGGGAAACCCTGACGCAGCAACGCCGCGTGAGTGAGGAAGGCCT
TCGGGTTGTAAAGCTCTGTCAGAAGGGAAGAATGGTTATTGGTCTAATAG
>ZSR.F_2005:D00780:73:HLVCNBCXX:1:1105:2693:81301 2:N:0:ATCTCG
GGAATATTGCACAATGGGCGCAAGCCTGATGCAGCCATGCCGCGTGTGTGAAGAAGGCCT
TCGGGTTGTAAAGCACTTTCAGTCGTGAGGAAGGGTTAGTAGTTAATACCTGCTAGCTTT
GACGTT
>ZSR.F_2006:D00780:73:HLVCNBCXX:1:1105:2770:81482 2:N:0:ATCTCG
GGAATATTGCACAATGGGCGAAAGCCTGATGCAGCAATGCCGCGTGGAGGATGACGCATC
TAGGTGTGTAAACTCCTTTTATATGAGAAGATAATGACGGTATCATATGAATAAGCACC
>ZSR.F_2007:D00780:73:HLVCNBCXX:1:1105:7343:81328 2:N:0:ATCTCG
GGAATATTGCACAATGGGCGCAAGCCTGATGCAGCCATGCCGCGTGTGTGAAGAAGGCCT
TCGGGTTGTAAAGCACTTTCAGTCGTGAGGAAGGGTTAGTAG
>ZSR.F_2008:D00780:73:HLVCNBCXX:1:1105:12459:81257 2:N:0:ATCTCG
GGAATATTGGACAATGGGCGAAAGCCTGATCCAGCAATGCCATGTGTGTGAAGAAGGCTC
TAGGGTTGTAAAGCACTTTAGTTGGGGAGGAAAGCTTATGAGTTAATAGCT
>ZSR.F_2009:D00780:73:HLVCNBCXX:1:1105:14361:81479 2:N:0:ATCTCG
AGAATCTTGGACAATGGGAGCAATCCTGATCCAGCGACGCCGCGTGAGCGATGAAGGCCT
TTGGGTTGTAAAGCTCAATAAGTAGGGAAGAATGAGTTAGTGTTAATAGCACTAGCGATG
ACGGTACCTAC
>ZSR.F_2010:D00780:73:HLVCNBCXX:1:1105:14975:81369 2:N:0:ATCTCG
AGAATCATTCACAATGGGGGCAACCCTGATGGTGCAACGCCGCGTGGAGGATGAAGGCCC
TAGGGTCGTAAACTCCTGTCATAATAGAGTAAGGCTTAGTCGTTAATAGCTTCTAAGTTT
GATAGT
>ZSR.F_2011:D00780:73:HLVCNBCXX:1:1105:20212:81439 2:N:0:ATCTCG
GGAATATTGCACAATGGGCGCAAGCCTGATGCAGCCATGCCGCGTGTGTGAAGAAGGCCT
TCGGGTTGTAAAGCACTTTCAGTCGTGAGGAAGGGTTAGTAGTTAATACCTGCTAGCTTT
GACGTT
>ZSR.F_2012:D00780:73:HLVCNBCXX:1:1105:3265:81683 2:N:0:ATCTCG
GGAATATTGCACAATGGGCGCAAGCCTGATGCAGCCATGCCGCGTGTGTGAAGAAGGCTC
TAGGGTTGTAAAGCACTTTCAGCAGTGAGGAAAGCTTGTTGGTTAATACCCATCAAGTGT
GACGTTAACTGCAGAAGAAGCACC
>ZSR.F_2013:D00780:73:HLVCNBCXX:1:1105:7443:81655 2:N:0:ATCTCG
GGAATATTGGACAATGGGCGAAAGCCTGATCCAGCAATGCCATGTGTGTGAAGAAGGCTC
TAGGGTTGTAAAGCACTTTAGTTGGGGAGGAAAGCTTATGAGTTAATAGCTCATGAGAAG
GACGTT
>ZSR.F_2014:D00780:73:HLVCNBCXX:1:1105:8970:81591 2:N:0:ATCTCG
GGAATATTGCACAATGGGCGAAAGCCTGATGCAGCCATGCCGCGTGTGTGAAGAAGGCTT
TAGGGTTGTAAAGCACTTTCAGTAGGGAGGAAAGGTTGAAGG
>ZSR.F_2015:D00780:73:HLVCNBCXX:1:1105:10968:81713 2:N:0:ATCTCG
GGAATATTGCACAATGGGCGCAAGCCTGATGCAGCCATGCCGCGTGTGTGAAGAAGGCCT
TCGGGTTGTAAAGCACTTTCAGTCGTGAGGAAGGGTTAGTAG
>ZSR.F_2016:D00780:73:HLVCNBCXX:1:1105:18226:81550 2:N:0:ATCTCG
GGAATATTGCACAATGGGCGCAAGCCTGATGCAGCCATGCCGCGTGTGTGAAGAAGGCCT
TCGGGTTGTAAAGCACTTTCAGTCGTGAGGAAGGGTTAGTAGTTAATACCTGCTAGCTTT
GACGTT
>ZSR.F_2017:D00780:73:HLVCNBCXX:1:1105:18763:81749 2:N:0:ATCTCG
GGAATATTGCGCAATGGGGGAAACCCTGACGCAGCAATGCCGCGTGAGTGAGGAAGGCCT
TCGGGTTGTAAAGCTCTGTCAGCAGGGAAAAAGACTACTTGGGGTAATATTCCAGGTAAT
TGATGGGACCTGCAG
>ZSR.F_2018:D00780:73:HLVCNBCXX:1:1105:19320:81548 2:N:0:ATCTCG
GGAATATTGCACAATGGGCGCAAGCCTGATGCAGCCATGCCGCGTGTGTGAAGAAGGCTC
TAGGGTTGTAAAGCACTTTCAGCAGTGAGGAAAGCTTGTTGGTTAATAGCCATCAAGTGT
GACGTTAACTGCAGAAG
>ZSR.F_2019:D00780:73:HLVCNBCXX:1:1105:3261:81924 2:N:0:ATCTCG
GGAATATTGCACAATGGGCGCAAGCCTGATGCAGCCATGCCGCGTGTGTGAAGAAGGCCT
TCGGGTTGTAAAGCACTTTCAGTCGTGAGGAAGGGTTAGTAGTTAATACCTGCTAGCTTT
GACGTT
>ZSR.F_2020:D00780:73:HLVCNBCXX:1:1105:4246:81960 2:N:0:ATCTCG
GGAATATTGCACAATGGGGGCAACCCTGATGCAGCAATGCCGCGTGTGTGAAGAAGGCCT
GCGGGTTGTAAAGCACTTTCAGTAAGGAGGAAAAGTTGTAGATTAATACTCTGCAACCTT
GACGTTACTTACAGAAGAAGCACCGGCTA
>ZSR.F_2021:D00780:73:HLVCNBCXX:1:1105:6975:81771 2:N:0:ATCTCG
GGAATATTGCACAATGGGCGCAAGCCTGATGCAGCCATGCCGCGTGTGTGAAGAAGGCCT
TCGGGTTGTAAAGCACTTTCAGTCGTGAGGAAGGGTTAGTAGTTAATACCTGCTAGCTTT
GACGTT
>ZSR.F_2022:D00780:73:HLVCNBCXX:1:1105:11968:81891 2:N:0:ATCTCG
GGAATATTGCACAATGGGCGCAAGCCTGATGCAGCCATGCCGCGTGTGTGAAGAAGGCCT
TCGGGTTGTAAAGCACTTTCAGTCGTGAGGAAGGGTTAGTAGTTAATACCTGCTAGCTTT
GACGTTAGCGACAGAAGAAGCAC
>ZSR.F_2023:D00780:73:HLVCNBCXX:1:1105:1145:82132 2:N:0:ATCTCG
GGAATATTGCACAATGGGCGCAAGCCTGATGCAGCCATGCCGCGTGTGTGAAGAAGGCTC
TAGGGTTGTAAAGCACTTTCAGCAGTGAGGAAAGCTTGTTGGTTAATAGCCATCAAGT
>ZSR.F_2024:D00780:73:HLVCNBCXX:1:1105:7782:82127 2:N:0:ATCTCG
GGAATATTGGACAATGGGGGCAACCCTGATCCAGCCATGCCGCGTGTGTGAAGAAGGCTT
TCGGGTTGTAAAGCACTTTCAGTCGGGAGGAAGGCTGGCTAGTTAATACCTAGCTAGATT
GACGTTACCGACAGAAGAAGCAC
>ZSR.F_2025:D00780:73:HLVCNBCXX:1:1105:9183:82093 2:N:0:ATCTCG
GGAATATTGCACAATGGGCGCAAGCCTGATGCAGCCATGCCGCGTGTGTGAAGAAGGCCT
TCGGGTTGTAAAGCACTTTCAGTCGTGAGGAAGGGTTAGTAG
>ZSR.F_2026:D00780:73:HLVCNBCXX:1:1105:11226:82077 2:N:0:ATCTCG
GGAATATTGGACAATGGGGGCAACCCTGATCCAGCCATGCCGCGTGTGTGAAGAAGGCCT
TCGGGTTGTAAAGCACTTTCAGTGAGGAAGAAGGCCTGCGGGTTAATAGCCGGCAGGAAG
GACATC
>ZSR.F_2027:D00780:73:HLVCNBCXX:1:1105:11593:82219 2:N:0:ATCTCG
GGAATATTGGACAATGGGCGCAAGCCTGATCCAGCCATGCCGCGTGTGTGAAGAAGGCTT
TCGGGTTGTAAAGCACTTTCAGTCGGGAGGAAGGCTGCCTAGTTAATACCTAGGTAGATT
GACGTT
>ZSR.F_2028:D00780:73:HLVCNBCXX:1:1105:14298:82057 2:N:0:ATCTCG
GGAATATTGCACAATGGGCGCAAGCCTGATGCAGCCATGCCGCGTGTGTGAAGAAGGCCT
TCGGGTTGTAAAGCACTTTCAGTCGTGAGGAAGGGTTAGTAGTTAATACCTGCTAGCTTT
GACGTTAGCAACA
>ZSR.F_2029:D00780:73:HLVCNBCXX:1:1105:19908:82127 2:N:0:ATCTCG
GGAATATTGCACAATGGGCGCAAGCCTGATGCAGCCATGCCGCGTGTGTGAAGAAGGCCT
TCGGGTTGTAAAGCACTTTCAGTCGTGAGGAAGGGTTAGTAGTTAATACCTGCTAGCTTT
GACGTT
>ZSR.F_2030:D00780:73:HLVCNBCXX:1:1105:1422:82433 2:N:0:ATCTCG
GGAATATTGCACAATGGGCGCAAGCCTGATGCAGCCATGCCGCGTGTGTGAAGAAGGCCT
TCGGGTTGTAAAGCACTTTCAGTCGTGAGGAAGGGTTAGTAGTTAATACCTGCTAGCTTT
GACGTT
>ZSR.F_2031:D00780:73:HLVCNBCXX:1:1105:5679:82275 2:N:0:ATCTCG
GGAATATTGGACAATGGGCGAAAGCCTGATCCAGCAATGCCATGTGTGTGAAGAAGGCTC
TAGGGTTGTAAAGCACTTTAGTTGGGGAGGAAAGCTTATGAGTTAATAGCTCATGAGAAG
GACGTT
>ZSR.F_2032:D00780:73:HLVCNBCXX:1:1105:6484:82254 2:N:0:ATCTCG
AGAATCATTCACAATGGGGGCAACCCTGATGGTGCAACGCCGCGTGGAGGATGAAGGCCC
TAGGGTCGTAAACTCCTGTCATCAAGGAGTAAGGCATAATAGTTAATAGCTATTATGTTT
GA
>ZSR.F_2033:D00780:73:HLVCNBCXX:1:1105:6991:82487 2:N:0:ATCTCG
GGAATATTGCACAATGGGCGCAAGCCTGATGCAGCCATGCCGCGTGTGTGAAGAAGGCCT
TCGGGTTGTAAAGCACTTTCAGTCGTGAGGAAGGGTTAGTAG
>ZSR.F_2034:D00780:73:HLVCNBCXX:1:1105:7247:82358 2:N:0:ATCTCG
GGAATATTGCACAATGGGCGCAAGCCTGATGCAGCCATGCCGCGTGTATGAAGAAGGCCT
TCGGGTTGTAAAGTACTTTCAGCAGTGAGGAAGGTGGTAGTGTTAATAGCACTATCATTT
GACGTTAGCTGCAGAAGAA
>ZSR.F_2035:D00780:73:HLVCNBCXX:1:1105:7574:82386 2:N:0:ATCTCG
GGAATATTGCACAATGGGCGCAAGCCTGATGCAGCCATGCCGCGTGTGTGAAGAAGGCTC
TAGGGTTGTAAAGCACTTTCAGCAGTGAGGAAAGGTTAGTAGTTAATACCTGCTAGCTGT
GACGTTAA
>ZSR.F_2036:D00780:73:HLVCNBCXX:1:1105:8694:82313 2:N:0:ATCTCG
GGAATATTGCACAATGGGGGAAACCCTGATGCAGCAATGCCACGTGAGTGAGGAAGGTCT
TCGGATTGTAAAGCTCTGTCCTATAGGAAGAATGGCTTAATG
>ZSR.F_2037:D00780:73:HLVCNBCXX:1:1105:12439:82334 2:N:0:ATCTCG
GGAATATTGCACAATGGGCGCAAGCCTGATGCAGCCATGCCGCGTGTGTGAAGAAGGCTC
TAGGGTTGTAAAGCACTTTCAGCAGTGAGGAAAGCTTGTTGGTTAATACCCATCAAGTGT
GACGTT
>ZSR.F_2038:D00780:73:HLVCNBCXX:1:1105:15875:82366 2:N:0:ATCTCG
GGAATATTGCACAATGGGCGCAAGCCTGATGCAGCCATGCCGCGTGTGTGAAGAAGGCTC
TAGGGTTGTAAAGCACTTTCAGCAGTGAGGAAAGCTTGTTGGTTAATAGCCATC
>ZSR.F_2039:D00780:73:HLVCNBCXX:1:1105:16871:82306 2:N:0:ATCTCG
GGAATATTGCACAATGGGCGCAAGCCTGATGCAGCCATGCCGCGTGTGTGAAGAAGGCCT
TCGGGTTGTAAAGCACTTTCAGTCGTGAGGAAGGGTTAGTAGTTAATACCTGCTAGCTTT
GACGTT
>ZSR.F_2040:D00780:73:HLVCNBCXX:1:1105:16916:82485 2:N:0:ATCTCG
GGAATATTGGACAATGGGGGCAACCCTGATCCAGCCATGCCGCGTGTGTGAAGAAGGCCT
TCGGGTTGTAAAGCACTTTCAGTGAGGAAGAAGGCCTGCGGGTCAATAACCGGCAGGAAG
GACAT
>ZSR.F_2041:D00780:73:HLVCNBCXX:1:1105:2043:82578 2:N:0:ATCTCG
GGAATATTGGACAATGGGCGAAAGCCTGATCCAGCAATGCCATGTGTGTGAAGAAGGCTC
TAGGGTTGTAAAGCACTTTAGTTGGGGAGGAAAGCTTATGAGTTAATAGCTCATGAGAAG
>ZSR.F_2042:D00780:73:HLVCNBCXX:1:1105:5820:82660 2:N:0:ATCTCG
GGAATATTGGACAATGGGCGCAAGCCTGATGCAGCCATGCCGCGTGTGTGAAGAAGGCCT
TCGGGTTGTAAAGCACTTTCAGTCGTGAGGAAGGGTTAGTAGTTAATACCTGCTAGCTTT
GACGTT
>ZSR.F_2043:D00780:73:HLVCNBCXX:1:1105:19257:82556 2:N:0:ATCTCG
GGAATATTGCACAATGGGGGAAACCCTGATGCAGCCATGCCGCGTGTGTGAAGAAGGCCT
TCGGGTTGTAAAGCACTTTCAGTGGGGAGGAAAGGGTGATGCTTAATACGTATCATCTGT
GACGTTACCCACAGAAGAAGCACCG
>ZSR.F_2044:D00780:73:HLVCNBCXX:1:1105:2825:82940 2:N:0:ATCTCG
GGAATATTGGACAATGGGCGAAAGCCTGATCCAGCAATGCCATGTGTGTGAAGAAGGCTC
TAGGGTTGTAAAGCACTTTAGTTGGGGAGGAAAGCTTATGAGTTAATAGCTCATGAGAAG
GACGTT
>ZSR.F_2045:D00780:73:HLVCNBCXX:1:1105:3105:82767 2:N:0:ATCTCG
GGAATATTGCACAATGGGCGCAAGCCTGATGCAGCCATGCCGCGTGTGTGAAGAAGGCCT
TCGGGTTGTAAAGCACTTTCAGTCGTGAGGAAGGGTTAGTAGTTAATACCTGCTAGCTTT
GACGTT
>ZSR.F_2046:D00780:73:HLVCNBCXX:1:1105:5227:82828 2:N:0:ATCTCG
GGAATATTGGTCAATGGAGGCAACTCTGAACCAGCCATGCCGCGTGAAGGAAGACGGTTC
TATGGATTGTAAACTTCTTTTATACTAGAAGAAATGTAAGTACGTGTACTTATTTGACGG
TATAGTATGAATAAGCACC
>ZSR.F_2047:D00780:73:HLVCNBCXX:1:1105:7227:82923 2:N:0:ATCTCG
GGAATATTGCACAATGGGCGCAAGCCTGATGCAGCCATGCCGCGTGTGTGAAGAAGGCCT
TCGGGTTGTAAAGCACTTTCAGTCGTGAGGAAGGGTTAGTAG
>ZSR.F_2048:D00780:73:HLVCNBCXX:1:1105:10983:82923 2:N:0:ATCTCG
GGAATATTGCACAATGGGCGCAAGCCTGATGCAGCCATGCCGCGTGTGTGAAGAAGGCCT
TCGGGTTGTAAAGCACTTTCAGTCGTGAGGAAGGGTTAGTAGTTAATACCTGCTAGCTTT
GACGTTAGCGACAGAAGA
>ZSR.F_2049:D00780:73:HLVCNBCXX:1:1105:13993:82847 2:N:0:ATCTCG
GGAATATTGCACAATGGGGGAAACCCTGATGCAGCCATGCCGCGTGTGTGAAGAAGGCCT
TCGGGTTGTAAAGCACTTTCAGTCGTGAGGAAGGGTTGTTGGTTAATACCCAACAATTTT
GACGTTA
>ZSR.F_2050:D00780:73:HLVCNBCXX:1:1105:20705:82811 2:N:0:ATCTCG
GGAATATTGGACAATGGGGGCAACCCTGATCCAGCCATGCCGCGTGTGTGAAGAAGGCTT
TCGGGTTGTAAAGCACTTTCAGTCGGGAGGAAGGCTGGCTAGTTAATACCTAGCTAGATT
GACGTTACCGACAGAAG
>ZSR.F_2051:D00780:73:HLVCNBCXX:1:1105:3640:83204 2:N:0:ATCTCG
GGAATATTGCACAATGGGCGAAAGCCTGATGCAGCCATGCCGCGTGTGTGAAGAAGGCCT
TCGGGTTGTAAAGCACTTTCAGCGAGGAGGAAAGGTTAGTAGTTAATACCTG
>ZSR.F_2052:D00780:73:HLVCNBCXX:1:1105:5718:83009 2:N:0:ATCTCG
GGAATATTGCGCAATGGAGGAAACTCTGACGCAGCCATGCCGCGTGCAGGAAGACTGCCT
TATGGGTTGTAAACTGCTTTTATATAGGAAGAAATGCTTTTACGTGTAAAGGTTTGACGG
TACTATATGAATAAGGACCGGCTAA
>ZSR.F_2053:D00780:73:HLVCNBCXX:1:1105:7161:83068 2:N:0:ATCTCG
GGAATATTGGACAATGGAGGCAACTCTGATCCAGCCATGCCGCGTGCAGGAAGACTGCCC
TATGGGTTGTAAACTGCTTTTATACAGGAAGAATAAGAGGCAAGTGTGCCTTGATGACGG
TACTGT
>ZSR.F_2054:D00780:73:HLVCNBCXX:1:1105:9166:83061 2:N:0:ATCTCG
GGAATTTTGGACAATGGGGGCAACCCTGATCCAGCCATGCCGCGTGCGGGAAGAAGGCCT
TCGGGTTGTAAACCGCTTTCATACGGGACGAAATGGATAAGG
>ZSR.F_2055:D00780:73:HLVCNBCXX:1:1105:9328:83087 2:N:0:ATCTCG
GGAATATTGCACAATGGGCGCAAGCCTGATGCAGCCATGCCGCGTGTGTGAAGAAGGCTC
TAGGGTTGTAAAGCACTTTCAGCAGTGAGGAAAGCTTGTTGGTTAATACCCATCAAGTGT
GACGTTAA
>ZSR.F_2056:D00780:73:HLVCNBCXX:1:1105:13251:83194 2:N:0:ATCTCG
GGAATATTGCACAATGGGCGCAAGCCTGATGCAGCCATGCCGCGTGTGTGAAGAAGGCCT
TCGGGTTGTAAAGCACTTTCAGTCGTGAGGAAGGGTTAGTAGTTAATACCTGCTAGCTTT
GACGTTAGC
>ZSR.F_2057:D00780:73:HLVCNBCXX:1:1105:13938:83106 2:N:0:ATCTCG
GGAATATTGGACAATGGGGGCAACCCTGATCCAGCCATGCCGCGTGTGTGAAGAAGGCCT
TCGGGTTGTAAAGCACTTTCAGTGAGGAAGAAGGCCTGCGGGTCAATAACCGGCAGGAA
>ZSR.F_2058:D00780:73:HLVCNBCXX:1:1105:17720:83210 2:N:0:ATCTCG
GGAATATTGCACAATGGGCGCAAGCCTGATGCAGCCATGCCGCGTGTGTGAAGAAGGCCT
TCGGGTTGTAAAGCACTTTCAGTCGTGAGGAAGGGTTAGTAGTTAATACCTGCTAGCTTT
GACGTT
>ZSR.F_2059:D00780:73:HLVCNBCXX:1:1105:3247:83458 2:N:0:ATCTCG
GGAATATTGCACAATGGGCGCAAGCCTGATGCAGCCATGCCGCGTGTGTGAAGAAGGCCT
TCGGGTTGTAAAGCACTTTCAGTCGTGAGGAAGGGTTAGTAGTTAATACCTGCTAGCTTT
GACGTTAGCGACAGAAGAAGCAC
>ZSR.F_2060:D00780:73:HLVCNBCXX:1:1105:3838:83391 2:N:0:ATCTCG
GGAATATTGCACAATGGGCGCAAGCCTGATGCAGCCATGCCGCGTGTGTGAAGAAGGCTC
TAGGGTTGTAAAGCACTTTCAGCAGTGAGGAAAGCTTGTTGGTTAATACCCATCAAGTGT
GACGTTAA
[truncated: 33,377,276 more chars]
